# Supplementary material for: Fully automated antibody structure prediction using BIOVIA tools: Validation study
Source: PLoS One. 2017 May 18;12(5):e0177923. doi: 10.1371/journal.pone.0177923 (PMC5436848; doi:10.1371/journal.pone.0177923)
Supplement: S3 Dataset — Predicted structures using the Top5 framework method, Chothia CDR definition with canonical filtering, using up to 5 CDR templates rather than the default 3, and generating 10 CDR models. (ZIP) [file pone.0177923.s005.zip › 4NPY_LH_FV_FinalModel.pdb]

REMARK   Accelrys Discovery Studio PDB file
REMARK   Created:  2015-11-30T16:15:56Z
SSBOND   1 CYS L   22    CYS L   87                                     
SSBOND   2 CYS H  132    CYS H  205                                     
ATOM      1  N   SER L   1      26.154  32.604  26.218  1.00 32.12           N1+
ATOM      2  CA  SER L   1      25.243  32.970  27.317  1.00 32.12           C  
ATOM      3  CB  SER L   1      24.202  31.860  27.538  1.00 32.15           C  
ATOM      4  OG  SER L   1      23.328  32.223  28.596  1.00 33.02           O  
ATOM      5  C   SER L   1      26.063  33.117  28.547  1.00 31.72           C  
ATOM      6  O   SER L   1      26.413  34.212  28.998  1.00 31.77           O  
ATOM      7  N   TYR L   2      26.393  31.968  29.138  1.00 50.31           N  
ATOM      8  CA  TYR L   2      27.150  32.076  30.329  1.00 49.14           C  
ATOM      9  CB  TYR L   2      26.235  31.870  31.548  1.00 46.36           C  
ATOM     10  CG  TYR L   2      26.856  32.365  32.807  1.00 48.90           C  
ATOM     11  CD1 TYR L   2      26.922  33.716  33.056  1.00 49.22           C  
ATOM     12  CD2 TYR L   2      27.331  31.489  33.755  1.00 48.70           C  
ATOM     13  CE1 TYR L   2      27.475  34.194  34.221  1.00 48.98           C  
ATOM     14  CE2 TYR L   2      27.884  31.961  34.922  1.00 48.56           C  
ATOM     15  CZ  TYR L   2      27.957  33.312  35.156  1.00 47.86           C  
ATOM     16  OH  TYR L   2      28.523  33.790  36.357  1.00 46.75           O  
ATOM     17  C   TYR L   2      28.147  30.964  30.263  1.00 50.74           C  
ATOM     18  O   TYR L   2      27.833  29.879  29.776  1.00 52.05           O  
ATOM     19  N   VAL L   3      29.386  31.205  30.732  1.00 51.91           N  
ATOM     20  CA  VAL L   3      30.371  30.164  30.691  1.00 53.16           C  
ATOM     21  CB  VAL L   3      31.629  30.567  29.985  1.00 51.37           C  
ATOM     22  CG1 VAL L   3      32.642  29.416  30.099  1.00 46.64           C  
ATOM     23  CG2 VAL L   3      31.277  30.954  28.539  1.00 43.84           C  
ATOM     24  C   VAL L   3      30.748  29.830  32.097  1.00 46.86           C  
ATOM     25  O   VAL L   3      30.973  30.720  32.918  1.00 47.59           O  
ATOM     26  N   LEU L   4      30.818  28.520  32.416  1.00 44.04           N  
ATOM     27  CA  LEU L   4      31.183  28.122  33.742  1.00 40.87           C  
ATOM     28  CB  LEU L   4      30.173  27.160  34.393  1.00 38.19           C  
ATOM     29  CG  LEU L   4      28.793  27.794  34.660  1.00 38.44           C  
ATOM     30  CD1 LEU L   4      27.832  26.781  35.303  1.00 33.86           C  
ATOM     31  CD2 LEU L   4      28.920  29.089  35.477  1.00 35.92           C  
ATOM     32  C   LEU L   4      32.493  27.407  33.656  1.00 41.29           C  
ATOM     33  O   LEU L   4      32.632  26.438  32.909  1.00 45.15           O  
ATOM     34  N   THR L   5      33.497  27.859  34.433  1.00 39.86           N  
ATOM     35  CA  THR L   5      34.785  27.237  34.340  1.00 38.74           C  
ATOM     36  CB  THR L   5      35.908  28.205  34.106  1.00 44.83           C  
ATOM     37  OG1 THR L   5      35.939  29.187  35.131  1.00 53.00           O  
ATOM     38  CG2 THR L   5      35.719  28.864  32.732  1.00 44.58           C  
ATOM     39  C   THR L   5      35.091  26.496  35.600  1.00 36.29           C  
ATOM     40  O   THR L   5      35.009  27.041  36.700  1.00 38.49           O  
ATOM     41  N   GLN L   6      35.457  25.207  35.446  1.00 37.71           N  
ATOM     42  CA  GLN L   6      35.818  24.390  36.571  1.00 36.76           C  
ATOM     43  CB  GLN L   6      34.849  23.225  36.842  1.00 32.40           C  
ATOM     44  CG  GLN L   6      33.442  23.645  37.259  1.00 33.49           C  
ATOM     45  CD  GLN L   6      32.637  22.372  37.480  1.00 32.24           C  
ATOM     46  OE1 GLN L   6      31.665  22.104  36.778  1.00 32.64           O  
ATOM     47  NE2 GLN L   6      33.057  21.561  38.489  1.00 31.00           N  
ATOM     48  C   GLN L   6      37.131  23.746  36.258  1.00 38.68           C  
ATOM     49  O   GLN L   6      37.422  23.425  35.107  1.00 40.08           O  
ATOM     50  N   PRO L   7      37.946  23.567  37.265  1.00 39.54           N  
ATOM     51  CA  PRO L   7      39.221  22.914  37.145  1.00 40.51           C  
ATOM     52  CD  PRO L   7      37.635  23.968  38.626  1.00 45.07           C  
ATOM     53  CB  PRO L   7      39.888  23.074  38.511  1.00 41.59           C  
ATOM     54  CG  PRO L   7      38.703  23.262  39.480  1.00 45.85           C  
ATOM     55  C   PRO L   7      38.968  21.480  36.798  1.00 42.14           C  
ATOM     56  O   PRO L   7      37.985  20.925  37.290  1.00 40.65           O  
ATOM     57  N   PRO L   8      39.787  20.879  35.978  1.00 39.68           N  
ATOM     58  CA  PRO L   8      39.572  19.506  35.611  1.00 38.64           C  
ATOM     59  CD  PRO L   8      40.473  21.617  34.931  1.00 44.77           C  
ATOM     60  CB  PRO L   8      40.485  19.242  34.416  1.00 41.95           C  
ATOM     61  CG  PRO L   8      40.631  20.626  33.763  1.00 43.89           C  
ATOM     62  C   PRO L   8      39.768  18.540  36.735  1.00 38.46           C  
ATOM     63  O   PRO L   8      39.133  17.487  36.714  1.00 39.58           O  
ATOM     64  N   SER L   9      40.641  18.842  37.716  1.00 37.40           N  
ATOM     65  CA  SER L   9      40.828  17.855  38.739  1.00 40.41           C  
ATOM     66  CB  SER L   9      41.856  16.774  38.363  1.00 42.58           C  
ATOM     67  OG  SER L   9      43.145  17.354  38.216  1.00 47.62           O  
ATOM     68  C   SER L   9      41.305  18.497  40.003  1.00 40.00           C  
ATOM     69  O   SER L   9      41.899  19.574  39.989  1.00 41.83           O  
ATOM     70  N   VAL L  10      41.022  17.831  41.143  1.00 38.49           N  
ATOM     71  CA  VAL L  10      41.473  18.279  42.429  1.00 40.74           C  
ATOM     72  CB  VAL L  10      40.407  18.975  43.227  1.00 39.15           C  
ATOM     73  CG1 VAL L  10      40.971  19.304  44.619  1.00 37.02           C  
ATOM     74  CG2 VAL L  10      39.937  20.210  42.439  1.00 38.03           C  
ATOM     75  C   VAL L  10      41.875  17.054  43.196  1.00 43.88           C  
ATOM     76  O   VAL L  10      41.213  16.019  43.119  1.00 43.03           O  
ATOM     77  N   SER L  11      42.980  17.134  43.967  1.00 44.94           N  
ATOM     78  CA  SER L  11      43.405  15.979  44.711  1.00 45.76           C  
ATOM     79  CB  SER L  11      44.742  15.391  44.228  1.00 48.60           C  
ATOM     80  OG  SER L  11      44.605  14.881  42.909  1.00 52.89           O  
ATOM     81  C   SER L  11      43.592  16.375  46.143  1.00 45.27           C  
ATOM     82  O   SER L  11      44.054  17.475  46.440  1.00 48.70           O  
ATOM     83  N   VAL L  12      43.216  15.471  47.076  1.00 43.66           N  
ATOM     84  CA  VAL L  12      43.378  15.755  48.474  1.00 44.93           C  
ATOM     85  CB  VAL L  12      42.168  16.392  49.092  1.00 44.75           C  
ATOM     86  CG1 VAL L  12      41.960  17.777  48.454  1.00 45.93           C  
ATOM     87  CG2 VAL L  12      40.968  15.446  48.909  1.00 42.67           C  
ATOM     88  C   VAL L  12      43.627  14.468  49.202  1.00 44.95           C  
ATOM     89  O   VAL L  12      43.306  13.386  48.712  1.00 45.58           O  
ATOM     90  N   ALA L  13      44.257  14.565  50.392  1.00 44.11           N  
ATOM     91  CA  ALA L  13      44.508  13.425  51.231  1.00 45.53           C  
ATOM     92  CB  ALA L  13      45.697  13.611  52.188  1.00 46.73           C  
ATOM     93  C   ALA L  13      43.283  13.203  52.061  1.00 44.73           C  
ATOM     94  O   ALA L  13      42.463  14.105  52.225  1.00 44.86           O  
ATOM     95  N   PRO L  14      43.130  12.025  52.602  1.00 44.34           N  
ATOM     96  CA  PRO L  14      41.954  11.755  53.379  1.00 44.68           C  
ATOM     97  CD  PRO L  14      43.648  10.826  51.962  1.00 46.04           C  
ATOM     98  CB  PRO L  14      41.944  10.245  53.602  1.00 46.62           C  
ATOM     99  CG  PRO L  14      42.682   9.696  52.366  1.00 44.38           C  
ATOM    100  C   PRO L  14      41.911  12.570  54.630  1.00 46.62           C  
ATOM    101  O   PRO L  14      42.954  12.782  55.246  1.00 46.76           O  
ATOM    102  N   GLY L  15      40.708  13.048  55.008  1.00 44.99           N  
ATOM    103  CA  GLY L  15      40.533  13.810  56.210  1.00 45.07           C  
ATOM    104  C   GLY L  15      40.704  15.264  55.901  1.00 42.82           C  
ATOM    105  O   GLY L  15      40.336  16.122  56.703  1.00 44.51           O  
ATOM    106  N   GLN L  16      41.255  15.588  54.716  1.00 41.31           N  
ATOM    107  CA  GLN L  16      41.481  16.965  54.379  1.00 42.01           C  
ATOM    108  CB  GLN L  16      42.644  17.198  53.398  1.00 44.14           C  
ATOM    109  CG  GLN L  16      44.019  16.878  53.994  1.00 51.31           C  
ATOM    110  CD  GLN L  16      45.081  17.223  52.957  1.00 57.57           C  
ATOM    111  OE1 GLN L  16      46.243  16.850  53.096  1.00 58.61           O  
ATOM    112  NE2 GLN L  16      44.672  17.958  51.888  1.00 58.30           N  
ATOM    113  C   GLN L  16      40.235  17.529  53.774  1.00 40.59           C  
ATOM    114  O   GLN L  16      39.246  16.824  53.578  1.00 41.15           O  
ATOM    115  N   THR L  17      40.253  18.847  53.491  1.00 38.26           N  
ATOM    116  CA  THR L  17      39.106  19.512  52.941  1.00 36.20           C  
ATOM    117  CB  THR L  17      38.846  20.847  53.576  1.00 36.15           C  
ATOM    118  OG1 THR L  17      38.605  20.688  54.966  1.00 36.24           O  
ATOM    119  CG2 THR L  17      37.636  21.501  52.892  1.00 34.88           C  
ATOM    120  C   THR L  17      39.346  19.761  51.487  1.00 37.64           C  
ATOM    121  O   THR L  17      40.398  20.262  51.092  1.00 39.53           O  
ATOM    122  N   ALA L  18      38.351  19.412  50.645  1.00 35.14           N  
ATOM    123  CA  ALA L  18      38.487  19.612  49.230  1.00 33.44           C  
ATOM    124  CB  ALA L  18      38.035  18.402  48.394  1.00 34.27           C  
ATOM    125  C   ALA L  18      37.621  20.769  48.840  1.00 34.59           C  
ATOM    126  O   ALA L  18      36.518  20.939  49.359  1.00 35.98           O  
ATOM    127  N   ARG L  19      38.124  21.617  47.921  1.00 35.41           N  
ATOM    128  CA  ARG L  19      37.350  22.744  47.490  1.00 33.33           C  
ATOM    129  CB  ARG L  19      37.975  24.092  47.884  1.00 32.11           C  
ATOM    130  CG  ARG L  19      38.042  24.301  49.396  1.00 35.04           C  
ATOM    131  CD  ARG L  19      38.675  25.627  49.815  1.00 36.76           C  
ATOM    132  NE  ARG L  19      38.660  25.664  51.303  1.00 44.04           N  
ATOM    133  CZ  ARG L  19      39.648  25.044  52.008  1.00 45.67           C  
ATOM    134  NH1 ARG L  19      40.654  24.391  51.352  1.00 44.15           N1+
ATOM    135  NH2 ARG L  19      39.631  25.072  53.371  1.00 47.80           N  
ATOM    136  C   ARG L  19      37.282  22.709  45.997  1.00 36.29           C  
ATOM    137  O   ARG L  19      38.308  22.661  45.320  1.00 39.72           O  
ATOM    138  N   ILE L  20      36.054  22.739  45.445  1.00 32.74           N  
ATOM    139  CA  ILE L  20      35.881  22.728  44.022  1.00 31.56           C  
ATOM    140  CB  ILE L  20      34.993  21.612  43.556  1.00 32.74           C  
ATOM    141  CG1 ILE L  20      35.629  20.266  43.941  1.00 30.50           C  
ATOM    142  CG2 ILE L  20      34.752  21.773  42.046  1.00 34.17           C  
ATOM    143  CD1 ILE L  20      34.674  19.081  43.843  1.00 37.20           C  
ATOM    144  C   ILE L  20      35.246  24.034  43.668  1.00 32.34           C  
ATOM    145  O   ILE L  20      34.238  24.425  44.253  1.00 33.07           O  
ATOM    146  N   THR L  21      35.830  24.750  42.685  1.00 32.22           N  
ATOM    147  CA  THR L  21      35.348  26.063  42.370  1.00 32.73           C  
ATOM    148  CB  THR L  21      36.442  27.090  42.292  1.00 33.25           C  
ATOM    149  OG1 THR L  21      37.357  26.753  41.259  1.00 33.87           O  
ATOM    150  CG2 THR L  21      37.176  27.139  43.641  1.00 33.10           C  
ATOM    151  C   THR L  21      34.654  26.063  41.044  1.00 33.99           C  
ATOM    152  O   THR L  21      34.942  25.253  40.165  1.00 34.68           O  
ATOM    153  N   CYS L  22      33.672  26.980  40.903  1.00 35.23           N  
ATOM    154  CA  CYS L  22      32.952  27.171  39.676  1.00 35.34           C  
ATOM    155  CB  CYS L  22      31.472  26.738  39.789  1.00 33.86           C  
ATOM    156  SG  CYS L  22      30.525  26.872  38.241  1.00 42.64           S  
ATOM    157  C   CYS L  22      33.014  28.646  39.405  1.00 35.83           C  
ATOM    158  O   CYS L  22      32.433  29.445  40.139  1.00 38.81           O  
ATOM    159  N   GLY L  23      33.716  29.048  38.325  1.00 37.55           N  
ATOM    160  CA  GLY L  23      33.899  30.454  38.090  1.00 38.96           C  
ATOM    161  C   GLY L  23      33.023  30.900  36.966  1.00 41.24           C  
ATOM    162  O   GLY L  23      32.803  30.176  35.997  1.00 42.91           O  
ATOM    163  N   GLY L  24      32.524  32.144  37.061  1.00 43.61           N  
ATOM    164  CA  GLY L  24      31.678  32.715  36.056  1.00 46.22           C  
ATOM    165  C   GLY L  24      31.593  34.174  36.373  1.00 49.99           C  
ATOM    166  O   GLY L  24      31.911  34.591  37.485  1.00 51.32           O  
ATOM    167  N   ASN L  25      31.152  35.001  35.406  1.00 55.30           N  
ATOM    168  CA  ASN L  25      31.101  36.405  35.686  1.00 59.14           C  
ATOM    169  CB  ASN L  25      31.099  37.280  34.420  1.00 60.91           C  
ATOM    170  CG  ASN L  25      31.464  38.704  34.817  1.00 64.65           C  
ATOM    171  OD1 ASN L  25      31.706  38.999  35.985  1.00 67.56           O  
ATOM    172  ND2 ASN L  25      31.511  39.619  33.812  1.00 65.06           N  
ATOM    173  C   ASN L  25      29.841  36.690  36.443  1.00 58.28           C  
ATOM    174  O   ASN L  25      28.750  36.330  36.006  1.00 56.95           O  
ATOM    175  N   ASN L  26      29.969  37.371  37.600  1.00 57.08           N  
ATOM    176  CA  ASN L  26      28.850  37.731  38.431  1.00 58.48           C  
ATOM    177  CB  ASN L  26      27.920  38.775  37.793  1.00 60.04           C  
ATOM    178  CG  ASN L  26      28.602  40.128  37.912  1.00 62.29           C  
ATOM    179  OD1 ASN L  26      29.098  40.492  38.978  1.00 64.37           O  
ATOM    180  ND2 ASN L  26      28.631  40.894  36.790  1.00 61.59           N  
ATOM    181  C   ASN L  26      28.033  36.522  38.766  1.00 55.76           C  
ATOM    182  O   ASN L  26      26.804  36.565  38.751  1.00 56.38           O  
ATOM    183  N   ILE L  27      28.711  35.411  39.093  1.00 52.02           N  
ATOM    184  CA  ILE L  27      28.097  34.164  39.453  1.00 51.16           C  
ATOM    185  CB  ILE L  27      29.080  33.030  39.546  1.00 47.38           C  
ATOM    186  CG1 ILE L  27      28.339  31.684  39.472  1.00 47.36           C  
ATOM    187  CG2 ILE L  27      29.934  33.211  40.813  1.00 45.48           C  
ATOM    188  CD1 ILE L  27      29.261  30.502  39.180  1.00 47.68           C  
ATOM    189  C   ILE L  27      27.377  34.324  40.761  1.00 51.09           C  
ATOM    190  O   ILE L  27      26.381  33.653  41.024  1.00 50.75           O  
ATOM    191  N   GLY L  28      27.891  35.214  41.630  1.00 50.63           N  
ATOM    192  CA  GLY L  28      27.361  35.429  42.947  1.00 49.05           C  
ATOM    193  C   GLY L  28      25.923  35.837  42.851  1.00 49.17           C  
ATOM    194  O   GLY L  28      25.137  35.564  43.756  1.00 50.34           O  
ATOM    195  N   SER L  29      25.552  36.574  41.791  1.00 48.07           N  
ATOM    196  CA  SER L  29      24.194  37.008  41.616  1.00 50.01           C  
ATOM    197  CB  SER L  29      24.056  38.167  40.610  1.00 54.40           C  
ATOM    198  OG  SER L  29      24.436  37.748  39.308  1.00 57.37           O  
ATOM    199  C   SER L  29      23.320  35.875  41.149  1.00 49.03           C  
ATOM    200  O   SER L  29      22.105  36.036  41.040  1.00 50.93           O  
ATOM    201  N   LYS L  30      23.900  34.698  40.845  1.00 46.93           N  
ATOM    202  CA  LYS L  30      23.130  33.610  40.299  1.00 46.47           C  
ATOM    203  CB  LYS L  30      23.828  32.919  39.116  1.00 46.10           C  
ATOM    204  CG  LYS L  30      23.907  33.732  37.827  1.00 47.74           C  
ATOM    205  CD  LYS L  30      22.554  33.941  37.152  1.00 50.30           C  
ATOM    206  CE  LYS L  30      22.672  34.582  35.772  1.00 52.34           C  
ATOM    207  NZ  LYS L  30      23.516  33.736  34.902  1.00 53.17           N1+
ATOM    208  C   LYS L  30      22.966  32.518  41.315  1.00 44.21           C  
ATOM    209  O   LYS L  30      23.613  32.508  42.361  1.00 44.73           O  
ATOM    210  N   SER L  31      22.063  31.558  41.011  1.00 43.66           N  
ATOM    211  CA  SER L  31      21.865  30.415  41.859  1.00 41.33           C  
ATOM    212  CB  SER L  31      20.409  29.935  41.944  1.00 38.55           C  
ATOM    213  OG  SER L  31      19.631  30.870  42.673  1.00 42.97           O  
ATOM    214  C   SER L  31      22.649  29.295  41.258  1.00 41.30           C  
ATOM    215  O   SER L  31      22.516  28.980  40.076  1.00 39.83           O  
ATOM    216  N   VAL L  32      23.481  28.641  42.084  1.00 28.65           N  
ATOM    217  CA  VAL L  32      24.366  27.619  41.589  1.00 26.46           C  
ATOM    218  CB  VAL L  32      25.810  27.861  41.928  1.00 28.19           C  
ATOM    219  CG1 VAL L  32      26.638  26.665  41.433  1.00 26.42           C  
ATOM    220  CG2 VAL L  32      26.239  29.210  41.322  1.00 27.52           C  
ATOM    221  C   VAL L  32      23.984  26.301  42.191  1.00 27.92           C  
ATOM    222  O   VAL L  32      23.653  26.212  43.373  1.00 26.60           O  
ATOM    223  N   HIS L  33      24.023  25.230  41.369  1.00 27.66           N  
ATOM    224  CA  HIS L  33      23.651  23.925  41.840  1.00 24.93           C  
ATOM    225  ND1 HIS L  33      20.676  24.985  42.024  1.00 36.36           N  
ATOM    226  CG  HIS L  33      21.371  24.443  40.966  1.00 26.78           C  
ATOM    227  CB  HIS L  33      22.424  23.380  41.094  1.00 22.96           C  
ATOM    228  NE2 HIS L  33      19.968  26.033  40.194  1.00 25.83           N  
ATOM    229  CD2 HIS L  33      20.926  25.094  39.856  1.00 32.82           C  
ATOM    230  CE1 HIS L  33      19.852  25.932  41.506  1.00 32.35           C  
ATOM    231  C   HIS L  33      24.811  23.006  41.587  1.00 24.28           C  
ATOM    232  O   HIS L  33      25.569  23.203  40.639  1.00 26.30           O  
ATOM    233  N   TRP L  34      24.990  21.979  42.446  1.00 21.36           N  
ATOM    234  CA  TRP L  34      26.107  21.087  42.285  1.00 24.02           C  
ATOM    235  CB  TRP L  34      27.108  21.148  43.452  1.00 22.55           C  
ATOM    236  CG  TRP L  34      27.885  22.442  43.511  1.00 26.40           C  
ATOM    237  CD2 TRP L  34      29.155  22.643  42.871  1.00 28.62           C  
ATOM    238  CD1 TRP L  34      27.571  23.618  44.127  1.00 26.27           C  
ATOM    239  NE1 TRP L  34      28.565  24.542  43.907  1.00 27.13           N  
ATOM    240  CE2 TRP L  34      29.546  23.954  43.135  1.00 30.42           C  
ATOM    241  CE3 TRP L  34      29.930  21.802  42.124  1.00 26.32           C  
ATOM    242  CZ2 TRP L  34      30.725  24.448  42.651  1.00 31.17           C  
ATOM    243  CZ3 TRP L  34      31.118  22.303  41.639  1.00 28.10           C  
ATOM    244  CH2 TRP L  34      31.508  23.601  41.898  1.00 30.51           C  
ATOM    245  C   TRP L  34      25.624  19.672  42.178  1.00 23.86           C  
ATOM    246  O   TRP L  34      24.649  19.274  42.817  1.00 23.04           O  
ATOM    247  N   TYR L  35      26.321  18.869  41.344  1.00 23.13           N  
ATOM    248  CA  TYR L  35      25.957  17.495  41.135  1.00 21.47           C  
ATOM    249  CB  TYR L  35      25.467  17.206  39.702  1.00 22.05           C  
ATOM    250  CG  TYR L  35      24.242  18.014  39.410  1.00 21.86           C  
ATOM    251  CD1 TYR L  35      24.345  19.296  38.915  1.00 21.05           C  
ATOM    252  CD2 TYR L  35      22.987  17.490  39.621  1.00 20.69           C  
ATOM    253  CE1 TYR L  35      23.221  20.041  38.640  1.00 24.66           C  
ATOM    254  CE2 TYR L  35      21.860  18.231  39.349  1.00 20.56           C  
ATOM    255  CZ  TYR L  35      21.972  19.508  38.857  1.00 22.93           C  
ATOM    256  OH  TYR L  35      20.814  20.267  38.578  1.00 21.66           O  
ATOM    257  C   TYR L  35      27.174  16.636  41.349  1.00 24.68           C  
ATOM    258  O   TYR L  35      28.296  17.026  41.026  1.00 24.60           O  
ATOM    259  N   GLN L  36      26.973  15.429  41.919  1.00 22.50           N  
ATOM    260  CA  GLN L  36      28.054  14.503  42.136  1.00 23.87           C  
ATOM    261  CB  GLN L  36      28.121  13.986  43.584  1.00 24.59           C  
ATOM    262  CG  GLN L  36      29.260  12.996  43.842  1.00 23.31           C  
ATOM    263  CD  GLN L  36      29.072  12.434  45.245  1.00 29.03           C  
ATOM    264  OE1 GLN L  36      27.964  12.069  45.634  1.00 33.51           O  
ATOM    265  NE2 GLN L  36      30.180  12.362  46.031  1.00 29.62           N  
ATOM    266  C   GLN L  36      27.783  13.309  41.275  1.00 25.88           C  
ATOM    267  O   GLN L  36      26.666  12.794  41.259  1.00 26.28           O  
ATOM    268  N   GLN L  37      28.798  12.848  40.515  1.00 24.39           N  
ATOM    269  CA  GLN L  37      28.612  11.683  39.701  1.00 23.96           C  
ATOM    270  CB  GLN L  37      28.629  11.967  38.190  1.00 25.78           C  
ATOM    271  CG  GLN L  37      28.427  10.709  37.343  1.00 26.00           C  
ATOM    272  CD  GLN L  37      28.280  11.124  35.886  1.00 29.53           C  
ATOM    273  OE1 GLN L  37      29.067  11.907  35.358  1.00 28.84           O  
ATOM    274  NE2 GLN L  37      27.229  10.579  35.215  1.00 24.15           N  
ATOM    275  C   GLN L  37      29.721  10.724  39.985  1.00 27.24           C  
ATOM    276  O   GLN L  37      30.894  11.018  39.753  1.00 27.84           O  
ATOM    277  N   LYS L  38      29.358   9.530  40.494  1.00 28.37           N  
ATOM    278  CA  LYS L  38      30.320   8.514  40.796  1.00 32.92           C  
ATOM    279  CB  LYS L  38      29.862   7.547  41.897  1.00 32.19           C  
ATOM    280  CG  LYS L  38      29.584   8.253  43.228  1.00 31.40           C  
ATOM    281  CD  LYS L  38      28.853   7.377  44.247  1.00 34.64           C  
ATOM    282  CE  LYS L  38      28.399   8.129  45.500  1.00 38.07           C  
ATOM    283  NZ  LYS L  38      27.012   8.616  45.321  1.00 39.48           N1+
ATOM    284  C   LYS L  38      30.521   7.735  39.545  1.00 33.65           C  
ATOM    285  O   LYS L  38      29.712   7.792  38.621  1.00 34.11           O  
ATOM    286  N   PRO L  39      31.593   7.011  39.485  1.00 34.50           N  
ATOM    287  CA  PRO L  39      31.845   6.283  38.282  1.00 34.73           C  
ATOM    288  CD  PRO L  39      32.822   7.377  40.170  1.00 32.52           C  
ATOM    289  CB  PRO L  39      33.264   5.737  38.416  1.00 32.88           C  
ATOM    290  CG  PRO L  39      33.957   6.783  39.311  1.00 34.42           C  
ATOM    291  C   PRO L  39      30.800   5.251  37.997  1.00 35.90           C  
ATOM    292  O   PRO L  39      30.509   4.435  38.869  1.00 33.15           O  
ATOM    293  N   GLY L  40      30.237   5.273  36.770  1.00 32.54           N  
ATOM    294  CA  GLY L  40      29.227   4.347  36.341  1.00 33.19           C  
ATOM    295  C   GLY L  40      27.889   4.629  36.958  1.00 36.84           C  
ATOM    296  O   GLY L  40      27.014   3.766  36.930  1.00 37.92           O  
ATOM    297  N   GLN L  41      27.665   5.826  37.531  1.00 35.67           N  
ATOM    298  CA  GLN L  41      26.374   6.059  38.122  1.00 33.50           C  
ATOM    299  CB  GLN L  41      26.389   6.241  39.651  1.00 35.24           C  
ATOM    300  CG  GLN L  41      26.698   4.968  40.441  1.00 42.16           C  
ATOM    301  CD  GLN L  41      26.609   5.318  41.919  1.00 48.64           C  
ATOM    302  OE1 GLN L  41      26.200   6.419  42.284  1.00 50.79           O  
ATOM    303  NE2 GLN L  41      26.996   4.356  42.798  1.00 47.20           N  
ATOM    304  C   GLN L  41      25.792   7.324  37.566  1.00 30.86           C  
ATOM    305  O   GLN L  41      26.467   8.098  36.889  1.00 29.73           O  
ATOM    306  N   ALA L  42      24.481   7.533  37.818  1.00 29.69           N  
ATOM    307  CA  ALA L  42      23.812   8.735  37.405  1.00 27.50           C  
ATOM    308  CB  ALA L  42      22.280   8.612  37.393  1.00 26.53           C  
ATOM    309  C   ALA L  42      24.182   9.811  38.385  1.00 27.73           C  
ATOM    310  O   ALA L  42      24.573   9.520  39.515  1.00 28.78           O  
ATOM    311  N   PRO L  43      24.075  11.054  37.981  1.00 25.01           N  
ATOM    312  CA  PRO L  43      24.440  12.153  38.842  1.00 25.22           C  
ATOM    313  CD  PRO L  43      24.232  11.390  36.574  1.00 22.70           C  
ATOM    314  CB  PRO L  43      24.542  13.376  37.935  1.00 22.19           C  
ATOM    315  CG  PRO L  43      24.870  12.787  36.552  1.00 25.08           C  
ATOM    316  C   PRO L  43      23.454  12.343  39.955  1.00 26.20           C  
ATOM    317  O   PRO L  43      22.300  11.948  39.807  1.00 27.98           O  
ATOM    318  N   VAL L  44      23.891  12.939  41.085  1.00 26.30           N  
ATOM    319  CA  VAL L  44      23.008  13.172  42.191  1.00 25.04           C  
ATOM    320  CB  VAL L  44      23.373  12.396  43.426  1.00 27.49           C  
ATOM    321  CG1 VAL L  44      22.371  12.725  44.542  1.00 31.38           C  
ATOM    322  CG2 VAL L  44      23.440  10.902  43.074  1.00 28.73           C  
ATOM    323  C   VAL L  44      23.126  14.625  42.546  1.00 22.28           C  
ATOM    324  O   VAL L  44      24.189  15.223  42.396  1.00 23.46           O  
ATOM    325  N   LEU L  45      22.027  15.232  43.031  1.00 22.99           N  
ATOM    326  CA  LEU L  45      22.036  16.631  43.371  1.00 21.52           C  
ATOM    327  CB  LEU L  45      20.632  17.254  43.299  1.00 20.06           C  
ATOM    328  CG  LEU L  45      20.576  18.749  43.650  1.00 23.21           C  
ATOM    329  CD1 LEU L  45      21.343  19.597  42.626  1.00 20.97           C  
ATOM    330  CD2 LEU L  45      19.123  19.213  43.842  1.00 21.26           C  
ATOM    331  C   LEU L  45      22.526  16.777  44.784  1.00 25.06           C  
ATOM    332  O   LEU L  45      21.898  16.277  45.715  1.00 21.81           O  
ATOM    333  N   VAL L  46      23.741  17.347  44.952  1.00 22.17           N  
ATOM    334  CA  VAL L  46      24.345  17.628  46.232  1.00 25.61           C  
ATOM    335  CB  VAL L  46      25.842  17.524  46.197  1.00 25.33           C  
ATOM    336  CG1 VAL L  46      26.205  16.046  45.978  1.00 24.47           C  
ATOM    337  CG2 VAL L  46      26.383  18.443  45.091  1.00 27.76           C  
ATOM    338  C   VAL L  46      23.962  18.956  46.823  1.00 22.56           C  
ATOM    339  O   VAL L  46      23.824  19.072  48.041  1.00 26.86           O  
ATOM    340  N   VAL L  47      23.838  20.012  45.990  1.00 22.55           N  
ATOM    341  CA  VAL L  47      23.546  21.318  46.522  1.00 23.23           C  
ATOM    342  CB  VAL L  47      24.784  22.139  46.739  1.00 25.24           C  
ATOM    343  CG1 VAL L  47      24.380  23.562  47.158  1.00 26.16           C  
ATOM    344  CG2 VAL L  47      25.676  21.416  47.762  1.00 25.83           C  
ATOM    345  C   VAL L  47      22.705  22.067  45.536  1.00 25.05           C  
ATOM    346  O   VAL L  47      22.912  21.967  44.327  1.00 25.25           O  
ATOM    347  N   TYR L  48      21.719  22.843  46.033  1.00 23.58           N  
ATOM    348  CA  TYR L  48      20.936  23.648  45.141  1.00 24.93           C  
ATOM    349  CB  TYR L  48      19.540  23.082  44.790  1.00 27.03           C  
ATOM    350  CG  TYR L  48      18.673  22.902  45.991  1.00 33.12           C  
ATOM    351  CD1 TYR L  48      18.796  21.783  46.782  1.00 33.72           C  
ATOM    352  CD2 TYR L  48      17.713  23.835  46.310  1.00 31.03           C  
ATOM    353  CE1 TYR L  48      17.989  21.604  47.882  1.00 34.99           C  
ATOM    354  CE2 TYR L  48      16.903  23.663  47.408  1.00 34.69           C  
ATOM    355  CZ  TYR L  48      17.040  22.546  48.196  1.00 37.13           C  
ATOM    356  OH  TYR L  48      16.210  22.363  49.324  1.00 37.67           O  
ATOM    357  C   TYR L  48      20.799  25.024  45.721  1.00 27.37           C  
ATOM    358  O   TYR L  48      20.881  25.219  46.932  1.00 29.13           O  
ATOM    359  N   ASP L  49      20.625  26.017  44.849  1.00 37.16           N  
ATOM    360  CA  ASP L  49      20.501  27.360  45.312  1.00 37.56           C  
ATOM    361  CB  ASP L  49      19.200  27.599  46.100  1.00 39.35           C  
ATOM    362  CG  ASP L  49      18.992  29.101  46.214  1.00 45.35           C  
ATOM    363  OD1 ASP L  49      19.664  29.843  45.450  1.00 46.76           O  
ATOM    364  OD2 ASP L  49      18.165  29.527  47.064  1.00 49.01           O1-
ATOM    365  C   ASP L  49      21.671  27.737  46.172  1.00 38.60           C  
ATOM    366  O   ASP L  49      21.502  28.227  47.287  1.00 37.59           O  
ATOM    367  N   ASP L  50      22.897  27.485  45.673  1.00 37.40           N  
ATOM    368  CA  ASP L  50      24.084  27.954  46.327  1.00 39.36           C  
ATOM    369  CB  ASP L  50      23.938  29.396  46.836  1.00 42.89           C  
ATOM    370  CG  ASP L  50      25.340  29.896  47.109  1.00 45.64           C  
ATOM    371  OD1 ASP L  50      26.295  29.219  46.643  1.00 43.48           O  
ATOM    372  OD2 ASP L  50      25.480  30.949  47.785  1.00 47.68           O1-
ATOM    373  C   ASP L  50      24.470  27.085  47.486  1.00 40.39           C  
ATOM    374  O   ASP L  50      25.574  26.538  47.501  1.00 38.80           O  
ATOM    375  N   SER L  51      23.593  26.940  48.504  1.00 41.22           N  
ATOM    376  CA  SER L  51      24.041  26.195  49.643  1.00 41.10           C  
ATOM    377  CB  SER L  51      24.553  27.118  50.759  1.00 41.93           C  
ATOM    378  OG  SER L  51      23.523  28.004  51.171  1.00 43.51           O  
ATOM    379  C   SER L  51      22.944  25.356  50.235  1.00 39.72           C  
ATOM    380  O   SER L  51      23.123  24.833  51.335  1.00 41.56           O  
ATOM    381  N   ASP L  52      21.789  25.177  49.549  1.00 26.49           N  
ATOM    382  CA  ASP L  52      20.807  24.324  50.162  1.00 25.02           C  
ATOM    383  CB  ASP L  52      19.403  24.465  49.547  1.00 27.54           C  
ATOM    384  CG  ASP L  52      18.856  25.844  49.895  1.00 33.84           C  
ATOM    385  OD1 ASP L  52      19.565  26.598  50.614  1.00 47.96           O  
ATOM    386  OD2 ASP L  52      17.721  26.161  49.450  1.00 38.68           O1-
ATOM    387  C   ASP L  52      21.228  22.895  49.994  1.00 28.48           C  
ATOM    388  O   ASP L  52      21.655  22.491  48.914  1.00 29.50           O  
ATOM    389  N   ARG L  53      21.103  22.068  51.055  1.00 26.55           N  
ATOM    390  CA  ARG L  53      21.492  20.696  50.877  1.00 25.49           C  
ATOM    391  CB  ARG L  53      22.377  20.097  51.992  1.00 28.13           C  
ATOM    392  CG  ARG L  53      21.748  20.043  53.385  1.00 32.54           C  
ATOM    393  CD  ARG L  53      22.570  19.209  54.375  1.00 32.74           C  
ATOM    394  NE  ARG L  53      23.881  19.891  54.577  1.00 33.85           N  
ATOM    395  CZ  ARG L  53      24.075  20.703  55.656  1.00 34.37           C  
ATOM    396  NH1 ARG L  53      23.084  20.861  56.581  1.00 33.39           N1+
ATOM    397  NH2 ARG L  53      25.270  21.342  55.825  1.00 35.56           N  
ATOM    398  C   ARG L  53      20.260  19.856  50.748  1.00 28.24           C  
ATOM    399  O   ARG L  53      19.274  20.021  51.466  1.00 27.24           O  
ATOM    400  N   PRO L  54      20.319  18.961  49.799  1.00 27.38           N  
ATOM    401  CA  PRO L  54      19.226  18.060  49.555  1.00 27.81           C  
ATOM    402  CD  PRO L  54      21.060  19.245  48.582  1.00 31.30           C  
ATOM    403  CB  PRO L  54      19.494  17.433  48.189  1.00 25.56           C  
ATOM    404  CG  PRO L  54      20.320  18.503  47.457  1.00 25.84           C  
ATOM    405  C   PRO L  54      19.183  17.067  50.665  1.00 29.51           C  
ATOM    406  O   PRO L  54      20.186  16.900  51.358  1.00 29.36           O  
ATOM    407  N   SER L  55      18.033  16.403  50.871  1.00 29.77           N  
ATOM    408  CA  SER L  55      17.986  15.466  51.948  1.00 31.06           C  
ATOM    409  CB  SER L  55      16.577  14.909  52.230  1.00 32.81           C  
ATOM    410  OG  SER L  55      16.102  14.178  51.108  1.00 41.57           O  
ATOM    411  C   SER L  55      18.880  14.322  51.603  1.00 31.00           C  
ATOM    412  O   SER L  55      18.967  13.904  50.449  1.00 31.74           O  
ATOM    413  N   GLY L  56      19.588  13.793  52.621  1.00 29.78           N  
ATOM    414  CA  GLY L  56      20.437  12.655  52.431  1.00 29.78           C  
ATOM    415  C   GLY L  56      21.852  13.092  52.205  1.00 33.25           C  
ATOM    416  O   GLY L  56      22.757  12.258  52.186  1.00 35.09           O  
ATOM    417  N   ILE L  57      22.094  14.408  52.044  1.00 31.82           N  
ATOM    418  CA  ILE L  57      23.436  14.863  51.797  1.00 32.57           C  
ATOM    419  CB  ILE L  57      23.496  16.129  50.980  1.00 30.92           C  
ATOM    420  CG1 ILE L  57      22.819  15.921  49.615  1.00 30.47           C  
ATOM    421  CG2 ILE L  57      24.967  16.564  50.863  1.00 29.06           C  
ATOM    422  CD1 ILE L  57      23.462  14.825  48.767  1.00 27.27           C  
ATOM    423  C   ILE L  57      24.078  15.148  53.120  1.00 31.59           C  
ATOM    424  O   ILE L  57      23.492  15.798  53.983  1.00 32.80           O  
ATOM    425  N   PRO L  58      25.285  14.668  53.289  1.00 31.35           N  
ATOM    426  CA  PRO L  58      25.991  14.838  54.531  1.00 31.32           C  
ATOM    427  CD  PRO L  58      25.736  13.491  52.563  1.00 30.71           C  
ATOM    428  CB  PRO L  58      27.217  13.933  54.442  1.00 31.25           C  
ATOM    429  CG  PRO L  58      26.785  12.823  53.471  1.00 30.37           C  
ATOM    430  C   PRO L  58      26.352  16.269  54.778  1.00 32.38           C  
ATOM    431  O   PRO L  58      26.528  17.032  53.830  1.00 30.32           O  
ATOM    432  N   GLU L  59      26.507  16.622  56.062  1.00 31.77           N  
ATOM    433  CA  GLU L  59      26.812  17.935  56.548  1.00 33.75           C  
ATOM    434  CB  GLU L  59      26.919  17.941  58.080  1.00 35.84           C  
ATOM    435  CG  GLU L  59      27.248  19.301  58.690  1.00 43.21           C  
ATOM    436  CD  GLU L  59      27.310  19.105  60.197  1.00 52.78           C  
ATOM    437  OE1 GLU L  59      26.364  18.483  60.746  1.00 51.18           O  
ATOM    438  OE2 GLU L  59      28.306  19.566  60.817  1.00 55.65           O1-
ATOM    439  C   GLU L  59      28.142  18.349  56.001  1.00 33.72           C  
ATOM    440  O   GLU L  59      28.421  19.536  55.848  1.00 37.54           O  
ATOM    441  N   ARG L  60      28.994  17.361  55.693  1.00 32.95           N  
ATOM    442  CA  ARG L  60      30.340  17.592  55.250  1.00 29.84           C  
ATOM    443  CB  ARG L  60      31.099  16.286  54.948  1.00 33.92           C  
ATOM    444  CG  ARG L  60      31.304  15.417  56.190  1.00 40.24           C  
ATOM    445  CD  ARG L  60      32.285  14.253  56.010  1.00 42.39           C  
ATOM    446  NE  ARG L  60      31.649  13.207  55.161  1.00 40.43           N  
ATOM    447  CZ  ARG L  60      31.972  13.089  53.838  1.00 38.07           C  
ATOM    448  NH1 ARG L  60      32.877  13.936  53.269  1.00 36.03           N1+
ATOM    449  NH2 ARG L  60      31.403  12.102  53.086  1.00 38.84           N  
ATOM    450  C   ARG L  60      30.330  18.420  54.000  1.00 27.72           C  
ATOM    451  O   ARG L  60      31.285  19.153  53.744  1.00 27.83           O  
ATOM    452  N   PHE L  61      29.277  18.288  53.166  1.00 30.93           N  
ATOM    453  CA  PHE L  61      29.189  19.035  51.939  1.00 30.02           C  
ATOM    454  CB  PHE L  61      28.296  18.350  50.888  1.00 30.28           C  
ATOM    455  CG  PHE L  61      28.988  17.128  50.382  1.00 32.20           C  
ATOM    456  CD1 PHE L  61      29.086  15.988  51.142  1.00 31.65           C  
ATOM    457  CD2 PHE L  61      29.526  17.118  49.121  1.00 32.36           C  
ATOM    458  CE1 PHE L  61      29.723  14.866  50.663  1.00 32.34           C  
ATOM    459  CE2 PHE L  61      30.163  16.001  48.636  1.00 32.94           C  
ATOM    460  CZ  PHE L  61      30.266  14.869  49.405  1.00 32.91           C  
ATOM    461  C   PHE L  61      28.581  20.383  52.208  1.00 29.86           C  
ATOM    462  O   PHE L  61      27.521  20.491  52.825  1.00 29.29           O  
ATOM    463  N   SER L  62      29.247  21.460  51.732  1.00 27.32           N  
ATOM    464  CA  SER L  62      28.746  22.790  51.941  1.00 29.00           C  
ATOM    465  CB  SER L  62      29.485  23.522  53.076  1.00 29.79           C  
ATOM    466  OG  SER L  62      28.968  24.832  53.253  1.00 35.45           O  
ATOM    467  C   SER L  62      28.960  23.581  50.684  1.00 29.56           C  
ATOM    468  O   SER L  62      29.969  23.418  49.999  1.00 27.97           O  
ATOM    469  N   GLY L  63      28.011  24.487  50.357  1.00 27.20           N  
ATOM    470  CA  GLY L  63      28.141  25.260  49.152  1.00 26.51           C  
ATOM    471  C   GLY L  63      28.125  26.716  49.504  1.00 31.09           C  
ATOM    472  O   GLY L  63      27.512  27.121  50.489  1.00 30.78           O  
ATOM    473  N   SER L  64      28.821  27.541  48.691  1.00 29.07           N  
ATOM    474  CA  SER L  64      28.866  28.962  48.905  1.00 30.77           C  
ATOM    475  CB  SER L  64      30.084  29.419  49.728  1.00 30.48           C  
ATOM    476  OG  SER L  64      31.286  29.106  49.038  1.00 37.44           O  
ATOM    477  C   SER L  64      28.968  29.619  47.561  1.00 32.77           C  
ATOM    478  O   SER L  64      29.425  29.007  46.597  1.00 32.74           O  
ATOM    479  N   ASN L  65      28.523  30.891  47.455  1.00 35.50           N  
ATOM    480  CA  ASN L  65      28.593  31.563  46.185  1.00 36.33           C  
ATOM    481  CB  ASN L  65      27.263  31.483  45.415  1.00 33.56           C  
ATOM    482  CG  ASN L  65      27.474  31.979  43.995  1.00 40.84           C  
ATOM    483  OD1 ASN L  65      28.587  32.325  43.603  1.00 44.56           O  
ATOM    484  ND2 ASN L  65      26.370  32.020  43.202  1.00 36.02           N  
ATOM    485  C   ASN L  65      28.873  33.016  46.424  1.00 39.28           C  
ATOM    486  O   ASN L  65      28.148  33.671  47.172  1.00 41.51           O  
ATOM    487  N   SER L  66      29.937  33.567  45.797  1.00 42.10           N  
ATOM    488  CA  SER L  66      30.175  34.970  45.982  1.00 45.46           C  
ATOM    489  CB  SER L  66      30.961  35.302  47.261  1.00 45.24           C  
ATOM    490  OG  SER L  66      32.288  34.802  47.166  1.00 49.25           O  
ATOM    491  C   SER L  66      30.974  35.507  44.836  1.00 43.32           C  
ATOM    492  O   SER L  66      31.958  34.910  44.403  1.00 45.19           O  
ATOM    493  N   GLY L  67      30.564  36.683  44.325  1.00 43.49           N  
ATOM    494  CA  GLY L  67      31.294  37.346  43.287  1.00 44.40           C  
ATOM    495  C   GLY L  67      31.380  36.481  42.072  1.00 42.62           C  
ATOM    496  O   GLY L  67      30.374  36.088  41.487  1.00 44.03           O  
ATOM    497  N   ASN L  68      32.627  36.263  41.624  1.00 44.72           N  
ATOM    498  CA  ASN L  68      33.013  35.507  40.468  1.00 45.69           C  
ATOM    499  CB  ASN L  68      34.419  35.875  39.973  1.00 45.05           C  
ATOM    500  CG  ASN L  68      34.336  37.297  39.437  1.00 52.37           C  
ATOM    501  OD1 ASN L  68      33.254  37.795  39.131  1.00 51.02           O  
ATOM    502  ND2 ASN L  68      35.510  37.970  39.317  1.00 53.90           N  
ATOM    503  C   ASN L  68      32.976  34.023  40.682  1.00 44.88           C  
ATOM    504  O   ASN L  68      32.923  33.275  39.707  1.00 46.16           O  
ATOM    505  N   THR L  69      33.079  33.531  41.934  1.00 42.50           N  
ATOM    506  CA  THR L  69      33.168  32.100  42.059  1.00 41.16           C  
ATOM    507  CB  THR L  69      34.528  31.632  42.482  1.00 43.91           C  
ATOM    508  OG1 THR L  69      34.890  32.246  43.709  1.00 49.69           O  
ATOM    509  CG2 THR L  69      35.549  31.972  41.386  1.00 45.62           C  
ATOM    510  C   THR L  69      32.201  31.539  43.059  1.00 39.10           C  
ATOM    511  O   THR L  69      31.796  32.193  44.018  1.00 37.96           O  
ATOM    512  N   ALA L  70      31.811  30.267  42.820  1.00 37.31           N  
ATOM    513  CA  ALA L  70      30.978  29.507  43.704  1.00 33.46           C  
ATOM    514  CB  ALA L  70      29.731  28.911  43.027  1.00 30.66           C  
ATOM    515  C   ALA L  70      31.837  28.358  44.122  1.00 33.84           C  
ATOM    516  O   ALA L  70      32.646  27.876  43.330  1.00 35.26           O  
ATOM    517  N   THR L  71      31.712  27.897  45.385  1.00 32.95           N  
ATOM    518  CA  THR L  71      32.599  26.850  45.796  1.00 31.24           C  
ATOM    519  CB  THR L  71      33.660  27.322  46.748  1.00 31.72           C  
ATOM    520  OG1 THR L  71      34.435  28.350  46.146  1.00 35.40           O  
ATOM    521  CG2 THR L  71      34.559  26.132  47.121  1.00 30.55           C  
ATOM    522  C   THR L  71      31.844  25.761  46.489  1.00 29.73           C  
ATOM    523  O   THR L  71      30.936  26.006  47.283  1.00 33.12           O  
ATOM    524  N   LEU L  72      32.224  24.507  46.177  1.00 31.21           N  
ATOM    525  CA  LEU L  72      31.683  23.357  46.835  1.00 29.76           C  
ATOM    526  CB  LEU L  72      31.361  22.207  45.867  1.00 27.67           C  
ATOM    527  CG  LEU L  72      30.785  20.960  46.556  1.00 28.97           C  
ATOM    528  CD1 LEU L  72      29.441  21.270  47.234  1.00 29.07           C  
ATOM    529  CD2 LEU L  72      30.696  19.782  45.571  1.00 27.23           C  
ATOM    530  C   LEU L  72      32.769  22.886  47.750  1.00 28.92           C  
ATOM    531  O   LEU L  72      33.868  22.554  47.302  1.00 30.21           O  
ATOM    532  N   THR L  73      32.493  22.847  49.068  1.00 29.29           N  
ATOM    533  CA  THR L  73      33.519  22.472  49.999  1.00 29.57           C  
ATOM    534  CB  THR L  73      33.682  23.458  51.119  1.00 30.18           C  
ATOM    535  OG1 THR L  73      33.981  24.743  50.596  1.00 31.73           O  
ATOM    536  CG2 THR L  73      34.821  22.985  52.037  1.00 29.94           C  
ATOM    537  C   THR L  73      33.151  21.159  50.609  1.00 30.24           C  
ATOM    538  O   THR L  73      32.028  20.968  51.075  1.00 30.98           O  
ATOM    539  N   ILE L  74      34.103  20.204  50.596  1.00 34.14           N  
ATOM    540  CA  ILE L  74      33.863  18.923  51.191  1.00 26.96           C  
ATOM    541  CB  ILE L  74      34.015  17.796  50.215  1.00 29.75           C  
ATOM    542  CG1 ILE L  74      33.060  17.995  49.028  1.00 29.21           C  
ATOM    543  CG2 ILE L  74      33.783  16.477  50.972  1.00 29.31           C  
ATOM    544  CD1 ILE L  74      33.381  17.096  47.833  1.00 27.72           C  
ATOM    545  C   ILE L  74      34.908  18.725  52.245  1.00 26.85           C  
ATOM    546  O   ILE L  74      36.091  18.583  51.939  1.00 30.23           O  
ATOM    547  N   SER L  75      34.495  18.711  53.528  1.00 38.39           N  
ATOM    548  CA  SER L  75      35.453  18.518  54.576  1.00 37.26           C  
ATOM    549  CB  SER L  75      35.106  19.273  55.870  1.00 36.11           C  
ATOM    550  OG  SER L  75      33.882  18.791  56.402  1.00 37.87           O  
ATOM    551  C   SER L  75      35.514  17.058  54.896  1.00 38.29           C  
ATOM    552  O   SER L  75      34.634  16.290  54.512  1.00 36.38           O  
ATOM    553  N   ARG L  76      36.582  16.643  55.612  1.00 37.42           N  
ATOM    554  CA  ARG L  76      36.737  15.285  56.053  1.00 38.56           C  
ATOM    555  CB  ARG L  76      35.729  14.922  57.157  1.00 51.84           C  
ATOM    556  CG  ARG L  76      35.947  15.715  58.450  1.00 51.63           C  
ATOM    557  CD  ARG L  76      34.824  15.555  59.478  1.00 61.08           C  
ATOM    558  NE  ARG L  76      33.636  16.297  58.967  1.00 76.20           N  
ATOM    559  CZ  ARG L  76      33.424  17.592  59.339  1.00 82.10           C  
ATOM    560  NH1 ARG L  76      34.284  18.204  60.207  1.00 85.88           N1+
ATOM    561  NH2 ARG L  76      32.348  18.275  58.852  1.00 77.07           N  
ATOM    562  C   ARG L  76      36.550  14.365  54.887  1.00 36.06           C  
ATOM    563  O   ARG L  76      35.770  13.416  54.948  1.00 35.81           O  
ATOM    564  N   VAL L  77      37.297  14.609  53.796  1.00 36.25           N  
ATOM    565  CA  VAL L  77      37.142  13.847  52.590  1.00 38.04           C  
ATOM    566  CB  VAL L  77      37.995  14.353  51.462  1.00 37.45           C  
ATOM    567  CG1 VAL L  77      37.845  13.401  50.266  1.00 38.55           C  
ATOM    568  CG2 VAL L  77      37.590  15.805  51.157  1.00 35.48           C  
ATOM    569  C   VAL L  77      37.505  12.414  52.824  1.00 41.29           C  
ATOM    570  O   VAL L  77      38.470  12.093  53.516  1.00 42.00           O  
ATOM    571  N   GLU L  78      36.701  11.508  52.231  1.00 40.56           N  
ATOM    572  CA  GLU L  78      36.930  10.099  52.336  1.00 41.13           C  
ATOM    573  CB  GLU L  78      35.899   9.384  53.234  1.00 40.82           C  
ATOM    574  CG  GLU L  78      34.441   9.753  52.958  1.00 42.35           C  
ATOM    575  CD  GLU L  78      33.605   9.239  54.124  1.00 47.24           C  
ATOM    576  OE1 GLU L  78      33.935   9.584  55.291  1.00 49.55           O  
ATOM    577  OE2 GLU L  78      32.625   8.493  53.866  1.00 50.29           O1-
ATOM    578  C   GLU L  78      36.961   9.530  50.946  1.00 42.37           C  
ATOM    579  O   GLU L  78      36.663  10.218  49.973  1.00 39.74           O  
ATOM    580  N   ALA L  79      37.348   8.245  50.824  1.00 40.87           N  
ATOM    581  CA  ALA L  79      37.549   7.591  49.557  1.00 38.10           C  
ATOM    582  CB  ALA L  79      37.996   6.127  49.710  1.00 38.62           C  
ATOM    583  C   ALA L  79      36.279   7.585  48.762  1.00 38.08           C  
ATOM    584  O   ALA L  79      36.303   7.728  47.542  1.00 39.67           O  
ATOM    585  N   GLY L  80      35.133   7.427  49.440  1.00 37.17           N  
ATOM    586  CA  GLY L  80      33.850   7.325  48.800  1.00 37.60           C  
ATOM    587  C   GLY L  80      33.550   8.567  48.016  1.00 40.00           C  
ATOM    588  O   GLY L  80      32.785   8.525  47.055  1.00 38.75           O  
ATOM    589  N   ASP L  81      34.108   9.710  48.451  1.00 37.92           N  
ATOM    590  CA  ASP L  81      33.882  11.012  47.885  1.00 38.25           C  
ATOM    591  CB  ASP L  81      34.525  12.130  48.723  1.00 36.44           C  
ATOM    592  CG  ASP L  81      33.763  12.206  50.039  1.00 37.06           C  
ATOM    593  OD1 ASP L  81      32.606  11.709  50.079  1.00 39.07           O  
ATOM    594  OD2 ASP L  81      34.325  12.756  51.023  1.00 39.24           O1-
ATOM    595  C   ASP L  81      34.408  11.118  46.482  1.00 39.32           C  
ATOM    596  O   ASP L  81      34.015  12.029  45.755  1.00 38.46           O  
ATOM    597  N   GLU L  82      35.351  10.245  46.069  1.00 34.78           N  
ATOM    598  CA  GLU L  82      35.882  10.365  44.736  1.00 36.32           C  
ATOM    599  CB  GLU L  82      36.870   9.255  44.338  1.00 37.56           C  
ATOM    600  CG  GLU L  82      38.236   9.371  45.011  1.00 41.51           C  
ATOM    601  CD  GLU L  82      39.109   8.250  44.470  1.00 44.18           C  
ATOM    602  OE1 GLU L  82      39.341   8.228  43.230  1.00 43.79           O  
ATOM    603  OE2 GLU L  82      39.553   7.398  45.285  1.00 46.19           O1-
ATOM    604  C   GLU L  82      34.760  10.324  43.749  1.00 35.62           C  
ATOM    605  O   GLU L  82      33.921   9.425  43.776  1.00 37.09           O  
ATOM    606  N   ALA L  83      34.729  11.327  42.842  1.00 31.07           N  
ATOM    607  CA  ALA L  83      33.690  11.404  41.854  1.00 31.41           C  
ATOM    608  CB  ALA L  83      32.279  11.504  42.460  1.00 28.35           C  
ATOM    609  C   ALA L  83      33.915  12.648  41.047  1.00 31.71           C  
ATOM    610  O   ALA L  83      34.857  13.400  41.292  1.00 32.87           O  
ATOM    611  N   ASP L  84      33.061  12.864  40.025  1.00 30.21           N  
ATOM    612  CA  ASP L  84      33.122  14.049  39.217  1.00 29.18           C  
ATOM    613  CB  ASP L  84      32.754  13.802  37.745  1.00 29.86           C  
ATOM    614  CG  ASP L  84      33.839  12.933  37.129  1.00 34.38           C  
ATOM    615  OD1 ASP L  84      35.004  13.021  37.600  1.00 33.61           O  
ATOM    616  OD2 ASP L  84      33.516  12.164  36.184  1.00 37.63           O1-
ATOM    617  C   ASP L  84      32.091  14.987  39.770  1.00 29.47           C  
ATOM    618  O   ASP L  84      30.978  14.569  40.084  1.00 29.93           O  
ATOM    619  N   TYR L  85      32.435  16.283  39.921  1.00 28.02           N  
ATOM    620  CA  TYR L  85      31.477  17.212  40.456  1.00 27.79           C  
ATOM    621  CB  TYR L  85      31.947  17.922  41.741  1.00 26.55           C  
ATOM    622  CG  TYR L  85      32.058  16.913  42.838  1.00 28.81           C  
ATOM    623  CD1 TYR L  85      30.977  16.626  43.637  1.00 28.45           C  
ATOM    624  CD2 TYR L  85      33.234  16.244  43.080  1.00 27.37           C  
ATOM    625  CE1 TYR L  85      31.062  15.701  44.650  1.00 29.44           C  
ATOM    626  CE2 TYR L  85      33.326  15.316  44.094  1.00 28.00           C  
ATOM    627  CZ  TYR L  85      32.240  15.041  44.885  1.00 27.87           C  
ATOM    628  OH  TYR L  85      32.331  14.090  45.924  1.00 27.94           O  
ATOM    629  C   TYR L  85      31.209  18.268  39.421  1.00 29.17           C  
ATOM    630  O   TYR L  85      32.139  18.857  38.870  1.00 31.45           O  
ATOM    631  N   TYR L  86      29.913  18.544  39.141  1.00 27.71           N  
ATOM    632  CA  TYR L  86      29.555  19.505  38.128  1.00 27.23           C  
ATOM    633  CB  TYR L  86      28.629  18.954  37.021  1.00 24.98           C  
ATOM    634  CG  TYR L  86      29.291  17.872  36.234  1.00 28.93           C  
ATOM    635  CD1 TYR L  86      29.197  16.560  36.631  1.00 30.20           C  
ATOM    636  CD2 TYR L  86      29.997  18.162  35.088  1.00 29.75           C  
ATOM    637  CE1 TYR L  86      29.798  15.558  35.904  1.00 30.79           C  
ATOM    638  CE2 TYR L  86      30.600  17.166  34.357  1.00 30.07           C  
ATOM    639  CZ  TYR L  86      30.502  15.859  34.763  1.00 30.05           C  
ATOM    640  OH  TYR L  86      31.118  14.834  34.015  1.00 31.97           O  
ATOM    641  C   TYR L  86      28.764  20.627  38.741  1.00 28.62           C  
ATOM    642  O   TYR L  86      27.864  20.400  39.549  1.00 29.05           O  
ATOM    643  N   CYS L  87      29.096  21.885  38.367  1.00 28.73           N  
ATOM    644  CA  CYS L  87      28.320  23.018  38.797  1.00 29.44           C  
ATOM    645  CB  CYS L  87      29.143  24.293  39.112  1.00 31.08           C  
ATOM    646  SG  CYS L  87      30.111  24.944  37.716  1.00 38.91           S  
ATOM    647  C   CYS L  87      27.354  23.324  37.689  1.00 29.66           C  
ATOM    648  O   CYS L  87      27.611  22.994  36.531  1.00 28.79           O  
ATOM    649  N   GLN L  88      26.195  23.938  38.021  1.00 27.26           N  
ATOM    650  CA  GLN L  88      25.204  24.198  37.009  1.00 25.94           C  
ATOM    651  CB  GLN L  88      24.210  23.030  36.859  1.00 25.51           C  
ATOM    652  CG  GLN L  88      23.096  23.254  35.837  1.00 23.99           C  
ATOM    653  CD  GLN L  88      21.834  23.628  36.600  1.00 26.38           C  
ATOM    654  OE1 GLN L  88      21.539  23.058  37.650  1.00 24.92           O  
ATOM    655  NE2 GLN L  88      21.061  24.607  36.060  1.00 25.38           N  
ATOM    656  C   GLN L  88      24.439  25.444  37.353  1.00 28.07           C  
ATOM    657  O   GLN L  88      24.201  25.738  38.522  1.00 28.46           O  
ATOM    658  N   VAL L  89      24.045  26.225  36.319  1.00 27.73           N  
ATOM    659  CA  VAL L  89      23.291  27.431  36.538  1.00 26.37           C  
ATOM    660  CB  VAL L  89      24.095  28.693  36.420  1.00 30.24           C  
ATOM    661  CG1 VAL L  89      25.254  28.651  37.421  1.00 36.67           C  
ATOM    662  CG2 VAL L  89      24.524  28.863  34.957  1.00 34.21           C  
ATOM    663  C   VAL L  89      22.253  27.551  35.459  1.00 30.50           C  
ATOM    664  O   VAL L  89      22.333  26.900  34.417  1.00 32.03           O  
ATOM    665  N   TRP L  90      21.216  28.371  35.706  1.00 26.56           N  
ATOM    666  CA  TRP L  90      20.245  28.679  34.687  1.00 28.80           C  
ATOM    667  CB  TRP L  90      18.800  28.338  35.078  1.00 25.24           C  
ATOM    668  CG  TRP L  90      17.762  29.003  34.201  1.00 28.76           C  
ATOM    669  CD2 TRP L  90      17.043  28.413  33.106  1.00 25.09           C  
ATOM    670  CD1 TRP L  90      17.280  30.270  34.328  1.00 29.36           C  
ATOM    671  NE1 TRP L  90      16.306  30.507  33.395  1.00 27.47           N  
ATOM    672  CE2 TRP L  90      16.145  29.375  32.634  1.00 26.88           C  
ATOM    673  CE3 TRP L  90      17.118  27.177  32.538  1.00 26.14           C  
ATOM    674  CZ2 TRP L  90      15.306  29.122  31.589  1.00 25.61           C  
ATOM    675  CZ3 TRP L  90      16.255  26.935  31.490  1.00 24.73           C  
ATOM    676  CH2 TRP L  90      15.370  27.876  31.019  1.00 30.57           C  
ATOM    677  C   TRP L  90      20.275  30.170  34.503  1.00 28.68           C  
ATOM    678  O   TRP L  90      19.850  30.914  35.385  1.00 30.09           O  
ATOM    679  N   ASP L  91      20.760  30.660  33.343  1.00 30.45           N  
ATOM    680  CA  ASP L  91      20.789  32.088  33.143  1.00 33.03           C  
ATOM    681  CB  ASP L  91      22.055  32.620  32.439  1.00 32.55           C  
ATOM    682  CG  ASP L  91      22.062  34.148  32.413  1.00 40.96           C  
ATOM    683  OD1 ASP L  91      21.096  34.766  32.934  1.00 43.62           O  
ATOM    684  OD2 ASP L  91      23.042  34.718  31.861  1.00 37.56           O1-
ATOM    685  C   ASP L  91      19.620  32.474  32.293  1.00 33.56           C  
ATOM    686  O   ASP L  91      19.380  31.918  31.227  1.00 32.49           O  
ATOM    687  N   SER L  92      18.833  33.453  32.751  1.00 31.78           N  
ATOM    688  CA  SER L  92      17.679  33.841  31.993  1.00 34.86           C  
ATOM    689  CB  SER L  92      16.792  34.842  32.750  1.00 34.97           C  
ATOM    690  OG  SER L  92      16.256  34.232  33.915  1.00 37.44           O  
ATOM    691  C   SER L  92      18.084  34.500  30.705  1.00 37.58           C  
ATOM    692  O   SER L  92      17.405  34.347  29.693  1.00 38.16           O  
ATOM    693  N   ARG L  93      19.211  35.237  30.695  1.00 36.87           N  
ATOM    694  CA  ARG L  93      19.580  36.021  29.543  1.00 39.76           C  
ATOM    695  CB  ARG L  93      20.832  36.876  29.789  1.00 39.44           C  
ATOM    696  CG  ARG L  93      20.597  37.985  30.817  1.00 36.74           C  
ATOM    697  CD  ARG L  93      21.883  38.684  31.261  1.00 39.93           C  
ATOM    698  NE  ARG L  93      21.501  39.791  32.183  1.00 43.82           N  
ATOM    699  CZ  ARG L  93      21.286  39.544  33.507  1.00 45.31           C  
ATOM    700  NH1 ARG L  93      21.382  38.272  33.993  1.00 44.24           N1+
ATOM    701  NH2 ARG L  93      20.982  40.575  34.347  1.00 48.56           N  
ATOM    702  C   ARG L  93      19.824  35.186  28.322  1.00 42.58           C  
ATOM    703  O   ARG L  93      19.374  35.552  27.242  1.00 46.05           O  
ATOM    704  N   GLY L  94      20.525  34.042  28.422  1.00 40.84           N  
ATOM    705  CA  GLY L  94      20.779  33.303  27.212  1.00 39.48           C  
ATOM    706  C   GLY L  94      19.508  32.619  26.826  1.00 41.79           C  
ATOM    707  O   GLY L  94      18.560  32.625  27.608  1.00 43.13           O  
ATOM    708  N   PRO L  95      19.459  32.072  25.622  1.00 42.86           N  
ATOM    709  CA  PRO L  95      18.272  31.394  25.155  1.00 43.54           C  
ATOM    710  CD  PRO L  95      20.659  31.539  24.998  1.00 26.38           C  
ATOM    711  CB  PRO L  95      18.692  30.645  23.895  1.00 53.66           C  
ATOM    712  CG  PRO L  95      20.178  30.344  24.154  1.00 59.25           C  
ATOM    713  C   PRO L  95      17.732  30.459  26.199  1.00 39.40           C  
ATOM    714  O   PRO L  95      16.842  30.879  26.933  1.00 37.76           O  
ATOM    715  N   THR L  96      18.215  29.202  26.316  1.00 39.94           N  
ATOM    716  CA  THR L  96      17.752  28.456  27.452  1.00 39.33           C  
ATOM    717  CB  THR L  96      18.079  27.023  27.510  1.00 45.36           C  
ATOM    718  OG1 THR L  96      17.577  26.308  26.406  1.00 38.47           O  
ATOM    719  CG2 THR L  96      17.409  26.575  28.806  1.00 37.78           C  
ATOM    720  C   THR L  96      18.572  28.886  28.584  1.00 36.55           C  
ATOM    721  O   THR L  96      18.152  29.039  29.729  1.00 31.55           O  
ATOM    722  N   ASN L  97      19.829  29.057  28.204  1.00 37.47           N  
ATOM    723  CA  ASN L  97      20.887  29.200  29.110  1.00 29.92           C  
ATOM    724  CB  ASN L  97      21.189  30.520  29.771  1.00 30.22           C  
ATOM    725  CG  ASN L  97      22.572  30.109  30.201  0.75 37.33           C  
ATOM    726  OD1 ASN L  97      23.370  29.780  29.326  1.00 38.79           O  
ATOM    727  ND2 ASN L  97      22.851  30.043  31.529  1.00 32.35           N  
ATOM    728  C   ASN L  97      20.824  28.182  30.198  1.00 30.05           C  
ATOM    729  O   ASN L  97      20.681  28.509  31.377  1.00 32.73           O  
ATOM    730  N   TRP L  98      20.876  26.899  29.810  1.00 32.77           N  
ATOM    731  CA  TRP L  98      21.138  25.894  30.787  1.00 29.31           C  
ATOM    732  CB  TRP L  98      20.535  24.511  30.524  1.00 27.14           C  
ATOM    733  CG  TRP L  98      19.239  24.282  31.235  1.00 31.08           C  
ATOM    734  CD2 TRP L  98      19.192  23.595  32.488  1.00 30.38           C  
ATOM    735  CD1 TRP L  98      17.961  24.619  30.927  1.00 30.44           C  
ATOM    736  NE1 TRP L  98      17.109  24.192  31.918  1.00 34.14           N  
ATOM    737  CE2 TRP L  98      17.861  23.553  32.884  1.00 31.55           C  
ATOM    738  CE3 TRP L  98      20.182  23.034  33.238  1.00 30.10           C  
ATOM    739  CZ2 TRP L  98      17.501  22.938  34.045  1.00 34.21           C  
ATOM    740  CZ3 TRP L  98      19.815  22.433  34.420  1.00 30.49           C  
ATOM    741  CH2 TRP L  98      18.498  22.387  34.816  1.00 33.46           C  
ATOM    742  C   TRP L  98      22.591  25.721  30.680  1.00 30.63           C  
ATOM    743  O   TRP L  98      23.105  25.456  29.594  1.00 32.19           O  
ATOM    744  N   VAL L  99      23.308  25.903  31.794  1.00 29.72           N  
ATOM    745  CA  VAL L  99      24.720  25.772  31.599  1.00 29.32           C  
ATOM    746  CB  VAL L  99      25.461  27.063  31.789  1.00 30.95           C  
ATOM    747  CG1 VAL L  99      26.962  26.805  31.576  1.00 34.85           C  
ATOM    748  CG2 VAL L  99      24.861  28.123  30.853  1.00 35.60           C  
ATOM    749  C   VAL L  99      25.279  24.823  32.613  1.00 30.89           C  
ATOM    750  O   VAL L  99      24.955  24.896  33.798  1.00 29.71           O  
ATOM    751  N   PHE L 100      26.148  23.899  32.154  1.00 33.00           N  
ATOM    752  CA  PHE L 100      26.844  23.011  33.043  1.00 29.96           C  
ATOM    753  CB  PHE L 100      26.817  21.512  32.686  1.00 30.52           C  
ATOM    754  CG  PHE L 100      25.552  20.856  33.108  1.00 29.74           C  
ATOM    755  CD1 PHE L 100      25.369  20.491  34.416  1.00 28.84           C  
ATOM    756  CD2 PHE L 100      24.548  20.595  32.213  1.00 26.62           C  
ATOM    757  CE1 PHE L 100      24.211  19.876  34.825  1.00 29.11           C  
ATOM    758  CE2 PHE L 100      23.388  19.980  32.617  1.00 24.66           C  
ATOM    759  CZ  PHE L 100      23.212  19.614  33.927  1.00 25.35           C  
ATOM    760  C   PHE L 100      28.295  23.352  32.961  1.00 31.17           C  
ATOM    761  O   PHE L 100      28.773  23.861  31.948  1.00 33.51           O  
ATOM    762  N   GLY L 101      29.033  23.098  34.058  1.00 30.19           N  
ATOM    763  CA  GLY L 101      30.452  23.292  34.048  1.00 30.39           C  
ATOM    764  C   GLY L 101      31.040  22.048  33.449  1.00 33.35           C  
ATOM    765  O   GLY L 101      30.342  21.056  33.244  1.00 31.58           O  
ATOM    766  N   GLY L 102      32.356  22.078  33.167  1.00 34.40           N  
ATOM    767  CA  GLY L 102      33.074  20.988  32.560  1.00 31.30           C  
ATOM    768  C   GLY L 102      33.096  19.801  33.473  1.00 33.21           C  
ATOM    769  O   GLY L 102      33.126  18.660  33.016  1.00 35.61           O  
ATOM    770  N   GLY L 103      33.141  20.036  34.797  1.00 32.72           N  
ATOM    771  CA  GLY L 103      33.185  18.948  35.733  1.00 32.22           C  
ATOM    772  C   GLY L 103      34.563  18.874  36.315  1.00 32.39           C  
ATOM    773  O   GLY L 103      35.557  19.140  35.639  1.00 33.01           O  
ATOM    774  N   THR L 104      34.647  18.505  37.611  1.00 33.24           N  
ATOM    775  CA  THR L 104      35.915  18.399  38.279  1.00 30.06           C  
ATOM    776  CB  THR L 104      36.061  19.370  39.414  1.00 31.90           C  
ATOM    777  OG1 THR L 104      35.924  20.702  38.940  1.00 31.51           O  
ATOM    778  CG2 THR L 104      37.442  19.179  40.063  1.00 31.37           C  
ATOM    779  C   THR L 104      36.036  17.021  38.860  1.00 32.85           C  
ATOM    780  O   THR L 104      35.154  16.555  39.578  1.00 33.20           O  
ATOM    781  N   LYS L 105      37.161  16.334  38.572  1.00 36.82           N  
ATOM    782  CA  LYS L 105      37.379  15.006  39.078  1.00 36.78           C  
ATOM    783  CB  LYS L 105      38.253  14.142  38.145  1.00 38.60           C  
ATOM    784  CG  LYS L 105      38.528  12.710  38.628  1.00 38.29           C  
ATOM    785  CD  LYS L 105      37.337  11.747  38.541  1.00 44.54           C  
ATOM    786  CE  LYS L 105      37.716  10.291  38.838  1.00 53.52           C  
ATOM    787  NZ  LYS L 105      36.505   9.439  38.873  1.00 58.42           N1+
ATOM    788  C   LYS L 105      38.111  15.122  40.379  1.00 38.22           C  
ATOM    789  O   LYS L 105      39.197  15.695  40.451  1.00 40.10           O  
ATOM    790  N   LEU L 106      37.526  14.562  41.453  1.00 35.62           N  
ATOM    791  CA  LEU L 106      38.143  14.619  42.747  1.00 36.89           C  
ATOM    792  CB  LEU L 106      37.125  14.849  43.876  1.00 35.03           C  
ATOM    793  CG  LEU L 106      37.739  14.915  45.283  1.00 39.35           C  
ATOM    794  CD1 LEU L 106      38.705  16.102  45.418  1.00 40.61           C  
ATOM    795  CD2 LEU L 106      36.643  14.912  46.360  1.00 40.03           C  
ATOM    796  C   LEU L 106      38.819  13.312  43.004  1.00 40.66           C  
ATOM    797  O   LEU L 106      38.192  12.255  42.948  1.00 40.46           O  
ATOM    798  N   THR L 107      40.135  13.348  43.295  1.00 40.55           N  
ATOM    799  CA  THR L 107      40.839  12.124  43.558  1.00 41.06           C  
ATOM    800  CB  THR L 107      42.018  11.905  42.656  1.00 45.21           C  
ATOM    801  OG1 THR L 107      41.600  11.891  41.299  1.00 48.84           O  
ATOM    802  CG2 THR L 107      42.670  10.561  43.017  1.00 45.20           C  
ATOM    803  C   THR L 107      41.360  12.172  44.963  1.00 40.48           C  
ATOM    804  O   THR L 107      41.878  13.193  45.412  1.00 37.29           O  
ATOM    805  N   VAL L 108      41.226  11.048  45.697  1.00 38.54           N  
ATOM    806  CA  VAL L 108      41.697  10.989  47.055  1.00 41.11           C  
ATOM    807  CB  VAL L 108      40.772  10.234  47.964  1.00 41.32           C  
ATOM    808  CG1 VAL L 108      41.407  10.154  49.361  1.00 41.47           C  
ATOM    809  CG2 VAL L 108      39.395  10.921  47.941  1.00 43.87           C  
ATOM    810  C   VAL L 108      43.008  10.263  47.052  1.00 44.54           C  
ATOM    811  O   VAL L 108      43.081   9.087  46.699  1.00 41.39           O  
ATOM    812  N   LEU L 109      44.083  10.961  47.466  1.00 46.93           N  
ATOM    813  CA  LEU L 109      45.413  10.410  47.460  1.00 49.51           C  
ATOM    814  CB  LEU L 109      46.512  11.486  47.447  1.00 52.27           C  
ATOM    815  CG  LEU L 109      46.500  12.366  46.185  1.00 52.88           C  
ATOM    816  CD1 LEU L 109      47.619  13.418  46.234  1.00 56.72           C  
ATOM    817  CD2 LEU L 109      46.546  11.514  44.906  1.00 52.66           C  
ATOM    818  C   LEU L 109      45.624   9.589  48.693  1.00 48.26           C  
ATOM    819  O   LEU L 109      44.905   9.720  49.682  1.00 47.06           O  
ATOM    820  N   GLY L 110      46.628   8.690  48.645  1.00 48.06           N  
ATOM    821  CA  GLY L 110      46.962   7.887  49.785  1.00 45.07           C  
ATOM    822  C   GLY L 110      45.845   6.877  50.014  1.00 44.94           C  
ATOM    823  O   GLY L 110      45.906   6.164  51.052  1.00 44.13           O  
ATOM    824  OXT GLY L 110      44.922   6.803  49.161  1.00  0.00           O1-
TER     825      GLY L 110 
HETATM  826  N   UNK H 111       9.328   6.430  46.723  1.00 49.41           N  
HETATM  827  CA  UNK H 111       9.956   7.652  46.189  1.00 47.96           C  
HETATM  828  C   UNK H 111       9.741   7.722  44.716  1.00 42.09           C  
HETATM  829  O   UNK H 111       9.393   6.732  44.075  1.00 40.45           O  
ATOM    830  N   VAL H 112       9.948   8.918  44.139  1.00 41.73           N  
ATOM    831  CA  VAL H 112       9.726   9.080  42.736  1.00 37.38           C  
ATOM    832  CB  VAL H 112       9.735  10.517  42.303  1.00 37.86           C  
ATOM    833  CG1 VAL H 112       9.613  10.577  40.772  1.00 43.10           C  
ATOM    834  CG2 VAL H 112       8.615  11.261  43.049  1.00 48.84           C  
ATOM    835  C   VAL H 112      10.844   8.397  42.028  1.00 35.92           C  
ATOM    836  O   VAL H 112      12.010   8.537  42.400  1.00 38.19           O  
ATOM    837  N   GLN H 113      10.506   7.622  40.979  1.00 36.02           N  
ATOM    838  CA  GLN H 113      11.531   6.932  40.257  1.00 36.74           C  
ATOM    839  CB  GLN H 113      11.549   5.421  40.531  1.00 41.39           C  
ATOM    840  CG  GLN H 113      11.902   5.107  41.987  1.00 49.59           C  
ATOM    841  CD  GLN H 113      11.897   3.600  42.173  1.00 57.27           C  
ATOM    842  OE1 GLN H 113      11.729   2.843  41.218  1.00 58.94           O  
ATOM    843  NE2 GLN H 113      12.098   3.148  43.440  1.00 59.05           N  
ATOM    844  C   GLN H 113      11.305   7.147  38.791  1.00 34.25           C  
ATOM    845  O   GLN H 113      10.169   7.196  38.322  1.00 32.92           O  
ATOM    846  N   LEU H 114      12.406   7.307  38.030  1.00 29.86           N  
ATOM    847  CA  LEU H 114      12.290   7.510  36.611  1.00 28.59           C  
ATOM    848  CB  LEU H 114      12.889   8.834  36.105  1.00 31.41           C  
ATOM    849  CG  LEU H 114      12.175  10.088  36.640  1.00 32.66           C  
ATOM    850  CD1 LEU H 114      12.397  10.260  38.145  1.00 30.60           C  
ATOM    851  CD2 LEU H 114      12.568  11.342  35.851  1.00 27.69           C  
ATOM    852  C   LEU H 114      13.037   6.413  35.915  1.00 29.56           C  
ATOM    853  O   LEU H 114      14.125   6.022  36.336  1.00 27.46           O  
ATOM    854  N   GLN H 115      12.451   5.879  34.822  1.00 28.99           N  
ATOM    855  CA  GLN H 115      13.093   4.823  34.087  1.00 29.11           C  
ATOM    856  CB  GLN H 115      12.380   3.469  34.234  1.00 30.48           C  
ATOM    857  CG  GLN H 115      12.961   2.369  33.343  1.00 33.65           C  
ATOM    858  CD  GLN H 115      14.323   1.974  33.889  1.00 41.82           C  
ATOM    859  OE1 GLN H 115      14.448   1.568  35.042  1.00 45.73           O  
ATOM    860  NE2 GLN H 115      15.377   2.095  33.039  1.00 35.62           N  
ATOM    861  C   GLN H 115      13.066   5.158  32.630  1.00 28.40           C  
ATOM    862  O   GLN H 115      12.000   5.327  32.041  1.00 28.78           O  
ATOM    863  N   GLU H 116      14.255   5.265  32.004  1.00 27.94           N  
ATOM    864  CA  GLU H 116      14.276   5.552  30.602  1.00 27.93           C  
ATOM    865  CB  GLU H 116      15.414   6.496  30.164  1.00 27.59           C  
ATOM    866  CG  GLU H 116      16.773   6.238  30.817  1.00 26.25           C  
ATOM    867  CD  GLU H 116      16.811   6.922  32.178  1.00 28.55           C  
ATOM    868  OE1 GLU H 116      16.362   6.292  33.175  1.00 28.36           O  
ATOM    869  OE2 GLU H 116      17.294   8.082  32.241  1.00 30.49           O1-
ATOM    870  C   GLU H 116      14.265   4.275  29.824  1.00 28.95           C  
ATOM    871  O   GLU H 116      14.747   3.238  30.278  1.00 29.64           O  
ATOM    872  N   SER H 117      13.652   4.326  28.625  1.00 27.89           N  
ATOM    873  CA  SER H 117      13.572   3.178  27.772  1.00 31.70           C  
ATOM    874  CB  SER H 117      12.129   2.666  27.634  1.00 31.85           C  
ATOM    875  OG  SER H 117      12.077   1.533  26.782  1.00 40.78           O  
ATOM    876  C   SER H 117      14.032   3.634  26.422  1.00 34.65           C  
ATOM    877  O   SER H 117      13.577   4.666  25.931  1.00 29.99           O  
ATOM    878  N   GLY H 118      14.940   2.864  25.783  1.00 36.93           N  
ATOM    879  CA  GLY H 118      15.457   3.282  24.507  1.00 36.13           C  
ATOM    880  C   GLY H 118      15.835   2.072  23.698  1.00 38.00           C  
ATOM    881  O   GLY H 118      15.937   0.964  24.220  1.00 42.27           O  
ATOM    882  N   PRO H 119      16.009   2.273  22.411  1.00 36.41           N  
ATOM    883  CA  PRO H 119      16.367   1.207  21.504  1.00 37.84           C  
ATOM    884  CD  PRO H 119      15.297   3.343  21.732  1.00 36.19           C  
ATOM    885  CB  PRO H 119      16.158   1.765  20.098  1.00 36.87           C  
ATOM    886  CG  PRO H 119      15.090   2.853  20.289  1.00 37.20           C  
ATOM    887  C   PRO H 119      17.744   0.653  21.697  1.00 41.38           C  
ATOM    888  O   PRO H 119      17.959  -0.525  21.414  1.00 39.68           O  
ATOM    889  N   GLY H 120      18.704   1.490  22.121  1.00 40.09           N  
ATOM    890  CA  GLY H 120      20.044   1.049  22.357  1.00 36.84           C  
ATOM    891  C   GLY H 120      20.868   1.274  21.124  1.00 35.26           C  
ATOM    892  O   GLY H 120      22.048   1.609  21.219  1.00 39.67           O  
ATOM    893  N   LEU H 121      20.268   1.111  19.927  1.00 34.33           N  
ATOM    894  CA  LEU H 121      21.051   1.265  18.732  1.00 34.30           C  
ATOM    895  CB  LEU H 121      21.429  -0.085  18.095  1.00 33.76           C  
ATOM    896  CG  LEU H 121      22.271   0.033  16.812  1.00 38.87           C  
ATOM    897  CD1 LEU H 121      23.677   0.574  17.117  1.00 39.03           C  
ATOM    898  CD2 LEU H 121      22.302  -1.295  16.040  1.00 39.36           C  
ATOM    899  C   LEU H 121      20.241   2.014  17.717  1.00 33.46           C  
ATOM    900  O   LEU H 121      19.076   1.697  17.481  1.00 37.55           O  
ATOM    901  N   VAL H 122      20.846   3.049  17.096  1.00 30.58           N  
ATOM    902  CA  VAL H 122      20.200   3.786  16.044  1.00 31.54           C  
ATOM    903  CB  VAL H 122      19.733   5.157  16.440  1.00 33.68           C  
ATOM    904  CG1 VAL H 122      18.449   5.035  17.264  1.00 32.14           C  
ATOM    905  CG2 VAL H 122      20.870   5.823  17.232  1.00 34.44           C  
ATOM    906  C   VAL H 122      21.159   3.969  14.910  1.00 32.97           C  
ATOM    907  O   VAL H 122      22.338   4.259  15.111  1.00 35.02           O  
ATOM    908  N   LYS H 123      20.656   3.809  13.669  1.00 35.34           N  
ATOM    909  CA  LYS H 123      21.487   3.979  12.510  1.00 39.14           C  
ATOM    910  CB  LYS H 123      20.916   3.363  11.216  1.00 35.29           C  
ATOM    911  CG  LYS H 123      20.897   1.831  11.205  0.80 41.35           C  
ATOM    912  CD  LYS H 123      20.089   1.236  10.047  0.80 46.86           C  
ATOM    913  CE  LYS H 123      20.066  -0.295  10.026  0.80 50.30           C  
ATOM    914  NZ  LYS H 123      19.269  -0.775   8.874  0.80 51.85           N1+
ATOM    915  C   LYS H 123      21.646   5.445  12.280  1.00 38.66           C  
ATOM    916  O   LYS H 123      20.805   6.250  12.678  1.00 38.48           O  
ATOM    917  N   PRO H 124      22.715   5.812  11.630  1.00 35.91           N  
ATOM    918  CA  PRO H 124      22.973   7.201  11.392  1.00 37.69           C  
ATOM    919  CD  PRO H 124      23.941   5.030  11.669  1.00 36.24           C  
ATOM    920  CB  PRO H 124      24.382   7.268  10.808  1.00 35.10           C  
ATOM    921  CG  PRO H 124      25.079   6.040  11.427  1.00 38.05           C  
ATOM    922  C   PRO H 124      21.909   7.795  10.527  1.00 37.85           C  
ATOM    923  O   PRO H 124      21.357   7.084   9.690  1.00 36.02           O  
ATOM    924  N   SER H 125      21.616   9.093  10.743  1.00 36.98           N  
ATOM    925  CA  SER H 125      20.637   9.883  10.046  1.00 34.11           C  
ATOM    926  CB  SER H 125      20.828   9.933   8.516  1.00 37.86           C  
ATOM    927  OG  SER H 125      20.450   8.706   7.911  1.00 43.47           O  
ATOM    928  C   SER H 125      19.245   9.403  10.338  1.00 36.26           C  
ATOM    929  O   SER H 125      18.295   9.826   9.683  1.00 39.98           O  
ATOM    930  N   GLU H 126      19.074   8.534  11.354  1.00 33.92           N  
ATOM    931  CA  GLU H 126      17.760   8.076  11.720  1.00 37.80           C  
ATOM    932  CB  GLU H 126      17.680   6.594  12.114  1.00 37.96           C  
ATOM    933  CG  GLU H 126      17.852   5.633  10.942  0.80 41.93           C  
ATOM    934  CD  GLU H 126      17.746   4.223  11.499  0.80 47.97           C  
ATOM    935  OE1 GLU H 126      17.656   4.083  12.748  0.80 53.01           O  
ATOM    936  OE2 GLU H 126      17.748   3.266  10.682  0.80 50.20           O1-
ATOM    937  C   GLU H 126      17.329   8.853  12.923  1.00 34.44           C  
ATOM    938  O   GLU H 126      18.069   9.699  13.421  1.00 31.05           O  
ATOM    939  N   THR H 127      16.100   8.585  13.416  1.00 34.09           N  
ATOM    940  CA  THR H 127      15.586   9.311  14.544  1.00 32.64           C  
ATOM    941  CB  THR H 127      14.153   9.730  14.363  1.00 36.05           C  
ATOM    942  OG1 THR H 127      14.031  10.562  13.219  1.00 35.57           O  
ATOM    943  CG2 THR H 127      13.678  10.474  15.624  1.00 31.54           C  
ATOM    944  C   THR H 127      15.649   8.458  15.778  1.00 33.18           C  
ATOM    945  O   THR H 127      15.224   7.303  15.783  1.00 34.19           O  
ATOM    946  N   LEU H 128      16.199   9.036  16.867  1.00 32.05           N  
ATOM    947  CA  LEU H 128      16.306   8.392  18.147  1.00 30.69           C  
ATOM    948  CB  LEU H 128      17.459   8.963  18.996  1.00 28.30           C  
ATOM    949  CG  LEU H 128      17.505   8.438  20.443  1.00 29.98           C  
ATOM    950  CD1 LEU H 128      17.854   6.943  20.497  1.00 29.57           C  
ATOM    951  CD2 LEU H 128      18.415   9.314  21.322  1.00 27.33           C  
ATOM    952  C   LEU H 128      15.045   8.674  18.909  1.00 30.98           C  
ATOM    953  O   LEU H 128      14.579   9.812  18.956  1.00 31.84           O  
ATOM    954  N   SER H 129      14.448   7.631  19.527  1.00 30.68           N  
ATOM    955  CA  SER H 129      13.254   7.843  20.300  1.00 28.39           C  
ATOM    956  CB  SER H 129      12.001   7.184  19.698  1.00 31.31           C  
ATOM    957  OG  SER H 129      11.665   7.804  18.466  1.00 42.41           O  
ATOM    958  C   SER H 129      13.463   7.245  21.659  1.00 29.51           C  
ATOM    959  O   SER H 129      13.884   6.097  21.788  1.00 29.59           O  
ATOM    960  N   LEU H 130      13.164   8.030  22.717  1.00 26.26           N  
ATOM    961  CA  LEU H 130      13.337   7.573  24.072  1.00 26.97           C  
ATOM    962  CB  LEU H 130      14.488   8.281  24.812  1.00 25.18           C  
ATOM    963  CG  LEU H 130      15.890   8.015  24.230  1.00 25.26           C  
ATOM    964  CD1 LEU H 130      16.972   8.758  25.032  1.00 24.69           C  
ATOM    965  CD2 LEU H 130      16.171   6.505  24.118  1.00 28.35           C  
ATOM    966  C   LEU H 130      12.095   7.896  24.848  1.00 26.89           C  
ATOM    967  O   LEU H 130      11.363   8.827  24.517  1.00 26.19           O  
ATOM    968  N   THR H 131      11.820   7.107  25.908  1.00 26.23           N  
ATOM    969  CA  THR H 131      10.677   7.357  26.739  1.00 28.56           C  
ATOM    970  CB  THR H 131       9.606   6.318  26.580  1.00 32.31           C  
ATOM    971  OG1 THR H 131       9.179   6.259  25.228  1.00 35.71           O  
ATOM    972  CG2 THR H 131       8.424   6.668  27.501  1.00 34.59           C  
ATOM    973  C   THR H 131      11.123   7.291  28.170  1.00 28.98           C  
ATOM    974  O   THR H 131      12.001   6.504  28.521  1.00 30.90           O  
ATOM    975  N   CYS H 132      10.540   8.142  29.040  1.00 29.66           N  
ATOM    976  CA  CYS H 132      10.879   8.078  30.435  1.00 30.87           C  
ATOM    977  CB  CYS H 132      11.591   9.344  30.964  1.00 32.74           C  
ATOM    978  SG  CYS H 132      12.026   9.261  32.731  1.00 30.98           S  
ATOM    979  C   CYS H 132       9.601   7.872  31.183  1.00 30.46           C  
ATOM    980  O   CYS H 132       8.661   8.660  31.074  1.00 30.38           O  
ATOM    981  N   THR H 133       9.531   6.785  31.973  1.00 30.01           N  
ATOM    982  CA  THR H 133       8.317   6.515  32.675  1.00 29.43           C  
ATOM    983  CB  THR H 133       7.895   5.077  32.601  1.00 30.98           C  
ATOM    984  OG1 THR H 133       6.540   4.955  32.998  1.00 36.74           O  
ATOM    985  CG2 THR H 133       8.795   4.225  33.510  1.00 37.99           C  
ATOM    986  C   THR H 133       8.536   6.891  34.103  1.00 28.77           C  
ATOM    987  O   THR H 133       9.562   6.570  34.701  1.00 27.34           O  
ATOM    988  N   VAL H 134       7.561   7.610  34.685  1.00 30.50           N  
ATOM    989  CA  VAL H 134       7.708   8.069  36.031  1.00 28.61           C  
ATOM    990  CB  VAL H 134       7.319   9.512  36.181  1.00 33.23           C  
ATOM    991  CG1 VAL H 134       7.495   9.938  37.643  1.00 31.88           C  
ATOM    992  CG2 VAL H 134       8.151  10.346  35.194  1.00 34.84           C  
ATOM    993  C   VAL H 134       6.803   7.251  36.893  1.00 30.03           C  
ATOM    994  O   VAL H 134       5.686   6.913  36.500  1.00 32.14           O  
ATOM    995  N   SER H 135       7.287   6.886  38.097  1.00 31.08           N  
ATOM    996  CA  SER H 135       6.472   6.121  38.993  1.00 34.99           C  
ATOM    997  CB  SER H 135       6.806   4.620  38.995  1.00 36.20           C  
ATOM    998  OG  SER H 135       8.140   4.418  39.438  1.00 38.90           O  
ATOM    999  C   SER H 135       6.713   6.634  40.375  1.00 36.94           C  
ATOM   1000  O   SER H 135       7.749   7.234  40.656  1.00 35.62           O  
ATOM   1001  N   GLY H 136       5.727   6.414  41.266  1.00 61.71           N  
ATOM   1002  CA  GLY H 136       5.860   6.832  42.629  1.00 59.93           C  
ATOM   1003  C   GLY H 136       5.696   8.314  42.671  1.00 63.34           C  
ATOM   1004  O   GLY H 136       6.142   8.966  43.614  1.00 65.32           O  
ATOM   1005  N   GLY H 137       5.056   8.889  41.636  1.00 60.16           N  
ATOM   1006  CA  GLY H 137       4.883  10.312  41.617  1.00 58.94           C  
ATOM   1007  C   GLY H 137       4.105  10.658  40.390  1.00 60.97           C  
ATOM   1008  O   GLY H 137       3.709   9.778  39.626  1.00 62.69           O  
ATOM   1009  N   SER H 138       3.873  11.968  40.170  1.00 60.31           N  
ATOM   1010  CA  SER H 138       3.094  12.364  39.036  1.00 60.31           C  
ATOM   1011  CB  SER H 138       1.754  13.017  39.420  1.00 62.23           C  
ATOM   1012  OG  SER H 138       1.034  13.387  38.254  1.00 64.53           O  
ATOM   1013  C   SER H 138       3.864  13.371  38.237  1.00 61.04           C  
ATOM   1014  O   SER H 138       4.665  14.141  38.764  1.00 60.47           O  
ATOM   1015  N   ILE H 139       3.628  13.358  36.913  1.00 62.22           N  
ATOM   1016  CA  ILE H 139       4.227  14.252  35.960  1.00 60.10           C  
ATOM   1017  CB  ILE H 139       3.777  13.956  34.555  1.00 65.60           C  
ATOM   1018  CG1 ILE H 139       4.349  12.630  34.039  1.00 66.65           C  
ATOM   1019  CG2 ILE H 139       4.137  15.163  33.676  1.00 64.65           C  
ATOM   1020  CD1 ILE H 139       5.859  12.661  33.813  1.00 68.55           C  
ATOM   1021  C   ILE H 139       3.761  15.644  36.258  1.00 59.74           C  
ATOM   1022  O   ILE H 139       4.524  16.602  36.146  1.00 58.59           O  
ATOM   1023  N   SER H 140       2.481  15.787  36.648  1.00 62.20           N  
ATOM   1024  CA  SER H 140       1.869  17.075  36.805  1.00 63.68           C  
ATOM   1025  CB  SER H 140       0.408  17.003  37.282  1.00 67.04           C  
ATOM   1026  OG  SER H 140      -0.383  16.319  36.322  1.00 71.83           O  
ATOM   1027  C   SER H 140       2.617  17.932  37.778  1.00 62.03           C  
ATOM   1028  O   SER H 140       3.212  17.464  38.747  1.00 60.18           O  
ATOM   1029  N   SER H 141       2.574  19.251  37.499  1.00 61.77           N  
ATOM   1030  CA  SER H 141       3.146  20.298  38.296  1.00 59.51           C  
ATOM   1031  CB  SER H 141       2.671  20.242  39.758  1.00 62.92           C  
ATOM   1032  OG  SER H 141       1.259  20.378  39.819  1.00 68.10           O  
ATOM   1033  C   SER H 141       4.643  20.235  38.308  1.00 57.66           C  
ATOM   1034  O   SER H 141       5.272  20.902  39.128  1.00 62.28           O  
ATOM   1035  N   TYR H 142       5.275  19.485  37.382  1.00 53.46           N  
ATOM   1036  CA  TYR H 142       6.714  19.432  37.428  1.00 49.66           C  
ATOM   1037  CB  TYR H 142       7.313  18.089  37.899  1.00 48.24           C  
ATOM   1038  CG  TYR H 142       7.061  17.862  39.353  1.00 50.52           C  
ATOM   1039  CD1 TYR H 142       7.709  18.626  40.290  1.00 52.39           C  
ATOM   1040  CD2 TYR H 142       6.168  16.912  39.791  1.00 45.43           C  
ATOM   1041  CE1 TYR H 142       7.499  18.436  41.634  1.00 49.86           C  
ATOM   1042  CE2 TYR H 142       5.952  16.713  41.135  1.00 53.66           C  
ATOM   1043  CZ  TYR H 142       6.618  17.476  42.062  1.00 49.48           C  
ATOM   1044  OH  TYR H 142       6.400  17.274  43.441  1.00 49.98           O  
ATOM   1045  C   TYR H 142       7.299  19.663  36.064  1.00 47.48           C  
ATOM   1046  O   TYR H 142       6.595  19.641  35.054  1.00 47.31           O  
ATOM   1047  N   TYR H 143       8.632  19.917  36.020  1.00 25.28           N  
ATOM   1048  CA  TYR H 143       9.331  20.077  34.775  1.00 24.72           C  
ATOM   1049  CB  TYR H 143      10.388  21.199  34.743  1.00 25.09           C  
ATOM   1050  CG  TYR H 143       9.741  22.535  34.616  1.00 25.72           C  
ATOM   1051  CD1 TYR H 143       9.257  23.210  35.712  1.00 29.21           C  
ATOM   1052  CD2 TYR H 143       9.634  23.121  33.375  1.00 25.23           C  
ATOM   1053  CE1 TYR H 143       8.669  24.445  35.566  1.00 30.53           C  
ATOM   1054  CE2 TYR H 143       9.048  24.354  33.223  1.00 27.71           C  
ATOM   1055  CZ  TYR H 143       8.563  25.020  34.321  1.00 32.92           C  
ATOM   1056  OH  TYR H 143       7.960  26.287  34.170  1.00 34.14           O  
ATOM   1057  C   TYR H 143      10.098  18.810  34.586  1.00 23.93           C  
ATOM   1058  O   TYR H 143      10.516  18.189  35.561  1.00 23.51           O  
ATOM   1059  N   TRP H 144      10.256  18.360  33.325  1.00 24.61           N  
ATOM   1060  CA  TRP H 144      10.961  17.130  33.111  1.00 22.85           C  
ATOM   1061  CB  TRP H 144      10.012  15.993  32.696  1.00 24.19           C  
ATOM   1062  CG  TRP H 144       8.942  15.776  33.743  1.00 26.19           C  
ATOM   1063  CD2 TRP H 144       9.110  15.021  34.954  1.00 26.21           C  
ATOM   1064  CD1 TRP H 144       7.672  16.276  33.777  1.00 24.60           C  
ATOM   1065  NE1 TRP H 144       7.040  15.882  34.933  1.00 25.62           N  
ATOM   1066  CE2 TRP H 144       7.914  15.109  35.667  1.00 27.09           C  
ATOM   1067  CE3 TRP H 144      10.177  14.319  35.439  1.00 25.11           C  
ATOM   1068  CZ2 TRP H 144       7.765  14.495  36.879  1.00 24.43           C  
ATOM   1069  CZ3 TRP H 144      10.020  13.693  36.656  1.00 25.82           C  
ATOM   1070  CH2 TRP H 144       8.839  13.780  37.363  1.00 27.07           C  
ATOM   1071  C   TRP H 144      11.981  17.363  32.037  1.00 22.41           C  
ATOM   1072  O   TRP H 144      11.667  17.904  30.976  1.00 23.08           O  
ATOM   1073  N   SER H 145      13.239  16.928  32.280  1.00 21.58           N  
ATOM   1074  CA  SER H 145      14.298  17.248  31.362  1.00 21.34           C  
ATOM   1075  CB  SER H 145      15.395  18.139  31.974  1.00 19.95           C  
ATOM   1076  OG  SER H 145      14.876  19.414  32.319  1.00 25.03           O  
ATOM   1077  C   SER H 145      15.010  16.022  30.886  1.00 23.16           C  
ATOM   1078  O   SER H 145      14.969  14.959  31.504  1.00 22.38           O  
ATOM   1079  N   TRP H 146      15.678  16.174  29.722  1.00 22.04           N  
ATOM   1080  CA  TRP H 146      16.524  15.152  29.179  1.00 22.92           C  
ATOM   1081  CB  TRP H 146      16.180  14.726  27.740  1.00 23.69           C  
ATOM   1082  CG  TRP H 146      14.928  13.888  27.636  1.00 24.17           C  
ATOM   1083  CD2 TRP H 146      14.910  12.466  27.834  1.00 22.55           C  
ATOM   1084  CD1 TRP H 146      13.641  14.257  27.365  1.00 20.63           C  
ATOM   1085  NE1 TRP H 146      12.823  13.151  27.382  1.00 23.24           N  
ATOM   1086  CE2 TRP H 146      13.593  12.042  27.670  1.00 23.29           C  
ATOM   1087  CE3 TRP H 146      15.911  11.587  28.131  1.00 23.20           C  
ATOM   1088  CZ2 TRP H 146      13.254  10.725  27.802  1.00 22.38           C  
ATOM   1089  CZ3 TRP H 146      15.568  10.260  28.262  1.00 23.12           C  
ATOM   1090  CH2 TRP H 146      14.265   9.838  28.101  1.00 22.98           C  
ATOM   1091  C   TRP H 146      17.920  15.701  29.175  1.00 23.12           C  
ATOM   1092  O   TRP H 146      18.145  16.861  28.832  1.00 23.60           O  
ATOM   1093  N   ILE H 147      18.892  14.866  29.598  1.00 21.94           N  
ATOM   1094  CA  ILE H 147      20.279  15.237  29.655  1.00 23.27           C  
ATOM   1095  CB  ILE H 147      20.802  15.384  31.057  1.00 23.06           C  
ATOM   1096  CG1 ILE H 147      20.016  16.456  31.827  1.00 24.67           C  
ATOM   1097  CG2 ILE H 147      22.307  15.685  30.982  1.00 24.37           C  
ATOM   1098  CD1 ILE H 147      18.608  16.016  32.208  1.00 26.32           C  
ATOM   1099  C   ILE H 147      21.055  14.110  29.048  1.00 23.37           C  
ATOM   1100  O   ILE H 147      20.608  12.964  29.072  1.00 23.63           O  
ATOM   1101  N   ARG H 148      22.238  14.401  28.465  1.00 22.07           N  
ATOM   1102  CA  ARG H 148      23.002  13.328  27.885  1.00 24.17           C  
ATOM   1103  CB  ARG H 148      22.974  13.308  26.350  1.00 22.73           C  
ATOM   1104  CG  ARG H 148      23.574  14.583  25.755  1.00 26.79           C  
ATOM   1105  CD  ARG H 148      24.148  14.415  24.347  1.00 23.33           C  
ATOM   1106  NE  ARG H 148      23.039  14.535  23.366  1.00 27.82           N  
ATOM   1107  CZ  ARG H 148      23.291  15.006  22.110  1.00 29.36           C  
ATOM   1108  NH1 ARG H 148      24.537  15.456  21.780  1.00 31.06           N1+
ATOM   1109  NH2 ARG H 148      22.292  15.016  21.180  1.00 25.29           N  
ATOM   1110  C   ARG H 148      24.449  13.513  28.228  1.00 23.73           C  
ATOM   1111  O   ARG H 148      24.890  14.617  28.541  1.00 24.51           O  
ATOM   1112  N   GLN H 149      25.232  12.409  28.221  1.00 25.68           N  
ATOM   1113  CA  GLN H 149      26.651  12.577  28.368  1.00 27.48           C  
ATOM   1114  CB  GLN H 149      27.216  12.475  29.798  1.00 24.62           C  
ATOM   1115  CG  GLN H 149      27.172  11.097  30.454  1.00 28.99           C  
ATOM   1116  CD  GLN H 149      27.994  11.218  31.737  1.00 30.73           C  
ATOM   1117  OE1 GLN H 149      27.885  10.391  32.640  1.00 31.60           O  
ATOM   1118  NE2 GLN H 149      28.834  12.286  31.829  1.00 30.30           N  
ATOM   1119  C   GLN H 149      27.351  11.569  27.509  1.00 27.88           C  
ATOM   1120  O   GLN H 149      27.138  10.362  27.617  1.00 31.40           O  
ATOM   1121  N   PRO H 150      28.197  12.071  26.650  1.00 29.90           N  
ATOM   1122  CA  PRO H 150      28.958  11.218  25.775  1.00 32.87           C  
ATOM   1123  CD  PRO H 150      27.934  13.368  26.045  1.00 29.72           C  
ATOM   1124  CB  PRO H 150      29.524  12.129  24.691  1.00 35.37           C  
ATOM   1125  CG  PRO H 150      28.510  13.285  24.621  1.00 31.53           C  
ATOM   1126  C   PRO H 150      29.999  10.530  26.591  1.00 35.98           C  
ATOM   1127  O   PRO H 150      30.319  11.027  27.670  1.00 35.09           O  
ATOM   1128  N   PRO H 151      30.538   9.437  26.130  1.00 40.36           N  
ATOM   1129  CA  PRO H 151      31.488   8.739  26.938  1.00 41.93           C  
ATOM   1130  CD  PRO H 151      29.831   8.547  25.223  1.00 40.20           C  
ATOM   1131  CB  PRO H 151      31.750   7.418  26.221  1.00 42.90           C  
ATOM   1132  CG  PRO H 151      30.417   7.147  25.491  1.00 41.30           C  
ATOM   1133  C   PRO H 151      32.696   9.562  27.233  1.00 42.34           C  
ATOM   1134  O   PRO H 151      33.282  10.130  26.314  1.00 43.33           O  
ATOM   1135  N   GLY H 152      33.067   9.637  28.526  1.00 43.53           N  
ATOM   1136  CA  GLY H 152      34.251  10.324  28.949  1.00 43.74           C  
ATOM   1137  C   GLY H 152      34.046  11.804  28.885  1.00 43.27           C  
ATOM   1138  O   GLY H 152      35.003  12.565  29.030  1.00 44.30           O  
ATOM   1139  N   LYS H 153      32.797  12.268  28.686  1.00 37.93           N  
ATOM   1140  CA  LYS H 153      32.617  13.688  28.575  1.00 40.21           C  
ATOM   1141  CB  LYS H 153      32.103  14.154  27.205  1.00 43.35           C  
ATOM   1142  CG  LYS H 153      33.189  14.050  26.136  0.80 49.16           C  
ATOM   1143  CD  LYS H 153      32.717  14.380  24.725  0.80 52.55           C  
ATOM   1144  CE  LYS H 153      33.856  14.391  23.708  0.80 55.86           C  
ATOM   1145  NZ  LYS H 153      33.336  14.778  22.382  0.80 57.74           N1+
ATOM   1146  C   LYS H 153      31.676  14.173  29.632  1.00 37.89           C  
ATOM   1147  O   LYS H 153      31.229  13.412  30.488  1.00 35.90           O  
ATOM   1148  N   GLY H 154      31.390  15.492  29.605  1.00 36.38           N  
ATOM   1149  CA  GLY H 154      30.573  16.124  30.604  1.00 31.38           C  
ATOM   1150  C   GLY H 154      29.121  16.034  30.249  1.00 29.42           C  
ATOM   1151  O   GLY H 154      28.738  15.499  29.211  1.00 32.02           O  
ATOM   1152  N   LEU H 155      28.275  16.584  31.145  1.00 28.16           N  
ATOM   1153  CA  LEU H 155      26.846  16.576  31.008  1.00 27.12           C  
ATOM   1154  CB  LEU H 155      26.137  16.816  32.350  1.00 23.86           C  
ATOM   1155  CG  LEU H 155      26.427  15.728  33.401  1.00 25.73           C  
ATOM   1156  CD1 LEU H 155      25.699  16.022  34.719  1.00 24.92           C  
ATOM   1157  CD2 LEU H 155      26.100  14.326  32.860  1.00 25.55           C  
ATOM   1158  C   LEU H 155      26.425  17.667  30.070  1.00 27.91           C  
ATOM   1159  O   LEU H 155      27.012  18.748  30.055  1.00 29.92           O  
ATOM   1160  N   GLU H 156      25.383  17.390  29.250  1.00 27.06           N  
ATOM   1161  CA  GLU H 156      24.850  18.365  28.336  1.00 26.34           C  
ATOM   1162  CB  GLU H 156      25.194  18.083  26.864  1.00 26.38           C  
ATOM   1163  CG  GLU H 156      24.699  19.167  25.904  1.00 33.11           C  
ATOM   1164  CD  GLU H 156      25.108  18.759  24.496  1.00 39.36           C  
ATOM   1165  OE1 GLU H 156      25.380  17.546  24.293  1.00 38.80           O  
ATOM   1166  OE2 GLU H 156      25.151  19.652  23.608  1.00 41.56           O1-
ATOM   1167  C   GLU H 156      23.352  18.327  28.448  1.00 25.63           C  
ATOM   1168  O   GLU H 156      22.742  17.261  28.382  1.00 25.62           O  
ATOM   1169  N   TRP H 157      22.719  19.505  28.612  1.00 23.19           N  
ATOM   1170  CA  TRP H 157      21.290  19.597  28.773  1.00 23.26           C  
ATOM   1171  CB  TRP H 157      20.891  20.872  29.537  1.00 25.05           C  
ATOM   1172  CG  TRP H 157      19.415  21.073  29.772  1.00 26.13           C  
ATOM   1173  CD2 TRP H 157      18.633  22.094  29.129  1.00 26.63           C  
ATOM   1174  CD1 TRP H 157      18.576  20.417  30.620  1.00 25.66           C  
ATOM   1175  NE1 TRP H 157      17.318  20.963  30.550  1.00 27.65           N  
ATOM   1176  CE2 TRP H 157      17.338  21.997  29.639  1.00 27.05           C  
ATOM   1177  CE3 TRP H 157      18.968  23.037  28.200  1.00 27.23           C  
ATOM   1178  CZ2 TRP H 157      16.353  22.845  29.223  1.00 27.23           C  
ATOM   1179  CZ3 TRP H 157      17.970  23.889  27.779  1.00 30.11           C  
ATOM   1180  CH2 TRP H 157      16.688  23.794  28.282  1.00 29.72           C  
ATOM   1181  C   TRP H 157      20.643  19.629  27.420  1.00 23.77           C  
ATOM   1182  O   TRP H 157      21.071  20.382  26.547  1.00 23.65           O  
ATOM   1183  N   ILE H 158      19.676  18.714  27.177  1.00 21.72           N  
ATOM   1184  CA  ILE H 158      18.899  18.636  25.964  1.00 22.12           C  
ATOM   1185  CB  ILE H 158      18.270  17.282  25.792  1.00 22.69           C  
ATOM   1186  CG1 ILE H 158      19.324  16.161  25.787  1.00 23.77           C  
ATOM   1187  CG2 ILE H 158      17.433  17.328  24.503  1.00 23.13           C  
ATOM   1188  CD1 ILE H 158      20.234  16.163  24.562  1.00 24.16           C  
ATOM   1189  C   ILE H 158      17.752  19.612  25.931  1.00 23.63           C  
ATOM   1190  O   ILE H 158      17.609  20.392  24.991  1.00 24.09           O  
ATOM   1191  N   GLY H 159      16.895  19.585  26.980  1.00 22.14           N  
ATOM   1192  CA  GLY H 159      15.720  20.420  27.000  1.00 23.85           C  
ATOM   1193  C   GLY H 159      14.804  19.967  28.099  1.00 25.15           C  
ATOM   1194  O   GLY H 159      15.024  18.929  28.720  1.00 23.14           O  
ATOM   1195  N   TYR H 160      13.741  20.759  28.373  1.00 24.51           N  
ATOM   1196  CA  TYR H 160      12.800  20.369  29.387  1.00 24.27           C  
ATOM   1197  CB  TYR H 160      12.935  21.098  30.747  1.00 22.38           C  
ATOM   1198  CG  TYR H 160      12.597  22.553  30.666  1.00 27.90           C  
ATOM   1199  CD1 TYR H 160      11.289  22.973  30.576  1.00 31.37           C  
ATOM   1200  CD2 TYR H 160      13.589  23.507  30.724  1.00 28.69           C  
ATOM   1201  CE1 TYR H 160      10.973  24.308  30.517  1.00 39.78           C  
ATOM   1202  CE2 TYR H 160      13.281  24.846  30.666  1.00 36.51           C  
ATOM   1203  CZ  TYR H 160      11.972  25.248  30.560  1.00 40.81           C  
ATOM   1204  OH  TYR H 160      11.655  26.621  30.500  1.00 42.79           O  
ATOM   1205  C   TYR H 160      11.408  20.578  28.880  1.00 23.74           C  
ATOM   1206  O   TYR H 160      11.182  21.224  27.855  1.00 24.03           O  
ATOM   1207  N   ILE H 161      10.431  19.960  29.572  1.00 24.19           N  
ATOM   1208  CA  ILE H 161       9.059  20.153  29.209  1.00 25.49           C  
ATOM   1209  CB  ILE H 161       8.493  19.016  28.410  1.00 24.69           C  
ATOM   1210  CG1 ILE H 161       7.105  19.385  27.860  1.00 22.86           C  
ATOM   1211  CG2 ILE H 161       8.529  17.748  29.281  1.00 23.31           C  
ATOM   1212  CD1 ILE H 161       6.613  18.437  26.767  1.00 25.60           C  
ATOM   1213  C   ILE H 161       8.254  20.292  30.462  1.00 25.90           C  
ATOM   1214  O   ILE H 161       8.415  19.534  31.415  1.00 24.61           O  
ATOM   1215  N   TYR H 162       7.350  21.282  30.480  1.00 26.55           N  
ATOM   1216  CA  TYR H 162       6.485  21.526  31.594  1.00 28.31           C  
ATOM   1217  CB  TYR H 162       5.964  22.979  31.585  1.00 36.12           C  
ATOM   1218  CG  TYR H 162       5.390  23.359  32.909  1.00 33.99           C  
ATOM   1219  CD1 TYR H 162       6.156  23.259  34.047  1.00 35.82           C  
ATOM   1220  CD2 TYR H 162       4.121  23.881  33.012  1.00 33.11           C  
ATOM   1221  CE1 TYR H 162       5.654  23.627  35.272  1.00 35.43           C  
ATOM   1222  CE2 TYR H 162       3.612  24.252  34.235  1.00 33.07           C  
ATOM   1223  CZ  TYR H 162       4.377  24.120  35.369  1.00 35.26           C  
ATOM   1224  OH  TYR H 162       3.860  24.500  36.626  1.00 38.50           O  
ATOM   1225  C   TYR H 162       5.372  20.527  31.445  1.00 31.18           C  
ATOM   1226  O   TYR H 162       5.156  19.996  30.355  1.00 34.77           O  
ATOM   1227  N   TYR H 163       4.659  20.190  32.524  1.00 46.50           N  
ATOM   1228  CA  TYR H 163       3.606  19.229  32.367  1.00 47.99           C  
ATOM   1229  CB  TYR H 163       2.889  18.881  33.686  1.00 47.90           C  
ATOM   1230  CG  TYR H 163       2.157  20.073  34.200  1.00 51.72           C  
ATOM   1231  CD1 TYR H 163       2.770  20.964  35.050  1.00 52.90           C  
ATOM   1232  CD2 TYR H 163       0.851  20.301  33.837  1.00 53.78           C  
ATOM   1233  CE1 TYR H 163       2.092  22.063  35.527  1.00 52.32           C  
ATOM   1234  CE2 TYR H 163       0.167  21.396  34.310  1.00 53.01           C  
ATOM   1235  CZ  TYR H 163       0.785  22.281  35.160  1.00 56.01           C  
ATOM   1236  OH  TYR H 163       0.083  23.405  35.646  1.00 59.05           O  
ATOM   1237  C   TYR H 163       2.606  19.779  31.388  1.00 50.93           C  
ATOM   1238  O   TYR H 163       1.960  19.024  30.662  1.00 52.36           O  
ATOM   1239  N   SER H 164       2.440  21.118  31.364  1.00 52.86           N  
ATOM   1240  CA  SER H 164       1.486  21.796  30.523  1.00 54.26           C  
ATOM   1241  CB  SER H 164       1.448  23.319  30.767  1.00 56.13           C  
ATOM   1242  OG  SER H 164       2.677  23.923  30.393  1.00 58.08           O  
ATOM   1243  C   SER H 164       1.765  21.576  29.056  1.00 55.47           C  
ATOM   1244  O   SER H 164       0.835  21.610  28.251  1.00 54.26           O  
ATOM   1245  N   GLY H 165       3.029  21.328  28.649  1.00 52.17           N  
ATOM   1246  CA  GLY H 165       3.270  21.105  27.241  1.00 51.20           C  
ATOM   1247  C   GLY H 165       4.329  22.038  26.712  1.00 52.05           C  
ATOM   1248  O   GLY H 165       5.038  21.704  25.766  1.00 52.69           O  
ATOM   1249  N   SER H 166       4.456  23.238  27.297  1.00 32.15           N  
ATOM   1250  CA  SER H 166       5.529  24.170  27.010  1.00 29.87           C  
ATOM   1251  CB  SER H 166       5.532  25.401  27.934  1.00 30.67           C  
ATOM   1252  OG  SER H 166       4.339  26.147  27.750  1.00 34.60           O  
ATOM   1253  C   SER H 166       6.887  23.521  27.101  1.00 29.21           C  
ATOM   1254  O   SER H 166       7.165  22.731  28.004  1.00 27.87           O  
ATOM   1255  N   THR H 167       7.774  23.854  26.131  1.00 27.81           N  
ATOM   1256  CA  THR H 167       9.069  23.234  26.046  1.00 25.37           C  
ATOM   1257  CB  THR H 167       9.222  22.343  24.846  1.00 27.20           C  
ATOM   1258  OG1 THR H 167       9.019  23.091  23.657  1.00 28.54           O  
ATOM   1259  CG2 THR H 167       8.204  21.193  24.933  1.00 25.39           C  
ATOM   1260  C   THR H 167      10.146  24.274  25.937  1.00 27.26           C  
ATOM   1261  O   THR H 167       9.879  25.443  25.667  1.00 26.85           O  
ATOM   1262  N   ASN H 168      11.404  23.851  26.200  1.00 26.96           N  
ATOM   1263  CA  ASN H 168      12.566  24.689  26.085  1.00 27.13           C  
ATOM   1264  CB  ASN H 168      12.941  25.367  27.416  1.00 27.74           C  
ATOM   1265  CG  ASN H 168      13.909  26.506  27.136  1.00 37.29           C  
ATOM   1266  OD1 ASN H 168      15.029  26.292  26.679  1.00 38.88           O  
ATOM   1267  ND2 ASN H 168      13.465  27.759  27.418  1.00 48.77           N  
ATOM   1268  C   ASN H 168      13.693  23.778  25.687  1.00 24.98           C  
ATOM   1269  O   ASN H 168      13.803  22.668  26.207  1.00 26.13           O  
ATOM   1270  N   TYR H 169      14.573  24.211  24.758  1.00 26.36           N  
ATOM   1271  CA  TYR H 169      15.589  23.293  24.315  1.00 26.70           C  
ATOM   1272  CB  TYR H 169      15.365  22.749  22.890  1.00 26.03           C  
ATOM   1273  CG  TYR H 169      14.061  22.031  22.790  1.00 28.90           C  
ATOM   1274  CD1 TYR H 169      13.896  20.769  23.311  1.00 26.43           C  
ATOM   1275  CD2 TYR H 169      13.003  22.622  22.138  1.00 28.27           C  
ATOM   1276  CE1 TYR H 169      12.688  20.119  23.197  1.00 25.86           C  
ATOM   1277  CE2 TYR H 169      11.795  21.979  22.019  1.00 27.86           C  
ATOM   1278  CZ  TYR H 169      11.637  20.724  22.551  1.00 26.92           C  
ATOM   1279  OH  TYR H 169      10.399  20.057  22.431  1.00 26.71           O  
ATOM   1280  C   TYR H 169      16.926  23.964  24.244  1.00 26.75           C  
ATOM   1281  O   TYR H 169      17.033  25.188  24.186  1.00 26.26           O  
ATOM   1282  N   ASN H 170      17.997  23.142  24.266  1.00 26.94           N  
ATOM   1283  CA  ASN H 170      19.328  23.641  24.066  1.00 28.33           C  
ATOM   1284  CB  ASN H 170      20.406  22.560  24.282  1.00 29.85           C  
ATOM   1285  CG  ASN H 170      21.788  23.200  24.244  1.00 37.44           C  
ATOM   1286  OD1 ASN H 170      22.021  24.165  23.519  1.00 39.15           O  
ATOM   1287  ND2 ASN H 170      22.734  22.641  25.044  1.00 35.80           N  
ATOM   1288  C   ASN H 170      19.360  24.073  22.628  1.00 31.31           C  
ATOM   1289  O   ASN H 170      18.969  23.326  21.731  1.00 32.09           O  
ATOM   1290  N   PRO H 171      19.811  25.273  22.389  1.00 33.52           N  
ATOM   1291  CA  PRO H 171      19.792  25.813  21.055  1.00 35.84           C  
ATOM   1292  CD  PRO H 171      19.719  26.317  23.395  1.00 32.88           C  
ATOM   1293  CB  PRO H 171      20.124  27.294  21.205  1.00 37.07           C  
ATOM   1294  CG  PRO H 171      19.602  27.635  22.612  1.00 39.51           C  
ATOM   1295  C   PRO H 171      20.659  25.090  20.086  1.00 38.57           C  
ATOM   1296  O   PRO H 171      20.381  25.137  18.890  1.00 42.11           O  
ATOM   1297  N   SER H 172      21.720  24.426  20.561  1.00 38.21           N  
ATOM   1298  CA  SER H 172      22.584  23.773  19.633  1.00 39.38           C  
ATOM   1299  CB  SER H 172      23.757  23.068  20.333  1.00 42.85           C  
ATOM   1300  OG  SER H 172      24.519  24.009  21.074  1.00 47.51           O  
ATOM   1301  C   SER H 172      21.784  22.720  18.925  1.00 39.34           C  
ATOM   1302  O   SER H 172      21.864  22.567  17.708  1.00 39.40           O  
ATOM   1303  N   LEU H 173      21.043  21.935  19.721  1.00 35.31           N  
ATOM   1304  CA  LEU H 173      20.207  20.804  19.398  1.00 35.39           C  
ATOM   1305  CB  LEU H 173      20.016  19.912  20.629  1.00 38.39           C  
ATOM   1306  CG  LEU H 173      21.346  19.386  21.191  1.00 40.77           C  
ATOM   1307  CD1 LEU H 173      21.111  18.500  22.418  1.00 38.79           C  
ATOM   1308  CD2 LEU H 173      22.183  18.686  20.108  1.00 35.65           C  
ATOM   1309  C   LEU H 173      18.826  21.111  18.871  1.00 36.50           C  
ATOM   1310  O   LEU H 173      18.188  20.245  18.273  1.00 35.50           O  
ATOM   1311  N   LYS H 174      18.304  22.326  19.088  1.00 36.86           N  
ATOM   1312  CA  LYS H 174      16.889  22.574  18.961  1.00 37.71           C  
ATOM   1313  CB  LYS H 174      16.506  24.043  19.181  1.00 38.90           C  
ATOM   1314  CG  LYS H 174      14.990  24.220  19.242  1.00 39.61           C  
ATOM   1315  CD  LYS H 174      14.537  25.526  19.887  1.00 41.51           C  
ATOM   1316  CE  LYS H 174      13.015  25.636  20.005  1.00 44.21           C  
ATOM   1317  NZ  LYS H 174      12.660  26.583  21.084  1.00 44.80           N1+
ATOM   1318  C   LYS H 174      16.259  22.150  17.668  1.00 38.76           C  
ATOM   1319  O   LYS H 174      15.117  21.692  17.681  1.00 38.77           O  
ATOM   1320  N   SER H 175      16.930  22.292  16.517  1.00 34.32           N  
ATOM   1321  CA  SER H 175      16.243  21.958  15.300  1.00 37.29           C  
ATOM   1322  CB  SER H 175      17.123  22.154  14.057  1.00 42.37           C  
ATOM   1323  OG  SER H 175      17.499  23.518  13.940  1.00 50.35           O  
ATOM   1324  C   SER H 175      15.795  20.522  15.302  1.00 35.44           C  
ATOM   1325  O   SER H 175      14.653  20.224  14.953  1.00 35.92           O  
ATOM   1326  N   ARG H 176      16.700  19.592  15.656  1.00 33.05           N  
ATOM   1327  CA  ARG H 176      16.421  18.181  15.632  1.00 32.47           C  
ATOM   1328  CB  ARG H 176      17.653  17.297  15.364  1.00 31.88           C  
ATOM   1329  CG  ARG H 176      18.831  17.460  16.316  1.00 36.44           C  
ATOM   1330  CD  ARG H 176      20.037  16.634  15.863  1.00 33.20           C  
ATOM   1331  NE  ARG H 176      21.157  16.902  16.804  1.00 34.07           N  
ATOM   1332  CZ  ARG H 176      22.285  16.138  16.741  1.00 32.83           C  
ATOM   1333  NH1 ARG H 176      22.369  15.128  15.826  1.00 29.81           N1+
ATOM   1334  NH2 ARG H 176      23.327  16.384  17.588  1.00 31.93           N  
ATOM   1335  C   ARG H 176      15.613  17.633  16.782  1.00 29.73           C  
ATOM   1336  O   ARG H 176      15.017  16.564  16.632  1.00 31.81           O  
ATOM   1337  N   VAL H 177      15.595  18.289  17.965  1.00 29.26           N  
ATOM   1338  CA  VAL H 177      14.963  17.685  19.115  1.00 29.53           C  
ATOM   1339  CB  VAL H 177      15.657  17.957  20.421  1.00 30.24           C  
ATOM   1340  CG1 VAL H 177      17.029  17.284  20.417  1.00 37.29           C  
ATOM   1341  CG2 VAL H 177      15.734  19.472  20.629  1.00 33.07           C  
ATOM   1342  C   VAL H 177      13.536  18.089  19.328  1.00 30.80           C  
ATOM   1343  O   VAL H 177      13.131  19.221  19.071  1.00 28.68           O  
ATOM   1344  N   THR H 178      12.732  17.110  19.803  1.00 29.06           N  
ATOM   1345  CA  THR H 178      11.369  17.331  20.193  1.00 28.10           C  
ATOM   1346  CB  THR H 178      10.349  16.840  19.212  1.00 32.10           C  
ATOM   1347  OG1 THR H 178      10.572  15.469  18.926  1.00 41.02           O  
ATOM   1348  CG2 THR H 178      10.411  17.689  17.940  1.00 32.69           C  
ATOM   1349  C   THR H 178      11.125  16.574  21.461  1.00 28.10           C  
ATOM   1350  O   THR H 178      11.497  15.408  21.586  1.00 27.54           O  
ATOM   1351  N   ILE H 179      10.482  17.230  22.446  1.00 27.46           N  
ATOM   1352  CA  ILE H 179      10.151  16.562  23.672  1.00 25.83           C  
ATOM   1353  CB  ILE H 179      10.828  17.150  24.878  1.00 24.02           C  
ATOM   1354  CG1 ILE H 179      12.354  17.000  24.745  1.00 22.83           C  
ATOM   1355  CG2 ILE H 179      10.254  16.472  26.134  1.00 23.90           C  
ATOM   1356  CD1 ILE H 179      13.138  17.779  25.799  1.00 21.78           C  
ATOM   1357  C   ILE H 179       8.668  16.682  23.845  1.00 28.96           C  
ATOM   1358  O   ILE H 179       8.094  17.740  23.590  1.00 27.41           O  
ATOM   1359  N   SER H 180       8.005  15.579  24.261  1.00 25.72           N  
ATOM   1360  CA  SER H 180       6.574  15.593  24.427  1.00 29.69           C  
ATOM   1361  CB  SER H 180       5.828  14.750  23.381  1.00 33.49           C  
ATOM   1362  OG  SER H 180       6.006  15.298  22.084  1.00 44.95           O  
ATOM   1363  C   SER H 180       6.234  14.994  25.759  1.00 30.87           C  
ATOM   1364  O   SER H 180       7.054  14.322  26.383  1.00 28.84           O  
ATOM   1365  N   VAL H 181       4.995  15.237  26.239  1.00 31.11           N  
ATOM   1366  CA  VAL H 181       4.586  14.705  27.511  1.00 32.83           C  
ATOM   1367  CB  VAL H 181       4.418  15.744  28.581  1.00 36.34           C  
ATOM   1368  CG1 VAL H 181       5.785  16.384  28.868  1.00 47.23           C  
ATOM   1369  CG2 VAL H 181       3.347  16.750  28.127  1.00 35.56           C  
ATOM   1370  C   VAL H 181       3.263  14.030  27.361  1.00 35.14           C  
ATOM   1371  O   VAL H 181       2.431  14.436  26.552  1.00 32.57           O  
ATOM   1372  N   ASP H 182       3.060  12.954  28.149  1.00 33.85           N  
ATOM   1373  CA  ASP H 182       1.831  12.213  28.146  1.00 34.76           C  
ATOM   1374  CB  ASP H 182       2.017  10.790  27.585  1.00 38.02           C  
ATOM   1375  CG  ASP H 182       0.661  10.119  27.419  1.00 45.91           C  
ATOM   1376  OD1 ASP H 182      -0.328  10.617  28.020  1.00 45.77           O  
ATOM   1377  OD2 ASP H 182       0.596   9.096  26.689  1.00 48.65           O1-
ATOM   1378  C   ASP H 182       1.405  12.087  29.579  1.00 38.12           C  
ATOM   1379  O   ASP H 182       1.866  11.201  30.297  1.00 39.15           O  
ATOM   1380  N   THR H 183       0.504  12.978  30.034  1.00 39.97           N  
ATOM   1381  CA  THR H 183       0.058  12.967  31.400  1.00 42.00           C  
ATOM   1382  CB  THR H 183      -0.838  14.126  31.729  1.00 44.82           C  
ATOM   1383  OG1 THR H 183      -1.997  14.108  30.908  1.00 49.71           O  
ATOM   1384  CG2 THR H 183      -0.053  15.431  31.519  1.00 44.52           C  
ATOM   1385  C   THR H 183      -0.695  11.700  31.694  1.00 41.96           C  
ATOM   1386  O   THR H 183      -0.564  11.134  32.777  1.00 40.70           O  
ATOM   1387  N   SER H 184      -1.512  11.214  30.742  1.00 42.60           N  
ATOM   1388  CA  SER H 184      -2.305  10.037  30.993  1.00 44.58           C  
ATOM   1389  CB  SER H 184      -3.231   9.680  29.816  1.00 47.65           C  
ATOM   1390  OG  SER H 184      -2.466   9.308  28.679  1.00 51.02           O  
ATOM   1391  C   SER H 184      -1.407   8.857  31.233  1.00 42.52           C  
ATOM   1392  O   SER H 184      -1.716   7.989  32.050  1.00 44.48           O  
ATOM   1393  N   LYS H 185      -0.310   8.779  30.454  1.00 40.11           N  
ATOM   1394  CA  LYS H 185       0.714   7.767  30.482  1.00 40.09           C  
ATOM   1395  CB  LYS H 185       1.571   7.799  29.206  1.00 40.61           C  
ATOM   1396  CG  LYS H 185       2.353   6.515  28.950  0.80 46.88           C  
ATOM   1397  CD  LYS H 185       1.496   5.357  28.437  0.80 50.83           C  
ATOM   1398  CE  LYS H 185       0.496   4.815  29.459  0.75 63.64           C  
ATOM   1399  NZ  LYS H 185      -0.788   5.543  29.353  0.75 65.38           N1+
ATOM   1400  C   LYS H 185       1.639   7.969  31.653  1.00 39.47           C  
ATOM   1401  O   LYS H 185       2.262   7.024  32.140  1.00 38.42           O  
ATOM   1402  N   ASN H 186       1.775   9.226  32.120  1.00 38.50           N  
ATOM   1403  CA  ASN H 186       2.688   9.573  33.171  1.00 34.30           C  
ATOM   1404  CB  ASN H 186       2.472   8.747  34.452  1.00 36.05           C  
ATOM   1405  CG  ASN H 186       3.018   9.550  35.619  1.00 39.92           C  
ATOM   1406  OD1 ASN H 186       2.529  10.639  35.914  1.00 47.43           O  
ATOM   1407  ND2 ASN H 186       4.052   9.005  36.311  1.00 43.28           N  
ATOM   1408  C   ASN H 186       4.088   9.357  32.674  1.00 33.65           C  
ATOM   1409  O   ASN H 186       4.967   8.905  33.409  1.00 31.76           O  
ATOM   1410  N   GLN H 187       4.329   9.684  31.385  1.00 33.00           N  
ATOM   1411  CA  GLN H 187       5.638   9.541  30.812  1.00 31.15           C  
ATOM   1412  CB  GLN H 187       5.777   8.292  29.923  1.00 36.30           C  
ATOM   1413  CG  GLN H 187       5.610   6.971  30.676  1.00 43.10           C  
ATOM   1414  CD  GLN H 187       5.710   5.838  29.664  1.00 46.75           C  
ATOM   1415  OE1 GLN H 187       5.885   6.074  28.469  1.00 47.75           O  
ATOM   1416  NE2 GLN H 187       5.587   4.573  30.144  1.00 47.62           N  
ATOM   1417  C   GLN H 187       5.912  10.729  29.934  1.00 30.85           C  
ATOM   1418  O   GLN H 187       5.003  11.479  29.583  1.00 33.42           O  
ATOM   1419  N   PHE H 188       7.204  10.952  29.603  1.00 28.39           N  
ATOM   1420  CA  PHE H 188       7.574  11.986  28.678  1.00 27.48           C  
ATOM   1421  CB  PHE H 188       8.096  13.289  29.325  1.00 24.49           C  
ATOM   1422  CG  PHE H 188       9.310  13.065  30.160  1.00 24.78           C  
ATOM   1423  CD1 PHE H 188       9.208  12.520  31.420  1.00 26.71           C  
ATOM   1424  CD2 PHE H 188      10.548  13.437  29.691  1.00 23.98           C  
ATOM   1425  CE1 PHE H 188      10.330  12.328  32.193  1.00 24.85           C  
ATOM   1426  CE2 PHE H 188      11.672  13.247  30.459  1.00 24.24           C  
ATOM   1427  CZ  PHE H 188      11.565  12.690  31.711  1.00 27.20           C  
ATOM   1428  C   PHE H 188       8.574  11.391  27.727  1.00 27.36           C  
ATOM   1429  O   PHE H 188       9.229  10.400  28.054  1.00 26.34           O  
ATOM   1430  N   SER H 189       8.712  11.973  26.514  1.00 25.21           N  
ATOM   1431  CA  SER H 189       9.505  11.332  25.501  1.00 26.15           C  
ATOM   1432  CB  SER H 189       8.610  10.715  24.412  1.00 27.84           C  
ATOM   1433  OG  SER H 189       9.391  10.077  23.417  1.00 36.09           O  
ATOM   1434  C   SER H 189      10.447  12.306  24.843  1.00 27.90           C  
ATOM   1435  O   SER H 189      10.306  13.522  24.957  1.00 27.48           O  
ATOM   1436  N   LEU H 190      11.465  11.755  24.142  1.00 28.74           N  
ATOM   1437  CA  LEU H 190      12.491  12.520  23.484  1.00 24.37           C  
ATOM   1438  CB  LEU H 190      13.845  12.300  24.204  1.00 26.20           C  
ATOM   1439  CG  LEU H 190      15.117  13.017  23.691  1.00 25.38           C  
ATOM   1440  CD1 LEU H 190      15.500  12.611  22.274  1.00 26.27           C  
ATOM   1441  CD2 LEU H 190      15.057  14.530  23.879  1.00 28.43           C  
ATOM   1442  C   LEU H 190      12.626  12.002  22.079  1.00 27.99           C  
ATOM   1443  O   LEU H 190      12.681  10.793  21.864  1.00 27.85           O  
ATOM   1444  N   LYS H 191      12.651  12.908  21.075  1.00 27.27           N  
ATOM   1445  CA  LYS H 191      12.891  12.495  19.717  1.00 28.59           C  
ATOM   1446  CB  LYS H 191      11.700  12.665  18.755  1.00 31.26           C  
ATOM   1447  CG  LYS H 191      10.711  11.493  18.762  1.00 36.47           C  
ATOM   1448  CD  LYS H 191       9.862  11.362  20.026  1.00 40.72           C  
ATOM   1449  CE  LYS H 191       9.059  10.058  20.075  1.00 46.25           C  
ATOM   1450  NZ  LYS H 191       8.122   9.991  18.932  1.00 49.93           N1+
ATOM   1451  C   LYS H 191      14.019  13.325  19.183  1.00 29.18           C  
ATOM   1452  O   LYS H 191      13.989  14.553  19.256  1.00 30.51           O  
ATOM   1453  N   LEU H 192      15.059  12.659  18.639  1.00 28.45           N  
ATOM   1454  CA  LEU H 192      16.201  13.355  18.114  1.00 26.87           C  
ATOM   1455  CB  LEU H 192      17.481  13.009  18.900  1.00 28.56           C  
ATOM   1456  CG  LEU H 192      18.730  13.813  18.505  1.00 35.93           C  
ATOM   1457  CD1 LEU H 192      18.586  15.290  18.892  1.00 29.99           C  
ATOM   1458  CD2 LEU H 192      19.999  13.183  19.090  1.00 33.07           C  
ATOM   1459  C   LEU H 192      16.386  12.884  16.700  1.00 31.10           C  
ATOM   1460  O   LEU H 192      16.629  11.701  16.463  1.00 31.30           O  
ATOM   1461  N   SER H 193      16.276  13.806  15.719  1.00 30.99           N  
ATOM   1462  CA  SER H 193      16.365  13.434  14.330  1.00 31.47           C  
ATOM   1463  CB  SER H 193      15.507  14.319  13.408  1.00 34.54           C  
ATOM   1464  OG  SER H 193      14.134  14.211  13.755  1.00 44.61           O  
ATOM   1465  C   SER H 193      17.777  13.556  13.835  1.00 32.65           C  
ATOM   1466  O   SER H 193      18.644  14.125  14.495  1.00 31.53           O  
ATOM   1467  N   SER H 194      18.025  12.987  12.634  1.00 32.15           N  
ATOM   1468  CA  SER H 194      19.274  13.075  11.924  1.00 35.74           C  
ATOM   1469  CB  SER H 194      19.484  14.431  11.214  1.00 39.11           C  
ATOM   1470  OG  SER H 194      19.555  15.493  12.154  1.00 48.00           O  
ATOM   1471  C   SER H 194      20.425  12.814  12.843  1.00 34.25           C  
ATOM   1472  O   SER H 194      21.336  13.634  12.954  1.00 33.88           O  
ATOM   1473  N   VAL H 195      20.429  11.639  13.501  1.00 32.85           N  
ATOM   1474  CA  VAL H 195      21.449  11.310  14.458  1.00 31.83           C  
ATOM   1475  CB  VAL H 195      21.134  10.097  15.288  1.00 40.10           C  
ATOM   1476  CG1 VAL H 195      19.893  10.384  16.144  1.00 40.18           C  
ATOM   1477  CG2 VAL H 195      20.975   8.891  14.350  1.00 39.33           C  
ATOM   1478  C   VAL H 195      22.758  11.038  13.788  1.00 32.91           C  
ATOM   1479  O   VAL H 195      22.823  10.579  12.649  1.00 33.11           O  
ATOM   1480  N   THR H 196      23.850  11.354  14.515  1.00 34.48           N  
ATOM   1481  CA  THR H 196      25.189  11.111  14.059  1.00 33.68           C  
ATOM   1482  CB  THR H 196      25.930  12.350  13.647  1.00 37.18           C  
ATOM   1483  OG1 THR H 196      26.073  13.235  14.749  1.00 37.41           O  
ATOM   1484  CG2 THR H 196      25.156  13.039  12.511  1.00 37.94           C  
ATOM   1485  C   THR H 196      25.941  10.509  15.209  1.00 37.78           C  
ATOM   1486  O   THR H 196      25.383  10.262  16.276  1.00 36.20           O  
ATOM   1487  N   ALA H 197      27.247  10.263  15.000  1.00 36.69           N  
ATOM   1488  CA  ALA H 197      28.133   9.652  15.953  1.00 35.76           C  
ATOM   1489  CB  ALA H 197      29.561   9.487  15.408  1.00 37.46           C  
ATOM   1490  C   ALA H 197      28.211  10.516  17.173  1.00 35.21           C  
ATOM   1491  O   ALA H 197      28.408  10.027  18.284  1.00 38.94           O  
ATOM   1492  N   ALA H 198      28.085  11.839  16.986  1.00 35.19           N  
ATOM   1493  CA  ALA H 198      28.178  12.793  18.053  1.00 36.53           C  
ATOM   1494  CB  ALA H 198      27.976  14.239  17.570  1.00 38.07           C  
ATOM   1495  C   ALA H 198      27.113  12.505  19.066  1.00 35.14           C  
ATOM   1496  O   ALA H 198      27.282  12.795  20.248  1.00 37.12           O  
ATOM   1497  N   ASP H 199      25.967  11.977  18.604  1.00 32.81           N  
ATOM   1498  CA  ASP H 199      24.805  11.669  19.394  1.00 30.25           C  
ATOM   1499  CB  ASP H 199      23.573  11.376  18.528  1.00 30.14           C  
ATOM   1500  CG  ASP H 199      23.200  12.685  17.855  1.00 34.13           C  
ATOM   1501  OD1 ASP H 199      23.370  13.754  18.500  1.00 31.99           O  
ATOM   1502  OD2 ASP H 199      22.756  12.635  16.677  1.00 33.81           O1-
ATOM   1503  C   ASP H 199      25.003  10.497  20.319  1.00 29.49           C  
ATOM   1504  O   ASP H 199      24.181  10.298  21.212  1.00 28.29           O  
ATOM   1505  N   THR H 200      26.017   9.632  20.104  1.00 30.88           N  
ATOM   1506  CA  THR H 200      26.167   8.513  20.999  1.00 28.60           C  
ATOM   1507  CB  THR H 200      27.286   7.573  20.645  1.00 30.40           C  
ATOM   1508  OG1 THR H 200      28.527   8.259  20.619  1.00 37.51           O  
ATOM   1509  CG2 THR H 200      26.999   6.940  19.279  1.00 31.18           C  
ATOM   1510  C   THR H 200      26.430   9.018  22.382  1.00 28.05           C  
ATOM   1511  O   THR H 200      27.295   9.865  22.597  1.00 30.58           O  
ATOM   1512  N   ALA H 201      25.663   8.503  23.368  1.00 26.18           N  
ATOM   1513  CA  ALA H 201      25.854   8.944  24.720  1.00 27.55           C  
ATOM   1514  CB  ALA H 201      25.627  10.454  24.904  1.00 23.62           C  
ATOM   1515  C   ALA H 201      24.853   8.254  25.586  1.00 27.50           C  
ATOM   1516  O   ALA H 201      23.973   7.545  25.100  1.00 24.38           O  
ATOM   1517  N   VAL H 202      25.007   8.410  26.917  1.00 24.39           N  
ATOM   1518  CA  VAL H 202      24.023   7.906  27.827  1.00 25.54           C  
ATOM   1519  CB  VAL H 202      24.562   7.605  29.195  1.00 27.29           C  
ATOM   1520  CG1 VAL H 202      23.390   7.202  30.104  1.00 23.31           C  
ATOM   1521  CG2 VAL H 202      25.648   6.522  29.067  1.00 25.43           C  
ATOM   1522  C   VAL H 202      23.017   9.006  27.958  1.00 25.07           C  
ATOM   1523  O   VAL H 202      23.386  10.170  28.105  1.00 26.23           O  
ATOM   1524  N   TYR H 203      21.712   8.673  27.913  1.00 24.21           N  
ATOM   1525  CA  TYR H 203      20.707   9.696  28.000  1.00 22.75           C  
ATOM   1526  CB  TYR H 203      19.651   9.650  26.879  1.00 23.38           C  
ATOM   1527  CG  TYR H 203      20.251  10.162  25.614  1.00 25.58           C  
ATOM   1528  CD1 TYR H 203      21.091   9.378  24.855  1.00 25.49           C  
ATOM   1529  CD2 TYR H 203      19.956  11.437  25.182  1.00 23.07           C  
ATOM   1530  CE1 TYR H 203      21.632   9.862  23.687  1.00 23.41           C  
ATOM   1531  CE2 TYR H 203      20.494  11.925  24.015  1.00 22.17           C  
ATOM   1532  CZ  TYR H 203      21.333  11.136  23.267  1.00 26.44           C  
ATOM   1533  OH  TYR H 203      21.887  11.632  22.068  1.00 27.22           O  
ATOM   1534  C   TYR H 203      19.971   9.530  29.287  1.00 25.58           C  
ATOM   1535  O   TYR H 203      19.540   8.430  29.631  1.00 25.43           O  
ATOM   1536  N   TYR H 204      19.794  10.643  30.033  1.00 24.31           N  
ATOM   1537  CA  TYR H 204      19.154  10.544  31.313  1.00 23.12           C  
ATOM   1538  CB  TYR H 204      19.928  11.176  32.485  1.00 21.51           C  
ATOM   1539  CG  TYR H 204      21.325  10.673  32.599  1.00 22.12           C  
ATOM   1540  CD1 TYR H 204      21.618   9.479  33.208  1.00 25.79           C  
ATOM   1541  CD2 TYR H 204      22.354  11.425  32.089  1.00 23.09           C  
ATOM   1542  CE1 TYR H 204      22.918   9.041  33.309  1.00 24.86           C  
ATOM   1543  CE2 TYR H 204      23.655  10.995  32.187  1.00 26.93           C  
ATOM   1544  CZ  TYR H 204      23.939   9.801  32.800  1.00 28.56           C  
ATOM   1545  OH  TYR H 204      25.272   9.351  32.906  1.00 32.06           O  
ATOM   1546  C   TYR H 204      17.909  11.372  31.291  1.00 23.68           C  
ATOM   1547  O   TYR H 204      17.838  12.400  30.618  1.00 22.86           O  
ATOM   1548  N   CYS H 205      16.875  10.915  32.025  1.00 23.14           N  
ATOM   1549  CA  CYS H 205      15.710  11.726  32.218  1.00 23.68           C  
ATOM   1550  CB  CYS H 205      14.360  11.033  31.908  1.00 23.84           C  
ATOM   1551  SG  CYS H 205      14.053   9.480  32.798  1.00 31.37           S  
ATOM   1552  C   CYS H 205      15.759  12.158  33.653  1.00 25.93           C  
ATOM   1553  O   CYS H 205      16.267  11.433  34.509  1.00 26.58           O  
ATOM   1554  N   ALA H 206      15.286  13.385  33.955  1.00 22.14           N  
ATOM   1555  CA  ALA H 206      15.370  13.827  35.320  1.00 24.21           C  
ATOM   1556  CB  ALA H 206      16.681  14.568  35.644  1.00 20.94           C  
ATOM   1557  C   ALA H 206      14.240  14.764  35.614  1.00 24.85           C  
ATOM   1558  O   ALA H 206      13.736  15.457  34.732  1.00 23.91           O  
ATOM   1559  N   ARG H 207      13.807  14.785  36.892  1.00 24.05           N  
ATOM   1560  CA  ARG H 207      12.776  15.677  37.340  1.00 23.59           C  
ATOM   1561  CB  ARG H 207      12.196  15.316  38.720  1.00 23.86           C  
ATOM   1562  CG  ARG H 207      11.190  16.357  39.219  1.00 25.83           C  
ATOM   1563  CD  ARG H 207      11.099  16.473  40.744  1.00 29.92           C  
ATOM   1564  NE  ARG H 207      10.243  15.376  41.271  1.00 32.43           N  
ATOM   1565  CZ  ARG H 207      10.097  15.249  42.622  1.00 32.19           C  
ATOM   1566  NH1 ARG H 207      10.786  16.076  43.462  1.00 29.74           N1+
ATOM   1567  NH2 ARG H 207       9.259  14.303  43.137  1.00 36.91           N  
ATOM   1568  C   ARG H 207      13.418  17.014  37.520  1.00 25.21           C  
ATOM   1569  O   ARG H 207      14.523  17.114  38.052  1.00 22.47           O  
ATOM   1570  N   THR H 208      12.728  18.091  37.099  1.00 24.92           N  
ATOM   1571  CA  THR H 208      13.340  19.382  37.212  1.00 22.71           C  
ATOM   1572  CB  THR H 208      13.520  20.057  35.886  1.00 23.42           C  
ATOM   1573  OG1 THR H 208      14.312  19.244  35.032  1.00 32.31           O  
ATOM   1574  CG2 THR H 208      14.213  21.409  36.114  1.00 23.99           C  
ATOM   1575  C   THR H 208      12.483  20.256  38.067  1.00 24.91           C  
ATOM   1576  O   THR H 208      11.264  20.314  37.905  1.00 25.29           O  
ATOM   1577  N   LEU H 209      13.091  20.987  39.013  1.00 22.66           N  
ATOM   1578  CA  LEU H 209      12.354  21.835  39.904  1.00 21.99           C  
ATOM   1579  CB  LEU H 209      12.879  21.725  41.350  1.00 23.83           C  
ATOM   1580  CG  LEU H 209      12.722  20.307  41.945  1.00 33.47           C  
ATOM   1581  CD1 LEU H 209      13.255  20.235  43.388  1.00 28.43           C  
ATOM   1582  CD2 LEU H 209      11.264  19.815  41.826  1.00 22.47           C  
ATOM   1583  C   LEU H 209      12.560  23.247  39.441  1.00 26.16           C  
ATOM   1584  O   LEU H 209      13.569  23.569  38.817  1.00 25.61           O  
ATOM   1585  N   HIS H 210      11.586  24.141  39.690  1.00 25.76           N  
ATOM   1586  CA  HIS H 210      11.835  25.492  39.271  1.00 26.83           C  
ATOM   1587  ND1 HIS H 210       9.084  27.495  39.042  1.00 52.69           N  
ATOM   1588  CG  HIS H 210       9.522  26.267  38.596  1.00 41.59           C  
ATOM   1589  CB  HIS H 210      10.922  25.988  38.140  1.00 33.11           C  
ATOM   1590  NE2 HIS H 210       7.342  26.119  39.157  1.00 50.68           N  
ATOM   1591  CD2 HIS H 210       8.446  25.439  38.673  1.00 50.19           C  
ATOM   1592  CE1 HIS H 210       7.774  27.349  39.363  1.00 56.04           C  
ATOM   1593  C   HIS H 210      11.617  26.393  40.443  1.00 29.52           C  
ATOM   1594  O   HIS H 210      10.791  26.120  41.312  1.00 30.07           O  
ATOM   1595  N   GLY H 211      12.377  27.501  40.504  1.00 27.12           N  
ATOM   1596  CA  GLY H 211      12.198  28.411  41.597  1.00 25.38           C  
ATOM   1597  C   GLY H 211      12.487  29.784  41.092  1.00 25.14           C  
ATOM   1598  O   GLY H 211      13.131  29.956  40.058  1.00 26.08           O  
ATOM   1599  N   ARG H 212      11.993  30.807  41.817  1.00 28.95           N  
ATOM   1600  CA  ARG H 212      12.252  32.166  41.434  1.00 28.88           C  
ATOM   1601  CB  ARG H 212      10.996  33.012  41.159  1.00 30.72           C  
ATOM   1602  CG  ARG H 212      10.220  32.674  39.890  1.00 36.83           C  
ATOM   1603  CD  ARG H 212       9.064  33.651  39.658  1.00 42.06           C  
ATOM   1604  NE  ARG H 212       8.369  33.250  38.405  1.00 46.75           N  
ATOM   1605  CZ  ARG H 212       7.642  34.176  37.714  1.00 52.42           C  
ATOM   1606  NH1 ARG H 212       7.545  35.454  38.185  1.00 55.02           N1+
ATOM   1607  NH2 ARG H 212       7.015  33.824  36.553  1.00 53.71           N  
ATOM   1608  C   ARG H 212      12.882  32.835  42.605  1.00 30.80           C  
ATOM   1609  O   ARG H 212      12.405  32.705  43.731  1.00 30.17           O  
ATOM   1610  N   ARG H 213      13.984  33.572  42.384  1.00 28.51           N  
ATOM   1611  CA  ARG H 213      14.500  34.288  43.509  1.00 29.09           C  
ATOM   1612  CB  ARG H 213      16.000  34.091  43.779  1.00 32.38           C  
ATOM   1613  CG  ARG H 213      16.416  34.691  45.124  1.00 32.93           C  
ATOM   1614  CD  ARG H 213      17.811  34.279  45.592  1.00 42.31           C  
ATOM   1615  NE  ARG H 213      17.902  34.617  47.040  1.00 42.51           N  
ATOM   1616  CZ  ARG H 213      18.406  33.698  47.916  1.00 41.87           C  
ATOM   1617  NH1 ARG H 213      18.845  32.488  47.461  1.00 35.81           N1+
ATOM   1618  NH2 ARG H 213      18.462  33.985  49.248  1.00 38.58           N  
ATOM   1619  C   ARG H 213      14.260  35.733  43.233  1.00 29.47           C  
ATOM   1620  O   ARG H 213      14.765  36.291  42.259  1.00 29.25           O  
ATOM   1621  N   ILE H 214      13.447  36.378  44.090  1.00 32.89           N  
ATOM   1622  CA  ILE H 214      13.155  37.760  43.861  1.00 31.26           C  
ATOM   1623  CB  ILE H 214      11.681  38.044  43.903  1.00 33.68           C  
ATOM   1624  CG1 ILE H 214      10.953  37.223  42.826  1.00 34.83           C  
ATOM   1625  CG2 ILE H 214      11.474  39.559  43.756  1.00 33.74           C  
ATOM   1626  CD1 ILE H 214       9.432  37.233  42.976  1.00 36.44           C  
ATOM   1627  C   ILE H 214      13.809  38.545  44.951  1.00 34.90           C  
ATOM   1628  O   ILE H 214      13.340  38.558  46.090  1.00 38.39           O  
ATOM   1629  N   TYR H 215      14.975  39.148  44.641  1.00 32.30           N  
ATOM   1630  CA  TYR H 215      15.629  39.990  45.596  1.00 35.53           C  
ATOM   1631  CB  TYR H 215      17.163  40.064  45.438  1.00 33.58           C  
ATOM   1632  CG  TYR H 215      17.547  40.271  44.019  1.00 39.05           C  
ATOM   1633  CD1 TYR H 215      17.478  41.507  43.429  1.00 35.38           C  
ATOM   1634  CD2 TYR H 215      18.006  39.207  43.281  1.00 39.45           C  
ATOM   1635  CE1 TYR H 215      17.848  41.670  42.115  1.00 37.38           C  
ATOM   1636  CE2 TYR H 215      18.377  39.363  41.969  1.00 39.58           C  
ATOM   1637  CZ  TYR H 215      18.299  40.599  41.381  1.00 39.84           C  
ATOM   1638  OH  TYR H 215      18.679  40.768  40.033  1.00 42.53           O  
ATOM   1639  C   TYR H 215      15.021  41.359  45.694  1.00 37.40           C  
ATOM   1640  O   TYR H 215      14.815  41.860  46.798  1.00 40.12           O  
ATOM   1641  N   GLY H 216      14.702  41.999  44.548  1.00 41.24           N  
ATOM   1642  CA  GLY H 216      14.223  43.357  44.575  1.00 38.29           C  
ATOM   1643  C   GLY H 216      12.772  43.422  44.218  1.00 41.86           C  
ATOM   1644  O   GLY H 216      11.984  42.532  44.536  1.00 42.69           O  
ATOM   1645  N   ILE H 217      12.391  44.523  43.536  1.00 41.89           N  
ATOM   1646  CA  ILE H 217      11.036  44.743  43.132  1.00 43.50           C  
ATOM   1647  CB  ILE H 217      10.727  46.191  42.887  1.00 52.15           C  
ATOM   1648  CG1 ILE H 217      10.952  47.003  44.172  1.00 52.97           C  
ATOM   1649  CG2 ILE H 217       9.292  46.292  42.345  1.00 51.54           C  
ATOM   1650  CD1 ILE H 217      10.961  48.512  43.939  1.00 55.31           C  
ATOM   1651  C   ILE H 217      10.830  44.005  41.851  1.00 46.18           C  
ATOM   1652  O   ILE H 217      11.659  44.065  40.946  1.00 43.23           O  
ATOM   1653  N   VAL H 218       9.699  43.280  41.755  1.00 45.50           N  
ATOM   1654  CA  VAL H 218       9.393  42.464  40.618  1.00 48.07           C  
ATOM   1655  CB  VAL H 218       8.117  41.689  40.791  1.00 50.62           C  
ATOM   1656  CG1 VAL H 218       6.920  42.647  40.682  1.00 51.57           C  
ATOM   1657  CG2 VAL H 218       8.101  40.536  39.779  1.00 42.32           C  
ATOM   1658  C   VAL H 218       9.261  43.338  39.403  1.00 51.16           C  
ATOM   1659  O   VAL H 218       9.671  42.951  38.311  1.00 52.21           O  
ATOM   1660  N   ALA H 219       8.695  44.551  39.574  1.00 49.87           N  
ATOM   1661  CA  ALA H 219       8.454  45.488  38.508  1.00 51.09           C  
ATOM   1662  CB  ALA H 219       7.781  46.781  39.000  1.00 51.93           C  
ATOM   1663  C   ALA H 219       9.762  45.867  37.880  1.00 54.16           C  
ATOM   1664  O   ALA H 219       9.849  46.069  36.669  1.00 57.45           O  
ATOM   1665  N   PHE H 220      10.808  45.990  38.714  1.00 51.56           N  
ATOM   1666  CA  PHE H 220      12.148  46.289  38.299  1.00 45.63           C  
ATOM   1667  CB  PHE H 220      13.118  46.608  39.450  1.00 45.78           C  
ATOM   1668  CG  PHE H 220      12.881  48.024  39.851  1.00 52.65           C  
ATOM   1669  CD1 PHE H 220      11.825  48.364  40.660  1.00 51.78           C  
ATOM   1670  CD2 PHE H 220      13.730  49.016  39.414  1.00 55.24           C  
ATOM   1671  CE1 PHE H 220      11.614  49.674  41.022  1.00 52.81           C  
ATOM   1672  CE2 PHE H 220      13.527  50.329  39.771  1.00 53.32           C  
ATOM   1673  CZ  PHE H 220      12.466  50.656  40.581  1.00 49.97           C  
ATOM   1674  C   PHE H 220      12.664  45.114  37.533  1.00 45.07           C  
ATOM   1675  O   PHE H 220      13.624  45.228  36.775  1.00 43.94           O  
ATOM   1676  N   LYS H 221      12.043  43.938  37.735  1.00 41.47           N  
ATOM   1677  CA  LYS H 221      12.479  42.740  37.082  1.00 43.63           C  
ATOM   1678  CB  LYS H 221      12.722  42.932  35.573  1.00 40.10           C  
ATOM   1679  CG  LYS H 221      11.468  43.375  34.815  1.00 48.98           C  
ATOM   1680  CD  LYS H 221      11.752  43.910  33.411  1.00 62.86           C  
ATOM   1681  CE  LYS H 221      10.559  44.639  32.792  1.00 66.24           C  
ATOM   1682  NZ  LYS H 221       9.385  43.740  32.738  1.00 64.68           N1+
ATOM   1683  C   LYS H 221      13.757  42.313  37.720  1.00 41.58           C  
ATOM   1684  O   LYS H 221      14.627  41.719  37.083  1.00 42.53           O  
ATOM   1685  N   GLU H 222      13.892  42.604  39.026  1.00 39.59           N  
ATOM   1686  CA  GLU H 222      15.059  42.166  39.727  1.00 38.99           C  
ATOM   1687  CB  GLU H 222      15.452  43.121  40.860  1.00 40.82           C  
ATOM   1688  CG  GLU H 222      15.901  44.489  40.351  1.00 50.83           C  
ATOM   1689  CD  GLU H 222      15.981  45.412  41.551  1.00 54.29           C  
ATOM   1690  OE1 GLU H 222      15.177  45.214  42.500  1.00 54.41           O  
ATOM   1691  OE2 GLU H 222      16.845  46.327  41.537  1.00 59.91           O1-
ATOM   1692  C   GLU H 222      14.727  40.841  40.334  1.00 38.45           C  
ATOM   1693  O   GLU H 222      14.480  40.733  41.535  1.00 36.15           O  
ATOM   1694  N   TRP H 223      14.706  39.794  39.490  1.00 34.08           N  
ATOM   1695  CA  TRP H 223      14.461  38.458  39.946  1.00 33.64           C  
ATOM   1696  CB  TRP H 223      12.992  38.163  40.308  1.00 32.26           C  
ATOM   1697  CG  TRP H 223      11.985  38.435  39.216  1.00 36.39           C  
ATOM   1698  CD2 TRP H 223      11.675  37.527  38.148  1.00 38.31           C  
ATOM   1699  CD1 TRP H 223      11.203  39.535  39.027  1.00 36.62           C  
ATOM   1700  NE1 TRP H 223      10.422  39.369  37.909  1.00 31.81           N  
ATOM   1701  CE2 TRP H 223      10.702  38.136  37.359  1.00 42.99           C  
ATOM   1702  CE3 TRP H 223      12.161  36.287  37.849  1.00 32.08           C  
ATOM   1703  CZ2 TRP H 223      10.194  37.513  36.254  1.00 32.37           C  
ATOM   1704  CZ3 TRP H 223      11.645  35.661  36.736  1.00 33.50           C  
ATOM   1705  CH2 TRP H 223      10.680  36.260  35.951  1.00 37.15           C  
ATOM   1706  C   TRP H 223      14.860  37.544  38.832  1.00 33.56           C  
ATOM   1707  O   TRP H 223      14.967  37.971  37.683  1.00 36.43           O  
ATOM   1708  N   PHE H 224      15.115  36.256  39.148  1.00 29.84           N  
ATOM   1709  CA  PHE H 224      15.486  35.338  38.111  1.00 27.43           C  
ATOM   1710  CB  PHE H 224      17.007  35.132  37.992  1.00 27.50           C  
ATOM   1711  CG  PHE H 224      17.497  34.493  39.249  1.00 26.89           C  
ATOM   1712  CD1 PHE H 224      17.518  33.124  39.380  1.00 25.17           C  
ATOM   1713  CD2 PHE H 224      17.935  35.262  40.300  1.00 28.55           C  
ATOM   1714  CE1 PHE H 224      17.968  32.533  40.538  1.00 26.89           C  
ATOM   1715  CE2 PHE H 224      18.388  34.678  41.460  1.00 27.81           C  
ATOM   1716  CZ  PHE H 224      18.404  33.311  41.582  1.00 26.42           C  
ATOM   1717  C   PHE H 224      14.875  34.004  38.421  1.00 26.56           C  
ATOM   1718  O   PHE H 224      14.586  33.688  39.574  1.00 28.14           O  
ATOM   1719  N   THR H 225      14.661  33.179  37.378  1.00 25.12           N  
ATOM   1720  CA  THR H 225      14.110  31.871  37.582  1.00 25.24           C  
ATOM   1721  CB  THR H 225      13.054  31.506  36.577  1.00 29.57           C  
ATOM   1722  OG1 THR H 225      11.999  32.454  36.612  1.00 41.86           O  
ATOM   1723  CG2 THR H 225      12.510  30.106  36.908  1.00 25.37           C  
ATOM   1724  C   THR H 225      15.247  30.930  37.386  1.00 25.02           C  
ATOM   1725  O   THR H 225      16.166  31.230  36.631  1.00 27.06           O  
ATOM   1726  N   TYR H 226      15.247  29.786  38.098  1.00 22.72           N  
ATOM   1727  CA  TYR H 226      16.322  28.856  37.911  1.00 26.23           C  
ATOM   1728  CB  TYR H 226      17.337  28.850  39.072  1.00 20.94           C  
ATOM   1729  CG  TYR H 226      16.666  28.387  40.322  1.00 22.29           C  
ATOM   1730  CD1 TYR H 226      15.834  29.221  41.035  1.00 23.00           C  
ATOM   1731  CD2 TYR H 226      16.892  27.115  40.796  1.00 20.41           C  
ATOM   1732  CE1 TYR H 226      15.227  28.787  42.190  1.00 22.92           C  
ATOM   1733  CE2 TYR H 226      16.289  26.673  41.951  1.00 24.34           C  
ATOM   1734  CZ  TYR H 226      15.455  27.511  42.650  1.00 26.67           C  
ATOM   1735  OH  TYR H 226      14.834  27.065  43.837  1.00 29.73           O  
ATOM   1736  C   TYR H 226      15.723  27.494  37.793  1.00 26.71           C  
ATOM   1737  O   TYR H 226      14.627  27.257  38.297  1.00 29.21           O  
ATOM   1738  N   TYR H 227      16.434  26.566  37.113  1.00 24.90           N  
ATOM   1739  CA  TYR H 227      15.919  25.240  36.936  1.00 22.96           C  
ATOM   1740  CB  TYR H 227      15.737  24.791  35.481  1.00 21.46           C  
ATOM   1741  CG  TYR H 227      14.542  25.497  34.941  1.00 23.12           C  
ATOM   1742  CD1 TYR H 227      13.281  25.130  35.348  1.00 24.20           C  
ATOM   1743  CD2 TYR H 227      14.667  26.506  34.019  1.00 24.45           C  
ATOM   1744  CE1 TYR H 227      12.167  25.767  34.857  1.00 26.81           C  
ATOM   1745  CE2 TYR H 227      13.558  27.147  33.522  1.00 25.50           C  
ATOM   1746  CZ  TYR H 227      12.303  26.781  33.942  1.00 27.86           C  
ATOM   1747  OH  TYR H 227      11.164  27.442  33.432  1.00 37.02           O  
ATOM   1748  C   TYR H 227      16.790  24.276  37.656  1.00 23.40           C  
ATOM   1749  O   TYR H 227      17.992  24.488  37.827  1.00 23.87           O  
ATOM   1750  N   TYR H 228      16.139  23.173  38.072  1.00 22.22           N  
ATOM   1751  CA  TYR H 228      16.647  22.324  39.099  1.00 22.64           C  
ATOM   1752  CB  TYR H 228      15.648  22.545  40.262  1.00 22.70           C  
ATOM   1753  CG  TYR H 228      16.745  22.325  41.073  1.00 26.88           C  
ATOM   1754  CD1 TYR H 228      17.754  22.918  40.396  1.00 29.78           C  
ATOM   1755  CD2 TYR H 228      16.801  21.699  42.266  1.00 26.46           C  
ATOM   1756  CE1 TYR H 228      18.966  22.833  40.877  1.00 32.41           C  
ATOM   1757  CE2 TYR H 228      18.068  21.642  42.733  1.00 30.10           C  
ATOM   1758  CZ  TYR H 228      19.119  22.182  42.032  1.00 34.66           C  
ATOM   1759  OH  TYR H 228      20.436  22.133  42.461  1.00 35.81           O  
ATOM   1760  C   TYR H 228      16.588  20.845  38.742  1.00 25.67           C  
ATOM   1761  O   TYR H 228      15.538  20.440  38.309  1.00 24.72           O  
ATOM   1762  N   MET H 229      17.620  19.975  38.952  1.00 23.74           N  
ATOM   1763  CA  MET H 229      17.402  18.570  38.619  1.00 23.72           C  
ATOM   1764  CB  MET H 229      18.444  18.018  37.631  1.00 24.87           C  
ATOM   1765  CG  MET H 229      18.623  18.846  36.358  1.00 31.68           C  
ATOM   1766  SD  MET H 229      17.204  18.919  35.231  1.00 42.80           S  
ATOM   1767  CE  MET H 229      18.186  19.613  33.871  1.00 36.21           C  
ATOM   1768  C   MET H 229      17.570  17.710  39.860  1.00 27.84           C  
ATOM   1769  O   MET H 229      18.683  17.275  40.160  1.00 27.37           O  
ATOM   1770  N   ASP H 230      16.486  17.461  40.636  1.00 22.33           N  
ATOM   1771  CA  ASP H 230      16.591  16.662  41.835  1.00 24.51           C  
ATOM   1772  CB  ASP H 230      15.604  17.053  42.949  1.00 28.32           C  
ATOM   1773  CG  ASP H 230      14.177  16.919  42.464  1.00 35.73           C  
ATOM   1774  OD1 ASP H 230      13.959  16.778  41.232  1.00 33.73           O  
ATOM   1775  OD2 ASP H 230      13.280  16.974  43.346  1.00 37.33           O1-
ATOM   1776  C   ASP H 230      16.591  15.163  41.653  1.00 27.39           C  
ATOM   1777  O   ASP H 230      17.396  14.496  42.302  1.00 31.24           O  
ATOM   1778  N   VAL H 231      15.712  14.563  40.802  1.00 28.75           N  
ATOM   1779  CA  VAL H 231      15.795  13.124  40.759  1.00 29.71           C  
ATOM   1780  CB  VAL H 231      14.522  12.436  41.156  1.00 29.45           C  
ATOM   1781  CG1 VAL H 231      13.465  12.686  40.070  1.00 37.38           C  
ATOM   1782  CG2 VAL H 231      14.833  10.952  41.408  1.00 33.36           C  
ATOM   1783  C   VAL H 231      16.107  12.715  39.351  1.00 29.88           C  
ATOM   1784  O   VAL H 231      15.572  13.286  38.405  1.00 28.68           O  
ATOM   1785  N   TRP H 232      16.963  11.681  39.183  1.00 28.64           N  
ATOM   1786  CA  TRP H 232      17.432  11.295  37.877  1.00 23.93           C  
ATOM   1787  CB  TRP H 232      18.964  11.412  37.760  1.00 21.98           C  
ATOM   1788  CG  TRP H 232      19.528  12.811  37.877  1.00 26.03           C  
ATOM   1789  CD2 TRP H 232      20.290  13.466  36.849  1.00 27.53           C  
ATOM   1790  CD1 TRP H 232      19.494  13.668  38.937  1.00 23.17           C  
ATOM   1791  NE1 TRP H 232      20.175  14.823  38.632  1.00 24.58           N  
ATOM   1792  CE2 TRP H 232      20.672  14.710  37.351  1.00 25.08           C  
ATOM   1793  CE3 TRP H 232      20.646  13.063  35.595  1.00 26.15           C  
ATOM   1794  CZ2 TRP H 232      21.421  15.572  36.600  1.00 24.26           C  
ATOM   1795  CZ3 TRP H 232      21.395  13.938  34.839  1.00 25.84           C  
ATOM   1796  CH2 TRP H 232      21.775  15.168  35.332  1.00 27.15           C  
ATOM   1797  C   TRP H 232      17.129   9.842  37.639  1.00 26.43           C  
ATOM   1798  O   TRP H 232      16.976   9.060  38.575  1.00 31.90           O  
ATOM   1799  N   GLY H 233      17.026   9.455  36.349  1.00 32.21           N  
ATOM   1800  CA  GLY H 233      16.820   8.082  35.980  1.00 27.35           C  
ATOM   1801  C   GLY H 233      18.170   7.430  35.951  1.00 30.85           C  
ATOM   1802  O   GLY H 233      19.188   8.073  36.202  1.00 29.06           O  
ATOM   1803  N   LYS H 234      18.199   6.113  35.673  1.00 28.17           N  
ATOM   1804  CA  LYS H 234      19.405   5.335  35.604  1.00 31.14           C  
ATOM   1805  CB  LYS H 234      19.131   3.823  35.547  1.00 33.39           C  
ATOM   1806  CG  LYS H 234      18.454   3.291  36.813  0.80 37.67           C  
ATOM   1807  CD  LYS H 234      17.002   3.752  36.971  0.80 42.80           C  
ATOM   1808  CE  LYS H 234      16.340   3.258  38.259  0.50 50.01           C  
ATOM   1809  NZ  LYS H 234      14.943   3.742  38.331  0.50 55.61           N1+
ATOM   1810  C   LYS H 234      20.204   5.708  34.390  1.00 30.33           C  
ATOM   1811  O   LYS H 234      21.433   5.638  34.404  1.00 30.73           O  
ATOM   1812  N   GLY H 235      19.522   6.082  33.290  1.00 27.28           N  
ATOM   1813  CA  GLY H 235      20.193   6.432  32.068  1.00 26.66           C  
ATOM   1814  C   GLY H 235      20.086   5.270  31.123  1.00 30.56           C  
ATOM   1815  O   GLY H 235      19.975   4.120  31.546  1.00 29.95           O  
ATOM   1816  N   THR H 236      20.094   5.556  29.801  1.00 28.23           N  
ATOM   1817  CA  THR H 236      20.053   4.527  28.794  1.00 27.78           C  
ATOM   1818  CB  THR H 236      18.856   4.557  27.889  1.00 28.43           C  
ATOM   1819  OG1 THR H 236      18.822   5.787  27.180  1.00 35.45           O  
ATOM   1820  CG2 THR H 236      17.568   4.361  28.692  1.00 29.81           C  
ATOM   1821  C   THR H 236      21.185   4.786  27.856  1.00 26.29           C  
ATOM   1822  O   THR H 236      21.401   5.921  27.435  1.00 24.82           O  
ATOM   1823  N   THR H 237      21.923   3.728  27.472  1.00 27.34           N  
ATOM   1824  CA  THR H 237      23.011   3.930  26.562  1.00 27.04           C  
ATOM   1825  CB  THR H 237      24.095   2.899  26.657  1.00 29.88           C  
ATOM   1826  OG1 THR H 237      23.556   1.601  26.453  1.00 52.11           O  
ATOM   1827  CG2 THR H 237      24.761   3.002  28.033  1.00 31.31           C  
ATOM   1828  C   THR H 237      22.493   3.888  25.166  1.00 28.35           C  
ATOM   1829  O   THR H 237      21.731   2.998  24.790  1.00 27.25           O  
ATOM   1830  N   VAL H 238      22.907   4.879  24.356  1.00 26.96           N  
ATOM   1831  CA  VAL H 238      22.502   4.920  22.986  1.00 28.88           C  
ATOM   1832  CB  VAL H 238      21.712   6.148  22.638  1.00 28.85           C  
ATOM   1833  CG1 VAL H 238      21.479   6.170  21.118  1.00 30.76           C  
ATOM   1834  CG2 VAL H 238      20.413   6.142  23.461  1.00 27.41           C  
ATOM   1835  C   VAL H 238      23.740   4.943  22.154  1.00 28.38           C  
ATOM   1836  O   VAL H 238      24.642   5.750  22.379  1.00 28.34           O  
ATOM   1837  N   THR H 239      23.811   4.039  21.159  1.00 28.93           N  
ATOM   1838  CA  THR H 239      24.957   4.014  20.302  1.00 31.18           C  
ATOM   1839  CB  THR H 239      25.678   2.697  20.302  1.00 33.29           C  
ATOM   1840  OG1 THR H 239      26.078   2.348  21.619  1.00 38.41           O  
ATOM   1841  CG2 THR H 239      26.915   2.825  19.401  1.00 32.10           C  
ATOM   1842  C   THR H 239      24.467   4.239  18.910  1.00 33.47           C  
ATOM   1843  O   THR H 239      23.478   3.644  18.483  1.00 29.92           O  
ATOM   1844  N   VAL H 240      25.142   5.127  18.161  1.00 31.91           N  
ATOM   1845  CA  VAL H 240      24.745   5.360  16.805  1.00 30.76           C  
ATOM   1846  CB  VAL H 240      24.768   6.811  16.427  1.00 32.83           C  
ATOM   1847  CG1 VAL H 240      24.462   6.930  14.927  1.00 31.86           C  
ATOM   1848  CG2 VAL H 240      23.775   7.569  17.324  1.00 30.61           C  
ATOM   1849  C   VAL H 240      25.745   4.653  15.955  1.00 33.65           C  
ATOM   1850  O   VAL H 240      26.929   4.990  15.965  1.00 35.13           O  
ATOM   1851  N   SER H 241      25.295   3.633  15.196  1.00 30.55           N  
ATOM   1852  CA  SER H 241      26.244   2.917  14.400  1.00 32.31           C  
ATOM   1853  CB  SER H 241      26.980   1.821  15.190  1.00 33.89           C  
ATOM   1854  OG  SER H 241      27.916   1.158  14.354  1.00 35.88           O  
ATOM   1855  C   SER H 241      25.515   2.252  13.276  1.00 34.49           C  
ATOM   1856  O   SER H 241      24.291   2.135  13.288  1.00 33.44           O  
ATOM   1857  N   SER H 242      26.276   1.809  12.256  1.00 34.97           N  
ATOM   1858  CA  SER H 242      25.687   1.142  11.134  1.00 36.79           C  
ATOM   1859  CB  SER H 242      26.604   1.111   9.900  1.00 38.95           C  
ATOM   1860  OG  SER H 242      26.803   2.428   9.406  1.00 49.94           O  
ATOM   1861  C   SER H 242      25.430  -0.302  11.547  1.00 39.68           C  
ATOM   1862  O   SER H 242      24.955  -1.088  10.685  1.00 40.65           O  
ATOM   1863  OXT SER H 242      25.711  -0.638  12.728  1.00  0.00           O  
TER    1864      SER H 242 
CONECT  156  646
CONECT  646  156
CONECT  826  827
CONECT  827  826  828
CONECT  828  827  829
CONECT  829  828
CONECT  978 1551
CONECT 1551  978
END
