# Supplementary material for: Fully automated antibody structure prediction using BIOVIA tools: Validation study
Source: PLoS One. 2017 May 18;12(5):e0177923. doi: 10.1371/journal.pone.0177923 (PMC5436848; doi:10.1371/journal.pone.0177923)
Supplement: S3 Dataset — Predicted structures using the Top5 framework method, Chothia CDR definition with canonical filtering, using up to 5 CDR templates rather than the default 3, and generating 10 CDR models. (ZIP) [file pone.0177923.s005.zip › 4NRX_BA_FV_FinalModel.pdb]

REMARK   Accelrys Discovery Studio PDB file
REMARK   Created:  2015-11-30T20:21:49Z
SSBOND   1 CYS L   23    CYS L   88                                     
SSBOND   2 CYS H  129    CYS H  203                                     
ATOM      1  N   ASP L   1      24.632  30.852  27.530  1.00 75.06           N1+
ATOM      2  CA  ASP L   1      25.391  32.095  27.336  1.00 71.55           C  
ATOM      3  CB  ASP L   1      24.440  33.296  27.409  1.00 72.00           C  
ATOM      4  CG  ASP L   1      25.266  34.552  27.180  1.00 75.30           C  
ATOM      5  OD1 ASP L   1      26.095  34.552  26.234  1.00 77.98           O  
ATOM      6  OD2 ASP L   1      25.065  35.537  27.943  1.00 79.49           O1-
ATOM      7  C   ASP L   1      26.385  32.250  28.435  1.00 64.78           C  
ATOM      8  O   ASP L   1      27.458  32.819  28.235  1.00 68.99           O  
ATOM      9  N   ILE L   2      26.060  31.720  29.631  1.00 52.06           N  
ATOM     10  CA  ILE L   2      26.959  31.897  30.728  1.00 48.51           C  
ATOM     11  CB  ILE L   2      26.270  32.080  32.050  1.00 47.92           C  
ATOM     12  CG1 ILE L   2      25.439  33.375  32.038  1.00 49.39           C  
ATOM     13  CG2 ILE L   2      27.334  32.043  33.158  1.00 48.15           C  
ATOM     14  CD1 ILE L   2      24.493  33.510  33.230  1.00 50.34           C  
ATOM     15  C   ILE L   2      27.832  30.693  30.813  1.00 46.63           C  
ATOM     16  O   ILE L   2      27.366  29.560  30.921  1.00 47.91           O  
ATOM     17  N   GLN L   3      29.154  30.921  30.753  1.00 43.89           N  
ATOM     18  CA  GLN L   3      30.044  29.806  30.781  1.00 45.26           C  
ATOM     19  CB  GLN L   3      31.277  29.971  29.884  1.00 51.14           C  
ATOM     20  CG  GLN L   3      30.911  30.051  28.402  1.00 65.25           C  
ATOM     21  CD  GLN L   3      32.203  30.187  27.618  1.00 74.50           C  
ATOM     22  OE1 GLN L   3      32.810  29.192  27.228  1.00 78.10           O  
ATOM     23  NE2 GLN L   3      32.642  31.453  27.388  1.00 76.54           N  
ATOM     24  C   GLN L   3      30.508  29.604  32.182  1.00 44.78           C  
ATOM     25  O   GLN L   3      30.859  30.553  32.881  1.00 42.08           O  
ATOM     26  N   LEU L   4      30.481  28.337  32.631  1.00 39.43           N  
ATOM     27  CA  LEU L   4      30.968  28.023  33.938  1.00 39.36           C  
ATOM     28  CB  LEU L   4      30.037  27.141  34.792  1.00 38.52           C  
ATOM     29  CG  LEU L   4      28.892  27.912  35.476  1.00 41.81           C  
ATOM     30  CD1 LEU L   4      29.432  28.791  36.618  1.00  0.00           C  
ATOM     31  CD2 LEU L   4      28.057  28.712  34.463  1.00  0.00           C  
ATOM     32  C   LEU L   4      32.271  27.316  33.801  1.00 41.21           C  
ATOM     33  O   LEU L   4      32.408  26.365  33.033  1.00 41.62           O  
ATOM     34  N   THR L   5      33.282  27.803  34.543  1.00 38.53           N  
ATOM     35  CA  THR L   5      34.564  27.171  34.518  1.00 38.65           C  
ATOM     36  CB  THR L   5      35.680  28.040  34.019  1.00 42.78           C  
ATOM     37  OG1 THR L   5      35.721  29.254  34.753  1.00 49.93           O  
ATOM     38  CG2 THR L   5      35.490  28.308  32.520  1.00 48.15           C  
ATOM     39  C   THR L   5      34.899  26.739  35.905  1.00 36.99           C  
ATOM     40  O   THR L   5      34.848  27.523  36.852  1.00 37.75           O  
ATOM     41  N   GLN L   6      35.261  25.450  36.045  1.00 33.80           N  
ATOM     42  CA  GLN L   6      35.596  24.906  37.324  1.00 33.84           C  
ATOM     43  CB  GLN L   6      35.010  23.513  37.578  1.00 37.17           C  
ATOM     44  CG  GLN L   6      33.490  23.492  37.628  1.00 35.67           C  
ATOM     45  CD  GLN L   6      33.121  22.054  37.906  1.00 28.82           C  
ATOM     46  OE1 GLN L   6      33.878  21.142  37.613  1.00 33.16           O  
ATOM     47  NE2 GLN L   6      31.950  21.824  38.532  1.00 28.20           N  
ATOM     48  C   GLN L   6      37.072  24.720  37.375  1.00 35.38           C  
ATOM     49  O   GLN L   6      37.721  24.526  36.348  1.00 35.70           O  
ATOM     50  N   SER L   7      37.646  24.809  38.591  1.00 32.40           N  
ATOM     51  CA  SER L   7      39.043  24.543  38.765  1.00 38.71           C  
ATOM     52  CB  SER L   7      39.913  25.811  38.836  1.00 48.42           C  
ATOM     53  OG  SER L   7      39.574  26.577  39.983  1.00 55.28           O  
ATOM     54  C   SER L   7      39.181  23.836  40.076  1.00 36.87           C  
ATOM     55  O   SER L   7      38.423  24.122  41.005  1.00 37.25           O  
ATOM     56  N   PRO L   8      40.097  22.907  40.210  1.00 33.75           N  
ATOM     57  CA  PRO L   8      40.949  22.474  39.130  1.00 34.50           C  
ATOM     58  CD  PRO L   8      40.747  22.746  41.501  1.00 32.40           C  
ATOM     59  CB  PRO L   8      42.171  21.823  39.776  1.00 31.08           C  
ATOM     60  CG  PRO L   8      42.215  22.420  41.187  1.00 31.22           C  
ATOM     61  C   PRO L   8      40.180  21.467  38.341  1.00 33.72           C  
ATOM     62  O   PRO L   8      39.071  21.127  38.744  1.00 35.65           O  
ATOM     63  N   SER L   9      40.730  20.996  37.204  1.00 31.95           N  
ATOM     64  CA  SER L   9      40.062  19.968  36.459  1.00 35.88           C  
ATOM     65  CB  SER L   9      40.706  19.691  35.085  1.00 42.63           C  
ATOM     66  OG  SER L   9      42.038  19.226  35.237  1.00 55.01           O  
ATOM     67  C   SER L   9      40.093  18.708  37.271  1.00 30.35           C  
ATOM     68  O   SER L   9      39.132  17.940  37.279  1.00 29.71           O  
ATOM     69  N   SER L  10      41.210  18.447  37.978  1.00 28.35           N  
ATOM     70  CA  SER L  10      41.268  17.268  38.795  1.00 28.73           C  
ATOM     71  CB  SER L  10      41.784  16.025  38.050  1.00 32.80           C  
ATOM     72  OG  SER L  10      43.127  16.225  37.636  1.00 35.60           O  
ATOM     73  C   SER L  10      42.210  17.540  39.921  1.00 28.57           C  
ATOM     74  O   SER L  10      43.065  18.422  39.832  1.00 30.11           O  
ATOM     75  N   LEU L  11      42.046  16.809  41.039  1.00 25.51           N  
ATOM     76  CA  LEU L  11      42.954  16.979  42.132  1.00 26.71           C  
ATOM     77  CB  LEU L  11      42.588  18.159  43.057  1.00 30.48           C  
ATOM     78  CG  LEU L  11      41.178  18.085  43.671  1.00 31.01           C  
ATOM     79  CD1 LEU L  11      41.092  16.990  44.746  1.00 30.34           C  
ATOM     80  CD2 LEU L  11      40.705  19.464  44.161  1.00 33.13           C  
ATOM     81  C   LEU L  11      42.994  15.697  42.901  1.00 29.73           C  
ATOM     82  O   LEU L  11      42.055  14.901  42.857  1.00 27.84           O  
ATOM     83  N   SER L  12      44.111  15.450  43.611  1.00 25.04           N  
ATOM     84  CA  SER L  12      44.230  14.246  44.379  1.00 24.36           C  
ATOM     85  CB  SER L  12      45.560  13.503  44.165  1.00 26.90           C  
ATOM     86  OG  SER L  12      45.650  13.042  42.825  1.00 34.36           O  
ATOM     87  C   SER L  12      44.170  14.647  45.815  1.00 23.58           C  
ATOM     88  O   SER L  12      44.770  15.641  46.221  1.00 28.75           O  
ATOM     89  N   ALA L  13      43.426  13.874  46.630  1.00 22.31           N  
ATOM     90  CA  ALA L  13      43.294  14.230  48.010  1.00 23.09           C  
ATOM     91  CB  ALA L  13      41.989  14.979  48.328  1.00 23.49           C  
ATOM     92  C   ALA L  13      43.296  12.979  48.820  1.00 22.71           C  
ATOM     93  O   ALA L  13      43.143  11.877  48.297  1.00 23.62           O  
ATOM     94  N   SER L  14      43.488  13.135  50.141  1.00 22.20           N  
ATOM     95  CA  SER L  14      43.539  12.003  51.012  1.00 23.53           C  
ATOM     96  CB  SER L  14      44.792  12.001  51.905  1.00 26.15           C  
ATOM     97  OG  SER L  14      44.826  10.830  52.705  1.00 32.55           O  
ATOM     98  C   SER L  14      42.335  12.077  51.893  1.00 23.44           C  
ATOM     99  O   SER L  14      41.737  13.139  52.061  1.00 24.54           O  
ATOM    100  N   VAL L  15      41.927  10.929  52.464  1.00 23.67           N  
ATOM    101  CA  VAL L  15      40.772  10.949  53.307  1.00 24.43           C  
ATOM    102  CB  VAL L  15      40.348   9.601  53.813  1.00 25.58           C  
ATOM    103  CG1 VAL L  15      39.870   8.768  52.616  1.00 25.28           C  
ATOM    104  CG2 VAL L  15      41.517   8.965  54.584  1.00 25.87           C  
ATOM    105  C   VAL L  15      41.080  11.804  54.489  1.00 23.33           C  
ATOM    106  O   VAL L  15      42.164  11.728  55.065  1.00 23.41           O  
ATOM    107  N   GLY L  16      40.107  12.653  54.871  1.00 21.99           N  
ATOM    108  CA  GLY L  16      40.275  13.507  56.009  1.00 22.76           C  
ATOM    109  C   GLY L  16      40.669  14.884  55.563  1.00 24.92           C  
ATOM    110  O   GLY L  16      40.688  15.811  56.371  1.00 24.59           O  
ATOM    111  N   ASP L  17      40.990  15.069  54.267  1.00 23.36           N  
ATOM    112  CA  ASP L  17      41.398  16.376  53.831  1.00 23.18           C  
ATOM    113  CB  ASP L  17      42.165  16.396  52.492  1.00 22.95           C  
ATOM    114  CG  ASP L  17      43.585  15.880  52.693  1.00 29.22           C  
ATOM    115  OD1 ASP L  17      43.994  15.690  53.870  1.00 29.12           O  
ATOM    116  OD2 ASP L  17      44.284  15.683  51.664  1.00 28.92           O1-
ATOM    117  C   ASP L  17      40.192  17.238  53.640  1.00 25.76           C  
ATOM    118  O   ASP L  17      39.067  16.754  53.512  1.00 25.43           O  
ATOM    119  N   ARG L  18      40.404  18.570  53.644  1.00 26.93           N  
ATOM    120  CA  ARG L  18      39.312  19.438  53.340  1.00 26.33           C  
ATOM    121  CB  ARG L  18      39.235  20.713  54.202  1.00 31.94           C  
ATOM    122  CG  ARG L  18      40.397  21.690  54.027  1.00 33.86           C  
ATOM    123  CD  ARG L  18      40.544  22.645  55.214  1.00 44.46           C  
ATOM    124  NE  ARG L  18      39.210  23.255  55.482  1.00 56.93           N  
ATOM    125  CZ  ARG L  18      38.885  24.473  54.962  1.00 64.26           C  
ATOM    126  NH1 ARG L  18      39.787  25.150  54.191  1.00 65.22           N1+
ATOM    127  NH2 ARG L  18      37.663  25.022  55.220  1.00 64.63           N  
ATOM    128  C   ARG L  18      39.556  19.827  51.922  1.00 28.63           C  
ATOM    129  O   ARG L  18      40.623  20.340  51.586  1.00 35.21           O  
ATOM    130  N   VAL L  19      38.575  19.561  51.040  1.00 27.31           N  
ATOM    131  CA  VAL L  19      38.805  19.815  49.652  1.00 26.42           C  
ATOM    132  CB  VAL L  19      38.494  18.636  48.773  1.00 28.45           C  
ATOM    133  CG1 VAL L  19      38.691  19.046  47.304  1.00 31.16           C  
ATOM    134  CG2 VAL L  19      39.380  17.456  49.207  1.00 31.70           C  
ATOM    135  C   VAL L  19      37.940  20.952  49.221  1.00 29.18           C  
ATOM    136  O   VAL L  19      36.802  21.095  49.665  1.00 27.89           O  
ATOM    137  N   THR L  20      38.496  21.816  48.349  1.00 27.87           N  
ATOM    138  CA  THR L  20      37.763  22.946  47.865  1.00 28.78           C  
ATOM    139  CB  THR L  20      38.381  24.256  48.263  1.00 37.48           C  
ATOM    140  OG1 THR L  20      38.508  24.336  49.673  1.00 45.87           O  
ATOM    141  CG2 THR L  20      37.481  25.394  47.770  1.00 40.62           C  
ATOM    142  C   THR L  20      37.797  22.905  46.370  1.00 32.54           C  
ATOM    143  O   THR L  20      38.855  22.737  45.764  1.00 33.60           O  
ATOM    144  N   ILE L  21      36.618  23.053  45.737  1.00 27.65           N  
ATOM    145  CA  ILE L  21      36.527  23.069  44.306  1.00 26.00           C  
ATOM    146  CB  ILE L  21      35.641  21.979  43.773  1.00 32.14           C  
ATOM    147  CG1 ILE L  21      36.170  20.602  44.198  1.00 35.06           C  
ATOM    148  CG2 ILE L  21      35.537  22.151  42.252  1.00 35.14           C  
ATOM    149  CD1 ILE L  21      35.160  19.476  43.995  1.00 36.93           C  
ATOM    150  C   ILE L  21      35.883  24.376  43.974  1.00 29.35           C  
ATOM    151  O   ILE L  21      34.928  24.782  44.635  1.00 30.90           O  
ATOM    152  N   THR L  22      36.379  25.078  42.935  1.00 30.69           N  
ATOM    153  CA  THR L  22      35.833  26.381  42.685  1.00 33.93           C  
ATOM    154  CB  THR L  22      36.871  27.461  42.609  1.00 40.59           C  
ATOM    155  OG1 THR L  22      37.672  27.478  43.779  1.00 49.05           O  
ATOM    156  CG2 THR L  22      36.130  28.797  42.496  1.00 38.81           C  
ATOM    157  C   THR L  22      35.130  26.391  41.364  1.00 34.28           C  
ATOM    158  O   THR L  22      35.449  25.620  40.461  1.00 31.81           O  
ATOM    159  N   CYS L  23      34.106  27.264  41.247  1.00 34.01           N  
ATOM    160  CA  CYS L  23      33.392  27.446  40.015  1.00 36.23           C  
ATOM    161  CB  CYS L  23      31.956  26.888  39.995  1.00 40.06           C  
ATOM    162  SG  CYS L  23      31.946  25.118  39.649  1.00 70.48           S  
ATOM    163  C   CYS L  23      33.252  28.910  39.773  1.00 40.34           C  
ATOM    164  O   CYS L  23      32.899  29.663  40.677  1.00 40.89           O  
ATOM    165  N   ARG L  24      33.537  29.366  38.536  1.00 38.31           N  
ATOM    166  CA  ARG L  24      33.295  30.756  38.317  1.00 42.60           C  
ATOM    167  CB  ARG L  24      34.513  31.690  38.197  1.00 51.73           C  
ATOM    168  CG  ARG L  24      35.436  31.500  37.001  1.00 66.27           C  
ATOM    169  CD  ARG L  24      36.803  30.936  37.377  1.00 77.44           C  
ATOM    170  NE  ARG L  24      37.750  31.379  36.318  1.00 86.26           N  
ATOM    171  CZ  ARG L  24      38.527  32.482  36.526  1.00 90.83           C  
ATOM    172  NH1 ARG L  24      38.570  33.075  37.751  1.00 91.11           N1+
ATOM    173  NH2 ARG L  24      39.281  32.988  35.503  1.00 91.63           N  
ATOM    174  C   ARG L  24      32.447  30.906  37.102  1.00 44.46           C  
ATOM    175  O   ARG L  24      32.552  30.138  36.145  1.00 44.56           O  
ATOM    176  N   ALA L  25      31.561  31.921  37.140  1.00 42.84           N  
ATOM    177  CA  ALA L  25      30.658  32.179  36.064  1.00 42.98           C  
ATOM    178  CB  ALA L  25      29.238  32.533  36.540  1.00 43.60           C  
ATOM    179  C   ALA L  25      31.169  33.347  35.279  1.00 44.99           C  
ATOM    180  O   ALA L  25      31.893  34.200  35.792  1.00 49.39           O  
ATOM    181  N   SER L  26      30.794  33.384  33.990  1.00 32.64           N  
ATOM    182  CA  SER L  26      31.176  34.463  33.130  1.00 33.30           C  
ATOM    183  CB  SER L  26      30.896  34.172  31.650  1.00 32.73           C  
ATOM    184  OG  SER L  26      31.309  35.279  30.865  1.00 32.27           O  
ATOM    185  C   SER L  26      30.380  35.682  33.498  1.00 33.86           C  
ATOM    186  O   SER L  26      30.812  36.812  33.265  1.00 33.98           O  
ATOM    187  N   GLN L  27      29.176  35.477  34.068  1.00 33.91           N  
ATOM    188  CA  GLN L  27      28.309  36.568  34.405  1.00 34.30           C  
ATOM    189  CB  GLN L  27      27.111  36.644  33.449  1.00 34.84           C  
ATOM    190  CG  GLN L  27      26.200  37.851  33.653  1.00 35.49           C  
ATOM    191  CD  GLN L  27      25.089  37.745  32.618  1.00 37.53           C  
ATOM    192  OE1 GLN L  27      24.515  36.678  32.414  1.00 38.33           O  
ATOM    193  NE2 GLN L  27      24.780  38.878  31.934  1.00 38.42           N  
ATOM    194  C   GLN L  27      27.789  36.311  35.786  1.00 33.72           C  
ATOM    195  O   GLN L  27      27.824  35.176  36.255  1.00 32.83           O  
ATOM    196  N   SER L  28      27.303  37.364  36.483  1.00 32.46           N  
ATOM    197  CA  SER L  28      26.850  37.184  37.836  1.00 32.44           C  
ATOM    198  CB  SER L  28      26.734  38.496  38.633  1.00 32.87           C  
ATOM    199  OG  SER L  28      26.366  38.217  39.976  1.00 36.72           O  
ATOM    200  C   SER L  28      25.517  36.494  37.860  1.00 31.50           C  
ATOM    201  O   SER L  28      24.516  36.983  37.339  1.00 31.59           O  
ATOM    202  N   ILE L  29      25.524  35.271  38.407  1.00 30.14           N  
ATOM    203  CA  ILE L  29      24.402  34.413  38.657  1.00 29.05           C  
ATOM    204  CB  ILE L  29      24.669  32.956  38.449  1.00 28.75           C  
ATOM    205  CG1 ILE L  29      25.710  32.375  39.407  1.00 27.80           C  
ATOM    206  CG2 ILE L  29      25.054  32.814  36.967  1.00 27.20           C  
ATOM    207  CD1 ILE L  29      25.754  30.851  39.294  1.00 26.87           C  
ATOM    208  C   ILE L  29      23.692  34.702  39.943  1.00 28.86           C  
ATOM    209  O   ILE L  29      22.671  34.083  40.240  1.00 27.16           O  
ATOM    210  N   GLY L  30      24.300  35.497  40.839  1.00 29.64           N  
ATOM    211  CA  GLY L  30      23.629  35.694  42.085  1.00 30.35           C  
ATOM    212  C   GLY L  30      23.872  34.420  42.817  1.00 30.33           C  
ATOM    213  O   GLY L  30      24.997  33.929  42.826  1.00 31.06           O  
ATOM    214  N   SER L  31      22.847  33.895  43.509  1.00 29.90           N  
ATOM    215  CA  SER L  31      22.925  32.659  44.240  1.00 29.65           C  
ATOM    216  CB  SER L  31      22.046  32.669  45.504  1.00 30.21           C  
ATOM    217  OG  SER L  31      20.674  32.795  45.156  1.00 31.74           O  
ATOM    218  C   SER L  31      22.535  31.449  43.422  1.00 29.59           C  
ATOM    219  O   SER L  31      22.500  30.348  43.969  1.00 29.53           O  
ATOM    220  N   TYR L  32      22.235  31.564  42.110  1.00 28.61           N  
ATOM    221  CA  TYR L  32      21.670  30.391  41.481  1.00 27.89           C  
ATOM    222  CB  TYR L  32      20.730  30.722  40.302  1.00 28.57           C  
ATOM    223  CG  TYR L  32      19.452  31.262  40.849  1.00 28.84           C  
ATOM    224  CD1 TYR L  32      19.284  32.602  41.112  1.00 29.07           C  
ATOM    225  CD2 TYR L  32      18.408  30.403  41.096  1.00 29.26           C  
ATOM    226  CE1 TYR L  32      18.096  33.077  41.620  1.00 28.41           C  
ATOM    227  CE2 TYR L  32      17.222  30.871  41.604  1.00 29.41           C  
ATOM    228  CZ  TYR L  32      17.062  32.208  41.864  1.00 29.54           C  
ATOM    229  OH  TYR L  32      15.840  32.683  42.384  1.00 29.71           O  
ATOM    230  C   TYR L  32      22.721  29.439  40.957  1.00 27.78           C  
ATOM    231  O   TYR L  32      22.992  29.417  39.756  1.00 27.15           O  
ATOM    232  N   LEU L  33      23.297  28.581  41.850  1.00 35.01           N  
ATOM    233  CA  LEU L  33      24.271  27.615  41.435  1.00 31.62           C  
ATOM    234  CB  LEU L  33      25.691  28.107  41.797  1.00 35.35           C  
ATOM    235  CG  LEU L  33      26.903  27.251  41.364  1.00 39.40           C  
ATOM    236  CD1 LEU L  33      26.907  25.889  42.058  1.00 37.78           C  
ATOM    237  CD2 LEU L  33      27.058  27.167  39.839  1.00 37.63           C  
ATOM    238  C   LEU L  33      23.973  26.334  42.171  1.00 31.44           C  
ATOM    239  O   LEU L  33      23.586  26.348  43.338  1.00 32.49           O  
ATOM    240  N   ASN L  34      24.110  25.181  41.489  1.00 31.98           N  
ATOM    241  CA  ASN L  34      23.894  23.911  42.127  1.00 30.74           C  
ATOM    242  CB  ASN L  34      22.571  23.238  41.726  1.00 31.06           C  
ATOM    243  CG  ASN L  34      22.452  23.320  40.223  1.00  0.00           C  
ATOM    244  OD1 ASN L  34      22.179  24.372  39.657  1.00  0.00           O  
ATOM    245  ND2 ASN L  34      22.681  22.183  39.535  1.00  0.00           N  
ATOM    246  C   ASN L  34      25.058  23.014  41.830  1.00 30.19           C  
ATOM    247  O   ASN L  34      25.781  23.223  40.855  1.00 29.10           O  
ATOM    248  N   TRP L  35      25.294  22.008  42.703  1.00 28.98           N  
ATOM    249  CA  TRP L  35      26.414  21.122  42.512  1.00 27.68           C  
ATOM    250  CB  TRP L  35      27.437  21.165  43.659  1.00 27.88           C  
ATOM    251  CG  TRP L  35      28.184  22.465  43.764  1.00 28.33           C  
ATOM    252  CD2 TRP L  35      29.474  22.714  43.184  1.00 28.41           C  
ATOM    253  CD1 TRP L  35      27.822  23.610  44.407  1.00 31.43           C  
ATOM    254  NE1 TRP L  35      28.803  24.560  44.264  1.00 30.37           N  
ATOM    255  CE2 TRP L  35      29.827  24.023  43.514  1.00 28.51           C  
ATOM    256  CE3 TRP L  35      30.300  21.918  42.443  1.00 29.38           C  
ATOM    257  CZ2 TRP L  35      31.014  24.556  43.108  1.00 29.61           C  
ATOM    258  CZ3 TRP L  35      31.497  22.461  42.029  1.00 28.84           C  
ATOM    259  CH2 TRP L  35      31.847  23.755  42.359  1.00 29.94           C  
ATOM    260  C   TRP L  35      25.939  19.703  42.456  1.00 28.99           C  
ATOM    261  O   TRP L  35      24.984  19.342  43.144  1.00 28.90           O  
ATOM    262  N   TYR L  36      26.588  18.842  41.629  1.00 25.45           N  
ATOM    263  CA  TYR L  36      26.149  17.468  41.684  1.00 24.04           C  
ATOM    264  CB  TYR L  36      25.548  16.759  40.477  1.00 23.01           C  
ATOM    265  CG  TYR L  36      25.010  17.738  39.563  1.00 24.51           C  
ATOM    266  CD1 TYR L  36      24.320  18.846  39.962  1.00 25.15           C  
ATOM    267  CD2 TYR L  36      25.189  17.421  38.256  1.00 24.47           C  
ATOM    268  CE1 TYR L  36      23.899  19.691  38.982  1.00 27.76           C  
ATOM    269  CE2 TYR L  36      24.761  18.264  37.285  1.00 26.90           C  
ATOM    270  CZ  TYR L  36      24.133  19.408  37.667  1.00 29.37           C  
ATOM    271  OH  TYR L  36      23.712  20.291  36.670  1.00 29.66           O  
ATOM    272  C   TYR L  36      27.381  16.622  41.749  1.00 24.39           C  
ATOM    273  O   TYR L  36      28.485  17.051  41.410  1.00 24.89           O  
ATOM    274  N   GLN L  37      27.169  15.354  42.163  1.00 22.70           N  
ATOM    275  CA  GLN L  37      28.183  14.332  42.205  1.00 23.52           C  
ATOM    276  CB  GLN L  37      28.202  13.406  43.441  1.00 23.47           C  
ATOM    277  CG  GLN L  37      29.018  13.807  44.664  1.00 24.91           C  
ATOM    278  CD  GLN L  37      29.116  12.547  45.536  1.00 29.20           C  
ATOM    279  OE1 GLN L  37      28.112  11.902  45.836  1.00 30.27           O  
ATOM    280  NE2 GLN L  37      30.360  12.174  45.942  1.00 24.71           N  
ATOM    281  C   GLN L  37      27.850  13.326  41.160  1.00 24.05           C  
ATOM    282  O   GLN L  37      26.682  13.035  40.905  1.00 26.05           O  
ATOM    283  N   GLN L  38      28.887  12.752  40.528  1.00 20.83           N  
ATOM    284  CA  GLN L  38      28.638  11.702  39.585  1.00 22.25           C  
ATOM    285  CB  GLN L  38      28.685  12.168  38.116  1.00 23.45           C  
ATOM    286  CG  GLN L  38      28.415  11.044  37.115  1.00 24.38           C  
ATOM    287  CD  GLN L  38      28.548  11.590  35.706  1.00 28.29           C  
ATOM    288  OE1 GLN L  38      28.398  12.787  35.472  1.00 29.69           O  
ATOM    289  NE2 GLN L  38      28.850  10.667  34.753  1.00 25.80           N  
ATOM    290  C   GLN L  38      29.724  10.678  39.747  1.00 21.55           C  
ATOM    291  O   GLN L  38      30.903  11.011  39.863  1.00 23.27           O  
ATOM    292  N   LYS L  39      29.333   9.389  39.759  1.00 26.02           N  
ATOM    293  CA  LYS L  39      30.250   8.289  39.826  1.00 26.02           C  
ATOM    294  CB  LYS L  39      29.846   7.261  40.892  1.00 29.85           C  
ATOM    295  CG  LYS L  39      29.883   7.871  42.297  1.00 30.72           C  
ATOM    296  CD  LYS L  39      29.194   7.019  43.363  1.00 35.17           C  
ATOM    297  CE  LYS L  39      30.100   5.935  43.942  1.00 34.90           C  
ATOM    298  NZ  LYS L  39      29.387   5.193  45.007  1.00 36.68           N1+
ATOM    299  C   LYS L  39      30.201   7.678  38.451  1.00 33.06           C  
ATOM    300  O   LYS L  39      29.225   7.874  37.733  1.00 31.84           O  
ATOM    301  N   PRO L  40      31.206   6.926  38.075  1.00 31.43           N  
ATOM    302  CA  PRO L  40      31.379   6.518  36.700  1.00 33.45           C  
ATOM    303  CD  PRO L  40      31.844   6.004  38.999  1.00 30.58           C  
ATOM    304  CB  PRO L  40      32.451   5.425  36.726  1.00 36.91           C  
ATOM    305  CG  PRO L  40      32.305   4.819  38.134  1.00 34.27           C  
ATOM    306  C   PRO L  40      30.184   6.123  35.867  1.00 35.93           C  
ATOM    307  O   PRO L  40      29.834   6.868  34.958  1.00 37.82           O  
ATOM    308  N   GLY L  41      29.546   4.978  36.128  1.00 40.56           N  
ATOM    309  CA  GLY L  41      28.441   4.483  35.354  1.00 46.58           C  
ATOM    310  C   GLY L  41      27.176   5.222  35.621  1.00 46.89           C  
ATOM    311  O   GLY L  41      26.280   5.213  34.782  1.00 45.93           O  
ATOM    312  N   LYS L  42      27.032   5.830  36.812  1.00 37.96           N  
ATOM    313  CA  LYS L  42      25.703   6.241  37.144  0.90 33.04           C  
ATOM    314  CB  LYS L  42      25.233   5.694  38.492  0.90 35.98           C  
ATOM    315  CG  LYS L  42      26.221   5.824  39.639  0.90 45.35           C  
ATOM    316  CD  LYS L  42      25.650   5.122  40.865  0.90 50.30           C  
ATOM    317  CE  LYS L  42      24.119   5.087  40.826  0.90 54.65           C  
ATOM    318  NZ  LYS L  42      23.604   3.911  41.559  0.90 58.95           N1+
ATOM    319  C   LYS L  42      25.360   7.688  36.952  1.00 30.62           C  
ATOM    320  O   LYS L  42      26.173   8.512  36.542  1.00 31.08           O  
ATOM    321  N   ALA L  43      24.064   7.988  37.189  1.00 27.59           N  
ATOM    322  CA  ALA L  43      23.474   9.281  36.991  1.00 28.43           C  
ATOM    323  CB  ALA L  43      21.938   9.267  37.038  1.00 29.56           C  
ATOM    324  C   ALA L  43      23.965  10.212  38.053  1.00 27.56           C  
ATOM    325  O   ALA L  43      24.376   9.800  39.124  1.00 28.89           O  
ATOM    326  N   PRO L  44      23.928  11.486  37.749  1.00 27.54           N  
ATOM    327  CA  PRO L  44      24.407  12.466  38.686  1.00 27.21           C  
ATOM    328  CD  PRO L  44      24.131  11.905  36.376  1.00 28.99           C  
ATOM    329  CB  PRO L  44      24.580  13.752  37.890  1.00 27.58           C  
ATOM    330  CG  PRO L  44      24.863  13.252  36.462  1.00 26.62           C  
ATOM    331  C   PRO L  44      23.474  12.597  39.834  1.00 29.36           C  
ATOM    332  O   PRO L  44      22.347  12.120  39.715  1.00 31.42           O  
ATOM    333  N   LYS L  45      23.948  13.188  40.951  1.00 28.49           N  
ATOM    334  CA  LYS L  45      23.151  13.395  42.128  1.00 31.25           C  
ATOM    335  CB  LYS L  45      23.610  12.649  43.393  1.00 37.51           C  
ATOM    336  CG  LYS L  45      23.206  11.186  43.539  1.00 48.27           C  
ATOM    337  CD  LYS L  45      23.847  10.565  44.775  1.00 53.52           C  
ATOM    338  CE  LYS L  45      23.634  11.398  46.039  1.00 57.86           C  
ATOM    339  NZ  LYS L  45      24.244  10.743  47.213  1.00 58.92           N1+
ATOM    340  C   LYS L  45      23.279  14.817  42.575  1.00 25.72           C  
ATOM    341  O   LYS L  45      24.342  15.421  42.503  1.00 25.59           O  
ATOM    342  N   LEU L  46      22.183  15.363  43.124  1.00 26.60           N  
ATOM    343  CA  LEU L  46      22.031  16.677  43.679  1.00 25.94           C  
ATOM    344  CB  LEU L  46      20.854  16.826  44.619  1.00 26.62           C  
ATOM    345  CG  LEU L  46      19.783  15.765  44.498  1.00 26.51           C  
ATOM    346  CD1 LEU L  46      20.400  14.519  45.091  1.00 27.10           C  
ATOM    347  CD2 LEU L  46      18.436  16.032  45.169  1.00 29.34           C  
ATOM    348  C   LEU L  46      22.852  16.760  44.925  1.00 27.29           C  
ATOM    349  O   LEU L  46      22.610  15.975  45.837  1.00 29.17           O  
ATOM    350  N   LEU L  47      23.860  17.640  45.038  1.00 25.46           N  
ATOM    351  CA  LEU L  47      24.351  17.871  46.379  1.00 27.29           C  
ATOM    352  CB  LEU L  47      25.882  17.926  46.548  1.00 27.32           C  
ATOM    353  CG  LEU L  47      26.610  16.626  46.179  1.00 26.27           C  
ATOM    354  CD1 LEU L  47      26.974  16.592  44.687  1.00 25.58           C  
ATOM    355  CD2 LEU L  47      27.789  16.361  47.117  1.00 28.07           C  
ATOM    356  C   LEU L  47      23.830  19.127  47.019  1.00 30.22           C  
ATOM    357  O   LEU L  47      23.383  19.127  48.165  1.00 32.01           O  
ATOM    358  N   ILE L  48      23.894  20.247  46.252  1.00 30.00           N  
ATOM    359  CA  ILE L  48      23.727  21.585  46.766  1.00 30.59           C  
ATOM    360  CB  ILE L  48      25.061  22.280  46.946  1.00 33.05           C  
ATOM    361  CG1 ILE L  48      25.953  21.491  47.922  1.00 32.93           C  
ATOM    362  CG2 ILE L  48      24.848  23.736  47.394  1.00 31.33           C  
ATOM    363  CD1 ILE L  48      25.406  21.412  49.345  1.00 37.84           C  
ATOM    364  C   ILE L  48      22.942  22.376  45.770  1.00 32.05           C  
ATOM    365  O   ILE L  48      22.959  22.112  44.571  1.00 31.41           O  
ATOM    366  N   TYR L  49      22.273  23.416  46.287  1.00 31.08           N  
ATOM    367  CA  TYR L  49      21.281  24.190  45.613  1.00 34.68           C  
ATOM    368  CB  TYR L  49      20.117  23.345  46.083  1.00 34.23           C  
ATOM    369  CG  TYR L  49      18.748  23.747  46.414  1.00 37.15           C  
ATOM    370  CD1 TYR L  49      18.485  24.442  47.561  1.00 40.43           C  
ATOM    371  CD2 TYR L  49      17.731  23.289  45.627  1.00 39.74           C  
ATOM    372  CE1 TYR L  49      17.197  24.736  47.909  1.00 43.78           C  
ATOM    373  CE2 TYR L  49      16.438  23.572  45.959  1.00 43.17           C  
ATOM    374  CZ  TYR L  49      16.188  24.294  47.099  1.00 46.66           C  
ATOM    375  OH  TYR L  49      14.874  24.580  47.462  1.00 46.61           O  
ATOM    376  C   TYR L  49      21.338  25.604  46.139  1.00 34.07           C  
ATOM    377  O   TYR L  49      21.530  25.833  47.330  1.00 34.43           O  
ATOM    378  N   ALA L  50      21.076  26.588  45.257  1.00 39.92           N  
ATOM    379  CA  ALA L  50      21.068  27.965  45.663  1.00 37.53           C  
ATOM    380  CB  ALA L  50      19.916  28.327  46.618  1.00 36.46           C  
ATOM    381  C   ALA L  50      22.358  28.248  46.359  1.00 36.10           C  
ATOM    382  O   ALA L  50      22.395  28.922  47.388  1.00 39.70           O  
ATOM    383  N   ALA L  51      23.431  27.633  45.838  1.00 35.55           N  
ATOM    384  CA  ALA L  51      24.799  27.857  46.206  1.00 38.58           C  
ATOM    385  CB  ALA L  51      25.209  29.338  46.097  1.00 36.92           C  
ATOM    386  C   ALA L  51      25.153  27.372  47.581  1.00 38.32           C  
ATOM    387  O   ALA L  51      26.307  27.006  47.800  1.00 34.83           O  
ATOM    388  N   SER L  52      24.201  27.265  48.530  1.00 35.79           N  
ATOM    389  CA  SER L  52      24.653  26.886  49.843  1.00 38.76           C  
ATOM    390  CB  SER L  52      24.874  28.096  50.760  1.00 41.63           C  
ATOM    391  OG  SER L  52      23.639  28.762  50.978  1.00 45.50           O  
ATOM    392  C   SER L  52      23.614  26.051  50.506  1.00 37.90           C  
ATOM    393  O   SER L  52      23.770  25.671  51.664  1.00 39.80           O  
ATOM    394  N   THR L  53      22.538  25.707  49.785  1.00 33.76           N  
ATOM    395  CA  THR L  53      21.487  24.959  50.417  1.00 35.34           C  
ATOM    396  CB  THR L  53      20.124  25.251  49.859  1.00 37.44           C  
ATOM    397  OG1 THR L  53      19.812  26.632  49.985  1.00  0.00           O  
ATOM    398  CG2 THR L  53      19.090  24.395  50.613  1.00  0.00           C  
ATOM    399  C   THR L  53      21.763  23.508  50.178  1.00 37.50           C  
ATOM    400  O   THR L  53      22.002  23.074  49.053  1.00 33.46           O  
ATOM    401  N   LEU L  54      21.712  22.721  51.262  1.00 35.96           N  
ATOM    402  CA  LEU L  54      21.985  21.316  51.285  1.00 33.82           C  
ATOM    403  CB  LEU L  54      22.458  20.962  52.714  1.00 38.22           C  
ATOM    404  CG  LEU L  54      22.156  19.560  53.290  1.00 41.56           C  
ATOM    405  CD1 LEU L  54      22.666  18.381  52.444  1.00 37.66           C  
ATOM    406  CD2 LEU L  54      22.686  19.504  54.735  1.00 41.79           C  
ATOM    407  C   LEU L  54      20.759  20.552  50.885  1.00 35.02           C  
ATOM    408  O   LEU L  54      19.713  20.681  51.516  1.00 35.86           O  
ATOM    409  N   GLN L  55      20.849  19.734  49.807  1.00 35.98           N  
ATOM    410  CA  GLN L  55      19.693  18.978  49.412  1.00 35.24           C  
ATOM    411  CB  GLN L  55      19.807  18.273  48.057  1.00 35.14           C  
ATOM    412  CG  GLN L  55      18.594  17.399  47.765  1.00 35.81           C  
ATOM    413  CD  GLN L  55      17.343  18.276  47.676  1.00 40.95           C  
ATOM    414  OE1 GLN L  55      17.410  19.500  47.577  1.00 40.69           O  
ATOM    415  NE2 GLN L  55      16.156  17.614  47.703  1.00 42.64           N  
ATOM    416  C   GLN L  55      19.471  17.933  50.452  1.00 36.54           C  
ATOM    417  O   GLN L  55      20.413  17.434  51.064  1.00 35.34           O  
ATOM    418  N   SER L  56      18.203  17.559  50.698  1.00 40.76           N  
ATOM    419  CA  SER L  56      18.047  16.663  51.799  1.00 43.84           C  
ATOM    420  CB  SER L  56      16.619  16.571  52.362  1.00 51.66           C  
ATOM    421  OG  SER L  56      16.569  15.621  53.417  1.00 57.66           O  
ATOM    422  C   SER L  56      18.584  15.313  51.453  1.00 39.59           C  
ATOM    423  O   SER L  56      18.523  14.881  50.303  1.00 40.62           O  
ATOM    424  N   GLY L  57      19.156  14.622  52.463  1.00 39.76           N  
ATOM    425  CA  GLY L  57      19.706  13.308  52.280  1.00 40.71           C  
ATOM    426  C   GLY L  57      21.202  13.396  52.115  1.00 41.50           C  
ATOM    427  O   GLY L  57      21.899  12.394  52.260  1.00 42.08           O  
ATOM    428  N   VAL L  58      21.741  14.598  51.822  1.00 37.76           N  
ATOM    429  CA  VAL L  58      23.159  14.761  51.599  1.00 33.89           C  
ATOM    430  CB  VAL L  58      23.466  15.929  50.708  1.00 33.46           C  
ATOM    431  CG1 VAL L  58      24.993  16.086  50.606  1.00 31.13           C  
ATOM    432  CG2 VAL L  58      22.759  15.711  49.359  1.00 33.21           C  
ATOM    433  C   VAL L  58      23.871  15.004  52.900  1.00 32.96           C  
ATOM    434  O   VAL L  58      23.351  15.707  53.774  1.00 35.48           O  
ATOM    435  N   PRO L  59      25.061  14.459  53.048  1.00 33.10           N  
ATOM    436  CA  PRO L  59      25.828  14.624  54.262  1.00 33.67           C  
ATOM    437  CD  PRO L  59      25.394  13.213  52.369  1.00 31.26           C  
ATOM    438  CB  PRO L  59      26.986  13.630  54.166  1.00 35.64           C  
ATOM    439  CG  PRO L  59      26.434  12.511  53.263  1.00 34.73           C  
ATOM    440  C   PRO L  59      26.262  16.052  54.440  1.00 32.47           C  
ATOM    441  O   PRO L  59      26.549  16.728  53.453  1.00 30.23           O  
ATOM    442  N   SER L  60      26.334  16.511  55.704  1.00 31.83           N  
ATOM    443  CA  SER L  60      26.638  17.873  56.046  1.00 31.36           C  
ATOM    444  CB  SER L  60      26.404  18.193  57.533  1.00 38.50           C  
ATOM    445  OG  SER L  60      27.314  17.464  58.345  1.00 45.54           O  
ATOM    446  C   SER L  60      28.063  18.202  55.743  1.00 31.66           C  
ATOM    447  O   SER L  60      28.446  19.371  55.777  1.00 33.09           O  
ATOM    448  N   ARG L  61      28.900  17.197  55.440  1.00 31.25           N  
ATOM    449  CA  ARG L  61      30.285  17.486  55.192  1.00 28.92           C  
ATOM    450  CB  ARG L  61      31.162  16.259  54.904  1.00 30.11           C  
ATOM    451  CG  ARG L  61      30.808  15.511  53.620  1.00 29.26           C  
ATOM    452  CD  ARG L  61      31.863  14.471  53.241  1.00 28.32           C  
ATOM    453  NE  ARG L  61      31.670  13.304  54.139  1.00 26.93           N  
ATOM    454  CZ  ARG L  61      30.851  12.282  53.744  1.00 29.93           C  
ATOM    455  NH1 ARG L  61      30.351  12.275  52.475  1.00 27.46           N1+
ATOM    456  NH2 ARG L  61      30.536  11.282  54.612  1.00 28.47           N  
ATOM    457  C   ARG L  61      30.355  18.355  53.978  1.00 27.47           C  
ATOM    458  O   ARG L  61      31.326  19.087  53.791  1.00 27.67           O  
ATOM    459  N   PHE L  62      29.345  18.235  53.089  1.00 27.42           N  
ATOM    460  CA  PHE L  62      29.308  19.007  51.882  1.00 28.80           C  
ATOM    461  CB  PHE L  62      28.469  18.346  50.774  1.00 27.52           C  
ATOM    462  CG  PHE L  62      29.176  17.107  50.336  1.00 27.77           C  
ATOM    463  CD1 PHE L  62      30.129  17.170  49.347  1.00 27.66           C  
ATOM    464  CD2 PHE L  62      28.888  15.889  50.912  1.00 29.92           C  
ATOM    465  CE1 PHE L  62      30.787  16.037  48.934  1.00 25.57           C  
ATOM    466  CE2 PHE L  62      29.544  14.751  50.503  1.00 30.94           C  
ATOM    467  CZ  PHE L  62      30.495  14.825  49.513  1.00 26.76           C  
ATOM    468  C   PHE L  62      28.688  20.340  52.170  1.00 30.37           C  
ATOM    469  O   PHE L  62      27.622  20.427  52.778  1.00 32.69           O  
ATOM    470  N   SER L  63      29.361  21.427  51.736  1.00 27.76           N  
ATOM    471  CA  SER L  63      28.845  22.749  51.941  1.00 31.84           C  
ATOM    472  CB  SER L  63      29.455  23.475  53.152  1.00 34.95           C  
ATOM    473  OG  SER L  63      30.848  23.675  52.952  1.00 36.47           O  
ATOM    474  C   SER L  63      29.204  23.560  50.739  1.00 32.61           C  
ATOM    475  O   SER L  63      30.178  23.264  50.046  1.00 33.83           O  
ATOM    476  N   GLY L  64      28.412  24.618  50.463  1.00 32.34           N  
ATOM    477  CA  GLY L  64      28.694  25.457  49.335  1.00 33.77           C  
ATOM    478  C   GLY L  64      28.660  26.882  49.793  1.00 34.35           C  
ATOM    479  O   GLY L  64      28.018  27.218  50.787  1.00 34.38           O  
ATOM    480  N   SER L  65      29.365  27.767  49.063  1.00 32.66           N  
ATOM    481  CA  SER L  65      29.398  29.145  49.452  1.00 36.89           C  
ATOM    482  CB  SER L  65      30.516  29.475  50.461  1.00 43.39           C  
ATOM    483  OG  SER L  65      31.793  29.310  49.859  1.00 45.75           O  
ATOM    484  C   SER L  65      29.662  29.949  48.223  1.00 37.76           C  
ATOM    485  O   SER L  65      30.035  29.405  47.185  1.00 37.21           O  
ATOM    486  N   GLY L  66      29.471  31.280  48.317  1.00 38.48           N  
ATOM    487  CA  GLY L  66      29.755  32.132  47.201  1.00 39.72           C  
ATOM    488  C   GLY L  66      28.490  32.741  46.689  1.00 43.48           C  
ATOM    489  O   GLY L  66      27.390  32.321  47.043  1.00 42.31           O  
ATOM    490  N   SER L  67      28.652  33.801  45.868  1.00 44.30           N  
ATOM    491  CA  SER L  67      27.576  34.509  45.246  1.00 48.70           C  
ATOM    492  CB  SER L  67      26.923  35.573  46.139  1.00 56.61           C  
ATOM    493  OG  SER L  67      26.277  34.962  47.247  1.00 62.27           O  
ATOM    494  C   SER L  67      28.171  35.252  44.093  1.00 52.86           C  
ATOM    495  O   SER L  67      29.384  35.456  44.029  1.00 57.52           O  
ATOM    496  N   GLY L  68      27.320  35.695  43.149  1.00 47.44           N  
ATOM    497  CA  GLY L  68      27.861  36.443  42.052  1.00 48.78           C  
ATOM    498  C   GLY L  68      28.570  35.512  41.112  1.00 45.99           C  
ATOM    499  O   GLY L  68      27.964  34.624  40.526  1.00 43.76           O  
ATOM    500  N   THR L  69      29.846  35.818  40.827  1.00 46.25           N  
ATOM    501  CA  THR L  69      30.711  35.073  39.947  1.00 44.71           C  
ATOM    502  CB  THR L  69      31.736  35.942  39.285  1.00 52.73           C  
ATOM    503  OG1 THR L  69      32.484  35.182  38.349  1.00 52.84           O  
ATOM    504  CG2 THR L  69      32.652  36.534  40.366  1.00 53.69           C  
ATOM    505  C   THR L  69      31.444  33.905  40.559  1.00 44.55           C  
ATOM    506  O   THR L  69      31.795  32.963  39.844  1.00 45.07           O  
ATOM    507  N   ASP L  70      31.776  33.938  41.866  1.00 42.18           N  
ATOM    508  CA  ASP L  70      32.649  32.884  42.320  1.00 43.72           C  
ATOM    509  CB  ASP L  70      34.012  33.379  42.835  1.00 51.64           C  
ATOM    510  CG  ASP L  70      34.871  33.728  41.626  1.00 65.36           C  
ATOM    511  OD1 ASP L  70      34.686  33.083  40.561  1.00 66.85           O  
ATOM    512  OD2 ASP L  70      35.724  34.647  41.754  1.00 71.60           O1-
ATOM    513  C   ASP L  70      32.017  32.052  43.389  1.00 41.90           C  
ATOM    514  O   ASP L  70      31.538  32.575  44.393  1.00 41.74           O  
ATOM    515  N   PHE L  71      32.020  30.709  43.195  1.00 37.11           N  
ATOM    516  CA  PHE L  71      31.447  29.835  44.182  1.00 35.14           C  
ATOM    517  CB  PHE L  71      30.145  29.138  43.745  1.00 32.86           C  
ATOM    518  CG  PHE L  71      29.216  30.170  43.209  1.00 34.41           C  
ATOM    519  CD1 PHE L  71      28.991  31.347  43.880  1.00 35.42           C  
ATOM    520  CD2 PHE L  71      28.530  29.937  42.043  1.00 35.61           C  
ATOM    521  CE1 PHE L  71      28.125  32.290  43.377  1.00 36.56           C  
ATOM    522  CE2 PHE L  71      27.660  30.873  41.541  1.00 36.66           C  
ATOM    523  CZ  PHE L  71      27.455  32.056  42.204  1.00 39.45           C  
ATOM    524  C   PHE L  71      32.405  28.727  44.488  1.00 36.39           C  
ATOM    525  O   PHE L  71      33.309  28.422  43.707  1.00 34.00           O  
ATOM    526  N   THR L  72      32.226  28.103  45.670  1.00 32.84           N  
ATOM    527  CA  THR L  72      33.072  27.017  46.076  0.73 31.46           C  
ATOM    528  CB  THR L  72      34.086  27.391  47.117  0.73 35.51           C  
ATOM    529  OG1 THR L  72      33.448  28.045  48.204  0.73 37.37           O  
ATOM    530  CG2 THR L  72      35.173  28.280  46.500  0.73 33.66           C  
ATOM    531  C   THR L  72      32.240  25.918  46.660  1.00 33.14           C  
ATOM    532  O   THR L  72      31.214  26.154  47.296  1.00 34.27           O  
ATOM    533  N   LEU L  73      32.682  24.667  46.421  1.00 28.09           N  
ATOM    534  CA  LEU L  73      32.093  23.487  46.982  1.00 27.26           C  
ATOM    535  CB  LEU L  73      31.949  22.367  45.926  1.00 23.96           C  
ATOM    536  CG  LEU L  73      31.140  21.116  46.331  1.00 25.62           C  
ATOM    537  CD1 LEU L  73      31.632  20.501  47.639  1.00 28.89           C  
ATOM    538  CD2 LEU L  73      29.632  21.367  46.316  1.00 27.54           C  
ATOM    539  C   LEU L  73      33.141  23.026  47.946  1.00 27.57           C  
ATOM    540  O   LEU L  73      34.294  22.855  47.555  1.00 26.56           O  
ATOM    541  N   THR L  74      32.793  22.845  49.235  1.00 25.94           N  
ATOM    542  CA  THR L  74      33.811  22.418  50.152  1.00 26.62           C  
ATOM    543  CB  THR L  74      34.072  23.387  51.274  1.00 31.55           C  
ATOM    544  OG1 THR L  74      34.463  24.647  50.749  1.00 33.97           O  
ATOM    545  CG2 THR L  74      35.197  22.830  52.169  1.00 31.03           C  
ATOM    546  C   THR L  74      33.391  21.122  50.756  1.00 28.78           C  
ATOM    547  O   THR L  74      32.249  20.953  51.186  1.00 29.21           O  
ATOM    548  N   ILE L  75      34.323  20.152  50.762  1.00 25.87           N  
ATOM    549  CA  ILE L  75      34.057  18.895  51.381  1.00 27.11           C  
ATOM    550  CB  ILE L  75      34.408  17.701  50.532  1.00 25.46           C  
ATOM    551  CG1 ILE L  75      33.571  17.636  49.239  1.00 29.89           C  
ATOM    552  CG2 ILE L  75      34.249  16.454  51.412  1.00 28.80           C  
ATOM    553  CD1 ILE L  75      34.008  18.591  48.131  1.00 30.94           C  
ATOM    554  C   ILE L  75      34.962  18.846  52.564  1.00 31.49           C  
ATOM    555  O   ILE L  75      36.182  18.775  52.421  1.00 32.92           O  
ATOM    556  N   SER L  76      34.388  18.919  53.776  1.00 30.29           N  
ATOM    557  CA  SER L  76      35.233  18.825  54.920  0.55 35.08           C  
ATOM    558  CB  SER L  76      34.665  19.509  56.175  0.55 35.53           C  
ATOM    559  OG  SER L  76      33.469  18.862  56.585  0.55 36.89           O  
ATOM    560  C   SER L  76      35.371  17.365  55.196  1.00 36.38           C  
ATOM    561  O   SER L  76      34.458  16.590  54.918  1.00 47.56           O  
ATOM    562  N   SER L  77      36.530  16.961  55.749  1.00 33.20           N  
ATOM    563  CA  SER L  77      36.792  15.593  56.103  0.88 32.30           C  
ATOM    564  CB  SER L  77      36.096  15.155  57.400  0.88 37.40           C  
ATOM    565  OG  SER L  77      36.634  15.870  58.501  0.88 47.39           O  
ATOM    566  C   SER L  77      36.390  14.657  55.004  1.00 29.92           C  
ATOM    567  O   SER L  77      35.425  13.909  55.137  1.00 30.89           O  
ATOM    568  N   LEU L  78      37.147  14.672  53.892  1.00 23.65           N  
ATOM    569  CA  LEU L  78      36.874  13.871  52.731  1.00 22.40           C  
ATOM    570  CB  LEU L  78      38.017  14.006  51.703  1.00 25.19           C  
ATOM    571  CG  LEU L  78      37.802  13.310  50.350  1.00 26.17           C  
ATOM    572  CD1 LEU L  78      36.702  14.012  49.535  1.00 27.61           C  
ATOM    573  CD2 LEU L  78      39.127  13.182  49.579  1.00 28.26           C  
ATOM    574  C   LEU L  78      36.788  12.432  53.154  1.00 24.38           C  
ATOM    575  O   LEU L  78      37.613  11.944  53.925  1.00 26.32           O  
ATOM    576  N   GLN L  79      35.759  11.712  52.653  1.00 23.35           N  
ATOM    577  CA  GLN L  79      35.573  10.331  53.008  1.00 25.72           C  
ATOM    578  CB  GLN L  79      34.193  10.051  53.620  1.00 27.83           C  
ATOM    579  CG  GLN L  79      33.960  10.813  54.928  1.00 30.24           C  
ATOM    580  CD  GLN L  79      34.970  10.321  55.959  1.00 37.94           C  
ATOM    581  OE1 GLN L  79      36.136  10.711  55.946  1.00 44.39           O  
ATOM    582  NE2 GLN L  79      34.508   9.436  56.881  1.00 33.88           N  
ATOM    583  C   GLN L  79      35.746   9.504  51.768  1.00 23.57           C  
ATOM    584  O   GLN L  79      35.745  10.020  50.651  1.00 24.95           O  
ATOM    585  N   PRO L  80      35.904   8.219  51.933  1.00 25.97           N  
ATOM    586  CA  PRO L  80      36.176   7.366  50.806  1.00 27.93           C  
ATOM    587  CD  PRO L  80      36.460   7.688  53.167  1.00 26.94           C  
ATOM    588  CB  PRO L  80      36.533   6.007  51.404  1.00 31.90           C  
ATOM    589  CG  PRO L  80      37.146   6.370  52.772  1.00 32.24           C  
ATOM    590  C   PRO L  80      35.111   7.340  49.748  1.00 30.21           C  
ATOM    591  O   PRO L  80      35.441   7.109  48.585  1.00 30.68           O  
ATOM    592  N   GLU L  81      33.836   7.554  50.113  1.00 28.31           N  
ATOM    593  CA  GLU L  81      32.760   7.521  49.157  1.00 29.17           C  
ATOM    594  CB  GLU L  81      31.349   7.487  49.769  1.00 31.72           C  
ATOM    595  CG  GLU L  81      30.928   8.777  50.475  1.00 37.10           C  
ATOM    596  CD  GLU L  81      31.319   8.678  51.939  1.00 49.36           C  
ATOM    597  OE1 GLU L  81      32.516   8.392  52.217  1.00 40.07           O  
ATOM    598  OE2 GLU L  81      30.425   8.885  52.800  1.00 55.26           O1-
ATOM    599  C   GLU L  81      32.824   8.727  48.268  1.00 28.27           C  
ATOM    600  O   GLU L  81      32.226   8.736  47.195  1.00 28.93           O  
ATOM    601  N   ASP L  82      33.496   9.793  48.740  1.00 23.66           N  
ATOM    602  CA  ASP L  82      33.592  11.091  48.125  1.00 21.31           C  
ATOM    603  CB  ASP L  82      34.265  12.123  49.045  1.00 20.38           C  
ATOM    604  CG  ASP L  82      33.351  12.344  50.240  1.00 26.02           C  
ATOM    605  OD1 ASP L  82      32.205  11.814  50.211  1.00 28.10           O  
ATOM    606  OD2 ASP L  82      33.781  13.042  51.193  1.00 24.70           O1-
ATOM    607  C   ASP L  82      34.360  11.097  46.835  1.00 22.35           C  
ATOM    608  O   ASP L  82      34.218  12.038  46.058  1.00 23.44           O  
ATOM    609  N   SER L  83      35.265  10.130  46.591  1.00 22.44           N  
ATOM    610  CA  SER L  83      35.975  10.192  45.343  1.00 23.04           C  
ATOM    611  CB  SER L  83      37.007   9.063  45.163  1.00 20.76           C  
ATOM    612  OG  SER L  83      36.350   7.804  45.126  1.00  0.00           O  
ATOM    613  C   SER L  83      34.961  10.086  44.248  1.00 24.69           C  
ATOM    614  O   SER L  83      34.191   9.129  44.189  1.00 25.00           O  
ATOM    615  N   ALA L  84      34.947  11.083  43.339  1.00 22.59           N  
ATOM    616  CA  ALA L  84      33.968  11.108  42.291  1.00 23.15           C  
ATOM    617  CB  ALA L  84      32.518  11.135  42.810  1.00 20.65           C  
ATOM    618  C   ALA L  84      34.203  12.370  41.521  1.00 22.51           C  
ATOM    619  O   ALA L  84      35.185  13.076  41.748  1.00 23.63           O  
ATOM    620  N   THR L  85      33.313  12.666  40.554  1.00 21.25           N  
ATOM    621  CA  THR L  85      33.438  13.864  39.774  1.00 20.08           C  
ATOM    622  CB  THR L  85      33.283  13.626  38.297  1.00 21.68           C  
ATOM    623  OG1 THR L  85      34.261  12.699  37.850  1.00 22.61           O  
ATOM    624  CG2 THR L  85      33.437  14.961  37.548  1.00 22.93           C  
ATOM    625  C   THR L  85      32.338  14.783  40.211  1.00 23.14           C  
ATOM    626  O   THR L  85      31.224  14.336  40.479  1.00 25.07           O  
ATOM    627  N   TYR L  86      32.639  16.100  40.304  1.00 21.43           N  
ATOM    628  CA  TYR L  86      31.670  17.063  40.757  1.00 22.03           C  
ATOM    629  CB  TYR L  86      32.108  17.838  42.016  1.00 22.33           C  
ATOM    630  CG  TYR L  86      32.200  16.876  43.149  1.00 23.45           C  
ATOM    631  CD1 TYR L  86      33.284  16.034  43.266  1.00 24.47           C  
ATOM    632  CD2 TYR L  86      31.208  16.825  44.101  1.00 20.12           C  
ATOM    633  CE1 TYR L  86      33.370  15.145  44.311  1.00 22.50           C  
ATOM    634  CE2 TYR L  86      31.291  15.939  45.147  1.00 20.52           C  
ATOM    635  CZ  TYR L  86      32.370  15.095  45.250  1.00 21.26           C  
ATOM    636  OH  TYR L  86      32.454  14.183  46.322  1.00 23.02           O  
ATOM    637  C   TYR L  86      31.472  18.094  39.684  1.00 26.29           C  
ATOM    638  O   TYR L  86      32.426  18.550  39.057  1.00 26.17           O  
ATOM    639  N   TYR L  87      30.198  18.480  39.451  1.00 24.14           N  
ATOM    640  CA  TYR L  87      29.857  19.449  38.445  1.00 26.98           C  
ATOM    641  CB  TYR L  87      28.946  18.900  37.331  1.00 27.11           C  
ATOM    642  CG  TYR L  87      29.655  17.922  36.460  1.00 27.20           C  
ATOM    643  CD1 TYR L  87      30.371  18.371  35.376  1.00 28.26           C  
ATOM    644  CD2 TYR L  87      29.583  16.567  36.704  1.00 29.17           C  
ATOM    645  CE1 TYR L  87      31.019  17.486  34.550  1.00 26.90           C  
ATOM    646  CE2 TYR L  87      30.231  15.676  35.880  1.00 27.19           C  
ATOM    647  CZ  TYR L  87      30.949  16.137  34.803  1.00 28.97           C  
ATOM    648  OH  TYR L  87      31.614  15.229  33.953  1.00 29.00           O  
ATOM    649  C   TYR L  87      29.032  20.530  39.073  1.00 27.53           C  
ATOM    650  O   TYR L  87      28.188  20.265  39.923  1.00 27.03           O  
ATOM    651  N   CYS L  88      29.246  21.795  38.663  1.00 27.63           N  
ATOM    652  CA  CYS L  88      28.404  22.857  39.115  1.00 27.70           C  
ATOM    653  CB  CYS L  88      29.140  24.117  39.620  1.00 30.18           C  
ATOM    654  SG  CYS L  88      30.343  24.803  38.454  1.00 37.69           S  
ATOM    655  C   CYS L  88      27.535  23.202  37.955  1.00 30.50           C  
ATOM    656  O   CYS L  88      27.847  22.862  36.813  1.00 29.37           O  
ATOM    657  N   GLN L  89      26.371  23.821  38.231  1.00 30.41           N  
ATOM    658  CA  GLN L  89      25.496  24.184  37.157  1.00 30.37           C  
ATOM    659  CB  GLN L  89      24.567  23.038  36.718  1.00 33.86           C  
ATOM    660  CG  GLN L  89      23.538  23.397  35.644  1.00 39.19           C  
ATOM    661  CD  GLN L  89      22.189  23.422  36.349  1.00 43.46           C  
ATOM    662  OE1 GLN L  89      21.832  22.465  37.034  1.00 41.52           O  
ATOM    663  NE2 GLN L  89      21.411  24.523  36.169  1.00 43.32           N  
ATOM    664  C   GLN L  89      24.736  25.406  37.553  1.00 30.97           C  
ATOM    665  O   GLN L  89      24.204  25.493  38.659  1.00 30.87           O  
ATOM    666  N   GLN L  90      24.701  26.409  36.652  1.00 32.46           N  
ATOM    667  CA  GLN L  90      24.023  27.637  36.948  1.00 31.88           C  
ATOM    668  CB  GLN L  90      24.718  28.875  36.339  1.00 34.40           C  
ATOM    669  CG  GLN L  90      24.793  28.884  34.810  1.00 37.45           C  
ATOM    670  CD  GLN L  90      23.623  29.691  34.275  1.00 41.43           C  
ATOM    671  OE1 GLN L  90      22.929  30.371  35.029  1.00 41.25           O  
ATOM    672  NE2 GLN L  90      23.401  29.632  32.935  1.00 40.28           N  
ATOM    673  C   GLN L  90      22.604  27.555  36.486  1.00 37.25           C  
ATOM    674  O   GLN L  90      22.289  26.930  35.473  1.00 34.72           O  
ATOM    675  N   SER L  91      21.646  27.919  37.369  1.00 25.78           N  
ATOM    676  CA  SER L  91      20.228  27.859  37.083  1.00 26.18           C  
ATOM    677  CB  SER L  91      19.411  27.398  38.302  1.00 27.13           C  
ATOM    678  OG  SER L  91      19.594  28.291  39.390  1.00 29.97           O  
ATOM    679  C   SER L  91      19.705  29.192  36.664  1.00 27.62           C  
ATOM    680  O   SER L  91      18.512  29.336  36.393  1.00 28.13           O  
ATOM    681  N   TYR L  92      20.574  30.215  36.633  1.00 27.75           N  
ATOM    682  CA  TYR L  92      20.071  31.543  36.447  1.00 29.50           C  
ATOM    683  CB  TYR L  92      21.165  32.625  36.545  1.00 29.77           C  
ATOM    684  CG  TYR L  92      20.488  33.945  36.396  1.00 30.40           C  
ATOM    685  CD1 TYR L  92      19.801  34.495  37.454  1.00 31.11           C  
ATOM    686  CD2 TYR L  92      20.546  34.635  35.208  1.00 31.54           C  
ATOM    687  CE1 TYR L  92      19.171  35.711  37.322  1.00 32.24           C  
ATOM    688  CE2 TYR L  92      19.919  35.851  35.071  1.00 31.98           C  
ATOM    689  CZ  TYR L  92      19.229  36.387  36.128  1.00 32.35           C  
ATOM    690  OH  TYR L  92      18.585  37.634  35.986  1.00 34.06           O  
ATOM    691  C   TYR L  92      19.392  31.715  35.125  1.00 30.49           C  
ATOM    692  O   TYR L  92      18.258  32.189  35.081  1.00 30.02           O  
ATOM    693  N   SER L  93      20.030  31.317  34.006  1.00 30.68           N  
ATOM    694  CA  SER L  93      19.393  31.588  32.746  1.00 32.36           C  
ATOM    695  CB  SER L  93      19.983  32.790  31.983  1.00 32.44           C  
ATOM    696  OG  SER L  93      19.670  34.011  32.633  1.00 37.72           O  
ATOM    697  C   SER L  93      19.579  30.431  31.827  1.00 32.75           C  
ATOM    698  O   SER L  93      20.328  29.495  32.101  1.00 32.19           O  
ATOM    699  N   THR L  94      18.848  30.474  30.698  1.00 32.81           N  
ATOM    700  CA  THR L  94      18.967  29.466  29.691  1.00 31.95           C  
ATOM    701  CB  THR L  94      17.705  29.268  28.909  1.00 32.79           C  
ATOM    702  OG1 THR L  94      17.361  30.470  28.235  1.00 33.30           O  
ATOM    703  CG2 THR L  94      16.581  28.870  29.879  1.00 30.80           C  
ATOM    704  C   THR L  94      20.008  29.933  28.721  1.00 31.11           C  
ATOM    705  O   THR L  94      20.158  31.128  28.474  1.00 31.75           O  
ATOM    706  N   PRO L  95      20.741  29.001  28.171  1.00 30.79           N  
ATOM    707  CA  PRO L  95      20.575  27.617  28.515  1.00 30.44           C  
ATOM    708  CD  PRO L  95      21.306  29.170  26.843  1.00 30.17           C  
ATOM    709  CB  PRO L  95      21.190  26.811  27.368  1.00 30.44           C  
ATOM    710  CG  PRO L  95      22.020  27.835  26.570  1.00 31.32           C  
ATOM    711  C   PRO L  95      21.217  27.358  29.838  1.00 30.28           C  
ATOM    712  O   PRO L  95      22.160  28.062  30.194  1.00 29.15           O  
ATOM    713  N   PHE L  96      20.725  26.357  30.589  1.00 28.97           N  
ATOM    714  CA  PHE L  96      21.343  26.075  31.842  1.00 29.07           C  
ATOM    715  CB  PHE L  96      20.477  25.167  32.720  1.00 28.48           C  
ATOM    716  CG  PHE L  96      19.301  26.051  32.941  1.00 29.24           C  
ATOM    717  CD1 PHE L  96      18.294  26.093  32.008  1.00 16.15           C  
ATOM    718  CD2 PHE L  96      19.229  26.876  34.038  1.00 23.98           C  
ATOM    719  CE1 PHE L  96      17.212  26.919  32.184  1.00 14.01           C  
ATOM    720  CE2 PHE L  96      18.146  27.702  34.219  1.00 15.46           C  
ATOM    721  CZ  PHE L  96      17.135  27.724  33.293  1.00 29.34           C  
ATOM    722  C   PHE L  96      22.644  25.468  31.478  1.00 28.45           C  
ATOM    723  O   PHE L  96      22.748  24.742  30.490  1.00 27.97           O  
ATOM    724  N   THR L  97      23.684  25.780  32.260  1.00 33.58           N  
ATOM    725  CA  THR L  97      24.996  25.419  31.819  1.00 34.29           C  
ATOM    726  CB  THR L  97      25.842  26.625  31.536  1.00 38.02           C  
ATOM    727  OG1 THR L  97      25.147  27.552  30.721  1.00 39.28           O  
ATOM    728  CG2 THR L  97      27.060  26.140  30.753  1.00 40.66           C  
ATOM    729  C   THR L  97      25.673  24.695  32.947  1.00 35.10           C  
ATOM    730  O   THR L  97      25.379  24.942  34.119  1.00 34.84           O  
ATOM    731  N   PHE L  98      26.612  23.783  32.606  1.00 31.18           N  
ATOM    732  CA  PHE L  98      27.328  22.986  33.570  1.00 29.43           C  
ATOM    733  CB  PHE L  98      27.367  21.478  33.245  1.00 28.80           C  
ATOM    734  CG  PHE L  98      26.026  20.841  33.148  1.00 29.84           C  
ATOM    735  CD1 PHE L  98      25.287  20.961  31.994  1.00 33.03           C  
ATOM    736  CD2 PHE L  98      25.535  20.090  34.191  1.00 29.47           C  
ATOM    737  CE1 PHE L  98      24.059  20.357  31.895  1.00 32.72           C  
ATOM    738  CE2 PHE L  98      24.307  19.485  34.088  1.00 28.94           C  
ATOM    739  CZ  PHE L  98      23.567  19.620  32.943  1.00 32.18           C  
ATOM    740  C   PHE L  98      28.783  23.333  33.452  1.00 29.65           C  
ATOM    741  O   PHE L  98      29.265  23.704  32.382  1.00 33.35           O  
ATOM    742  N   GLY L  99      29.531  23.202  34.560  1.00 28.15           N  
ATOM    743  CA  GLY L  99      30.957  23.367  34.511  1.00 28.40           C  
ATOM    744  C   GLY L  99      31.494  22.093  33.923  1.00 29.74           C  
ATOM    745  O   GLY L  99      30.766  21.116  33.754  1.00 27.81           O  
ATOM    746  N   PRO L 100      32.759  22.100  33.592  1.00 28.78           N  
ATOM    747  CA  PRO L 100      33.435  20.976  32.993  1.00 29.99           C  
ATOM    748  CD  PRO L 100      33.472  23.346  33.376  1.00 51.31           C  
ATOM    749  CB  PRO L 100      34.747  21.529  32.427  1.00 37.34           C  
ATOM    750  CG  PRO L 100      34.913  22.909  33.090  1.00 45.82           C  
ATOM    751  C   PRO L 100      33.635  19.807  33.909  1.00 29.02           C  
ATOM    752  O   PRO L 100      33.931  18.721  33.413  1.00 29.49           O  
ATOM    753  N   GLY L 101      33.534  19.994  35.236  1.00 27.77           N  
ATOM    754  CA  GLY L 101      33.687  18.867  36.114  1.00 26.86           C  
ATOM    755  C   GLY L 101      35.059  18.850  36.718  1.00 29.96           C  
ATOM    756  O   GLY L 101      36.052  19.222  36.096  1.00 30.49           O  
ATOM    757  N   THR L 102      35.113  18.432  38.000  1.00 26.61           N  
ATOM    758  CA  THR L 102      36.338  18.271  38.730  1.00 24.99           C  
ATOM    759  CB  THR L 102      36.429  19.092  39.983  1.00 24.99           C  
ATOM    760  OG1 THR L 102      35.297  18.842  40.801  1.00 30.01           O  
ATOM    761  CG2 THR L 102      36.542  20.578  39.649  1.00 24.78           C  
ATOM    762  C   THR L 102      36.361  16.861  39.217  1.00 24.40           C  
ATOM    763  O   THR L 102      35.444  16.421  39.908  1.00 24.64           O  
ATOM    764  N   LYS L 103      37.426  16.108  38.889  1.00 21.33           N  
ATOM    765  CA  LYS L 103      37.460  14.764  39.379  1.00 22.99           C  
ATOM    766  CB  LYS L 103      37.996  13.735  38.366  1.00 24.57           C  
ATOM    767  CG  LYS L 103      38.018  12.308  38.921  1.00 24.98           C  
ATOM    768  CD  LYS L 103      38.130  11.209  37.858  1.00 29.08           C  
ATOM    769  CE  LYS L 103      39.181  11.479  36.781  1.00 33.58           C  
ATOM    770  NZ  LYS L 103      38.645  12.431  35.783  1.00 35.36           N1+
ATOM    771  C   LYS L 103      38.337  14.735  40.588  1.00 22.53           C  
ATOM    772  O   LYS L 103      39.471  15.214  40.566  1.00 25.29           O  
ATOM    773  N   VAL L 104      37.810  14.176  41.695  1.00 20.37           N  
ATOM    774  CA  VAL L 104      38.595  14.089  42.889  1.00 18.60           C  
ATOM    775  CB  VAL L 104      37.814  14.388  44.139  1.00 21.70           C  
ATOM    776  CG1 VAL L 104      38.728  14.183  45.359  1.00 21.89           C  
ATOM    777  CG2 VAL L 104      37.243  15.814  44.024  1.00 22.63           C  
ATOM    778  C   VAL L 104      39.115  12.687  42.972  1.00 19.03           C  
ATOM    779  O   VAL L 104      38.346  11.732  43.077  1.00 20.39           O  
ATOM    780  N   ASP L 105      40.457  12.540  42.916  1.00 20.71           N  
ATOM    781  CA  ASP L 105      41.079  11.246  42.930  1.00 19.02           C  
ATOM    782  CB  ASP L 105      42.105  11.028  41.802  1.00 23.90           C  
ATOM    783  CG  ASP L 105      41.349  10.889  40.486  1.00 29.21           C  
ATOM    784  OD1 ASP L 105      40.303  11.572  40.325  1.00  0.00           O  
ATOM    785  OD2 ASP L 105      41.813  10.100  39.619  1.00  0.00           O1-
ATOM    786  C   ASP L 105      41.782  11.047  44.236  1.00 20.53           C  
ATOM    787  O   ASP L 105      41.905  11.963  45.048  1.00 22.64           O  
ATOM    788  N   ILE L 106      42.275   9.813  44.464  1.00 21.87           N  
ATOM    789  CA  ILE L 106      42.868   9.506  45.729  1.00 21.46           C  
ATOM    790  CB  ILE L 106      42.499   8.134  46.228  1.00 23.94           C  
ATOM    791  CG1 ILE L 106      42.813   8.002  47.724  1.00 25.81           C  
ATOM    792  CG2 ILE L 106      43.190   7.081  45.345  1.00 25.13           C  
ATOM    793  CD1 ILE L 106      42.155   6.783  48.368  1.00 31.32           C  
ATOM    794  C   ILE L 106      44.353   9.612  45.636  1.00 24.92           C  
ATOM    795  O   ILE L 106      44.988   9.059  44.739  1.00 24.96           O  
ATOM    796  N   ARG L 107      44.949  10.376  46.571  1.00 23.45           N  
ATOM    797  CA  ARG L 107      46.373  10.489  46.579  1.00 21.68           C  
ATOM    798  CB  ARG L 107      46.919  11.514  47.590  1.00 28.32           C  
ATOM    799  CG  ARG L 107      46.556  11.204  49.043  1.00 30.71           C  
ATOM    800  CD  ARG L 107      47.130  12.201  50.052  1.00 39.53           C  
ATOM    801  NE  ARG L 107      46.748  13.568  49.602  1.00  0.00           N  
ATOM    802  CZ  ARG L 107      47.645  14.327  48.907  1.00  0.00           C  
ATOM    803  NH1 ARG L 107      48.902  13.847  48.670  1.00  0.00           N1+
ATOM    804  NH2 ARG L 107      47.288  15.564  48.457  1.00  0.00           N  
ATOM    805  C   ARG L 107      46.882   9.114  46.990  1.00 24.78           C  
ATOM    806  O   ARG L 107      46.466   8.637  48.080  1.00 25.67           O  
ATOM    807  OXT ARG L 107      47.682   8.520  46.220  1.00  0.00           O1-
TER     808      ARG L 107 
ATOM    809  N   GLN H 108       8.357   6.052  45.043  1.00 69.11           N1+
ATOM    810  CA  GLN H 108       9.091   7.336  45.020  1.00 69.09           C  
ATOM    811  CB  GLN H 108      10.551   7.146  45.467  1.00 74.64           C  
ATOM    812  CG  GLN H 108      11.409   6.303  44.513  1.00 85.78           C  
ATOM    813  CD  GLN H 108      11.187   4.821  44.776  1.00 93.30           C  
ATOM    814  OE1 GLN H 108      10.210   4.227  44.323  1.00 95.50           O  
ATOM    815  NE2 GLN H 108      12.135   4.199  45.526  1.00  0.00           N  
ATOM    816  C   GLN H 108       9.093   7.881  43.630  1.00 61.10           C  
ATOM    817  O   GLN H 108       8.563   7.261  42.708  1.00 60.69           O  
ATOM    818  N   VAL H 109       9.684   9.076  43.448  1.00 54.87           N  
ATOM    819  CA  VAL H 109       9.722   9.638  42.134  1.00 49.18           C  
ATOM    820  CB  VAL H 109      10.104  11.091  42.117  1.00 46.03           C  
ATOM    821  CG1 VAL H 109      10.217  11.553  40.655  1.00 45.04           C  
ATOM    822  CG2 VAL H 109       9.069  11.880  42.937  1.00 50.59           C  
ATOM    823  C   VAL H 109      10.739   8.874  41.351  1.00 51.80           C  
ATOM    824  O   VAL H 109      11.844   8.628  41.830  1.00 49.00           O  
ATOM    825  N   GLN H 110      10.391   8.444  40.120  1.00 51.90           N  
ATOM    826  CA  GLN H 110      11.390   7.726  39.387  1.00 50.96           C  
ATOM    827  CB  GLN H 110      11.357   6.202  39.585  1.00 59.43           C  
ATOM    828  CG  GLN H 110      10.115   5.519  39.017  1.00 67.58           C  
ATOM    829  CD  GLN H 110      10.341   4.020  39.144  1.00 73.81           C  
ATOM    830  OE1 GLN H 110      11.098   3.567  40.000  1.00 78.62           O  
ATOM    831  NE2 GLN H 110       9.675   3.227  38.261  1.00 71.28           N  
ATOM    832  C   GLN H 110      11.232   7.972  37.921  1.00 49.39           C  
ATOM    833  O   GLN H 110      10.121   8.067  37.398  1.00 45.78           O  
ATOM    834  N   LEU H 111      12.374   8.115  37.220  1.00 42.62           N  
ATOM    835  CA  LEU H 111      12.317   8.199  35.793  1.00 39.11           C  
ATOM    836  CB  LEU H 111      12.813   9.519  35.174  1.00 39.22           C  
ATOM    837  CG  LEU H 111      11.888  10.709  35.507  1.00 44.70           C  
ATOM    838  CD1 LEU H 111      12.072  11.174  36.955  1.00 44.25           C  
ATOM    839  CD2 LEU H 111      12.014  11.850  34.491  1.00 45.65           C  
ATOM    840  C   LEU H 111      13.115   7.054  35.254  1.00 40.67           C  
ATOM    841  O   LEU H 111      14.250   6.823  35.671  1.00 40.48           O  
ATOM    842  N   VAL H 112      12.507   6.284  34.328  1.00 41.71           N  
ATOM    843  CA  VAL H 112      13.159   5.143  33.751  1.00 40.84           C  
ATOM    844  CB  VAL H 112      12.395   3.862  33.943  1.00 44.38           C  
ATOM    845  CG1 VAL H 112      13.126   2.735  33.196  1.00 42.25           C  
ATOM    846  CG2 VAL H 112      12.235   3.605  35.451  1.00 46.91           C  
ATOM    847  C   VAL H 112      13.261   5.381  32.277  1.00 39.19           C  
ATOM    848  O   VAL H 112      12.290   5.761  31.624  1.00 42.02           O  
ATOM    849  N   GLN H 113      14.456   5.137  31.710  1.00 36.34           N  
ATOM    850  CA  GLN H 113      14.694   5.402  30.321  1.00 35.49           C  
ATOM    851  CB  GLN H 113      15.990   6.199  30.083  1.00 32.18           C  
ATOM    852  CG  GLN H 113      15.948   7.588  30.727  1.00 34.30           C  
ATOM    853  CD  GLN H 113      17.258   8.308  30.443  1.00 34.01           C  
ATOM    854  OE1 GLN H 113      18.160   8.334  31.282  1.00 30.79           O  
ATOM    855  NE2 GLN H 113      17.374   8.910  29.231  1.00 34.03           N  
ATOM    856  C   GLN H 113      14.782   4.113  29.563  1.00 38.45           C  
ATOM    857  O   GLN H 113      14.968   3.040  30.134  1.00 39.52           O  
ATOM    858  N   SER H 114      14.630   4.210  28.225  1.00 35.61           N  
ATOM    859  CA  SER H 114      14.652   3.070  27.354  1.00 36.19           C  
ATOM    860  CB  SER H 114      14.151   3.382  25.930  1.00 39.50           C  
ATOM    861  OG  SER H 114      14.951   4.390  25.331  1.00 38.40           O  
ATOM    862  C   SER H 114      16.053   2.540  27.287  1.00 35.78           C  
ATOM    863  O   SER H 114      16.992   3.166  27.773  1.00 32.59           O  
ATOM    864  N   GLY H 115      16.217   1.348  26.673  1.00 36.93           N  
ATOM    865  CA  GLY H 115      17.468   0.639  26.654  1.00 34.88           C  
ATOM    866  C   GLY H 115      18.438   1.215  25.668  1.00 34.91           C  
ATOM    867  O   GLY H 115      18.104   2.057  24.837  1.00 37.69           O  
ATOM    868  N   ALA H 116      19.688   0.706  25.741  1.00 33.18           N  
ATOM    869  CA  ALA H 116      20.792   1.157  24.941  1.00 33.63           C  
ATOM    870  CB  ALA H 116      22.117   0.441  25.257  1.00 33.23           C  
ATOM    871  C   ALA H 116      20.485   0.927  23.500  1.00 36.54           C  
ATOM    872  O   ALA H 116      19.767  -0.006  23.140  1.00 38.90           O  
ATOM    873  N   GLU H 117      21.030   1.802  22.630  1.00 32.81           N  
ATOM    874  CA  GLU H 117      20.708   1.697  21.240  1.00 35.98           C  
ATOM    875  CB  GLU H 117      19.816   2.869  20.799  1.00 40.21           C  
ATOM    876  CG  GLU H 117      18.869   2.536  19.655  1.00 45.61           C  
ATOM    877  CD  GLU H 117      17.670   1.809  20.249  1.00 53.87           C  
ATOM    878  OE1 GLU H 117      16.905   2.451  21.018  1.00 55.62           O  
ATOM    879  OE2 GLU H 117      17.506   0.597  19.944  1.00 52.02           O1-
ATOM    880  C   GLU H 117      21.980   1.760  20.445  1.00 34.46           C  
ATOM    881  O   GLU H 117      22.898   2.509  20.777  1.00 33.44           O  
ATOM    882  N   VAL H 118      22.074   0.934  19.382  1.00 35.59           N  
ATOM    883  CA  VAL H 118      23.210   0.976  18.503  1.00 32.46           C  
ATOM    884  CB  VAL H 118      23.949  -0.328  18.425  1.00 33.37           C  
ATOM    885  CG1 VAL H 118      25.073  -0.196  17.383  1.00 33.57           C  
ATOM    886  CG2 VAL H 118      24.444  -0.694  19.834  1.00 31.78           C  
ATOM    887  C   VAL H 118      22.658   1.260  17.138  1.00 32.55           C  
ATOM    888  O   VAL H 118      21.835   0.498  16.634  1.00 34.14           O  
ATOM    889  N   LYS H 119      23.104   2.363  16.497  1.00 33.73           N  
ATOM    890  CA  LYS H 119      22.553   2.720  15.218  1.00 34.66           C  
ATOM    891  CB  LYS H 119      21.528   3.869  15.282  1.00 37.88           C  
ATOM    892  CG  LYS H 119      20.070   3.426  15.429  1.00 43.64           C  
ATOM    893  CD  LYS H 119      19.712   2.678  16.708  1.00 44.35           C  
ATOM    894  CE  LYS H 119      18.231   2.289  16.743  1.00 49.75           C  
ATOM    895  NZ  LYS H 119      17.932   1.321  15.663  1.00 52.07           N1+
ATOM    896  C   LYS H 119      23.621   3.153  14.259  1.00 35.07           C  
ATOM    897  O   LYS H 119      24.784   3.326  14.622  1.00 36.25           O  
ATOM    898  N   LYS H 120      23.212   3.304  12.978  1.00 37.28           N  
ATOM    899  CA  LYS H 120      24.048   3.769  11.903  1.00 37.57           C  
ATOM    900  CB  LYS H 120      23.773   3.124  10.532  1.00 43.49           C  
ATOM    901  CG  LYS H 120      24.281   1.692  10.356  1.00 48.78           C  
ATOM    902  CD  LYS H 120      23.448   0.618  11.054  1.00 52.49           C  
ATOM    903  CE  LYS H 120      23.883  -0.804  10.696  1.00 55.20           C  
ATOM    904  NZ  LYS H 120      22.981  -1.787  11.333  1.00 60.21           N1+
ATOM    905  C   LYS H 120      23.751   5.226  11.700  1.00 36.72           C  
ATOM    906  O   LYS H 120      22.736   5.754  12.148  1.00 40.45           O  
ATOM    907  N   PRO H 121      24.647   5.860  10.995  1.00 38.57           N  
ATOM    908  CA  PRO H 121      24.591   7.284  10.742  1.00 40.30           C  
ATOM    909  CD  PRO H 121      26.021   5.380  11.036  1.00 40.69           C  
ATOM    910  CB  PRO H 121      25.984   7.667  10.241  1.00 42.52           C  
ATOM    911  CG  PRO H 121      26.908   6.625  10.887  1.00 41.47           C  
ATOM    912  C   PRO H 121      23.501   7.861   9.869  1.00 45.45           C  
ATOM    913  O   PRO H 121      23.569   9.038   9.561  1.00 44.30           O  
ATOM    914  N   GLY H 122      22.627   7.098   9.227  1.00 44.08           N  
ATOM    915  CA  GLY H 122      21.525   7.714   8.535  1.00 47.10           C  
ATOM    916  C   GLY H 122      20.299   7.803   9.370  1.00 45.77           C  
ATOM    917  O   GLY H 122      19.438   8.660   9.172  1.00 46.45           O  
ATOM    918  N   GLU H 123      20.190   6.824  10.282  1.00 42.64           N  
ATOM    919  CA  GLU H 123      18.966   6.465  10.934  1.00 42.86           C  
ATOM    920  CB  GLU H 123      19.057   5.091  11.615  1.00 44.44           C  
ATOM    921  CG  GLU H 123      19.278   3.975  10.591  1.00 47.77           C  
ATOM    922  CD  GLU H 123      19.365   2.645  11.321  1.00 52.95           C  
ATOM    923  OE1 GLU H 123      19.558   2.661  12.565  1.00 50.12           O  
ATOM    924  OE2 GLU H 123      19.243   1.591  10.640  1.00 61.13           O1-
ATOM    925  C   GLU H 123      18.426   7.458  11.904  1.00 45.31           C  
ATOM    926  O   GLU H 123      19.129   8.301  12.459  1.00 43.74           O  
ATOM    927  N   SER H 124      17.090   7.384  12.064  1.00 46.85           N  
ATOM    928  CA  SER H 124      16.365   8.179  13.003  0.84 44.88           C  
ATOM    929  CB  SER H 124      14.927   8.480  12.551  0.84 46.05           C  
ATOM    930  OG  SER H 124      14.265   9.280  13.519  0.84 50.79           O  
ATOM    931  C   SER H 124      16.302   7.398  14.284  1.00 42.68           C  
ATOM    932  O   SER H 124      16.491   6.181  14.286  1.00 41.06           O  
ATOM    933  N   LEU H 125      16.055   8.081  15.419  1.00 40.99           N  
ATOM    934  CA  LEU H 125      15.997   7.390  16.676  1.00 37.84           C  
ATOM    935  CB  LEU H 125      17.382   7.219  17.323  1.00 37.17           C  
ATOM    936  CG  LEU H 125      17.364   6.500  18.684  1.00 38.20           C  
ATOM    937  CD1 LEU H 125      16.825   5.065  18.561  1.00 41.42           C  
ATOM    938  CD2 LEU H 125      18.746   6.564  19.355  1.00 35.16           C  
ATOM    939  C   LEU H 125      15.159   8.196  17.614  1.00 42.39           C  
ATOM    940  O   LEU H 125      15.209   9.426  17.602  1.00 44.42           O  
ATOM    941  N   LYS H 126      14.345   7.506  18.435  1.00 39.75           N  
ATOM    942  CA  LYS H 126      13.552   8.156  19.435  1.00 40.93           C  
ATOM    943  CB  LYS H 126      12.043   8.116  19.129  1.00 41.07           C  
ATOM    944  CG  LYS H 126      11.180   8.805  20.185  1.00 45.49           C  
ATOM    945  CD  LYS H 126       9.708   8.944  19.788  1.00 48.15           C  
ATOM    946  CE  LYS H 126       9.306  10.354  19.356  1.00 55.07           C  
ATOM    947  NZ  LYS H 126       7.863  10.386  19.027  1.00 56.11           N1+
ATOM    948  C   LYS H 126      13.776   7.390  20.707  1.00 42.85           C  
ATOM    949  O   LYS H 126      13.583   6.175  20.742  1.00 45.47           O  
ATOM    950  N   ILE H 127      14.186   8.084  21.790  1.00 37.94           N  
ATOM    951  CA  ILE H 127      14.439   7.435  23.048  1.00 36.29           C  
ATOM    952  CB  ILE H 127      15.842   7.625  23.555  1.00 36.75           C  
ATOM    953  CG1 ILE H 127      16.152   9.111  23.800  1.00 36.03           C  
ATOM    954  CG2 ILE H 127      16.793   6.944  22.553  1.00 34.64           C  
ATOM    955  CD1 ILE H 127      17.475   9.341  24.533  1.00 37.81           C  
ATOM    956  C   ILE H 127      13.464   7.996  24.038  1.00 40.02           C  
ATOM    957  O   ILE H 127      12.956   9.100  23.850  1.00 38.00           O  
ATOM    958  N   SER H 128      13.156   7.235  25.117  1.00 39.30           N  
ATOM    959  CA  SER H 128      12.087   7.646  25.989  1.00 39.58           C  
ATOM    960  CB  SER H 128      10.913   6.648  25.994  1.00 42.76           C  
ATOM    961  OG  SER H 128      10.408   6.461  24.681  1.00 44.58           O  
ATOM    962  C   SER H 128      12.513   7.729  27.424  1.00 37.61           C  
ATOM    963  O   SER H 128      13.536   7.185  27.836  1.00 35.46           O  
ATOM    964  N   CYS H 129      11.695   8.457  28.221  1.00 40.51           N  
ATOM    965  CA  CYS H 129      11.875   8.612  29.641  1.00 40.58           C  
ATOM    966  CB  CYS H 129      12.509   9.964  30.015  1.00 36.13           C  
ATOM    967  SG  CYS H 129      12.748  10.194  31.802  1.00 45.69           S  
ATOM    968  C   CYS H 129      10.499   8.554  30.249  1.00 43.41           C  
ATOM    969  O   CYS H 129       9.655   9.401  29.962  1.00 43.66           O  
ATOM    970  N   LYS H 130      10.249   7.563  31.131  1.00 41.11           N  
ATOM    971  CA  LYS H 130       8.940   7.365  31.692  1.00 47.06           C  
ATOM    972  CB  LYS H 130       8.540   5.879  31.582  1.00 54.88           C  
ATOM    973  CG  LYS H 130       7.046   5.554  31.590  1.00 63.14           C  
ATOM    974  CD  LYS H 130       6.316   5.814  32.903  1.00 68.56           C  
ATOM    975  CE  LYS H 130       4.890   5.257  32.892  1.00 74.63           C  
ATOM    976  NZ  LYS H 130       4.921   3.807  32.594  1.00 73.45           N1+
ATOM    977  C   LYS H 130       9.003   7.760  33.140  1.00 44.19           C  
ATOM    978  O   LYS H 130       9.859   7.292  33.887  1.00 42.12           O  
ATOM    979  N   VAL H 131       8.078   8.635  33.582  1.00 44.91           N  
ATOM    980  CA  VAL H 131       8.108   9.131  34.929  1.00 44.28           C  
ATOM    981  CB  VAL H 131       7.816  10.589  34.996  1.00  0.00           C  
ATOM    982  CG1 VAL H 131       8.849  11.328  34.130  1.00  0.00           C  
ATOM    983  CG2 VAL H 131       6.355  10.787  34.569  1.00  0.00           C  
ATOM    984  C   VAL H 131       7.028   8.450  35.697  1.00 48.43           C  
ATOM    985  O   VAL H 131       5.964   8.147  35.160  1.00 51.20           O  
ATOM    986  N   SER H 132       7.293   8.180  36.988  1.00 48.01           N  
ATOM    987  CA  SER H 132       6.319   7.514  37.795  1.00 52.07           C  
ATOM    988  CB  SER H 132       6.506   5.989  37.781  1.00 53.62           C  
ATOM    989  OG  SER H 132       5.525   5.355  38.585  1.00 51.35           O  
ATOM    990  C   SER H 132       6.483   7.987  39.205  1.00 52.04           C  
ATOM    991  O   SER H 132       7.548   8.462  39.593  1.00 50.70           O  
ATOM    992  N   GLY H 133       5.371   8.006  39.969  1.00 28.08           N  
ATOM    993  CA  GLY H 133       5.434   8.406  41.346  1.00 28.41           C  
ATOM    994  C   GLY H 133       4.986   9.826  41.573  1.00 27.53           C  
ATOM    995  O   GLY H 133       4.730  10.197  42.717  1.00 28.59           O  
ATOM    996  N   TYR H 134       4.876  10.675  40.528  1.00 25.47           N  
ATOM    997  CA  TYR H 134       4.492  12.036  40.802  1.00 25.46           C  
ATOM    998  CB  TYR H 134       5.692  12.981  40.979  1.00 25.31           C  
ATOM    999  CG  TYR H 134       6.431  13.094  39.688  1.00 25.59           C  
ATOM   1000  CD1 TYR H 134       7.438  12.214  39.369  1.00 24.92           C  
ATOM   1001  CD2 TYR H 134       6.115  14.084  38.789  1.00 26.27           C  
ATOM   1002  CE1 TYR H 134       8.120  12.326  38.178  1.00 26.02           C  
ATOM   1003  CE2 TYR H 134       6.794  14.201  37.598  1.00 27.02           C  
ATOM   1004  CZ  TYR H 134       7.801  13.321  37.290  1.00 26.46           C  
ATOM   1005  OH  TYR H 134       8.500  13.440  36.069  1.00 27.30           O  
ATOM   1006  C   TYR H 134       3.650  12.563  39.678  1.00 26.79           C  
ATOM   1007  O   TYR H 134       3.344  11.852  38.720  1.00 26.88           O  
ATOM   1008  N   ASN H 135       3.238  13.846  39.793  1.00 27.75           N  
ATOM   1009  CA  ASN H 135       2.407  14.472  38.803  1.00 28.37           C  
ATOM   1010  CB  ASN H 135       1.677  15.716  39.346  1.00 32.63           C  
ATOM   1011  CG  ASN H 135       0.612  16.149  38.350  1.00 34.29           C  
ATOM   1012  OD1 ASN H 135       0.608  15.725  37.196  1.00 35.92           O  
ATOM   1013  ND2 ASN H 135      -0.320  17.029  38.805  1.00 39.55           N  
ATOM   1014  C   ASN H 135       3.288  14.914  37.674  1.00 26.86           C  
ATOM   1015  O   ASN H 135       4.029  15.889  37.788  1.00 26.88           O  
ATOM   1016  N   PHE H 136       3.180  14.200  36.537  1.00 26.16           N  
ATOM   1017  CA  PHE H 136       3.976  14.365  35.350  1.00 25.35           C  
ATOM   1018  CB  PHE H 136       3.621  13.296  34.298  1.00 25.54           C  
ATOM   1019  CG  PHE H 136       4.438  13.488  33.067  1.00 24.76           C  
ATOM   1020  CD1 PHE H 136       5.788  13.237  33.061  1.00 25.86           C  
ATOM   1021  CD2 PHE H 136       3.843  13.894  31.897  1.00 25.50           C  
ATOM   1022  CE1 PHE H 136       6.540  13.399  31.922  1.00 26.32           C  
ATOM   1023  CE2 PHE H 136       4.587  14.059  30.753  1.00 24.99           C  
ATOM   1024  CZ  PHE H 136       5.939  13.816  30.760  1.00 26.20           C  
ATOM   1025  C   PHE H 136       3.790  15.725  34.740  1.00 25.17           C  
ATOM   1026  O   PHE H 136       4.755  16.351  34.307  1.00 24.97           O  
ATOM   1027  N   ALA H 137       2.542  16.215  34.672  1.00 25.22           N  
ATOM   1028  CA  ALA H 137       2.240  17.467  34.032  1.00 25.61           C  
ATOM   1029  CB  ALA H 137       0.731  17.757  33.963  1.00 28.11           C  
ATOM   1030  C   ALA H 137       2.872  18.614  34.758  1.00 24.49           C  
ATOM   1031  O   ALA H 137       3.257  19.610  34.152  1.00 24.78           O  
ATOM   1032  N   SER H 138       2.952  18.522  36.092  1.00 24.03           N  
ATOM   1033  CA  SER H 138       3.391  19.623  36.897  1.00 24.96           C  
ATOM   1034  CB  SER H 138       3.036  19.418  38.376  1.00 28.65           C  
ATOM   1035  OG  SER H 138       1.626  19.315  38.517  1.00 35.70           O  
ATOM   1036  C   SER H 138       4.864  19.877  36.809  1.00 23.59           C  
ATOM   1037  O   SER H 138       5.321  20.946  37.209  1.00 22.65           O  
ATOM   1038  N   GLU H 139       5.658  18.927  36.286  1.00 22.26           N  
ATOM   1039  CA  GLU H 139       7.081  19.092  36.369  1.00 20.51           C  
ATOM   1040  CB  GLU H 139       7.754  17.839  36.946  1.00 21.16           C  
ATOM   1041  CG  GLU H 139       7.060  17.271  38.185  1.00 22.85           C  
ATOM   1042  CD  GLU H 139       7.420  18.126  39.386  1.00  0.00           C  
ATOM   1043  OE1 GLU H 139       8.632  18.410  39.574  1.00  0.00           O  
ATOM   1044  OE2 GLU H 139       6.482  18.515  40.132  1.00  0.00           O1-
ATOM   1045  C   GLU H 139       7.637  19.174  34.995  1.00 19.01           C  
ATOM   1046  O   GLU H 139       7.127  18.614  34.031  1.00 19.79           O  
ATOM   1047  N   TRP H 140       8.744  19.898  34.871  1.00 42.59           N  
ATOM   1048  CA  TRP H 140       9.405  19.969  33.599  1.00 39.13           C  
ATOM   1049  CB  TRP H 140      10.144  21.301  33.388  1.00 38.53           C  
ATOM   1050  CG  TRP H 140       9.222  22.490  33.266  1.00 41.66           C  
ATOM   1051  CD2 TRP H 140       9.139  23.343  32.114  1.00 45.39           C  
ATOM   1052  CD1 TRP H 140       8.347  22.992  34.182  1.00 45.40           C  
ATOM   1053  NE1 TRP H 140       7.717  24.102  33.673  1.00 48.93           N  
ATOM   1054  CE2 TRP H 140       8.198  24.331  32.402  1.00 50.04           C  
ATOM   1055  CE3 TRP H 140       9.796  23.311  30.918  1.00 48.67           C  
ATOM   1056  CZ2 TRP H 140       7.895  25.303  31.491  1.00 53.11           C  
ATOM   1057  CZ3 TRP H 140       9.487  24.292  30.001  1.00 51.67           C  
ATOM   1058  CH2 TRP H 140       8.554  25.268  30.283  1.00 50.90           C  
ATOM   1059  C   TRP H 140      10.416  18.864  33.535  1.00 40.04           C  
ATOM   1060  O   TRP H 140      10.875  18.370  34.564  1.00 38.00           O  
ATOM   1061  N   ILE H 141      10.759  18.425  32.302  1.00 38.13           N  
ATOM   1062  CA  ILE H 141      11.718  17.374  32.108  1.00 37.15           C  
ATOM   1063  CB  ILE H 141      11.174  16.206  31.333  1.00 37.86           C  
ATOM   1064  CG1 ILE H 141      10.007  15.537  32.076  1.00 40.43           C  
ATOM   1065  CG2 ILE H 141      12.343  15.250  31.048  1.00 37.77           C  
ATOM   1066  CD1 ILE H 141      10.412  14.896  33.402  1.00 42.19           C  
ATOM   1067  C   ILE H 141      12.821  17.935  31.273  1.00 38.08           C  
ATOM   1068  O   ILE H 141      12.572  18.586  30.259  1.00 40.09           O  
ATOM   1069  N   GLY H 142      14.085  17.722  31.684  1.00 34.55           N  
ATOM   1070  CA  GLY H 142      15.184  18.223  30.909  1.00 33.61           C  
ATOM   1071  C   GLY H 142      15.948  17.045  30.381  1.00 37.95           C  
ATOM   1072  O   GLY H 142      15.868  15.946  30.927  1.00 33.90           O  
ATOM   1073  N   TRP H 143      16.700  17.251  29.278  1.00 33.93           N  
ATOM   1074  CA  TRP H 143      17.521  16.209  28.726  1.00 33.30           C  
ATOM   1075  CB  TRP H 143      17.188  15.869  27.262  1.00 34.89           C  
ATOM   1076  CG  TRP H 143      15.877  15.139  27.097  1.00 35.26           C  
ATOM   1077  CD2 TRP H 143      15.755  13.709  27.131  1.00 33.29           C  
ATOM   1078  CD1 TRP H 143      14.619  15.629  26.898  1.00 39.16           C  
ATOM   1079  NE1 TRP H 143      13.720  14.591  26.809  1.00 39.57           N  
ATOM   1080  CE2 TRP H 143      14.407  13.404  26.951  1.00 37.83           C  
ATOM   1081  CE3 TRP H 143      16.692  12.731  27.302  1.00 34.73           C  
ATOM   1082  CZ2 TRP H 143      13.973  12.108  26.937  1.00 37.11           C  
ATOM   1083  CZ3 TRP H 143      16.252  11.427  27.287  1.00 35.90           C  
ATOM   1084  CH2 TRP H 143      14.919  11.121  27.109  1.00 35.11           C  
ATOM   1085  C   TRP H 143      18.944  16.678  28.777  1.00 34.55           C  
ATOM   1086  O   TRP H 143      19.231  17.848  28.529  1.00 34.86           O  
ATOM   1087  N   VAL H 144      19.876  15.757  29.118  1.00 30.89           N  
ATOM   1088  CA  VAL H 144      21.266  16.095  29.254  1.00 30.19           C  
ATOM   1089  CB  VAL H 144      21.732  16.020  30.677  1.00 29.90           C  
ATOM   1090  CG1 VAL H 144      23.248  16.261  30.722  1.00 28.80           C  
ATOM   1091  CG2 VAL H 144      20.911  17.021  31.503  1.00 30.37           C  
ATOM   1092  C   VAL H 144      22.088  15.101  28.485  1.00 31.17           C  
ATOM   1093  O   VAL H 144      21.796  13.905  28.481  1.00 30.76           O  
ATOM   1094  N   ARG H 145      23.167  15.578  27.825  1.00 30.21           N  
ATOM   1095  CA  ARG H 145      23.989  14.690  27.048  1.00 28.78           C  
ATOM   1096  CB  ARG H 145      24.303  15.196  25.633  1.00 28.99           C  
ATOM   1097  CG  ARG H 145      24.927  14.118  24.749  1.00 31.75           C  
ATOM   1098  CD  ARG H 145      26.000  14.622  23.787  1.00 34.96           C  
ATOM   1099  NE  ARG H 145      25.590  15.943  23.234  1.00 36.08           N  
ATOM   1100  CZ  ARG H 145      26.311  16.483  22.210  1.00 43.42           C  
ATOM   1101  NH1 ARG H 145      27.275  15.742  21.585  1.00 40.19           N1+
ATOM   1102  NH2 ARG H 145      26.080  17.763  21.799  1.00 43.16           N  
ATOM   1103  C   ARG H 145      25.326  14.562  27.711  1.00 29.99           C  
ATOM   1104  O   ARG H 145      25.871  15.536  28.226  1.00 32.47           O  
ATOM   1105  N   GLN H 146      25.879  13.329  27.726  1.00 27.22           N  
ATOM   1106  CA  GLN H 146      27.186  13.082  28.266  1.00 27.30           C  
ATOM   1107  CB  GLN H 146      27.205  12.196  29.526  1.00 26.12           C  
ATOM   1108  CG  GLN H 146      26.698  12.829  30.802  1.00 26.71           C  
ATOM   1109  CD  GLN H 146      26.945  11.818  31.908  1.00 27.56           C  
ATOM   1110  OE1 GLN H 146      26.757  10.618  31.743  1.00 28.08           O  
ATOM   1111  NE2 GLN H 146      27.402  12.334  33.069  1.00 27.44           N  
ATOM   1112  C   GLN H 146      27.950  12.285  27.254  1.00 26.89           C  
ATOM   1113  O   GLN H 146      27.699  11.097  27.073  1.00 25.18           O  
ATOM   1114  N   MET H 147      28.944  12.917  26.608  1.00 30.02           N  
ATOM   1115  CA  MET H 147      29.770  12.274  25.624  1.00 32.30           C  
ATOM   1116  CB  MET H 147      30.645  13.290  24.872  1.00 35.91           C  
ATOM   1117  CG  MET H 147      29.859  14.334  24.076  1.00 39.92           C  
ATOM   1118  SD  MET H 147      29.467  13.850  22.373  1.00 50.25           S  
ATOM   1119  CE  MET H 147      31.031  14.496  21.717  1.00 50.05           C  
ATOM   1120  C   MET H 147      30.703  11.379  26.379  1.00 33.55           C  
ATOM   1121  O   MET H 147      30.895  11.526  27.586  1.00 33.91           O  
ATOM   1122  N   PRO H 148      31.287  10.435  25.699  1.00 35.28           N  
ATOM   1123  CA  PRO H 148      32.190   9.569  26.388  1.00 38.52           C  
ATOM   1124  CD  PRO H 148      30.631   9.767  24.588  1.00 38.63           C  
ATOM   1125  CB  PRO H 148      32.495   8.431  25.420  1.00 40.65           C  
ATOM   1126  CG  PRO H 148      31.207   8.337  24.579  1.00 39.41           C  
ATOM   1127  C   PRO H 148      33.369  10.343  26.876  1.00 36.06           C  
ATOM   1128  O   PRO H 148      33.973  11.081  26.099  1.00 36.82           O  
ATOM   1129  N   GLY H 149      33.707  10.180  28.169  1.00 36.60           N  
ATOM   1130  CA  GLY H 149      34.842  10.844  28.730  1.00 36.40           C  
ATOM   1131  C   GLY H 149      34.568  12.312  28.755  1.00 41.11           C  
ATOM   1132  O   GLY H 149      35.496  13.121  28.729  1.00 40.60           O  
ATOM   1133  N   LYS H 150      33.282  12.703  28.839  1.00 34.99           N  
ATOM   1134  CA  LYS H 150      33.011  14.105  28.726  1.00 34.79           C  
ATOM   1135  CB  LYS H 150      32.251  14.409  27.431  1.00 36.78           C  
ATOM   1136  CG  LYS H 150      32.696  15.724  26.823  1.00 43.90           C  
ATOM   1137  CD  LYS H 150      34.129  15.581  26.315  1.00 49.51           C  
ATOM   1138  CE  LYS H 150      34.708  16.842  25.690  1.00 58.72           C  
ATOM   1139  NZ  LYS H 150      36.100  16.585  25.265  1.00 63.12           N1+
ATOM   1140  C   LYS H 150      32.120  14.509  29.866  1.00 33.90           C  
ATOM   1141  O   LYS H 150      31.698  13.673  30.664  1.00 32.57           O  
ATOM   1142  N   GLY H 151      31.825  15.826  29.966  1.00 32.69           N  
ATOM   1143  CA  GLY H 151      31.006  16.367  31.018  1.00 33.13           C  
ATOM   1144  C   GLY H 151      29.565  16.369  30.597  1.00 36.63           C  
ATOM   1145  O   GLY H 151      29.199  15.799  29.572  1.00 34.13           O  
ATOM   1146  N   LEU H 152      28.713  17.039  31.405  1.00 33.07           N  
ATOM   1147  CA  LEU H 152      27.289  17.106  31.201  1.00 30.21           C  
ATOM   1148  CB  LEU H 152      26.524  17.299  32.521  1.00 28.51           C  
ATOM   1149  CG  LEU H 152      26.632  16.122  33.507  1.00 28.16           C  
ATOM   1150  CD1 LEU H 152      25.991  16.474  34.863  1.00 28.38           C  
ATOM   1151  CD2 LEU H 152      26.036  14.844  32.891  1.00 30.15           C  
ATOM   1152  C   LEU H 152      26.970  18.289  30.334  1.00 34.20           C  
ATOM   1153  O   LEU H 152      27.576  19.352  30.456  1.00 36.26           O  
ATOM   1154  N   GLU H 153      25.992  18.118  29.416  1.00 31.34           N  
ATOM   1155  CA  GLU H 153      25.581  19.185  28.542  1.00 32.67           C  
ATOM   1156  CB  GLU H 153      25.957  18.917  27.074  1.00 35.95           C  
ATOM   1157  CG  GLU H 153      27.464  18.834  26.825  1.00 43.06           C  
ATOM   1158  CD  GLU H 153      27.686  18.290  25.419  1.00 44.47           C  
ATOM   1159  OE1 GLU H 153      27.270  18.972  24.446  1.00 45.31           O  
ATOM   1160  OE2 GLU H 153      28.275  17.181  25.300  1.00 41.04           O1-
ATOM   1161  C   GLU H 153      24.081  19.257  28.578  1.00 33.51           C  
ATOM   1162  O   GLU H 153      23.401  18.262  28.337  1.00 33.67           O  
ATOM   1163  N   TRP H 154      23.528  20.453  28.865  1.00 33.89           N  
ATOM   1164  CA  TRP H 154      22.102  20.651  28.923  1.00 34.08           C  
ATOM   1165  CB  TRP H 154      21.742  21.910  29.729  1.00 31.72           C  
ATOM   1166  CG  TRP H 154      20.323  22.395  29.571  1.00 36.02           C  
ATOM   1167  CD2 TRP H 154      19.169  21.706  30.060  1.00 37.22           C  
ATOM   1168  CD1 TRP H 154      19.861  23.508  28.939  1.00 38.27           C  
ATOM   1169  NE1 TRP H 154      18.488  23.563  29.026  1.00 39.97           N  
ATOM   1170  CE2 TRP H 154      18.051  22.455  29.710  1.00 42.20           C  
ATOM   1171  CE3 TRP H 154      19.049  20.532  30.721  1.00 39.92           C  
ATOM   1172  CZ2 TRP H 154      16.793  22.034  30.035  1.00 45.00           C  
ATOM   1173  CZ3 TRP H 154      17.789  20.119  31.078  1.00 44.20           C  
ATOM   1174  CH2 TRP H 154      16.677  20.858  30.742  1.00 45.86           C  
ATOM   1175  C   TRP H 154      21.583  20.816  27.520  1.00 36.29           C  
ATOM   1176  O   TRP H 154      21.980  21.735  26.811  1.00 37.58           O  
ATOM   1177  N   MET H 155      20.762  19.849  27.058  1.00 32.78           N  
ATOM   1178  CA  MET H 155      20.121  19.832  25.767  1.00 33.68           C  
ATOM   1179  CB  MET H 155      19.522  18.445  25.468  1.00 32.91           C  
ATOM   1180  CG  MET H 155      20.498  17.290  25.234  1.00 31.70           C  
ATOM   1181  SD  MET H 155      20.944  17.041  23.489  1.00 36.52           S  
ATOM   1182  CE  MET H 155      21.287  15.259  23.559  1.00 39.12           C  
ATOM   1183  C   MET H 155      18.946  20.764  25.651  1.00 38.38           C  
ATOM   1184  O   MET H 155      18.851  21.545  24.704  1.00 38.58           O  
ATOM   1185  N   GLY H 156      18.013  20.704  26.628  1.00 38.29           N  
ATOM   1186  CA  GLY H 156      16.780  21.441  26.514  1.00 38.20           C  
ATOM   1187  C   GLY H 156      15.786  20.869  27.483  1.00 38.80           C  
ATOM   1188  O   GLY H 156      16.068  19.896  28.179  1.00 36.45           O  
ATOM   1189  N   ILE H 157      14.575  21.466  27.532  1.00 37.72           N  
ATOM   1190  CA  ILE H 157      13.575  21.098  28.499  1.00 37.47           C  
ATOM   1191  CB  ILE H 157      13.478  22.134  29.590  1.00 38.62           C  
ATOM   1192  CG1 ILE H 157      12.670  21.652  30.804  1.00  0.00           C  
ATOM   1193  CG2 ILE H 157      12.915  23.412  28.947  1.00  0.00           C  
ATOM   1194  CD1 ILE H 157      13.462  20.754  31.748  1.00 33.81           C  
ATOM   1195  C   ILE H 157      12.235  21.116  27.830  1.00 39.91           C  
ATOM   1196  O   ILE H 157      12.066  21.703  26.762  1.00 41.32           O  
ATOM   1197  N   ILE H 158      11.247  20.425  28.433  1.00 39.95           N  
ATOM   1198  CA  ILE H 158       9.900  20.482  27.944  1.00 42.50           C  
ATOM   1199  CB  ILE H 158       9.511  19.286  27.118  1.00 43.35           C  
ATOM   1200  CG1 ILE H 158       8.129  19.493  26.472  1.00 48.08           C  
ATOM   1201  CG2 ILE H 158       9.616  18.035  28.005  1.00 41.81           C  
ATOM   1202  CD1 ILE H 158       7.798  18.457  25.398  1.00 47.79           C  
ATOM   1203  C   ILE H 158       8.975  20.560  29.117  1.00 44.12           C  
ATOM   1204  O   ILE H 158       9.217  19.950  30.160  1.00 43.59           O  
ATOM   1205  N   TYR H 159       7.883  21.338  28.978  1.00 43.78           N  
ATOM   1206  CA  TYR H 159       6.885  21.390  30.011  1.00 46.37           C  
ATOM   1207  CB  TYR H 159       6.278  22.785  30.226  1.00 47.71           C  
ATOM   1208  CG  TYR H 159       5.252  22.659  31.299  1.00 53.73           C  
ATOM   1209  CD1 TYR H 159       5.629  22.590  32.621  1.00  0.00           C  
ATOM   1210  CD2 TYR H 159       3.914  22.614  30.985  1.00  0.00           C  
ATOM   1211  CE1 TYR H 159       4.687  22.475  33.615  1.00  0.00           C  
ATOM   1212  CE2 TYR H 159       2.967  22.498  31.974  1.00  0.00           C  
ATOM   1213  CZ  TYR H 159       3.353  22.426  33.292  1.00  0.00           C  
ATOM   1214  OH  TYR H 159       2.382  22.308  34.308  1.00  0.00           O  
ATOM   1215  C   TYR H 159       5.795  20.514  29.486  1.00 50.31           C  
ATOM   1216  O   TYR H 159       5.159  20.832  28.488  1.00 52.68           O  
ATOM   1217  N   PRO H 160       5.593  19.342  30.078  1.00 28.07           N  
ATOM   1218  CA  PRO H 160       4.678  18.342  29.561  1.00 28.48           C  
ATOM   1219  CD  PRO H 160       6.622  18.752  30.923  1.00 28.36           C  
ATOM   1220  CB  PRO H 160       4.920  17.092  30.409  1.00 28.90           C  
ATOM   1221  CG  PRO H 160       6.384  17.233  30.868  1.00 28.74           C  
ATOM   1222  C   PRO H 160       3.241  18.737  29.498  1.00 28.83           C  
ATOM   1223  O   PRO H 160       2.494  18.128  28.735  1.00 29.36           O  
ATOM   1224  N   GLY H 161       2.785  19.690  30.317  1.00 29.12           N  
ATOM   1225  CA  GLY H 161       1.386  19.953  30.195  1.00 29.46           C  
ATOM   1226  C   GLY H 161       1.077  20.540  28.843  1.00 29.61           C  
ATOM   1227  O   GLY H 161       0.221  20.029  28.122  1.00 30.19           O  
ATOM   1228  N   ASP H 162       1.738  21.668  28.504  1.00 29.49           N  
ATOM   1229  CA  ASP H 162       1.564  22.381  27.261  1.00 29.41           C  
ATOM   1230  CB  ASP H 162       1.653  23.919  27.384  1.00 29.43           C  
ATOM   1231  CG  ASP H 162       3.023  24.352  27.866  1.00 30.57           C  
ATOM   1232  OD1 ASP H 162       3.905  23.469  28.036  1.00 30.64           O  
ATOM   1233  OD2 ASP H 162       3.203  25.580  28.079  1.00 31.62           O1-
ATOM   1234  C   ASP H 162       2.446  21.898  26.142  1.00 29.62           C  
ATOM   1235  O   ASP H 162       2.157  22.155  24.977  1.00 29.82           O  
ATOM   1236  N   SER H 163       3.550  21.203  26.467  1.00 29.47           N  
ATOM   1237  CA  SER H 163       4.571  20.752  25.552  1.00 29.59           C  
ATOM   1238  CB  SER H 163       4.072  19.884  24.374  1.00 30.13           C  
ATOM   1239  OG  SER H 163       3.488  20.675  23.351  1.00 30.44           O  
ATOM   1240  C   SER H 163       5.396  21.892  25.004  1.00 29.61           C  
ATOM   1241  O   SER H 163       5.998  21.773  23.937  1.00 30.15           O  
ATOM   1242  N   ASP H 164       5.467  23.028  25.727  1.00 54.38           N  
ATOM   1243  CA  ASP H 164       6.377  24.087  25.372  1.00 52.13           C  
ATOM   1244  CB  ASP H 164       6.255  25.317  26.289  1.00 52.54           C  
ATOM   1245  CG  ASP H 164       7.122  26.435  25.728  1.00 54.11           C  
ATOM   1246  OD1 ASP H 164       7.592  26.301  24.566  1.00  0.00           O  
ATOM   1247  OD2 ASP H 164       7.327  27.442  26.457  1.00  0.00           O1-
ATOM   1248  C   ASP H 164       7.772  23.549  25.514  1.00 50.49           C  
ATOM   1249  O   ASP H 164       8.060  22.804  26.450  1.00 48.26           O  
ATOM   1250  N   THR H 165       8.686  23.924  24.589  1.00 50.22           N  
ATOM   1251  CA  THR H 165      10.026  23.402  24.647  1.00 49.98           C  
ATOM   1252  CB  THR H 165      10.335  22.453  23.527  1.00 57.52           C  
ATOM   1253  OG1 THR H 165      10.230  23.121  22.279  1.00 57.51           O  
ATOM   1254  CG2 THR H 165       9.345  21.277  23.586  1.00 59.01           C  
ATOM   1255  C   THR H 165      11.029  24.515  24.547  1.00 50.79           C  
ATOM   1256  O   THR H 165      10.769  25.567  23.964  1.00 52.10           O  
ATOM   1257  N   LYS H 166      12.216  24.286  25.150  1.00 47.87           N  
ATOM   1258  CA  LYS H 166      13.336  25.190  25.124  1.00 49.36           C  
ATOM   1259  CB  LYS H 166      13.636  25.832  26.488  1.00 51.24           C  
ATOM   1260  CG  LYS H 166      15.050  26.411  26.576  1.00 54.51           C  
ATOM   1261  CD  LYS H 166      15.333  27.556  25.604  1.00  0.00           C  
ATOM   1262  CE  LYS H 166      15.360  28.933  26.265  1.00  0.00           C  
ATOM   1263  NZ  LYS H 166      15.867  29.938  25.304  1.00  0.00           N1+
ATOM   1264  C   LYS H 166      14.549  24.393  24.761  1.00 48.71           C  
ATOM   1265  O   LYS H 166      14.736  23.276  25.238  1.00 47.13           O  
ATOM   1266  N   TYR H 167      15.425  24.959  23.907  1.00 44.74           N  
ATOM   1267  CA  TYR H 167      16.582  24.214  23.486  1.00 43.92           C  
ATOM   1268  CB  TYR H 167      16.611  23.895  21.978  1.00 43.65           C  
ATOM   1269  CG  TYR H 167      15.445  23.059  21.578  1.00 42.78           C  
ATOM   1270  CD1 TYR H 167      14.240  23.649  21.274  1.00 46.67           C  
ATOM   1271  CD2 TYR H 167      15.558  21.690  21.486  1.00 43.40           C  
ATOM   1272  CE1 TYR H 167      13.162  22.886  20.892  1.00 49.97           C  
ATOM   1273  CE2 TYR H 167      14.484  20.922  21.106  1.00 44.26           C  
ATOM   1274  CZ  TYR H 167      13.283  21.520  20.809  1.00 47.79           C  
ATOM   1275  OH  TYR H 167      12.178  20.734  20.418  1.00 48.24           O  
ATOM   1276  C   TYR H 167      17.799  25.060  23.684  1.00 45.13           C  
ATOM   1277  O   TYR H 167      17.747  26.283  23.565  1.00 49.67           O  
ATOM   1278  N   SER H 168      18.941  24.411  23.995  1.00 43.02           N  
ATOM   1279  CA  SER H 168      20.187  25.115  24.059  1.00 47.74           C  
ATOM   1280  CB  SER H 168      21.357  24.234  24.530  1.00 45.86           C  
ATOM   1281  OG  SER H 168      22.560  24.985  24.568  1.00 67.89           O  
ATOM   1282  C   SER H 168      20.465  25.517  22.645  1.00 52.21           C  
ATOM   1283  O   SER H 168      19.995  24.870  21.708  1.00 51.09           O  
ATOM   1284  N   PRO H 169      21.203  26.571  22.449  1.00 60.34           N  
ATOM   1285  CA  PRO H 169      21.451  27.038  21.116  1.00 62.73           C  
ATOM   1286  CD  PRO H 169      21.273  27.646  23.428  1.00 62.94           C  
ATOM   1287  CB  PRO H 169      22.156  28.382  21.280  1.00 66.19           C  
ATOM   1288  CG  PRO H 169      21.609  28.912  22.620  1.00 67.21           C  
ATOM   1289  C   PRO H 169      22.196  26.039  20.297  1.00 58.03           C  
ATOM   1290  O   PRO H 169      22.047  26.038  19.077  1.00 57.80           O  
ATOM   1291  N   SER H 170      23.020  25.199  20.937  1.00 56.13           N  
ATOM   1292  CA  SER H 170      23.805  24.230  20.234  1.00 55.02           C  
ATOM   1293  CB  SER H 170      24.825  23.549  21.156  1.00 57.36           C  
ATOM   1294  OG  SER H 170      25.580  22.597  20.428  1.00 64.39           O  
ATOM   1295  C   SER H 170      22.914  23.162  19.673  1.00 51.00           C  
ATOM   1296  O   SER H 170      23.129  22.683  18.564  1.00 54.22           O  
ATOM   1297  N   PHE H 171      21.922  22.745  20.470  1.00 46.90           N  
ATOM   1298  CA  PHE H 171      20.980  21.689  20.213  1.00 45.61           C  
ATOM   1299  CB  PHE H 171      20.432  21.068  21.510  1.00 42.88           C  
ATOM   1300  CG  PHE H 171      21.618  20.479  22.202  1.00 41.60           C  
ATOM   1301  CD1 PHE H 171      22.169  19.290  21.776  1.00 39.45           C  
ATOM   1302  CD2 PHE H 171      22.177  21.110  23.291  1.00 41.28           C  
ATOM   1303  CE1 PHE H 171      23.259  18.747  22.418  1.00 39.34           C  
ATOM   1304  CE2 PHE H 171      23.266  20.569  23.936  1.00 41.11           C  
ATOM   1305  CZ  PHE H 171      23.810  19.385  23.503  1.00 40.53           C  
ATOM   1306  C   PHE H 171      19.825  22.080  19.328  1.00 48.13           C  
ATOM   1307  O   PHE H 171      19.146  21.209  18.785  1.00 49.75           O  
ATOM   1308  N   GLN H 172      19.562  23.387  19.152  1.00 49.62           N  
ATOM   1309  CA  GLN H 172      18.330  23.875  18.582  1.00 51.74           C  
ATOM   1310  CB  GLN H 172      18.423  25.379  18.263  1.00 56.75           C  
ATOM   1311  CG  GLN H 172      17.301  25.897  17.362  1.00 61.50           C  
ATOM   1312  CD  GLN H 172      15.982  25.817  18.111  1.00 65.25           C  
ATOM   1313  OE1 GLN H 172      15.829  26.387  19.190  1.00 65.10           O  
ATOM   1314  NE2 GLN H 172      14.998  25.086  17.521  1.00 65.92           N  
ATOM   1315  C   GLN H 172      17.878  23.201  17.314  1.00 54.74           C  
ATOM   1316  O   GLN H 172      16.719  22.831  17.195  1.00 56.24           O  
ATOM   1317  N   GLY H 173      18.695  23.078  16.277  1.00 53.27           N  
ATOM   1318  CA  GLY H 173      18.222  22.443  15.076  1.00 51.68           C  
ATOM   1319  C   GLY H 173      18.235  20.947  15.145  1.00 53.50           C  
ATOM   1320  O   GLY H 173      17.442  20.270  14.492  1.00 54.87           O  
ATOM   1321  N   GLN H 174      19.214  20.419  15.897  1.00 48.93           N  
ATOM   1322  CA  GLN H 174      19.630  19.046  15.899  1.00 48.52           C  
ATOM   1323  CB  GLN H 174      20.920  18.849  16.711  1.00 52.49           C  
ATOM   1324  CG  GLN H 174      22.187  19.307  15.982  1.00 62.54           C  
ATOM   1325  CD  GLN H 174      21.979  20.702  15.412  1.00 54.82           C  
ATOM   1326  OE1 GLN H 174      21.480  20.861  14.300  1.00 56.75           O  
ATOM   1327  NE2 GLN H 174      22.376  21.745  16.187  1.00 71.11           N  
ATOM   1328  C   GLN H 174      18.645  18.027  16.384  1.00 48.64           C  
ATOM   1329  O   GLN H 174      18.539  16.961  15.779  1.00 49.86           O  
ATOM   1330  N   VAL H 175      17.910  18.295  17.477  1.00 48.40           N  
ATOM   1331  CA  VAL H 175      17.101  17.255  18.046  1.00 47.85           C  
ATOM   1332  CB  VAL H 175      17.757  16.699  19.280  1.00 50.78           C  
ATOM   1333  CG1 VAL H 175      17.990  17.857  20.264  1.00 48.45           C  
ATOM   1334  CG2 VAL H 175      16.904  15.569  19.863  1.00 51.78           C  
ATOM   1335  C   VAL H 175      15.764  17.810  18.429  1.00 48.78           C  
ATOM   1336  O   VAL H 175      15.591  19.024  18.521  1.00 46.47           O  
ATOM   1337  N   ILE H 176      14.758  16.924  18.619  1.00 45.72           N  
ATOM   1338  CA  ILE H 176      13.485  17.422  19.049  1.00 45.15           C  
ATOM   1339  CB  ILE H 176      12.418  17.435  17.986  1.00 50.46           C  
ATOM   1340  CG1 ILE H 176      12.201  16.051  17.369  1.00  0.00           C  
ATOM   1341  CG2 ILE H 176      12.808  18.509  16.957  1.00 52.99           C  
ATOM   1342  CD1 ILE H 176      13.396  15.579  16.539  1.00  0.00           C  
ATOM   1343  C   ILE H 176      13.041  16.685  20.276  1.00 45.38           C  
ATOM   1344  O   ILE H 176      13.164  15.466  20.379  1.00 42.98           O  
ATOM   1345  N   ILE H 177      12.531  17.450  21.263  1.00 44.21           N  
ATOM   1346  CA  ILE H 177      12.085  16.938  22.522  1.00 42.95           C  
ATOM   1347  CB  ILE H 177      12.542  17.770  23.685  1.00 43.04           C  
ATOM   1348  CG1 ILE H 177      14.079  17.799  23.752  1.00 42.99           C  
ATOM   1349  CG2 ILE H 177      11.877  17.224  24.959  1.00 42.67           C  
ATOM   1350  CD1 ILE H 177      14.628  18.854  24.712  1.00 43.69           C  
ATOM   1351  C   ILE H 177      10.597  17.011  22.492  1.00 46.37           C  
ATOM   1352  O   ILE H 177      10.036  18.009  22.043  1.00 45.85           O  
ATOM   1353  N   SER H 178       9.924  15.930  22.938  1.00 44.74           N  
ATOM   1354  CA  SER H 178       8.489  15.908  22.933  1.00 45.96           C  
ATOM   1355  CB  SER H 178       7.900  15.206  21.695  1.00 49.42           C  
ATOM   1356  OG  SER H 178       8.325  13.852  21.653  1.00 49.18           O  
ATOM   1357  C   SER H 178       8.020  15.165  24.147  1.00 42.96           C  
ATOM   1358  O   SER H 178       8.823  14.635  24.916  1.00 42.41           O  
ATOM   1359  N   ALA H 179       6.689  15.146  24.377  1.00 47.12           N  
ATOM   1360  CA  ALA H 179       6.175  14.449  25.521  1.00 48.53           C  
ATOM   1361  CB  ALA H 179       6.041  15.342  26.765  1.00 48.78           C  
ATOM   1362  C   ALA H 179       4.805  13.928  25.209  1.00 55.76           C  
ATOM   1363  O   ALA H 179       4.052  14.532  24.444  1.00 56.31           O  
ATOM   1364  N   ASP H 180       4.462  12.759  25.795  1.00 56.24           N  
ATOM   1365  CA  ASP H 180       3.144  12.204  25.663  1.00 59.77           C  
ATOM   1366  CB  ASP H 180       3.119  10.824  24.979  1.00 61.80           C  
ATOM   1367  CG  ASP H 180       1.688  10.518  24.550  1.00 71.28           C  
ATOM   1368  OD1 ASP H 180       0.782  11.336  24.864  1.00 72.14           O  
ATOM   1369  OD2 ASP H 180       1.484   9.460  23.898  1.00 73.44           O1-
ATOM   1370  C   ASP H 180       2.642  12.046  27.067  1.00 57.36           C  
ATOM   1371  O   ASP H 180       2.955  11.076  27.752  1.00 55.25           O  
ATOM   1372  N   LYS H 181       1.823  13.013  27.507  1.00 61.24           N  
ATOM   1373  CA  LYS H 181       1.329  13.150  28.849  1.00 64.94           C  
ATOM   1374  CB  LYS H 181       0.418  14.383  28.987  1.00 68.19           C  
ATOM   1375  CG  LYS H 181       1.055  15.670  28.454  1.00 72.61           C  
ATOM   1376  CD  LYS H 181       1.176  15.695  26.926  1.00 75.33           C  
ATOM   1377  CE  LYS H 181       2.004  16.853  26.368  1.00 78.54           C  
ATOM   1378  NZ  LYS H 181       1.206  18.097  26.365  1.00 81.87           N1+
ATOM   1379  C   LYS H 181       0.506  11.956  29.204  1.00 67.02           C  
ATOM   1380  O   LYS H 181       0.509  11.506  30.349  1.00 64.38           O  
ATOM   1381  N   SER H 182      -0.229  11.410  28.224  1.00 71.62           N  
ATOM   1382  CA  SER H 182      -1.101  10.299  28.469  1.00 73.57           C  
ATOM   1383  CB  SER H 182      -1.665   9.749  27.150  1.00 70.34           C  
ATOM   1384  OG  SER H 182      -2.405   8.563  27.384  1.00 66.82           O  
ATOM   1385  C   SER H 182      -0.313   9.197  29.112  1.00 72.20           C  
ATOM   1386  O   SER H 182      -0.719   8.639  30.133  1.00 72.81           O  
ATOM   1387  N   ILE H 183       0.807   8.833  28.469  1.00 63.46           N  
ATOM   1388  CA  ILE H 183       1.780   7.847  28.848  1.00 61.39           C  
ATOM   1389  CB  ILE H 183       2.516   7.260  27.678  1.00 64.32           C  
ATOM   1390  CG1 ILE H 183       3.241   8.339  26.872  1.00 60.18           C  
ATOM   1391  CG2 ILE H 183       1.502   6.443  26.857  1.00 71.33           C  
ATOM   1392  CD1 ILE H 183       4.025   7.757  25.703  1.00 58.80           C  
ATOM   1393  C   ILE H 183       2.711   8.299  29.944  1.00 55.40           C  
ATOM   1394  O   ILE H 183       3.401   7.472  30.538  1.00 55.13           O  
ATOM   1395  N   ASN H 184       2.851   9.620  30.186  1.00 55.27           N  
ATOM   1396  CA  ASN H 184       3.766  10.078  31.198  1.00 52.48           C  
ATOM   1397  CB  ASN H 184       3.581   9.344  32.538  1.00 54.07           C  
ATOM   1398  CG  ASN H 184       2.163   9.607  33.022  1.00  0.00           C  
ATOM   1399  OD1 ASN H 184       1.197   9.414  32.286  1.00  0.00           O  
ATOM   1400  ND2 ASN H 184       2.034  10.062  34.296  1.00  0.00           N  
ATOM   1401  C   ASN H 184       5.152   9.794  30.714  1.00 51.16           C  
ATOM   1402  O   ASN H 184       6.032   9.395  31.477  1.00 49.25           O  
ATOM   1403  N   THR H 185       5.378  10.003  29.402  1.00 49.51           N  
ATOM   1404  CA  THR H 185       6.676   9.747  28.856  1.00 46.78           C  
ATOM   1405  CB  THR H 185       6.685   8.594  27.894  1.00 47.49           C  
ATOM   1406  OG1 THR H 185       6.238   7.414  28.545  1.00 50.24           O  
ATOM   1407  CG2 THR H 185       8.114   8.395  27.362  1.00 46.33           C  
ATOM   1408  C   THR H 185       7.161  10.958  28.116  1.00 49.10           C  
ATOM   1409  O   THR H 185       6.385  11.687  27.498  1.00 51.91           O  
ATOM   1410  N   ALA H 186       8.488  11.196  28.181  1.00 45.02           N  
ATOM   1411  CA  ALA H 186       9.125  12.282  27.493  1.00 44.05           C  
ATOM   1412  CB  ALA H 186       9.986  13.172  28.406  1.00 43.75           C  
ATOM   1413  C   ALA H 186      10.039  11.654  26.484  1.00 42.45           C  
ATOM   1414  O   ALA H 186      10.525  10.542  26.695  1.00 44.91           O  
ATOM   1415  N   TYR H 187      10.290  12.342  25.348  1.00 40.80           N  
ATOM   1416  CA  TYR H 187      11.080  11.735  24.310  1.00 38.27           C  
ATOM   1417  CB  TYR H 187      10.297  11.430  23.023  1.00 40.93           C  
ATOM   1418  CG  TYR H 187       9.216  10.446  23.285  1.00 43.91           C  
ATOM   1419  CD1 TYR H 187       9.485   9.100  23.250  1.00 44.44           C  
ATOM   1420  CD2 TYR H 187       7.935  10.865  23.562  1.00 48.25           C  
ATOM   1421  CE1 TYR H 187       8.493   8.182  23.482  1.00 48.76           C  
ATOM   1422  CE2 TYR H 187       6.937   9.949  23.795  1.00 52.83           C  
ATOM   1423  CZ  TYR H 187       7.218   8.606  23.753  1.00 52.87           C  
ATOM   1424  OH  TYR H 187       6.206   7.654  23.986  1.00 56.75           O  
ATOM   1425  C   TYR H 187      12.153  12.667  23.838  1.00 40.83           C  
ATOM   1426  O   TYR H 187      12.057  13.886  23.972  1.00 40.62           O  
ATOM   1427  N   LEU H 188      13.228  12.072  23.282  1.00 37.68           N  
ATOM   1428  CA  LEU H 188      14.289  12.800  22.647  1.00 38.93           C  
ATOM   1429  CB  LEU H 188      15.613  12.711  23.430  1.00 36.65           C  
ATOM   1430  CG  LEU H 188      16.782  13.501  22.815  1.00 39.68           C  
ATOM   1431  CD1 LEU H 188      16.494  15.010  22.807  1.00 42.18           C  
ATOM   1432  CD2 LEU H 188      18.105  13.160  23.521  1.00 36.25           C  
ATOM   1433  C   LEU H 188      14.472  12.118  21.318  1.00 42.39           C  
ATOM   1434  O   LEU H 188      14.598  10.894  21.273  1.00 43.12           O  
ATOM   1435  N   GLN H 189      14.475  12.868  20.191  1.00 41.52           N  
ATOM   1436  CA  GLN H 189      14.565  12.176  18.930  1.00 44.68           C  
ATOM   1437  CB  GLN H 189      13.198  11.897  18.280  1.00 54.67           C  
ATOM   1438  CG  GLN H 189      12.440  13.176  17.947  1.00 64.87           C  
ATOM   1439  CD  GLN H 189      11.191  12.833  17.149  1.00 73.94           C  
ATOM   1440  OE1 GLN H 189      11.092  11.763  16.551  1.00 76.01           O  
ATOM   1441  NE2 GLN H 189      10.210  13.775  17.132  1.00 76.45           N  
ATOM   1442  C   GLN H 189      15.394  12.923  17.925  1.00 47.22           C  
ATOM   1443  O   GLN H 189      15.528  14.147  17.967  1.00 45.28           O  
ATOM   1444  N   TRP H 190      15.979  12.153  16.978  1.00 41.83           N  
ATOM   1445  CA  TRP H 190      16.807  12.694  15.934  1.00 42.50           C  
ATOM   1446  CB  TRP H 190      18.268  12.215  16.007  1.00 37.23           C  
ATOM   1447  CG  TRP H 190      19.054  12.684  17.208  1.00 39.35           C  
ATOM   1448  CD2 TRP H 190      19.048  12.022  18.482  1.00 39.56           C  
ATOM   1449  CD1 TRP H 190      19.893  13.754  17.330  1.00 44.25           C  
ATOM   1450  NE1 TRP H 190      20.417  13.796  18.599  1.00 43.38           N  
ATOM   1451  CE2 TRP H 190      19.907  12.735  19.319  1.00 39.96           C  
ATOM   1452  CE3 TRP H 190      18.389  10.909  18.918  1.00 35.63           C  
ATOM   1453  CZ2 TRP H 190      20.114  12.345  20.612  1.00 38.71           C  
ATOM   1454  CZ3 TRP H 190      18.599  10.518  20.222  1.00 35.90           C  
ATOM   1455  CH2 TRP H 190      19.446  11.223  21.052  1.00 37.36           C  
ATOM   1456  C   TRP H 190      16.299  12.188  14.617  1.00 46.09           C  
ATOM   1457  O   TRP H 190      15.944  11.017  14.486  1.00 46.52           O  
ATOM   1458  N   SER H 191      16.223  13.085  13.611  1.00 46.87           N  
ATOM   1459  CA  SER H 191      15.840  12.708  12.277  1.00 49.01           C  
ATOM   1460  CB  SER H 191      15.637  13.921  11.354  1.00 56.19           C  
ATOM   1461  OG  SER H 191      14.581  14.735  11.839  1.00 61.70           O  
ATOM   1462  C   SER H 191      16.938  11.887  11.672  1.00 49.72           C  
ATOM   1463  O   SER H 191      16.700  10.798  11.150  1.00 52.56           O  
ATOM   1464  N   SER H 192      18.185  12.405  11.716  1.00 48.01           N  
ATOM   1465  CA  SER H 192      19.282  11.665  11.143  1.00 49.11           C  
ATOM   1466  CB  SER H 192      19.800  12.244   9.817  1.00 52.57           C  
ATOM   1467  OG  SER H 192      18.819  12.101   8.802  1.00 56.16           O  
ATOM   1468  C   SER H 192      20.438  11.717  12.093  1.00 46.10           C  
ATOM   1469  O   SER H 192      21.018  12.774  12.328  1.00 46.78           O  
ATOM   1470  N   LEU H 193      20.841  10.546  12.619  1.00 41.81           N  
ATOM   1471  CA  LEU H 193      21.905  10.435  13.579  1.00 42.53           C  
ATOM   1472  CB  LEU H 193      21.926   9.073  14.298  1.00 39.00           C  
ATOM   1473  CG  LEU H 193      20.708   8.818  15.204  1.00 39.86           C  
ATOM   1474  CD1 LEU H 193      20.798   7.443  15.890  1.00 41.06           C  
ATOM   1475  CD2 LEU H 193      20.526   9.964  16.215  1.00 35.63           C  
ATOM   1476  C   LEU H 193      23.243  10.585  12.928  1.00 41.53           C  
ATOM   1477  O   LEU H 193      23.415  10.296  11.744  1.00 42.49           O  
ATOM   1478  N   LYS H 194      24.227  11.074  13.717  1.00 39.07           N  
ATOM   1479  CA  LYS H 194      25.583  11.176  13.260  1.00 42.58           C  
ATOM   1480  CB  LYS H 194      26.072  12.625  13.109  1.00 46.93           C  
ATOM   1481  CG  LYS H 194      25.459  13.314  11.888  1.00 52.20           C  
ATOM   1482  CD  LYS H 194      25.582  14.837  11.890  1.00 61.06           C  
ATOM   1483  CE  LYS H 194      24.381  15.533  12.533  1.00 65.69           C  
ATOM   1484  NZ  LYS H 194      24.509  16.999  12.399  1.00 67.69           N1+
ATOM   1485  C   LYS H 194      26.421  10.486  14.292  1.00 41.45           C  
ATOM   1486  O   LYS H 194      25.949  10.202  15.391  1.00 39.13           O  
ATOM   1487  N   ALA H 195      27.687  10.180  13.958  1.00 39.24           N  
ATOM   1488  CA  ALA H 195      28.560   9.472  14.846  1.00 38.97           C  
ATOM   1489  CB  ALA H 195      29.944   9.203  14.234  1.00 38.58           C  
ATOM   1490  C   ALA H 195      28.762  10.305  16.073  1.00 37.59           C  
ATOM   1491  O   ALA H 195      28.862   9.779  17.179  1.00 37.20           O  
ATOM   1492  N   SER H 196      28.815  11.638  15.897  1.00 38.84           N  
ATOM   1493  CA  SER H 196      29.086  12.579  16.946  1.00 40.05           C  
ATOM   1494  CB  SER H 196      29.135  14.029  16.436  1.00 43.89           C  
ATOM   1495  OG  SER H 196      27.866  14.410  15.923  1.00 47.00           O  
ATOM   1496  C   SER H 196      28.027  12.514  18.008  1.00 39.85           C  
ATOM   1497  O   SER H 196      28.234  12.996  19.120  1.00 39.37           O  
ATOM   1498  N   ASP H 197      26.860  11.941  17.677  1.00 35.38           N  
ATOM   1499  CA  ASP H 197      25.734  11.776  18.552  1.00 32.76           C  
ATOM   1500  CB  ASP H 197      24.464  11.298  17.827  1.00 34.68           C  
ATOM   1501  CG  ASP H 197      23.956  12.431  16.946  1.00 40.64           C  
ATOM   1502  OD1 ASP H 197      24.223  13.618  17.271  1.00 41.09           O  
ATOM   1503  OD2 ASP H 197      23.284  12.119  15.929  1.00 38.94           O1-
ATOM   1504  C   ASP H 197      26.033  10.763  19.618  1.00 32.00           C  
ATOM   1505  O   ASP H 197      25.318  10.695  20.615  1.00 32.95           O  
ATOM   1506  N   THR H 198      27.047   9.900  19.426  1.00 31.09           N  
ATOM   1507  CA  THR H 198      27.309   8.867  20.393  1.00 29.53           C  
ATOM   1508  CB  THR H 198      28.541   8.070  20.084  1.00 27.19           C  
ATOM   1509  OG1 THR H 198      28.413   7.456  18.810  1.00 29.95           O  
ATOM   1510  CG2 THR H 198      28.723   7.006  21.179  1.00 26.67           C  
ATOM   1511  C   THR H 198      27.491   9.475  21.750  1.00 31.34           C  
ATOM   1512  O   THR H 198      28.360  10.321  21.959  1.00 31.80           O  
ATOM   1513  N   ALA H 199      26.646   9.056  22.720  1.00 27.02           N  
ATOM   1514  CA  ALA H 199      26.769   9.582  24.050  1.00 26.34           C  
ATOM   1515  CB  ALA H 199      26.552  11.101  24.134  1.00 27.11           C  
ATOM   1516  C   ALA H 199      25.722   8.951  24.914  1.00 28.43           C  
ATOM   1517  O   ALA H 199      24.847   8.228  24.436  1.00 27.96           O  
ATOM   1518  N   ILE H 200      25.821   9.200  26.235  1.00 27.76           N  
ATOM   1519  CA  ILE H 200      24.843   8.731  27.172  1.00 28.02           C  
ATOM   1520  CB  ILE H 200      25.396   8.355  28.516  1.00 28.69           C  
ATOM   1521  CG1 ILE H 200      26.340   7.149  28.390  1.00  0.00           C  
ATOM   1522  CG2 ILE H 200      24.206   8.110  29.459  1.00  0.00           C  
ATOM   1523  CD1 ILE H 200      27.136   6.866  29.662  1.00  0.00           C  
ATOM   1524  C   ILE H 200      23.897   9.871  27.366  1.00 27.07           C  
ATOM   1525  O   ILE H 200      24.328  11.014  27.497  1.00 29.76           O  
ATOM   1526  N   TYR H 201      22.576   9.598  27.345  1.00 28.12           N  
ATOM   1527  CA  TYR H 201      21.620  10.660  27.473  1.00 26.80           C  
ATOM   1528  CB  TYR H 201      20.615  10.733  26.311  1.00 30.44           C  
ATOM   1529  CG  TYR H 201      21.346  11.067  25.055  1.00 32.59           C  
ATOM   1530  CD1 TYR H 201      21.953  12.285  24.915  1.00 29.97           C  
ATOM   1531  CD2 TYR H 201      21.410  10.183  24.003  1.00 32.27           C  
ATOM   1532  CE1 TYR H 201      22.613  12.601  23.755  1.00 30.45           C  
ATOM   1533  CE2 TYR H 201      22.071  10.499  22.837  1.00 31.29           C  
ATOM   1534  CZ  TYR H 201      22.680  11.720  22.713  1.00 32.88           C  
ATOM   1535  OH  TYR H 201      23.365  12.089  21.538  1.00 32.38           O  
ATOM   1536  C   TYR H 201      20.815  10.442  28.718  1.00 29.16           C  
ATOM   1537  O   TYR H 201      20.375   9.326  28.997  1.00 32.07           O  
ATOM   1538  N   TYR H 202      20.596  11.523  29.500  1.00 27.11           N  
ATOM   1539  CA  TYR H 202      19.834  11.401  30.713  1.00 26.39           C  
ATOM   1540  CB  TYR H 202      20.512  11.895  32.002  1.00 24.58           C  
ATOM   1541  CG  TYR H 202      21.763  11.150  32.331  1.00 23.26           C  
ATOM   1542  CD1 TYR H 202      21.721   9.862  32.803  1.00 24.45           C  
ATOM   1543  CD2 TYR H 202      22.988  11.742  32.156  1.00 26.91           C  
ATOM   1544  CE1 TYR H 202      22.875   9.185  33.113  1.00 23.83           C  
ATOM   1545  CE2 TYR H 202      24.150  11.075  32.466  1.00 24.19           C  
ATOM   1546  CZ  TYR H 202      24.093   9.790  32.949  1.00 26.11           C  
ATOM   1547  OH  TYR H 202      25.270   9.092  33.270  1.00 27.46           O  
ATOM   1548  C   TYR H 202      18.657  12.318  30.627  1.00 29.09           C  
ATOM   1549  O   TYR H 202      18.728  13.398  30.042  1.00 30.83           O  
ATOM   1550  N   CYS H 203      17.525  11.886  31.214  1.00 28.23           N  
ATOM   1551  CA  CYS H 203      16.385  12.739  31.379  1.00 30.69           C  
ATOM   1552  CB  CYS H 203      15.037  12.057  31.042  1.00 35.88           C  
ATOM   1553  SG  CYS H 203      14.741  10.545  32.009  1.00 44.11           S  
ATOM   1554  C   CYS H 203      16.380  13.086  32.841  1.00 33.02           C  
ATOM   1555  O   CYS H 203      16.852  12.296  33.662  1.00 31.28           O  
ATOM   1556  N   ALA H 204      15.894  14.293  33.211  1.00 30.57           N  
ATOM   1557  CA  ALA H 204      15.899  14.645  34.607  1.00 29.50           C  
ATOM   1558  CB  ALA H 204      17.150  15.413  35.047  1.00 30.86           C  
ATOM   1559  C   ALA H 204      14.709  15.499  34.915  1.00 34.31           C  
ATOM   1560  O   ALA H 204      14.265  16.310  34.104  1.00 35.17           O  
ATOM   1561  N   ARG H 205      14.166  15.322  36.133  1.00 33.40           N  
ATOM   1562  CA  ARG H 205      13.021  16.043  36.606  1.00 34.54           C  
ATOM   1563  CB  ARG H 205      12.313  15.268  37.722  1.00 36.93           C  
ATOM   1564  CG  ARG H 205      11.071  15.914  38.318  1.00 40.77           C  
ATOM   1565  CD  ARG H 205      10.558  15.083  39.488  1.00 44.24           C  
ATOM   1566  NE  ARG H 205       9.352  15.745  40.039  1.00 42.86           N  
ATOM   1567  CZ  ARG H 205       9.094  15.650  41.372  1.00 48.13           C  
ATOM   1568  NH1 ARG H 205      10.055  15.181  42.220  1.00 44.65           N1+
ATOM   1569  NH2 ARG H 205       7.873  16.027  41.852  1.00 49.57           N  
ATOM   1570  C   ARG H 205      13.498  17.341  37.168  1.00 36.66           C  
ATOM   1571  O   ARG H 205      14.531  17.412  37.833  1.00 36.03           O  
ATOM   1572  N   GLN H 206      12.729  18.411  36.921  1.00 37.10           N  
ATOM   1573  CA  GLN H 206      13.136  19.705  37.364  1.00 39.47           C  
ATOM   1574  CB  GLN H 206      12.981  20.703  36.207  1.00 41.58           C  
ATOM   1575  CG  GLN H 206      13.630  22.067  36.376  1.00 41.84           C  
ATOM   1576  CD  GLN H 206      13.362  22.824  35.073  1.00 47.11           C  
ATOM   1577  OE1 GLN H 206      14.159  22.792  34.139  1.00 48.28           O  
ATOM   1578  NE2 GLN H 206      12.192  23.516  34.995  1.00 34.52           N  
ATOM   1579  C   GLN H 206      12.244  20.123  38.494  1.00 39.72           C  
ATOM   1580  O   GLN H 206      11.020  20.139  38.368  1.00 39.28           O  
ATOM   1581  N   ASN H 207      12.844  20.769  39.508  1.00 86.03           N  
ATOM   1582  CA  ASN H 207      12.102  21.285  40.627  1.00 91.72           C  
ATOM   1583  CB  ASN H 207      13.001  22.085  41.591  1.00 93.63           C  
ATOM   1584  CG  ASN H 207      14.045  21.144  42.181  1.00103.83           C  
ATOM   1585  OD1 ASN H 207      13.713  20.154  42.831  1.00  0.00           O  
ATOM   1586  ND2 ASN H 207      15.349  21.450  41.945  1.00  0.00           N  
ATOM   1587  C   ASN H 207      11.022  22.218  40.102  1.00 91.15           C  
ATOM   1588  O   ASN H 207       9.887  22.171  40.567  1.00 92.38           O  
ATOM   1589  N   HIS H 208      11.345  23.028  39.071  1.00 88.49           N  
ATOM   1590  CA  HIS H 208      10.492  23.951  38.349  1.00 90.48           C  
ATOM   1591  ND1 HIS H 208       7.283  23.104  38.892  1.00  0.00           N  
ATOM   1592  CG  HIS H 208       8.366  22.532  38.264  1.00 89.31           C  
ATOM   1593  CB  HIS H 208       9.397  23.292  37.490  1.00 91.05           C  
ATOM   1594  NE2 HIS H 208       7.143  20.921  39.256  1.00  0.00           N  
ATOM   1595  CD2 HIS H 208       8.265  21.197  38.497  1.00  0.00           C  
ATOM   1596  CE1 HIS H 208       6.585  22.096  39.469  1.00  0.00           C  
ATOM   1597  C   HIS H 208       9.866  25.028  39.174  1.00 99.28           C  
ATOM   1598  O   HIS H 208       8.692  25.353  38.997  1.00101.80           O  
ATOM   1599  N   TYR H 209      10.622  25.666  40.082  1.00 90.90           N  
ATOM   1600  CA  TYR H 209       9.957  26.750  40.738  1.00 95.83           C  
ATOM   1601  CB  TYR H 209      10.343  26.989  42.218  1.00100.85           C  
ATOM   1602  CG  TYR H 209      11.694  27.588  42.419  1.00111.46           C  
ATOM   1603  CD1 TYR H 209      11.857  28.954  42.369  1.00  0.00           C  
ATOM   1604  CD2 TYR H 209      12.785  26.795  42.691  1.00  0.00           C  
ATOM   1605  CE1 TYR H 209      13.091  29.523  42.574  1.00  0.00           C  
ATOM   1606  CE2 TYR H 209      14.023  27.359  42.897  1.00  0.00           C  
ATOM   1607  CZ  TYR H 209      14.175  28.725  42.839  1.00  0.00           C  
ATOM   1608  OH  TYR H 209      15.443  29.306  43.055  1.00  0.00           O  
ATOM   1609  C   TYR H 209      10.175  27.995  39.929  1.00 96.30           C  
ATOM   1610  O   TYR H 209      11.266  28.230  39.410  1.00 96.02           O  
ATOM   1611  N   GLY H 210       9.108  28.809  39.762  1.00 98.45           N  
ATOM   1612  CA  GLY H 210       9.211  29.988  38.948  1.00 98.87           C  
ATOM   1613  C   GLY H 210       8.446  31.096  39.601  1.00102.92           C  
ATOM   1614  O   GLY H 210       7.747  30.890  40.590  1.00104.57           O  
ATOM   1615  N   SER H 211       8.578  32.321  39.049  1.00107.83           N  
ATOM   1616  CA  SER H 211       7.897  33.469  39.575  1.00111.09           C  
ATOM   1617  CB  SER H 211       8.854  34.509  40.186  1.00114.21           C  
ATOM   1618  OG  SER H 211       9.730  35.019  39.191  1.00  0.00           O  
ATOM   1619  C   SER H 211       7.179  34.125  38.437  1.00111.79           C  
ATOM   1620  O   SER H 211       7.661  34.128  37.305  1.00112.33           O  
ATOM   1621  N   GLY H 212       5.995  34.710  38.701  1.00154.17           N  
ATOM   1622  CA  GLY H 212       5.288  35.300  37.602  1.00154.74           C  
ATOM   1623  C   GLY H 212       4.851  36.669  37.983  1.00158.01           C  
ATOM   1624  O   GLY H 212       4.310  36.891  39.063  1.00150.05           O  
ATOM   1625  N   SER H 213       5.077  37.630  37.073  1.00115.35           N  
ATOM   1626  CA  SER H 213       4.656  38.975  37.314  1.00121.11           C  
ATOM   1627  CB  SER H 213       5.798  39.915  37.736  1.00143.31           C  
ATOM   1628  OG  SER H 213       6.745  40.028  36.684  1.00  0.00           O  
ATOM   1629  C   SER H 213       4.091  39.498  36.034  1.00122.98           C  
ATOM   1630  O   SER H 213       4.555  39.150  34.949  1.00124.66           O  
ATOM   1631  N   TYR H 214       3.031  40.321  36.149  1.00130.21           N  
ATOM   1632  CA  TYR H 214       2.373  40.924  35.025  1.00129.14           C  
ATOM   1633  CB  TYR H 214       1.044  41.586  35.429  1.00127.63           C  
ATOM   1634  CG  TYR H 214       0.162  40.464  35.855  1.00126.56           C  
ATOM   1635  CD1 TYR H 214       0.300  39.923  37.111  1.00142.39           C  
ATOM   1636  CD2 TYR H 214      -0.769  39.924  34.995  1.00139.41           C  
ATOM   1637  CE1 TYR H 214      -0.498  38.881  37.517  1.00146.12           C  
ATOM   1638  CE2 TYR H 214      -1.572  38.881  35.396  1.00142.57           C  
ATOM   1639  CZ  TYR H 214      -1.437  38.359  36.660  1.00144.70           C  
ATOM   1640  OH  TYR H 214      -2.255  37.290  37.082  1.00151.43           O  
ATOM   1641  C   TYR H 214       3.262  41.959  34.410  1.00135.83           C  
ATOM   1642  O   TYR H 214       3.343  42.082  33.188  1.00135.58           O  
ATOM   1643  N   PHE H 215       3.955  42.739  35.261  1.00116.38           N  
ATOM   1644  CA  PHE H 215       4.786  43.819  34.813  1.00125.91           C  
ATOM   1645  CB  PHE H 215       5.510  44.543  35.965  1.00133.39           C  
ATOM   1646  CG  PHE H 215       4.543  45.397  36.711  1.00143.78           C  
ATOM   1647  CD1 PHE H 215       3.663  44.848  37.616  1.00  0.00           C  
ATOM   1648  CD2 PHE H 215       4.537  46.759  36.515  1.00  0.00           C  
ATOM   1649  CE1 PHE H 215       2.781  45.647  38.304  1.00  0.00           C  
ATOM   1650  CE2 PHE H 215       3.655  47.560  37.202  1.00  0.00           C  
ATOM   1651  CZ  PHE H 215       2.774  47.004  38.099  1.00  0.00           C  
ATOM   1652  C   PHE H 215       5.851  43.273  33.939  1.00129.41           C  
ATOM   1653  O   PHE H 215       6.110  43.780  32.849  1.00139.94           O  
ATOM   1654  N   TYR H 216       6.473  42.176  34.377  1.00127.75           N  
ATOM   1655  CA  TYR H 216       7.551  41.657  33.612  1.00134.03           C  
ATOM   1656  CB  TYR H 216       8.810  41.354  34.439  1.00127.09           C  
ATOM   1657  CG  TYR H 216       9.326  42.645  34.975  1.00148.99           C  
ATOM   1658  CD1 TYR H 216      10.073  43.488  34.186  1.00160.31           C  
ATOM   1659  CD2 TYR H 216       9.069  43.013  36.277  1.00160.11           C  
ATOM   1660  CE1 TYR H 216      10.554  44.676  34.684  1.00  0.00           C  
ATOM   1661  CE2 TYR H 216       9.546  44.199  36.782  1.00  0.00           C  
ATOM   1662  CZ  TYR H 216      10.291  45.032  35.984  1.00  0.00           C  
ATOM   1663  OH  TYR H 216      10.782  46.248  36.502  1.00  0.00           O  
ATOM   1664  C   TYR H 216       7.051  40.367  33.073  1.00133.07           C  
ATOM   1665  O   TYR H 216       5.852  40.127  33.002  1.00136.37           O  
ATOM   1666  N   ARG H 217       7.956  39.515  32.595  1.00137.11           N  
ATOM   1667  CA  ARG H 217       7.485  38.276  32.072  1.00134.57           C  
ATOM   1668  CB  ARG H 217       8.148  37.866  30.742  1.00128.01           C  
ATOM   1669  CG  ARG H 217       9.676  37.755  30.774  1.00199.93           C  
ATOM   1670  CD  ARG H 217      10.260  37.341  29.418  1.00222.75           C  
ATOM   1671  NE  ARG H 217      11.743  37.285  29.539  1.00  0.00           N  
ATOM   1672  CZ  ARG H 217      12.512  38.313  29.076  1.00  0.00           C  
ATOM   1673  NH1 ARG H 217      11.923  39.391  28.479  1.00  0.00           N1+
ATOM   1674  NH2 ARG H 217      13.870  38.259  29.201  1.00  0.00           N  
ATOM   1675  C   ARG H 217       7.737  37.231  33.106  1.00125.59           C  
ATOM   1676  O   ARG H 217       8.060  37.543  34.251  1.00121.95           O  
ATOM   1677  N   THR H 218       7.519  35.953  32.750  1.00126.79           N  
ATOM   1678  CA  THR H 218       7.736  34.914  33.710  1.00118.35           C  
ATOM   1679  CB  THR H 218       7.030  33.634  33.368  1.00116.90           C  
ATOM   1680  OG1 THR H 218       5.631  33.855  33.290  1.00  0.00           O  
ATOM   1681  CG2 THR H 218       7.341  32.585  34.448  1.00  0.00           C  
ATOM   1682  C   THR H 218       9.200  34.626  33.758  1.00114.17           C  
ATOM   1683  O   THR H 218       9.925  34.896  32.802  1.00118.29           O  
ATOM   1684  N   ALA H 219       9.673  34.106  34.910  1.00104.89           N  
ATOM   1685  CA  ALA H 219      11.046  33.714  35.019  1.00 98.61           C  
ATOM   1686  CB  ALA H 219      11.897  34.482  36.023  1.00 99.48           C  
ATOM   1687  C   ALA H 219      11.062  32.339  35.573  1.00 93.53           C  
ATOM   1688  O   ALA H 219      10.205  31.962  36.370  1.00 92.39           O  
ATOM   1689  N   TYR H 220      12.062  31.545  35.175  1.00108.63           N  
ATOM   1690  CA  TYR H 220      12.085  30.219  35.699  1.00102.22           C  
ATOM   1691  CB  TYR H 220      11.774  29.150  34.638  1.00 99.80           C  
ATOM   1692  CG  TYR H 220      10.392  29.374  34.118  1.00108.00           C  
ATOM   1693  CD1 TYR H 220       9.286  28.922  34.805  1.00 99.43           C  
ATOM   1694  CD2 TYR H 220      10.207  30.035  32.926  1.00100.22           C  
ATOM   1695  CE1 TYR H 220       8.019  29.131  34.313  1.00100.47           C  
ATOM   1696  CE2 TYR H 220       8.945  30.250  32.427  1.00101.65           C  
ATOM   1697  CZ  TYR H 220       7.851  29.797  33.122  1.00102.01           C  
ATOM   1698  OH  TYR H 220       6.556  30.016  32.610  1.00102.26           O  
ATOM   1699  C   TYR H 220      13.452  29.938  36.236  1.00101.73           C  
ATOM   1700  O   TYR H 220      14.452  30.461  35.745  1.00 99.03           O  
ATOM   1701  N   TYR H 221      13.516  29.097  37.288  1.00 90.87           N  
ATOM   1702  CA  TYR H 221      14.771  28.738  37.881  1.00 90.32           C  
ATOM   1703  CB  TYR H 221      14.813  29.022  39.390  1.00 90.98           C  
ATOM   1704  CG  TYR H 221      14.340  30.417  39.599  1.00 91.99           C  
ATOM   1705  CD1 TYR H 221      15.204  31.483  39.546  1.00 94.90           C  
ATOM   1706  CD2 TYR H 221      13.005  30.653  39.835  1.00101.73           C  
ATOM   1707  CE1 TYR H 221      14.747  32.765  39.737  1.00104.33           C  
ATOM   1708  CE2 TYR H 221      12.541  31.932  40.028  1.00100.07           C  
ATOM   1709  CZ  TYR H 221      13.414  32.991  39.979  1.00107.63           C  
ATOM   1710  OH  TYR H 221      12.948  34.307  40.173  1.00  0.00           O  
ATOM   1711  C   TYR H 221      14.846  27.249  37.749  1.00 86.58           C  
ATOM   1712  O   TYR H 221      13.871  26.558  38.039  1.00 86.08           O  
ATOM   1713  N   TYR H 222      15.981  26.676  37.301  1.00 92.94           N  
ATOM   1714  CA  TYR H 222      15.880  25.246  37.186  1.00 85.49           C  
ATOM   1715  CB  TYR H 222      15.962  24.688  35.757  1.00 81.61           C  
ATOM   1716  CG  TYR H 222      14.941  25.317  34.874  1.00 85.91           C  
ATOM   1717  CD1 TYR H 222      13.766  25.847  35.353  1.00 87.79           C  
ATOM   1718  CD2 TYR H 222      15.155  25.313  33.519  1.00 86.10           C  
ATOM   1719  CE1 TYR H 222      12.846  26.394  34.483  1.00 78.37           C  
ATOM   1720  CE2 TYR H 222      14.246  25.854  32.646  1.00 89.15           C  
ATOM   1721  CZ  TYR H 222      13.086  26.401  33.128  1.00 81.61           C  
ATOM   1722  OH  TYR H 222      12.145  26.958  32.236  1.00 82.37           O  
ATOM   1723  C   TYR H 222      16.981  24.532  37.925  1.00 84.50           C  
ATOM   1724  O   TYR H 222      18.112  25.008  38.012  1.00 89.00           O  
ATOM   1725  N   ALA H 223      16.637  23.347  38.487  1.00 61.09           N  
ATOM   1726  CA  ALA H 223      17.552  22.446  39.148  1.00 70.82           C  
ATOM   1727  CB  ALA H 223      17.716  22.735  40.650  1.00 92.16           C  
ATOM   1728  C   ALA H 223      16.965  21.063  39.035  1.00 81.20           C  
ATOM   1729  O   ALA H 223      15.751  20.918  39.153  1.00 87.14           O  
ATOM   1730  N   MET H 224      17.788  19.998  38.848  1.00 80.98           N  
ATOM   1731  CA  MET H 224      17.188  18.696  38.633  1.00 78.83           C  
ATOM   1732  CB  MET H 224      17.803  17.883  37.480  1.00 70.86           C  
ATOM   1733  CG  MET H 224      17.579  18.468  36.082  1.00 65.59           C  
ATOM   1734  SD  MET H 224      18.682  19.839  35.639  1.00 87.26           S  
ATOM   1735  CE  MET H 224      17.920  20.103  34.011  1.00 47.48           C  
ATOM   1736  C   MET H 224      17.327  17.823  39.839  1.00 80.83           C  
ATOM   1737  O   MET H 224      18.433  17.461  40.234  1.00 82.78           O  
ATOM   1738  N   ASP H 225      16.176  17.475  40.454  1.00 80.35           N  
ATOM   1739  CA  ASP H 225      16.108  16.651  41.631  1.00 91.00           C  
ATOM   1740  CB  ASP H 225      14.837  16.936  42.474  1.00 91.41           C  
ATOM   1741  CG  ASP H 225      13.553  16.786  41.668  1.00109.80           C  
ATOM   1742  OD1 ASP H 225      13.575  16.112  40.607  1.00121.46           O  
ATOM   1743  OD2 ASP H 225      12.523  17.370  42.105  1.00109.31           O1-
ATOM   1744  C   ASP H 225      16.343  15.149  41.444  1.00 84.24           C  
ATOM   1745  O   ASP H 225      17.022  14.554  42.277  1.00 85.06           O  
ATOM   1746  N   VAL H 226      15.820  14.500  40.370  1.00 34.05           N  
ATOM   1747  CA  VAL H 226      15.813  13.087  40.108  1.00 33.66           C  
ATOM   1748  CB  VAL H 226      14.464  12.449  40.314  1.00 41.35           C  
ATOM   1749  CG1 VAL H 226      14.071  12.593  41.795  1.00  0.00           C  
ATOM   1750  CG2 VAL H 226      13.465  13.089  39.341  1.00  0.00           C  
ATOM   1751  C   VAL H 226      16.212  12.859  38.680  1.00 32.67           C  
ATOM   1752  O   VAL H 226      15.765  13.568  37.780  1.00 34.47           O  
ATOM   1753  N   TRP H 227      17.051  11.829  38.434  1.00 33.34           N  
ATOM   1754  CA  TRP H 227      17.559  11.569  37.117  1.00 33.01           C  
ATOM   1755  CB  TRP H 227      19.086  11.752  37.036  1.00 31.96           C  
ATOM   1756  CG  TRP H 227      19.573  13.185  37.059  1.00 28.90           C  
ATOM   1757  CD2 TRP H 227      20.569  13.699  36.166  1.00 29.04           C  
ATOM   1758  CD1 TRP H 227      19.262  14.193  37.915  1.00 30.05           C  
ATOM   1759  NE1 TRP H 227      20.018  15.311  37.633  1.00 30.96           N  
ATOM   1760  CE2 TRP H 227      20.820  15.026  36.549  1.00 28.93           C  
ATOM   1761  CE3 TRP H 227      21.218  13.134  35.111  1.00 29.74           C  
ATOM   1762  CZ2 TRP H 227      21.741  15.779  35.884  1.00 28.65           C  
ATOM   1763  CZ3 TRP H 227      22.138  13.899  34.436  1.00 28.09           C  
ATOM   1764  CH2 TRP H 227      22.391  15.199  34.821  1.00 29.37           C  
ATOM   1765  C   TRP H 227      17.257  10.153  36.716  1.00 35.65           C  
ATOM   1766  O   TRP H 227      17.127   9.262  37.554  1.00 34.98           O  
ATOM   1767  N   GLY H 228      17.129   9.926  35.389  1.00 31.59           N  
ATOM   1768  CA  GLY H 228      16.912   8.614  34.847  1.00 31.80           C  
ATOM   1769  C   GLY H 228      18.239   7.910  34.897  1.00 31.26           C  
ATOM   1770  O   GLY H 228      19.265   8.521  35.192  1.00 32.46           O  
ATOM   1771  N   GLN H 229      18.251   6.591  34.616  1.00 30.47           N  
ATOM   1772  CA  GLN H 229      19.458   5.808  34.681  1.00 34.08           C  
ATOM   1773  CB  GLN H 229      19.297   4.275  34.662  1.00 35.39           C  
ATOM   1774  CG  GLN H 229      18.896   3.669  33.319  1.00 37.08           C  
ATOM   1775  CD  GLN H 229      17.388   3.634  33.243  1.00 39.40           C  
ATOM   1776  OE1 GLN H 229      16.797   4.158  32.305  1.00 41.19           O  
ATOM   1777  NE2 GLN H 229      16.746   2.985  34.249  1.00 38.82           N  
ATOM   1778  C   GLN H 229      20.379   6.161  33.552  1.00 34.30           C  
ATOM   1779  O   GLN H 229      21.579   5.903  33.621  1.00 35.53           O  
ATOM   1780  N   GLY H 230      19.835   6.676  32.437  1.00 29.54           N  
ATOM   1781  CA  GLY H 230      20.667   7.029  31.321  1.00 27.80           C  
ATOM   1782  C   GLY H 230      20.468   6.022  30.229  1.00 31.90           C  
ATOM   1783  O   GLY H 230      20.217   4.846  30.485  1.00 31.92           O  
ATOM   1784  N   THR H 231      20.562   6.489  28.965  1.00 28.89           N  
ATOM   1785  CA  THR H 231      20.444   5.628  27.820  1.00 30.17           C  
ATOM   1786  CB  THR H 231      19.294   5.979  26.919  1.00 32.23           C  
ATOM   1787  OG1 THR H 231      18.067   5.893  27.628  1.00 34.23           O  
ATOM   1788  CG2 THR H 231      19.287   5.014  25.721  1.00 30.83           C  
ATOM   1789  C   THR H 231      21.694   5.799  27.015  1.00 30.16           C  
ATOM   1790  O   THR H 231      22.067   6.915  26.659  1.00 30.48           O  
ATOM   1791  N   THR H 232      22.369   4.684  26.676  1.00 27.21           N  
ATOM   1792  CA  THR H 232      23.594   4.792  25.935  1.00 30.02           C  
ATOM   1793  CB  THR H 232      24.582   3.709  26.257  1.00 30.94           C  
ATOM   1794  OG1 THR H 232      24.912   3.735  27.638  1.00  0.00           O  
ATOM   1795  CG2 THR H 232      25.844   3.926  25.407  1.00  0.00           C  
ATOM   1796  C   THR H 232      23.267   4.680  24.481  1.00 30.56           C  
ATOM   1797  O   THR H 232      22.615   3.732  24.045  1.00 34.24           O  
ATOM   1798  N   VAL H 233      23.705   5.679  23.687  1.00 26.77           N  
ATOM   1799  CA  VAL H 233      23.447   5.667  22.276  1.00 29.21           C  
ATOM   1800  CB  VAL H 233      22.761   6.919  21.806  1.00 29.90           C  
ATOM   1801  CG1 VAL H 233      22.585   6.847  20.281  1.00 29.82           C  
ATOM   1802  CG2 VAL H 233      21.445   7.082  22.586  1.00 31.53           C  
ATOM   1803  C   VAL H 233      24.764   5.601  21.568  1.00 31.55           C  
ATOM   1804  O   VAL H 233      25.619   6.469  21.738  1.00 29.90           O  
ATOM   1805  N   THR H 234      24.953   4.560  20.734  1.00 30.67           N  
ATOM   1806  CA  THR H 234      26.180   4.421  20.000  1.00 29.61           C  
ATOM   1807  CB  THR H 234      26.831   3.083  20.199  1.00 32.27           C  
ATOM   1808  OG1 THR H 234      27.113   2.881  21.576  1.00 35.60           O  
ATOM   1809  CG2 THR H 234      28.128   3.028  19.375  1.00 30.59           C  
ATOM   1810  C   THR H 234      25.842   4.527  18.548  1.00 32.07           C  
ATOM   1811  O   THR H 234      24.977   3.810  18.048  1.00 33.16           O  
ATOM   1812  N   VAL H 235      26.516   5.445  17.828  1.00 30.61           N  
ATOM   1813  CA  VAL H 235      26.232   5.571  16.429  1.00 29.40           C  
ATOM   1814  CB  VAL H 235      25.664   6.911  16.060  1.00 30.81           C  
ATOM   1815  CG1 VAL H 235      25.461   6.955  14.537  1.00 32.69           C  
ATOM   1816  CG2 VAL H 235      24.375   7.130  16.871  1.00 30.72           C  
ATOM   1817  C   VAL H 235      27.513   5.407  15.685  1.00 29.44           C  
ATOM   1818  O   VAL H 235      28.481   6.125  15.927  1.00 30.57           O  
ATOM   1819  N   SER H 236      27.551   4.436  14.752  1.00 29.65           N  
ATOM   1820  CA  SER H 236      28.748   4.255  13.989  1.00 28.99           C  
ATOM   1821  CB  SER H 236      29.846   3.478  14.735  1.00 31.63           C  
ATOM   1822  OG  SER H 236      30.991   3.342  13.905  1.00 32.08           O  
ATOM   1823  C   SER H 236      28.399   3.468  12.773  1.00 32.57           C  
ATOM   1824  O   SER H 236      27.404   2.745  12.745  1.00 31.92           O  
ATOM   1825  N   SER H 237      29.220   3.611  11.718  1.00 29.61           N  
ATOM   1826  CA  SER H 237      29.014   2.861  10.518  1.00 34.69           C  
ATOM   1827  CB  SER H 237      29.266   3.675   9.238  1.00 39.97           C  
ATOM   1828  OG  SER H 237      28.301   4.710   9.122  1.00 43.25           O  
ATOM   1829  C   SER H 237      30.037   1.733  10.545  1.00 35.75           C  
ATOM   1830  O   SER H 237      29.615   0.545  10.528  1.00 35.53           O  
ATOM   1831  OXT SER H 237      31.259   2.044  10.585  1.00  0.00           O1-
TER    1832      SER H 237 
CONECT  162  654
CONECT  654  162
CONECT  967 1553
CONECT 1553  967
END
