# Supplementary material for: Fully automated antibody structure prediction using BIOVIA tools: Validation study
Source: PLoS One. 2017 May 18;12(5):e0177923. doi: 10.1371/journal.pone.0177923 (PMC5436848; doi:10.1371/journal.pone.0177923)
Supplement: S3 Dataset — Predicted structures using the Top5 framework method, Chothia CDR definition with canonical filtering, using up to 5 CDR templates rather than the default 3, and generating 10 CDR models. (ZIP) [file pone.0177923.s005.zip › 4NUG_LH_FV_FinalModel.pdb]

REMARK   Accelrys Discovery Studio PDB file
REMARK   Created:  2015-11-30T20:00:36Z
SSBOND   1 CYS L   23    CYS L   93                                     
SSBOND   2 CYS H  134    CYS H  208                                     
ATOM      1  N   ASP L   1      25.947  32.404  25.853  1.00 28.25           N1+
ATOM      2  CA  ASP L   1      25.517  31.601  27.022  1.00 28.44           C  
ATOM      3  CB  ASP L   1      25.660  30.103  26.705  1.00 28.06           C  
ATOM      4  CG  ASP L   1      24.760  29.787  25.517  1.00 32.86           C  
ATOM      5  OD1 ASP L   1      23.616  30.315  25.479  1.00 36.93           O  
ATOM      6  OD2 ASP L   1      25.211  29.028  24.618  1.00 35.60           O1-
ATOM      7  C   ASP L   1      26.427  31.937  28.159  1.00 27.18           C  
ATOM      8  O   ASP L   1      27.432  32.621  27.972  1.00 27.64           O  
ATOM      9  N   ILE L   2      26.096  31.471  29.378  1.00 24.23           N  
ATOM     10  CA  ILE L   2      26.940  31.758  30.500  1.00 23.29           C  
ATOM     11  CB  ILE L   2      26.219  31.827  31.819  1.00 23.30           C  
ATOM     12  CG1 ILE L   2      25.083  32.859  31.759  1.00 23.44           C  
ATOM     13  CG2 ILE L   2      27.253  32.154  32.910  1.00 22.60           C  
ATOM     14  CD1 ILE L   2      24.225  32.887  33.020  1.00 27.70           C  
ATOM     15  C   ILE L   2      27.913  30.629  30.589  1.00 22.66           C  
ATOM     16  O   ILE L   2      27.533  29.459  30.581  1.00 22.29           O  
ATOM     17  N   VAL L   3      29.215  30.951  30.659  1.00 21.03           N  
ATOM     18  CA  VAL L   3      30.172  29.888  30.707  1.00 22.11           C  
ATOM     19  CB  VAL L   3      31.414  30.153  29.909  1.00 24.49           C  
ATOM     20  CG1 VAL L   3      31.043  30.189  28.420  1.00 26.62           C  
ATOM     21  CG2 VAL L   3      32.047  31.460  30.406  1.00 26.13           C  
ATOM     22  C   VAL L   3      30.569  29.682  32.129  1.00 20.85           C  
ATOM     23  O   VAL L   3      30.821  30.638  32.862  1.00 21.57           O  
ATOM     24  N   MET L   4      30.613  28.405  32.560  1.00 19.80           N  
ATOM     25  CA  MET L   4      31.010  28.119  33.907  1.00 19.26           C  
ATOM     26  CB  MET L   4      30.041  27.195  34.669  1.00 18.31           C  
ATOM     27  CG  MET L   4      28.638  27.790  34.832  1.00 16.83           C  
ATOM     28  SD  MET L   4      28.589  29.421  35.637  1.00 18.85           S  
ATOM     29  CE  MET L   4      29.017  28.822  37.294  1.00 16.86           C  
ATOM     30  C   MET L   4      32.345  27.445  33.840  1.00 20.72           C  
ATOM     31  O   MET L   4      32.524  26.475  33.104  1.00 20.48           O  
ATOM     32  N   THR L   5      33.322  27.953  34.617  1.00 21.12           N  
ATOM     33  CA  THR L   5      34.659  27.427  34.590  1.00 21.79           C  
ATOM     34  CB  THR L   5      35.686  28.504  34.381  1.00 22.93           C  
ATOM     35  OG1 THR L   5      35.437  29.187  33.162  1.00 25.96           O  
ATOM     36  CG2 THR L   5      37.090  27.877  34.369  1.00 24.04           C  
ATOM     37  C   THR L   5      34.953  26.817  35.924  1.00 21.05           C  
ATOM     38  O   THR L   5      34.815  27.466  36.960  1.00 20.10           O  
ATOM     39  N   GLN L   6      35.386  25.538  35.931  1.00 20.59           N  
ATOM     40  CA  GLN L   6      35.677  24.911  37.185  1.00 22.24           C  
ATOM     41  CB  GLN L   6      34.891  23.608  37.417  1.00 20.72           C  
ATOM     42  CG  GLN L   6      33.394  23.871  37.600  1.00 20.55           C  
ATOM     43  CD  GLN L   6      32.667  22.550  37.801  1.00 18.37           C  
ATOM     44  OE1 GLN L   6      31.724  22.237  37.074  1.00 19.79           O  
ATOM     45  NE2 GLN L   6      33.102  21.758  38.818  1.00 17.12           N  
ATOM     46  C   GLN L   6      37.140  24.629  37.269  1.00 24.70           C  
ATOM     47  O   GLN L   6      37.794  24.264  36.293  1.00 26.41           O  
ATOM     48  N   THR L   7      37.695  24.851  38.473  1.00 24.36           N  
ATOM     49  CA  THR L   7      39.079  24.591  38.699  0.94 26.05           C  
ATOM     50  CB  THR L   7      39.893  25.855  38.691  0.94 27.52           C  
ATOM     51  OG1 THR L   7      39.726  26.530  37.452  0.93 29.53           O  
ATOM     52  CG2 THR L   7      41.373  25.507  38.888  0.93 27.38           C  
ATOM     53  C   THR L   7      39.167  23.936  40.046  1.00 25.83           C  
ATOM     54  O   THR L   7      38.401  24.271  40.952  1.00 26.27           O  
ATOM     55  N   PRO L   8      40.053  22.996  40.233  1.00 25.32           N  
ATOM     56  CA  PRO L   8      40.958  22.484  39.242  1.00 25.56           C  
ATOM     57  CD  PRO L   8      40.351  22.497  41.564  1.00 24.35           C  
ATOM     58  CB  PRO L   8      42.076  21.800  40.024  1.00 25.15           C  
ATOM     59  CG  PRO L   8      41.392  21.388  41.338  1.00 24.50           C  
ATOM     60  C   PRO L   8      40.223  21.467  38.435  1.00 25.25           C  
ATOM     61  O   PRO L   8      39.087  21.147  38.780  1.00 24.79           O  
ATOM     62  N   LEU L   9      40.837  20.983  37.338  1.00 25.58           N  
ATOM     63  CA  LEU L   9      40.253  19.926  36.568  1.00 26.48           C  
ATOM     64  CB  LEU L   9      40.960  19.668  35.226  1.00 28.91           C  
ATOM     65  CG  LEU L   9      40.886  20.870  34.264  1.00 34.47           C  
ATOM     66  CD1 LEU L   9      41.758  22.039  34.749  1.00 35.29           C  
ATOM     67  CD2 LEU L   9      41.189  20.451  32.820  1.00 33.68           C  
ATOM     68  C   LEU L   9      40.309  18.664  37.379  1.00 25.82           C  
ATOM     69  O   LEU L   9      39.380  17.860  37.353  1.00 24.07           O  
ATOM     70  N   SER L  10      41.422  18.454  38.111  1.00 25.48           N  
ATOM     71  CA  SER L  10      41.575  17.274  38.920  1.00 25.50           C  
ATOM     72  CB  SER L  10      42.544  16.249  38.303  1.00 27.85           C  
ATOM     73  OG  SER L  10      43.828  16.832  38.141  1.00 36.38           O  
ATOM     74  C   SER L  10      42.135  17.684  40.252  1.00 24.58           C  
ATOM     75  O   SER L  10      42.940  18.611  40.340  1.00 23.64           O  
ATOM     76  N   LEU L  11      41.700  17.003  41.339  1.00 24.33           N  
ATOM     77  CA  LEU L  11      42.170  17.340  42.656  1.00 24.95           C  
ATOM     78  CB  LEU L  11      41.130  18.166  43.439  1.00 24.53           C  
ATOM     79  CG  LEU L  11      41.514  18.556  44.879  1.00 26.51           C  
ATOM     80  CD1 LEU L  11      42.817  19.368  44.924  1.00 28.67           C  
ATOM     81  CD2 LEU L  11      40.347  19.285  45.567  1.00 28.50           C  
ATOM     82  C   LEU L  11      42.462  16.077  43.414  1.00 25.46           C  
ATOM     83  O   LEU L  11      41.565  15.286  43.702  1.00 24.57           O  
ATOM     84  N   SER L  12      43.746  15.850  43.757  1.00 26.17           N  
ATOM     85  CA  SER L  12      44.097  14.680  44.512  1.00 27.10           C  
ATOM     86  CB  SER L  12      45.558  14.237  44.337  1.00 28.20           C  
ATOM     87  OG  SER L  12      45.759  13.714  43.034  1.00 35.89           O  
ATOM     88  C   SER L  12      43.903  15.005  45.951  1.00 26.72           C  
ATOM     89  O   SER L  12      44.244  16.097  46.401  1.00 27.70           O  
ATOM     90  N   VAL L  13      43.370  14.043  46.722  1.00 26.25           N  
ATOM     91  CA  VAL L  13      43.098  14.350  48.086  1.00 26.39           C  
ATOM     92  CB  VAL L  13      41.651  14.706  48.262  1.00 25.38           C  
ATOM     93  CG1 VAL L  13      40.800  13.465  47.954  1.00 28.82           C  
ATOM     94  CG2 VAL L  13      41.442  15.300  49.657  1.00 26.57           C  
ATOM     95  C   VAL L  13      43.403  13.147  48.910  1.00 26.69           C  
ATOM     96  O   VAL L  13      43.318  12.012  48.443  1.00 26.28           O  
ATOM     97  N   THR L  14      43.811  13.401  50.166  1.00 27.18           N  
ATOM     98  CA  THR L  14      44.095  12.382  51.128  1.00 26.91           C  
ATOM     99  CB  THR L  14      45.112  12.838  52.131  1.00 29.16           C  
ATOM    100  OG1 THR L  14      46.302  13.248  51.471  1.00 46.70           O  
ATOM    101  CG2 THR L  14      45.416  11.676  53.087  1.00 45.51           C  
ATOM    102  C   THR L  14      42.801  12.142  51.851  1.00 26.33           C  
ATOM    103  O   THR L  14      41.934  13.012  51.889  1.00 26.70           O  
ATOM    104  N   PRO L  15      42.642  10.994  52.444  1.00 26.35           N  
ATOM    105  CA  PRO L  15      41.382  10.662  53.062  1.00 27.69           C  
ATOM    106  CD  PRO L  15      43.311   9.811  51.928  1.00 36.07           C  
ATOM    107  CB  PRO L  15      41.380   9.134  53.220  1.00 29.39           C  
ATOM    108  CG  PRO L  15      42.800   8.680  52.829  1.00 30.67           C  
ATOM    109  C   PRO L  15      40.943  11.416  54.293  1.00 28.43           C  
ATOM    110  O   PRO L  15      39.886  11.114  54.814  1.00 29.08           O  
ATOM    111  N   GLY L  16      41.754  12.222  54.956  1.00 28.38           N  
ATOM    112  CA  GLY L  16      41.238  13.031  56.028  1.00 28.39           C  
ATOM    113  C   GLY L  16      40.855  14.384  55.555  1.00 29.16           C  
ATOM    114  O   GLY L  16      40.050  15.072  56.179  1.00 30.80           O  
ATOM    115  N   GLN L  17      41.535  14.803  54.473  1.00 28.08           N  
ATOM    116  CA  GLN L  17      41.625  16.162  54.014  1.00 28.83           C  
ATOM    117  CB  GLN L  17      42.620  16.340  52.855  1.00 31.58           C  
ATOM    118  CG  GLN L  17      44.080  16.151  53.266  1.00 37.75           C  
ATOM    119  CD  GLN L  17      44.572  17.432  53.931  1.00 42.76           C  
ATOM    120  OE1 GLN L  17      45.657  17.454  54.508  1.00 43.41           O  
ATOM    121  NE2 GLN L  17      43.771  18.530  53.849  1.00 51.86           N  
ATOM    122  C   GLN L  17      40.339  16.773  53.581  1.00 28.53           C  
ATOM    123  O   GLN L  17      39.377  16.132  53.163  1.00 27.95           O  
ATOM    124  N   PRO L  18      40.344  18.067  53.785  1.00 27.62           N  
ATOM    125  CA  PRO L  18      39.281  18.894  53.297  1.00 28.45           C  
ATOM    126  CD  PRO L  18      40.922  18.609  55.004  1.00 40.61           C  
ATOM    127  CB  PRO L  18      39.235  20.132  54.199  1.00 31.09           C  
ATOM    128  CG  PRO L  18      40.563  20.102  54.969  1.00 36.86           C  
ATOM    129  C   PRO L  18      39.556  19.182  51.854  1.00 27.74           C  
ATOM    130  O   PRO L  18      40.721  19.154  51.458  1.00 28.41           O  
ATOM    131  N   ALA L  19      38.515  19.452  51.044  1.00 26.28           N  
ATOM    132  CA  ALA L  19      38.749  19.733  49.658  1.00 25.78           C  
ATOM    133  CB  ALA L  19      38.364  18.581  48.711  1.00 25.30           C  
ATOM    134  C   ALA L  19      37.897  20.902  49.299  1.00 25.04           C  
ATOM    135  O   ALA L  19      36.836  21.108  49.887  1.00 24.25           O  
ATOM    136  N   SER L  20      38.365  21.720  48.334  1.00 24.16           N  
ATOM    137  CA  SER L  20      37.599  22.850  47.911  1.00 24.24           C  
ATOM    138  CB  SER L  20      38.147  24.193  48.421  1.00 26.17           C  
ATOM    139  OG  SER L  20      39.447  24.419  47.901  1.00 30.17           O  
ATOM    140  C   SER L  20      37.637  22.877  46.419  1.00 23.89           C  
ATOM    141  O   SER L  20      38.688  22.681  45.809  1.00 24.16           O  
ATOM    142  N   ILE L  21      36.465  23.116  45.795  1.00 23.78           N  
ATOM    143  CA  ILE L  21      36.368  23.157  44.366  1.00 23.37           C  
ATOM    144  CB  ILE L  21      35.551  22.033  43.796  1.00 24.04           C  
ATOM    145  CG1 ILE L  21      36.238  20.689  44.104  1.00 24.63           C  
ATOM    146  CG2 ILE L  21      35.352  22.285  42.293  1.00 25.36           C  
ATOM    147  CD1 ILE L  21      35.376  19.462  43.811  1.00 26.65           C  
ATOM    148  C   ILE L  21      35.738  24.463  44.000  1.00 22.34           C  
ATOM    149  O   ILE L  21      34.783  24.910  44.633  1.00 21.43           O  
ATOM    150  N   SER L  22      36.271  25.109  42.947  1.00 21.91           N  
ATOM    151  CA  SER L  22      35.817  26.422  42.592  0.90 22.54           C  
ATOM    152  CB  SER L  22      36.991  27.395  42.381  0.90 25.21           C  
ATOM    153  OG  SER L  22      36.523  28.687  42.028  0.90 30.24           O  
ATOM    154  C   SER L  22      35.042  26.365  41.312  1.00 22.46           C  
ATOM    155  O   SER L  22      35.328  25.566  40.422  1.00 21.84           O  
ATOM    156  N   CYS L  23      34.003  27.220  41.216  1.00 21.31           N  
ATOM    157  CA  CYS L  23      33.201  27.338  40.030  1.00 22.09           C  
ATOM    158  CB  CYS L  23      31.817  26.659  40.177  1.00 22.34           C  
ATOM    159  SG  CYS L  23      30.778  26.793  38.690  1.00 26.50           S  
ATOM    160  C   CYS L  23      33.013  28.813  39.778  1.00 21.95           C  
ATOM    161  O   CYS L  23      32.506  29.537  40.636  1.00 22.69           O  
ATOM    162  N   LYS L  24      33.439  29.300  38.589  1.00 22.87           N  
ATOM    163  CA  LYS L  24      33.314  30.698  38.267  1.00 23.28           C  
ATOM    164  CB  LYS L  24      34.647  31.378  37.886  1.00 27.16           C  
ATOM    165  CG  LYS L  24      35.628  31.557  39.050  1.00 34.15           C  
ATOM    166  CD  LYS L  24      37.045  31.941  38.614  1.00 40.71           C  
ATOM    167  CE  LYS L  24      38.027  32.139  39.774  1.00 42.17           C  
ATOM    168  NZ  LYS L  24      37.769  33.428  40.456  1.00 44.21           N1+
ATOM    169  C   LYS L  24      32.411  30.822  37.079  1.00 23.95           C  
ATOM    170  O   LYS L  24      32.434  29.991  36.173  1.00 23.93           O  
ATOM    171  N   SER L  25      31.588  31.887  37.056  1.00 23.57           N  
ATOM    172  CA  SER L  25      30.664  32.099  35.981  1.00 23.15           C  
ATOM    173  CB  SER L  25      29.248  32.374  36.478  1.00 22.65           C  
ATOM    174  OG  SER L  25      29.263  33.477  37.374  1.00 22.96           O  
ATOM    175  C   SER L  25      31.104  33.308  35.224  1.00 23.43           C  
ATOM    176  O   SER L  25      31.752  34.199  35.766  1.00 23.27           O  
ATOM    177  N   SER L  26      30.747  33.366  33.925  1.00 20.52           N  
ATOM    178  CA  SER L  26      31.089  34.468  33.069  1.00 20.92           C  
ATOM    179  CB  SER L  26      30.762  34.192  31.593  1.00 20.29           C  
ATOM    180  OG  SER L  26      31.118  35.317  30.805  1.00 20.78           O  
ATOM    181  C   SER L  26      30.318  35.680  33.470  1.00 22.40           C  
ATOM    182  O   SER L  26      30.789  36.808  33.318  1.00 24.94           O  
ATOM    183  N   GLU L  27      29.085  35.485  33.977  1.00 22.68           N  
ATOM    184  CA  GLU L  27      28.288  36.610  34.358  1.00 22.34           C  
ATOM    185  CB  GLU L  27      27.195  36.959  33.333  0.80 24.27           C  
ATOM    186  CG  GLU L  27      26.249  35.802  33.013  0.80 26.98           C  
ATOM    187  CD  GLU L  27      25.250  36.303  31.980  0.80 29.17           C  
ATOM    188  OE1 GLU L  27      25.362  37.489  31.573  1.00  0.00           O  
ATOM    189  OE2 GLU L  27      24.363  35.502  31.583  0.75 31.27           O1-
ATOM    190  C   GLU L  27      27.650  36.301  35.672  1.00 22.23           C  
ATOM    191  O   GLU L  27      27.608  35.150  36.105  1.00 20.49           O  
ATOM    192  N   SER L  28      27.147  37.352  36.346  1.00 23.51           N  
ATOM    193  CA  SER L  28      26.576  37.198  37.650  1.00 23.41           C  
ATOM    194  CB  SER L  28      26.132  38.527  38.284  1.00 23.89           C  
ATOM    195  OG  SER L  28      25.579  38.293  39.571  1.00 25.41           O  
ATOM    196  C   SER L  28      25.384  36.301  37.578  1.00 22.80           C  
ATOM    197  O   SER L  28      24.526  36.408  36.701  1.00 24.12           O  
ATOM    198  N   LEU L  29      25.361  35.350  38.523  1.00 20.15           N  
ATOM    199  CA  LEU L  29      24.363  34.355  38.774  1.00 19.44           C  
ATOM    200  CB  LEU L  29      24.874  33.265  39.729  1.00 17.14           C  
ATOM    201  CG  LEU L  29      25.747  32.192  39.062  1.00 15.48           C  
ATOM    202  CD1 LEU L  29      24.889  31.066  38.476  1.00 13.35           C  
ATOM    203  CD2 LEU L  29      26.639  32.802  37.980  1.00 15.07           C  
ATOM    204  C   LEU L  29      23.138  34.937  39.393  1.00 21.59           C  
ATOM    205  O   LEU L  29      22.079  34.319  39.333  1.00 23.18           O  
ATOM    206  N   ARG L  30      23.254  36.089  40.077  1.00 20.97           N  
ATOM    207  CA  ARG L  30      22.128  36.609  40.800  1.00 21.08           C  
ATOM    208  CB  ARG L  30      22.449  37.894  41.584  1.00 21.23           C  
ATOM    209  CG  ARG L  30      22.917  39.049  40.696  1.00 24.69           C  
ATOM    210  CD  ARG L  30      23.239  40.329  41.470  1.00  0.00           C  
ATOM    211  NE  ARG L  30      21.969  40.817  42.080  1.00  0.00           N  
ATOM    212  CZ  ARG L  30      21.581  40.360  43.307  1.00  0.00           C  
ATOM    213  NH1 ARG L  30      22.360  39.465  43.982  1.00  0.00           N1+
ATOM    214  NH2 ARG L  30      20.414  40.802  43.860  1.00  0.00           N  
ATOM    215  C   ARG L  30      20.990  36.910  39.875  1.00 21.82           C  
ATOM    216  O   ARG L  30      21.160  37.492  38.804  1.00 22.86           O  
ATOM    217  N   GLN L  31      19.775  36.494  40.288  1.00 22.77           N  
ATOM    218  CA  GLN L  31      18.578  36.743  39.535  1.00 24.73           C  
ATOM    219  CB  GLN L  31      17.464  35.706  39.735  0.80 23.82           C  
ATOM    220  CG  GLN L  31      17.776  34.304  39.234  0.80 24.02           C  
ATOM    221  CD  GLN L  31      16.554  33.451  39.526  1.00 25.96           C  
ATOM    222  OE1 GLN L  31      15.545  33.943  40.029  1.00 26.07           O  
ATOM    223  NE2 GLN L  31      16.642  32.133  39.203  0.75 22.13           N  
ATOM    224  C   GLN L  31      17.981  38.012  40.044  1.00 26.88           C  
ATOM    225  O   GLN L  31      18.356  38.513  41.104  1.00 28.25           O  
ATOM    226  N   SER L  32      17.010  38.549  39.284  1.00 26.71           N  
ATOM    227  CA  SER L  32      16.342  39.767  39.638  0.91 26.54           C  
ATOM    228  CB  SER L  32      15.327  40.215  38.575  0.91 26.64           C  
ATOM    229  OG  SER L  32      15.995  40.496  37.355  0.91 31.57           O  
ATOM    230  C   SER L  32      15.587  39.542  40.909  1.00 25.83           C  
ATOM    231  O   SER L  32      15.426  40.458  41.715  1.00 28.02           O  
ATOM    232  N   ASN L  33      15.103  38.305  41.120  1.00 24.10           N  
ATOM    233  CA  ASN L  33      14.349  37.992  42.299  1.00 22.90           C  
ATOM    234  CB  ASN L  33      13.675  36.602  42.275  1.00 21.64           C  
ATOM    235  CG  ASN L  33      14.716  35.497  42.201  1.00 23.18           C  
ATOM    236  OD1 ASN L  33      15.903  35.751  42.013  1.00 23.43           O  
ATOM    237  ND2 ASN L  33      14.251  34.226  42.341  1.00 24.14           N  
ATOM    238  C   ASN L  33      15.257  38.116  43.484  1.00 22.97           C  
ATOM    239  O   ASN L  33      14.799  38.348  44.601  1.00 23.48           O  
ATOM    240  N   GLY L  34      16.581  37.966  43.279  1.00 21.60           N  
ATOM    241  CA  GLY L  34      17.482  38.120  44.387  1.00 20.92           C  
ATOM    242  C   GLY L  34      18.036  36.787  44.787  1.00 21.47           C  
ATOM    243  O   GLY L  34      18.770  36.684  45.768  1.00 24.48           O  
ATOM    244  N   LYS L  35      17.702  35.722  44.037  1.00 19.47           N  
ATOM    245  CA  LYS L  35      18.193  34.420  44.382  1.00 18.07           C  
ATOM    246  CB  LYS L  35      17.061  33.389  44.362  1.00 20.08           C  
ATOM    247  CG  LYS L  35      15.925  33.779  45.313  1.00 22.56           C  
ATOM    248  CD  LYS L  35      14.588  33.099  45.010  1.00 27.83           C  
ATOM    249  CE  LYS L  35      13.465  33.499  45.968  1.00 32.56           C  
ATOM    250  NZ  LYS L  35      13.772  33.021  47.333  1.00 32.05           N1+
ATOM    251  C   LYS L  35      19.239  34.038  43.373  1.00 17.35           C  
ATOM    252  O   LYS L  35      19.209  34.490  42.230  1.00 16.53           O  
ATOM    253  N   THR L  36      20.219  33.206  43.783  1.00 16.09           N  
ATOM    254  CA  THR L  36      21.282  32.799  42.900  1.00 16.43           C  
ATOM    255  CB  THR L  36      22.638  32.950  43.529  1.00 17.45           C  
ATOM    256  OG1 THR L  36      22.858  34.303  43.900  1.00 19.58           O  
ATOM    257  CG2 THR L  36      23.711  32.489  42.531  1.00 17.75           C  
ATOM    258  C   THR L  36      21.093  31.341  42.627  1.00 16.08           C  
ATOM    259  O   THR L  36      21.144  30.535  43.551  1.00 15.63           O  
ATOM    260  N   SER L  37      20.893  30.947  41.351  1.00 15.90           N  
ATOM    261  CA  SER L  37      20.633  29.554  41.110  1.00 13.59           C  
ATOM    262  CB  SER L  37      19.561  29.318  40.033  1.00 14.50           C  
ATOM    263  OG  SER L  37      18.323  29.876  40.448  1.00 12.98           O  
ATOM    264  C   SER L  37      21.874  28.853  40.652  1.00 13.79           C  
ATOM    265  O   SER L  37      22.133  28.701  39.458  1.00 13.90           O  
ATOM    266  N   LEU L  38      22.660  28.375  41.630  1.00 15.50           N  
ATOM    267  CA  LEU L  38      23.862  27.635  41.365  1.00 16.10           C  
ATOM    268  CB  LEU L  38      25.187  28.342  41.720  1.00 17.09           C  
ATOM    269  CG  LEU L  38      26.380  27.362  41.658  1.00 18.53           C  
ATOM    270  CD1 LEU L  38      26.441  26.614  40.334  1.00 15.61           C  
ATOM    271  CD2 LEU L  38      27.719  28.037  41.890  1.00 17.74           C  
ATOM    272  C   LEU L  38      23.785  26.358  42.148  1.00 15.31           C  
ATOM    273  O   LEU L  38      23.628  26.369  43.369  1.00 15.41           O  
ATOM    274  N   TYR L  39      23.919  25.218  41.435  1.00 14.87           N  
ATOM    275  CA  TYR L  39      23.819  23.880  41.969  1.00 14.69           C  
ATOM    276  CB  TYR L  39      22.861  22.978  41.199  1.00 14.74           C  
ATOM    277  CG  TYR L  39      21.581  22.785  41.888  1.00 13.70           C  
ATOM    278  CD1 TYR L  39      20.774  23.829  42.229  1.00  0.00           C  
ATOM    279  CD2 TYR L  39      21.210  21.496  42.175  1.00 13.34           C  
ATOM    280  CE1 TYR L  39      19.589  23.536  42.842  1.00 15.42           C  
ATOM    281  CE2 TYR L  39      20.026  21.206  42.776  1.00  0.00           C  
ATOM    282  CZ  TYR L  39      19.205  22.238  43.104  1.00  0.00           C  
ATOM    283  OH  TYR L  39      17.973  21.968  43.737  1.00  0.00           O  
ATOM    284  C   TYR L  39      25.086  23.113  41.787  1.00 14.95           C  
ATOM    285  O   TYR L  39      25.880  23.391  40.891  1.00 15.40           O  
ATOM    286  N   TRP L  40      25.288  22.094  42.655  1.00 13.81           N  
ATOM    287  CA  TRP L  40      26.439  21.241  42.518  1.00 14.67           C  
ATOM    288  CB  TRP L  40      27.473  21.371  43.657  1.00 13.88           C  
ATOM    289  CG  TRP L  40      28.114  22.739  43.791  1.00 16.43           C  
ATOM    290  CD2 TRP L  40      29.402  23.126  43.273  1.00 16.27           C  
ATOM    291  CD1 TRP L  40      27.615  23.836  44.432  1.00 15.85           C  
ATOM    292  NE1 TRP L  40      28.504  24.880  44.344  1.00 16.15           N  
ATOM    293  CE2 TRP L  40      29.608  24.460  43.635  1.00 16.42           C  
ATOM    294  CE3 TRP L  40      30.337  22.436  42.556  1.00 16.35           C  
ATOM    295  CZ2 TRP L  40      30.752  25.120  43.283  1.00 16.86           C  
ATOM    296  CZ3 TRP L  40      31.491  23.108  42.206  1.00 16.11           C  
ATOM    297  CH2 TRP L  40      31.697  24.425  42.562  1.00 17.43           C  
ATOM    298  C   TRP L  40      25.979  19.808  42.496  1.00 14.47           C  
ATOM    299  O   TRP L  40      25.120  19.401  43.279  1.00 15.12           O  
ATOM    300  N   TYR L  41      26.544  18.996  41.576  1.00 14.74           N  
ATOM    301  CA  TYR L  41      26.205  17.598  41.529  1.00 14.90           C  
ATOM    302  CB  TYR L  41      25.387  17.118  40.321  1.00 14.21           C  
ATOM    303  CG  TYR L  41      23.977  17.494  40.479  1.00 13.94           C  
ATOM    304  CD1 TYR L  41      23.695  18.813  40.598  1.00 15.23           C  
ATOM    305  CD2 TYR L  41      22.953  16.574  40.462  1.00 14.22           C  
ATOM    306  CE1 TYR L  41      22.414  19.227  40.750  1.00 15.00           C  
ATOM    307  CE2 TYR L  41      21.649  16.991  40.609  1.00 14.32           C  
ATOM    308  CZ  TYR L  41      21.385  18.332  40.761  1.00 14.59           C  
ATOM    309  OH  TYR L  41      20.068  18.808  40.930  1.00 20.46           O  
ATOM    310  C   TYR L  41      27.448  16.774  41.553  1.00 15.28           C  
ATOM    311  O   TYR L  41      28.543  17.230  41.220  1.00 16.01           O  
ATOM    312  N   ARG L  42      27.280  15.511  41.997  1.00 15.17           N  
ATOM    313  CA  ARG L  42      28.350  14.564  42.062  1.00 15.91           C  
ATOM    314  CB  ARG L  42      28.551  13.982  43.468  1.00 15.11           C  
ATOM    315  CG  ARG L  42      29.748  13.036  43.565  1.00 18.76           C  
ATOM    316  CD  ARG L  42      29.948  12.455  44.964  1.00 19.38           C  
ATOM    317  NE  ARG L  42      28.768  11.600  45.271  1.00  0.00           N  
ATOM    318  CZ  ARG L  42      28.167  11.698  46.490  1.00  0.00           C  
ATOM    319  NH1 ARG L  42      28.634  12.596  47.407  1.00  0.00           N1+
ATOM    320  NH2 ARG L  42      27.092  10.910  46.789  1.00  0.00           N  
ATOM    321  C   ARG L  42      27.998  13.424  41.164  1.00 15.50           C  
ATOM    322  O   ARG L  42      26.873  12.927  41.174  1.00 15.45           O  
ATOM    323  N   GLN L  43      28.973  12.973  40.357  1.00 15.33           N  
ATOM    324  CA  GLN L  43      28.730  11.904  39.438  1.00 15.88           C  
ATOM    325  CB  GLN L  43      28.909  12.418  38.009  1.00 15.26           C  
ATOM    326  CG  GLN L  43      28.687  11.446  36.865  1.00 17.02           C  
ATOM    327  CD  GLN L  43      28.974  12.283  35.630  1.00 17.80           C  
ATOM    328  OE1 GLN L  43      28.329  13.298  35.376  1.00 17.52           O  
ATOM    329  NE2 GLN L  43      30.015  11.883  34.862  1.00 16.64           N  
ATOM    330  C   GLN L  43      29.746  10.832  39.710  1.00 17.00           C  
ATOM    331  O   GLN L  43      30.951  11.061  39.635  1.00 17.22           O  
ATOM    332  N   LYS L  44      29.254   9.623  40.043  1.00 18.07           N  
ATOM    333  CA  LYS L  44      30.052   8.464  40.330  1.00 21.38           C  
ATOM    334  CB  LYS L  44      29.356   7.536  41.347  1.00 22.69           C  
ATOM    335  CG  LYS L  44      28.982   8.247  42.655  1.00 25.12           C  
ATOM    336  CD  LYS L  44      27.971   7.489  43.526  1.00 29.79           C  
ATOM    337  CE  LYS L  44      27.545   8.244  44.791  1.00 31.13           C  
ATOM    338  NZ  LYS L  44      26.799   7.339  45.696  1.00 32.20           N1+
ATOM    339  C   LYS L  44      30.133   7.718  39.034  1.00 23.31           C  
ATOM    340  O   LYS L  44      29.275   7.896  38.169  1.00 24.18           O  
ATOM    341  N   PRO L  45      31.125   6.891  38.847  1.00 25.18           N  
ATOM    342  CA  PRO L  45      31.238   6.197  37.597  1.00 25.60           C  
ATOM    343  CD  PRO L  45      32.410   7.040  39.505  1.00 25.88           C  
ATOM    344  CB  PRO L  45      32.648   5.595  37.569  1.00 26.55           C  
ATOM    345  CG  PRO L  45      33.207   5.831  38.990  1.00 27.10           C  
ATOM    346  C   PRO L  45      30.120   5.233  37.383  1.00 25.94           C  
ATOM    347  O   PRO L  45      29.787   4.474  38.292  1.00 27.15           O  
ATOM    348  N   GLY L  46      29.529   5.260  36.176  1.00 27.24           N  
ATOM    349  CA  GLY L  46      28.481   4.351  35.829  1.00 27.30           C  
ATOM    350  C   GLY L  46      27.189   4.805  36.433  1.00 27.74           C  
ATOM    351  O   GLY L  46      26.186   4.100  36.322  1.00 28.55           O  
ATOM    352  N   GLN L  47      27.153   5.984  37.088  1.00 26.36           N  
ATOM    353  CA  GLN L  47      25.893   6.375  37.659  1.00 25.95           C  
ATOM    354  CB  GLN L  47      25.810   6.201  39.187  1.00 28.12           C  
ATOM    355  CG  GLN L  47      25.899   4.726  39.599  1.00 32.22           C  
ATOM    356  CD  GLN L  47      25.729   4.614  41.107  1.00 36.89           C  
ATOM    357  OE1 GLN L  47      25.695   5.615  41.820  1.00 38.73           O  
ATOM    358  NE2 GLN L  47      25.615   3.355  41.609  1.00 39.69           N  
ATOM    359  C   GLN L  47      25.594   7.793  37.289  1.00 23.30           C  
ATOM    360  O   GLN L  47      26.483   8.543  36.896  1.00 22.24           O  
ATOM    361  N   SER L  48      24.293   8.152  37.342  1.00 22.56           N  
ATOM    362  CA  SER L  48      23.771   9.445  36.991  0.94 21.82           C  
ATOM    363  CB  SER L  48      22.242   9.402  36.838  0.94 22.46           C  
ATOM    364  OG  SER L  48      21.658   8.860  38.013  0.93 27.24           O  
ATOM    365  C   SER L  48      24.144  10.413  38.071  1.00 20.73           C  
ATOM    366  O   SER L  48      24.457   9.987  39.181  1.00 20.44           O  
ATOM    367  N   PRO L  49      24.155  11.700  37.806  1.00 20.29           N  
ATOM    368  CA  PRO L  49      24.516  12.627  38.832  1.00 19.24           C  
ATOM    369  CD  PRO L  49      23.193  12.327  36.953  1.00 19.94           C  
ATOM    370  CB  PRO L  49      24.112  14.001  38.477  1.00 20.21           C  
ATOM    371  CG  PRO L  49      22.904  13.701  37.598  1.00 20.66           C  
ATOM    372  C   PRO L  49      23.577  12.514  39.961  1.00 18.39           C  
ATOM    373  O   PRO L  49      22.465  12.004  39.804  1.00 18.59           O  
ATOM    374  N   GLN L  50      24.028  13.078  41.089  1.00 18.18           N  
ATOM    375  CA  GLN L  50      23.223  13.211  42.248  0.90 18.45           C  
ATOM    376  CB  GLN L  50      23.668  12.301  43.405  0.90 21.96           C  
ATOM    377  CG  GLN L  50      23.508  10.814  43.096  0.90 28.18           C  
ATOM    378  CD  GLN L  50      23.987  10.007  44.293  0.90 33.43           C  
ATOM    379  OE1 GLN L  50      24.106   8.784  44.220  0.50 33.37           O  
ATOM    380  NE2 GLN L  50      24.280  10.706  45.424  0.50 31.92           N  
ATOM    381  C   GLN L  50      23.403  14.619  42.725  1.00 16.86           C  
ATOM    382  O   GLN L  50      24.527  15.113  42.828  1.00 16.46           O  
ATOM    383  N   LEU L  51      22.268  15.278  43.025  1.00 16.93           N  
ATOM    384  CA  LEU L  51      22.156  16.640  43.475  1.00 15.83           C  
ATOM    385  CB  LEU L  51      20.665  17.033  43.420  1.00 14.66           C  
ATOM    386  CG  LEU L  51      20.254  18.448  43.851  1.00 16.63           C  
ATOM    387  CD1 LEU L  51      18.776  18.662  43.535  1.00 15.26           C  
ATOM    388  CD2 LEU L  51      20.510  18.710  45.332  1.00 14.94           C  
ATOM    389  C   LEU L  51      22.674  16.747  44.884  1.00 17.34           C  
ATOM    390  O   LEU L  51      22.168  16.083  45.790  1.00 18.59           O  
ATOM    391  N   LEU L  52      23.810  17.466  45.062  1.00 16.84           N  
ATOM    392  CA  LEU L  52      24.397  17.756  46.350  1.00 17.13           C  
ATOM    393  CB  LEU L  52      25.918  17.936  46.245  1.00 18.62           C  
ATOM    394  CG  LEU L  52      26.668  16.641  45.888  1.00 21.12           C  
ATOM    395  CD1 LEU L  52      28.175  16.888  45.751  1.00 24.77           C  
ATOM    396  CD2 LEU L  52      26.358  15.525  46.898  1.00 20.80           C  
ATOM    397  C   LEU L  52      23.862  18.996  47.008  1.00 16.78           C  
ATOM    398  O   LEU L  52      23.375  18.959  48.138  1.00 16.75           O  
ATOM    399  N   VAL L  53      23.922  20.135  46.274  1.00 15.18           N  
ATOM    400  CA  VAL L  53      23.645  21.417  46.856  1.00 16.11           C  
ATOM    401  CB  VAL L  53      24.893  22.206  47.129  1.00 16.80           C  
ATOM    402  CG1 VAL L  53      24.497  23.597  47.648  1.00 19.97           C  
ATOM    403  CG2 VAL L  53      25.777  21.404  48.101  1.00 16.89           C  
ATOM    404  C   VAL L  53      22.834  22.195  45.866  1.00 16.26           C  
ATOM    405  O   VAL L  53      23.077  22.111  44.663  1.00 14.67           O  
ATOM    406  N   PHE L  54      21.862  22.985  46.373  1.00 15.15           N  
ATOM    407  CA  PHE L  54      20.948  23.751  45.583  1.00 15.02           C  
ATOM    408  CB  PHE L  54      19.490  23.264  45.774  1.00 15.92           C  
ATOM    409  CG  PHE L  54      18.771  23.477  47.071  1.00 18.54           C  
ATOM    410  CD1 PHE L  54      18.061  24.635  47.282  1.00 19.50           C  
ATOM    411  CD2 PHE L  54      18.738  22.510  48.052  1.00 20.17           C  
ATOM    412  CE1 PHE L  54      17.358  24.846  48.445  1.00 21.12           C  
ATOM    413  CE2 PHE L  54      18.036  22.714  49.221  1.00 21.49           C  
ATOM    414  CZ  PHE L  54      17.340  23.883  49.423  1.00 22.09           C  
ATOM    415  C   PHE L  54      20.962  25.174  46.043  1.00 16.41           C  
ATOM    416  O   PHE L  54      21.180  25.429  47.224  1.00 15.36           O  
ATOM    417  N   GLU L  55      20.655  26.083  45.121  1.00 21.93           N  
ATOM    418  CA  GLU L  55      20.647  27.458  45.474  1.00 23.09           C  
ATOM    419  CB  GLU L  55      19.881  27.782  46.770  1.00 23.03           C  
ATOM    420  CG  GLU L  55      18.389  27.482  46.598  1.00 22.93           C  
ATOM    421  CD  GLU L  55      17.669  27.770  47.906  1.00 24.43           C  
ATOM    422  OE1 GLU L  55      18.306  28.359  48.820  1.00 31.25           O  
ATOM    423  OE2 GLU L  55      16.467  27.406  48.004  1.00 30.25           O1-
ATOM    424  C   GLU L  55      22.071  27.882  45.486  1.00 24.78           C  
ATOM    425  O   GLU L  55      22.562  28.387  44.485  1.00 26.63           O  
ATOM    426  N   VAL L  56      22.776  27.753  46.615  1.00 23.39           N  
ATOM    427  CA  VAL L  56      24.181  28.008  46.567  1.00 21.49           C  
ATOM    428  CB  VAL L  56      24.526  29.468  46.680  1.00 20.13           C  
ATOM    429  CG1 VAL L  56      24.387  29.927  48.136  1.00 20.67           C  
ATOM    430  CG2 VAL L  56      25.916  29.686  46.070  1.00 18.93           C  
ATOM    431  C   VAL L  56      24.714  27.270  47.739  1.00 22.56           C  
ATOM    432  O   VAL L  56      25.812  26.715  47.705  1.00 23.69           O  
ATOM    433  N   SER L  57      23.899  27.227  48.813  1.00 22.28           N  
ATOM    434  CA  SER L  57      24.357  26.583  49.998  1.00 22.02           C  
ATOM    435  CB  SER L  57      24.603  27.589  51.133  1.00 23.00           C  
ATOM    436  OG  SER L  57      25.499  28.603  50.707  1.00 23.41           O  
ATOM    437  C   SER L  57      23.314  25.645  50.531  1.00 22.97           C  
ATOM    438  O   SER L  57      23.492  25.158  51.647  1.00 23.06           O  
ATOM    439  N   ASN L  58      22.220  25.307  49.799  1.00 17.91           N  
ATOM    440  CA  ASN L  58      21.388  24.437  50.576  1.00 19.68           C  
ATOM    441  CB  ASN L  58      19.900  24.793  50.522  1.00 18.95           C  
ATOM    442  CG  ASN L  58      19.668  25.941  51.499  1.00 22.02           C  
ATOM    443  OD1 ASN L  58      20.052  25.862  52.666  1.00 23.97           O  
ATOM    444  ND2 ASN L  58      19.023  27.039  51.021  1.00 24.99           N  
ATOM    445  C   ASN L  58      21.610  23.004  50.211  1.00 20.55           C  
ATOM    446  O   ASN L  58      21.685  22.633  49.041  1.00 20.20           O  
ATOM    447  N   ARG L  59      21.746  22.160  51.254  1.00 20.02           N  
ATOM    448  CA  ARG L  59      22.007  20.756  51.105  1.00 21.08           C  
ATOM    449  CB  ARG L  59      22.503  20.082  52.400  1.00 22.81           C  
ATOM    450  CG  ARG L  59      23.973  20.344  52.725  1.00 27.32           C  
ATOM    451  CD  ARG L  59      24.437  19.702  54.033  1.00 30.25           C  
ATOM    452  NE  ARG L  59      23.949  20.556  55.150  1.00 34.88           N  
ATOM    453  CZ  ARG L  59      24.713  21.598  55.591  1.00 36.52           C  
ATOM    454  NH1 ARG L  59      25.903  21.884  54.985  1.00 36.60           N1+
ATOM    455  NH2 ARG L  59      24.282  22.352  56.644  1.00 39.71           N  
ATOM    456  C   ARG L  59      20.752  20.044  50.711  1.00 21.50           C  
ATOM    457  O   ARG L  59      19.674  20.284  51.251  1.00 22.06           O  
ATOM    458  N   PHE L  60      20.886  19.121  49.743  1.00 20.52           N  
ATOM    459  CA  PHE L  60      19.794  18.302  49.312  1.00 21.30           C  
ATOM    460  CB  PHE L  60      20.122  17.570  48.010  1.00 20.09           C  
ATOM    461  CG  PHE L  60      18.909  16.895  47.479  1.00 21.86           C  
ATOM    462  CD1 PHE L  60      17.908  17.626  46.885  1.00 17.87           C  
ATOM    463  CD2 PHE L  60      18.790  15.527  47.545  1.00 15.14           C  
ATOM    464  CE1 PHE L  60      16.793  16.998  46.382  1.00 17.78           C  
ATOM    465  CE2 PHE L  60      17.677  14.895  47.044  1.00 16.71           C  
ATOM    466  CZ  PHE L  60      16.675  15.631  46.463  1.00 14.67           C  
ATOM    467  C   PHE L  60      19.603  17.286  50.390  1.00 22.38           C  
ATOM    468  O   PHE L  60      20.520  17.016  51.162  1.00 21.32           O  
ATOM    469  N   SER L  61      18.398  16.696  50.493  1.00 24.96           N  
ATOM    470  CA  SER L  61      18.191  15.785  51.581  1.00 27.76           C  
ATOM    471  CB  SER L  61      16.747  15.273  51.712  1.00 31.26           C  
ATOM    472  OG  SER L  61      16.645  14.391  52.821  1.00 40.50           O  
ATOM    473  C   SER L  61      19.076  14.593  51.409  1.00 27.79           C  
ATOM    474  O   SER L  61      19.307  14.119  50.299  1.00 27.64           O  
ATOM    475  N   GLY L  62      19.616  14.094  52.539  1.00 28.09           N  
ATOM    476  CA  GLY L  62      20.414  12.904  52.536  1.00 26.77           C  
ATOM    477  C   GLY L  62      21.861  13.250  52.384  1.00 26.36           C  
ATOM    478  O   GLY L  62      22.723  12.411  52.641  1.00 27.47           O  
ATOM    479  N   VAL L  63      22.181  14.493  51.974  1.00 25.00           N  
ATOM    480  CA  VAL L  63      23.567  14.830  51.797  1.00 23.48           C  
ATOM    481  CB  VAL L  63      23.786  16.052  50.939  1.00 20.57           C  
ATOM    482  CG1 VAL L  63      25.270  16.452  50.991  1.00 18.08           C  
ATOM    483  CG2 VAL L  63      23.304  15.741  49.510  1.00 20.04           C  
ATOM    484  C   VAL L  63      24.180  15.073  53.141  1.00 24.42           C  
ATOM    485  O   VAL L  63      23.604  15.759  53.982  1.00 24.59           O  
ATOM    486  N   SER L  64      25.393  14.520  53.356  1.00 25.56           N  
ATOM    487  CA  SER L  64      26.089  14.634  54.606  1.00 26.10           C  
ATOM    488  CB  SER L  64      27.383  13.808  54.648  1.00 26.47           C  
ATOM    489  OG  SER L  64      28.324  14.364  53.742  1.00  0.00           O  
ATOM    490  C   SER L  64      26.490  16.064  54.809  1.00 26.52           C  
ATOM    491  O   SER L  64      26.721  16.810  53.862  1.00 25.92           O  
ATOM    492  N   ASP L  65      26.617  16.455  56.089  1.00 26.51           N  
ATOM    493  CA  ASP L  65      26.938  17.784  56.526  1.00 26.77           C  
ATOM    494  CB  ASP L  65      26.713  17.972  58.039  1.00 31.22           C  
ATOM    495  CG  ASP L  65      27.455  16.874  58.779  1.00 37.17           C  
ATOM    496  OD1 ASP L  65      28.715  16.895  58.772  1.00 38.90           O  
ATOM    497  OD2 ASP L  65      26.766  15.988  59.351  1.00 43.71           O1-
ATOM    498  C   ASP L  65      28.327  18.177  56.113  1.00 25.08           C  
ATOM    499  O   ASP L  65      28.671  19.357  56.129  1.00 25.12           O  
ATOM    500  N   ARG L  66      29.166  17.194  55.739  1.00 23.20           N  
ATOM    501  CA  ARG L  66      30.527  17.428  55.336  1.00 23.07           C  
ATOM    502  CB  ARG L  66      31.261  16.147  54.902  1.00 25.52           C  
ATOM    503  CG  ARG L  66      31.626  15.208  56.051  1.00 30.01           C  
ATOM    504  CD  ARG L  66      32.526  14.043  55.622  1.00 31.88           C  
ATOM    505  NE  ARG L  66      31.667  12.950  55.083  1.00 33.78           N  
ATOM    506  CZ  ARG L  66      31.249  12.965  53.784  1.00 33.76           C  
ATOM    507  NH1 ARG L  66      31.554  14.024  52.983  1.00 34.43           N1+
ATOM    508  NH2 ARG L  66      30.524  11.921  53.289  1.00 33.43           N  
ATOM    509  C   ARG L  66      30.553  18.344  54.145  1.00 22.16           C  
ATOM    510  O   ARG L  66      31.535  19.060  53.944  1.00 22.06           O  
ATOM    511  N   PHE L  67      29.501  18.310  53.297  1.00 21.37           N  
ATOM    512  CA  PHE L  67      29.471  19.109  52.100  1.00 20.66           C  
ATOM    513  CB  PHE L  67      28.644  18.459  50.973  1.00 19.48           C  
ATOM    514  CG  PHE L  67      29.316  17.198  50.544  1.00 20.54           C  
ATOM    515  CD1 PHE L  67      30.267  17.219  49.551  1.00 19.76           C  
ATOM    516  CD2 PHE L  67      28.992  15.994  51.127  1.00 20.20           C  
ATOM    517  CE1 PHE L  67      30.891  16.061  49.151  1.00 20.64           C  
ATOM    518  CE2 PHE L  67      29.613  14.830  50.733  1.00 21.70           C  
ATOM    519  CZ  PHE L  67      30.562  14.863  49.739  1.00 21.05           C  
ATOM    520  C   PHE L  67      28.831  20.441  52.376  1.00 20.76           C  
ATOM    521  O   PHE L  67      27.787  20.523  53.020  1.00 20.65           O  
ATOM    522  N   VAL L  68      29.456  21.539  51.892  1.00 19.61           N  
ATOM    523  CA  VAL L  68      28.873  22.841  52.066  1.00 20.74           C  
ATOM    524  CB  VAL L  68      29.379  23.560  53.282  1.00 21.18           C  
ATOM    525  CG1 VAL L  68      28.856  25.007  53.283  1.00  0.00           C  
ATOM    526  CG2 VAL L  68      28.915  22.757  54.509  1.00  0.00           C  
ATOM    527  C   VAL L  68      29.175  23.660  50.848  1.00 20.68           C  
ATOM    528  O   VAL L  68      30.168  23.428  50.159  1.00 21.81           O  
ATOM    529  N   GLY L  69      28.300  24.642  50.541  1.00 19.14           N  
ATOM    530  CA  GLY L  69      28.504  25.471  49.388  1.00 18.95           C  
ATOM    531  C   GLY L  69      28.395  26.898  49.812  1.00 19.96           C  
ATOM    532  O   GLY L  69      27.681  27.232  50.758  1.00 19.37           O  
ATOM    533  N   SER L  70      29.117  27.782  49.092  1.00 19.57           N  
ATOM    534  CA  SER L  70      29.118  29.180  49.400  1.00 20.91           C  
ATOM    535  CB  SER L  70      30.165  29.566  50.452  1.00 21.35           C  
ATOM    536  OG  SER L  70      31.466  29.335  49.929  1.00 26.10           O  
ATOM    537  C   SER L  70      29.527  29.909  48.165  1.00 21.67           C  
ATOM    538  O   SER L  70      29.850  29.301  47.144  1.00 21.35           O  
ATOM    539  N   GLY L  71      29.510  31.254  48.240  1.00 21.30           N  
ATOM    540  CA  GLY L  71      29.936  32.064  47.137  1.00 22.64           C  
ATOM    541  C   GLY L  71      28.821  32.986  46.782  1.00 23.55           C  
ATOM    542  O   GLY L  71      27.729  32.897  47.336  1.00 23.68           O  
ATOM    543  N   SER L  72      29.089  33.924  45.854  1.00 23.89           N  
ATOM    544  CA  SER L  72      28.053  34.813  45.427  1.00 24.23           C  
ATOM    545  CB  SER L  72      27.781  35.948  46.434  1.00 25.85           C  
ATOM    546  OG  SER L  72      26.724  36.777  45.975  1.00 29.44           O  
ATOM    547  C   SER L  72      28.509  35.419  44.139  1.00 24.24           C  
ATOM    548  O   SER L  72      29.700  35.432  43.834  1.00 24.28           O  
ATOM    549  N   GLY L  73      27.557  35.939  43.338  1.00 24.75           N  
ATOM    550  CA  GLY L  73      27.906  36.574  42.103  1.00 25.87           C  
ATOM    551  C   GLY L  73      28.435  35.552  41.143  1.00 25.58           C  
ATOM    552  O   GLY L  73      27.689  34.706  40.651  1.00 25.14           O  
ATOM    553  N   THR L  74      29.702  35.754  40.730  1.00 25.38           N  
ATOM    554  CA  THR L  74      30.470  34.919  39.842  1.00 25.21           C  
ATOM    555  CB  THR L  74      31.522  35.674  39.078  1.00 26.42           C  
ATOM    556  OG1 THR L  74      32.505  36.183  39.967  1.00 27.60           O  
ATOM    557  CG2 THR L  74      30.854  36.822  38.304  1.00 24.85           C  
ATOM    558  C   THR L  74      31.210  33.785  40.510  1.00 25.38           C  
ATOM    559  O   THR L  74      31.532  32.804  39.842  1.00 25.66           O  
ATOM    560  N   ASP L  75      31.578  33.914  41.808  1.00 24.67           N  
ATOM    561  CA  ASP L  75      32.486  32.967  42.417  1.00 24.86           C  
ATOM    562  CB  ASP L  75      33.598  33.672  43.222  1.00 28.30           C  
ATOM    563  CG  ASP L  75      34.719  32.687  43.519  1.00 34.39           C  
ATOM    564  OD1 ASP L  75      34.890  31.721  42.730  1.00 37.50           O  
ATOM    565  OD2 ASP L  75      35.423  32.891  44.544  1.00 38.11           O1-
ATOM    566  C   ASP L  75      31.779  32.064  43.386  1.00 23.56           C  
ATOM    567  O   ASP L  75      31.117  32.533  44.310  1.00 23.60           O  
ATOM    568  N   PHE L  76      31.928  30.730  43.220  1.00 21.29           N  
ATOM    569  CA  PHE L  76      31.254  29.841  44.124  1.00 19.96           C  
ATOM    570  CB  PHE L  76      29.982  29.234  43.511  1.00 20.02           C  
ATOM    571  CG  PHE L  76      29.063  30.340  43.087  1.00 17.59           C  
ATOM    572  CD1 PHE L  76      29.156  30.877  41.822  1.00 18.54           C  
ATOM    573  CD2 PHE L  76      28.088  30.820  43.927  1.00 19.19           C  
ATOM    574  CE1 PHE L  76      28.309  31.882  41.413  1.00 19.99           C  
ATOM    575  CE2 PHE L  76      27.239  31.825  43.523  1.00 18.81           C  
ATOM    576  CZ  PHE L  76      27.345  32.362  42.265  1.00 20.73           C  
ATOM    577  C   PHE L  76      32.190  28.719  44.479  1.00 20.38           C  
ATOM    578  O   PHE L  76      33.077  28.365  43.702  1.00 20.54           O  
ATOM    579  N   THR L  77      32.024  28.130  45.686  1.00 19.22           N  
ATOM    580  CA  THR L  77      32.928  27.102  46.108  1.00 19.95           C  
ATOM    581  CB  THR L  77      33.893  27.580  47.159  1.00 23.16           C  
ATOM    582  OG1 THR L  77      34.654  28.680  46.679  1.00 24.66           O  
ATOM    583  CG2 THR L  77      34.825  26.424  47.554  1.00 21.94           C  
ATOM    584  C   THR L  77      32.151  25.988  46.736  1.00 19.95           C  
ATOM    585  O   THR L  77      31.150  26.209  47.415  1.00 19.45           O  
ATOM    586  N   LEU L  78      32.606  24.744  46.504  1.00 19.22           N  
ATOM    587  CA  LEU L  78      32.033  23.600  47.145  1.00 19.46           C  
ATOM    588  CB  LEU L  78      31.682  22.468  46.165  1.00 18.91           C  
ATOM    589  CG  LEU L  78      31.075  21.215  46.824  1.00 20.00           C  
ATOM    590  CD1 LEU L  78      29.701  21.494  47.457  1.00 20.69           C  
ATOM    591  CD2 LEU L  78      31.056  20.047  45.826  1.00 20.90           C  
ATOM    592  C   LEU L  78      33.108  23.098  48.057  1.00 20.36           C  
ATOM    593  O   LEU L  78      34.251  22.931  47.635  1.00 20.60           O  
ATOM    594  N   ARG L  79      32.781  22.877  49.349  1.00 20.07           N  
ATOM    595  CA  ARG L  79      33.796  22.410  50.251  1.00 21.42           C  
ATOM    596  CB  ARG L  79      34.115  23.365  51.413  1.00 23.30           C  
ATOM    597  CG  ARG L  79      34.902  24.579  50.935  1.00 28.34           C  
ATOM    598  CD  ARG L  79      35.538  25.429  52.032  1.00 32.82           C  
ATOM    599  NE  ARG L  79      36.299  26.482  51.307  1.00  0.00           N  
ATOM    600  CZ  ARG L  79      37.338  27.143  51.894  1.00  0.00           C  
ATOM    601  NH1 ARG L  79      37.643  26.929  53.207  1.00  0.00           N1+
ATOM    602  NH2 ARG L  79      38.085  28.010  51.150  1.00  0.00           N  
ATOM    603  C   ARG L  79      33.383  21.118  50.868  1.00 21.27           C  
ATOM    604  O   ARG L  79      32.219  20.915  51.211  1.00 20.86           O  
ATOM    605  N   ILE L  80      34.366  20.203  50.987  1.00 22.04           N  
ATOM    606  CA  ILE L  80      34.207  18.942  51.650  1.00 23.41           C  
ATOM    607  CB  ILE L  80      34.692  17.758  50.852  1.00 23.77           C  
ATOM    608  CG1 ILE L  80      33.876  17.533  49.566  1.00 24.58           C  
ATOM    609  CG2 ILE L  80      34.664  16.542  51.787  1.00 22.37           C  
ATOM    610  CD1 ILE L  80      34.203  18.478  48.417  1.00 23.12           C  
ATOM    611  C   ILE L  80      35.101  19.019  52.849  1.00 25.19           C  
ATOM    612  O   ILE L  80      36.325  19.028  52.725  1.00 25.65           O  
ATOM    613  N   SER L  81      34.508  19.065  54.056  1.00 27.03           N  
ATOM    614  CA  SER L  81      35.295  19.215  55.249  1.00 28.10           C  
ATOM    615  CB  SER L  81      34.435  19.374  56.515  1.00 27.90           C  
ATOM    616  OG  SER L  81      33.678  18.197  56.752  1.00 29.34           O  
ATOM    617  C   SER L  81      36.203  18.039  55.454  1.00 29.34           C  
ATOM    618  O   SER L  81      37.384  18.215  55.754  1.00 30.32           O  
ATOM    619  N   ARG L  82      35.679  16.804  55.316  1.00 29.49           N  
ATOM    620  CA  ARG L  82      36.490  15.631  55.533  0.90 30.15           C  
ATOM    621  CB  ARG L  82      36.150  14.971  56.885  0.90 31.74           C  
ATOM    622  CG  ARG L  82      36.706  13.565  57.099  0.88 38.79           C  
ATOM    623  CD  ARG L  82      36.360  12.991  58.474  0.88 44.08           C  
ATOM    624  NE  ARG L  82      36.648  11.532  58.433  0.88 47.61           N  
ATOM    625  CZ  ARG L  82      35.609  10.651  58.356  0.88 49.50           C  
ATOM    626  NH1 ARG L  82      34.327  11.113  58.418  0.88 50.06           N1+
ATOM    627  NH2 ARG L  82      35.853   9.315  58.213  0.88 49.23           N  
ATOM    628  C   ARG L  82      36.181  14.656  54.433  1.00 29.13           C  
ATOM    629  O   ARG L  82      35.084  14.111  54.369  1.00 29.26           O  
ATOM    630  N   VAL L  83      37.163  14.387  53.553  1.00 27.25           N  
ATOM    631  CA  VAL L  83      36.970  13.523  52.418  1.00 25.64           C  
ATOM    632  CB  VAL L  83      38.069  13.638  51.403  1.00 23.09           C  
ATOM    633  CG1 VAL L  83      37.911  12.511  50.369  1.00 21.56           C  
ATOM    634  CG2 VAL L  83      38.004  15.047  50.791  1.00 21.60           C  
ATOM    635  C   VAL L  83      36.897  12.082  52.818  1.00 25.79           C  
ATOM    636  O   VAL L  83      37.724  11.588  53.585  1.00 26.33           O  
ATOM    637  N   GLU L  84      35.893  11.369  52.253  1.00 25.11           N  
ATOM    638  CA  GLU L  84      35.715   9.971  52.509  1.00 26.32           C  
ATOM    639  CB  GLU L  84      34.352   9.647  53.123  1.00 29.00           C  
ATOM    640  CG  GLU L  84      34.214  10.208  54.535  1.00 33.98           C  
ATOM    641  CD  GLU L  84      32.834   9.828  55.025  1.00 38.70           C  
ATOM    642  OE1 GLU L  84      32.132   9.098  54.275  1.00 41.19           O  
ATOM    643  OE2 GLU L  84      32.458  10.260  56.147  1.00 39.98           O1-
ATOM    644  C   GLU L  84      35.791   9.274  51.186  1.00 26.42           C  
ATOM    645  O   GLU L  84      35.816   9.918  50.141  1.00 25.05           O  
ATOM    646  N   ALA L  85      35.846   7.927  51.205  1.00 26.17           N  
ATOM    647  CA  ALA L  85      35.990   7.162  50.002  1.00 26.63           C  
ATOM    648  CB  ALA L  85      36.112   5.649  50.260  1.00 25.83           C  
ATOM    649  C   ALA L  85      34.802   7.382  49.112  1.00 26.23           C  
ATOM    650  O   ALA L  85      34.957   7.508  47.900  1.00 25.72           O  
ATOM    651  N   GLU L  86      33.589   7.475  49.689  1.00 25.53           N  
ATOM    652  CA  GLU L  86      32.376   7.573  48.923  1.00 26.16           C  
ATOM    653  CB  GLU L  86      31.091   7.610  49.775  1.00 28.01           C  
ATOM    654  CG  GLU L  86      30.941   8.873  50.624  1.00 35.20           C  
ATOM    655  CD  GLU L  86      29.563   8.845  51.271  1.00 41.19           C  
ATOM    656  OE1 GLU L  86      28.684   8.104  50.756  1.00 42.89           O  
ATOM    657  OE2 GLU L  86      29.366   9.565  52.285  1.00 43.26           O1-
ATOM    658  C   GLU L  86      32.370   8.821  48.087  1.00 24.63           C  
ATOM    659  O   GLU L  86      31.684   8.877  47.071  1.00 24.72           O  
ATOM    660  N   ASP L  87      33.100   9.859  48.526  1.00 23.59           N  
ATOM    661  CA  ASP L  87      33.186  11.177  47.950  1.00 22.19           C  
ATOM    662  CB  ASP L  87      33.990  12.159  48.828  1.00 20.79           C  
ATOM    663  CG  ASP L  87      33.223  12.434  50.114  1.00 22.47           C  
ATOM    664  OD1 ASP L  87      32.015  12.080  50.177  1.00 21.37           O  
ATOM    665  OD2 ASP L  87      33.839  13.004  51.054  1.00 22.41           O1-
ATOM    666  C   ASP L  87      33.845  11.205  46.595  1.00 21.88           C  
ATOM    667  O   ASP L  87      33.671  12.175  45.859  1.00 22.46           O  
ATOM    668  N   VAL L  88      34.667  10.202  46.233  1.00 21.50           N  
ATOM    669  CA  VAL L  88      35.394  10.317  44.997  1.00 22.01           C  
ATOM    670  CB  VAL L  88      36.498   9.310  44.841  1.00 22.84           C  
ATOM    671  CG1 VAL L  88      37.544   9.587  45.939  1.00 34.09           C  
ATOM    672  CG2 VAL L  88      35.905   7.891  44.874  1.00 33.24           C  
ATOM    673  C   VAL L  88      34.462  10.244  43.828  1.00 21.73           C  
ATOM    674  O   VAL L  88      33.495   9.485  43.814  1.00 20.30           O  
ATOM    675  N   GLY L  89      34.738  11.078  42.802  1.00 20.24           N  
ATOM    676  CA  GLY L  89      33.907  11.118  41.634  1.00 19.71           C  
ATOM    677  C   GLY L  89      34.120  12.452  40.993  1.00 18.94           C  
ATOM    678  O   GLY L  89      35.080  13.153  41.312  1.00 19.79           O  
ATOM    679  N   PHE L  90      33.228  12.828  40.051  1.00 17.68           N  
ATOM    680  CA  PHE L  90      33.344  14.088  39.374  1.00 16.86           C  
ATOM    681  CB  PHE L  90      33.135  14.014  37.858  1.00 18.18           C  
ATOM    682  CG  PHE L  90      34.393  13.499  37.270  1.00  0.00           C  
ATOM    683  CD1 PHE L  90      34.671  12.152  37.254  1.00  0.00           C  
ATOM    684  CD2 PHE L  90      35.295  14.384  36.732  1.00  0.00           C  
ATOM    685  CE1 PHE L  90      35.846  11.701  36.703  1.00  0.00           C  
ATOM    686  CE2 PHE L  90      36.470  13.938  36.180  1.00  0.00           C  
ATOM    687  CZ  PHE L  90      36.744  12.592  36.166  1.00  0.00           C  
ATOM    688  C   PHE L  90      32.287  15.009  39.879  1.00 16.67           C  
ATOM    689  O   PHE L  90      31.113  14.651  39.952  1.00 15.80           O  
ATOM    690  N   TYR L  91      32.690  16.247  40.215  1.00 15.84           N  
ATOM    691  CA  TYR L  91      31.758  17.216  40.707  1.00 15.67           C  
ATOM    692  CB  TYR L  91      32.243  18.000  41.941  1.00 14.97           C  
ATOM    693  CG  TYR L  91      32.236  17.095  43.119  1.00 15.78           C  
ATOM    694  CD1 TYR L  91      33.307  16.275  43.389  1.00 14.65           C  
ATOM    695  CD2 TYR L  91      31.147  17.075  43.959  1.00 16.49           C  
ATOM    696  CE1 TYR L  91      33.286  15.443  44.483  1.00 15.93           C  
ATOM    697  CE2 TYR L  91      31.120  16.246  45.053  1.00 15.01           C  
ATOM    698  CZ  TYR L  91      32.191  15.427  45.315  1.00 17.80           C  
ATOM    699  OH  TYR L  91      32.167  14.574  46.438  1.00 17.21           O  
ATOM    700  C   TYR L  91      31.552  18.245  39.651  1.00 16.28           C  
ATOM    701  O   TYR L  91      32.505  18.726  39.040  1.00 16.67           O  
ATOM    702  N   TYR L  92      30.277  18.595  39.398  1.00 14.74           N  
ATOM    703  CA  TYR L  92      30.002  19.618  38.438  1.00 15.68           C  
ATOM    704  CB  TYR L  92      29.273  19.112  37.192  1.00 15.20           C  
ATOM    705  CG  TYR L  92      30.238  18.380  36.313  1.00 16.50           C  
ATOM    706  CD1 TYR L  92      31.055  17.387  36.798  1.00 15.64           C  
ATOM    707  CD2 TYR L  92      30.392  18.744  35.000  1.00 16.98           C  
ATOM    708  CE1 TYR L  92      31.927  16.703  35.984  1.00 16.21           C  
ATOM    709  CE2 TYR L  92      31.261  18.070  34.177  1.00 17.27           C  
ATOM    710  CZ  TYR L  92      32.022  17.037  34.659  1.00 18.70           C  
ATOM    711  OH  TYR L  92      32.905  16.344  33.806  1.00 20.17           O  
ATOM    712  C   TYR L  92      29.154  20.659  39.087  1.00 15.92           C  
ATOM    713  O   TYR L  92      28.410  20.382  40.029  1.00 16.03           O  
ATOM    714  N   CYS L  93      29.237  21.906  38.576  1.00 15.76           N  
ATOM    715  CA  CYS L  93      28.401  22.984  39.028  1.00 16.16           C  
ATOM    716  CB  CYS L  93      29.204  24.247  39.441  1.00 17.07           C  
ATOM    717  SG  CYS L  93      30.312  24.882  38.139  1.00 20.22           S  
ATOM    718  C   CYS L  93      27.500  23.335  37.871  1.00 15.67           C  
ATOM    719  O   CYS L  93      27.830  23.029  36.724  1.00 15.36           O  
ATOM    720  N   MET L  94      26.290  23.886  38.149  1.00 15.16           N  
ATOM    721  CA  MET L  94      25.429  24.377  37.098  1.00 14.89           C  
ATOM    722  CB  MET L  94      24.330  23.473  36.555  1.00 14.02           C  
ATOM    723  CG  MET L  94      23.161  24.078  35.769  1.00 14.87           C  
ATOM    724  SD  MET L  94      21.809  24.688  36.824  1.00  0.00           S  
ATOM    725  CE  MET L  94      20.630  24.987  35.475  1.00  0.00           C  
ATOM    726  C   MET L  94      24.709  25.590  37.551  1.00 14.96           C  
ATOM    727  O   MET L  94      24.397  25.773  38.726  1.00 15.68           O  
ATOM    728  N   GLN L  95      24.417  26.454  36.569  1.00 15.19           N  
ATOM    729  CA  GLN L  95      23.717  27.678  36.787  1.00 15.57           C  
ATOM    730  CB  GLN L  95      24.562  28.850  36.261  1.00 15.41           C  
ATOM    731  CG  GLN L  95      23.797  30.113  35.909  1.00 14.02           C  
ATOM    732  CD  GLN L  95      23.328  29.923  34.475  1.00 15.39           C  
ATOM    733  OE1 GLN L  95      22.170  30.160  34.151  1.00 14.90           O  
ATOM    734  NE2 GLN L  95      24.249  29.479  33.583  1.00 13.60           N  
ATOM    735  C   GLN L  95      22.392  27.607  36.089  1.00 15.70           C  
ATOM    736  O   GLN L  95      22.302  27.267  34.912  1.00 15.73           O  
ATOM    737  N   SER L  96      21.366  27.883  36.898  1.00 34.07           N  
ATOM    738  CA  SER L  96      20.060  28.172  36.446  1.00 35.44           C  
ATOM    739  CB  SER L  96      18.959  27.619  37.381  1.00 38.52           C  
ATOM    740  OG  SER L  96      18.782  26.231  37.139  1.00 25.48           O  
ATOM    741  C   SER L  96      20.106  29.664  36.494  1.00 35.71           C  
ATOM    742  O   SER L  96      21.169  30.265  36.582  1.00 35.96           O  
ATOM    743  N   LYS L  97      18.970  30.331  36.446  1.00 35.14           N  
ATOM    744  CA  LYS L  97      18.940  31.766  36.495  1.00 37.07           C  
ATOM    745  CB  LYS L  97      19.814  32.384  37.616  1.00 39.92           C  
ATOM    746  CG  LYS L  97      20.109  33.882  37.488  1.00 45.15           C  
ATOM    747  CD  LYS L  97      21.190  34.227  36.459  1.00 29.03           C  
ATOM    748  CE  LYS L  97      21.471  35.728  36.346  1.00  0.00           C  
ATOM    749  NZ  LYS L  97      20.291  36.422  35.784  1.00  0.00           N1+
ATOM    750  C   LYS L  97      19.237  32.426  35.175  1.00 36.37           C  
ATOM    751  O   LYS L  97      18.956  33.613  35.014  1.00 39.97           O  
ATOM    752  N   ASP L  98      19.716  31.695  34.153  1.00 33.45           N  
ATOM    753  CA  ASP L  98      19.924  32.369  32.898  1.00 36.10           C  
ATOM    754  CB  ASP L  98      21.289  33.066  32.773  1.00 38.63           C  
ATOM    755  CG  ASP L  98      21.290  33.846  31.466  1.00 41.40           C  
ATOM    756  OD1 ASP L  98      20.183  34.240  31.010  1.00 49.56           O  
ATOM    757  OD2 ASP L  98      22.396  34.047  30.896  1.00 51.87           O1-
ATOM    758  C   ASP L  98      19.867  31.339  31.818  1.00 36.38           C  
ATOM    759  O   ASP L  98      20.419  30.251  31.959  1.00 36.68           O  
ATOM    760  N   PHE L  99      19.184  31.658  30.704  1.00 36.83           N  
ATOM    761  CA  PHE L  99      19.065  30.726  29.618  1.00 37.26           C  
ATOM    762  CB  PHE L  99      17.807  30.970  28.772  1.00 36.53           C  
ATOM    763  CG  PHE L  99      16.626  30.739  29.642  1.00 36.75           C  
ATOM    764  CD1 PHE L  99      16.358  31.591  30.686  1.00 38.86           C  
ATOM    765  CD2 PHE L  99      15.772  29.693  29.398  1.00 40.13           C  
ATOM    766  CE1 PHE L  99      15.265  31.394  31.494  1.00 40.47           C  
ATOM    767  CE2 PHE L  99      14.678  29.495  30.201  1.00 42.39           C  
ATOM    768  CZ  PHE L  99      14.421  30.339  31.254  1.00 39.44           C  
ATOM    769  C   PHE L  99      20.216  30.949  28.696  1.00 39.77           C  
ATOM    770  O   PHE L  99      20.642  32.086  28.496  1.00 42.45           O  
ATOM    771  N   PRO L 100      20.751  29.900  28.127  1.00 39.23           N  
ATOM    772  CA  PRO L 100      20.321  28.568  28.468  1.00 37.96           C  
ATOM    773  CD  PRO L 100      21.101  29.996  26.720  1.00 34.51           C  
ATOM    774  CB  PRO L 100      20.663  27.682  27.274  1.00 34.54           C  
ATOM    775  CG  PRO L 100      20.688  28.658  26.090  1.00 34.88           C  
ATOM    776  C   PRO L 100      21.041  28.147  29.710  1.00 37.37           C  
ATOM    777  O   PRO L 100      22.038  28.778  30.059  1.00 36.83           O  
ATOM    778  N   LEU L 101      20.565  27.093  30.400  1.00 34.91           N  
ATOM    779  CA  LEU L 101      21.255  26.670  31.581  1.00 34.09           C  
ATOM    780  CB  LEU L 101      20.359  25.864  32.541  1.00 33.27           C  
ATOM    781  CG  LEU L 101      19.186  26.754  33.027  1.00 34.38           C  
ATOM    782  CD1 LEU L 101      18.292  26.078  34.071  1.00 38.49           C  
ATOM    783  CD2 LEU L 101      19.698  28.114  33.520  1.00 36.18           C  
ATOM    784  C   LEU L 101      22.490  25.941  31.143  1.00 34.34           C  
ATOM    785  O   LEU L 101      22.513  25.299  30.094  1.00 35.28           O  
ATOM    786  N   THR L 102      23.571  26.050  31.939  1.00 14.62           N  
ATOM    787  CA  THR L 102      24.872  25.588  31.510  1.00 15.30           C  
ATOM    788  CB  THR L 102      25.739  26.728  31.053  1.00 15.80           C  
ATOM    789  OG1 THR L 102      25.987  27.603  32.142  1.00 17.56           O  
ATOM    790  CG2 THR L 102      25.015  27.502  29.936  1.00 17.31           C  
ATOM    791  C   THR L 102      25.610  24.947  32.652  1.00 15.94           C  
ATOM    792  O   THR L 102      25.350  25.233  33.822  1.00 15.95           O  
ATOM    793  N   PHE L 103      26.554  24.022  32.332  1.00 15.01           N  
ATOM    794  CA  PHE L 103      27.198  23.256  33.373  1.00 15.73           C  
ATOM    795  CB  PHE L 103      26.965  21.742  33.233  1.00 14.95           C  
ATOM    796  CG  PHE L 103      25.575  21.660  32.713  1.00 13.56           C  
ATOM    797  CD1 PHE L 103      24.563  22.333  33.340  1.00 15.35           C  
ATOM    798  CD2 PHE L 103      25.289  21.002  31.540  1.00 13.66           C  
ATOM    799  CE1 PHE L 103      23.307  22.304  32.828  1.00 15.12           C  
ATOM    800  CE2 PHE L 103      24.010  20.955  31.039  1.00 14.81           C  
ATOM    801  CZ  PHE L 103      22.998  21.609  31.688  1.00 15.04           C  
ATOM    802  C   PHE L 103      28.672  23.488  33.252  1.00 17.43           C  
ATOM    803  O   PHE L 103      29.176  23.848  32.189  1.00 17.19           O  
ATOM    804  N   GLY L 104      29.396  23.317  34.375  1.00 16.63           N  
ATOM    805  CA  GLY L 104      30.820  23.464  34.363  1.00 16.47           C  
ATOM    806  C   GLY L 104      31.375  22.198  33.787  1.00 17.00           C  
ATOM    807  O   GLY L 104      30.661  21.210  33.629  1.00 16.44           O  
ATOM    808  N   GLY L 105      32.683  22.216  33.464  1.00 17.68           N  
ATOM    809  CA  GLY L 105      33.428  21.142  32.862  1.00 18.60           C  
ATOM    810  C   GLY L 105      33.560  19.962  33.781  1.00 19.47           C  
ATOM    811  O   GLY L 105      33.748  18.836  33.322  1.00 18.53           O  
ATOM    812  N   GLY L 106      33.574  20.188  35.108  1.00 19.46           N  
ATOM    813  CA  GLY L 106      33.688  19.088  36.027  1.00 18.87           C  
ATOM    814  C   GLY L 106      35.063  19.053  36.628  1.00 20.12           C  
ATOM    815  O   GLY L 106      36.048  19.438  35.999  1.00 20.18           O  
ATOM    816  N   THR L 107      35.137  18.591  37.899  1.00 18.64           N  
ATOM    817  CA  THR L 107      36.369  18.434  38.633  1.00 18.97           C  
ATOM    818  CB  THR L 107      36.454  19.306  39.861  1.00 17.93           C  
ATOM    819  OG1 THR L 107      36.417  20.682  39.505  1.00 18.56           O  
ATOM    820  CG2 THR L 107      37.742  18.973  40.638  1.00 18.87           C  
ATOM    821  C   THR L 107      36.414  17.017  39.135  1.00 19.95           C  
ATOM    822  O   THR L 107      35.494  16.570  39.816  1.00 17.77           O  
ATOM    823  N   LYS L 108      37.498  16.269  38.827  1.00 20.76           N  
ATOM    824  CA  LYS L 108      37.606  14.911  39.297  1.00 21.98           C  
ATOM    825  CB  LYS L 108      38.435  13.972  38.390  1.00 23.70           C  
ATOM    826  CG  LYS L 108      38.601  12.555  38.965  1.00 28.38           C  
ATOM    827  CD  LYS L 108      39.254  11.551  38.004  1.00 32.88           C  
ATOM    828  CE  LYS L 108      39.605  10.194  38.629  1.00 35.97           C  
ATOM    829  NZ  LYS L 108      38.380   9.412  38.911  1.00 36.82           N1+
ATOM    830  C   LYS L 108      38.314  14.910  40.617  1.00 22.79           C  
ATOM    831  O   LYS L 108      39.394  15.485  40.759  1.00 23.88           O  
ATOM    832  N   VAL L 109      37.712  14.248  41.626  1.00 22.07           N  
ATOM    833  CA  VAL L 109      38.345  14.138  42.913  1.00 22.79           C  
ATOM    834  CB  VAL L 109      37.409  14.319  44.074  1.00 23.58           C  
ATOM    835  CG1 VAL L 109      38.165  13.982  45.372  1.00 32.81           C  
ATOM    836  CG2 VAL L 109      36.875  15.760  44.042  1.00 30.32           C  
ATOM    837  C   VAL L 109      38.915  12.760  42.993  1.00 23.95           C  
ATOM    838  O   VAL L 109      38.187  11.770  42.935  1.00 25.08           O  
ATOM    839  N   ASP L 110      40.254  12.678  43.130  1.00 24.19           N  
ATOM    840  CA  ASP L 110      40.957  11.426  43.104  1.00 26.09           C  
ATOM    841  CB  ASP L 110      41.977  11.381  41.950  1.00 28.06           C  
ATOM    842  CG  ASP L 110      42.451   9.953  41.726  1.00 33.64           C  
ATOM    843  OD1 ASP L 110      41.781   9.019  42.239  1.00  0.00           O  
ATOM    844  OD2 ASP L 110      43.483   9.777  41.024  1.00  0.00           O1-
ATOM    845  C   ASP L 110      41.730  11.260  44.379  1.00 26.08           C  
ATOM    846  O   ASP L 110      41.988  12.226  45.096  1.00 25.48           O  
ATOM    847  N   LEU L 111      42.094   9.999  44.707  1.00 25.71           N  
ATOM    848  CA  LEU L 111      42.894   9.731  45.874  1.00 27.33           C  
ATOM    849  CB  LEU L 111      42.812   8.279  46.374  1.00 28.47           C  
ATOM    850  CG  LEU L 111      41.464   7.941  47.021  1.00  0.00           C  
ATOM    851  CD1 LEU L 111      41.426   6.494  47.543  1.00 32.04           C  
ATOM    852  CD2 LEU L 111      41.126   8.980  48.099  1.00  0.00           C  
ATOM    853  C   LEU L 111      44.335  10.001  45.569  1.00 27.51           C  
ATOM    854  O   LEU L 111      44.849   9.611  44.520  1.00 25.75           O  
ATOM    855  N   LYS L 112      45.042  10.659  46.509  1.00 27.62           N  
ATOM    856  CA  LYS L 112      46.429  10.930  46.269  1.00 28.75           C  
ATOM    857  CB  LYS L 112      47.050  11.961  47.227  1.00 30.66           C  
ATOM    858  CG  LYS L 112      48.494  12.299  46.850  1.00 33.64           C  
ATOM    859  CD  LYS L 112      49.079  13.509  47.585  1.00 36.90           C  
ATOM    860  CE  LYS L 112      48.291  14.808  47.395  1.00 41.34           C  
ATOM    861  NZ  LYS L 112      47.154  14.853  48.341  1.00 43.19           N1+
ATOM    862  C   LYS L 112      47.205   9.631  46.444  1.00 28.22           C  
ATOM    863  O   LYS L 112      47.025   8.961  47.497  1.00 27.98           O  
ATOM    864  OXT LYS L 112      48.002   9.295  45.528  1.00  0.00           O1-
TER     865      LYS L 112 
ATOM    866  N   ARG H 113       8.946   3.870  45.127  1.00 35.70           N1+
ATOM    867  CA  ARG H 113       9.985   4.916  45.081  1.00 35.50           C  
ATOM    868  CB  ARG H 113      11.388   4.287  45.210  1.00 38.11           C  
ATOM    869  CG  ARG H 113      12.516   5.323  45.236  1.00 42.01           C  
ATOM    870  CD  ARG H 113      13.922   4.754  45.005  1.00 49.54           C  
ATOM    871  NE  ARG H 113      14.360   4.008  46.222  1.00  0.00           N  
ATOM    872  CZ  ARG H 113      15.459   4.434  46.914  1.00  0.00           C  
ATOM    873  NH1 ARG H 113      16.104   5.574  46.528  1.00  0.00           N1+
ATOM    874  NH2 ARG H 113      15.923   3.715  47.979  1.00  0.00           N  
ATOM    875  C   ARG H 113       9.914   5.670  43.793  1.00 32.57           C  
ATOM    876  O   ARG H 113       9.359   5.188  42.809  1.00 32.71           O  
ATOM    877  N   VAL H 114      10.474   6.892  43.768  1.00 30.89           N  
ATOM    878  CA  VAL H 114      10.428   7.705  42.587  1.00 28.02           C  
ATOM    879  CB  VAL H 114      10.819   9.128  42.888  1.00 28.16           C  
ATOM    880  CG1 VAL H 114      10.819   9.946  41.588  1.00 28.12           C  
ATOM    881  CG2 VAL H 114       9.873   9.671  43.975  1.00 28.68           C  
ATOM    882  C   VAL H 114      11.412   7.130  41.613  1.00 26.58           C  
ATOM    883  O   VAL H 114      12.568   6.900  41.961  1.00 26.14           O  
ATOM    884  N   GLN H 115      10.968   6.861  40.363  1.00 24.11           N  
ATOM    885  CA  GLN H 115      11.867   6.307  39.387  1.00 22.68           C  
ATOM    886  CB  GLN H 115      11.738   4.784  39.185  1.00 25.76           C  
ATOM    887  CG  GLN H 115      12.195   3.930  40.366  1.00 32.00           C  
ATOM    888  CD  GLN H 115      11.989   2.476  39.963  1.00 36.99           C  
ATOM    889  OE1 GLN H 115      11.549   2.184  38.852  1.00 47.14           O  
ATOM    890  NE2 GLN H 115      12.322   1.538  40.889  1.00 44.84           N  
ATOM    891  C   GLN H 115      11.604   6.924  38.044  1.00 20.54           C  
ATOM    892  O   GLN H 115      10.482   7.319  37.723  1.00 19.24           O  
ATOM    893  N   LEU H 116      12.677   7.041  37.234  1.00 18.04           N  
ATOM    894  CA  LEU H 116      12.614   7.534  35.885  1.00 16.80           C  
ATOM    895  CB  LEU H 116      13.367   8.868  35.680  1.00 16.03           C  
ATOM    896  CG  LEU H 116      12.722  10.145  36.272  1.00 17.02           C  
ATOM    897  CD1 LEU H 116      11.507  10.606  35.457  1.00 16.07           C  
ATOM    898  CD2 LEU H 116      12.395   9.996  37.761  1.00 16.96           C  
ATOM    899  C   LEU H 116      13.326   6.510  35.054  1.00 16.10           C  
ATOM    900  O   LEU H 116      14.443   6.111  35.384  1.00 16.41           O  
ATOM    901  N   VAL H 117      12.692   6.049  33.954  1.00 16.04           N  
ATOM    902  CA  VAL H 117      13.296   5.025  33.144  1.00 17.34           C  
ATOM    903  CB  VAL H 117      12.532   3.737  33.248  1.00 18.08           C  
ATOM    904  CG1 VAL H 117      13.115   2.712  32.264  1.00 19.24           C  
ATOM    905  CG2 VAL H 117      12.556   3.283  34.718  1.00 17.97           C  
ATOM    906  C   VAL H 117      13.269   5.451  31.701  1.00 16.62           C  
ATOM    907  O   VAL H 117      12.200   5.633  31.120  1.00 17.12           O  
ATOM    908  N   GLU H 118      14.462   5.596  31.077  1.00 16.84           N  
ATOM    909  CA  GLU H 118      14.553   6.010  29.698  1.00 17.54           C  
ATOM    910  CB  GLU H 118      15.780   6.878  29.360  1.00 16.85           C  
ATOM    911  CG  GLU H 118      15.889   8.198  30.120  1.00 18.86           C  
ATOM    912  CD  GLU H 118      16.566   7.907  31.452  1.00 17.51           C  
ATOM    913  OE1 GLU H 118      16.903   6.718  31.700  1.00 17.26           O  
ATOM    914  OE2 GLU H 118      16.759   8.868  32.242  1.00 18.52           O1-
ATOM    915  C   GLU H 118      14.723   4.800  28.828  1.00 18.40           C  
ATOM    916  O   GLU H 118      15.250   3.777  29.263  1.00 19.17           O  
ATOM    917  N   SER H 119      14.285   4.901  27.553  1.00 18.37           N  
ATOM    918  CA  SER H 119      14.475   3.821  26.622  1.00 19.02           C  
ATOM    919  CB  SER H 119      13.364   2.756  26.640  1.00 20.00           C  
ATOM    920  OG  SER H 119      12.193   3.264  26.019  1.00 23.29           O  
ATOM    921  C   SER H 119      14.450   4.400  25.238  1.00 19.77           C  
ATOM    922  O   SER H 119      14.114   5.569  25.048  1.00 19.34           O  
ATOM    923  N   GLY H 120      14.806   3.583  24.224  1.00 20.03           N  
ATOM    924  CA  GLY H 120      14.708   4.038  22.865  1.00 20.38           C  
ATOM    925  C   GLY H 120      16.047   4.351  22.254  1.00 20.47           C  
ATOM    926  O   GLY H 120      16.117   4.618  21.055  1.00 22.62           O  
ATOM    927  N   GLY H 121      17.150   4.311  23.025  1.00 20.64           N  
ATOM    928  CA  GLY H 121      18.431   4.637  22.453  1.00 21.74           C  
ATOM    929  C   GLY H 121      18.851   3.548  21.509  1.00 22.86           C  
ATOM    930  O   GLY H 121      18.348   2.427  21.563  1.00 23.37           O  
ATOM    931  N   GLY H 122      19.810   3.863  20.611  1.00 21.81           N  
ATOM    932  CA  GLY H 122      20.275   2.892  19.660  1.00 22.61           C  
ATOM    933  C   GLY H 122      21.230   3.574  18.730  1.00 22.19           C  
ATOM    934  O   GLY H 122      21.586   4.736  18.923  1.00 22.18           O  
ATOM    935  N   VAL H 123      21.674   2.848  17.684  1.00 22.44           N  
ATOM    936  CA  VAL H 123      22.604   3.403  16.743  1.00 22.80           C  
ATOM    937  CB  VAL H 123      23.662   2.431  16.324  1.00 23.96           C  
ATOM    938  CG1 VAL H 123      24.535   3.075  15.234  1.00  0.00           C  
ATOM    939  CG2 VAL H 123      24.445   2.024  17.586  1.00  0.00           C  
ATOM    940  C   VAL H 123      21.826   3.836  15.545  1.00 21.94           C  
ATOM    941  O   VAL H 123      20.978   3.101  15.041  1.00 22.39           O  
ATOM    942  N   VAL H 124      22.100   5.068  15.072  1.00 22.15           N  
ATOM    943  CA  VAL H 124      21.344   5.646  14.002  1.00 23.61           C  
ATOM    944  CB  VAL H 124      20.444   6.714  14.532  1.00 25.00           C  
ATOM    945  CG1 VAL H 124      19.658   7.307  13.370  1.00 26.61           C  
ATOM    946  CG2 VAL H 124      19.577   6.128  15.653  1.00 26.60           C  
ATOM    947  C   VAL H 124      22.311   6.309  13.063  1.00 23.71           C  
ATOM    948  O   VAL H 124      23.372   6.773  13.478  1.00 22.44           O  
ATOM    949  N   GLN H 125      21.981   6.374  11.759  1.00 23.14           N  
ATOM    950  CA  GLN H 125      22.883   7.010  10.838  1.00 24.84           C  
ATOM    951  CB  GLN H 125      22.746   6.514   9.388  1.00 29.16           C  
ATOM    952  CG  GLN H 125      23.778   7.072   8.408  1.00 35.80           C  
ATOM    953  CD  GLN H 125      23.415   6.496   7.046  1.00 42.00           C  
ATOM    954  OE1 GLN H 125      24.232   5.858   6.386  1.00 43.87           O  
ATOM    955  NE2 GLN H 125      22.145   6.720   6.614  1.00 42.71           N  
ATOM    956  C   GLN H 125      22.596   8.479  10.875  1.00 23.08           C  
ATOM    957  O   GLN H 125      21.529   8.907  11.308  1.00 23.75           O  
ATOM    958  N   PRO H 126      23.534   9.274  10.446  1.00 22.91           N  
ATOM    959  CA  PRO H 126      23.309  10.689  10.473  1.00 22.55           C  
ATOM    960  CD  PRO H 126      24.936   8.948  10.641  1.00 23.49           C  
ATOM    961  CB  PRO H 126      24.662  11.328  10.183  1.00 23.44           C  
ATOM    962  CG  PRO H 126      25.661  10.303  10.753  1.00 22.14           C  
ATOM    963  C   PRO H 126      22.198  11.096   9.561  1.00 23.01           C  
ATOM    964  O   PRO H 126      22.087  10.545   8.467  1.00 23.17           O  
ATOM    965  N   GLY H 127      21.371  12.062  10.013  1.00 23.06           N  
ATOM    966  CA  GLY H 127      20.256  12.557   9.260  1.00 22.43           C  
ATOM    967  C   GLY H 127      19.035  11.759   9.616  1.00 23.76           C  
ATOM    968  O   GLY H 127      17.927  12.094   9.201  1.00 24.73           O  
ATOM    969  N   LYS H 128      19.194  10.685  10.414  1.00 22.97           N  
ATOM    970  CA  LYS H 128      18.064   9.853  10.728  1.00 23.21           C  
ATOM    971  CB  LYS H 128      18.412   8.375  10.935  1.00 28.91           C  
ATOM    972  CG  LYS H 128      18.916   7.664   9.680  1.00 32.54           C  
ATOM    973  CD  LYS H 128      19.576   6.320   9.989  1.00 35.26           C  
ATOM    974  CE  LYS H 128      20.005   5.529   8.754  1.00  0.00           C  
ATOM    975  NZ  LYS H 128      20.547   4.216   9.167  1.00  0.00           N1+
ATOM    976  C   LYS H 128      17.377  10.352  11.965  1.00 23.15           C  
ATOM    977  O   LYS H 128      17.736  11.391  12.518  1.00 22.59           O  
ATOM    978  N   SER H 129      16.323   9.625  12.408  1.00 22.53           N  
ATOM    979  CA  SER H 129      15.548  10.052  13.545  1.00 22.59           C  
ATOM    980  CB  SER H 129      14.114  10.484  13.185  1.00 23.62           C  
ATOM    981  OG  SER H 129      14.121  11.682  12.425  1.00 30.67           O  
ATOM    982  C   SER H 129      15.401   8.933  14.540  1.00 21.93           C  
ATOM    983  O   SER H 129      15.582   7.759  14.220  1.00 21.75           O  
ATOM    984  N   VAL H 130      15.093   9.303  15.806  1.00 21.35           N  
ATOM    985  CA  VAL H 130      14.858   8.355  16.862  1.00 20.88           C  
ATOM    986  CB  VAL H 130      16.112   7.920  17.574  1.00 22.69           C  
ATOM    987  CG1 VAL H 130      15.748   7.094  18.821  1.00  0.00           C  
ATOM    988  CG2 VAL H 130      16.963   7.122  16.578  1.00  0.00           C  
ATOM    989  C   VAL H 130      13.969   9.007  17.879  1.00 19.86           C  
ATOM    990  O   VAL H 130      13.970  10.227  18.033  1.00 19.51           O  
ATOM    991  N   ARG H 131      13.167   8.201  18.602  1.00 18.46           N  
ATOM    992  CA  ARG H 131      12.296   8.735  19.609  1.00 18.80           C  
ATOM    993  CB  ARG H 131      10.822   8.452  19.298  1.00 21.08           C  
ATOM    994  CG  ARG H 131       9.811   8.840  20.374  1.00 22.53           C  
ATOM    995  CD  ARG H 131       8.393   8.565  19.878  1.00 28.40           C  
ATOM    996  NE  ARG H 131       7.452   8.707  21.017  1.00 45.31           N  
ATOM    997  CZ  ARG H 131       6.142   8.363  20.848  1.00 48.67           C  
ATOM    998  NH1 ARG H 131       5.700   7.917  19.636  1.00 50.51           N1+
ATOM    999  NH2 ARG H 131       5.271   8.478  21.891  1.00 53.22           N  
ATOM   1000  C   ARG H 131      12.640   8.079  20.910  1.00 18.85           C  
ATOM   1001  O   ARG H 131      12.726   6.855  21.000  1.00 18.63           O  
ATOM   1002  N   LEU H 132      12.848   8.899  21.961  1.00 18.05           N  
ATOM   1003  CA  LEU H 132      13.191   8.387  23.256  1.00 17.52           C  
ATOM   1004  CB  LEU H 132      14.356   9.137  23.922  1.00 16.29           C  
ATOM   1005  CG  LEU H 132      15.666   9.005  23.127  1.00 17.48           C  
ATOM   1006  CD1 LEU H 132      16.835   9.709  23.832  1.00 16.17           C  
ATOM   1007  CD2 LEU H 132      15.962   7.534  22.799  1.00 15.58           C  
ATOM   1008  C   LEU H 132      12.005   8.540  24.151  1.00 17.35           C  
ATOM   1009  O   LEU H 132      11.185   9.438  23.967  1.00 17.07           O  
ATOM   1010  N   SER H 133      11.876   7.635  25.143  1.00 17.91           N  
ATOM   1011  CA  SER H 133      10.790   7.727  26.076  1.00 17.62           C  
ATOM   1012  CB  SER H 133       9.821   6.536  26.034  1.00 20.25           C  
ATOM   1013  OG  SER H 133       9.165   6.488  24.778  1.00 27.18           O  
ATOM   1014  C   SER H 133      11.373   7.725  27.450  1.00 16.52           C  
ATOM   1015  O   SER H 133      12.469   7.217  27.675  1.00 15.77           O  
ATOM   1016  N   CYS H 134      10.642   8.339  28.401  1.00 15.61           N  
ATOM   1017  CA  CYS H 134      11.043   8.366  29.779  1.00 16.56           C  
ATOM   1018  CB  CYS H 134      11.583   9.747  30.214  1.00 16.93           C  
ATOM   1019  SG  CYS H 134      11.886   9.859  32.004  1.00 20.53           S  
ATOM   1020  C   CYS H 134       9.812   8.064  30.581  1.00 17.37           C  
ATOM   1021  O   CYS H 134       8.877   8.864  30.611  1.00 16.50           O  
ATOM   1022  N   VAL H 135       9.776   6.899  31.265  1.00 17.62           N  
ATOM   1023  CA  VAL H 135       8.599   6.549  32.013  1.00 17.58           C  
ATOM   1024  CB  VAL H 135       8.306   5.075  32.026  1.00 17.74           C  
ATOM   1025  CG1 VAL H 135       8.130   4.611  30.570  1.00  0.00           C  
ATOM   1026  CG2 VAL H 135       9.412   4.335  32.798  1.00  0.00           C  
ATOM   1027  C   VAL H 135       8.814   6.981  33.429  1.00 18.62           C  
ATOM   1028  O   VAL H 135       9.870   6.748  34.015  1.00 18.83           O  
ATOM   1029  N   VAL H 136       7.800   7.627  34.026  1.00 18.79           N  
ATOM   1030  CA  VAL H 136       7.979   8.142  35.352  1.00 19.50           C  
ATOM   1031  CB  VAL H 136       7.691   9.608  35.418  1.00 18.22           C  
ATOM   1032  CG1 VAL H 136       7.713  10.029  36.889  1.00  0.00           C  
ATOM   1033  CG2 VAL H 136       8.690  10.349  34.513  1.00  0.00           C  
ATOM   1034  C   VAL H 136       7.018   7.478  36.280  1.00 20.87           C  
ATOM   1035  O   VAL H 136       5.899   7.149  35.890  1.00 20.66           O  
ATOM   1036  N   SER H 137       7.441   7.244  37.543  1.00 20.62           N  
ATOM   1037  CA  SER H 137       6.524   6.668  38.480  1.00 22.97           C  
ATOM   1038  CB  SER H 137       6.565   5.133  38.566  1.00 24.25           C  
ATOM   1039  OG  SER H 137       7.764   4.706  39.192  1.00 29.18           O  
ATOM   1040  C   SER H 137       6.835   7.173  39.855  1.00 23.24           C  
ATOM   1041  O   SER H 137       7.901   7.723  40.126  1.00 22.16           O  
ATOM   1042  N   ASP H 138       5.977   6.499  40.706  1.00 54.70           N  
ATOM   1043  CA  ASP H 138       5.834   6.174  42.116  1.00 53.61           C  
ATOM   1044  CB  ASP H 138       6.684   5.025  42.657  1.00  0.00           C  
ATOM   1045  CG  ASP H 138       6.242   3.664  42.149  1.00  0.00           C  
ATOM   1046  OD1 ASP H 138       6.383   3.391  40.927  1.00  0.00           O  
ATOM   1047  OD2 ASP H 138       5.778   2.862  43.000  1.00  0.00           O1-
ATOM   1048  C   ASP H 138       6.075   7.345  42.933  1.00 54.66           C  
ATOM   1049  O   ASP H 138       6.253   7.307  44.148  1.00 55.39           O  
ATOM   1050  N   PHE H 139       6.040   8.438  42.220  1.00 55.16           N  
ATOM   1051  CA  PHE H 139       6.161   9.681  42.814  1.00 53.72           C  
ATOM   1052  CB  PHE H 139       5.096  10.257  43.737  1.00 51.41           C  
ATOM   1053  CG  PHE H 139       4.342  11.320  42.939  1.00 46.71           C  
ATOM   1054  CD1 PHE H 139       4.171  11.431  41.555  1.00 45.11           C  
ATOM   1055  CD2 PHE H 139       3.815  12.346  43.656  1.00 44.27           C  
ATOM   1056  CE1 PHE H 139       3.564  12.460  40.891  1.00 42.52           C  
ATOM   1057  CE2 PHE H 139       3.201  13.387  43.009  1.00 42.37           C  
ATOM   1058  CZ  PHE H 139       3.070  13.476  41.644  1.00 39.71           C  
ATOM   1059  C   PHE H 139       6.764  10.441  41.793  1.00 55.05           C  
ATOM   1060  O   PHE H 139       6.460   9.999  40.683  1.00 57.12           O  
ATOM   1061  N   PRO H 140       7.492  11.473  41.987  1.00 51.49           N  
ATOM   1062  CA  PRO H 140       7.024  12.212  40.881  1.00 52.11           C  
ATOM   1063  CD  PRO H 140       7.331  12.228  43.229  1.00  0.00           C  
ATOM   1064  CB  PRO H 140       6.580  13.561  41.353  1.00 57.10           C  
ATOM   1065  CG  PRO H 140       6.436  13.430  42.873  1.00  0.00           C  
ATOM   1066  C   PRO H 140       7.259  12.203  39.468  1.00 52.45           C  
ATOM   1067  O   PRO H 140       8.347  11.864  39.016  1.00 50.26           O  
ATOM   1068  N   PHE H 141       6.194  12.836  38.886  1.00 55.15           N  
ATOM   1069  CA  PHE H 141       5.528  13.030  37.649  1.00 49.43           C  
ATOM   1070  CB  PHE H 141       4.160  13.678  37.824  1.00 48.23           C  
ATOM   1071  CG  PHE H 141       3.715  14.058  36.487  1.00 45.32           C  
ATOM   1072  CD1 PHE H 141       3.603  13.150  35.462  1.00 45.52           C  
ATOM   1073  CD2 PHE H 141       3.490  15.379  36.281  1.00 43.28           C  
ATOM   1074  CE1 PHE H 141       3.210  13.562  34.216  1.00 43.74           C  
ATOM   1075  CE2 PHE H 141       3.091  15.789  35.053  1.00 41.81           C  
ATOM   1076  CZ  PHE H 141       2.951  14.894  34.021  1.00 43.04           C  
ATOM   1077  C   PHE H 141       6.404  13.561  36.600  1.00 50.72           C  
ATOM   1078  O   PHE H 141       6.335  14.624  35.989  1.00 49.80           O  
ATOM   1079  N   SER H 142       7.524  12.978  36.828  1.00 50.55           N  
ATOM   1080  CA  SER H 142       8.410  12.662  35.859  1.00 50.86           C  
ATOM   1081  CB  SER H 142       8.119  13.161  34.389  1.00 54.21           C  
ATOM   1082  OG  SER H 142       6.952  12.523  33.890  1.00 44.39           O  
ATOM   1083  C   SER H 142       9.624  12.203  36.582  1.00 52.33           C  
ATOM   1084  O   SER H 142       9.909  11.166  37.224  1.00 50.31           O  
ATOM   1085  N   LYS H 143      10.664  12.800  36.322  1.00 50.44           N  
ATOM   1086  CA  LYS H 143      11.465  12.636  37.167  1.00 50.26           C  
ATOM   1087  CB  LYS H 143      12.718  12.882  36.371  1.00 56.56           C  
ATOM   1088  CG  LYS H 143      13.943  12.338  36.955  1.00 68.15           C  
ATOM   1089  CD  LYS H 143      15.017  11.375  36.440  1.00 85.93           C  
ATOM   1090  CE  LYS H 143      15.070  10.099  37.383  1.00 98.20           C  
ATOM   1091  NZ  LYS H 143      15.034   9.790  38.809  1.00106.23           N1+
ATOM   1092  C   LYS H 143      10.267  13.493  37.842  1.00 48.31           C  
ATOM   1093  O   LYS H 143      10.659  12.921  38.896  1.00 47.28           O  
ATOM   1094  N   TYR H 144       9.515  14.937  37.293  1.00 44.87           N  
ATOM   1095  CA  TYR H 144       8.653  16.678  37.480  1.00 39.81           C  
ATOM   1096  CB  TYR H 144       9.062  17.957  38.271  1.00 39.78           C  
ATOM   1097  CG  TYR H 144       8.598  17.601  39.546  1.00 45.40           C  
ATOM   1098  CD1 TYR H 144       7.514  16.820  39.447  1.00 49.17           C  
ATOM   1099  CD2 TYR H 144       9.275  17.836  40.704  1.00 49.28           C  
ATOM   1100  CE1 TYR H 144       7.035  16.394  40.607  1.00 52.17           C  
ATOM   1101  CE2 TYR H 144       8.806  17.414  41.875  1.00 53.68           C  
ATOM   1102  CZ  TYR H 144       7.661  16.703  41.774  1.00 52.84           C  
ATOM   1103  OH  TYR H 144       7.122  16.212  42.963  1.00 54.92           O  
ATOM   1104  C   TYR H 144       8.206  18.192  36.426  1.00 41.06           C  
ATOM   1105  O   TYR H 144       7.801  17.639  35.413  1.00 44.06           O  
ATOM   1106  N   PRO H 145       8.166  20.031  36.298  1.00 14.95           N  
ATOM   1107  CA  PRO H 145       8.790  20.302  35.032  1.00 14.63           C  
ATOM   1108  CD  PRO H 145       8.125  21.211  37.146  1.00  0.00           C  
ATOM   1109  CB  PRO H 145       9.494  21.647  35.189  1.00 14.96           C  
ATOM   1110  CG  PRO H 145       8.678  22.357  36.282  1.00 13.88           C  
ATOM   1111  C   PRO H 145       9.720  19.162  34.762  1.00 14.20           C  
ATOM   1112  O   PRO H 145      10.222  18.573  35.719  1.00 13.17           O  
ATOM   1113  N   MET H 146       9.971  18.812  33.487  1.00 12.50           N  
ATOM   1114  CA  MET H 146      10.852  17.707  33.248  1.00 12.65           C  
ATOM   1115  CB  MET H 146      10.166  16.446  32.705  1.00 12.77           C  
ATOM   1116  CG  MET H 146       9.169  15.826  33.688  1.00 13.62           C  
ATOM   1117  SD  MET H 146       9.879  15.276  35.269  1.00 16.91           S  
ATOM   1118  CE  MET H 146      10.944  13.997  34.545  1.00 15.48           C  
ATOM   1119  C   MET H 146      11.860  18.139  32.243  1.00 13.78           C  
ATOM   1120  O   MET H 146      11.628  19.089  31.494  1.00 13.66           O  
ATOM   1121  N   TYR H 147      13.022  17.447  32.229  1.00 12.32           N  
ATOM   1122  CA  TYR H 147      14.105  17.822  31.368  1.00 13.13           C  
ATOM   1123  CB  TYR H 147      15.234  18.508  32.143  1.00 14.02           C  
ATOM   1124  CG  TYR H 147      14.687  19.788  32.639  1.00 15.98           C  
ATOM   1125  CD1 TYR H 147      13.913  19.872  33.774  1.00 11.76           C  
ATOM   1126  CD2 TYR H 147      14.975  20.923  31.947  1.00 15.60           C  
ATOM   1127  CE1 TYR H 147      13.412  21.086  34.194  1.00 17.31           C  
ATOM   1128  CE2 TYR H 147      14.480  22.121  32.368  1.00 12.05           C  
ATOM   1129  CZ  TYR H 147      13.697  22.222  33.478  1.00 12.04           C  
ATOM   1130  OH  TYR H 147      13.212  23.494  33.847  1.00  0.00           O  
ATOM   1131  C   TYR H 147      14.756  16.627  30.758  1.00 13.33           C  
ATOM   1132  O   TYR H 147      14.660  15.505  31.259  1.00 13.08           O  
ATOM   1133  N   TRP H 148      15.440  16.887  29.624  1.00 12.63           N  
ATOM   1134  CA  TRP H 148      16.297  15.955  28.955  1.00 12.32           C  
ATOM   1135  CB  TRP H 148      15.908  15.713  27.486  1.00 11.97           C  
ATOM   1136  CG  TRP H 148      14.647  14.890  27.343  1.00 12.71           C  
ATOM   1137  CD2 TRP H 148      14.658  13.457  27.334  1.00 14.37           C  
ATOM   1138  CD1 TRP H 148      13.340  15.269  27.220  1.00 12.34           C  
ATOM   1139  NE1 TRP H 148      12.536  14.155  27.135  1.00 12.72           N  
ATOM   1140  CE2 TRP H 148      13.338  13.033  27.205  1.00 13.60           C  
ATOM   1141  CE3 TRP H 148      15.691  12.570  27.428  1.00 13.19           C  
ATOM   1142  CZ2 TRP H 148      13.028  11.704  27.169  1.00 15.14           C  
ATOM   1143  CZ3 TRP H 148      15.378  11.232  27.388  1.00 14.40           C  
ATOM   1144  CH2 TRP H 148      14.072  10.809  27.262  1.00 13.27           C  
ATOM   1145  C   TRP H 148      17.652  16.586  29.040  1.00 12.91           C  
ATOM   1146  O   TRP H 148      17.834  17.789  28.854  1.00 12.72           O  
ATOM   1147  N   VAL H 149      18.645  15.751  29.351  1.00 11.40           N  
ATOM   1148  CA  VAL H 149      19.949  16.184  29.732  1.00 12.99           C  
ATOM   1149  CB  VAL H 149      19.711  16.167  31.208  1.00 13.85           C  
ATOM   1150  CG1 VAL H 149      20.927  16.008  32.043  1.00 13.19           C  
ATOM   1151  CG2 VAL H 149      18.972  17.475  31.524  1.00 13.48           C  
ATOM   1152  C   VAL H 149      20.890  15.145  29.181  1.00 13.79           C  
ATOM   1153  O   VAL H 149      20.687  13.952  29.386  1.00 15.30           O  
ATOM   1154  N   ARG H 150      21.948  15.557  28.443  1.00 13.20           N  
ATOM   1155  CA  ARG H 150      22.764  14.541  27.829  1.00 14.72           C  
ATOM   1156  CB  ARG H 150      22.579  14.428  26.309  1.00 13.33           C  
ATOM   1157  CG  ARG H 150      22.881  15.716  25.539  1.00 16.90           C  
ATOM   1158  CD  ARG H 150      22.971  15.474  24.029  1.00 19.14           C  
ATOM   1159  NE  ARG H 150      22.900  16.778  23.310  1.00 21.62           N  
ATOM   1160  CZ  ARG H 150      23.392  16.874  22.039  1.00 20.73           C  
ATOM   1161  NH1 ARG H 150      24.136  15.859  21.514  1.00 15.48           N1+
ATOM   1162  NH2 ARG H 150      23.125  17.972  21.275  1.00 19.16           N  
ATOM   1163  C   ARG H 150      24.207  14.819  28.066  1.00 14.03           C  
ATOM   1164  O   ARG H 150      24.599  15.963  28.283  1.00 14.64           O  
ATOM   1165  N   GLN H 151      25.036  13.753  28.139  1.00 15.20           N  
ATOM   1166  CA  GLN H 151      26.435  14.055  28.167  1.00 15.82           C  
ATOM   1167  CB  GLN H 151      27.150  14.192  29.529  1.00 16.00           C  
ATOM   1168  CG  GLN H 151      28.668  14.248  29.674  1.00 17.52           C  
ATOM   1169  CD  GLN H 151      28.894  14.483  31.172  1.00 17.85           C  
ATOM   1170  OE1 GLN H 151      28.757  13.590  31.996  1.00 17.96           O  
ATOM   1171  NE2 GLN H 151      29.214  15.733  31.576  1.00 16.65           N  
ATOM   1172  C   GLN H 151      27.173  13.196  27.217  1.00 16.45           C  
ATOM   1173  O   GLN H 151      26.891  12.011  27.020  1.00 15.02           O  
ATOM   1174  N   ALA H 152      28.150  13.846  26.572  1.00 18.21           N  
ATOM   1175  CA  ALA H 152      28.918  13.235  25.543  1.00 19.67           C  
ATOM   1176  CB  ALA H 152      29.638  14.245  24.632  1.00 21.02           C  
ATOM   1177  C   ALA H 152      29.949  12.342  26.144  1.00 21.15           C  
ATOM   1178  O   ALA H 152      30.166  12.297  27.353  1.00 19.19           O  
ATOM   1179  N   PRO H 153      30.551  11.582  25.275  1.00 22.69           N  
ATOM   1180  CA  PRO H 153      31.624  10.721  25.675  1.00 23.98           C  
ATOM   1181  CD  PRO H 153      29.843  11.074  24.114  1.00 23.05           C  
ATOM   1182  CB  PRO H 153      31.899   9.823  24.472  1.00 24.30           C  
ATOM   1183  CG  PRO H 153      30.529   9.740  23.770  1.00 24.10           C  
ATOM   1184  C   PRO H 153      32.760  11.587  26.143  1.00 25.22           C  
ATOM   1185  O   PRO H 153      33.637  11.098  26.851  1.00 26.73           O  
ATOM   1186  N   GLY H 154      32.754  12.872  25.738  1.00 25.19           N  
ATOM   1187  CA  GLY H 154      33.673  13.909  26.128  1.00 26.57           C  
ATOM   1188  C   GLY H 154      33.451  14.133  27.583  1.00 25.64           C  
ATOM   1189  O   GLY H 154      34.290  14.717  28.267  1.00 25.72           O  
ATOM   1190  N   LYS H 155      32.266  13.697  28.062  1.00 23.62           N  
ATOM   1191  CA  LYS H 155      31.878  13.808  29.439  1.00 24.21           C  
ATOM   1192  CB  LYS H 155      33.056  13.489  30.369  1.00 26.99           C  
ATOM   1193  CG  LYS H 155      33.872  12.298  29.866  1.00 32.13           C  
ATOM   1194  CD  LYS H 155      35.286  12.221  30.438  1.00 34.67           C  
ATOM   1195  CE  LYS H 155      36.176  11.230  29.685  1.00 40.20           C  
ATOM   1196  NZ  LYS H 155      35.709   9.848  29.924  1.00 41.04           N1+
ATOM   1197  C   LYS H 155      31.484  15.214  29.747  1.00 23.42           C  
ATOM   1198  O   LYS H 155      31.726  15.685  30.851  1.00 23.01           O  
ATOM   1199  N   GLY H 156      30.869  15.927  28.784  1.00 22.25           N  
ATOM   1200  CA  GLY H 156      30.383  17.248  29.064  1.00 21.51           C  
ATOM   1201  C   GLY H 156      28.883  17.178  29.129  1.00 19.42           C  
ATOM   1202  O   GLY H 156      28.236  16.555  28.291  1.00 18.19           O  
ATOM   1203  N   LEU H 157      28.297  17.857  30.137  1.00 17.32           N  
ATOM   1204  CA  LEU H 157      26.888  17.852  30.427  1.00 16.14           C  
ATOM   1205  CB  LEU H 157      26.640  18.391  31.824  1.00 15.75           C  
ATOM   1206  CG  LEU H 157      27.522  17.733  32.879  1.00 17.34           C  
ATOM   1207  CD1 LEU H 157      27.601  18.656  34.075  1.00 16.63           C  
ATOM   1208  CD2 LEU H 157      27.031  16.343  33.287  1.00 17.07           C  
ATOM   1209  C   LEU H 157      26.305  18.937  29.582  1.00 16.46           C  
ATOM   1210  O   LEU H 157      26.864  20.034  29.517  1.00 15.76           O  
ATOM   1211  N   GLU H 158      25.159  18.660  28.929  1.00 16.29           N  
ATOM   1212  CA  GLU H 158      24.523  19.666  28.129  1.00 15.61           C  
ATOM   1213  CB  GLU H 158      24.847  19.522  26.635  1.00 17.55           C  
ATOM   1214  CG  GLU H 158      24.204  20.597  25.762  1.00 22.86           C  
ATOM   1215  CD  GLU H 158      24.584  20.284  24.326  1.00 28.05           C  
ATOM   1216  OE1 GLU H 158      25.808  20.181  24.044  1.00 27.30           O  
ATOM   1217  OE2 GLU H 158      23.653  20.128  23.494  1.00 32.06           O1-
ATOM   1218  C   GLU H 158      23.037  19.526  28.258  1.00 15.00           C  
ATOM   1219  O   GLU H 158      22.480  18.455  28.011  1.00 14.26           O  
ATOM   1220  N   TRP H 159      22.349  20.605  28.698  1.00 14.96           N  
ATOM   1221  CA  TRP H 159      20.916  20.601  28.856  1.00 14.49           C  
ATOM   1222  CB  TRP H 159      20.418  21.769  29.731  1.00 13.32           C  
ATOM   1223  CG  TRP H 159      18.932  21.999  29.662  1.00 13.85           C  
ATOM   1224  CD2 TRP H 159      18.355  23.080  28.917  1.00 14.09           C  
ATOM   1225  CD1 TRP H 159      17.894  21.312  30.220  1.00 13.93           C  
ATOM   1226  NE1 TRP H 159      16.702  21.890  29.851  1.00 13.10           N  
ATOM   1227  CE2 TRP H 159      16.973  22.980  29.052  1.00 12.83           C  
ATOM   1228  CE3 TRP H 159      18.934  24.074  28.183  1.00 14.21           C  
ATOM   1229  CZ2 TRP H 159      16.137  23.877  28.451  1.00 13.71           C  
ATOM   1230  CZ3 TRP H 159      18.089  24.975  27.579  1.00 14.72           C  
ATOM   1231  CH2 TRP H 159      16.718  24.878  27.709  1.00 14.35           C  
ATOM   1232  C   TRP H 159      20.291  20.692  27.494  1.00 15.50           C  
ATOM   1233  O   TRP H 159      20.653  21.561  26.705  1.00 15.51           O  
ATOM   1234  N   VAL H 160      19.445  19.693  27.143  1.00 14.17           N  
ATOM   1235  CA  VAL H 160      18.748  19.621  25.884  1.00 15.54           C  
ATOM   1236  CB  VAL H 160      18.455  18.201  25.490  1.00 16.33           C  
ATOM   1237  CG1 VAL H 160      17.649  18.195  24.185  1.00 17.55           C  
ATOM   1238  CG2 VAL H 160      19.786  17.447  25.366  1.00 16.09           C  
ATOM   1239  C   VAL H 160      17.446  20.365  25.843  1.00 15.42           C  
ATOM   1240  O   VAL H 160      17.218  21.178  24.948  1.00 14.64           O  
ATOM   1241  N   ALA H 161      16.554  20.108  26.829  1.00 13.51           N  
ATOM   1242  CA  ALA H 161      15.234  20.668  26.723  1.00 14.38           C  
ATOM   1243  CB  ALA H 161      14.353  19.904  25.721  1.00 14.09           C  
ATOM   1244  C   ALA H 161      14.529  20.631  28.046  1.00 14.37           C  
ATOM   1245  O   ALA H 161      14.863  19.859  28.946  1.00 15.45           O  
ATOM   1246  N   ALA H 162      13.502  21.496  28.168  1.00 13.15           N  
ATOM   1247  CA  ALA H 162      12.741  21.655  29.371  1.00 13.09           C  
ATOM   1248  CB  ALA H 162      12.991  23.018  30.023  1.00 11.64           C  
ATOM   1249  C   ALA H 162      11.302  21.747  28.990  1.00 14.17           C  
ATOM   1250  O   ALA H 162      10.956  22.345  27.972  1.00 15.19           O  
ATOM   1251  N   ILE H 163      10.417  21.145  29.803  1.00 13.16           N  
ATOM   1252  CA  ILE H 163       9.020  21.320  29.562  1.00 14.47           C  
ATOM   1253  CB  ILE H 163       8.396  20.158  28.837  1.00 15.57           C  
ATOM   1254  CG1 ILE H 163       6.938  20.476  28.469  1.00 14.39           C  
ATOM   1255  CG2 ILE H 163       8.602  18.879  29.662  1.00 14.55           C  
ATOM   1256  CD1 ILE H 163       6.369  19.538  27.406  1.00 15.87           C  
ATOM   1257  C   ILE H 163       8.337  21.549  30.883  1.00 14.34           C  
ATOM   1258  O   ILE H 163       8.605  20.863  31.866  1.00 14.21           O  
ATOM   1259  N   SER H 164       7.432  22.550  30.932  1.00 14.92           N  
ATOM   1260  CA  SER H 164       6.685  22.891  32.115  1.00 15.63           C  
ATOM   1261  CB  SER H 164       5.875  24.184  31.938  1.00 14.83           C  
ATOM   1262  OG  SER H 164       5.026  24.398  33.055  1.00 14.99           O  
ATOM   1263  C   SER H 164       5.698  21.787  32.372  1.00 15.30           C  
ATOM   1264  O   SER H 164       5.333  21.042  31.464  1.00 15.72           O  
ATOM   1265  N   GLY H 165       5.148  21.643  33.596  1.00 34.96           N  
ATOM   1266  CA  GLY H 165       4.257  20.546  33.893  1.00 33.56           C  
ATOM   1267  C   GLY H 165       3.064  20.606  32.976  1.00 33.90           C  
ATOM   1268  O   GLY H 165       2.574  19.580  32.498  1.00 37.04           O  
ATOM   1269  N   ASP H 166       2.557  21.830  32.734  1.00 35.65           N  
ATOM   1270  CA  ASP H 166       1.401  22.089  31.919  1.00 35.16           C  
ATOM   1271  CB  ASP H 166       0.793  23.497  32.123  1.00 38.07           C  
ATOM   1272  CG  ASP H 166       1.775  24.589  31.724  1.00 37.31           C  
ATOM   1273  OD1 ASP H 166       2.867  24.253  31.195  1.00 35.06           O  
ATOM   1274  OD2 ASP H 166       1.439  25.781  31.949  1.00  0.00           O1-
ATOM   1275  C   ASP H 166       1.676  21.846  30.458  1.00 39.84           C  
ATOM   1276  O   ASP H 166       0.747  21.648  29.677  1.00 36.42           O  
ATOM   1277  N   ALA H 167       2.961  21.868  30.051  1.00 40.38           N  
ATOM   1278  CA  ALA H 167       3.388  21.643  28.694  1.00 35.45           C  
ATOM   1279  CB  ALA H 167       2.660  20.463  28.027  1.00 39.74           C  
ATOM   1280  C   ALA H 167       3.177  22.845  27.815  1.00 43.61           C  
ATOM   1281  O   ALA H 167       3.423  22.778  26.612  1.00 46.87           O  
ATOM   1282  N   TRP H 168       2.738  23.986  28.376  1.00 37.28           N  
ATOM   1283  CA  TRP H 168       2.566  25.182  27.590  1.00 40.61           C  
ATOM   1284  CB  TRP H 168       1.834  26.296  28.356  1.00 46.63           C  
ATOM   1285  CG  TRP H 168       0.376  26.003  28.621  1.00 40.50           C  
ATOM   1286  CD2 TRP H 168      -0.688  26.343  27.718  1.00 40.55           C  
ATOM   1287  CD1 TRP H 168      -0.208  25.398  29.696  1.00 39.78           C  
ATOM   1288  NE1 TRP H 168      -1.571  25.339  29.518  1.00  0.00           N  
ATOM   1289  CE2 TRP H 168      -1.879  25.917  28.304  1.00  0.00           C  
ATOM   1290  CE3 TRP H 168      -0.671  26.959  26.500  1.00  0.00           C  
ATOM   1291  CZ2 TRP H 168      -3.078  26.102  27.677  1.00  0.00           C  
ATOM   1292  CZ3 TRP H 168      -1.882  27.144  25.871  1.00  0.00           C  
ATOM   1293  CH2 TRP H 168      -3.062  26.724  26.448  1.00  0.00           C  
ATOM   1294  C   TRP H 168       3.903  25.728  27.167  1.00 39.03           C  
ATOM   1295  O   TRP H 168       4.093  26.171  26.037  1.00 40.09           O  
ATOM   1296  N   HIS H 169       4.832  25.701  28.134  1.00 18.56           N  
ATOM   1297  CA  HIS H 169       6.196  26.132  28.287  1.00 19.00           C  
ATOM   1298  ND1 HIS H 169       4.800  27.878  30.923  1.00  0.00           N  
ATOM   1299  CG  HIS H 169       5.969  27.801  30.203  1.00 24.66           C  
ATOM   1300  CB  HIS H 169       6.585  26.524  29.724  1.00 19.90           C  
ATOM   1301  NE2 HIS H 169       5.531  29.963  30.669  1.00  0.00           N  
ATOM   1302  CD2 HIS H 169       6.403  29.083  30.056  1.00 24.28           C  
ATOM   1303  CE1 HIS H 169       4.583  29.195  31.175  1.00 26.26           C  
ATOM   1304  C   HIS H 169       7.143  25.051  27.904  1.00 19.10           C  
ATOM   1305  O   HIS H 169       7.215  24.010  28.556  1.00 18.02           O  
ATOM   1306  N   VAL H 170       7.912  25.304  26.823  1.00 17.56           N  
ATOM   1307  CA  VAL H 170       8.914  24.378  26.393  1.00 16.82           C  
ATOM   1308  CB  VAL H 170       8.497  23.525  25.225  1.00 17.21           C  
ATOM   1309  CG1 VAL H 170       8.275  24.434  24.006  1.00 15.99           C  
ATOM   1310  CG2 VAL H 170       9.548  22.423  25.002  1.00 16.54           C  
ATOM   1311  C   VAL H 170      10.105  25.187  25.998  1.00 16.65           C  
ATOM   1312  O   VAL H 170       9.981  26.223  25.346  1.00 17.35           O  
ATOM   1313  N   VAL H 171      11.303  24.731  26.401  1.00 14.50           N  
ATOM   1314  CA  VAL H 171      12.484  25.482  26.109  1.00 15.20           C  
ATOM   1315  CB  VAL H 171      13.051  26.117  27.336  1.00 14.61           C  
ATOM   1316  CG1 VAL H 171      14.388  26.765  26.967  1.00  0.00           C  
ATOM   1317  CG2 VAL H 171      12.005  27.097  27.900  1.00  0.00           C  
ATOM   1318  C   VAL H 171      13.498  24.540  25.544  1.00 15.83           C  
ATOM   1319  O   VAL H 171      13.565  23.380  25.945  1.00 15.43           O  
ATOM   1320  N   TYR H 172      14.309  25.010  24.568  1.00 15.38           N  
ATOM   1321  CA  TYR H 172      15.300  24.145  23.993  1.00 16.26           C  
ATOM   1322  CB  TYR H 172      15.029  23.667  22.551  1.00 15.41           C  
ATOM   1323  CG  TYR H 172      13.773  22.867  22.471  1.00 16.08           C  
ATOM   1324  CD1 TYR H 172      13.746  21.551  22.867  1.00 16.67           C  
ATOM   1325  CD2 TYR H 172      12.613  23.435  22.003  1.00 17.15           C  
ATOM   1326  CE1 TYR H 172      12.585  20.815  22.793  1.00 17.49           C  
ATOM   1327  CE2 TYR H 172      11.449  22.702  21.925  1.00 16.57           C  
ATOM   1328  CZ  TYR H 172      11.431  21.387  22.319  1.00 16.85           C  
ATOM   1329  OH  TYR H 172      10.241  20.630  22.243  1.00 14.72           O  
ATOM   1330  C   TYR H 172      16.592  24.885  23.886  1.00 16.65           C  
ATOM   1331  O   TYR H 172      16.647  26.115  23.906  1.00 18.20           O  
ATOM   1332  N   SER H 173      17.687  24.114  23.780  1.00 16.29           N  
ATOM   1333  CA  SER H 173      18.971  24.697  23.573  1.00 17.10           C  
ATOM   1334  CB  SER H 173      20.129  23.722  23.841  1.00 16.95           C  
ATOM   1335  OG  SER H 173      21.374  24.365  23.617  1.00  0.00           O  
ATOM   1336  C   SER H 173      18.999  25.083  22.135  1.00 17.75           C  
ATOM   1337  O   SER H 173      18.240  24.562  21.319  1.00 16.52           O  
ATOM   1338  N   ASN H 174      19.899  26.011  21.788  1.00 18.74           N  
ATOM   1339  CA  ASN H 174      19.961  26.546  20.465  1.00 20.28           C  
ATOM   1340  CB  ASN H 174      21.070  27.597  20.346  1.00 23.53           C  
ATOM   1341  CG  ASN H 174      20.898  28.296  19.014  1.00 27.52           C  
ATOM   1342  OD1 ASN H 174      19.938  28.041  18.288  1.00 29.69           O  
ATOM   1343  ND2 ASN H 174      21.856  29.200  18.677  1.00  0.00           N  
ATOM   1344  C   ASN H 174      20.260  25.472  19.465  1.00 20.02           C  
ATOM   1345  O   ASN H 174      19.652  25.431  18.398  1.00 20.71           O  
ATOM   1346  N   SER H 175      21.202  24.567  19.788  1.00 20.61           N  
ATOM   1347  CA  SER H 175      21.675  23.579  18.854  1.00 21.91           C  
ATOM   1348  CB  SER H 175      22.883  22.803  19.407  1.00 22.04           C  
ATOM   1349  OG  SER H 175      22.543  22.169  20.631  1.00 24.87           O  
ATOM   1350  C   SER H 175      20.605  22.598  18.465  1.00 22.15           C  
ATOM   1351  O   SER H 175      20.616  22.068  17.355  1.00 22.28           O  
ATOM   1352  N   VAL H 176      19.717  22.269  19.413  1.00 19.58           N  
ATOM   1353  CA  VAL H 176      18.627  21.340  19.272  1.00 20.96           C  
ATOM   1354  CB  VAL H 176      18.140  20.908  20.621  1.00 20.08           C  
ATOM   1355  CG1 VAL H 176      16.880  20.072  20.454  1.00 19.54           C  
ATOM   1356  CG2 VAL H 176      19.269  20.168  21.349  1.00 18.38           C  
ATOM   1357  C   VAL H 176      17.441  21.916  18.549  1.00 20.47           C  
ATOM   1358  O   VAL H 176      16.694  21.180  17.904  1.00 20.20           O  
ATOM   1359  N   GLN H 177      17.215  23.240  18.666  1.00 21.65           N  
ATOM   1360  CA  GLN H 177      15.992  23.830  18.193  1.00 23.45           C  
ATOM   1361  CB  GLN H 177      15.935  25.368  18.295  1.00 26.45           C  
ATOM   1362  CG  GLN H 177      14.622  25.965  17.769  1.00 29.96           C  
ATOM   1363  CD  GLN H 177      13.558  25.912  18.858  1.00 33.30           C  
ATOM   1364  OE1 GLN H 177      13.521  26.762  19.747  1.00 37.48           O  
ATOM   1365  NE2 GLN H 177      12.657  24.895  18.790  1.00 37.23           N  
ATOM   1366  C   GLN H 177      15.704  23.479  16.773  1.00 23.99           C  
ATOM   1367  O   GLN H 177      16.558  23.561  15.891  1.00 23.73           O  
ATOM   1368  N   GLY H 178      14.445  23.049  16.554  1.00 23.04           N  
ATOM   1369  CA  GLY H 178      13.905  22.753  15.262  1.00 22.48           C  
ATOM   1370  C   GLY H 178      14.052  21.291  14.984  1.00 22.61           C  
ATOM   1371  O   GLY H 178      13.226  20.703  14.289  1.00 22.60           O  
ATOM   1372  N   ARG H 179      15.168  20.694  15.439  1.00 19.04           N  
ATOM   1373  CA  ARG H 179      15.429  19.294  15.249  1.00 18.63           C  
ATOM   1374  CB  ARG H 179      16.921  18.956  15.339  1.00 19.74           C  
ATOM   1375  CG  ARG H 179      17.723  19.561  14.189  1.00 20.42           C  
ATOM   1376  CD  ARG H 179      19.163  19.056  14.123  1.00 20.47           C  
ATOM   1377  NE  ARG H 179      19.874  19.489  15.362  1.00 20.07           N  
ATOM   1378  CZ  ARG H 179      20.905  18.731  15.837  1.00 19.35           C  
ATOM   1379  NH1 ARG H 179      21.207  17.545  15.235  1.00 19.63           N1+
ATOM   1380  NH2 ARG H 179      21.639  19.149  16.910  1.00 19.65           N  
ATOM   1381  C   ARG H 179      14.711  18.403  16.223  1.00 18.07           C  
ATOM   1382  O   ARG H 179      14.185  17.360  15.835  1.00 17.07           O  
ATOM   1383  N   PHE H 180      14.673  18.793  17.517  1.00 18.17           N  
ATOM   1384  CA  PHE H 180      14.156  17.928  18.545  1.00 17.98           C  
ATOM   1385  CB  PHE H 180      15.033  17.889  19.813  1.00 18.40           C  
ATOM   1386  CG  PHE H 180      16.332  17.176  19.582  1.00 18.61           C  
ATOM   1387  CD1 PHE H 180      17.078  17.367  18.442  1.00 18.24           C  
ATOM   1388  CD2 PHE H 180      16.853  16.366  20.566  1.00 18.85           C  
ATOM   1389  CE1 PHE H 180      18.279  16.716  18.264  1.00 18.78           C  
ATOM   1390  CE2 PHE H 180      18.054  15.716  20.397  1.00 18.95           C  
ATOM   1391  CZ  PHE H 180      18.771  15.883  19.239  1.00 17.11           C  
ATOM   1392  C   PHE H 180      12.822  18.427  18.987  1.00 17.56           C  
ATOM   1393  O   PHE H 180      12.559  19.629  19.001  1.00 18.93           O  
ATOM   1394  N   LEU H 181      11.941  17.479  19.356  1.00 16.54           N  
ATOM   1395  CA  LEU H 181      10.605  17.784  19.763  1.00 16.95           C  
ATOM   1396  CB  LEU H 181       9.598  17.131  18.794  1.00 18.36           C  
ATOM   1397  CG  LEU H 181       8.104  17.461  18.991  1.00  0.00           C  
ATOM   1398  CD1 LEU H 181       7.567  17.010  20.360  1.00  0.00           C  
ATOM   1399  CD2 LEU H 181       7.810  18.929  18.652  1.00  0.00           C  
ATOM   1400  C   LEU H 181      10.403  17.141  21.105  1.00 16.94           C  
ATOM   1401  O   LEU H 181      10.550  15.928  21.237  1.00 16.76           O  
ATOM   1402  N   VAL H 182      10.062  17.932  22.141  1.00 16.30           N  
ATOM   1403  CA  VAL H 182       9.767  17.389  23.436  1.00 15.91           C  
ATOM   1404  CB  VAL H 182      10.286  18.235  24.570  1.00 17.15           C  
ATOM   1405  CG1 VAL H 182       9.553  17.867  25.859  1.00 17.51           C  
ATOM   1406  CG2 VAL H 182      11.780  17.943  24.739  1.00 16.69           C  
ATOM   1407  C   VAL H 182       8.282  17.332  23.557  1.00 16.35           C  
ATOM   1408  O   VAL H 182       7.571  18.136  22.955  1.00 15.69           O  
ATOM   1409  N   SER H 183       7.773  16.330  24.298  1.00 16.69           N  
ATOM   1410  CA  SER H 183       6.365  16.265  24.539  1.00 16.64           C  
ATOM   1411  CB  SER H 183       5.537  15.641  23.398  1.00 18.34           C  
ATOM   1412  OG  SER H 183       5.756  14.242  23.323  1.00 18.48           O  
ATOM   1413  C   SER H 183       6.178  15.427  25.756  1.00 17.70           C  
ATOM   1414  O   SER H 183       7.097  14.740  26.198  1.00 17.56           O  
ATOM   1415  N   ARG H 184       4.976  15.498  26.356  1.00 17.54           N  
ATOM   1416  CA  ARG H 184       4.718  14.717  27.525  1.00 18.18           C  
ATOM   1417  CB  ARG H 184       4.925  15.499  28.833  1.00 17.43           C  
ATOM   1418  CG  ARG H 184       4.054  16.756  28.920  1.00 16.96           C  
ATOM   1419  CD  ARG H 184       3.909  17.314  30.336  1.00 17.56           C  
ATOM   1420  NE  ARG H 184       5.267  17.615  30.861  1.00 16.64           N  
ATOM   1421  CZ  ARG H 184       5.505  17.582  32.205  1.00 16.60           C  
ATOM   1422  NH1 ARG H 184       4.546  17.123  33.060  1.00 17.51           N1+
ATOM   1423  NH2 ARG H 184       6.703  18.010  32.699  1.00 14.13           N  
ATOM   1424  C   ARG H 184       3.284  14.308  27.508  1.00 18.38           C  
ATOM   1425  O   ARG H 184       2.428  15.005  26.963  1.00 17.40           O  
ATOM   1426  N   ASP H 185       3.000  13.132  28.095  1.00 18.27           N  
ATOM   1427  CA  ASP H 185       1.649  12.682  28.235  1.00 19.56           C  
ATOM   1428  CB  ASP H 185       1.381  11.323  27.556  1.00 19.57           C  
ATOM   1429  CG  ASP H 185      -0.121  11.069  27.557  1.00 23.25           C  
ATOM   1430  OD1 ASP H 185      -0.821  11.676  28.413  1.00 24.81           O  
ATOM   1431  OD2 ASP H 185      -0.592  10.270  26.706  1.00 23.68           O1-
ATOM   1432  C   ASP H 185       1.437  12.543  29.711  1.00 19.87           C  
ATOM   1433  O   ASP H 185       1.929  11.600  30.328  1.00 20.26           O  
ATOM   1434  N   ASN H 186       0.711  13.505  30.318  1.00 20.02           N  
ATOM   1435  CA  ASN H 186       0.507  13.539  31.740  1.00 22.15           C  
ATOM   1436  CB  ASN H 186      -0.153  14.840  32.241  1.00 21.70           C  
ATOM   1437  CG  ASN H 186       0.857  15.988  32.152  1.00 22.67           C  
ATOM   1438  OD1 ASN H 186       1.965  15.832  31.642  1.00 24.34           O  
ATOM   1439  ND2 ASN H 186       0.468  17.178  32.681  1.00 22.67           N  
ATOM   1440  C   ASN H 186      -0.320  12.368  32.184  1.00 23.35           C  
ATOM   1441  O   ASN H 186      -0.151  11.868  33.294  1.00 26.24           O  
ATOM   1442  N   VAL H 187      -1.274  11.914  31.356  1.00 22.36           N  
ATOM   1443  CA  VAL H 187      -2.070  10.793  31.771  1.00 23.70           C  
ATOM   1444  CB  VAL H 187      -3.191  10.507  30.818  1.00 22.34           C  
ATOM   1445  CG1 VAL H 187      -3.979   9.292  31.333  1.00  0.00           C  
ATOM   1446  CG2 VAL H 187      -4.044  11.783  30.699  1.00  0.00           C  
ATOM   1447  C   VAL H 187      -1.193   9.573  31.884  1.00 24.09           C  
ATOM   1448  O   VAL H 187      -1.326   8.795  32.827  1.00 24.66           O  
ATOM   1449  N   LYS H 188      -0.298   9.376  30.893  1.00 23.43           N  
ATOM   1450  CA  LYS H 188       0.641   8.286  30.753  1.00 23.82           C  
ATOM   1451  CB  LYS H 188       1.275   8.223  29.351  1.00 25.21           C  
ATOM   1452  CG  LYS H 188       0.274   7.943  28.229  1.00 30.13           C  
ATOM   1453  CD  LYS H 188      -0.478   6.623  28.393  1.00 37.02           C  
ATOM   1454  CE  LYS H 188      -1.594   6.428  27.367  1.00 40.69           C  
ATOM   1455  NZ  LYS H 188      -2.651   7.442  27.575  1.00 41.61           N1+
ATOM   1456  C   LYS H 188       1.783   8.383  31.729  1.00 22.02           C  
ATOM   1457  O   LYS H 188       2.389   7.369  32.075  1.00 22.30           O  
ATOM   1458  N   ASN H 189       2.134   9.603  32.185  1.00 20.26           N  
ATOM   1459  CA  ASN H 189       3.299   9.767  33.013  1.00 21.48           C  
ATOM   1460  CB  ASN H 189       3.343   8.837  34.233  1.00 22.83           C  
ATOM   1461  CG  ASN H 189       2.386   9.354  35.292  1.00 24.43           C  
ATOM   1462  OD1 ASN H 189       2.107  10.548  35.376  1.00 26.06           O  
ATOM   1463  ND2 ASN H 189       1.880   8.423  36.142  1.00 23.72           N  
ATOM   1464  C   ASN H 189       4.510   9.451  32.194  1.00 20.58           C  
ATOM   1465  O   ASN H 189       5.460   8.837  32.681  1.00 20.29           O  
ATOM   1466  N   THR H 190       4.504   9.876  30.915  1.00 18.89           N  
ATOM   1467  CA  THR H 190       5.618   9.615  30.052  0.90 19.36           C  
ATOM   1468  CB  THR H 190       5.259   8.710  28.915  0.90 20.06           C  
ATOM   1469  OG1 THR H 190       4.786   7.474  29.426  1.00  0.00           O  
ATOM   1470  CG2 THR H 190       6.493   8.487  28.025  1.00 16.06           C  
ATOM   1471  C   THR H 190       6.073  10.911  29.460  1.00 18.32           C  
ATOM   1472  O   THR H 190       5.279  11.819  29.219  1.00 17.23           O  
ATOM   1473  N   LEU H 191       7.395  11.016  29.227  1.00 17.84           N  
ATOM   1474  CA  LEU H 191       8.019  12.171  28.650  1.00 16.27           C  
ATOM   1475  CB  LEU H 191       9.068  12.765  29.613  1.00 15.96           C  
ATOM   1476  CG  LEU H 191       9.811  14.017  29.118  1.00 15.59           C  
ATOM   1477  CD1 LEU H 191       8.845  15.192  28.899  1.00 15.89           C  
ATOM   1478  CD2 LEU H 191      10.964  14.378  30.073  1.00 16.45           C  
ATOM   1479  C   LEU H 191       8.687  11.669  27.396  1.00 17.07           C  
ATOM   1480  O   LEU H 191       9.252  10.575  27.395  1.00 15.69           O  
ATOM   1481  N   TYR H 192       8.635  12.435  26.281  1.00 16.38           N  
ATOM   1482  CA  TYR H 192       9.198  11.917  25.061  1.00 16.87           C  
ATOM   1483  CB  TYR H 192       8.169  11.699  23.930  1.00 18.03           C  
ATOM   1484  CG  TYR H 192       7.071  10.788  24.372  1.00 19.33           C  
ATOM   1485  CD1 TYR H 192       7.195   9.421  24.306  1.00 19.79           C  
ATOM   1486  CD2 TYR H 192       5.897  11.310  24.862  1.00 20.02           C  
ATOM   1487  CE1 TYR H 192       6.171   8.597  24.716  1.00 21.98           C  
ATOM   1488  CE2 TYR H 192       4.869  10.495  25.273  1.00 22.11           C  
ATOM   1489  CZ  TYR H 192       5.003   9.132  25.199  1.00 24.21           C  
ATOM   1490  OH  TYR H 192       3.949   8.293  25.620  1.00 23.38           O  
ATOM   1491  C   TYR H 192      10.176  12.906  24.500  1.00 17.39           C  
ATOM   1492  O   TYR H 192      10.157  14.090  24.835  1.00 18.13           O  
ATOM   1493  N   LEU H 193      11.107  12.410  23.655  1.00 15.33           N  
ATOM   1494  CA  LEU H 193      12.022  13.266  22.957  1.00 14.96           C  
ATOM   1495  CB  LEU H 193      13.430  13.259  23.578  1.00 13.72           C  
ATOM   1496  CG  LEU H 193      14.432  14.217  22.907  1.00 15.52           C  
ATOM   1497  CD1 LEU H 193      13.985  15.681  23.050  1.00 15.03           C  
ATOM   1498  CD2 LEU H 193      15.852  13.980  23.443  1.00 16.29           C  
ATOM   1499  C   LEU H 193      12.130  12.729  21.558  1.00 17.02           C  
ATOM   1500  O   LEU H 193      12.671  11.648  21.329  1.00 16.09           O  
ATOM   1501  N   GLU H 194      11.610  13.484  20.573  1.00 15.81           N  
ATOM   1502  CA  GLU H 194      11.681  13.065  19.201  1.00 16.36           C  
ATOM   1503  CB  GLU H 194      10.443  13.504  18.393  1.00 16.44           C  
ATOM   1504  CG  GLU H 194      10.505  13.204  16.892  1.00 18.43           C  
ATOM   1505  CD  GLU H 194      10.312  11.711  16.683  1.00 20.67           C  
ATOM   1506  OE1 GLU H 194       9.569  11.091  17.487  1.00 23.79           O  
ATOM   1507  OE2 GLU H 194      10.913  11.169  15.717  1.00  0.00           O1-
ATOM   1508  C   GLU H 194      12.885  13.741  18.630  1.00 16.50           C  
ATOM   1509  O   GLU H 194      12.996  14.964  18.674  1.00 17.38           O  
ATOM   1510  N   MET H 195      13.838  12.957  18.091  1.00 16.72           N  
ATOM   1511  CA  MET H 195      15.030  13.561  17.562  1.00 17.54           C  
ATOM   1512  CB  MET H 195      16.325  12.888  18.055  1.00 18.87           C  
ATOM   1513  CG  MET H 195      16.553  13.003  19.565  1.00 21.38           C  
ATOM   1514  SD  MET H 195      18.118  12.291  20.167  1.00 28.99           S  
ATOM   1515  CE  MET H 195      17.636  10.551  19.987  1.00 24.73           C  
ATOM   1516  C   MET H 195      15.008  13.397  16.074  1.00 18.15           C  
ATOM   1517  O   MET H 195      14.754  12.306  15.568  1.00 17.71           O  
ATOM   1518  N   ASN H 196      15.287  14.492  15.331  1.00 19.32           N  
ATOM   1519  CA  ASN H 196      15.267  14.441  13.894  1.00 20.09           C  
ATOM   1520  CB  ASN H 196      14.181  15.337  13.270  1.00 21.21           C  
ATOM   1521  CG  ASN H 196      12.811  14.927  13.797  1.00 27.29           C  
ATOM   1522  OD1 ASN H 196      12.523  15.084  14.982  1.00 27.82           O  
ATOM   1523  ND2 ASN H 196      11.932  14.410  12.899  1.00 27.11           N  
ATOM   1524  C   ASN H 196      16.566  15.009  13.399  1.00 20.73           C  
ATOM   1525  O   ASN H 196      17.230  15.754  14.117  1.00 20.29           O  
ATOM   1526  N   SER H 197      16.952  14.664  12.148  1.00 21.14           N  
ATOM   1527  CA  SER H 197      18.155  15.161  11.527  1.00 21.10           C  
ATOM   1528  CB  SER H 197      18.076  16.629  11.070  1.00 23.43           C  
ATOM   1529  OG  SER H 197      17.163  16.756   9.991  1.00 27.42           O  
ATOM   1530  C   SER H 197      19.294  15.023  12.477  1.00 20.73           C  
ATOM   1531  O   SER H 197      19.968  15.997  12.808  1.00 19.68           O  
ATOM   1532  N   LEU H 198      19.537  13.784  12.930  1.00 20.71           N  
ATOM   1533  CA  LEU H 198      20.556  13.497  13.892  1.00 20.86           C  
ATOM   1534  CB  LEU H 198      20.495  12.043  14.382  1.00 19.16           C  
ATOM   1535  CG  LEU H 198      19.242  11.753  15.224  1.00 19.51           C  
ATOM   1536  CD1 LEU H 198      19.143  10.268  15.604  1.00 19.26           C  
ATOM   1537  CD2 LEU H 198      19.201  12.677  16.451  1.00 20.15           C  
ATOM   1538  C   LEU H 198      21.907  13.716  13.298  1.00 22.98           C  
ATOM   1539  O   LEU H 198      22.140  13.495  12.110  1.00 23.38           O  
ATOM   1540  N   LYS H 199      22.844  14.179  14.147  1.00 22.14           N  
ATOM   1541  CA  LYS H 199      24.179  14.439  13.702  1.00 23.73           C  
ATOM   1542  CB  LYS H 199      24.524  15.925  13.719  1.00 26.35           C  
ATOM   1543  CG  LYS H 199      23.580  16.771  12.875  1.00 30.02           C  
ATOM   1544  CD  LYS H 199      23.635  18.244  13.265  1.00 34.52           C  
ATOM   1545  CE  LYS H 199      22.581  19.106  12.580  1.00 26.75           C  
ATOM   1546  NZ  LYS H 199      22.496  20.409  13.272  1.00 29.03           N1+
ATOM   1547  C   LYS H 199      25.103  13.774  14.669  1.00 23.75           C  
ATOM   1548  O   LYS H 199      24.707  13.398  15.769  1.00 21.52           O  
ATOM   1549  N   ILE H 200      26.389  13.674  14.291  1.00 23.90           N  
ATOM   1550  CA  ILE H 200      27.384  13.000  15.075  1.00 25.61           C  
ATOM   1551  CB  ILE H 200      28.758  13.097  14.484  1.00 27.75           C  
ATOM   1552  CG1 ILE H 200      29.763  12.351  15.378  1.00  0.00           C  
ATOM   1553  CG2 ILE H 200      29.090  14.582  14.260  1.00  0.00           C  
ATOM   1554  CD1 ILE H 200      31.174  12.284  14.796  1.00  0.00           C  
ATOM   1555  C   ILE H 200      27.459  13.635  16.428  1.00 24.29           C  
ATOM   1556  O   ILE H 200      27.632  12.942  17.429  1.00 25.45           O  
ATOM   1557  N   GLU H 201      27.310  14.970  16.493  1.00 24.17           N  
ATOM   1558  CA  GLU H 201      27.465  15.718  17.710  1.00 24.38           C  
ATOM   1559  CB  GLU H 201      27.226  17.234  17.540  1.00 26.80           C  
ATOM   1560  CG  GLU H 201      28.086  17.923  16.475  1.00 30.88           C  
ATOM   1561  CD  GLU H 201      27.201  18.129  15.255  1.00 34.41           C  
ATOM   1562  OE1 GLU H 201      26.079  17.563  15.269  1.00 37.50           O  
ATOM   1563  OE2 GLU H 201      27.608  18.855  14.308  1.00 35.02           O1-
ATOM   1564  C   GLU H 201      26.459  15.242  18.719  1.00 23.01           C  
ATOM   1565  O   GLU H 201      26.653  15.412  19.920  1.00 23.27           O  
ATOM   1566  N   ASP H 202      25.333  14.684  18.246  1.00 21.38           N  
ATOM   1567  CA  ASP H 202      24.230  14.209  19.044  1.00 18.89           C  
ATOM   1568  CB  ASP H 202      23.017  13.815  18.185  1.00 17.50           C  
ATOM   1569  CG  ASP H 202      22.436  15.089  17.586  1.00 19.92           C  
ATOM   1570  OD1 ASP H 202      22.650  16.180  18.180  1.00 19.00           O  
ATOM   1571  OD2 ASP H 202      21.770  14.986  16.523  1.00 19.75           O1-
ATOM   1572  C   ASP H 202      24.599  12.995  19.862  1.00 18.30           C  
ATOM   1573  O   ASP H 202      23.858  12.631  20.773  1.00 17.76           O  
ATOM   1574  N   THR H 203      25.692  12.284  19.521  1.00 17.42           N  
ATOM   1575  CA  THR H 203      26.062  11.083  20.229  1.00 17.27           C  
ATOM   1576  CB  THR H 203      27.359  10.501  19.742  1.00 18.68           C  
ATOM   1577  OG1 THR H 203      27.257  10.191  18.360  1.00 17.91           O  
ATOM   1578  CG2 THR H 203      27.707   9.240  20.557  1.00 17.51           C  
ATOM   1579  C   THR H 203      26.262  11.402  21.678  1.00 17.95           C  
ATOM   1580  O   THR H 203      27.031  12.299  22.018  1.00 17.65           O  
ATOM   1581  N   ALA H 204      25.565  10.667  22.575  1.00 16.90           N  
ATOM   1582  CA  ALA H 204      25.718  10.912  23.981  1.00 16.43           C  
ATOM   1583  CB  ALA H 204      25.435  12.373  24.369  1.00 17.46           C  
ATOM   1584  C   ALA H 204      24.750  10.053  24.734  1.00 16.29           C  
ATOM   1585  O   ALA H 204      23.902   9.384  24.139  1.00 15.43           O  
ATOM   1586  N   VAL H 205      24.897  10.014  26.078  1.00 16.31           N  
ATOM   1587  CA  VAL H 205      23.912   9.334  26.868  1.00 16.85           C  
ATOM   1588  CB  VAL H 205      24.411   8.699  28.133  1.00 18.03           C  
ATOM   1589  CG1 VAL H 205      23.207   8.283  28.996  1.00 31.26           C  
ATOM   1590  CG2 VAL H 205      25.245   7.475  27.715  1.00 34.33           C  
ATOM   1591  C   VAL H 205      22.864  10.346  27.186  1.00 15.15           C  
ATOM   1592  O   VAL H 205      23.171  11.479  27.556  1.00 15.61           O  
ATOM   1593  N   TYR H 206      21.585   9.953  27.036  1.00 14.57           N  
ATOM   1594  CA  TYR H 206      20.507  10.873  27.234  1.00 13.94           C  
ATOM   1595  CB  TYR H 206      19.461  10.870  26.101  1.00 13.93           C  
ATOM   1596  CG  TYR H 206      20.015  11.639  24.953  1.00 14.46           C  
ATOM   1597  CD1 TYR H 206      20.958  11.085  24.123  1.00 15.07           C  
ATOM   1598  CD2 TYR H 206      19.575  12.921  24.704  1.00 15.09           C  
ATOM   1599  CE1 TYR H 206      21.462  11.805  23.066  1.00 15.52           C  
ATOM   1600  CE2 TYR H 206      20.076  13.646  23.648  1.00 16.08           C  
ATOM   1601  CZ  TYR H 206      21.026  13.085  22.828  1.00 15.32           C  
ATOM   1602  OH  TYR H 206      21.551  13.817  21.742  1.00 15.30           O  
ATOM   1603  C   TYR H 206      19.780  10.502  28.467  1.00 14.30           C  
ATOM   1604  O   TYR H 206      19.372   9.360  28.671  1.00 14.90           O  
ATOM   1605  N   ARG H 207      19.594  11.489  29.348  1.00 14.16           N  
ATOM   1606  CA  ARG H 207      18.912  11.136  30.539  1.00 14.50           C  
ATOM   1607  CB  ARG H 207      19.931  10.888  31.621  1.00 13.95           C  
ATOM   1608  CG  ARG H 207      20.971  11.976  31.530  1.00 16.67           C  
ATOM   1609  CD  ARG H 207      20.275  13.188  31.998  1.00  0.00           C  
ATOM   1610  NE  ARG H 207      19.550  12.626  33.142  1.00  0.00           N  
ATOM   1611  CZ  ARG H 207      18.445  13.235  33.620  1.00 18.86           C  
ATOM   1612  NH1 ARG H 207      17.923  14.304  32.952  1.00  0.00           N1+
ATOM   1613  NH2 ARG H 207      18.010  12.811  34.843  1.00  0.00           N  
ATOM   1614  C   ARG H 207      17.793  12.094  30.803  1.00 14.96           C  
ATOM   1615  O   ARG H 207      17.840  13.259  30.410  1.00 14.39           O  
ATOM   1616  N   CYS H 208      16.693  11.574  31.390  1.00 13.43           N  
ATOM   1617  CA  CYS H 208      15.551  12.395  31.674  1.00 14.08           C  
ATOM   1618  CB  CYS H 208      14.182  11.758  31.336  1.00 16.84           C  
ATOM   1619  SG  CYS H 208      13.883  10.189  32.201  1.00 23.41           S  
ATOM   1620  C   CYS H 208      15.571  12.672  33.133  1.00 13.79           C  
ATOM   1621  O   CYS H 208      15.844  11.769  33.921  1.00 12.74           O  
ATOM   1622  N   ALA H 209      15.285  13.932  33.525  1.00 14.10           N  
ATOM   1623  CA  ALA H 209      15.381  14.268  34.913  1.00 13.78           C  
ATOM   1624  CB  ALA H 209      16.537  15.189  35.292  1.00 13.15           C  
ATOM   1625  C   ALA H 209      14.185  15.055  35.304  1.00 14.85           C  
ATOM   1626  O   ALA H 209      13.537  15.705  34.483  1.00 14.89           O  
ATOM   1627  N   ARG H 210      13.882  15.021  36.612  1.00 14.49           N  
ATOM   1628  CA  ARG H 210      12.772  15.762  37.111  1.00 15.57           C  
ATOM   1629  CB  ARG H 210      11.960  15.028  38.189  1.00 15.99           C  
ATOM   1630  CG  ARG H 210      10.817  15.864  38.769  1.00 17.40           C  
ATOM   1631  CD  ARG H 210      10.010  15.139  39.850  1.00 16.82           C  
ATOM   1632  NE  ARG H 210      10.912  14.928  41.019  1.00 16.12           N  
ATOM   1633  CZ  ARG H 210      10.400  14.595  42.242  1.00 19.28           C  
ATOM   1634  NH1 ARG H 210       9.054  14.445  42.406  1.00 19.01           N1+
ATOM   1635  NH2 ARG H 210      11.236  14.402  43.303  1.00 18.10           N  
ATOM   1636  C   ARG H 210      13.340  16.976  37.738  1.00 15.02           C  
ATOM   1637  O   ARG H 210      14.420  16.939  38.328  1.00 14.58           O  
ATOM   1638  N   MET H 211      12.626  18.102  37.593  1.00 14.88           N  
ATOM   1639  CA  MET H 211      13.111  19.295  38.191  1.00 15.97           C  
ATOM   1640  CB  MET H 211      12.963  20.525  37.301  1.00 15.76           C  
ATOM   1641  CG  MET H 211      13.771  21.704  37.822  1.00 23.74           C  
ATOM   1642  SD  MET H 211      14.061  22.953  36.550  1.00  0.00           S  
ATOM   1643  CE  MET H 211      12.302  23.409  36.482  1.00  0.00           C  
ATOM   1644  C   MET H 211      12.323  19.485  39.433  1.00 16.29           C  
ATOM   1645  O   MET H 211      11.121  19.237  39.463  1.00 16.24           O  
ATOM   1646  N   PHE H 212      12.986  19.892  40.522  1.00 17.29           N  
ATOM   1647  CA  PHE H 212      12.226  20.062  41.717  1.00 18.78           C  
ATOM   1648  CB  PHE H 212      13.082  19.884  42.984  1.00 16.37           C  
ATOM   1649  CG  PHE H 212      12.218  19.904  44.200  1.00 15.38           C  
ATOM   1650  CD1 PHE H 212      11.460  18.804  44.529  1.00 29.45           C  
ATOM   1651  CD2 PHE H 212      12.189  21.003  45.029  1.00  0.00           C  
ATOM   1652  CE1 PHE H 212      10.668  18.806  45.652  1.00  0.00           C  
ATOM   1653  CE2 PHE H 212      11.398  21.010  46.155  1.00  0.00           C  
ATOM   1654  CZ  PHE H 212      10.636  19.910  46.469  1.00  0.00           C  
ATOM   1655  C   PHE H 212      11.740  21.465  41.687  1.00 20.12           C  
ATOM   1656  O   PHE H 212      12.140  22.294  42.495  1.00 20.16           O  
ATOM   1657  N   GLN H 213      10.847  21.786  40.744  1.00 19.69           N  
ATOM   1658  CA  GLN H 213      10.328  23.113  40.779  1.00 19.97           C  
ATOM   1659  CB  GLN H 213      10.251  23.793  39.389  1.00 19.29           C  
ATOM   1660  CG  GLN H 213       9.814  25.272  39.357  1.00 20.62           C  
ATOM   1661  CD  GLN H 213       8.386  25.403  38.825  1.00 39.54           C  
ATOM   1662  OE1 GLN H 213       7.659  24.418  38.708  1.00 41.08           O  
ATOM   1663  NE2 GLN H 213       7.977  26.652  38.475  1.00 22.23           N  
ATOM   1664  C   GLN H 213       8.955  22.899  41.257  1.00 19.70           C  
ATOM   1665  O   GLN H 213       8.194  22.162  40.632  1.00 19.36           O  
ATOM   1666  N   GLU H 214       8.634  23.462  42.428  1.00 20.48           N  
ATOM   1667  CA  GLU H 214       7.291  23.304  42.850  1.00 20.92           C  
ATOM   1668  CB  GLU H 214       7.139  22.229  43.932  1.00 22.38           C  
ATOM   1669  CG  GLU H 214       5.693  21.856  44.238  1.00 25.40           C  
ATOM   1670  CD  GLU H 214       5.752  20.633  45.135  1.00 29.65           C  
ATOM   1671  OE1 GLU H 214       6.690  19.811  44.948  1.00 30.51           O  
ATOM   1672  OE2 GLU H 214       4.868  20.502  46.021  1.00 31.20           O1-
ATOM   1673  C   GLU H 214       6.899  24.602  43.445  1.00 21.07           C  
ATOM   1674  O   GLU H 214       7.215  24.868  44.601  1.00 20.23           O  
ATOM   1675  N   SER H 215       6.231  25.448  42.638  1.00 21.13           N  
ATOM   1676  CA  SER H 215       5.737  26.715  43.077  1.00 22.60           C  
ATOM   1677  CB  SER H 215       4.499  26.614  43.994  1.00 16.76           C  
ATOM   1678  OG  SER H 215       4.833  25.950  45.205  1.00  0.00           O  
ATOM   1679  C   SER H 215       6.817  27.454  43.807  1.00 22.83           C  
ATOM   1680  O   SER H 215       6.554  28.119  44.810  1.00 21.97           O  
ATOM   1681  N   GLY H 216       8.069  27.372  43.321  1.00 21.71           N  
ATOM   1682  CA  GLY H 216       9.118  28.052  44.010  1.00 22.48           C  
ATOM   1683  C   GLY H 216      10.307  28.040  43.138  1.00 23.48           C  
ATOM   1684  O   GLY H 216      10.353  27.474  42.049  1.00 24.19           O  
ATOM   1685  N   PRO H 217      11.219  28.810  43.615  1.00 25.01           N  
ATOM   1686  CA  PRO H 217      12.527  28.870  43.057  1.00 24.11           C  
ATOM   1687  CD  PRO H 217      10.833  30.051  44.262  1.00  0.00           C  
ATOM   1688  CB  PRO H 217      13.052  30.270  43.367  1.00 23.05           C  
ATOM   1689  CG  PRO H 217      12.156  30.781  44.505  1.00 49.55           C  
ATOM   1690  C   PRO H 217      13.498  27.809  43.477  1.00 24.41           C  
ATOM   1691  O   PRO H 217      14.565  27.954  42.878  1.00 24.22           O  
ATOM   1692  N   PRO H 218      13.309  26.846  44.409  1.00 21.36           N  
ATOM   1693  CA  PRO H 218      14.327  25.897  44.780  1.00 22.55           C  
ATOM   1694  CD  PRO H 218      12.066  26.573  45.120  1.00 39.08           C  
ATOM   1695  CB  PRO H 218      13.683  24.876  45.713  1.00 25.28           C  
ATOM   1696  CG  PRO H 218      12.443  25.605  46.253  1.00 31.69           C  
ATOM   1697  C   PRO H 218      14.814  25.337  43.545  1.00 21.26           C  
ATOM   1698  O   PRO H 218      14.196  24.409  42.999  1.00 20.98           O  
ATOM   1699  N   ARG H 219      16.017  25.877  43.290  1.00 19.20           N  
ATOM   1700  CA  ARG H 219      16.700  25.955  42.079  1.00 19.17           C  
ATOM   1701  CB  ARG H 219      18.212  26.163  42.278  1.00 22.50           C  
ATOM   1702  CG  ARG H 219      18.571  27.391  43.135  1.00 27.94           C  
ATOM   1703  CD  ARG H 219      17.721  28.639  42.872  1.00  0.00           C  
ATOM   1704  NE  ARG H 219      16.891  28.913  44.083  1.00  0.00           N  
ATOM   1705  CZ  ARG H 219      16.202  30.088  44.162  1.00 36.82           C  
ATOM   1706  NH1 ARG H 219      16.233  30.958  43.111  1.00  0.00           N1+
ATOM   1707  NH2 ARG H 219      15.481  30.397  45.281  1.00  0.00           N  
ATOM   1708  C   ARG H 219      16.450  24.730  41.437  1.00 17.38           C  
ATOM   1709  O   ARG H 219      17.232  23.777  41.586  1.00 15.62           O  
ATOM   1710  N   LEU H 220      15.285  24.858  40.748  1.00  7.01           N  
ATOM   1711  CA  LEU H 220      14.835  23.977  39.784  1.00  7.19           C  
ATOM   1712  CB  LEU H 220      13.509  24.444  39.147  1.00  6.22           C  
ATOM   1713  CG  LEU H 220      13.604  25.774  38.365  1.00  9.60           C  
ATOM   1714  CD1 LEU H 220      12.274  26.121  37.677  1.00  9.31           C  
ATOM   1715  CD2 LEU H 220      14.094  26.932  39.251  1.00  8.28           C  
ATOM   1716  C   LEU H 220      15.991  24.244  38.870  1.00  8.62           C  
ATOM   1717  O   LEU H 220      16.407  25.396  38.818  1.00 13.59           O  
ATOM   1718  N   ASP H 221      16.644  23.240  38.244  1.00  0.00           N  
ATOM   1719  CA  ASP H 221      17.760  23.608  37.397  1.00  0.00           C  
ATOM   1720  CB  ASP H 221      19.189  23.380  37.949  1.00  0.00           C  
ATOM   1721  CG  ASP H 221      19.618  24.337  39.059  1.00  0.00           C  
ATOM   1722  OD1 ASP H 221      18.832  25.226  39.472  1.00  0.00           O  
ATOM   1723  OD2 ASP H 221      20.786  24.181  39.507  1.00  0.00           O1-
ATOM   1724  C   ASP H 221      17.758  22.743  36.183  1.00  0.00           C  
ATOM   1725  O   ASP H 221      17.267  21.615  36.196  1.00  0.00           O  
ATOM   1726  N   ARG H 222      18.325  23.269  35.083  1.00  0.00           N  
ATOM   1727  CA  ARG H 222      18.449  22.457  33.916  1.00  0.00           C  
ATOM   1728  CB  ARG H 222      18.075  23.202  32.625  1.00  0.00           C  
ATOM   1729  CG  ARG H 222      16.746  23.947  32.778  1.00  0.00           C  
ATOM   1730  CD  ARG H 222      16.105  24.405  31.466  1.00  0.00           C  
ATOM   1731  NE  ARG H 222      14.964  25.300  31.805  1.00  0.00           N  
ATOM   1732  CZ  ARG H 222      14.603  26.304  30.954  1.00  0.00           C  
ATOM   1733  NH1 ARG H 222      15.294  26.512  29.794  1.00  0.00           N1+
ATOM   1734  NH2 ARG H 222      13.541  27.100  31.267  1.00  0.00           N  
ATOM   1735  C   ARG H 222      19.900  22.101  33.851  1.00  0.00           C  
ATOM   1736  O   ARG H 222      20.728  22.950  33.528  1.00  0.00           O  
ATOM   1737  N   TRP H 223      20.256  20.835  34.167  1.00  0.00           N  
ATOM   1738  CA  TRP H 223      21.649  20.489  34.165  1.00  0.00           C  
ATOM   1739  CB  TRP H 223      22.365  20.716  35.500  1.00  0.00           C  
ATOM   1740  CG  TRP H 223      23.832  20.444  35.787  1.00  0.00           C  
ATOM   1741  CD2 TRP H 223      24.321  20.689  37.103  1.00  0.00           C  
ATOM   1742  CD1 TRP H 223      24.903  20.007  35.067  1.00  0.00           C  
ATOM   1743  NE1 TRP H 223      26.023  20.026  35.850  1.00  0.00           N  
ATOM   1744  CE2 TRP H 223      25.672  20.443  37.097  1.00  0.00           C  
ATOM   1745  CE3 TRP H 223      23.693  21.141  38.215  1.00  0.00           C  
ATOM   1746  CZ2 TRP H 223      26.403  20.629  38.206  1.00  0.00           C  
ATOM   1747  CZ3 TRP H 223      24.444  21.332  39.346  1.00  0.00           C  
ATOM   1748  CH2 TRP H 223      25.790  21.076  39.346  1.00  0.00           C  
ATOM   1749  C   TRP H 223      21.900  19.203  33.472  1.00  0.00           C  
ATOM   1750  O   TRP H 223      20.942  18.530  33.104  1.00  0.00           O  
ATOM   1751  N   SER H 224      23.174  18.801  33.237  1.00  0.00           N  
ATOM   1752  CA  SER H 224      23.134  17.753  32.286  1.00  0.00           C  
ATOM   1753  CB  SER H 224      23.152  18.161  30.844  1.00  0.00           C  
ATOM   1754  OG  SER H 224      21.852  18.666  30.597  1.00  0.00           O  
ATOM   1755  C   SER H 224      23.807  16.437  32.423  1.00  0.00           C  
ATOM   1756  O   SER H 224      24.346  16.049  33.438  1.00  0.00           O  
ATOM   1757  N   GLY H 225      23.607  15.708  31.298  1.00  0.00           N  
ATOM   1758  CA  GLY H 225      23.787  14.337  30.913  1.00  0.00           C  
ATOM   1759  C   GLY H 225      25.033  13.660  31.344  1.00  0.00           C  
ATOM   1760  O   GLY H 225      25.840  14.185  32.102  1.00  0.00           O  
ATOM   1761  N   ARG H 226      25.243  12.476  30.695  1.00  0.00           N  
ATOM   1762  CA  ARG H 226      26.148  11.391  31.012  1.00  0.00           C  
ATOM   1763  CB  ARG H 226      25.608  10.024  30.549  1.00  0.00           C  
ATOM   1764  CG  ARG H 226      26.666   8.913  30.510  1.00  0.00           C  
ATOM   1765  CD  ARG H 226      27.412   8.805  29.179  1.00  0.00           C  
ATOM   1766  NE  ARG H 226      28.382   7.687  29.300  1.00  0.00           N  
ATOM   1767  CZ  ARG H 226      29.422   7.616  28.421  1.00  0.00           C  
ATOM   1768  NH1 ARG H 226      29.558   8.567  27.454  1.00  0.00           N1+
ATOM   1769  NH2 ARG H 226      30.318   6.591  28.509  1.00  0.00           N  
ATOM   1770  C   ARG H 226      27.562  11.417  30.502  1.00  0.00           C  
ATOM   1771  O   ARG H 226      27.865  11.589  29.325  1.00  0.00           O  
ATOM   1772  N   ASN H 227      28.451  11.076  31.450  1.00  0.00           N  
ATOM   1773  CA  ASN H 227      29.851  10.793  31.338  1.00  0.00           C  
ATOM   1774  CB  ASN H 227      30.787  11.749  32.099  1.00  0.00           C  
ATOM   1775  CG  ASN H 227      32.218  11.210  32.035  1.00  0.00           C  
ATOM   1776  OD1 ASN H 227      33.114  11.749  32.684  1.00  0.00           O  
ATOM   1777  ND2 ASN H 227      32.477  10.150  31.221  1.00  0.00           N  
ATOM   1778  C   ASN H 227      29.841   9.537  32.109  1.00  0.00           C  
ATOM   1779  O   ASN H 227      29.481   8.486  31.584  1.00  0.00           O  
ATOM   1780  N   TYR H 228      30.276   9.610  33.375  1.00  0.00           N  
ATOM   1781  CA  TYR H 228      29.954   8.483  34.170  1.00  0.00           C  
ATOM   1782  CB  TYR H 228      30.536   8.580  35.590  1.00  0.00           C  
ATOM   1783  CG  TYR H 228      32.002   8.619  35.312  1.00  0.00           C  
ATOM   1784  CD1 TYR H 228      32.682   7.464  35.000  1.00  0.00           C  
ATOM   1785  CD2 TYR H 228      32.693   9.810  35.309  1.00  0.00           C  
ATOM   1786  CE1 TYR H 228      34.028   7.487  34.715  1.00  0.00           C  
ATOM   1787  CE2 TYR H 228      34.039   9.841  35.026  1.00  0.00           C  
ATOM   1788  CZ  TYR H 228      34.711   8.678  34.729  1.00  0.00           C  
ATOM   1789  OH  TYR H 228      36.092   8.702  34.433  1.00  0.00           O  
ATOM   1790  C   TYR H 228      28.459   8.554  34.114  1.00  0.00           C  
ATOM   1791  O   TYR H 228      27.822   7.536  33.859  1.00  0.00           O  
ATOM   1792  N   TYR H 229      27.897   9.782  34.314  1.00  0.00           N  
ATOM   1793  CA  TYR H 229      26.529  10.159  34.014  1.00  0.00           C  
ATOM   1794  CB  TYR H 229      25.343   9.334  34.557  1.00  0.00           C  
ATOM   1795  CG  TYR H 229      25.150   7.994  33.879  1.00  0.00           C  
ATOM   1796  CD1 TYR H 229      24.823   7.892  32.551  1.00  0.00           C  
ATOM   1797  CD2 TYR H 229      25.263   6.804  34.562  1.00  0.00           C  
ATOM   1798  CE1 TYR H 229      24.626   6.690  31.920  1.00  0.00           C  
ATOM   1799  CE2 TYR H 229      25.073   5.581  33.959  1.00  0.00           C  
ATOM   1800  CZ  TYR H 229      24.749   5.524  32.627  1.00  0.00           C  
ATOM   1801  OH  TYR H 229      24.544   4.286  31.982  1.00  0.00           O  
ATOM   1802  C   TYR H 229      26.307  11.676  34.070  1.00  0.00           C  
ATOM   1803  O   TYR H 229      27.046  12.382  33.397  1.00  0.00           O  
ATOM   1804  N   TYR H 230      25.352  12.258  34.866  1.00  0.00           N  
ATOM   1805  CA  TYR H 230      24.898  13.633  34.594  1.00  0.00           C  
ATOM   1806  CB  TYR H 230      23.405  13.593  34.236  1.00  0.00           C  
ATOM   1807  CG  TYR H 230      22.992  12.204  33.797  1.00  0.00           C  
ATOM   1808  CD1 TYR H 230      23.611  11.576  32.767  1.00  0.00           C  
ATOM   1809  CD2 TYR H 230      21.954  11.496  34.370  1.00  0.00           C  
ATOM   1810  CE1 TYR H 230      23.273  10.340  32.319  1.00  0.00           C  
ATOM   1811  CE2 TYR H 230      21.581  10.241  33.957  1.00  0.00           C  
ATOM   1812  CZ  TYR H 230      22.258   9.661  32.918  1.00  0.00           C  
ATOM   1813  OH  TYR H 230      21.913   8.388  32.447  1.00  0.00           O  
ATOM   1814  C   TYR H 230      25.106  14.590  35.786  1.00  0.00           C  
ATOM   1815  O   TYR H 230      26.057  14.290  36.505  1.00  0.00           O  
ATOM   1816  N   TYR H 231      24.301  15.751  36.006  1.00  0.00           N  
ATOM   1817  CA  TYR H 231      24.176  16.720  37.169  1.00  0.00           C  
ATOM   1818  CB  TYR H 231      25.468  17.547  37.407  1.00  0.00           C  
ATOM   1819  CG  TYR H 231      26.743  16.746  37.363  1.00  0.00           C  
ATOM   1820  CD1 TYR H 231      27.288  16.050  38.420  1.00  0.00           C  
ATOM   1821  CD2 TYR H 231      27.425  16.648  36.183  1.00  0.00           C  
ATOM   1822  CE1 TYR H 231      28.454  15.326  38.326  1.00  0.00           C  
ATOM   1823  CE2 TYR H 231      28.591  15.937  36.051  1.00  0.00           C  
ATOM   1824  CZ  TYR H 231      29.114  15.269  37.126  1.00  0.00           C  
ATOM   1825  OH  TYR H 231      30.322  14.555  36.972  1.00  0.00           O  
ATOM   1826  C   TYR H 231      22.981  17.790  36.984  1.00  0.00           C  
ATOM   1827  O   TYR H 231      22.682  18.016  35.817  1.00  0.00           O  
ATOM   1828  N   SER H 232      22.291  18.510  38.021  1.00  0.00           N  
ATOM   1829  CA  SER H 232      21.162  19.530  37.802  1.00  0.00           C  
ATOM   1830  CB  SER H 232      19.900  19.022  37.135  1.00  0.00           C  
ATOM   1831  OG  SER H 232      20.183  18.748  35.779  1.00  0.00           O  
ATOM   1832  C   SER H 232      20.576  20.553  38.864  1.00  0.00           C  
ATOM   1833  O   SER H 232      21.299  21.333  39.471  1.00  0.00           O  
ATOM   1834  N   GLY H 233      19.189  20.712  38.932  1.00 16.08           N  
ATOM   1835  CA  GLY H 233      18.251  21.380  39.862  1.00 14.51           C  
ATOM   1836  C   GLY H 233      17.249  20.312  39.770  1.00 14.62           C  
ATOM   1837  O   GLY H 233      16.050  20.359  40.080  1.00 14.71           O  
ATOM   1838  N   MET H 234      17.857  19.260  39.233  1.00 14.72           N  
ATOM   1839  CA  MET H 234      17.160  18.076  38.976  1.00 15.37           C  
ATOM   1840  CB  MET H 234      17.443  17.486  37.574  1.00 15.34           C  
ATOM   1841  CG  MET H 234      17.081  18.479  36.451  1.00 15.57           C  
ATOM   1842  SD  MET H 234      17.577  18.008  34.762  1.00 23.37           S  
ATOM   1843  CE  MET H 234      17.524  19.684  34.087  1.00 21.11           C  
ATOM   1844  C   MET H 234      17.505  17.119  40.071  1.00 16.09           C  
ATOM   1845  O   MET H 234      18.665  16.766  40.295  1.00 18.42           O  
ATOM   1846  N   ASP H 235      16.468  16.789  40.861  1.00 15.56           N  
ATOM   1847  CA  ASP H 235      16.569  15.913  41.993  1.00 16.93           C  
ATOM   1848  CB  ASP H 235      15.459  16.157  43.037  1.00 16.70           C  
ATOM   1849  CG  ASP H 235      14.067  15.994  42.430  1.00 20.02           C  
ATOM   1850  OD1 ASP H 235      13.943  15.584  41.246  1.00 19.97           O  
ATOM   1851  OD2 ASP H 235      13.092  16.305  43.162  1.00 19.14           O1-
ATOM   1852  C   ASP H 235      16.617  14.455  41.628  1.00 17.20           C  
ATOM   1853  O   ASP H 235      17.251  13.675  42.336  1.00 18.74           O  
ATOM   1854  N   VAL H 236      15.920  14.028  40.553  1.00 16.05           N  
ATOM   1855  CA  VAL H 236      15.907  12.636  40.189  1.00 15.74           C  
ATOM   1856  CB  VAL H 236      14.570  11.966  40.315  1.00 17.07           C  
ATOM   1857  CG1 VAL H 236      14.281  11.734  41.797  1.00 16.47           C  
ATOM   1858  CG2 VAL H 236      13.518  12.860  39.640  1.00 16.82           C  
ATOM   1859  C   VAL H 236      16.318  12.495  38.767  1.00 16.87           C  
ATOM   1860  O   VAL H 236      15.877  13.238  37.891  1.00 16.55           O  
ATOM   1861  N   TRP H 237      17.172  11.485  38.522  1.00 16.15           N  
ATOM   1862  CA  TRP H 237      17.735  11.255  37.232  1.00 16.00           C  
ATOM   1863  CB  TRP H 237      19.257  11.463  37.301  1.00 14.30           C  
ATOM   1864  CG  TRP H 237      19.525  12.892  37.688  1.00 15.92           C  
ATOM   1865  CD2 TRP H 237      20.024  13.880  36.790  1.00 17.01           C  
ATOM   1866  CD1 TRP H 237      19.276  13.535  38.866  1.00 13.76           C  
ATOM   1867  NE1 TRP H 237      19.552  14.874  38.735  1.00 15.60           N  
ATOM   1868  CE2 TRP H 237      20.011  15.090  37.458  1.00 16.27           C  
ATOM   1869  CE3 TRP H 237      20.550  13.778  35.548  1.00 16.36           C  
ATOM   1870  CZ2 TRP H 237      20.500  16.197  36.854  1.00 16.44           C  
ATOM   1871  CZ3 TRP H 237      20.904  14.911  34.880  1.00 15.03           C  
ATOM   1872  CH2 TRP H 237      20.868  16.088  35.537  1.00 17.54           C  
ATOM   1873  C   TRP H 237      17.467   9.827  36.886  1.00 17.15           C  
ATOM   1874  O   TRP H 237      17.308   8.982  37.765  1.00 17.26           O  
ATOM   1875  N   GLY H 238      17.365   9.529  35.580  1.00 16.27           N  
ATOM   1876  CA  GLY H 238      17.178   8.176  35.157  1.00 16.19           C  
ATOM   1877  C   GLY H 238      18.549   7.600  34.971  1.00 16.55           C  
ATOM   1878  O   GLY H 238      19.550   8.257  35.249  1.00 16.61           O  
ATOM   1879  N   GLN H 239      18.604   6.322  34.545  1.00 16.76           N  
ATOM   1880  CA  GLN H 239      19.807   5.594  34.249  1.00 18.56           C  
ATOM   1881  CB  GLN H 239      19.617   4.072  34.184  1.00 20.67           C  
ATOM   1882  CG  GLN H 239      19.613   3.464  35.582  1.00 32.55           C  
ATOM   1883  CD  GLN H 239      20.915   3.930  36.223  1.00 34.54           C  
ATOM   1884  OE1 GLN H 239      20.955   4.298  37.395  1.00 35.62           O  
ATOM   1885  NE2 GLN H 239      22.013   3.931  35.421  1.00 34.51           N  
ATOM   1886  C   GLN H 239      20.416   6.046  32.963  1.00 18.03           C  
ATOM   1887  O   GLN H 239      21.619   5.878  32.765  1.00 18.07           O  
ATOM   1888  N   GLY H 240      19.584   6.536  32.022  1.00 17.04           N  
ATOM   1889  CA  GLY H 240      20.075   7.062  30.777  1.00 16.90           C  
ATOM   1890  C   GLY H 240      19.962   6.025  29.703  1.00 16.98           C  
ATOM   1891  O   GLY H 240      19.945   4.826  29.974  1.00 17.44           O  
ATOM   1892  N   THR H 241      19.863   6.490  28.438  1.00 16.26           N  
ATOM   1893  CA  THR H 241      19.823   5.626  27.291  1.00 17.15           C  
ATOM   1894  CB  THR H 241      18.503   5.619  26.582  1.00 18.06           C  
ATOM   1895  OG1 THR H 241      18.504   4.633  25.559  1.00 19.59           O  
ATOM   1896  CG2 THR H 241      18.253   7.017  25.988  1.00 17.86           C  
ATOM   1897  C   THR H 241      20.847   6.153  26.329  1.00 17.86           C  
ATOM   1898  O   THR H 241      20.978   7.363  26.157  1.00 16.54           O  
ATOM   1899  N   THR H 242      21.578   5.257  25.639  1.00 17.70           N  
ATOM   1900  CA  THR H 242      22.676   5.704  24.824  1.00 18.99           C  
ATOM   1901  CB  THR H 242      23.816   4.732  24.799  1.00 20.47           C  
ATOM   1902  OG1 THR H 242      24.313   4.519  26.111  1.00 34.28           O  
ATOM   1903  CG2 THR H 242      24.919   5.297  23.894  1.00 32.65           C  
ATOM   1904  C   THR H 242      22.255   5.882  23.399  1.00 19.25           C  
ATOM   1905  O   THR H 242      21.572   5.042  22.816  1.00 18.73           O  
ATOM   1906  N   VAL H 243      22.676   7.015  22.804  1.00 18.95           N  
ATOM   1907  CA  VAL H 243      22.385   7.310  21.431  1.00 19.21           C  
ATOM   1908  CB  VAL H 243      21.656   8.613  21.269  1.00 19.79           C  
ATOM   1909  CG1 VAL H 243      21.596   8.985  19.779  1.00 19.87           C  
ATOM   1910  CG2 VAL H 243      20.274   8.466  21.925  1.00 18.80           C  
ATOM   1911  C   VAL H 243      23.689   7.446  20.718  1.00 19.94           C  
ATOM   1912  O   VAL H 243      24.567   8.200  21.137  1.00 19.41           O  
ATOM   1913  N   THR H 244      23.846   6.699  19.609  1.00 20.10           N  
ATOM   1914  CA  THR H 244      25.063   6.771  18.859  1.00 21.41           C  
ATOM   1915  CB  THR H 244      25.850   5.496  18.910  1.00 23.04           C  
ATOM   1916  OG1 THR H 244      26.220   5.207  20.251  1.00 24.34           O  
ATOM   1917  CG2 THR H 244      27.094   5.638  18.020  1.00 22.78           C  
ATOM   1918  C   THR H 244      24.723   7.023  17.430  1.00 21.19           C  
ATOM   1919  O   THR H 244      24.002   6.250  16.802  1.00 21.77           O  
ATOM   1920  N   VAL H 245      25.230   8.132  16.865  1.00 21.37           N  
ATOM   1921  CA  VAL H 245      24.967   8.309  15.472  1.00 21.50           C  
ATOM   1922  CB  VAL H 245      24.150   9.513  15.131  1.00 21.48           C  
ATOM   1923  CG1 VAL H 245      22.682   9.227  15.485  1.00 19.60           C  
ATOM   1924  CG2 VAL H 245      24.708  10.677  15.944  1.00 21.17           C  
ATOM   1925  C   VAL H 245      26.252   8.297  14.710  1.00 22.72           C  
ATOM   1926  O   VAL H 245      27.170   9.078  14.957  1.00 22.12           O  
ATOM   1927  N   SER H 246      26.343   7.347  13.759  1.00 23.21           N  
ATOM   1928  CA  SER H 246      27.497   7.260  12.915  1.00 23.89           C  
ATOM   1929  CB  SER H 246      28.711   6.563  13.546  1.00 23.16           C  
ATOM   1930  OG  SER H 246      29.231   7.357  14.602  1.00 26.37           O  
ATOM   1931  C   SER H 246      27.117   6.480  11.704  1.00 25.28           C  
ATOM   1932  O   SER H 246      26.117   5.760  11.694  1.00 23.20           O  
ATOM   1933  N   SER H 247      27.919   6.620  10.633  1.00 26.67           N  
ATOM   1934  CA  SER H 247      27.624   5.927   9.416  1.00 29.70           C  
ATOM   1935  CB  SER H 247      27.256   6.877   8.265  1.00 30.35           C  
ATOM   1936  OG  SER H 247      28.327   7.774   8.006  1.00 33.30           O  
ATOM   1937  C   SER H 247      28.859   5.151   8.992  1.00 30.94           C  
ATOM   1938  O   SER H 247      28.783   3.894   8.990  1.00 31.80           O  
ATOM   1939  OXT SER H 247      29.886   5.798   8.654  1.00  0.00           O1-
TER    1940      SER H 247 
CONECT  159  717
CONECT  717  159
CONECT 1019 1619
CONECT 1619 1019
END
