# Supplementary material for: Fully automated antibody structure prediction using BIOVIA tools: Validation study
Source: PLoS One. 2017 May 18;12(5):e0177923. doi: 10.1371/journal.pone.0177923 (PMC5436848; doi:10.1371/journal.pone.0177923)
Supplement: S3 Dataset — Predicted structures using the Top5 framework method, Chothia CDR definition with canonical filtering, using up to 5 CDR templates rather than the default 3, and generating 10 CDR models. (ZIP) [file pone.0177923.s005.zip › 4NWT_LH_FV_FinalModel.pdb]

REMARK   Accelrys Discovery Studio PDB file
REMARK   Created:  2015-11-30T20:39:29Z
SSBOND   1 CYS L   23    CYS L   94                                     
SSBOND   2 CYS H  135    CYS H  209                                     
ATOM      1  N   ASP L   1      25.984  32.451  26.177  1.00 38.90           N1+
ATOM      2  CA  ASP L   1      25.331  32.049  27.443  1.00 38.45           C  
ATOM      3  CB  ASP L   1      24.910  30.574  27.370  1.00 40.12           C  
ATOM      4  CG  ASP L   1      23.845  30.481  26.287  1.00 40.24           C  
ATOM      5  OD1 ASP L   1      22.974  31.390  26.237  1.00 40.29           O  
ATOM      6  OD2 ASP L   1      23.889  29.503  25.493  1.00 35.78           O1-
ATOM      7  C   ASP L   1      26.309  32.233  28.556  1.00 36.63           C  
ATOM      8  O   ASP L   1      27.381  32.802  28.359  1.00 38.00           O  
ATOM      9  N   ILE L   2      25.960  31.773  29.769  1.00 34.46           N  
ATOM     10  CA  ILE L   2      26.885  31.924  30.847  1.00 31.68           C  
ATOM     11  CB  ILE L   2      26.269  32.019  32.213  1.00 31.60           C  
ATOM     12  CG1 ILE L   2      25.473  33.328  32.340  1.00 33.33           C  
ATOM     13  CG2 ILE L   2      27.390  31.869  33.255  1.00 27.57           C  
ATOM     14  CD1 ILE L   2      24.665  33.432  33.631  1.00 26.55           C  
ATOM     15  C   ILE L   2      27.785  30.743  30.836  1.00 30.86           C  
ATOM     16  O   ILE L   2      27.333  29.598  30.791  1.00 30.17           O  
ATOM     17  N   VAL L   3      29.103  31.013  30.864  1.00 30.09           N  
ATOM     18  CA  VAL L   3      30.060  29.955  30.846  1.00 29.01           C  
ATOM     19  CB  VAL L   3      31.292  30.278  30.049  1.00 30.06           C  
ATOM     20  CG1 VAL L   3      32.315  29.146  30.244  1.00 28.30           C  
ATOM     21  CG2 VAL L   3      30.890  30.507  28.581  1.00 28.68           C  
ATOM     22  C   VAL L   3      30.503  29.749  32.253  1.00 28.92           C  
ATOM     23  O   VAL L   3      30.746  30.706  32.988  1.00 29.94           O  
ATOM     24  N   MET L   4      30.598  28.474  32.670  1.00 28.32           N  
ATOM     25  CA  MET L   4      31.023  28.197  34.006  1.00 26.38           C  
ATOM     26  CB  MET L   4      30.081  27.245  34.766  1.00 25.42           C  
ATOM     27  CG  MET L   4      28.647  27.774  34.865  1.00 24.82           C  
ATOM     28  SD  MET L   4      28.481  29.417  35.634  1.00 23.97           S  
ATOM     29  CE  MET L   4      28.438  28.836  37.352  1.00 24.92           C  
ATOM     30  C   MET L   4      32.361  27.543  33.895  1.00 26.87           C  
ATOM     31  O   MET L   4      32.556  26.642  33.080  1.00 28.23           O  
ATOM     32  N   THR L   5      33.332  28.001  34.708  1.00 26.34           N  
ATOM     33  CA  THR L   5      34.657  27.456  34.650  1.00 26.92           C  
ATOM     34  CB  THR L   5      35.707  28.505  34.430  1.00 27.54           C  
ATOM     35  OG1 THR L   5      35.455  29.210  33.223  1.00 26.78           O  
ATOM     36  CG2 THR L   5      37.087  27.828  34.372  1.00 26.68           C  
ATOM     37  C   THR L   5      34.947  26.839  35.980  1.00 26.97           C  
ATOM     38  O   THR L   5      34.812  27.494  37.013  1.00 26.51           O  
ATOM     39  N   GLN L   6      35.373  25.559  35.989  1.00 25.82           N  
ATOM     40  CA  GLN L   6      35.652  24.909  37.236  1.00 25.16           C  
ATOM     41  CB  GLN L   6      34.969  23.537  37.390  1.00 24.31           C  
ATOM     42  CG  GLN L   6      33.444  23.618  37.489  1.00 23.43           C  
ATOM     43  CD  GLN L   6      32.883  22.202  37.563  1.00 27.50           C  
ATOM     44  OE1 GLN L   6      32.155  21.765  36.674  1.00 25.28           O  
ATOM     45  NE2 GLN L   6      33.229  21.461  38.649  1.00 24.08           N  
ATOM     46  C   GLN L   6      37.125  24.685  37.341  1.00 26.70           C  
ATOM     47  O   GLN L   6      37.818  24.499  36.342  1.00 25.88           O  
ATOM     48  N   SER L   7      37.645  24.743  38.583  1.00 27.43           N  
ATOM     49  CA  SER L   7      39.035  24.491  38.823  0.90 27.98           C  
ATOM     50  CB  SER L   7      39.888  25.766  38.892  0.90 26.63           C  
ATOM     51  OG  SER L   7      39.477  26.558  39.997  0.90 35.30           O  
ATOM     52  C   SER L   7      39.119  23.832  40.164  1.00 28.56           C  
ATOM     53  O   SER L   7      38.305  24.121  41.041  1.00 29.72           O  
ATOM     54  N   PRO L   8      40.051  22.940  40.372  1.00 28.05           N  
ATOM     55  CA  PRO L   8      40.977  22.488  39.367  1.00 27.87           C  
ATOM     56  CD  PRO L   8      40.542  22.686  41.717  1.00 28.52           C  
ATOM     57  CB  PRO L   8      42.201  21.968  40.124  1.00 27.49           C  
ATOM     58  CG  PRO L   8      41.674  21.665  41.536  1.00 28.08           C  
ATOM     59  C   PRO L   8      40.313  21.415  38.565  1.00 27.78           C  
ATOM     60  O   PRO L   8      39.226  20.978  38.934  1.00 28.18           O  
ATOM     61  N   ASP L   9      40.941  21.000  37.449  1.00 28.07           N  
ATOM     62  CA  ASP L   9      40.411  19.960  36.618  1.00 28.84           C  
ATOM     63  CB  ASP L   9      41.216  19.813  35.319  1.00 30.95           C  
ATOM     64  CG  ASP L   9      40.965  21.092  34.525  1.00 15.82           C  
ATOM     65  OD1 ASP L   9      39.802  21.293  34.084  1.00 19.02           O  
ATOM     66  OD2 ASP L   9      41.929  21.885  34.355  1.00 18.45           O1-
ATOM     67  C   ASP L   9      40.438  18.670  37.382  1.00 28.61           C  
ATOM     68  O   ASP L   9      39.488  17.891  37.328  1.00 28.82           O  
ATOM     69  N   SER L  10      41.535  18.411  38.125  1.00 29.01           N  
ATOM     70  CA  SER L  10      41.633  17.196  38.886  1.00 29.66           C  
ATOM     71  CB  SER L  10      42.604  16.181  38.257  1.00 30.44           C  
ATOM     72  OG  SER L  10      42.528  14.939  38.938  1.00 35.23           O  
ATOM     73  C   SER L  10      42.150  17.567  40.244  1.00 29.00           C  
ATOM     74  O   SER L  10      42.955  18.485  40.383  1.00 29.48           O  
ATOM     75  N   LEU L  11      41.682  16.863  41.294  1.00 28.69           N  
ATOM     76  CA  LEU L  11      42.094  17.208  42.623  1.00 29.64           C  
ATOM     77  CB  LEU L  11      40.948  17.982  43.316  1.00 29.21           C  
ATOM     78  CG  LEU L  11      41.195  18.500  44.739  1.00 33.39           C  
ATOM     79  CD1 LEU L  11      41.231  17.350  45.744  1.00 32.17           C  
ATOM     80  CD2 LEU L  11      42.432  19.407  44.807  1.00 40.41           C  
ATOM     81  C   LEU L  11      42.419  15.926  43.343  1.00 30.24           C  
ATOM     82  O   LEU L  11      41.581  15.032  43.443  1.00 30.18           O  
ATOM     83  N   ALA L  12      43.668  15.790  43.844  1.00 30.57           N  
ATOM     84  CA  ALA L  12      44.046  14.588  44.542  1.00 31.85           C  
ATOM     85  CB  ALA L  12      45.340  13.941  44.017  1.00 32.38           C  
ATOM     86  C   ALA L  12      44.303  14.956  45.967  1.00 32.28           C  
ATOM     87  O   ALA L  12      45.107  15.842  46.255  1.00 32.82           O  
ATOM     88  N   VAL L  13      43.628  14.270  46.907  1.00 30.85           N  
ATOM     89  CA  VAL L  13      43.826  14.614  48.284  1.00 30.17           C  
ATOM     90  CB  VAL L  13      42.827  15.622  48.774  1.00 31.08           C  
ATOM     91  CG1 VAL L  13      41.431  14.998  48.682  1.00 23.55           C  
ATOM     92  CG2 VAL L  13      43.209  16.083  50.186  1.00 18.18           C  
ATOM     93  C   VAL L  13      43.690  13.372  49.107  1.00 30.68           C  
ATOM     94  O   VAL L  13      43.072  12.396  48.682  1.00 30.79           O  
ATOM     95  N   SER L  14      44.291  13.397  50.314  1.00 31.41           N  
ATOM     96  CA  SER L  14      44.298  12.300  51.241  1.00 31.62           C  
ATOM     97  CB  SER L  14      45.337  12.493  52.363  1.00 33.44           C  
ATOM     98  OG  SER L  14      46.634  12.683  51.814  1.00 37.92           O  
ATOM     99  C   SER L  14      42.957  12.254  51.904  1.00 31.03           C  
ATOM    100  O   SER L  14      42.243  13.254  51.948  1.00 30.28           O  
ATOM    101  N   LEU L  15      42.570  11.082  52.450  1.00 32.04           N  
ATOM    102  CA  LEU L  15      41.283  11.043  53.081  1.00 33.17           C  
ATOM    103  CB  LEU L  15      40.746   9.637  53.400  1.00 33.24           C  
ATOM    104  CG  LEU L  15      41.443   8.929  54.571  1.00 30.22           C  
ATOM    105  CD1 LEU L  15      40.835   7.537  54.798  1.00 24.83           C  
ATOM    106  CD2 LEU L  15      42.969   8.903  54.388  1.00 25.29           C  
ATOM    107  C   LEU L  15      41.380  11.806  54.359  1.00 33.20           C  
ATOM    108  O   LEU L  15      42.408  11.789  55.035  1.00 33.43           O  
ATOM    109  N   GLY L  16      40.296  12.522  54.709  1.00 32.57           N  
ATOM    110  CA  GLY L  16      40.275  13.283  55.922  1.00 33.80           C  
ATOM    111  C   GLY L  16      40.674  14.694  55.619  1.00 34.39           C  
ATOM    112  O   GLY L  16      40.478  15.585  56.445  1.00 35.16           O  
ATOM    113  N   GLU L  17      41.245  14.949  54.425  1.00 31.83           N  
ATOM    114  CA  GLU L  17      41.653  16.289  54.101  1.00 30.82           C  
ATOM    115  CB  GLU L  17      42.802  16.391  53.089  1.00 30.86           C  
ATOM    116  CG  GLU L  17      44.156  15.970  53.660  1.00 28.80           C  
ATOM    117  CD  GLU L  17      45.225  16.275  52.621  1.00 38.17           C  
ATOM    118  OE1 GLU L  17      45.058  17.277  51.877  1.00 43.19           O  
ATOM    119  OE2 GLU L  17      46.225  15.511  52.559  1.00 52.61           O1-
ATOM    120  C   GLU L  17      40.489  17.047  53.547  1.00 30.89           C  
ATOM    121  O   GLU L  17      39.467  16.471  53.180  1.00 29.52           O  
ATOM    122  N   ARG L  18      40.625  18.388  53.513  1.00 30.87           N  
ATOM    123  CA  ARG L  18      39.601  19.265  53.021  1.00 29.89           C  
ATOM    124  CB  ARG L  18      39.713  20.686  53.597  1.00 29.17           C  
ATOM    125  CG  ARG L  18      38.851  21.713  52.864  1.00 29.50           C  
ATOM    126  CD  ARG L  18      38.964  23.118  53.454  1.00 41.15           C  
ATOM    127  NE  ARG L  18      38.335  23.059  54.800  1.00 45.19           N  
ATOM    128  CZ  ARG L  18      37.279  23.868  55.097  1.00 65.91           C  
ATOM    129  NH1 ARG L  18      36.868  24.819  54.208  1.00 33.32           N1+
ATOM    130  NH2 ARG L  18      36.632  23.727  56.292  0.90 29.62           N  
ATOM    131  C   ARG L  18      39.717  19.395  51.535  1.00 29.48           C  
ATOM    132  O   ARG L  18      40.811  19.545  50.991  1.00 29.82           O  
ATOM    133  N   ALA L  19      38.568  19.346  50.832  1.00 28.75           N  
ATOM    134  CA  ALA L  19      38.601  19.517  49.412  1.00 27.20           C  
ATOM    135  CB  ALA L  19      38.006  18.325  48.640  1.00 27.31           C  
ATOM    136  C   ALA L  19      37.777  20.724  49.086  1.00 27.41           C  
ATOM    137  O   ALA L  19      36.657  20.876  49.572  1.00 28.39           O  
ATOM    138  N   THR L  20      38.341  21.633  48.264  1.00 26.03           N  
ATOM    139  CA  THR L  20      37.638  22.803  47.822  1.00 26.26           C  
ATOM    140  CB  THR L  20      38.286  24.107  48.184  1.00 26.88           C  
ATOM    141  OG1 THR L  20      39.658  24.074  47.828  1.00 30.91           O  
ATOM    142  CG2 THR L  20      38.107  24.423  49.669  1.00 27.30           C  
ATOM    143  C   THR L  20      37.626  22.787  46.333  1.00 26.60           C  
ATOM    144  O   THR L  20      38.674  22.689  45.698  1.00 26.48           O  
ATOM    145  N   ILE L  21      36.425  22.910  45.740  1.00 26.44           N  
ATOM    146  CA  ILE L  21      36.313  22.963  44.312  1.00 25.66           C  
ATOM    147  CB  ILE L  21      35.415  21.907  43.739  1.00 24.82           C  
ATOM    148  CG1 ILE L  21      36.000  20.513  44.027  1.00 29.94           C  
ATOM    149  CG2 ILE L  21      35.225  22.193  42.239  1.00 25.72           C  
ATOM    150  CD1 ILE L  21      35.025  19.369  43.757  1.00 31.70           C  
ATOM    151  C   ILE L  21      35.730  24.301  43.996  1.00 26.98           C  
ATOM    152  O   ILE L  21      34.858  24.789  44.714  1.00 28.56           O  
ATOM    153  N   ASN L  22      36.220  24.945  42.917  1.00 27.77           N  
ATOM    154  CA  ASN L  22      35.767  26.273  42.623  0.90 27.79           C  
ATOM    155  CB  ASN L  22      36.920  27.287  42.535  0.90 28.44           C  
ATOM    156  CG  ASN L  22      37.668  27.270  43.863  1.00 31.16           C  
ATOM    157  OD1 ASN L  22      37.070  27.285  44.937  1.00 27.29           O  
ATOM    158  ND2 ASN L  22      39.025  27.220  43.789  1.00 26.91           N  
ATOM    159  C   ASN L  22      35.059  26.289  41.301  1.00 28.50           C  
ATOM    160  O   ASN L  22      35.394  25.536  40.388  1.00 27.59           O  
ATOM    161  N   CYS L  23      34.021  27.147  41.193  1.00 28.98           N  
ATOM    162  CA  CYS L  23      33.287  27.317  39.969  1.00 29.33           C  
ATOM    163  CB  CYS L  23      31.883  26.658  40.000  1.00 28.42           C  
ATOM    164  SG  CYS L  23      30.935  26.808  38.449  1.00 33.63           S  
ATOM    165  C   CYS L  23      33.135  28.797  39.771  1.00 30.23           C  
ATOM    166  O   CYS L  23      32.663  29.511  40.656  1.00 30.72           O  
ATOM    167  N   LYS L  24      33.549  29.297  38.591  1.00 29.55           N  
ATOM    168  CA  LYS L  24      33.488  30.707  38.338  1.00 30.50           C  
ATOM    169  CB  LYS L  24      34.873  31.267  37.968  1.00 30.50           C  
ATOM    170  CG  LYS L  24      35.072  32.756  38.242  1.00 38.72           C  
ATOM    171  CD  LYS L  24      36.552  33.146  38.281  1.00 67.19           C  
ATOM    172  CE  LYS L  24      36.806  34.578  38.753  1.00 62.33           C  
ATOM    173  NZ  LYS L  24      38.253  34.787  38.979  1.00 69.11           N1+
ATOM    174  C   LYS L  24      32.539  30.905  37.191  1.00 29.90           C  
ATOM    175  O   LYS L  24      32.525  30.120  36.245  1.00 29.95           O  
ATOM    176  N   SER L  25      31.710  31.968  37.249  1.00 28.81           N  
ATOM    177  CA  SER L  25      30.723  32.200  36.230  1.00 28.44           C  
ATOM    178  CB  SER L  25      29.320  32.439  36.817  1.00 28.12           C  
ATOM    179  OG  SER L  25      29.342  33.555  37.696  1.00 24.05           O  
ATOM    180  C   SER L  25      31.110  33.421  35.454  1.00 29.02           C  
ATOM    181  O   SER L  25      31.704  34.351  35.995  1.00 32.00           O  
ATOM    182  N   SER L  26      30.768  33.381  34.151  1.00 26.23           N  
ATOM    183  CA  SER L  26      31.031  34.431  33.216  1.00 27.70           C  
ATOM    184  CB  SER L  26      30.666  34.047  31.774  1.00 27.83           C  
ATOM    185  OG  SER L  26      30.929  35.139  30.907  1.00 28.49           O  
ATOM    186  C   SER L  26      30.190  35.610  33.575  1.00 29.57           C  
ATOM    187  O   SER L  26      30.597  36.752  33.365  1.00 30.83           O  
ATOM    188  N   GLN L  27      28.984  35.349  34.108  1.00 30.17           N  
ATOM    189  CA  GLN L  27      28.086  36.402  34.484  1.00 31.10           C  
ATOM    190  CB  GLN L  27      26.818  36.465  33.619  1.00 34.19           C  
ATOM    191  CG  GLN L  27      27.068  36.709  32.132  1.00 40.71           C  
ATOM    192  CD  GLN L  27      25.702  36.738  31.457  1.00 46.01           C  
ATOM    193  OE1 GLN L  27      24.668  36.768  32.121  1.00 47.50           O  
ATOM    194  NE2 GLN L  27      25.695  36.716  30.098  1.00 49.01           N  
ATOM    195  C   GLN L  27      27.597  36.076  35.857  1.00 29.00           C  
ATOM    196  O   GLN L  27      27.650  34.923  36.285  1.00 29.51           O  
ATOM    197  N   SER L  28      27.107  37.098  36.588  1.00 27.42           N  
ATOM    198  CA  SER L  28      26.619  36.870  37.916  1.00 27.41           C  
ATOM    199  CB  SER L  28      26.348  38.154  38.715  1.00 29.08           C  
ATOM    200  OG  SER L  28      25.868  37.823  40.010  1.00 28.42           O  
ATOM    201  C   SER L  28      25.334  36.108  37.860  1.00 27.45           C  
ATOM    202  O   SER L  28      24.446  36.399  37.062  1.00 27.02           O  
ATOM    203  N   VAL L  29      25.269  35.049  38.687  1.00 24.74           N  
ATOM    204  CA  VAL L  29      24.163  34.162  38.914  1.00 27.10           C  
ATOM    205  CB  VAL L  29      24.596  32.810  39.401  1.00 25.08           C  
ATOM    206  CG1 VAL L  29      25.428  32.144  38.293  1.00 23.59           C  
ATOM    207  CG2 VAL L  29      25.359  32.973  40.727  1.00 23.52           C  
ATOM    208  C   VAL L  29      23.196  34.712  39.916  1.00 26.90           C  
ATOM    209  O   VAL L  29      22.143  34.117  40.136  1.00 28.13           O  
ATOM    210  N   LEU L  30      23.589  35.774  40.646  1.00 26.48           N  
ATOM    211  CA  LEU L  30      22.771  36.304  41.702  1.00 28.13           C  
ATOM    212  CB  LEU L  30      23.570  37.251  42.619  1.00 26.73           C  
ATOM    213  CG  LEU L  30      22.788  37.830  43.813  1.00 27.42           C  
ATOM    214  CD1 LEU L  30      22.407  36.735  44.824  1.00 26.41           C  
ATOM    215  CD2 LEU L  30      23.558  38.993  44.461  1.00 27.47           C  
ATOM    216  C   LEU L  30      21.611  37.059  41.126  1.00 28.83           C  
ATOM    217  O   LEU L  30      21.754  37.857  40.201  1.00 29.87           O  
ATOM    218  N   TYR L  31      20.410  36.826  41.688  1.00 29.24           N  
ATOM    219  CA  TYR L  31      19.240  37.511  41.221  1.00 31.55           C  
ATOM    220  CB  TYR L  31      18.024  36.576  41.074  1.00 31.61           C  
ATOM    221  CG  TYR L  31      16.876  37.310  40.465  1.00 34.48           C  
ATOM    222  CD1 TYR L  31      17.000  37.889  39.223  1.00 35.29           C  
ATOM    223  CD2 TYR L  31      15.660  37.368  41.103  1.00 37.77           C  
ATOM    224  CE1 TYR L  31      15.942  38.554  38.647  1.00 37.52           C  
ATOM    225  CE2 TYR L  31      14.597  38.031  40.531  1.00 38.93           C  
ATOM    226  CZ  TYR L  31      14.738  38.630  39.303  1.00 40.19           C  
ATOM    227  OH  TYR L  31      13.649  39.310  38.717  1.00 41.04           O  
ATOM    228  C   TYR L  31      18.955  38.562  42.248  1.00 33.91           C  
ATOM    229  O   TYR L  31      18.869  38.267  43.435  1.00 35.45           O  
ATOM    230  N   SER L  32      18.814  39.828  41.810  1.00 34.69           N  
ATOM    231  CA  SER L  32      18.686  40.955  42.696  1.00 37.42           C  
ATOM    232  CB  SER L  32      18.617  42.293  41.939  1.00 39.46           C  
ATOM    233  OG  SER L  32      19.834  42.531  41.247  1.00 43.08           O  
ATOM    234  C   SER L  32      17.465  40.881  43.563  1.00 38.97           C  
ATOM    235  O   SER L  32      17.543  41.128  44.766  1.00 42.14           O  
ATOM    236  N   SER L  33      16.297  40.546  42.988  1.00 39.03           N  
ATOM    237  CA  SER L  33      15.084  40.573  43.760  1.00 39.89           C  
ATOM    238  CB  SER L  33      13.845  40.224  42.919  1.00 38.92           C  
ATOM    239  OG  SER L  33      13.656  41.192  41.897  1.00 41.58           O  
ATOM    240  C   SER L  33      15.148  39.594  44.895  1.00 39.95           C  
ATOM    241  O   SER L  33      14.919  39.965  46.047  1.00 39.98           O  
ATOM    242  N   ASN L  34      15.429  38.314  44.569  1.00 39.88           N  
ATOM    243  CA  ASN L  34      15.495  37.203  45.489  1.00 36.16           C  
ATOM    244  CB  ASN L  34      15.647  35.846  44.794  1.00 35.45           C  
ATOM    245  CG  ASN L  34      14.381  35.542  44.036  1.00 34.23           C  
ATOM    246  OD1 ASN L  34      13.356  36.183  44.249  1.00 34.25           O  
ATOM    247  ND2 ASN L  34      14.446  34.526  43.138  1.00 32.02           N  
ATOM    248  C   ASN L  34      16.717  37.268  46.341  1.00 36.15           C  
ATOM    249  O   ASN L  34      16.712  36.856  47.499  1.00 37.13           O  
ATOM    250  N   ASN L  35      17.815  37.763  45.759  1.00 32.44           N  
ATOM    251  CA  ASN L  35      19.097  37.752  46.392  1.00 34.46           C  
ATOM    252  CB  ASN L  35      19.099  38.388  47.793  1.00 36.91           C  
ATOM    253  CG  ASN L  35      20.543  38.704  48.165  1.00 69.44           C  
ATOM    254  OD1 ASN L  35      21.468  38.463  47.390  1.00 70.10           O  
ATOM    255  ND2 ASN L  35      20.745  39.262  49.388  1.00 69.63           N  
ATOM    256  C   ASN L  35      19.541  36.321  46.521  1.00 35.32           C  
ATOM    257  O   ASN L  35      20.301  35.979  47.424  1.00 35.72           O  
ATOM    258  N   LYS L  36      19.090  35.443  45.598  1.00 32.52           N  
ATOM    259  CA  LYS L  36      19.497  34.065  45.639  1.00 30.94           C  
ATOM    260  CB  LYS L  36      18.334  33.062  45.557  1.00 30.76           C  
ATOM    261  CG  LYS L  36      17.424  33.052  46.785  1.00 34.01           C  
ATOM    262  CD  LYS L  36      16.136  32.255  46.563  1.00 38.47           C  
ATOM    263  CE  LYS L  36      15.210  32.200  47.777  1.00 48.61           C  
ATOM    264  NZ  LYS L  36      15.838  31.405  48.853  1.00 44.93           N1+
ATOM    265  C   LYS L  36      20.385  33.805  44.462  1.00 29.34           C  
ATOM    266  O   LYS L  36      20.267  34.445  43.419  1.00 27.45           O  
ATOM    267  N   ASN L  37      21.324  32.849  44.617  1.00 28.17           N  
ATOM    268  CA  ASN L  37      22.225  32.524  43.551  1.00 25.90           C  
ATOM    269  CB  ASN L  37      23.662  32.256  44.023  1.00 26.66           C  
ATOM    270  CG  ASN L  37      24.242  33.559  44.544  1.00 18.07           C  
ATOM    271  OD1 ASN L  37      24.504  33.700  45.737  1.00 18.24           O  
ATOM    272  ND2 ASN L  37      24.447  34.544  43.632  1.00 17.85           N  
ATOM    273  C   ASN L  37      21.732  31.257  42.943  1.00 24.90           C  
ATOM    274  O   ASN L  37      21.506  30.265  43.636  1.00 25.11           O  
ATOM    275  N   TYR L  38      21.570  31.253  41.609  1.00 24.06           N  
ATOM    276  CA  TYR L  38      21.046  30.076  40.993  1.00 24.26           C  
ATOM    277  CB  TYR L  38      20.251  30.420  39.718  1.00 26.54           C  
ATOM    278  CG  TYR L  38      19.092  31.310  40.062  1.00 26.70           C  
ATOM    279  CD1 TYR L  38      19.288  32.569  40.581  1.00 28.65           C  
ATOM    280  CD2 TYR L  38      17.797  30.916  39.815  1.00 29.07           C  
ATOM    281  CE1 TYR L  38      18.215  33.381  40.877  1.00 29.19           C  
ATOM    282  CE2 TYR L  38      16.719  31.711  40.103  1.00 29.25           C  
ATOM    283  CZ  TYR L  38      16.931  32.952  40.642  1.00 33.49           C  
ATOM    284  OH  TYR L  38      15.832  33.781  40.944  1.00 30.24           O  
ATOM    285  C   TYR L  38      22.238  29.244  40.589  1.00 23.31           C  
ATOM    286  O   TYR L  38      22.624  29.236  39.422  1.00 21.90           O  
ATOM    287  N   LEU L  39      22.845  28.508  41.558  1.00 21.65           N  
ATOM    288  CA  LEU L  39      24.002  27.707  41.292  1.00 21.66           C  
ATOM    289  CB  LEU L  39      25.292  28.404  41.775  1.00 20.86           C  
ATOM    290  CG  LEU L  39      26.624  27.746  41.356  1.00 25.06           C  
ATOM    291  CD1 LEU L  39      26.876  26.418  42.080  1.00 16.89           C  
ATOM    292  CD2 LEU L  39      26.719  27.625  39.829  1.00 21.54           C  
ATOM    293  C   LEU L  39      23.823  26.420  42.038  1.00 21.93           C  
ATOM    294  O   LEU L  39      23.457  26.414  43.213  1.00 21.66           O  
ATOM    295  N   THR L  40      24.086  25.288  41.357  1.00 21.76           N  
ATOM    296  CA  THR L  40      23.871  23.985  41.924  1.00 20.59           C  
ATOM    297  CB  THR L  40      22.787  23.264  41.183  1.00 20.14           C  
ATOM    298  OG1 THR L  40      21.551  23.948  41.322  1.00  0.00           O  
ATOM    299  CG2 THR L  40      22.692  21.827  41.692  1.00  0.00           C  
ATOM    300  C   THR L  40      25.129  23.165  41.783  1.00 20.17           C  
ATOM    301  O   THR L  40      25.957  23.415  40.908  1.00 19.54           O  
ATOM    302  N   TRP L  41      25.317  22.166  42.676  1.00 20.45           N  
ATOM    303  CA  TRP L  41      26.456  21.285  42.587  1.00 19.91           C  
ATOM    304  CB  TRP L  41      27.401  21.373  43.799  1.00 19.34           C  
ATOM    305  CG  TRP L  41      28.170  22.672  43.875  1.00 18.67           C  
ATOM    306  CD2 TRP L  41      29.453  22.872  43.259  1.00 16.87           C  
ATOM    307  CD1 TRP L  41      27.846  23.849  44.485  1.00 16.57           C  
ATOM    308  NE1 TRP L  41      28.849  24.771  44.286  1.00 21.38           N  
ATOM    309  CE2 TRP L  41      29.844  24.181  43.533  1.00 21.24           C  
ATOM    310  CE3 TRP L  41      30.238  22.032  42.524  1.00 18.23           C  
ATOM    311  CZ2 TRP L  41      31.034  24.672  43.070  1.00 25.41           C  
ATOM    312  CZ3 TRP L  41      31.437  22.530  42.061  1.00 20.80           C  
ATOM    313  CH2 TRP L  41      31.828  23.824  42.329  1.00 20.29           C  
ATOM    314  C   TRP L  41      25.954  19.874  42.496  1.00 20.46           C  
ATOM    315  O   TRP L  41      24.982  19.508  43.157  1.00 21.30           O  
ATOM    316  N   TYR L  42      26.609  19.044  41.651  1.00 21.30           N  
ATOM    317  CA  TYR L  42      26.196  17.675  41.485  1.00 20.85           C  
ATOM    318  CB  TYR L  42      25.589  17.362  40.102  1.00 19.60           C  
ATOM    319  CG  TYR L  42      24.355  18.179  39.879  1.00 21.03           C  
ATOM    320  CD1 TYR L  42      24.443  19.425  39.305  1.00 21.79           C  
ATOM    321  CD2 TYR L  42      23.110  17.708  40.234  1.00 20.50           C  
ATOM    322  CE1 TYR L  42      23.317  20.183  39.087  1.00 19.72           C  
ATOM    323  CE2 TYR L  42      21.978  18.463  40.018  1.00 20.44           C  
ATOM    324  CZ  TYR L  42      22.078  19.707  39.441  1.00 20.55           C  
ATOM    325  OH  TYR L  42      20.928  20.494  39.212  1.00 24.49           O  
ATOM    326  C   TYR L  42      27.397  16.786  41.620  1.00 20.60           C  
ATOM    327  O   TYR L  42      28.523  17.189  41.329  1.00 21.55           O  
ATOM    328  N   GLN L  43      27.169  15.543  42.094  1.00 19.76           N  
ATOM    329  CA  GLN L  43      28.211  14.563  42.230  1.00 20.85           C  
ATOM    330  CB  GLN L  43      28.255  13.903  43.622  1.00 20.67           C  
ATOM    331  CG  GLN L  43      29.362  12.855  43.773  1.00 22.30           C  
ATOM    332  CD  GLN L  43      29.250  12.230  45.158  1.00 29.27           C  
ATOM    333  OE1 GLN L  43      28.161  11.870  45.601  1.00 24.82           O  
ATOM    334  NE2 GLN L  43      30.405  12.099  45.865  1.00 20.18           N  
ATOM    335  C   GLN L  43      27.890  13.468  41.264  1.00 21.12           C  
ATOM    336  O   GLN L  43      26.731  13.073  41.135  1.00 21.55           O  
ATOM    337  N   GLN L  44      28.903  12.957  40.534  1.00 20.70           N  
ATOM    338  CA  GLN L  44      28.617  11.881  39.629  1.00 21.62           C  
ATOM    339  CB  GLN L  44      28.560  12.298  38.145  1.00 19.73           C  
ATOM    340  CG  GLN L  44      28.199  11.126  37.229  1.00 24.63           C  
ATOM    341  CD  GLN L  44      28.146  11.597  35.781  1.00 20.19           C  
ATOM    342  OE1 GLN L  44      28.960  12.404  35.336  1.00 27.17           O  
ATOM    343  NE2 GLN L  44      27.149  11.071  35.020  1.00 29.54           N  
ATOM    344  C   GLN L  44      29.665  10.818  39.762  1.00 22.83           C  
ATOM    345  O   GLN L  44      30.861  11.079  39.655  1.00 22.27           O  
ATOM    346  N   LYS L  45      29.214   9.569  39.996  1.00 23.97           N  
ATOM    347  CA  LYS L  45      30.096   8.441  40.099  1.00 25.67           C  
ATOM    348  CB  LYS L  45      29.728   7.492  41.256  1.00 25.21           C  
ATOM    349  CG  LYS L  45      29.865   8.170  42.623  1.00 28.16           C  
ATOM    350  CD  LYS L  45      29.185   7.423  43.775  1.00 27.54           C  
ATOM    351  CE  LYS L  45      29.194   8.198  45.095  1.00 32.42           C  
ATOM    352  NZ  LYS L  45      28.509   7.418  46.151  1.00 38.90           N1+
ATOM    353  C   LYS L  45      29.988   7.708  38.797  1.00 28.60           C  
ATOM    354  O   LYS L  45      29.064   7.946  38.021  1.00 29.37           O  
ATOM    355  N   PRO L  46      30.904   6.828  38.506  1.00 30.99           N  
ATOM    356  CA  PRO L  46      30.907   6.164  37.234  1.00 31.28           C  
ATOM    357  CD  PRO L  46      32.199   6.783  39.157  1.00 31.49           C  
ATOM    358  CB  PRO L  46      32.252   5.435  37.140  1.00 32.25           C  
ATOM    359  CG  PRO L  46      32.847   5.524  38.561  1.00 32.27           C  
ATOM    360  C   PRO L  46      29.709   5.300  37.015  1.00 31.54           C  
ATOM    361  O   PRO L  46      29.340   4.537  37.906  1.00 31.66           O  
ATOM    362  N   GLY L  47      29.093   5.413  35.823  1.00 32.61           N  
ATOM    363  CA  GLY L  47      27.980   4.582  35.473  1.00 32.93           C  
ATOM    364  C   GLY L  47      26.738   5.042  36.176  1.00 33.30           C  
ATOM    365  O   GLY L  47      25.755   4.304  36.218  1.00 34.07           O  
ATOM    366  N   GLN L  48      26.733   6.268  36.743  1.00 30.80           N  
ATOM    367  CA  GLN L  48      25.549   6.701  37.437  1.00 29.07           C  
ATOM    368  CB  GLN L  48      25.713   6.807  38.961  1.00 29.06           C  
ATOM    369  CG  GLN L  48      25.996   5.483  39.665  1.00 35.04           C  
ATOM    370  CD  GLN L  48      26.122   5.790  41.148  1.00 52.75           C  
ATOM    371  OE1 GLN L  48      26.797   5.077  41.890  1.00 31.97           O  
ATOM    372  NE2 GLN L  48      25.449   6.883  41.600  1.00 70.93           N  
ATOM    373  C   GLN L  48      25.180   8.081  36.983  1.00 27.60           C  
ATOM    374  O   GLN L  48      25.986   8.808  36.403  1.00 26.10           O  
ATOM    375  N   PRO L  49      23.939   8.429  37.234  1.00 26.19           N  
ATOM    376  CA  PRO L  49      23.447   9.749  36.924  1.00 25.63           C  
ATOM    377  CD  PRO L  49      22.879   7.434  37.181  1.00 21.04           C  
ATOM    378  CB  PRO L  49      21.923   9.656  36.961  1.00 27.29           C  
ATOM    379  CG  PRO L  49      21.636   8.177  36.664  1.00 16.70           C  
ATOM    380  C   PRO L  49      23.979  10.706  37.942  1.00 24.77           C  
ATOM    381  O   PRO L  49      24.379  10.259  39.015  1.00 23.42           O  
ATOM    382  N   PRO L  50      24.000  11.978  37.642  1.00 24.35           N  
ATOM    383  CA  PRO L  50      24.468  12.946  38.592  1.00 23.12           C  
ATOM    384  CD  PRO L  50      24.163  12.437  36.274  1.00 24.71           C  
ATOM    385  CB  PRO L  50      24.722  14.235  37.801  1.00 22.52           C  
ATOM    386  CG  PRO L  50      24.128  13.966  36.404  1.00 21.87           C  
ATOM    387  C   PRO L  50      23.502  13.073  39.723  1.00 23.27           C  
ATOM    388  O   PRO L  50      22.310  12.842  39.520  1.00 23.97           O  
ATOM    389  N   LYS L  51      24.002  13.405  40.932  1.00 22.32           N  
ATOM    390  CA  LYS L  51      23.119  13.566  42.048  1.00 22.20           C  
ATOM    391  CB  LYS L  51      23.319  12.547  43.186  1.00 22.02           C  
ATOM    392  CG  LYS L  51      24.628  12.677  43.958  1.00 24.74           C  
ATOM    393  CD  LYS L  51      24.683  11.779  45.198  1.00 31.86           C  
ATOM    394  CE  LYS L  51      23.801  12.252  46.356  1.00 29.87           C  
ATOM    395  NZ  LYS L  51      23.925  11.323  47.502  1.00 32.73           N1+
ATOM    396  C   LYS L  51      23.293  14.953  42.571  1.00 21.79           C  
ATOM    397  O   LYS L  51      24.397  15.491  42.604  1.00 21.08           O  
ATOM    398  N   LEU L  52      22.173  15.570  42.989  1.00 20.97           N  
ATOM    399  CA  LEU L  52      22.137  16.934  43.441  1.00 20.13           C  
ATOM    400  CB  LEU L  52      20.691  17.474  43.394  1.00 20.34           C  
ATOM    401  CG  LEU L  52      20.460  18.830  44.081  1.00 24.76           C  
ATOM    402  CD1 LEU L  52      21.295  19.933  43.436  1.00 14.49           C  
ATOM    403  CD2 LEU L  52      18.967  19.190  44.121  1.00 17.46           C  
ATOM    404  C   LEU L  52      22.603  17.050  44.859  1.00 21.32           C  
ATOM    405  O   LEU L  52      21.961  16.511  45.756  1.00 22.44           O  
ATOM    406  N   LEU L  53      23.795  17.658  45.075  1.00 20.45           N  
ATOM    407  CA  LEU L  53      24.339  17.956  46.381  1.00 20.88           C  
ATOM    408  CB  LEU L  53      25.875  18.060  46.357  1.00 20.77           C  
ATOM    409  CG  LEU L  53      26.592  16.735  46.044  1.00 21.38           C  
ATOM    410  CD1 LEU L  53      28.116  16.926  46.039  1.00 30.21           C  
ATOM    411  CD2 LEU L  53      26.160  15.622  47.012  1.00 22.41           C  
ATOM    412  C   LEU L  53      23.839  19.242  46.988  1.00 21.64           C  
ATOM    413  O   LEU L  53      23.373  19.264  48.126  1.00 22.38           O  
ATOM    414  N   ILE L  54      23.927  20.357  46.220  1.00 20.13           N  
ATOM    415  CA  ILE L  54      23.653  21.671  46.745  1.00 19.82           C  
ATOM    416  CB  ILE L  54      24.919  22.445  46.998  1.00 20.91           C  
ATOM    417  CG1 ILE L  54      25.806  21.745  48.040  1.00 21.36           C  
ATOM    418  CG2 ILE L  54      24.527  23.878  47.382  1.00 20.93           C  
ATOM    419  CD1 ILE L  54      25.174  21.664  49.427  1.00 19.29           C  
ATOM    420  C   ILE L  54      22.899  22.467  45.725  1.00 21.37           C  
ATOM    421  O   ILE L  54      23.143  22.334  44.526  1.00 22.04           O  
ATOM    422  N   TYR L  55      21.962  23.322  46.200  1.00 21.82           N  
ATOM    423  CA  TYR L  55      21.209  24.210  45.357  1.00 21.89           C  
ATOM    424  CB  TYR L  55      19.758  23.762  45.093  1.00 21.04           C  
ATOM    425  CG  TYR L  55      19.049  23.602  46.392  1.00 23.10           C  
ATOM    426  CD1 TYR L  55      18.519  24.684  47.048  1.00 32.98           C  
ATOM    427  CD2 TYR L  55      18.907  22.357  46.950  1.00 28.93           C  
ATOM    428  CE1 TYR L  55      17.860  24.526  48.244  1.00 30.75           C  
ATOM    429  CE2 TYR L  55      18.251  22.189  48.145  1.00 26.47           C  
ATOM    430  CZ  TYR L  55      17.726  23.276  48.796  1.00 26.25           C  
ATOM    431  OH  TYR L  55      17.052  23.101  50.022  1.00 27.01           O  
ATOM    432  C   TYR L  55      21.191  25.549  46.038  1.00 22.71           C  
ATOM    433  O   TYR L  55      21.471  25.642  47.232  1.00 23.04           O  
ATOM    434  N   TRP L  56      20.894  26.633  45.275  1.00 23.93           N  
ATOM    435  CA  TRP L  56      20.858  27.982  45.786  1.00 25.12           C  
ATOM    436  CB  TRP L  56      19.796  28.243  46.869  1.00 25.01           C  
ATOM    437  CG  TRP L  56      18.382  28.234  46.344  1.00 29.93           C  
ATOM    438  CD2 TRP L  56      17.928  29.094  45.287  1.00 31.33           C  
ATOM    439  CD1 TRP L  56      17.322  27.450  46.690  1.00 32.67           C  
ATOM    440  NE1 TRP L  56      16.226  27.779  45.925  1.00 32.76           N  
ATOM    441  CE2 TRP L  56      16.588  28.786  45.053  1.00 33.91           C  
ATOM    442  CE3 TRP L  56      18.575  30.055  44.568  1.00 32.02           C  
ATOM    443  CZ2 TRP L  56      15.871  29.441  44.092  1.00 36.68           C  
ATOM    444  CZ3 TRP L  56      17.849  30.717  43.601  1.00 34.85           C  
ATOM    445  CH2 TRP L  56      16.523  30.416  43.368  1.00 40.72           C  
ATOM    446  C   TRP L  56      22.198  28.312  46.351  1.00 26.29           C  
ATOM    447  O   TRP L  56      22.328  29.130  47.259  1.00 26.70           O  
ATOM    448  N   ALA L  57      23.227  27.644  45.813  1.00 25.33           N  
ATOM    449  CA  ALA L  57      24.613  27.866  46.103  1.00 25.25           C  
ATOM    450  CB  ALA L  57      25.012  29.345  45.982  1.00 26.19           C  
ATOM    451  C   ALA L  57      25.000  27.395  47.478  1.00 23.64           C  
ATOM    452  O   ALA L  57      26.160  27.038  47.678  1.00 24.50           O  
ATOM    453  N   SER L  58      24.064  27.281  48.446  1.00 21.77           N  
ATOM    454  CA  SER L  58      24.577  26.924  49.745  1.00 23.97           C  
ATOM    455  CB  SER L  58      24.791  28.162  50.633  1.00 26.91           C  
ATOM    456  OG  SER L  58      25.294  27.776  51.900  1.00 32.88           O  
ATOM    457  C   SER L  58      23.628  26.030  50.473  1.00 25.47           C  
ATOM    458  O   SER L  58      23.881  25.637  51.612  1.00 27.54           O  
ATOM    459  N   THR L  59      22.520  25.630  49.835  1.00 23.68           N  
ATOM    460  CA  THR L  59      21.635  24.819  50.626  1.00 24.02           C  
ATOM    461  CB  THR L  59      20.180  25.160  50.467  1.00 24.37           C  
ATOM    462  OG1 THR L  59      19.957  26.522  50.804  1.00 20.78           O  
ATOM    463  CG2 THR L  59      19.367  24.266  51.417  1.00 20.85           C  
ATOM    464  C   THR L  59      21.829  23.376  50.269  1.00 25.13           C  
ATOM    465  O   THR L  59      21.856  22.993  49.100  1.00 25.70           O  
ATOM    466  N   ARG L  60      21.979  22.539  51.315  1.00 25.61           N  
ATOM    467  CA  ARG L  60      22.238  21.133  51.174  1.00 26.40           C  
ATOM    468  CB  ARG L  60      22.782  20.531  52.485  1.00 27.27           C  
ATOM    469  CG  ARG L  60      23.288  19.091  52.399  1.00 29.31           C  
ATOM    470  CD  ARG L  60      23.661  18.520  53.770  1.00 26.04           C  
ATOM    471  NE  ARG L  60      24.635  19.462  54.385  1.00 38.22           N  
ATOM    472  CZ  ARG L  60      24.398  19.961  55.632  1.00 56.95           C  
ATOM    473  NH1 ARG L  60      23.272  19.596  56.312  1.00 43.64           N1+
ATOM    474  NH2 ARG L  60      25.281  20.834  56.196  1.00 38.95           N  
ATOM    475  C   ARG L  60      20.961  20.429  50.828  1.00 27.17           C  
ATOM    476  O   ARG L  60      19.919  20.671  51.435  1.00 27.46           O  
ATOM    477  N   GLU L  61      21.017  19.520  49.832  1.00 26.98           N  
ATOM    478  CA  GLU L  61      19.859  18.765  49.443  1.00 26.89           C  
ATOM    479  CB  GLU L  61      19.972  18.089  48.063  1.00 25.83           C  
ATOM    480  CG  GLU L  61      18.785  17.179  47.724  1.00 23.15           C  
ATOM    481  CD  GLU L  61      17.529  18.028  47.578  1.00 26.40           C  
ATOM    482  OE1 GLU L  61      17.269  18.862  48.485  1.00 28.32           O  
ATOM    483  OE2 GLU L  61      16.812  17.853  46.559  1.00 32.58           O1-
ATOM    484  C   GLU L  61      19.632  17.692  50.463  1.00 28.80           C  
ATOM    485  O   GLU L  61      20.540  17.307  51.197  1.00 27.66           O  
ATOM    486  N   SER L  62      18.392  17.176  50.548  1.00 30.47           N  
ATOM    487  CA  SER L  62      18.102  16.191  51.549  1.00 32.29           C  
ATOM    488  CB  SER L  62      16.624  15.756  51.592  1.00 33.15           C  
ATOM    489  OG  SER L  62      15.802  16.823  52.043  1.00 27.66           O  
ATOM    490  C   SER L  62      18.911  14.961  51.288  1.00 32.65           C  
ATOM    491  O   SER L  62      19.130  14.569  50.144  1.00 32.46           O  
ATOM    492  N   GLY L  63      19.398  14.334  52.379  1.00 33.18           N  
ATOM    493  CA  GLY L  63      20.097  13.083  52.306  1.00 33.02           C  
ATOM    494  C   GLY L  63      21.570  13.295  52.120  1.00 33.43           C  
ATOM    495  O   GLY L  63      22.340  12.341  52.220  1.00 34.28           O  
ATOM    496  N   VAL L  64      22.013  14.538  51.856  1.00 31.31           N  
ATOM    497  CA  VAL L  64      23.417  14.760  51.632  1.00 29.51           C  
ATOM    498  CB  VAL L  64      23.687  15.968  50.780  1.00 29.22           C  
ATOM    499  CG1 VAL L  64      25.206  16.156  50.626  1.00 26.40           C  
ATOM    500  CG2 VAL L  64      22.952  15.779  49.441  1.00 26.52           C  
ATOM    501  C   VAL L  64      24.102  14.932  52.956  1.00 29.79           C  
ATOM    502  O   VAL L  64      23.561  15.555  53.868  1.00 28.94           O  
ATOM    503  N   PRO L  65      25.298  14.401  53.072  1.00 30.20           N  
ATOM    504  CA  PRO L  65      26.032  14.457  54.314  1.00 29.88           C  
ATOM    505  CD  PRO L  65      25.691  13.260  52.259  1.00 31.15           C  
ATOM    506  CB  PRO L  65      27.204  13.492  54.149  1.00 30.40           C  
ATOM    507  CG  PRO L  65      26.703  12.472  53.112  1.00 28.89           C  
ATOM    508  C   PRO L  65      26.472  15.851  54.645  1.00 29.82           C  
ATOM    509  O   PRO L  65      26.693  16.647  53.735  1.00 29.64           O  
ATOM    510  N   ASP L  66      26.653  16.139  55.947  1.00 29.92           N  
ATOM    511  CA  ASP L  66      26.988  17.437  56.468  0.90 29.53           C  
ATOM    512  CB  ASP L  66      27.084  17.468  58.004  0.90 30.25           C  
ATOM    513  CG  ASP L  66      25.689  17.326  58.592  0.75 22.58           C  
ATOM    514  OD1 ASP L  66      24.796  16.789  57.884  0.75 31.63           O  
ATOM    515  OD2 ASP L  66      25.493  17.764  59.758  0.75 30.00           O1-
ATOM    516  C   ASP L  66      28.321  17.886  55.956  1.00 29.25           C  
ATOM    517  O   ASP L  66      28.573  19.086  55.854  1.00 29.14           O  
ATOM    518  N   ARG L  67      29.219  16.945  55.620  1.00 28.27           N  
ATOM    519  CA  ARG L  67      30.551  17.322  55.239  1.00 27.72           C  
ATOM    520  CB  ARG L  67      31.515  16.143  54.974  1.00 27.96           C  
ATOM    521  CG  ARG L  67      31.138  15.200  53.829  1.00 25.77           C  
ATOM    522  CD  ARG L  67      32.170  14.085  53.625  1.00 28.50           C  
ATOM    523  NE  ARG L  67      31.846  12.997  54.587  1.00 21.10           N  
ATOM    524  CZ  ARG L  67      31.033  11.972  54.196  1.00 39.14           C  
ATOM    525  NH1 ARG L  67      30.663  11.860  52.888  1.00 27.12           N1+
ATOM    526  NH2 ARG L  67      30.589  11.065  55.111  1.00 23.79           N  
ATOM    527  C   ARG L  67      30.512  18.196  54.021  1.00 28.15           C  
ATOM    528  O   ARG L  67      31.432  18.989  53.812  1.00 28.61           O  
ATOM    529  N   PHE L  68      29.481  18.050  53.161  1.00 26.28           N  
ATOM    530  CA  PHE L  68      29.408  18.851  51.968  1.00 25.53           C  
ATOM    531  CB  PHE L  68      28.593  18.198  50.837  1.00 25.70           C  
ATOM    532  CG  PHE L  68      29.336  16.993  50.375  1.00 27.14           C  
ATOM    533  CD1 PHE L  68      30.301  17.107  49.407  1.00 29.07           C  
ATOM    534  CD2 PHE L  68      29.085  15.752  50.906  1.00 27.04           C  
ATOM    535  CE1 PHE L  68      30.994  16.003  48.973  1.00 33.43           C  
ATOM    536  CE2 PHE L  68      29.774  14.643  50.476  1.00 29.60           C  
ATOM    537  CZ  PHE L  68      30.735  14.766  49.504  1.00 28.73           C  
ATOM    538  C   PHE L  68      28.761  20.175  52.256  1.00 25.84           C  
ATOM    539  O   PHE L  68      27.741  20.253  52.940  1.00 25.80           O  
ATOM    540  N   SER L  69      29.358  21.270  51.732  1.00 24.73           N  
ATOM    541  CA  SER L  69      28.774  22.571  51.908  1.00 25.89           C  
ATOM    542  CB  SER L  69      29.243  23.299  53.180  1.00 27.09           C  
ATOM    543  OG  SER L  69      30.639  23.548  53.124  1.00 28.09           O  
ATOM    544  C   SER L  69      29.130  23.423  50.726  1.00 26.54           C  
ATOM    545  O   SER L  69      30.141  23.195  50.061  1.00 26.50           O  
ATOM    546  N   GLY L  70      28.293  24.443  50.433  1.00 26.49           N  
ATOM    547  CA  GLY L  70      28.559  25.294  49.312  1.00 27.32           C  
ATOM    548  C   GLY L  70      28.491  26.709  49.787  1.00 27.98           C  
ATOM    549  O   GLY L  70      27.807  27.016  50.762  1.00 27.66           O  
ATOM    550  N   SER L  71      29.215  27.613  49.096  1.00 27.71           N  
ATOM    551  CA  SER L  71      29.212  28.991  49.488  1.00 28.32           C  
ATOM    552  CB  SER L  71      30.242  29.316  50.585  1.00 29.07           C  
ATOM    553  OG  SER L  71      31.560  29.101  50.100  1.00 31.53           O  
ATOM    554  C   SER L  71      29.547  29.822  48.288  1.00 27.44           C  
ATOM    555  O   SER L  71      29.904  29.299  47.232  1.00 27.73           O  
ATOM    556  N   GLY L  72      29.435  31.159  48.425  1.00 26.80           N  
ATOM    557  CA  GLY L  72      29.782  32.023  47.334  1.00 27.44           C  
ATOM    558  C   GLY L  72      28.564  32.737  46.845  1.00 28.31           C  
ATOM    559  O   GLY L  72      27.431  32.340  47.111  1.00 27.87           O  
ATOM    560  N   SER L  73      28.799  33.855  46.127  1.00 28.81           N  
ATOM    561  CA  SER L  73      27.738  34.636  45.583  1.00 30.05           C  
ATOM    562  CB  SER L  73      27.255  35.735  46.547  1.00 29.21           C  
ATOM    563  OG  SER L  73      26.196  36.477  45.961  1.00 34.60           O  
ATOM    564  C   SER L  73      28.288  35.316  44.370  1.00 30.94           C  
ATOM    565  O   SER L  73      29.502  35.429  44.206  1.00 31.78           O  
ATOM    566  N   GLY L  74      27.398  35.789  43.477  1.00 30.16           N  
ATOM    567  CA  GLY L  74      27.869  36.468  42.308  1.00 29.88           C  
ATOM    568  C   GLY L  74      28.498  35.483  41.370  1.00 29.97           C  
ATOM    569  O   GLY L  74      27.848  34.569  40.868  1.00 30.10           O  
ATOM    570  N   THR L  75      29.754  35.777  40.996  1.00 28.85           N  
ATOM    571  CA  THR L  75      30.574  35.014  40.096  1.00 28.86           C  
ATOM    572  CB  THR L  75      31.554  35.900  39.390  1.00 30.34           C  
ATOM    573  OG1 THR L  75      32.345  35.147  38.486  1.00 29.58           O  
ATOM    574  CG2 THR L  75      32.432  36.605  40.432  1.00 27.83           C  
ATOM    575  C   THR L  75      31.321  33.853  40.710  1.00 29.48           C  
ATOM    576  O   THR L  75      31.588  32.872  40.015  1.00 30.21           O  
ATOM    577  N   ASP L  76      31.729  33.933  41.998  1.00 29.08           N  
ATOM    578  CA  ASP L  76      32.606  32.913  42.531  1.00 30.45           C  
ATOM    579  CB  ASP L  76      33.813  33.489  43.290  1.00 31.55           C  
ATOM    580  CG  ASP L  76      34.775  34.093  42.279  1.00 39.56           C  
ATOM    581  OD1 ASP L  76      34.573  33.865  41.057  1.00 45.10           O  
ATOM    582  OD2 ASP L  76      35.733  34.784  42.717  1.00 58.02           O1-
ATOM    583  C   ASP L  76      31.898  32.002  43.489  1.00 29.58           C  
ATOM    584  O   ASP L  76      31.278  32.452  44.452  1.00 29.42           O  
ATOM    585  N   PHE L  77      32.008  30.674  43.259  1.00 27.74           N  
ATOM    586  CA  PHE L  77      31.359  29.735  44.130  1.00 26.75           C  
ATOM    587  CB  PHE L  77      30.113  29.076  43.511  1.00 25.32           C  
ATOM    588  CG  PHE L  77      29.095  30.147  43.325  1.00 24.96           C  
ATOM    589  CD1 PHE L  77      29.119  30.942  42.202  1.00 22.21           C  
ATOM    590  CD2 PHE L  77      28.116  30.359  44.269  1.00 18.28           C  
ATOM    591  CE1 PHE L  77      28.186  31.935  42.024  1.00 20.60           C  
ATOM    592  CE2 PHE L  77      27.180  31.351  44.096  1.00 24.40           C  
ATOM    593  CZ  PHE L  77      27.214  32.139  42.972  1.00 22.12           C  
ATOM    594  C   PHE L  77      32.314  28.636  44.470  1.00 26.40           C  
ATOM    595  O   PHE L  77      33.244  28.349  43.716  1.00 26.69           O  
ATOM    596  N   THR L  78      32.115  28.008  45.651  1.00 25.85           N  
ATOM    597  CA  THR L  78      32.960  26.921  46.043  1.00 25.86           C  
ATOM    598  CB  THR L  78      34.010  27.287  47.054  1.00 26.61           C  
ATOM    599  OG1 THR L  78      33.407  27.852  48.207  1.00 28.36           O  
ATOM    600  CG2 THR L  78      35.000  28.277  46.434  1.00 25.31           C  
ATOM    601  C   THR L  78      32.135  25.838  46.661  1.00 25.87           C  
ATOM    602  O   THR L  78      31.122  26.089  47.315  1.00 26.29           O  
ATOM    603  N   LEU L  79      32.569  24.585  46.425  1.00 24.26           N  
ATOM    604  CA  LEU L  79      32.002  23.418  47.031  1.00 24.29           C  
ATOM    605  CB  LEU L  79      31.679  22.302  46.019  1.00 24.01           C  
ATOM    606  CG  LEU L  79      31.130  21.000  46.641  1.00 24.14           C  
ATOM    607  CD1 LEU L  79      29.768  21.212  47.322  1.00 18.67           C  
ATOM    608  CD2 LEU L  79      31.104  19.869  45.599  1.00 23.81           C  
ATOM    609  C   LEU L  79      33.071  22.905  47.936  1.00 25.33           C  
ATOM    610  O   LEU L  79      34.220  22.755  47.523  1.00 25.57           O  
ATOM    611  N   THR L  80      32.729  22.647  49.211  1.00 24.67           N  
ATOM    612  CA  THR L  80      33.749  22.187  50.104  1.00 24.72           C  
ATOM    613  CB  THR L  80      34.055  23.153  51.213  1.00 24.85           C  
ATOM    614  OG1 THR L  80      34.506  24.389  50.679  1.00 25.29           O  
ATOM    615  CG2 THR L  80      35.143  22.538  52.108  1.00 25.06           C  
ATOM    616  C   THR L  80      33.328  20.895  50.724  1.00 25.88           C  
ATOM    617  O   THR L  80      32.176  20.708  51.114  1.00 25.44           O  
ATOM    618  N   ILE L  81      34.286  19.951  50.794  1.00 25.50           N  
ATOM    619  CA  ILE L  81      34.094  18.695  51.455  1.00 26.14           C  
ATOM    620  CB  ILE L  81      34.564  17.531  50.629  1.00 25.65           C  
ATOM    621  CG1 ILE L  81      33.824  17.499  49.282  1.00 26.24           C  
ATOM    622  CG2 ILE L  81      34.368  16.245  51.448  1.00 25.01           C  
ATOM    623  CD1 ILE L  81      34.438  16.526  48.274  1.00 20.28           C  
ATOM    624  C   ILE L  81      34.994  18.811  52.648  1.00 27.34           C  
ATOM    625  O   ILE L  81      36.217  18.822  52.510  1.00 27.75           O  
ATOM    626  N   SER L  82      34.407  18.903  53.857  1.00 28.54           N  
ATOM    627  CA  SER L  82      35.174  19.179  55.039  1.00 30.62           C  
ATOM    628  CB  SER L  82      34.302  19.325  56.299  1.00 30.28           C  
ATOM    629  OG  SER L  82      33.682  18.089  56.617  1.00 31.30           O  
ATOM    630  C   SER L  82      36.180  18.105  55.292  1.00 32.71           C  
ATOM    631  O   SER L  82      37.361  18.398  55.469  1.00 34.82           O  
ATOM    632  N   SER L  83      35.745  16.830  55.340  1.00 30.94           N  
ATOM    633  CA  SER L  83      36.693  15.769  55.539  1.00 31.25           C  
ATOM    634  CB  SER L  83      36.579  15.083  56.910  1.00 32.81           C  
ATOM    635  OG  SER L  83      35.308  14.467  57.053  1.00 40.11           O  
ATOM    636  C   SER L  83      36.396  14.750  54.491  1.00 29.98           C  
ATOM    637  O   SER L  83      35.342  14.117  54.497  1.00 29.79           O  
ATOM    638  N   LEU L  84      37.360  14.540  53.580  1.00 28.00           N  
ATOM    639  CA  LEU L  84      37.172  13.694  52.439  1.00 28.72           C  
ATOM    640  CB  LEU L  84      38.339  13.820  51.445  1.00 28.20           C  
ATOM    641  CG  LEU L  84      38.119  13.079  50.121  1.00 30.67           C  
ATOM    642  CD1 LEU L  84      36.996  13.741  49.307  1.00 26.01           C  
ATOM    643  CD2 LEU L  84      39.432  12.937  49.339  1.00 26.50           C  
ATOM    644  C   LEU L  84      37.089  12.262  52.864  1.00 30.06           C  
ATOM    645  O   LEU L  84      37.869  11.792  53.691  1.00 30.35           O  
ATOM    646  N   GLN L  85      36.118  11.525  52.280  1.00 29.91           N  
ATOM    647  CA  GLN L  85      35.949  10.129  52.566  1.00 29.96           C  
ATOM    648  CB  GLN L  85      34.528   9.757  53.017  1.00 30.07           C  
ATOM    649  CG  GLN L  85      34.075  10.496  54.277  1.00 37.85           C  
ATOM    650  CD  GLN L  85      35.075  10.215  55.390  1.00 38.93           C  
ATOM    651  OE1 GLN L  85      35.302   9.066  55.764  1.00 43.41           O  
ATOM    652  NE2 GLN L  85      35.693  11.297  55.936  1.00 34.64           N  
ATOM    653  C   GLN L  85      36.219   9.393  51.289  1.00 30.42           C  
ATOM    654  O   GLN L  85      36.218   9.980  50.209  1.00 29.62           O  
ATOM    655  N   ALA L  86      36.453   8.072  51.383  1.00 31.89           N  
ATOM    656  CA  ALA L  86      36.785   7.261  50.243  1.00 30.46           C  
ATOM    657  CB  ALA L  86      37.030   5.788  50.616  1.00 31.38           C  
ATOM    658  C   ALA L  86      35.660   7.284  49.250  1.00 29.98           C  
ATOM    659  O   ALA L  86      35.889   7.302  48.042  1.00 30.34           O  
ATOM    660  N   GLU L  87      34.410   7.286  49.745  1.00 28.96           N  
ATOM    661  CA  GLU L  87      33.206   7.238  48.956  1.00 28.97           C  
ATOM    662  CB  GLU L  87      31.957   7.106  49.845  1.00 29.72           C  
ATOM    663  CG  GLU L  87      31.797   8.257  50.840  1.00 35.37           C  
ATOM    664  CD  GLU L  87      30.834   7.806  51.927  1.00 63.35           C  
ATOM    665  OE1 GLU L  87      29.605   7.758  51.653  1.00 51.01           O  
ATOM    666  OE2 GLU L  87      31.320   7.491  53.046  1.00 46.05           O1-
ATOM    667  C   GLU L  87      33.063   8.473  48.112  1.00 29.13           C  
ATOM    668  O   GLU L  87      32.373   8.453  47.093  1.00 30.55           O  
ATOM    669  N   ASP L  88      33.676   9.585  48.550  1.00 27.87           N  
ATOM    670  CA  ASP L  88      33.589  10.890  47.952  1.00 27.24           C  
ATOM    671  CB  ASP L  88      34.186  11.981  48.857  1.00 26.72           C  
ATOM    672  CG  ASP L  88      33.294  12.075  50.090  1.00 30.91           C  
ATOM    673  OD1 ASP L  88      32.251  11.367  50.116  1.00 27.71           O  
ATOM    674  OD2 ASP L  88      33.639  12.851  51.020  1.00 26.37           O1-
ATOM    675  C   ASP L  88      34.252  10.970  46.607  1.00 27.10           C  
ATOM    676  O   ASP L  88      33.993  11.911  45.857  1.00 27.79           O  
ATOM    677  N   VAL L  89      35.173  10.050  46.266  1.00 25.03           N  
ATOM    678  CA  VAL L  89      35.790  10.224  44.983  1.00 25.00           C  
ATOM    679  CB  VAL L  89      36.924   9.279  44.707  1.00 26.65           C  
ATOM    680  CG1 VAL L  89      38.053   9.590  45.704  1.00 19.34           C  
ATOM    681  CG2 VAL L  89      36.406   7.835  44.784  1.00 20.55           C  
ATOM    682  C   VAL L  89      34.745  10.107  43.918  1.00 25.46           C  
ATOM    683  O   VAL L  89      33.971   9.151  43.877  1.00 25.03           O  
ATOM    684  N   ALA L  90      34.704  11.122  43.028  1.00 24.70           N  
ATOM    685  CA  ALA L  90      33.731  11.201  41.975  1.00 24.44           C  
ATOM    686  CB  ALA L  90      32.288  11.322  42.494  1.00 24.14           C  
ATOM    687  C   ALA L  90      34.025  12.456  41.209  1.00 24.10           C  
ATOM    688  O   ALA L  90      34.980  13.169  41.515  1.00 25.29           O  
ATOM    689  N   VAL L  91      33.222  12.732  40.158  1.00 22.92           N  
ATOM    690  CA  VAL L  91      33.354  13.937  39.385  1.00 22.25           C  
ATOM    691  CB  VAL L  91      33.069  13.739  37.920  1.00 22.94           C  
ATOM    692  CG1 VAL L  91      33.131  15.103  37.215  1.00 20.52           C  
ATOM    693  CG2 VAL L  91      34.046  12.697  37.351  1.00 22.81           C  
ATOM    694  C   VAL L  91      32.303  14.877  39.901  1.00 22.68           C  
ATOM    695  O   VAL L  91      31.181  14.456  40.177  1.00 23.70           O  
ATOM    696  N   TYR L  92      32.639  16.178  40.053  1.00 21.87           N  
ATOM    697  CA  TYR L  92      31.684  17.127  40.568  1.00 21.46           C  
ATOM    698  CB  TYR L  92      32.144  17.838  41.855  1.00 20.64           C  
ATOM    699  CG  TYR L  92      32.197  16.837  42.961  1.00 21.79           C  
ATOM    700  CD1 TYR L  92      33.318  16.063  43.169  1.00 19.21           C  
ATOM    701  CD2 TYR L  92      31.118  16.675  43.797  1.00 21.61           C  
ATOM    702  CE1 TYR L  92      33.357  15.144  44.192  1.00 21.67           C  
ATOM    703  CE2 TYR L  92      31.151  15.758  44.822  1.00 16.20           C  
ATOM    704  CZ  TYR L  92      32.272  14.990  45.021  1.00 20.74           C  
ATOM    705  OH  TYR L  92      32.307  14.047  46.071  1.00 23.02           O  
ATOM    706  C   TYR L  92      31.446  18.192  39.534  1.00 21.16           C  
ATOM    707  O   TYR L  92      32.381  18.665  38.887  1.00 22.04           O  
ATOM    708  N   TYR L  93      30.164  18.591  39.364  1.00 20.93           N  
ATOM    709  CA  TYR L  93      29.775  19.555  38.370  1.00 20.31           C  
ATOM    710  CB  TYR L  93      28.782  18.993  37.333  1.00 20.34           C  
ATOM    711  CG  TYR L  93      29.429  17.981  36.452  1.00 22.25           C  
ATOM    712  CD1 TYR L  93      30.037  18.376  35.284  1.00 18.38           C  
ATOM    713  CD2 TYR L  93      29.420  16.643  36.778  1.00 18.68           C  
ATOM    714  CE1 TYR L  93      30.635  17.457  34.456  1.00 26.65           C  
ATOM    715  CE2 TYR L  93      30.018  15.717  35.954  1.00 21.04           C  
ATOM    716  CZ  TYR L  93      30.625  16.125  34.789  1.00 20.69           C  
ATOM    717  OH  TYR L  93      31.239  15.183  33.937  1.00 25.99           O  
ATOM    718  C   TYR L  93      29.013  20.678  39.009  1.00 20.11           C  
ATOM    719  O   TYR L  93      28.185  20.460  39.892  1.00 20.97           O  
ATOM    720  N   CYS L  94      29.285  21.922  38.557  1.00 20.78           N  
ATOM    721  CA  CYS L  94      28.503  23.049  38.975  1.00 21.20           C  
ATOM    722  CB  CYS L  94      29.317  24.335  39.286  1.00 21.46           C  
ATOM    723  SG  CYS L  94      30.404  24.900  37.939  1.00 24.39           S  
ATOM    724  C   CYS L  94      27.536  23.325  37.860  1.00 21.98           C  
ATOM    725  O   CYS L  94      27.778  22.968  36.707  1.00 21.81           O  
ATOM    726  N   GLN L  95      26.376  23.928  38.184  1.00 21.31           N  
ATOM    727  CA  GLN L  95      25.387  24.178  37.179  1.00 20.95           C  
ATOM    728  CB  GLN L  95      24.367  23.022  37.092  1.00 20.52           C  
ATOM    729  CG  GLN L  95      23.181  23.234  36.149  1.00 19.34           C  
ATOM    730  CD  GLN L  95      21.917  23.370  36.989  1.00 20.02           C  
ATOM    731  OE1 GLN L  95      21.922  23.106  38.191  1.00 22.59           O  
ATOM    732  NE2 GLN L  95      20.789  23.756  36.334  1.00 24.30           N  
ATOM    733  C   GLN L  95      24.702  25.448  37.544  1.00 21.38           C  
ATOM    734  O   GLN L  95      24.373  25.683  38.704  1.00 23.02           O  
ATOM    735  N   GLN L  96      24.491  26.316  36.543  1.00 20.55           N  
ATOM    736  CA  GLN L  96      23.879  27.582  36.791  1.00 20.00           C  
ATOM    737  CB  GLN L  96      24.760  28.701  36.194  1.00 20.57           C  
ATOM    738  CG  GLN L  96      24.178  30.106  36.169  1.00 18.92           C  
ATOM    739  CD  GLN L  96      23.615  30.330  34.775  1.00 23.09           C  
ATOM    740  OE1 GLN L  96      23.017  31.367  34.499  1.00 25.50           O  
ATOM    741  NE2 GLN L  96      23.815  29.339  33.865  1.00 21.42           N  
ATOM    742  C   GLN L  96      22.540  27.535  36.132  1.00 20.03           C  
ATOM    743  O   GLN L  96      22.451  27.049  35.006  1.00 20.08           O  
ATOM    744  N   TYR L  97      21.548  28.239  36.728  1.00 69.57           N  
ATOM    745  CA  TYR L  97      20.252  28.462  36.146  1.00 72.15           C  
ATOM    746  CB  TYR L  97      19.129  27.556  36.695  1.00 66.31           C  
ATOM    747  CG  TYR L  97      19.213  27.422  38.175  1.00 67.68           C  
ATOM    748  CD1 TYR L  97      20.075  26.516  38.742  1.00 64.95           C  
ATOM    749  CD2 TYR L  97      18.437  28.185  39.002  1.00 72.84           C  
ATOM    750  CE1 TYR L  97      20.155  26.381  40.109  1.00 65.79           C  
ATOM    751  CE2 TYR L  97      18.503  28.065  40.368  1.00 70.54           C  
ATOM    752  CZ  TYR L  97      19.367  27.157  40.926  1.00 66.26           C  
ATOM    753  OH  TYR L  97      19.447  27.022  42.330  1.00 64.48           O  
ATOM    754  C   TYR L  97      19.993  29.934  36.250  1.00 73.13           C  
ATOM    755  O   TYR L  97      20.921  30.727  36.115  1.00 78.02           O  
ATOM    756  N   ASP L  98      18.729  30.368  36.380  1.00 66.40           N  
ATOM    757  CA  ASP L  98      18.420  31.773  36.449  1.00 68.57           C  
ATOM    758  CB  ASP L  98      19.327  32.559  37.407  1.00 66.18           C  
ATOM    759  CG  ASP L  98      18.786  33.979  37.484  1.00 69.05           C  
ATOM    760  OD1 ASP L  98      17.538  34.137  37.429  1.00 68.27           O  
ATOM    761  OD2 ASP L  98      19.611  34.926  37.573  1.00 69.81           O1-
ATOM    762  C   ASP L  98      18.610  32.374  35.093  1.00 72.90           C  
ATOM    763  O   ASP L  98      18.257  33.522  34.838  1.00 76.83           O  
ATOM    764  N   ASN L  99      19.125  31.581  34.151  1.00 72.74           N  
ATOM    765  CA  ASN L  99      19.281  32.056  32.819  1.00 72.80           C  
ATOM    766  CB  ASN L  99      20.675  32.630  32.506  1.00 82.62           C  
ATOM    767  CG  ASN L  99      20.579  33.464  31.233  1.00 88.36           C  
ATOM    768  OD1 ASN L  99      19.493  33.687  30.700  1.00 85.10           O  
ATOM    769  ND2 ASN L  99      21.749  33.938  30.729  1.00 93.24           N  
ATOM    770  C   ASN L  99      19.112  30.827  32.010  1.00 67.07           C  
ATOM    771  O   ASN L  99      19.307  29.717  32.496  1.00 64.74           O  
ATOM    772  N   TYR L 100      18.708  30.989  30.752  1.00 66.11           N  
ATOM    773  CA  TYR L 100      18.524  29.852  29.912  1.00 63.71           C  
ATOM    774  CB  TYR L 100      17.075  29.757  29.406  1.00 62.68           C  
ATOM    775  CG  TYR L 100      16.719  31.107  28.876  1.00 60.70           C  
ATOM    776  CD1 TYR L 100      16.962  31.454  27.566  1.00 58.85           C  
ATOM    777  CD2 TYR L 100      16.143  32.039  29.712  1.00 61.49           C  
ATOM    778  CE1 TYR L 100      16.633  32.706  27.099  1.00  0.00           C  
ATOM    779  CE2 TYR L 100      15.811  33.292  29.252  1.00  0.00           C  
ATOM    780  CZ  TYR L 100      16.056  33.626  27.942  1.00  0.00           C  
ATOM    781  OH  TYR L 100      15.718  34.910  27.462  1.00  0.00           O  
ATOM    782  C   TYR L 100      19.429  30.096  28.761  1.00 66.33           C  
ATOM    783  O   TYR L 100      19.575  31.247  28.359  1.00 65.80           O  
ATOM    784  N   PRO L 101      20.076  29.127  28.182  1.00 73.94           N  
ATOM    785  CA  PRO L 101      20.013  27.725  28.480  1.00 73.71           C  
ATOM    786  CD  PRO L 101      21.212  29.446  27.347  1.00 80.27           C  
ATOM    787  CB  PRO L 101      20.860  27.058  27.405  1.00 75.55           C  
ATOM    788  CG  PRO L 101      21.945  28.113  27.133  1.00 82.50           C  
ATOM    789  C   PRO L 101      20.653  27.490  29.809  1.00 73.38           C  
ATOM    790  O   PRO L 101      21.237  28.417  30.366  1.00 80.79           O  
ATOM    791  N   ILE L 102      20.535  26.250  30.323  1.00 70.84           N  
ATOM    792  CA  ILE L 102      21.108  25.826  31.567  1.00 70.09           C  
ATOM    793  CB  ILE L 102      20.327  24.710  32.177  1.00 66.99           C  
ATOM    794  CG1 ILE L 102      18.893  25.169  32.488  1.00 68.10           C  
ATOM    795  CG2 ILE L 102      21.100  24.203  33.403  1.00 64.35           C  
ATOM    796  CD1 ILE L 102      18.805  26.278  33.536  1.00 62.06           C  
ATOM    797  C   ILE L 102      22.497  25.327  31.285  1.00 68.43           C  
ATOM    798  O   ILE L 102      22.711  24.556  30.350  1.00 66.88           O  
ATOM    799  N   THR L 103      23.495  25.736  32.102  1.00 21.79           N  
ATOM    800  CA  THR L 103      24.824  25.407  31.654  1.00 21.27           C  
ATOM    801  CB  THR L 103      25.585  26.633  31.259  1.00 21.34           C  
ATOM    802  OG1 THR L 103      25.699  27.515  32.368  1.00 22.59           O  
ATOM    803  CG2 THR L 103      24.826  27.323  30.113  1.00 21.99           C  
ATOM    804  C   THR L 103      25.589  24.741  32.767  1.00 21.79           C  
ATOM    805  O   THR L 103      25.309  24.958  33.944  1.00 21.74           O  
ATOM    806  N   PHE L 104      26.604  23.918  32.417  1.00 21.45           N  
ATOM    807  CA  PHE L 104      27.364  23.197  33.406  1.00 21.12           C  
ATOM    808  CB  PHE L 104      27.328  21.664  33.233  1.00 19.26           C  
ATOM    809  CG  PHE L 104      25.991  21.119  33.600  1.00 21.68           C  
ATOM    810  CD1 PHE L 104      24.943  21.149  32.709  1.00 20.86           C  
ATOM    811  CD2 PHE L 104      25.792  20.556  34.840  1.00 15.46           C  
ATOM    812  CE1 PHE L 104      23.715  20.635  33.055  1.00 21.90           C  
ATOM    813  CE2 PHE L 104      24.567  20.041  35.191  1.00 20.38           C  
ATOM    814  CZ  PHE L 104      23.524  20.080  34.298  1.00 20.12           C  
ATOM    815  C   PHE L 104      28.820  23.530  33.286  1.00 21.27           C  
ATOM    816  O   PHE L 104      29.295  23.976  32.244  1.00 21.52           O  
ATOM    817  N   GLY L 105      29.568  23.320  34.389  1.00 20.95           N  
ATOM    818  CA  GLY L 105      30.991  23.486  34.359  1.00 20.85           C  
ATOM    819  C   GLY L 105      31.540  22.227  33.748  1.00 22.30           C  
ATOM    820  O   GLY L 105      30.811  21.253  33.564  1.00 21.21           O  
ATOM    821  N   GLN L 106      32.850  22.214  33.425  0.90 21.96           N  
ATOM    822  CA  GLN L 106      33.477  21.084  32.791  0.90 23.81           C  
ATOM    823  CB  GLN L 106      34.909  21.324  32.275  0.90 23.84           C  
ATOM    824  CG  GLN L 106      35.965  21.518  33.364  0.90 31.11           C  
ATOM    825  CD  GLN L 106      36.152  23.005  33.612  0.90 92.24           C  
ATOM    826  OE1 GLN L 106      35.193  23.750  33.798  0.90 41.01           O  
ATOM    827  NE2 GLN L 106      37.436  23.453  33.606  0.90 32.55           N  
ATOM    828  C   GLN L 106      33.539  19.916  33.729  0.90 24.29           C  
ATOM    829  O   GLN L 106      33.593  18.769  33.291  0.90 25.40           O  
ATOM    830  N   GLY L 107      33.605  20.164  35.050  1.00 23.71           N  
ATOM    831  CA  GLY L 107      33.650  19.073  35.985  1.00 23.15           C  
ATOM    832  C   GLY L 107      35.013  19.003  36.596  1.00 24.21           C  
ATOM    833  O   GLY L 107      36.012  19.349  35.968  1.00 25.10           O  
ATOM    834  N   THR L 108      35.068  18.557  37.869  1.00 23.82           N  
ATOM    835  CA  THR L 108      36.305  18.407  38.581  1.00 24.15           C  
ATOM    836  CB  THR L 108      36.385  19.282  39.802  1.00 24.60           C  
ATOM    837  OG1 THR L 108      36.256  20.648  39.437  1.00 25.60           O  
ATOM    838  CG2 THR L 108      37.728  19.043  40.513  1.00 21.06           C  
ATOM    839  C   THR L 108      36.359  16.988  39.063  1.00 23.78           C  
ATOM    840  O   THR L 108      35.400  16.493  39.653  1.00 22.95           O  
ATOM    841  N   ARG L 109      37.491  16.293  38.832  1.00 23.76           N  
ATOM    842  CA  ARG L 109      37.595  14.927  39.264  1.00 25.14           C  
ATOM    843  CB  ARG L 109      38.391  14.031  38.295  1.00 25.00           C  
ATOM    844  CG  ARG L 109      38.334  12.536  38.623  1.00 30.47           C  
ATOM    845  CD  ARG L 109      38.965  11.671  37.532  1.00 50.55           C  
ATOM    846  NE  ARG L 109      38.277  12.033  36.260  1.00 20.68           N  
ATOM    847  CZ  ARG L 109      38.571  11.378  35.100  1.00 22.68           C  
ATOM    848  NH1 ARG L 109      39.441  10.326  35.111  1.00 26.70           N1+
ATOM    849  NH2 ARG L 109      37.999  11.782  33.928  1.00 22.48           N  
ATOM    850  C   ARG L 109      38.300  14.917  40.580  1.00 25.60           C  
ATOM    851  O   ARG L 109      39.388  15.473  40.730  1.00 27.06           O  
ATOM    852  N   LEU L 110      37.675  14.276  41.584  1.00 24.92           N  
ATOM    853  CA  LEU L 110      38.244  14.231  42.897  1.00 24.97           C  
ATOM    854  CB  LEU L 110      37.201  14.572  43.979  1.00 25.21           C  
ATOM    855  CG  LEU L 110      37.738  14.593  45.418  1.00 18.09           C  
ATOM    856  CD1 LEU L 110      38.806  15.681  45.590  1.00 19.62           C  
ATOM    857  CD2 LEU L 110      36.592  14.728  46.434  1.00 18.91           C  
ATOM    858  C   LEU L 110      38.724  12.831  43.119  1.00 26.05           C  
ATOM    859  O   LEU L 110      37.948  11.879  43.053  1.00 26.19           O  
ATOM    860  N   GLU L 111      40.037  12.672  43.376  1.00 26.37           N  
ATOM    861  CA  GLU L 111      40.574  11.359  43.582  1.00 27.14           C  
ATOM    862  CB  GLU L 111      41.522  10.915  42.454  1.00 28.13           C  
ATOM    863  CG  GLU L 111      42.683  11.873  42.198  1.00 30.68           C  
ATOM    864  CD  GLU L 111      43.452  11.346  40.993  1.00 45.55           C  
ATOM    865  OE1 GLU L 111      42.917  11.451  39.858  1.00 45.32           O  
ATOM    866  OE2 GLU L 111      44.583  10.830  41.193  1.00 35.07           O1-
ATOM    867  C   GLU L 111      41.303  11.336  44.891  1.00 27.86           C  
ATOM    868  O   GLU L 111      41.759  12.368  45.381  1.00 28.16           O  
ATOM    869  N   ILE L 112      41.410  10.141  45.508  1.00 27.97           N  
ATOM    870  CA  ILE L 112      42.059  10.024  46.783  1.00 28.67           C  
ATOM    871  CB  ILE L 112      41.625   8.841  47.599  1.00 28.12           C  
ATOM    872  CG1 ILE L 112      40.143   8.937  47.986  1.00 30.75           C  
ATOM    873  CG2 ILE L 112      42.577   8.729  48.802  1.00 29.88           C  
ATOM    874  CD1 ILE L 112      39.620   7.656  48.632  1.00 41.05           C  
ATOM    875  C   ILE L 112      43.517   9.819  46.553  1.00 29.42           C  
ATOM    876  O   ILE L 112      43.917   8.989  45.739  1.00 30.59           O  
ATOM    877  N   LYS L 113      44.346  10.598  47.270  1.00 29.67           N  
ATOM    878  CA  LYS L 113      45.770  10.476  47.196  1.00 30.08           C  
ATOM    879  CB  LYS L 113      46.495  11.780  47.579  1.00 29.59           C  
ATOM    880  CG  LYS L 113      48.022  11.656  47.656  1.00 32.14           C  
ATOM    881  CD  LYS L 113      48.739  11.500  46.313  1.00 35.07           C  
ATOM    882  CE  LYS L 113      49.620  12.698  45.945  1.00 54.68           C  
ATOM    883  NZ  LYS L 113      50.484  12.361  44.790  1.00 67.16           N1+
ATOM    884  C   LYS L 113      46.166   9.405  48.207  1.00 31.13           C  
ATOM    885  O   LYS L 113      45.656   9.449  49.359  1.00 30.95           O  
ATOM    886  OXT LYS L 113      46.991   8.527  47.833  1.00  0.00           O1-
TER     887      LYS L 113 
ATOM    888  N   GLN H 114       6.467   7.071  45.339  1.00 40.32           N1+
ATOM    889  CA  GLN H 114       7.942   7.100  45.217  1.00 39.54           C  
ATOM    890  CB  GLN H 114       8.520   5.676  45.309  1.00 40.10           C  
ATOM    891  CG  GLN H 114       8.310   5.021  46.676  1.00 40.92           C  
ATOM    892  CD  GLN H 114       9.126   5.787  47.712  0.50 46.82           C  
ATOM    893  OE1 GLN H 114       8.639   6.729  48.333  0.50 49.05           O  
ATOM    894  NE2 GLN H 114      10.408   5.374  47.902  0.50 49.05           N  
ATOM    895  C   GLN H 114       8.338   7.726  43.930  1.00 38.64           C  
ATOM    896  O   GLN H 114       7.683   7.539  42.908  1.00 38.40           O  
ATOM    897  N   VAL H 115       9.434   8.504  43.960  1.00 42.06           N  
ATOM    898  CA  VAL H 115       9.840   9.219  42.789  1.00 40.90           C  
ATOM    899  CB  VAL H 115      10.456  10.551  43.113  1.00 40.98           C  
ATOM    900  CG1 VAL H 115      10.988  11.178  41.814  1.00 42.19           C  
ATOM    901  CG2 VAL H 115       9.419  11.414  43.850  1.00 44.99           C  
ATOM    902  C   VAL H 115      10.882   8.428  42.066  1.00 38.62           C  
ATOM    903  O   VAL H 115      11.968   8.181  42.585  1.00 38.30           O  
ATOM    904  N   GLN H 116      10.564   8.008  40.828  1.00 46.77           N  
ATOM    905  CA  GLN H 116      11.510   7.288  40.027  1.00 45.52           C  
ATOM    906  CB  GLN H 116      11.330   5.761  40.075  1.00 46.06           C  
ATOM    907  CG  GLN H 116      11.626   5.114  41.429  1.00 48.96           C  
ATOM    908  CD  GLN H 116      11.401   3.616  41.261  1.00 71.34           C  
ATOM    909  OE1 GLN H 116      10.281   3.124  41.377  1.00 66.13           O  
ATOM    910  NE2 GLN H 116      12.500   2.869  40.963  1.00 51.63           N  
ATOM    911  C   GLN H 116      11.262   7.682  38.607  1.00 42.78           C  
ATOM    912  O   GLN H 116      10.116   7.846  38.192  1.00 43.21           O  
ATOM    913  N   LEU H 117      12.342   7.874  37.822  1.00 39.57           N  
ATOM    914  CA  LEU H 117      12.177   8.162  36.427  1.00 36.63           C  
ATOM    915  CB  LEU H 117      12.819   9.492  35.989  1.00 36.59           C  
ATOM    916  CG  LEU H 117      12.125  10.737  36.585  1.00 32.98           C  
ATOM    917  CD1 LEU H 117      12.802  12.035  36.117  1.00 30.44           C  
ATOM    918  CD2 LEU H 117      10.615  10.736  36.292  1.00 30.58           C  
ATOM    919  C   LEU H 117      12.838   7.042  35.694  1.00 35.79           C  
ATOM    920  O   LEU H 117      14.031   6.795  35.865  1.00 36.00           O  
ATOM    921  N   VAL H 118      12.066   6.326  34.852  1.00 33.18           N  
ATOM    922  CA  VAL H 118      12.621   5.188  34.179  1.00 32.58           C  
ATOM    923  CB  VAL H 118      11.821   3.942  34.415  1.00 33.75           C  
ATOM    924  CG1 VAL H 118      12.417   2.798  33.582  1.00 30.84           C  
ATOM    925  CG2 VAL H 118      11.827   3.661  35.928  1.00 33.46           C  
ATOM    926  C   VAL H 118      12.665   5.478  32.710  1.00 30.51           C  
ATOM    927  O   VAL H 118      11.666   5.880  32.114  1.00 30.99           O  
ATOM    928  N   GLN H 119      13.844   5.267  32.088  1.00 27.84           N  
ATOM    929  CA  GLN H 119      14.038   5.592  30.702  1.00 28.03           C  
ATOM    930  CB  GLN H 119      15.351   6.357  30.463  1.00 26.77           C  
ATOM    931  CG  GLN H 119      15.368   7.714  31.172  1.00 23.77           C  
ATOM    932  CD  GLN H 119      16.737   8.352  30.995  1.00 25.94           C  
ATOM    933  OE1 GLN H 119      17.370   8.764  31.966  1.00 31.37           O  
ATOM    934  NE2 GLN H 119      17.208   8.447  29.723  1.00 26.80           N  
ATOM    935  C   GLN H 119      14.058   4.350  29.863  1.00 28.67           C  
ATOM    936  O   GLN H 119      14.253   3.240  30.357  1.00 28.37           O  
ATOM    937  N   SER H 120      13.845   4.531  28.541  1.00 28.35           N  
ATOM    938  CA  SER H 120      13.822   3.456  27.586  1.00 28.91           C  
ATOM    939  CB  SER H 120      13.269   3.882  26.215  1.00 28.46           C  
ATOM    940  OG  SER H 120      14.090   4.895  25.654  1.00 28.29           O  
ATOM    941  C   SER H 120      15.225   2.952  27.396  1.00 29.81           C  
ATOM    942  O   SER H 120      16.187   3.579  27.835  1.00 28.59           O  
ATOM    943  N   GLY H 121      15.367   1.791  26.721  1.00 29.71           N  
ATOM    944  CA  GLY H 121      16.634   1.123  26.577  1.00 29.13           C  
ATOM    945  C   GLY H 121      17.500   1.774  25.540  1.00 29.17           C  
ATOM    946  O   GLY H 121      17.067   2.636  24.779  1.00 29.10           O  
ATOM    947  N   ALA H 122      18.770   1.319  25.487  1.00 29.28           N  
ATOM    948  CA  ALA H 122      19.761   1.860  24.601  1.00 29.26           C  
ATOM    949  CB  ALA H 122      21.172   1.283  24.817  1.00 29.68           C  
ATOM    950  C   ALA H 122      19.367   1.580  23.192  1.00 30.08           C  
ATOM    951  O   ALA H 122      18.664   0.611  22.905  1.00 30.59           O  
ATOM    952  N   GLU H 123      19.799   2.460  22.267  1.00 28.83           N  
ATOM    953  CA  GLU H 123      19.442   2.272  20.895  1.00 29.29           C  
ATOM    954  CB  GLU H 123      18.300   3.193  20.448  1.00 30.09           C  
ATOM    955  CG  GLU H 123      16.993   2.883  21.175  1.00 33.81           C  
ATOM    956  CD  GLU H 123      15.990   3.955  20.795  1.00 47.25           C  
ATOM    957  OE1 GLU H 123      16.371   4.843  19.988  1.00 34.43           O  
ATOM    958  OE2 GLU H 123      14.839   3.907  21.305  1.00 46.15           O1-
ATOM    959  C   GLU H 123      20.626   2.561  20.032  1.00 29.12           C  
ATOM    960  O   GLU H 123      21.572   3.234  20.439  1.00 29.52           O  
ATOM    961  N   VAL H 124      20.608   2.004  18.806  1.00 30.02           N  
ATOM    962  CA  VAL H 124      21.640   2.260  17.848  1.00 30.13           C  
ATOM    963  CB  VAL H 124      22.331   1.018  17.361  1.00 30.62           C  
ATOM    964  CG1 VAL H 124      23.328   1.394  16.253  1.00 28.80           C  
ATOM    965  CG2 VAL H 124      22.983   0.320  18.567  1.00 34.05           C  
ATOM    966  C   VAL H 124      20.943   2.882  16.683  1.00 30.62           C  
ATOM    967  O   VAL H 124      19.876   2.423  16.276  1.00 31.13           O  
ATOM    968  N   LYS H 125      21.525   3.963  16.126  1.00 30.54           N  
ATOM    969  CA  LYS H 125      20.886   4.637  15.034  1.00 31.66           C  
ATOM    970  CB  LYS H 125      20.303   6.000  15.437  1.00 32.01           C  
ATOM    971  CG  LYS H 125      19.132   5.913  16.416  1.00 30.88           C  
ATOM    972  CD  LYS H 125      17.910   5.203  15.834  1.00 27.16           C  
ATOM    973  CE  LYS H 125      16.680   5.258  16.742  1.00 49.61           C  
ATOM    974  NZ  LYS H 125      15.519   4.629  16.075  1.00 34.61           N1+
ATOM    975  C   LYS H 125      21.899   4.920  13.973  1.00 32.77           C  
ATOM    976  O   LYS H 125      23.074   5.157  14.255  1.00 32.48           O  
ATOM    977  N   LYS H 126      21.436   4.903  12.708  1.00 33.97           N  
ATOM    978  CA  LYS H 126      22.232   5.182  11.547  1.00 34.69           C  
ATOM    979  CB  LYS H 126      21.523   4.751  10.248  1.00 35.65           C  
ATOM    980  CG  LYS H 126      21.121   3.273  10.219  1.00 43.93           C  
ATOM    981  CD  LYS H 126      22.290   2.293  10.121  1.00 52.97           C  
ATOM    982  CE  LYS H 126      22.378   1.613   8.753  1.00 73.36           C  
ATOM    983  NZ  LYS H 126      22.369   2.633   7.681  1.00 44.01           N1+
ATOM    984  C   LYS H 126      22.362   6.671  11.486  1.00 33.54           C  
ATOM    985  O   LYS H 126      21.505   7.388  11.996  1.00 33.59           O  
ATOM    986  N   PRO H 127      23.401   7.177  10.888  1.00 32.80           N  
ATOM    987  CA  PRO H 127      23.533   8.603  10.806  1.00 33.84           C  
ATOM    988  CD  PRO H 127      24.689   6.501  10.875  1.00 32.99           C  
ATOM    989  CB  PRO H 127      24.954   8.854  10.310  1.00 34.35           C  
ATOM    990  CG  PRO H 127      25.736   7.626  10.816  1.00 34.63           C  
ATOM    991  C   PRO H 127      22.467   9.153   9.913  1.00 34.82           C  
ATOM    992  O   PRO H 127      22.152   8.514   8.911  1.00 36.22           O  
ATOM    993  N   GLY H 128      21.904  10.333  10.251  1.00 34.54           N  
ATOM    994  CA  GLY H 128      20.902  10.942   9.421  1.00 32.88           C  
ATOM    995  C   GLY H 128      19.535  10.549   9.898  1.00 33.13           C  
ATOM    996  O   GLY H 128      18.532  11.082   9.427  1.00 33.57           O  
ATOM    997  N   SER H 129      19.460   9.609  10.856  1.00 31.60           N  
ATOM    998  CA  SER H 129      18.199   9.131  11.351  1.00 31.53           C  
ATOM    999  CB  SER H 129      18.284   7.644  11.748  1.00 30.98           C  
ATOM   1000  OG  SER H 129      17.031   7.153  12.188  1.00 35.49           O  
ATOM   1001  C   SER H 129      17.818   9.950  12.553  1.00 31.79           C  
ATOM   1002  O   SER H 129      18.472  10.941  12.878  1.00 30.68           O  
ATOM   1003  N   SER H 130      16.709   9.574  13.225  1.00 32.69           N  
ATOM   1004  CA  SER H 130      16.256  10.270  14.396  1.00 32.82           C  
ATOM   1005  CB  SER H 130      14.927  11.009  14.184  1.00 33.50           C  
ATOM   1006  OG  SER H 130      13.905  10.077  13.859  1.00 38.36           O  
ATOM   1007  C   SER H 130      16.030   9.259  15.479  1.00 33.10           C  
ATOM   1008  O   SER H 130      15.791   8.083  15.209  1.00 33.68           O  
ATOM   1009  N   VAL H 131      16.116   9.704  16.751  1.00 31.58           N  
ATOM   1010  CA  VAL H 131      15.921   8.822  17.866  1.00 30.60           C  
ATOM   1011  CB  VAL H 131      17.180   8.610  18.661  1.00 31.53           C  
ATOM   1012  CG1 VAL H 131      17.664   9.976  19.175  1.00 27.36           C  
ATOM   1013  CG2 VAL H 131      16.907   7.596  19.784  1.00 30.68           C  
ATOM   1014  C   VAL H 131      14.899   9.433  18.778  1.00 29.89           C  
ATOM   1015  O   VAL H 131      14.770  10.655  18.858  1.00 29.54           O  
ATOM   1016  N   LYS H 132      14.117   8.577  19.469  1.00 28.88           N  
ATOM   1017  CA  LYS H 132      13.115   9.045  20.385  1.00 29.44           C  
ATOM   1018  CB  LYS H 132      11.694   8.681  19.929  1.00 29.45           C  
ATOM   1019  CG  LYS H 132      10.588   9.499  20.594  1.00 30.50           C  
ATOM   1020  CD  LYS H 132       9.246   9.335  19.882  1.00 46.91           C  
ATOM   1021  CE  LYS H 132       8.161  10.304  20.350  1.00 44.73           C  
ATOM   1022  NZ  LYS H 132       6.950  10.128  19.516  1.00 47.21           N1+
ATOM   1023  C   LYS H 132      13.346   8.329  21.683  1.00 30.37           C  
ATOM   1024  O   LYS H 132      13.258   7.104  21.742  1.00 30.58           O  
ATOM   1025  N   VAL H 133      13.637   9.074  22.767  1.00 29.60           N  
ATOM   1026  CA  VAL H 133      13.880   8.431  24.029  1.00 28.17           C  
ATOM   1027  CB  VAL H 133      15.155   8.878  24.685  1.00 28.63           C  
ATOM   1028  CG1 VAL H 133      15.269   8.186  26.051  1.00 28.93           C  
ATOM   1029  CG2 VAL H 133      16.333   8.583  23.739  1.00 22.39           C  
ATOM   1030  C   VAL H 133      12.755   8.804  24.942  1.00 28.42           C  
ATOM   1031  O   VAL H 133      12.270   9.934  24.911  1.00 28.78           O  
ATOM   1032  N   SER H 134      12.309   7.854  25.791  1.00 27.99           N  
ATOM   1033  CA  SER H 134      11.189   8.133  26.643  1.00 28.05           C  
ATOM   1034  CB  SER H 134      10.025   7.138  26.486  1.00 29.77           C  
ATOM   1035  OG  SER H 134      10.426   5.837  26.887  1.00 30.95           O  
ATOM   1036  C   SER H 134      11.630   8.107  28.075  1.00 28.25           C  
ATOM   1037  O   SER H 134      12.628   7.480  28.428  1.00 26.72           O  
ATOM   1038  N   CYS H 135      10.898   8.847  28.933  1.00 28.14           N  
ATOM   1039  CA  CYS H 135      11.195   8.895  30.337  1.00 28.62           C  
ATOM   1040  CB  CYS H 135      11.901  10.215  30.735  1.00 27.83           C  
ATOM   1041  SG  CYS H 135      12.342  10.350  32.497  1.00 31.71           S  
ATOM   1042  C   CYS H 135       9.874   8.809  31.035  1.00 29.63           C  
ATOM   1043  O   CYS H 135       9.030   9.690  30.880  1.00 28.88           O  
ATOM   1044  N   LYS H 136       9.659   7.738  31.829  1.00 31.15           N  
ATOM   1045  CA  LYS H 136       8.385   7.556  32.463  1.00 33.51           C  
ATOM   1046  CB  LYS H 136       7.870   6.110  32.393  1.00 34.12           C  
ATOM   1047  CG  LYS H 136       6.419   5.965  32.844  1.00 33.71           C  
ATOM   1048  CD  LYS H 136       5.782   4.656  32.381  1.00 64.79           C  
ATOM   1049  CE  LYS H 136       4.273   4.599  32.616  1.00 42.08           C  
ATOM   1050  NZ  LYS H 136       3.690   3.489  31.832  1.00 50.22           N1+
ATOM   1051  C   LYS H 136       8.496   7.927  33.903  1.00 35.26           C  
ATOM   1052  O   LYS H 136       9.340   7.405  34.631  1.00 34.75           O  
ATOM   1053  N   ALA H 137       7.626   8.862  34.334  1.00 37.55           N  
ATOM   1054  CA  ALA H 137       7.597   9.352  35.681  1.00 40.53           C  
ATOM   1055  CB  ALA H 137       6.975  10.753  35.803  1.00 40.62           C  
ATOM   1056  C   ALA H 137       6.787   8.421  36.516  1.00 43.90           C  
ATOM   1057  O   ALA H 137       5.894   7.729  36.024  1.00 44.01           O  
ATOM   1058  N   SER H 138       7.089   8.422  37.830  1.00 47.72           N  
ATOM   1059  CA  SER H 138       6.460   7.540  38.767  1.00 51.34           C  
ATOM   1060  CB  SER H 138       7.479   6.819  39.672  1.00 51.52           C  
ATOM   1061  OG  SER H 138       6.819   5.955  40.585  1.00 55.25           O  
ATOM   1062  C   SER H 138       5.575   8.346  39.661  1.00 53.64           C  
ATOM   1063  O   SER H 138       5.717   9.560  39.794  1.00 54.05           O  
ATOM   1064  N   GLY H 139       4.491   7.693  40.074  1.00 65.07           N  
ATOM   1065  CA  GLY H 139       3.561   8.186  41.040  1.00 64.27           C  
ATOM   1066  C   GLY H 139       3.326   9.655  40.926  1.00 61.46           C  
ATOM   1067  O   GLY H 139       3.274  10.204  39.825  1.00 61.23           O  
ATOM   1068  N   GLY H 140       3.214  10.309  42.098  1.00 59.70           N  
ATOM   1069  CA  GLY H 140       3.206  11.738  42.210  1.00 61.95           C  
ATOM   1070  C   GLY H 140       2.282  12.339  41.212  1.00 63.50           C  
ATOM   1071  O   GLY H 140       1.400  11.692  40.651  1.00 66.55           O  
ATOM   1072  N   THR H 141       2.493  13.637  40.959  1.00 62.02           N  
ATOM   1073  CA  THR H 141       1.719  14.276  39.950  1.00 61.99           C  
ATOM   1074  CB  THR H 141       1.037  15.514  40.446  1.00 64.77           C  
ATOM   1075  OG1 THR H 141       2.005  16.416  40.962  1.00 70.01           O  
ATOM   1076  CG2 THR H 141       0.029  15.136  41.541  1.00 65.80           C  
ATOM   1077  C   THR H 141       2.683  14.674  38.895  1.00 61.32           C  
ATOM   1078  O   THR H 141       3.784  15.121  39.211  1.00 63.44           O  
ATOM   1079  N   PHE H 142       2.273  14.506  37.620  1.00 58.97           N  
ATOM   1080  CA  PHE H 142       3.046  14.885  36.484  1.00 55.47           C  
ATOM   1081  CB  PHE H 142       2.351  14.586  35.146  1.00 50.75           C  
ATOM   1082  CG  PHE H 142       3.398  14.603  34.090  1.00 52.42           C  
ATOM   1083  CD1 PHE H 142       4.278  13.552  33.993  1.00 52.50           C  
ATOM   1084  CD2 PHE H 142       3.497  15.639  33.195  1.00 53.36           C  
ATOM   1085  CE1 PHE H 142       5.252  13.528  33.025  1.00 51.76           C  
ATOM   1086  CE2 PHE H 142       4.469  15.620  32.224  1.00 52.89           C  
ATOM   1087  CZ  PHE H 142       5.347  14.569  32.136  1.00 51.68           C  
ATOM   1088  C   PHE H 142       3.117  16.339  36.662  1.00 55.68           C  
ATOM   1089  O   PHE H 142       4.130  16.953  36.347  1.00 54.90           O  
ATOM   1090  N   SER H 143       2.029  16.874  37.256  1.00 56.34           N  
ATOM   1091  CA  SER H 143       1.768  18.261  37.486  1.00 57.89           C  
ATOM   1092  CB  SER H 143       0.510  18.498  38.332  1.00 58.38           C  
ATOM   1093  OG  SER H 143       0.317  19.891  38.521  1.00 62.10           O  
ATOM   1094  C   SER H 143       2.904  18.916  38.198  1.00 57.49           C  
ATOM   1095  O   SER H 143       3.259  20.061  37.924  1.00 60.22           O  
ATOM   1096  N   ASN H 144       3.485  18.217  39.170  1.00 51.76           N  
ATOM   1097  CA  ASN H 144       4.582  18.740  39.907  1.00 53.12           C  
ATOM   1098  CB  ASN H 144       4.883  17.901  41.163  1.00 55.30           C  
ATOM   1099  CG  ASN H 144       5.896  18.652  42.008  1.00 67.59           C  
ATOM   1100  OD1 ASN H 144       6.065  19.861  41.860  1.00 68.16           O  
ATOM   1101  ND2 ASN H 144       6.600  17.917  42.909  1.00 67.37           N  
ATOM   1102  C   ASN H 144       5.833  18.763  39.092  1.00 51.66           C  
ATOM   1103  O   ASN H 144       6.739  19.537  39.395  1.00 52.67           O  
ATOM   1104  N   TYR H 145       5.948  17.915  38.049  1.00 48.85           N  
ATOM   1105  CA  TYR H 145       7.284  17.790  37.545  1.00 47.49           C  
ATOM   1106  CB  TYR H 145       7.684  16.349  37.174  1.00 45.96           C  
ATOM   1107  CG  TYR H 145       7.061  15.313  38.050  1.00 43.46           C  
ATOM   1108  CD1 TYR H 145       7.211  15.283  39.412  1.00 45.51           C  
ATOM   1109  CD2 TYR H 145       6.255  14.365  37.468  1.00 42.36           C  
ATOM   1110  CE1 TYR H 145       6.612  14.302  40.170  1.00 47.37           C  
ATOM   1111  CE2 TYR H 145       5.651  13.380  38.212  1.00 44.43           C  
ATOM   1112  CZ  TYR H 145       5.836  13.343  39.571  1.00 48.82           C  
ATOM   1113  OH  TYR H 145       5.221  12.336  40.343  1.00 53.79           O  
ATOM   1114  C   TYR H 145       7.447  18.482  36.230  1.00 49.45           C  
ATOM   1115  O   TYR H 145       6.603  18.367  35.351  1.00 52.60           O  
ATOM   1116  N   ALA H 146       8.481  19.332  36.085  1.00 31.02           N  
ATOM   1117  CA  ALA H 146       8.918  19.452  34.718  1.00 28.80           C  
ATOM   1118  CB  ALA H 146       9.486  20.843  34.393  1.00 20.03           C  
ATOM   1119  C   ALA H 146      10.030  18.490  34.511  1.00 28.08           C  
ATOM   1120  O   ALA H 146      10.577  17.959  35.475  1.00 27.80           O  
ATOM   1121  N   ILE H 147      10.370  18.213  33.234  1.00 25.12           N  
ATOM   1122  CA  ILE H 147      11.425  17.278  32.982  1.00 23.04           C  
ATOM   1123  CB  ILE H 147      10.910  15.983  32.419  1.00 23.47           C  
ATOM   1124  CG1 ILE H 147       9.972  15.342  33.459  1.00 21.88           C  
ATOM   1125  CG2 ILE H 147      12.097  15.091  32.013  1.00 25.56           C  
ATOM   1126  CD1 ILE H 147       9.186  14.143  32.948  1.00 23.51           C  
ATOM   1127  C   ILE H 147      12.421  17.877  32.033  1.00 23.65           C  
ATOM   1128  O   ILE H 147      12.059  18.483  31.025  1.00 24.34           O  
ATOM   1129  N   SER H 148      13.726  17.722  32.340  1.00 23.49           N  
ATOM   1130  CA  SER H 148      14.749  18.247  31.477  1.00 23.24           C  
ATOM   1131  CB  SER H 148      15.738  19.198  32.157  1.00 23.54           C  
ATOM   1132  OG  SER H 148      15.087  20.417  32.482  1.00 31.55           O  
ATOM   1133  C   SER H 148      15.531  17.106  30.918  1.00 23.33           C  
ATOM   1134  O   SER H 148      15.546  16.010  31.476  1.00 24.22           O  
ATOM   1135  N   TRP H 149      16.169  17.337  29.753  1.00 21.67           N  
ATOM   1136  CA  TRP H 149      16.983  16.320  29.159  1.00 21.71           C  
ATOM   1137  CB  TRP H 149      16.536  15.935  27.734  1.00 22.24           C  
ATOM   1138  CG  TRP H 149      15.164  15.293  27.699  1.00 23.41           C  
ATOM   1139  CD2 TRP H 149      14.912  13.878  27.767  1.00 24.05           C  
ATOM   1140  CD1 TRP H 149      13.944  15.896  27.623  1.00 21.88           C  
ATOM   1141  NE1 TRP H 149      12.946  14.950  27.650  1.00 22.88           N  
ATOM   1142  CE2 TRP H 149      13.528  13.703  27.738  1.00 19.69           C  
ATOM   1143  CE3 TRP H 149      15.761  12.811  27.852  1.00 23.76           C  
ATOM   1144  CZ2 TRP H 149      12.972  12.456  27.793  1.00 28.26           C  
ATOM   1145  CZ3 TRP H 149      15.196  11.556  27.903  1.00 21.13           C  
ATOM   1146  CH2 TRP H 149      13.829  11.381  27.876  1.00 28.95           C  
ATOM   1147  C   TRP H 149      18.387  16.846  29.112  1.00 22.58           C  
ATOM   1148  O   TRP H 149      18.642  17.955  28.644  1.00 24.07           O  
ATOM   1149  N   VAL H 150      19.341  16.050  29.632  1.00 22.40           N  
ATOM   1150  CA  VAL H 150      20.719  16.443  29.658  1.00 22.05           C  
ATOM   1151  CB  VAL H 150      21.233  16.670  31.052  1.00 22.37           C  
ATOM   1152  CG1 VAL H 150      22.743  16.952  30.981  1.00 21.87           C  
ATOM   1153  CG2 VAL H 150      20.414  17.794  31.711  1.00 20.35           C  
ATOM   1154  C   VAL H 150      21.487  15.293  29.090  1.00 23.17           C  
ATOM   1155  O   VAL H 150      21.180  14.140  29.388  1.00 23.98           O  
ATOM   1156  N   ARG H 151      22.516  15.566  28.256  1.00 21.49           N  
ATOM   1157  CA  ARG H 151      23.216  14.450  27.680  1.00 21.84           C  
ATOM   1158  CB  ARG H 151      23.171  14.357  26.143  1.00 22.48           C  
ATOM   1159  CG  ARG H 151      23.901  15.474  25.391  1.00 20.40           C  
ATOM   1160  CD  ARG H 151      23.913  15.242  23.876  1.00 23.34           C  
ATOM   1161  NE  ARG H 151      24.721  16.318  23.238  1.00 27.60           N  
ATOM   1162  CZ  ARG H 151      24.825  16.377  21.876  1.00 36.32           C  
ATOM   1163  NH1 ARG H 151      24.165  15.468  21.102  1.00 28.95           N1+
ATOM   1164  NH2 ARG H 151      25.587  17.340  21.283  1.00 27.59           N  
ATOM   1165  C   ARG H 151      24.664  14.526  28.038  1.00 22.43           C  
ATOM   1166  O   ARG H 151      25.169  15.575  28.434  1.00 21.85           O  
ATOM   1167  N   GLN H 152      25.365  13.376  27.939  1.00 22.36           N  
ATOM   1168  CA  GLN H 152      26.767  13.352  28.234  1.00 22.58           C  
ATOM   1169  CB  GLN H 152      27.057  12.888  29.675  1.00 21.70           C  
ATOM   1170  CG  GLN H 152      28.518  13.035  30.107  1.00 22.70           C  
ATOM   1171  CD  GLN H 152      28.631  12.599  31.564  1.00 22.86           C  
ATOM   1172  OE1 GLN H 152      27.869  11.759  32.040  1.00 28.97           O  
ATOM   1173  NE2 GLN H 152      29.610  13.190  32.299  1.00 25.02           N  
ATOM   1174  C   GLN H 152      27.439  12.405  27.284  1.00 23.54           C  
ATOM   1175  O   GLN H 152      27.157  11.207  27.281  1.00 24.03           O  
ATOM   1176  N   ALA H 153      28.358  12.934  26.447  1.00 24.92           N  
ATOM   1177  CA  ALA H 153      29.116  12.125  25.533  1.00 27.24           C  
ATOM   1178  CB  ALA H 153      29.888  12.936  24.477  1.00 27.96           C  
ATOM   1179  C   ALA H 153      30.114  11.391  26.364  1.00 28.64           C  
ATOM   1180  O   ALA H 153      30.426  11.815  27.477  1.00 29.74           O  
ATOM   1181  N   PRO H 154      30.639  10.302  25.879  1.00 30.26           N  
ATOM   1182  CA  PRO H 154      31.541   9.557  26.706  1.00 30.68           C  
ATOM   1183  CD  PRO H 154      29.915   9.443  24.954  1.00 31.29           C  
ATOM   1184  CB  PRO H 154      31.782   8.242  25.970  1.00 30.59           C  
ATOM   1185  CG  PRO H 154      30.460   8.024  25.205  1.00 31.89           C  
ATOM   1186  C   PRO H 154      32.767  10.323  27.075  1.00 31.60           C  
ATOM   1187  O   PRO H 154      33.416  10.888  26.196  1.00 30.60           O  
ATOM   1188  N   GLY H 155      33.096  10.343  28.383  1.00 32.66           N  
ATOM   1189  CA  GLY H 155      34.275  11.003  28.865  1.00 34.06           C  
ATOM   1190  C   GLY H 155      34.065  12.483  28.803  1.00 34.50           C  
ATOM   1191  O   GLY H 155      35.009  13.256  28.963  1.00 33.96           O  
ATOM   1192  N   GLN H 156      32.810  12.919  28.600  1.00 33.19           N  
ATOM   1193  CA  GLN H 156      32.543  14.319  28.429  1.00 32.74           C  
ATOM   1194  CB  GLN H 156      31.700  14.609  27.173  1.00 33.83           C  
ATOM   1195  CG  GLN H 156      32.353  14.172  25.860  1.00 36.90           C  
ATOM   1196  CD  GLN H 156      33.436  15.176  25.505  1.00 62.67           C  
ATOM   1197  OE1 GLN H 156      33.486  15.679  24.384  1.00 73.19           O  
ATOM   1198  NE2 GLN H 156      34.334  15.472  26.482  1.00 48.25           N  
ATOM   1199  C   GLN H 156      31.738  14.810  29.594  1.00 30.56           C  
ATOM   1200  O   GLN H 156      31.411  14.057  30.511  1.00 29.53           O  
ATOM   1201  N   GLY H 157      31.415  16.121  29.577  1.00 28.64           N  
ATOM   1202  CA  GLY H 157      30.673  16.744  30.635  1.00 27.45           C  
ATOM   1203  C   GLY H 157      29.207  16.679  30.328  1.00 26.96           C  
ATOM   1204  O   GLY H 157      28.770  15.927  29.457  1.00 28.58           O  
ATOM   1205  N   PHE H 158      28.410  17.493  31.055  1.00 25.90           N  
ATOM   1206  CA  PHE H 158      26.981  17.498  30.913  1.00 24.83           C  
ATOM   1207  CB  PHE H 158      26.238  17.581  32.254  1.00 23.54           C  
ATOM   1208  CG  PHE H 158      26.455  16.269  32.921  1.00 25.87           C  
ATOM   1209  CD1 PHE H 158      27.614  16.013  33.617  1.00 20.89           C  
ATOM   1210  CD2 PHE H 158      25.492  15.290  32.844  1.00 22.61           C  
ATOM   1211  CE1 PHE H 158      27.808  14.797  34.228  1.00  0.00           C  
ATOM   1212  CE2 PHE H 158      25.680  14.073  33.452  1.00  0.00           C  
ATOM   1213  CZ  PHE H 158      26.840  13.824  34.145  1.00  0.00           C  
ATOM   1214  C   PHE H 158      26.563  18.653  30.059  1.00 25.50           C  
ATOM   1215  O   PHE H 158      27.136  19.740  30.133  1.00 26.50           O  
ATOM   1216  N   GLU H 159      25.559  18.412  29.187  1.00 24.56           N  
ATOM   1217  CA  GLU H 159      25.043  19.440  28.326  1.00 25.74           C  
ATOM   1218  CB  GLU H 159      25.422  19.254  26.850  1.00 26.55           C  
ATOM   1219  CG  GLU H 159      24.979  20.423  25.970  1.00 30.78           C  
ATOM   1220  CD  GLU H 159      25.389  20.114  24.540  1.00 79.16           C  
ATOM   1221  OE1 GLU H 159      25.019  19.014  24.052  1.00 38.04           O  
ATOM   1222  OE2 GLU H 159      26.073  20.969  23.915  1.00 44.85           O1-
ATOM   1223  C   GLU H 159      23.550  19.394  28.394  1.00 25.87           C  
ATOM   1224  O   GLU H 159      22.941  18.338  28.232  1.00 26.15           O  
ATOM   1225  N   TRP H 160      22.917  20.565  28.604  1.00 25.01           N  
ATOM   1226  CA  TRP H 160      21.488  20.606  28.744  1.00 24.32           C  
ATOM   1227  CB  TRP H 160      21.018  21.697  29.725  1.00 24.47           C  
ATOM   1228  CG  TRP H 160      19.533  21.711  29.993  1.00 26.24           C  
ATOM   1229  CD2 TRP H 160      18.624  22.712  29.510  1.00 24.48           C  
ATOM   1230  CD1 TRP H 160      18.790  20.843  30.737  1.00 17.62           C  
ATOM   1231  NE1 TRP H 160      17.474  21.234  30.741  1.00 25.89           N  
ATOM   1232  CE2 TRP H 160      17.357  22.385  29.994  1.00 23.58           C  
ATOM   1233  CE3 TRP H 160      18.825  23.816  28.735  1.00 24.73           C  
ATOM   1234  CZ2 TRP H 160      16.268  23.157  29.709  1.00 31.12           C  
ATOM   1235  CZ3 TRP H 160      17.720  24.585  28.446  1.00 27.02           C  
ATOM   1236  CH2 TRP H 160      16.467  24.266  28.922  1.00 20.10           C  
ATOM   1237  C   TRP H 160      20.882  20.872  27.400  1.00 24.30           C  
ATOM   1238  O   TRP H 160      21.266  21.814  26.712  1.00 24.88           O  
ATOM   1239  N   MET H 161      20.033  19.932  26.940  1.00 23.63           N  
ATOM   1240  CA  MET H 161      19.300  20.008  25.704  1.00 25.60           C  
ATOM   1241  CB  MET H 161      18.931  18.614  25.187  1.00 26.41           C  
ATOM   1242  CG  MET H 161      20.173  17.779  24.879  1.00 28.31           C  
ATOM   1243  SD  MET H 161      19.821  16.053  24.450  1.00 34.39           S  
ATOM   1244  CE  MET H 161      19.105  16.465  22.835  1.00 30.68           C  
ATOM   1245  C   MET H 161      18.052  20.840  25.772  1.00 25.92           C  
ATOM   1246  O   MET H 161      17.727  21.562  24.830  1.00 26.12           O  
ATOM   1247  N   GLY H 162      17.295  20.742  26.883  1.00 24.63           N  
ATOM   1248  CA  GLY H 162      16.047  21.452  26.950  1.00 25.06           C  
ATOM   1249  C   GLY H 162      15.187  20.826  28.007  1.00 25.00           C  
ATOM   1250  O   GLY H 162      15.588  19.883  28.687  1.00 25.50           O  
ATOM   1251  N   GLY H 163      13.955  21.347  28.174  1.00 26.04           N  
ATOM   1252  CA  GLY H 163      13.096  20.813  29.190  1.00 25.91           C  
ATOM   1253  C   GLY H 163      11.679  21.114  28.834  1.00 26.32           C  
ATOM   1254  O   GLY H 163      11.423  22.001  28.021  1.00 27.36           O  
ATOM   1255  N   ILE H 164      10.728  20.360  29.437  1.00 25.47           N  
ATOM   1256  CA  ILE H 164       9.326  20.582  29.234  1.00 25.42           C  
ATOM   1257  CB  ILE H 164       8.582  19.463  28.565  1.00 25.94           C  
ATOM   1258  CG1 ILE H 164       7.173  19.953  28.189  1.00 27.15           C  
ATOM   1259  CG2 ILE H 164       8.592  18.227  29.481  1.00 23.31           C  
ATOM   1260  CD1 ILE H 164       6.458  19.057  27.181  1.00 27.74           C  
ATOM   1261  C   ILE H 164       8.727  20.802  30.583  1.00 26.40           C  
ATOM   1262  O   ILE H 164       8.995  20.086  31.548  1.00 26.86           O  
ATOM   1263  N   ILE H 165       7.908  21.856  30.672  1.00 26.54           N  
ATOM   1264  CA  ILE H 165       7.318  22.238  31.907  1.00 28.66           C  
ATOM   1265  CB  ILE H 165       7.736  23.653  32.198  1.00 28.37           C  
ATOM   1266  CG1 ILE H 165       9.267  23.715  32.349  1.00 32.49           C  
ATOM   1267  CG2 ILE H 165       6.965  24.178  33.405  1.00 29.10           C  
ATOM   1268  CD1 ILE H 165       9.854  25.121  32.236  1.00 49.74           C  
ATOM   1269  C   ILE H 165       5.862  22.201  31.717  1.00 30.02           C  
ATOM   1270  O   ILE H 165       5.285  23.046  31.041  1.00 31.14           O  
ATOM   1271  N   PRO H 166       5.488  20.872  31.890  1.00 32.78           N  
ATOM   1272  CA  PRO H 166       4.296  20.148  31.406  1.00 35.31           C  
ATOM   1273  CD  PRO H 166       6.299  20.007  32.741  1.00 33.75           C  
ATOM   1274  CB  PRO H 166       4.322  18.770  32.074  1.00 35.50           C  
ATOM   1275  CG  PRO H 166       5.785  18.573  32.501  1.00 34.48           C  
ATOM   1276  C   PRO H 166       2.937  20.744  31.535  1.00 37.23           C  
ATOM   1277  O   PRO H 166       2.195  20.768  30.547  1.00 38.12           O  
ATOM   1278  N   ILE H 167       2.574  21.182  32.742  1.00 38.49           N  
ATOM   1279  CA  ILE H 167       1.278  21.726  32.961  1.00 41.14           C  
ATOM   1280  CB  ILE H 167       1.052  22.089  34.397  1.00 41.66           C  
ATOM   1281  CG1 ILE H 167       1.259  20.865  35.307  1.00 41.26           C  
ATOM   1282  CG2 ILE H 167      -0.356  22.698  34.505  1.00 48.00           C  
ATOM   1283  CD1 ILE H 167       0.320  19.699  35.005  1.00 66.85           C  
ATOM   1284  C   ILE H 167       1.213  22.986  32.165  1.00 41.45           C  
ATOM   1285  O   ILE H 167       0.198  23.285  31.538  1.00 42.97           O  
ATOM   1286  N   PHE H 168       2.320  23.754  32.213  1.00 40.75           N  
ATOM   1287  CA  PHE H 168       2.492  25.025  31.572  1.00 40.58           C  
ATOM   1288  CB  PHE H 168       3.846  25.668  31.933  1.00 40.49           C  
ATOM   1289  CG  PHE H 168       3.854  25.949  33.393  1.00 42.23           C  
ATOM   1290  CD1 PHE H 168       4.273  24.999  34.296  1.00 64.43           C  
ATOM   1291  CD2 PHE H 168       3.433  27.169  33.860  1.00 43.33           C  
ATOM   1292  CE1 PHE H 168       4.273  25.259  35.645  1.00 51.95           C  
ATOM   1293  CE2 PHE H 168       3.432  27.436  35.209  1.00 51.48           C  
ATOM   1294  CZ  PHE H 168       3.851  26.483  36.106  1.00 43.22           C  
ATOM   1295  C   PHE H 168       2.511  24.826  30.099  1.00 40.16           C  
ATOM   1296  O   PHE H 168       1.895  25.552  29.324  1.00 40.85           O  
ATOM   1297  N   GLY H 169       3.243  23.795  29.684  1.00 39.06           N  
ATOM   1298  CA  GLY H 169       3.444  23.489  28.327  1.00 38.87           C  
ATOM   1299  C   GLY H 169       4.608  24.272  27.783  1.00 38.50           C  
ATOM   1300  O   GLY H 169       4.757  24.199  26.563  1.00 38.79           O  
ATOM   1301  N   THR H 170       5.469  25.061  28.528  1.00 34.22           N  
ATOM   1302  CA  THR H 170       6.356  25.368  27.459  1.00 32.97           C  
ATOM   1303  CB  THR H 170       6.985  26.711  27.699  1.00 33.47           C  
ATOM   1304  OG1 THR H 170       7.742  27.132  26.580  1.00 49.78           O  
ATOM   1305  CG2 THR H 170       7.882  26.614  28.944  1.00 34.60           C  
ATOM   1306  C   THR H 170       7.457  24.361  27.392  1.00 30.52           C  
ATOM   1307  O   THR H 170       7.730  23.655  28.361  1.00 30.51           O  
ATOM   1308  N   ALA H 171       8.080  24.242  26.199  1.00 28.33           N  
ATOM   1309  CA  ALA H 171       9.276  23.466  26.074  1.00 27.55           C  
ATOM   1310  CB  ALA H 171       9.248  22.455  24.914  1.00 27.31           C  
ATOM   1311  C   ALA H 171      10.330  24.482  25.753  1.00 28.16           C  
ATOM   1312  O   ALA H 171      10.095  25.397  24.965  1.00 27.85           O  
ATOM   1313  N   ASN H 172      11.509  24.374  26.395  1.00 27.71           N  
ATOM   1314  CA  ASN H 172      12.585  25.300  26.152  1.00 27.83           C  
ATOM   1315  CB  ASN H 172      13.210  25.876  27.437  1.00 28.57           C  
ATOM   1316  CG  ASN H 172      12.163  26.607  28.262  1.00 34.68           C  
ATOM   1317  OD1 ASN H 172      11.168  27.103  27.738  1.00 28.26           O  
ATOM   1318  ND2 ASN H 172      12.397  26.681  29.600  1.00 32.02           N  
ATOM   1319  C   ASN H 172      13.688  24.489  25.555  1.00 26.86           C  
ATOM   1320  O   ASN H 172      13.912  23.359  25.982  1.00 26.76           O  
ATOM   1321  N   TYR H 173      14.417  25.038  24.560  1.00 26.54           N  
ATOM   1322  CA  TYR H 173      15.479  24.258  23.984  1.00 26.49           C  
ATOM   1323  CB  TYR H 173      15.291  23.945  22.489  1.00 26.56           C  
ATOM   1324  CG  TYR H 173      14.039  23.171  22.263  1.00 28.91           C  
ATOM   1325  CD1 TYR H 173      14.033  21.798  22.321  1.00 37.33           C  
ATOM   1326  CD2 TYR H 173      12.864  23.823  21.981  1.00 54.39           C  
ATOM   1327  CE1 TYR H 173      12.874  21.091  22.104  1.00 28.25           C  
ATOM   1328  CE2 TYR H 173      11.703  23.122  21.762  1.00 29.24           C  
ATOM   1329  CZ  TYR H 173      11.705  21.753  21.822  1.00 50.84           C  
ATOM   1330  OH  TYR H 173      10.511  21.035  21.596  1.00 34.09           O  
ATOM   1331  C   TYR H 173      16.747  25.051  24.027  1.00 27.07           C  
ATOM   1332  O   TYR H 173      16.729  26.279  23.982  1.00 26.65           O  
ATOM   1333  N   ALA H 174      17.895  24.351  24.138  1.00 28.31           N  
ATOM   1334  CA  ALA H 174      19.157  25.020  24.049  1.00 30.64           C  
ATOM   1335  CB  ALA H 174      20.358  24.129  24.401  1.00 30.58           C  
ATOM   1336  C   ALA H 174      19.278  25.426  22.616  1.00 31.47           C  
ATOM   1337  O   ALA H 174      18.801  24.737  21.717  1.00 30.95           O  
ATOM   1338  N   GLN H 175      19.941  26.564  22.366  1.00 33.16           N  
ATOM   1339  CA  GLN H 175      20.010  27.123  21.051  1.00 35.87           C  
ATOM   1340  CB  GLN H 175      20.693  28.498  21.044  1.00 36.57           C  
ATOM   1341  CG  GLN H 175      19.886  29.544  21.820  1.00 42.47           C  
ATOM   1342  CD  GLN H 175      20.636  30.864  21.758  0.90 87.89           C  
ATOM   1343  OE1 GLN H 175      21.529  31.044  20.931  0.90 58.61           O  
ATOM   1344  NE2 GLN H 175      20.268  31.815  22.658  0.90 43.52           N  
ATOM   1345  C   GLN H 175      20.735  26.201  20.123  1.00 36.26           C  
ATOM   1346  O   GLN H 175      20.406  26.121  18.941  1.00 37.24           O  
ATOM   1347  N   LYS H 176      21.749  25.475  20.621  1.00 36.17           N  
ATOM   1348  CA  LYS H 176      22.513  24.636  19.742  1.00 37.97           C  
ATOM   1349  CB  LYS H 176      23.725  23.997  20.436  1.00 38.07           C  
ATOM   1350  CG  LYS H 176      24.699  23.337  19.462  1.00 44.22           C  
ATOM   1351  CD  LYS H 176      26.098  23.119  20.044  1.00 46.64           C  
ATOM   1352  CE  LYS H 176      26.104  22.596  21.481  1.00 64.39           C  
ATOM   1353  NZ  LYS H 176      27.493  22.291  21.899  1.00 48.81           N1+
ATOM   1354  C   LYS H 176      21.650  23.557  19.145  1.00 37.78           C  
ATOM   1355  O   LYS H 176      21.858  23.150  18.004  1.00 38.10           O  
ATOM   1356  N   PHE H 177      20.712  23.022  19.942  1.00 36.50           N  
ATOM   1357  CA  PHE H 177      19.774  21.976  19.618  1.00 37.74           C  
ATOM   1358  CB  PHE H 177      19.326  21.173  20.845  1.00 36.82           C  
ATOM   1359  CG  PHE H 177      20.510  20.380  21.265  1.00 37.50           C  
ATOM   1360  CD1 PHE H 177      20.777  19.182  20.654  1.00 32.28           C  
ATOM   1361  CD2 PHE H 177      21.362  20.832  22.242  1.00 33.72           C  
ATOM   1362  CE1 PHE H 177      21.868  18.435  21.020  1.00 70.68           C  
ATOM   1363  CE2 PHE H 177      22.455  20.086  22.612  1.00 40.95           C  
ATOM   1364  CZ  PHE H 177      22.711  18.884  22.005  1.00 29.16           C  
ATOM   1365  C   PHE H 177      18.529  22.416  18.897  1.00 40.91           C  
ATOM   1366  O   PHE H 177      17.807  21.570  18.373  1.00 41.36           O  
ATOM   1367  N   GLN H 178      18.235  23.726  18.843  1.00 42.76           N  
ATOM   1368  CA  GLN H 178      16.909  24.217  18.567  1.00 44.00           C  
ATOM   1369  CB  GLN H 178      16.932  25.743  18.352  1.00 45.07           C  
ATOM   1370  CG  GLN H 178      15.592  26.366  17.972  1.00 48.33           C  
ATOM   1371  CD  GLN H 178      15.608  26.570  16.465  1.00 88.16           C  
ATOM   1372  OE1 GLN H 178      16.528  27.183  15.923  1.00 44.68           O  
ATOM   1373  NE2 GLN H 178      14.570  26.042  15.764  1.00 49.01           N  
ATOM   1374  C   GLN H 178      16.174  23.559  17.431  1.00 43.50           C  
ATOM   1375  O   GLN H 178      15.062  23.082  17.652  1.00 44.40           O  
ATOM   1376  N   GLY H 179      16.731  23.485  16.213  1.00 42.07           N  
ATOM   1377  CA  GLY H 179      16.024  22.905  15.099  1.00 41.60           C  
ATOM   1378  C   GLY H 179      15.867  21.414  15.209  1.00 40.23           C  
ATOM   1379  O   GLY H 179      14.899  20.849  14.700  1.00 41.42           O  
ATOM   1380  N   ARG H 180      16.893  20.744  15.766  1.00 38.01           N  
ATOM   1381  CA  ARG H 180      17.020  19.313  15.848  1.00 35.72           C  
ATOM   1382  CB  ARG H 180      18.474  18.884  16.101  1.00 35.97           C  
ATOM   1383  CG  ARG H 180      19.411  19.329  14.973  1.00 37.05           C  
ATOM   1384  CD  ARG H 180      20.723  18.546  14.895  1.00 38.44           C  
ATOM   1385  NE  ARG H 180      21.538  18.840  16.107  1.00 34.01           N  
ATOM   1386  CZ  ARG H 180      22.307  17.843  16.634  1.00 42.02           C  
ATOM   1387  NH1 ARG H 180      22.269  16.598  16.076  1.00 27.17           N1+
ATOM   1388  NH2 ARG H 180      23.101  18.079  17.717  1.00 27.54           N  
ATOM   1389  C   ARG H 180      16.151  18.607  16.858  1.00 34.33           C  
ATOM   1390  O   ARG H 180      15.703  17.490  16.594  1.00 33.45           O  
ATOM   1391  N   VAL H 181      15.903  19.200  18.047  1.00 32.87           N  
ATOM   1392  CA  VAL H 181      15.217  18.453  19.074  0.90 32.71           C  
ATOM   1393  CB  VAL H 181      15.833  18.533  20.440  0.90 33.49           C  
ATOM   1394  CG1 VAL H 181      17.160  17.782  20.461  0.90 31.46           C  
ATOM   1395  CG2 VAL H 181      15.977  20.012  20.813  0.90 33.03           C  
ATOM   1396  C   VAL H 181      13.818  18.913  19.280  1.00 31.69           C  
ATOM   1397  O   VAL H 181      13.473  20.070  19.044  1.00 31.99           O  
ATOM   1398  N   THR H 182      12.968  17.956  19.711  1.00 29.61           N  
ATOM   1399  CA  THR H 182      11.612  18.228  20.082  1.00 29.20           C  
ATOM   1400  CB  THR H 182      10.615  17.747  19.069  1.00 30.27           C  
ATOM   1401  OG1 THR H 182      10.838  18.387  17.820  1.00 32.16           O  
ATOM   1402  CG2 THR H 182       9.199  18.053  19.579  1.00 26.44           C  
ATOM   1403  C   THR H 182      11.369  17.499  21.371  1.00 28.74           C  
ATOM   1404  O   THR H 182      11.691  16.317  21.492  1.00 29.45           O  
ATOM   1405  N   ILE H 183      10.802  18.201  22.377  1.00 28.17           N  
ATOM   1406  CA  ILE H 183      10.540  17.605  23.656  1.00 27.21           C  
ATOM   1407  CB  ILE H 183      11.282  18.290  24.768  1.00 27.38           C  
ATOM   1408  CG1 ILE H 183      12.803  18.185  24.553  1.00 27.40           C  
ATOM   1409  CG2 ILE H 183      10.810  17.685  26.098  1.00 24.75           C  
ATOM   1410  CD1 ILE H 183      13.609  19.098  25.476  1.00 28.09           C  
ATOM   1411  C   ILE H 183       9.072  17.738  23.929  1.00 28.11           C  
ATOM   1412  O   ILE H 183       8.512  18.834  23.900  1.00 28.50           O  
ATOM   1413  N   THR H 184       8.403  16.604  24.214  1.00 27.43           N  
ATOM   1414  CA  THR H 184       6.986  16.646  24.431  1.00 29.18           C  
ATOM   1415  CB  THR H 184       6.204  16.102  23.273  1.00 29.32           C  
ATOM   1416  OG1 THR H 184       6.590  14.759  23.016  1.00 32.38           O  
ATOM   1417  CG2 THR H 184       6.470  16.981  22.038  1.00 27.95           C  
ATOM   1418  C   THR H 184       6.660  15.822  25.635  1.00 30.85           C  
ATOM   1419  O   THR H 184       7.521  15.135  26.182  1.00 30.88           O  
ATOM   1420  N   ALA H 185       5.401  15.910  26.114  1.00 32.61           N  
ATOM   1421  CA  ALA H 185       5.020  15.108  27.240  1.00 34.26           C  
ATOM   1422  CB  ALA H 185       5.026  15.877  28.574  1.00 34.65           C  
ATOM   1423  C   ALA H 185       3.620  14.615  27.033  1.00 36.33           C  
ATOM   1424  O   ALA H 185       2.783  15.314  26.462  1.00 36.79           O  
ATOM   1425  N   ASP H 186       3.342  13.370  27.483  1.00 37.20           N  
ATOM   1426  CA  ASP H 186       2.005  12.847  27.411  1.00 38.95           C  
ATOM   1427  CB  ASP H 186       1.886  11.442  26.795  1.00 39.65           C  
ATOM   1428  CG  ASP H 186       0.413  11.206  26.469  1.00 43.01           C  
ATOM   1429  OD1 ASP H 186      -0.354  12.205  26.434  1.00 60.66           O  
ATOM   1430  OD2 ASP H 186       0.034  10.026  26.244  1.00 52.93           O1-
ATOM   1431  C   ASP H 186       1.515  12.780  28.827  1.00 40.42           C  
ATOM   1432  O   ASP H 186       2.018  12.008  29.641  1.00 39.71           O  
ATOM   1433  N   GLU H 187       0.501  13.601  29.153  1.00 42.15           N  
ATOM   1434  CA  GLU H 187      -0.003  13.704  30.491  1.00 45.00           C  
ATOM   1435  CB  GLU H 187      -1.139  14.736  30.620  1.00 46.65           C  
ATOM   1436  CG  GLU H 187      -0.686  16.199  30.549  1.00 50.24           C  
ATOM   1437  CD  GLU H 187      -0.385  16.666  31.968  0.90123.01           C  
ATOM   1438  OE1 GLU H 187      -1.220  16.382  32.870  0.90 53.22           O  
ATOM   1439  OE2 GLU H 187       0.678  17.308  32.175  0.90 49.58           O1-
ATOM   1440  C   GLU H 187      -0.567  12.390  30.936  1.00 45.51           C  
ATOM   1441  O   GLU H 187      -0.366  11.990  32.080  1.00 46.38           O  
ATOM   1442  N   SER H 188      -1.279  11.684  30.036  1.00 44.88           N  
ATOM   1443  CA  SER H 188      -1.975  10.473  30.381  1.00 44.84           C  
ATOM   1444  CB  SER H 188      -2.684   9.851  29.170  1.00 44.93           C  
ATOM   1445  OG  SER H 188      -3.566  10.798  28.590  1.00 46.91           O  
ATOM   1446  C   SER H 188      -1.024   9.430  30.880  1.00 44.18           C  
ATOM   1447  O   SER H 188      -1.247   8.829  31.930  1.00 45.29           O  
ATOM   1448  N   THR H 189       0.035   9.174  30.090  1.00 42.74           N  
ATOM   1449  CA  THR H 189       1.064   8.193  30.311  1.00 41.85           C  
ATOM   1450  CB  THR H 189       1.819   7.853  29.057  1.00 41.62           C  
ATOM   1451  OG1 THR H 189       2.458   9.009  28.536  1.00 42.65           O  
ATOM   1452  CG2 THR H 189       0.836   7.275  28.024  1.00 42.14           C  
ATOM   1453  C   THR H 189       2.056   8.620  31.354  1.00 41.12           C  
ATOM   1454  O   THR H 189       2.779   7.785  31.897  1.00 41.45           O  
ATOM   1455  N   SER H 190       2.157   9.933  31.636  1.00 38.59           N  
ATOM   1456  CA  SER H 190       3.157  10.418  32.549  0.90 36.51           C  
ATOM   1457  CB  SER H 190       3.133   9.718  33.919  0.90 36.66           C  
ATOM   1458  OG  SER H 190       1.868   9.886  34.539  0.90 40.13           O  
ATOM   1459  C   SER H 190       4.503  10.141  31.949  1.00 35.33           C  
ATOM   1460  O   SER H 190       5.452   9.801  32.655  1.00 35.21           O  
ATOM   1461  N   THR H 191       4.620  10.277  30.613  1.00 32.82           N  
ATOM   1462  CA  THR H 191       5.886  10.023  29.991  1.00 30.91           C  
ATOM   1463  CB  THR H 191       5.853   8.839  29.066  1.00 31.93           C  
ATOM   1464  OG1 THR H 191       5.447   7.678  29.774  1.00 34.29           O  
ATOM   1465  CG2 THR H 191       7.254   8.622  28.480  1.00 30.28           C  
ATOM   1466  C   THR H 191       6.279  11.223  29.178  1.00 29.98           C  
ATOM   1467  O   THR H 191       5.443  11.863  28.540  1.00 29.33           O  
ATOM   1468  N   ALA H 192       7.591  11.548  29.185  1.00 28.61           N  
ATOM   1469  CA  ALA H 192       8.117  12.666  28.452  1.00 27.24           C  
ATOM   1470  CB  ALA H 192       8.951  13.626  29.317  1.00 28.43           C  
ATOM   1471  C   ALA H 192       9.025  12.096  27.408  1.00 27.27           C  
ATOM   1472  O   ALA H 192       9.635  11.045  27.611  1.00 27.95           O  
ATOM   1473  N   TYR H 193       9.128  12.777  26.247  1.00 25.46           N  
ATOM   1474  CA  TYR H 193       9.917  12.222  25.187  1.00 26.03           C  
ATOM   1475  CB  TYR H 193       9.104  11.868  23.927  1.00 26.58           C  
ATOM   1476  CG  TYR H 193       7.971  10.963  24.277  1.00 29.45           C  
ATOM   1477  CD1 TYR H 193       8.146   9.607  24.408  1.00 21.57           C  
ATOM   1478  CD2 TYR H 193       6.718  11.488  24.481  1.00 24.70           C  
ATOM   1479  CE1 TYR H 193       7.088   8.789  24.732  1.00 34.33           C  
ATOM   1480  CE2 TYR H 193       5.655  10.679  24.803  1.00 35.38           C  
ATOM   1481  CZ  TYR H 193       5.840   9.324  24.927  1.00 34.48           C  
ATOM   1482  OH  TYR H 193       4.753   8.489  25.259  1.00 36.26           O  
ATOM   1483  C   TYR H 193      10.895  13.250  24.719  1.00 27.12           C  
ATOM   1484  O   TYR H 193      10.649  14.453  24.804  1.00 27.47           O  
ATOM   1485  N   MET H 194      12.058  12.772  24.230  1.00 26.52           N  
ATOM   1486  CA  MET H 194      13.042  13.626  23.635  1.00 26.95           C  
ATOM   1487  CB  MET H 194      14.352  13.684  24.444  1.00 26.76           C  
ATOM   1488  CG  MET H 194      15.406  14.652  23.898  1.00 29.87           C  
ATOM   1489  SD  MET H 194      16.226  14.107  22.370  1.00 37.96           S  
ATOM   1490  CE  MET H 194      17.124  12.725  23.134  1.00 29.40           C  
ATOM   1491  C   MET H 194      13.349  13.019  22.303  1.00 27.78           C  
ATOM   1492  O   MET H 194      13.775  11.867  22.225  1.00 27.84           O  
ATOM   1493  N   GLU H 195      13.121  13.774  21.210  1.00 27.08           N  
ATOM   1494  CA  GLU H 195      13.400  13.243  19.907  1.00 26.91           C  
ATOM   1495  CB  GLU H 195      12.184  13.234  18.969  1.00 28.12           C  
ATOM   1496  CG  GLU H 195      12.452  12.568  17.617  1.00 32.18           C  
ATOM   1497  CD  GLU H 195      11.177  12.693  16.799  1.00 51.56           C  
ATOM   1498  OE1 GLU H 195      10.648  13.832  16.705  1.00 50.53           O  
ATOM   1499  OE2 GLU H 195      10.710  11.653  16.263  1.00 57.80           O1-
ATOM   1500  C   GLU H 195      14.445  14.103  19.271  1.00 27.25           C  
ATOM   1501  O   GLU H 195      14.299  15.323  19.184  1.00 28.44           O  
ATOM   1502  N   LEU H 196      15.542  13.473  18.812  1.00 27.21           N  
ATOM   1503  CA  LEU H 196      16.611  14.201  18.192  1.00 27.72           C  
ATOM   1504  CB  LEU H 196      17.944  14.028  18.937  1.00 27.53           C  
ATOM   1505  CG  LEU H 196      19.120  14.800  18.319  1.00 26.80           C  
ATOM   1506  CD1 LEU H 196      18.869  16.314  18.351  1.00 25.78           C  
ATOM   1507  CD2 LEU H 196      20.444  14.421  18.995  1.00 29.71           C  
ATOM   1508  C   LEU H 196      16.766  13.656  16.802  1.00 29.53           C  
ATOM   1509  O   LEU H 196      16.779  12.441  16.607  1.00 31.16           O  
ATOM   1510  N   SER H 197      16.902  14.543  15.794  1.00 29.43           N  
ATOM   1511  CA  SER H 197      16.973  14.096  14.428  1.00 30.65           C  
ATOM   1512  CB  SER H 197      15.862  14.680  13.542  1.00 31.41           C  
ATOM   1513  OG  SER H 197      15.988  16.093  13.489  1.00 33.88           O  
ATOM   1514  C   SER H 197      18.284  14.509  13.828  1.00 31.00           C  
ATOM   1515  O   SER H 197      19.092  15.181  14.467  1.00 31.20           O  
ATOM   1516  N   SER H 198      18.528  14.089  12.566  1.00 31.99           N  
ATOM   1517  CA  SER H 198      19.741  14.407  11.863  1.00 33.28           C  
ATOM   1518  CB  SER H 198      19.874  15.910  11.551  1.00 33.36           C  
ATOM   1519  OG  SER H 198      18.804  16.337  10.718  1.00 38.15           O  
ATOM   1520  C   SER H 198      20.909  13.989  12.704  1.00 33.13           C  
ATOM   1521  O   SER H 198      21.857  14.746  12.899  1.00 33.37           O  
ATOM   1522  N   LEU H 199      20.877  12.735  13.191  1.00 32.65           N  
ATOM   1523  CA  LEU H 199      21.878  12.214  14.081  1.00 32.89           C  
ATOM   1524  CB  LEU H 199      21.574  10.772  14.531  1.00 32.47           C  
ATOM   1525  CG  LEU H 199      20.303  10.636  15.391  1.00 30.36           C  
ATOM   1526  CD1 LEU H 199      20.063   9.173  15.801  1.00 23.71           C  
ATOM   1527  CD2 LEU H 199      20.352  11.575  16.606  1.00 29.45           C  
ATOM   1528  C   LEU H 199      23.218  12.187  13.413  1.00 34.50           C  
ATOM   1529  O   LEU H 199      23.345  11.850  12.236  1.00 34.80           O  
ATOM   1530  N   ARG H 200      24.261  12.554  14.191  1.00 34.33           N  
ATOM   1531  CA  ARG H 200      25.627  12.549  13.745  1.00 37.38           C  
ATOM   1532  CB  ARG H 200      26.272  13.943  13.679  1.00 37.49           C  
ATOM   1533  CG  ARG H 200      25.508  14.934  12.808  1.00 42.97           C  
ATOM   1534  CD  ARG H 200      26.190  16.296  12.670  1.00 65.04           C  
ATOM   1535  NE  ARG H 200      25.287  17.134  11.836  1.00 84.46           N  
ATOM   1536  CZ  ARG H 200      24.332  17.906  12.432  1.00 93.72           C  
ATOM   1537  NH1 ARG H 200      24.321  18.052  13.789  1.00 51.94           N1+
ATOM   1538  NH2 ARG H 200      23.385  18.523  11.672  1.00 82.20           N  
ATOM   1539  C   ARG H 200      26.395  11.812  14.795  1.00 37.21           C  
ATOM   1540  O   ARG H 200      25.879  11.525  15.873  1.00 35.71           O  
ATOM   1541  N   SER H 201      27.672  11.501  14.510  1.00 38.06           N  
ATOM   1542  CA  SER H 201      28.477  10.743  15.423  0.90 38.23           C  
ATOM   1543  CB  SER H 201      29.881  10.443  14.870  0.90 38.03           C  
ATOM   1544  OG  SER H 201      30.616  11.646  14.714  0.90 44.22           O  
ATOM   1545  C   SER H 201      28.634  11.496  16.713  1.00 38.04           C  
ATOM   1546  O   SER H 201      28.766  10.889  17.774  1.00 38.33           O  
ATOM   1547  N   GLU H 202      28.587  12.840  16.661  1.00 37.21           N  
ATOM   1548  CA  GLU H 202      28.783  13.661  17.827  1.00 36.04           C  
ATOM   1549  CB  GLU H 202      28.711  15.176  17.540  1.00 37.44           C  
ATOM   1550  CG  GLU H 202      29.859  15.731  16.690  1.00 45.55           C  
ATOM   1551  CD  GLU H 202      29.401  15.833  15.242  1.00 89.06           C  
ATOM   1552  OE1 GLU H 202      28.452  16.617  14.977  1.00 69.05           O  
ATOM   1553  OE2 GLU H 202      29.999  15.133  14.382  1.00 60.76           O1-
ATOM   1554  C   GLU H 202      27.703  13.368  18.824  1.00 34.12           C  
ATOM   1555  O   GLU H 202      27.906  13.516  20.026  1.00 34.19           O  
ATOM   1556  N   ASP H 203      26.517  12.973  18.330  1.00 31.22           N  
ATOM   1557  CA  ASP H 203      25.326  12.720  19.095  1.00 29.04           C  
ATOM   1558  CB  ASP H 203      24.081  12.598  18.206  1.00 28.81           C  
ATOM   1559  CG  ASP H 203      23.810  13.999  17.666  1.00 31.09           C  
ATOM   1560  OD1 ASP H 203      23.976  14.972  18.449  1.00 32.23           O  
ATOM   1561  OD2 ASP H 203      23.452  14.117  16.463  1.00 38.51           O1-
ATOM   1562  C   ASP H 203      25.441  11.506  19.974  1.00 28.07           C  
ATOM   1563  O   ASP H 203      24.600  11.306  20.850  1.00 26.46           O  
ATOM   1564  N   THR H 204      26.417  10.609  19.734  1.00 28.35           N  
ATOM   1565  CA  THR H 204      26.520   9.470  20.606  1.00 27.86           C  
ATOM   1566  CB  THR H 204      27.644   8.542  20.266  1.00 28.83           C  
ATOM   1567  OG1 THR H 204      28.880   9.239  20.289  1.00 32.06           O  
ATOM   1568  CG2 THR H 204      27.390   7.947  18.878  1.00 25.56           C  
ATOM   1569  C   THR H 204      26.752   9.961  21.999  1.00 26.51           C  
ATOM   1570  O   THR H 204      27.694  10.706  22.263  1.00 27.21           O  
ATOM   1571  N   ALA H 205      25.872   9.549  22.937  1.00 24.54           N  
ATOM   1572  CA  ALA H 205      26.021   9.979  24.298  1.00 24.28           C  
ATOM   1573  CB  ALA H 205      25.869  11.500  24.476  1.00 23.99           C  
ATOM   1574  C   ALA H 205      24.958   9.325  25.119  1.00 24.34           C  
ATOM   1575  O   ALA H 205      24.069   8.658  24.591  1.00 24.47           O  
ATOM   1576  N   VAL H 206      25.056   9.467  26.458  1.00 23.69           N  
ATOM   1577  CA  VAL H 206      24.029   8.945  27.309  1.00 23.20           C  
ATOM   1578  CB  VAL H 206      24.527   8.448  28.638  1.00 23.25           C  
ATOM   1579  CG1 VAL H 206      24.948   9.639  29.516  1.00 21.52           C  
ATOM   1580  CG2 VAL H 206      23.445   7.545  29.251  1.00 23.67           C  
ATOM   1581  C   VAL H 206      23.069  10.076  27.520  1.00 24.50           C  
ATOM   1582  O   VAL H 206      23.468  11.199  27.824  1.00 25.31           O  
ATOM   1583  N   TYR H 207      21.760   9.815  27.352  1.00 24.30           N  
ATOM   1584  CA  TYR H 207      20.815  10.882  27.487  1.00 24.30           C  
ATOM   1585  CB  TYR H 207      19.816  10.984  26.314  1.00 24.26           C  
ATOM   1586  CG  TYR H 207      20.550  11.472  25.101  1.00 25.10           C  
ATOM   1587  CD1 TYR H 207      21.217  10.609  24.261  1.00 23.41           C  
ATOM   1588  CD2 TYR H 207      20.564  12.812  24.798  1.00 22.65           C  
ATOM   1589  CE1 TYR H 207      21.886  11.078  23.150  1.00 23.30           C  
ATOM   1590  CE2 TYR H 207      21.231  13.286  23.692  1.00 21.28           C  
ATOM   1591  CZ  TYR H 207      21.895  12.420  22.862  1.00 26.97           C  
ATOM   1592  OH  TYR H 207      22.580  12.905  21.726  1.00 25.86           O  
ATOM   1593  C   TYR H 207      20.053  10.660  28.757  1.00 24.25           C  
ATOM   1594  O   TYR H 207      19.511   9.581  28.990  1.00 24.82           O  
ATOM   1595  N   TYR H 208      20.005  11.696  29.627  1.00 23.24           N  
ATOM   1596  CA  TYR H 208      19.330  11.546  30.887  1.00 22.82           C  
ATOM   1597  CB  TYR H 208      20.124  11.945  32.148  1.00 22.88           C  
ATOM   1598  CG  TYR H 208      21.369  11.148  32.340  1.00 22.72           C  
ATOM   1599  CD1 TYR H 208      21.328   9.840  32.759  1.00 20.43           C  
ATOM   1600  CD2 TYR H 208      22.591  11.723  32.093  1.00 21.14           C  
ATOM   1601  CE1 TYR H 208      22.488   9.123  32.937  1.00 24.31           C  
ATOM   1602  CE2 TYR H 208      23.755  11.013  32.271  1.00 19.90           C  
ATOM   1603  CZ  TYR H 208      23.705   9.709  32.696  1.00 24.55           C  
ATOM   1604  OH  TYR H 208      24.892   8.969  32.883  1.00 31.32           O  
ATOM   1605  C   TYR H 208      18.175  12.489  30.930  1.00 23.22           C  
ATOM   1606  O   TYR H 208      18.217  13.581  30.367  1.00 23.23           O  
ATOM   1607  N   CYS H 209      17.088  12.048  31.593  1.00 22.88           N  
ATOM   1608  CA  CYS H 209      15.975  12.903  31.871  0.90 23.13           C  
ATOM   1609  CB  CYS H 209      14.597  12.246  31.615  0.90 23.30           C  
ATOM   1610  SG  CYS H 209      14.356  10.681  32.516  0.92 26.62           S  
ATOM   1611  C   CYS H 209      16.090  13.237  33.331  1.00 23.51           C  
ATOM   1612  O   CYS H 209      16.595  12.437  34.120  1.00 23.30           O  
ATOM   1613  N   ALA H 210      15.676  14.458  33.729  1.00 22.62           N  
ATOM   1614  CA  ALA H 210      15.763  14.823  35.118  1.00 23.08           C  
ATOM   1615  CB  ALA H 210      17.027  15.627  35.466  1.00 22.13           C  
ATOM   1616  C   ALA H 210      14.593  15.689  35.443  1.00 24.09           C  
ATOM   1617  O   ALA H 210      14.167  16.503  34.627  1.00 23.92           O  
ATOM   1618  N   ARG H 211      14.061  15.523  36.671  1.00 23.55           N  
ATOM   1619  CA  ARG H 211      12.921  16.238  37.143  1.00 23.54           C  
ATOM   1620  CB  ARG H 211      12.135  15.462  38.220  1.00 24.38           C  
ATOM   1621  CG  ARG H 211      10.786  16.083  38.593  1.00 25.63           C  
ATOM   1622  CD  ARG H 211      10.107  15.431  39.804  1.00 30.70           C  
ATOM   1623  NE  ARG H 211      10.699  16.043  41.030  1.00 51.82           N  
ATOM   1624  CZ  ARG H 211      10.126  15.841  42.254  1.00 57.22           C  
ATOM   1625  NH1 ARG H 211       9.031  15.037  42.370  1.00 78.68           N1+
ATOM   1626  NH2 ARG H 211      10.645  16.449  43.360  1.00 34.99           N  
ATOM   1627  C   ARG H 211      13.381  17.511  37.744  1.00 24.48           C  
ATOM   1628  O   ARG H 211      14.472  17.627  38.302  1.00 25.12           O  
ATOM   1629  N   GLY H 212      12.527  18.526  37.614  1.00 24.09           N  
ATOM   1630  CA  GLY H 212      12.834  19.777  38.222  1.00 24.02           C  
ATOM   1631  C   GLY H 212      11.504  20.301  38.697  1.00 24.06           C  
ATOM   1632  O   GLY H 212      10.455  19.922  38.174  1.00 23.95           O  
ATOM   1633  N   PRO H 213      11.706  20.796  39.913  1.00 21.62           N  
ATOM   1634  CA  PRO H 213      10.650  21.265  40.782  1.00 23.73           C  
ATOM   1635  CD  PRO H 213      12.785  20.182  40.675  1.00 54.60           C  
ATOM   1636  CB  PRO H 213      11.159  21.071  42.213  1.00 24.27           C  
ATOM   1637  CG  PRO H 213      12.237  19.986  42.093  1.00 29.08           C  
ATOM   1638  C   PRO H 213      10.134  22.651  40.552  1.00 25.97           C  
ATOM   1639  O   PRO H 213      10.932  23.542  40.257  1.00 27.92           O  
ATOM   1640  N   GLU H 214       8.810  22.855  40.767  1.00 24.89           N  
ATOM   1641  CA  GLU H 214       8.214  24.143  40.544  1.00 25.85           C  
ATOM   1642  CB  GLU H 214       7.954  24.414  39.048  1.00 27.32           C  
ATOM   1643  CG  GLU H 214       7.116  23.332  38.364  1.00 22.35           C  
ATOM   1644  CD  GLU H 214       7.148  23.590  36.864  1.00  0.00           C  
ATOM   1645  OE1 GLU H 214       7.539  24.721  36.468  1.00  0.00           O  
ATOM   1646  OE2 GLU H 214       6.790  22.659  36.093  1.00  0.00           O1-
ATOM   1647  C   GLU H 214       6.915  24.241  41.291  1.00 26.21           C  
ATOM   1648  O   GLU H 214       6.709  25.194  42.036  1.00 25.26           O  
ATOM   1649  N   TYR H 215       6.014  23.249  41.136  1.00 23.67           N  
ATOM   1650  CA  TYR H 215       4.710  23.338  41.722  1.00 25.60           C  
ATOM   1651  CB  TYR H 215       3.881  22.067  41.489  1.00 23.09           C  
ATOM   1652  CG  TYR H 215       2.492  22.351  41.938  1.00 23.49           C  
ATOM   1653  CD1 TYR H 215       1.592  22.911  41.063  1.00  0.00           C  
ATOM   1654  CD2 TYR H 215       2.088  22.058  43.218  1.00 26.04           C  
ATOM   1655  CE1 TYR H 215       0.303  23.179  41.458  1.00 30.22           C  
ATOM   1656  CE2 TYR H 215       0.800  22.325  43.618  1.00  0.00           C  
ATOM   1657  CZ  TYR H 215      -0.094  22.884  42.738  1.00  0.00           C  
ATOM   1658  OH  TYR H 215      -1.416  23.158  43.147  1.00  0.00           O  
ATOM   1659  C   TYR H 215       4.897  23.488  43.181  1.00 25.85           C  
ATOM   1660  O   TYR H 215       4.238  24.317  43.803  1.00 26.96           O  
ATOM   1661  N   TYR H 216       5.779  22.687  43.799  1.00 22.14           N  
ATOM   1662  CA  TYR H 216       5.937  23.029  45.170  1.00 24.35           C  
ATOM   1663  CB  TYR H 216       5.535  21.917  46.143  1.00 24.30           C  
ATOM   1664  CG  TYR H 216       5.460  22.590  47.465  1.00 27.31           C  
ATOM   1665  CD1 TYR H 216       6.574  22.729  48.252  1.00 28.53           C  
ATOM   1666  CD2 TYR H 216       4.266  23.108  47.907  1.00 29.13           C  
ATOM   1667  CE1 TYR H 216       6.491  23.362  49.471  1.00 27.79           C  
ATOM   1668  CE2 TYR H 216       4.178  23.742  49.121  1.00 30.07           C  
ATOM   1669  CZ  TYR H 216       5.292  23.869  49.909  1.00 30.77           C  
ATOM   1670  OH  TYR H 216       5.208  24.518  51.158  1.00 31.88           O  
ATOM   1671  C   TYR H 216       7.370  23.368  45.410  1.00 28.84           C  
ATOM   1672  O   TYR H 216       8.213  22.489  45.582  1.00 28.36           O  
ATOM   1673  N   ASP H 217       7.697  24.672  45.417  1.00 25.90           N  
ATOM   1674  CA  ASP H 217       9.037  24.997  45.775  1.00 25.59           C  
ATOM   1675  CB  ASP H 217       9.731  26.044  44.880  1.00 24.07           C  
ATOM   1676  CG  ASP H 217      11.249  25.914  45.050  1.00 26.16           C  
ATOM   1677  OD1 ASP H 217      11.710  24.852  45.544  1.00 31.40           O  
ATOM   1678  OD2 ASP H 217      11.964  26.884  44.680  1.00 33.26           O1-
ATOM   1679  C   ASP H 217       8.922  25.504  47.165  1.00 26.18           C  
ATOM   1680  O   ASP H 217       8.000  26.242  47.503  1.00 24.79           O  
ATOM   1681  N   TYR H 218       9.838  25.060  48.031  1.00 25.18           N  
ATOM   1682  CA  TYR H 218       9.739  25.368  49.421  1.00 25.32           C  
ATOM   1683  CB  TYR H 218      10.669  24.464  50.240  1.00 28.32           C  
ATOM   1684  CG  TYR H 218      10.144  23.098  49.916  1.00 29.54           C  
ATOM   1685  CD1 TYR H 218      10.557  22.434  48.779  1.00 31.44           C  
ATOM   1686  CD2 TYR H 218       9.216  22.488  50.727  1.00 38.28           C  
ATOM   1687  CE1 TYR H 218      10.066  21.185  48.468  1.00 37.24           C  
ATOM   1688  CE2 TYR H 218       8.722  21.241  50.423  1.00 38.86           C  
ATOM   1689  CZ  TYR H 218       9.148  20.587  49.293  1.00 30.23           C  
ATOM   1690  OH  TYR H 218       8.640  19.308  48.982  1.00 41.67           O  
ATOM   1691  C   TYR H 218       9.948  26.834  49.675  1.00 28.33           C  
ATOM   1692  O   TYR H 218       9.269  27.417  50.519  1.00 28.73           O  
ATOM   1693  N   VAL H 219      10.888  27.472  48.952  1.00 27.29           N  
ATOM   1694  CA  VAL H 219      11.191  28.866  49.139  1.00 28.28           C  
ATOM   1695  CB  VAL H 219      12.445  29.266  48.437  1.00 31.68           C  
ATOM   1696  CG1 VAL H 219      13.595  28.417  48.994  1.00 32.21           C  
ATOM   1697  CG2 VAL H 219      12.219  29.108  46.920  1.00 30.76           C  
ATOM   1698  C   VAL H 219      10.106  29.689  48.520  1.00 26.72           C  
ATOM   1699  O   VAL H 219       9.409  29.238  47.614  1.00 28.69           O  
ATOM   1700  N   TRP H 220       9.908  30.924  49.025  1.00 27.20           N  
ATOM   1701  CA  TRP H 220       8.936  31.804  48.445  1.00 28.19           C  
ATOM   1702  CB  TRP H 220       8.403  32.828  49.458  1.00 29.28           C  
ATOM   1703  CG  TRP H 220       7.742  32.152  50.636  1.00 29.26           C  
ATOM   1704  CD2 TRP H 220       6.358  31.770  50.697  1.00 18.77           C  
ATOM   1705  CD1 TRP H 220       8.303  31.754  51.813  1.00 16.09           C  
ATOM   1706  NE1 TRP H 220       7.362  31.142  52.601  1.00  0.00           N  
ATOM   1707  CE2 TRP H 220       6.159  31.147  51.928  1.00 21.23           C  
ATOM   1708  CE3 TRP H 220       5.341  31.920  49.800  1.00  0.00           C  
ATOM   1709  CZ2 TRP H 220       4.932  30.662  52.283  1.00  0.00           C  
ATOM   1710  CZ3 TRP H 220       4.104  31.436  50.162  1.00  0.00           C  
ATOM   1711  CH2 TRP H 220       3.905  30.820  51.378  1.00  0.00           C  
ATOM   1712  C   TRP H 220       9.653  32.533  47.341  1.00 26.92           C  
ATOM   1713  O   TRP H 220      10.867  32.706  47.405  1.00 26.60           O  
ATOM   1714  N   GLY H 221       8.954  32.945  46.263  1.00 24.98           N  
ATOM   1715  CA  GLY H 221       9.675  33.677  45.258  1.00 23.10           C  
ATOM   1716  C   GLY H 221       8.898  33.674  43.982  1.00 23.49           C  
ATOM   1717  O   GLY H 221       8.077  32.790  43.748  1.00 24.44           O  
ATOM   1718  N   SER H 222       9.163  34.675  43.110  1.00 21.01           N  
ATOM   1719  CA  SER H 222       8.582  34.672  41.790  1.00 21.86           C  
ATOM   1720  CB  SER H 222       8.882  35.939  40.970  1.00 26.53           C  
ATOM   1721  OG  SER H 222      10.281  36.078  40.782  1.00  0.00           O  
ATOM   1722  C   SER H 222       9.241  33.498  41.109  1.00 22.87           C  
ATOM   1723  O   SER H 222      10.166  32.922  41.677  1.00 23.15           O  
ATOM   1724  N   TYR H 223       8.834  33.085  39.884  1.00 21.20           N  
ATOM   1725  CA  TYR H 223       9.405  31.810  39.473  1.00 22.02           C  
ATOM   1726  CB  TYR H 223       8.347  30.713  39.130  1.00 20.11           C  
ATOM   1727  CG  TYR H 223       8.957  29.375  38.775  1.00 22.15           C  
ATOM   1728  CD1 TYR H 223       9.366  28.484  39.749  1.00 14.52           C  
ATOM   1729  CD2 TYR H 223       9.095  28.988  37.455  1.00 13.43           C  
ATOM   1730  CE1 TYR H 223       9.914  27.264  39.412  1.00 12.66           C  
ATOM   1731  CE2 TYR H 223       9.641  27.769  37.114  1.00 10.85           C  
ATOM   1732  CZ  TYR H 223      10.057  26.902  38.093  1.00  9.60           C  
ATOM   1733  OH  TYR H 223      10.615  25.654  37.747  1.00  0.00           O  
ATOM   1734  C   TYR H 223      10.343  31.883  38.278  1.00 22.13           C  
ATOM   1735  O   TYR H 223      10.015  32.435  37.234  1.00 21.46           O  
ATOM   1736  N   ARG H 224      11.555  31.289  38.397  1.00 23.47           N  
ATOM   1737  CA  ARG H 224      12.507  31.220  37.314  1.00 23.77           C  
ATOM   1738  CB  ARG H 224      13.758  32.103  37.478  1.00 26.41           C  
ATOM   1739  CG  ARG H 224      13.508  33.571  37.129  1.00 30.69           C  
ATOM   1740  CD  ARG H 224      14.791  34.382  36.943  1.00 28.69           C  
ATOM   1741  NE  ARG H 224      14.410  35.698  36.352  1.00  0.00           N  
ATOM   1742  CZ  ARG H 224      15.312  36.382  35.593  1.00 77.20           C  
ATOM   1743  NH1 ARG H 224      16.564  35.876  35.402  1.00  0.00           N1+
ATOM   1744  NH2 ARG H 224      14.967  37.569  35.012  1.00  0.00           N  
ATOM   1745  C   ARG H 224      12.921  29.787  37.201  1.00 21.92           C  
ATOM   1746  O   ARG H 224      12.303  28.883  37.754  1.00 23.66           O  
ATOM   1747  N   TYR H 225      13.981  29.473  36.462  1.00 19.99           N  
ATOM   1748  CA  TYR H 225      14.121  28.064  36.369  1.00 21.55           C  
ATOM   1749  CB  TYR H 225      14.083  27.558  34.923  1.00 23.96           C  
ATOM   1750  CG  TYR H 225      12.650  27.837  34.595  1.00 19.09           C  
ATOM   1751  CD1 TYR H 225      12.237  29.112  34.275  1.00 23.44           C  
ATOM   1752  CD2 TYR H 225      11.713  26.828  34.638  1.00 25.41           C  
ATOM   1753  CE1 TYR H 225      10.921  29.385  33.991  1.00 21.67           C  
ATOM   1754  CE2 TYR H 225      10.394  27.093  34.353  1.00 30.23           C  
ATOM   1755  CZ  TYR H 225       9.997  28.370  34.031  1.00 27.15           C  
ATOM   1756  OH  TYR H 225       8.643  28.642  33.743  1.00 25.27           O  
ATOM   1757  C   TYR H 225      15.272  27.611  37.197  1.00 22.76           C  
ATOM   1758  O   TYR H 225      16.253  28.332  37.369  1.00 22.31           O  
ATOM   1759  N   ASN H 226      15.141  26.397  37.780  1.00 23.08           N  
ATOM   1760  CA  ASN H 226      16.053  25.980  38.804  1.00 24.52           C  
ATOM   1761  CB  ASN H 226      15.322  25.785  40.150  1.00 25.37           C  
ATOM   1762  CG  ASN H 226      14.140  24.848  39.916  1.00 26.27           C  
ATOM   1763  OD1 ASN H 226      14.176  23.677  40.286  1.00  9.26           O  
ATOM   1764  ND2 ASN H 226      13.055  25.376  39.288  1.00  8.12           N  
ATOM   1765  C   ASN H 226      16.834  24.745  38.497  1.00 22.53           C  
ATOM   1766  O   ASN H 226      17.458  24.595  37.446  1.00 22.78           O  
ATOM   1767  N   TYR H 227      16.798  23.824  39.475  1.00 22.15           N  
ATOM   1768  CA  TYR H 227      17.676  22.695  39.573  1.00 20.17           C  
ATOM   1769  CB  TYR H 227      18.198  22.536  41.009  1.00 19.11           C  
ATOM   1770  CG  TYR H 227      16.968  22.509  41.863  1.00 17.51           C  
ATOM   1771  CD1 TYR H 227      16.436  23.686  42.332  1.00 21.54           C  
ATOM   1772  CD2 TYR H 227      16.324  21.335  42.181  1.00 19.35           C  
ATOM   1773  CE1 TYR H 227      15.300  23.694  43.109  1.00 20.94           C  
ATOM   1774  CE2 TYR H 227      15.186  21.336  42.959  1.00 18.76           C  
ATOM   1775  CZ  TYR H 227      14.668  22.519  43.428  1.00 19.85           C  
ATOM   1776  OH  TYR H 227      13.500  22.527  44.223  1.00 21.28           O  
ATOM   1777  C   TYR H 227      16.977  21.413  39.271  1.00 22.11           C  
ATOM   1778  O   TYR H 227      15.753  21.346  39.182  1.00 20.15           O  
ATOM   1779  N   PHE H 228      17.803  20.362  39.063  1.00 20.33           N  
ATOM   1780  CA  PHE H 228      17.337  19.037  38.753  1.00 20.48           C  
ATOM   1781  CB  PHE H 228      18.147  18.368  37.633  1.00 20.67           C  
ATOM   1782  CG  PHE H 228      18.236  19.339  36.510  1.00 20.62           C  
ATOM   1783  CD1 PHE H 228      17.261  19.415  35.547  1.00 22.79           C  
ATOM   1784  CD2 PHE H 228      19.311  20.191  36.434  1.00 22.29           C  
ATOM   1785  CE1 PHE H 228      17.368  20.324  34.519  1.00 23.22           C  
ATOM   1786  CE2 PHE H 228      19.425  21.099  35.410  1.00 21.58           C  
ATOM   1787  CZ  PHE H 228      18.450  21.166  34.449  1.00 23.43           C  
ATOM   1788  C   PHE H 228      17.550  18.176  39.963  1.00 20.77           C  
ATOM   1789  O   PHE H 228      18.681  17.795  40.273  1.00 22.17           O  
ATOM   1790  N   ASP H 229      16.467  17.885  40.709  1.00 21.09           N  
ATOM   1791  CA  ASP H 229      16.575  17.044  41.867  1.00 21.08           C  
ATOM   1792  CB  ASP H 229      15.480  17.316  42.912  1.00 21.51           C  
ATOM   1793  CG  ASP H 229      14.110  17.124  42.292  1.00 25.92           C  
ATOM   1794  OD1 ASP H 229      14.015  16.790  41.081  1.00 22.95           O  
ATOM   1795  OD2 ASP H 229      13.122  17.337  43.043  1.00 20.81           O1-
ATOM   1796  C   ASP H 229      16.652  15.563  41.570  1.00 22.86           C  
ATOM   1797  O   ASP H 229      17.414  14.863  42.233  1.00 25.40           O  
ATOM   1798  N   TYR H 230      15.891  15.031  40.578  1.00 25.37           N  
ATOM   1799  CA  TYR H 230      15.866  13.584  40.404  1.00 25.35           C  
ATOM   1800  CB  TYR H 230      14.503  12.927  40.697  1.00 25.87           C  
ATOM   1801  CG  TYR H 230      14.252  13.001  42.163  1.00 35.49           C  
ATOM   1802  CD1 TYR H 230      13.687  14.122  42.727  1.00 62.59           C  
ATOM   1803  CD2 TYR H 230      14.583  11.940  42.976  1.00 60.84           C  
ATOM   1804  CE1 TYR H 230      13.455  14.183  44.081  1.00 41.12           C  
ATOM   1805  CE2 TYR H 230      14.353  11.995  44.330  1.00 67.49           C  
ATOM   1806  CZ  TYR H 230      13.789  13.118  44.884  1.00 63.76           C  
ATOM   1807  OH  TYR H 230      13.552  13.178  46.272  1.00 29.27           O  
ATOM   1808  C   TYR H 230      16.218  13.245  38.990  1.00 26.23           C  
ATOM   1809  O   TYR H 230      15.852  13.963  38.063  1.00 25.83           O  
ATOM   1810  N   TRP H 231      16.931  12.112  38.788  1.00 24.72           N  
ATOM   1811  CA  TRP H 231      17.390  11.790  37.465  1.00 23.95           C  
ATOM   1812  CB  TRP H 231      18.922  11.874  37.341  1.00 23.16           C  
ATOM   1813  CG  TRP H 231      19.493  13.254  37.587  1.00 21.38           C  
ATOM   1814  CD2 TRP H 231      20.182  14.052  36.612  1.00 19.85           C  
ATOM   1815  CD1 TRP H 231      19.504  13.969  38.749  1.00 16.93           C  
ATOM   1816  NE1 TRP H 231      20.148  15.168  38.558  1.00 20.08           N  
ATOM   1817  CE2 TRP H 231      20.574  15.231  37.249  1.00 18.70           C  
ATOM   1818  CE3 TRP H 231      20.473  13.821  35.297  1.00 20.72           C  
ATOM   1819  CZ2 TRP H 231      21.262  16.202  36.580  1.00 21.31           C  
ATOM   1820  CZ3 TRP H 231      21.164  14.805  34.623  1.00 19.15           C  
ATOM   1821  CH2 TRP H 231      21.549  15.972  35.252  1.00 23.49           C  
ATOM   1822  C   TRP H 231      17.019  10.386  37.117  1.00 25.25           C  
ATOM   1823  O   TRP H 231      16.839   9.529  37.985  1.00 25.58           O  
ATOM   1824  N   GLY H 232      16.892  10.139  35.795  1.00 24.72           N  
ATOM   1825  CA  GLY H 232      16.622   8.841  35.258  1.00 24.66           C  
ATOM   1826  C   GLY H 232      17.926   8.106  35.202  1.00 25.39           C  
ATOM   1827  O   GLY H 232      18.981   8.659  35.511  1.00 25.16           O  
ATOM   1828  N   GLN H 233      17.867   6.816  34.813  1.00 25.47           N  
ATOM   1829  CA  GLN H 233      19.016   5.955  34.744  1.00 25.63           C  
ATOM   1830  CB  GLN H 233      18.695   4.456  34.578  1.00 26.49           C  
ATOM   1831  CG  GLN H 233      18.079   4.069  33.233  1.00 29.55           C  
ATOM   1832  CD  GLN H 233      16.570   4.152  33.357  1.00 69.04           C  
ATOM   1833  OE1 GLN H 233      16.033   5.027  34.033  1.00 30.04           O  
ATOM   1834  NE2 GLN H 233      15.864   3.200  32.691  1.00 32.10           N  
ATOM   1835  C   GLN H 233      19.928   6.338  33.611  1.00 25.63           C  
ATOM   1836  O   GLN H 233      21.136   6.118  33.687  1.00 27.06           O  
ATOM   1837  N   GLY H 234      19.377   6.873  32.503  1.00 23.82           N  
ATOM   1838  CA  GLY H 234      20.194   7.234  31.374  1.00 23.85           C  
ATOM   1839  C   GLY H 234      19.927   6.275  30.253  1.00 25.42           C  
ATOM   1840  O   GLY H 234      19.601   5.108  30.473  1.00 25.61           O  
ATOM   1841  N   THR H 235      20.043   6.775  29.003  1.00 24.66           N  
ATOM   1842  CA  THR H 235      19.842   5.968  27.831  1.00 24.60           C  
ATOM   1843  CB  THR H 235      18.609   6.350  27.063  1.00 24.46           C  
ATOM   1844  OG1 THR H 235      17.462   6.220  27.889  1.00 25.85           O  
ATOM   1845  CG2 THR H 235      18.478   5.442  25.828  1.00 23.60           C  
ATOM   1846  C   THR H 235      21.010   6.199  26.921  1.00 25.21           C  
ATOM   1847  O   THR H 235      21.327   7.335  26.573  1.00 24.60           O  
ATOM   1848  N   LEU H 236      21.677   5.114  26.486  1.00 25.12           N  
ATOM   1849  CA  LEU H 236      22.805   5.294  25.621  1.00 25.76           C  
ATOM   1850  CB  LEU H 236      23.882   4.212  25.767  1.00 25.34           C  
ATOM   1851  CG  LEU H 236      25.076   4.432  24.820  1.00 30.68           C  
ATOM   1852  CD1 LEU H 236      25.895   5.674  25.206  1.00 23.83           C  
ATOM   1853  CD2 LEU H 236      25.924   3.161  24.692  1.00 23.94           C  
ATOM   1854  C   LEU H 236      22.323   5.237  24.209  1.00 25.97           C  
ATOM   1855  O   LEU H 236      21.629   4.302  23.813  1.00 26.16           O  
ATOM   1856  N   VAL H 237      22.667   6.272  23.417  1.00 24.80           N  
ATOM   1857  CA  VAL H 237      22.311   6.287  22.029  1.00 24.83           C  
ATOM   1858  CB  VAL H 237      21.548   7.519  21.619  1.00 25.55           C  
ATOM   1859  CG1 VAL H 237      21.332   7.483  20.097  1.00 28.00           C  
ATOM   1860  CG2 VAL H 237      20.236   7.586  22.422  1.00 26.60           C  
ATOM   1861  C   VAL H 237      23.598   6.276  21.267  1.00 25.50           C  
ATOM   1862  O   VAL H 237      24.439   7.161  21.431  1.00 25.25           O  
ATOM   1863  N   THR H 238      23.786   5.259  20.403  1.00 26.89           N  
ATOM   1864  CA  THR H 238      25.008   5.180  19.659  1.00 27.87           C  
ATOM   1865  CB  THR H 238      25.652   3.826  19.714  1.00 28.12           C  
ATOM   1866  OG1 THR H 238      25.888   3.450  21.062  1.00 29.98           O  
ATOM   1867  CG2 THR H 238      26.987   3.889  18.953  1.00 26.57           C  
ATOM   1868  C   THR H 238      24.671   5.445  18.228  1.00 28.94           C  
ATOM   1869  O   THR H 238      23.789   4.805  17.656  1.00 29.78           O  
ATOM   1870  N   VAL H 239      25.371   6.420  17.618  1.00 29.81           N  
ATOM   1871  CA  VAL H 239      25.149   6.751  16.242  1.00 30.65           C  
ATOM   1872  CB  VAL H 239      25.253   8.225  15.975  1.00 30.63           C  
ATOM   1873  CG1 VAL H 239      25.132   8.464  14.461  1.00 29.76           C  
ATOM   1874  CG2 VAL H 239      24.194   8.958  16.814  1.00 25.27           C  
ATOM   1875  C   VAL H 239      26.252   6.110  15.476  1.00 32.71           C  
ATOM   1876  O   VAL H 239      27.406   6.526  15.569  1.00 33.07           O  
ATOM   1877  N   SER H 240      25.922   5.073  14.686  1.00 33.76           N  
ATOM   1878  CA  SER H 240      26.962   4.425  13.952  1.00 35.01           C  
ATOM   1879  CB  SER H 240      27.689   3.328  14.750  1.00 35.37           C  
ATOM   1880  OG  SER H 240      26.798   2.261  15.041  1.00 32.90           O  
ATOM   1881  C   SER H 240      26.357   3.765  12.767  1.00 36.17           C  
ATOM   1882  O   SER H 240      25.153   3.523  12.704  1.00 34.92           O  
ATOM   1883  N   SER H 241      27.216   3.456  11.785  1.00 38.27           N  
ATOM   1884  CA  SER H 241      26.805   2.800  10.584  1.00 40.66           C  
ATOM   1885  CB  SER H 241      27.971   2.629   9.602  1.00 41.79           C  
ATOM   1886  OG  SER H 241      28.928   1.741  10.160  1.00 48.43           O  
ATOM   1887  C   SER H 241      26.328   1.398  10.952  1.00 40.48           C  
ATOM   1888  O   SER H 241      26.074   0.603  10.008  1.00 40.82           O  
ATOM   1889  OXT SER H 241      26.218   1.094  12.171  1.00  0.00           O1-
TER    1890      SER H 241 
CONECT  164  723
CONECT  723  164
CONECT 1041 1610
CONECT 1610 1041
END
