# Supplementary material for: Fully automated antibody structure prediction using BIOVIA tools: Validation study
Source: PLoS One. 2017 May 18;12(5):e0177923. doi: 10.1371/journal.pone.0177923 (PMC5436848; doi:10.1371/journal.pone.0177923)
Supplement: S3 Dataset — Predicted structures using the Top5 framework method, Chothia CDR definition with canonical filtering, using up to 5 CDR templates rather than the default 3, and generating 10 CDR models. (ZIP) [file pone.0177923.s005.zip › 4NX3_AB_FV_FinalModel.pdb]

REMARK   Accelrys Discovery Studio PDB file
REMARK   Created:  2015-11-30T18:42:53Z
SSBOND   1 CYS L   23    CYS L   94                                     
SSBOND   2 CYS H  135    CYS H  209                                     
ATOM      1  N   ASP L   1      25.588  33.341  26.373  1.00 35.03           N1+
ATOM      2  CA  ASP L   1      25.489  32.226  27.341  1.00 34.71           C  
ATOM      3  CB  ASP L   1      25.943  30.909  26.687  1.00 38.14           C  
ATOM      4  CG  ASP L   1      24.987  30.601  25.543  1.00 42.59           C  
ATOM      5  OD1 ASP L   1      24.011  31.377  25.368  1.00 43.61           O  
ATOM      6  OD2 ASP L   1      25.220  29.591  24.827  1.00 44.75           O1-
ATOM      7  C   ASP L   1      26.394  32.508  28.491  1.00 34.59           C  
ATOM      8  O   ASP L   1      27.356  33.262  28.359  1.00 37.00           O  
ATOM      9  N   ILE L   2      26.093  31.916  29.662  1.00 33.50           N  
ATOM     10  CA  ILE L   2      26.925  32.113  30.811  1.00 32.12           C  
ATOM     11  CB  ILE L   2      26.175  32.059  32.118  1.00 28.98           C  
ATOM     12  CG1 ILE L   2      25.141  33.199  32.192  1.00 28.89           C  
ATOM     13  CG2 ILE L   2      27.200  32.085  33.264  1.00 28.31           C  
ATOM     14  CD1 ILE L   2      24.174  33.091  33.370  1.00 28.42           C  
ATOM     15  C   ILE L   2      27.922  31.001  30.796  1.00 32.66           C  
ATOM     16  O   ILE L   2      27.564  29.833  30.650  1.00 31.15           O  
ATOM     17  N   VAL L   3      29.220  31.340  30.918  1.00 30.74           N  
ATOM     18  CA  VAL L   3      30.217  30.311  30.867  1.00 29.92           C  
ATOM     19  CB  VAL L   3      31.464  30.725  30.145  1.00 28.63           C  
ATOM     20  CG1 VAL L   3      32.494  29.588  30.252  1.00 25.05           C  
ATOM     21  CG2 VAL L   3      31.089  31.098  28.699  1.00 25.74           C  
ATOM     22  C   VAL L   3      30.600  29.965  32.267  1.00 29.99           C  
ATOM     23  O   VAL L   3      30.878  30.840  33.086  1.00 27.64           O  
ATOM     24  N   MET L   4      30.616  28.655  32.578  1.00 32.18           N  
ATOM     25  CA  MET L   4      30.959  28.231  33.903  1.00 31.41           C  
ATOM     26  CB  MET L   4      30.005  27.158  34.453  1.00 24.69           C  
ATOM     27  CG  MET L   4      28.537  27.602  34.452  1.00 22.76           C  
ATOM     28  SD  MET L   4      28.173  29.072  35.458  1.00 25.35           S  
ATOM     29  CE  MET L   4      28.299  28.228  37.059  1.00 21.33           C  
ATOM     30  C   MET L   4      32.330  27.635  33.827  1.00 32.69           C  
ATOM     31  O   MET L   4      32.594  26.760  33.003  1.00 27.30           O  
ATOM     32  N   THR L   5      33.251  28.115  34.684  1.00 29.23           N  
ATOM     33  CA  THR L   5      34.592  27.607  34.650  1.00 29.07           C  
ATOM     34  CB  THR L   5      35.620  28.661  34.363  1.00 29.65           C  
ATOM     35  OG1 THR L   5      35.359  29.273  33.110  1.00 32.24           O  
ATOM     36  CG2 THR L   5      37.011  28.006  34.350  1.00 29.95           C  
ATOM     37  C   THR L   5      34.906  27.024  35.988  1.00 29.12           C  
ATOM     38  O   THR L   5      34.725  27.673  37.018  1.00 27.74           O  
ATOM     39  N   GLN L   6      35.399  25.768  35.999  1.00 25.09           N  
ATOM     40  CA  GLN L   6      35.715  25.133  37.245  1.00 24.99           C  
ATOM     41  CB  GLN L   6      34.958  23.819  37.501  1.00 23.38           C  
ATOM     42  CG  GLN L   6      33.457  23.984  37.737  1.00 24.61           C  
ATOM     43  CD  GLN L   6      32.912  22.620  38.139  1.00 26.88           C  
ATOM     44  OE1 GLN L   6      32.413  21.865  37.306  1.00 24.74           O  
ATOM     45  NE2 GLN L   6      33.025  22.290  39.452  1.00 23.78           N  
ATOM     46  C   GLN L   6      37.174  24.797  37.271  1.00 26.81           C  
ATOM     47  O   GLN L   6      37.806  24.599  36.233  1.00 26.24           O  
ATOM     48  N   SER L   7      37.754  24.765  38.487  1.00 31.13           N  
ATOM     49  CA  SER L   7      39.131  24.388  38.641  1.00 31.20           C  
ATOM     50  CB  SER L   7      40.123  25.558  38.467  1.00 32.31           C  
ATOM     51  OG  SER L   7      39.945  26.519  39.496  1.00 35.59           O  
ATOM     52  C   SER L   7      39.285  23.851  40.030  1.00 32.21           C  
ATOM     53  O   SER L   7      38.555  24.260  40.933  1.00 32.56           O  
ATOM     54  N   PRO L   8      40.199  22.938  40.253  1.00 30.33           N  
ATOM     55  CA  PRO L   8      41.057  22.391  39.231  1.00 30.22           C  
ATOM     56  CD  PRO L   8      40.774  22.784  41.580  1.00 29.41           C  
ATOM     57  CB  PRO L   8      42.299  21.869  39.953  1.00 29.99           C  
ATOM     58  CG  PRO L   8      41.855  21.708  41.414  1.00 30.03           C  
ATOM     59  C   PRO L   8      40.345  21.306  38.486  1.00 30.93           C  
ATOM     60  O   PRO L   8      39.273  20.889  38.919  1.00 30.55           O  
ATOM     61  N   SER L   9      40.927  20.841  37.363  1.00 27.71           N  
ATOM     62  CA  SER L   9      40.351  19.791  36.569  1.00 28.11           C  
ATOM     63  CB  SER L   9      41.172  19.490  35.307  1.00 32.54           C  
ATOM     64  OG  SER L   9      41.230  20.643  34.484  1.00 37.66           O  
ATOM     65  C   SER L   9      40.333  18.524  37.366  1.00 28.83           C  
ATOM     66  O   SER L   9      39.353  17.780  37.332  1.00 30.44           O  
ATOM     67  N   SER L  10      41.436  18.234  38.085  1.00 32.34           N  
ATOM     68  CA  SER L  10      41.527  17.044  38.885  1.00 31.82           C  
ATOM     69  CB  SER L  10      42.406  15.933  38.287  1.00 28.91           C  
ATOM     70  OG  SER L  10      41.757  15.320  37.187  1.00 36.67           O  
ATOM     71  C   SER L  10      42.186  17.412  40.171  1.00 32.57           C  
ATOM     72  O   SER L  10      42.956  18.369  40.238  1.00 28.44           O  
ATOM     73  N   LEU L  11      41.889  16.646  41.238  1.00 30.11           N  
ATOM     74  CA  LEU L  11      42.472  16.951  42.510  1.00 30.34           C  
ATOM     75  CB  LEU L  11      41.493  17.761  43.379  1.00 29.95           C  
ATOM     76  CG  LEU L  11      42.046  18.274  44.717  1.00 31.61           C  
ATOM     77  CD1 LEU L  11      43.138  19.337  44.506  1.00 32.45           C  
ATOM     78  CD2 LEU L  11      40.896  18.766  45.611  1.00 32.89           C  
ATOM     79  C   LEU L  11      42.755  15.645  43.197  1.00 30.97           C  
ATOM     80  O   LEU L  11      41.886  14.778  43.277  1.00 28.64           O  
ATOM     81  N   ALA L  12      43.988  15.462  43.716  1.00 32.50           N  
ATOM     82  CA  ALA L  12      44.309  14.238  44.399  1.00 32.81           C  
ATOM     83  CB  ALA L  12      45.709  13.691  44.070  1.00 33.19           C  
ATOM     84  C   ALA L  12      44.273  14.524  45.866  1.00 33.94           C  
ATOM     85  O   ALA L  12      44.928  15.450  46.343  1.00 36.31           O  
ATOM     86  N   MET L  13      43.502  13.728  46.633  1.00 31.62           N  
ATOM     87  CA  MET L  13      43.421  14.023  48.036  1.00 31.63           C  
ATOM     88  CB  MET L  13      42.134  14.777  48.412  1.00 32.83           C  
ATOM     89  CG  MET L  13      42.006  16.122  47.690  1.00 37.61           C  
ATOM     90  SD  MET L  13      43.321  17.322  48.060  1.00 40.44           S  
ATOM     91  CE  MET L  13      42.717  17.724  49.725  1.00 40.26           C  
ATOM     92  C   MET L  13      43.454  12.743  48.812  1.00 32.65           C  
ATOM     93  O   MET L  13      43.194  11.670  48.274  1.00 32.93           O  
ATOM     94  N   SER L  14      43.801  12.830  50.111  1.00 30.68           N  
ATOM     95  CA  SER L  14      43.849  11.667  50.951  1.00 30.86           C  
ATOM     96  CB  SER L  14      45.075  11.619  51.876  1.00 37.26           C  
ATOM     97  OG  SER L  14      46.267  11.558  51.110  1.00 45.01           O  
ATOM     98  C   SER L  14      42.642  11.726  51.828  1.00 31.16           C  
ATOM     99  O   SER L  14      42.100  12.802  52.074  1.00 35.27           O  
ATOM    100  N   VAL L  15      42.184  10.563  52.332  1.00 28.58           N  
ATOM    101  CA  VAL L  15      40.993  10.589  53.129  1.00 29.15           C  
ATOM    102  CB  VAL L  15      40.464   9.239  53.528  1.00 33.88           C  
ATOM    103  CG1 VAL L  15      39.934   8.520  52.279  1.00 38.09           C  
ATOM    104  CG2 VAL L  15      41.577   8.467  54.252  1.00 33.94           C  
ATOM    105  C   VAL L  15      41.245  11.367  54.377  1.00 30.43           C  
ATOM    106  O   VAL L  15      42.307  11.271  54.990  1.00 33.61           O  
ATOM    107  N   GLY L  16      40.239  12.177  54.765  1.00 30.24           N  
ATOM    108  CA  GLY L  16      40.292  12.949  55.970  1.00 29.74           C  
ATOM    109  C   GLY L  16      40.663  14.371  55.669  1.00 30.91           C  
ATOM    110  O   GLY L  16      40.466  15.247  56.510  1.00 31.01           O  
ATOM    111  N   GLN L  17      41.185  14.652  54.459  1.00 29.55           N  
ATOM    112  CA  GLN L  17      41.611  15.988  54.138  1.00 30.18           C  
ATOM    113  CB  GLN L  17      42.511  16.099  52.892  1.00 33.83           C  
ATOM    114  CG  GLN L  17      43.928  15.552  53.057  1.00 50.88           C  
ATOM    115  CD  GLN L  17      44.690  15.881  51.779  1.00 60.11           C  
ATOM    116  OE1 GLN L  17      44.449  15.293  50.726  1.00 57.55           O  
ATOM    117  NE2 GLN L  17      45.630  16.859  51.867  1.00 36.29           N  
ATOM    118  C   GLN L  17      40.424  16.848  53.850  1.00 30.94           C  
ATOM    119  O   GLN L  17      39.292  16.380  53.755  1.00 30.28           O  
ATOM    120  N   LYS L  18      40.679  18.167  53.744  1.00 33.20           N  
ATOM    121  CA  LYS L  18      39.677  19.137  53.414  1.00 33.13           C  
ATOM    122  CB  LYS L  18      39.780  20.392  54.298  1.00 32.91           C  
ATOM    123  CG  LYS L  18      38.740  21.476  54.004  1.00 37.12           C  
ATOM    124  CD  LYS L  18      38.706  22.583  55.061  1.00 42.33           C  
ATOM    125  CE  LYS L  18      37.745  23.727  54.727  1.00 46.52           C  
ATOM    126  NZ  LYS L  18      37.891  24.817  55.717  1.00 48.69           N1+
ATOM    127  C   LYS L  18      39.951  19.563  52.004  1.00 34.22           C  
ATOM    128  O   LYS L  18      41.072  19.949  51.680  1.00 33.49           O  
ATOM    129  N   VAL L  19      38.931  19.503  51.124  1.00 32.50           N  
ATOM    130  CA  VAL L  19      39.134  19.886  49.752  1.00 31.57           C  
ATOM    131  CB  VAL L  19      38.792  18.821  48.754  1.00 30.56           C  
ATOM    132  CG1 VAL L  19      39.804  17.682  48.870  1.00 31.46           C  
ATOM    133  CG2 VAL L  19      37.352  18.363  49.012  1.00 31.62           C  
ATOM    134  C   VAL L  19      38.248  21.044  49.430  1.00 31.41           C  
ATOM    135  O   VAL L  19      37.165  21.194  49.993  1.00 29.06           O  
ATOM    136  N   THR L  20      38.726  21.909  48.510  1.00 27.87           N  
ATOM    137  CA  THR L  20      38.002  23.069  48.079  1.00 28.20           C  
ATOM    138  CB  THR L  20      38.658  24.336  48.552  1.00 36.84           C  
ATOM    139  OG1 THR L  20      38.689  24.373  49.970  1.00 39.53           O  
ATOM    140  CG2 THR L  20      37.912  25.556  47.997  1.00 36.85           C  
ATOM    141  C   THR L  20      38.008  23.090  46.578  1.00 28.69           C  
ATOM    142  O   THR L  20      39.058  22.962  45.952  1.00 34.61           O  
ATOM    143  N   MET L  21      36.825  23.274  45.958  1.00 27.06           N  
ATOM    144  CA  MET L  21      36.728  23.307  44.522  1.00 27.00           C  
ATOM    145  CB  MET L  21      35.778  22.233  43.967  1.00 28.17           C  
ATOM    146  CG  MET L  21      36.190  20.812  44.342  1.00 28.96           C  
ATOM    147  SD  MET L  21      34.955  19.538  43.955  1.00 30.96           S  
ATOM    148  CE  MET L  21      35.845  18.224  44.837  1.00 27.65           C  
ATOM    149  C   MET L  21      36.116  24.623  44.160  1.00 27.52           C  
ATOM    150  O   MET L  21      35.291  25.148  44.905  1.00 27.77           O  
ATOM    151  N   SER L  22      36.490  25.195  42.997  1.00 27.43           N  
ATOM    152  CA  SER L  22      35.961  26.486  42.655  1.00 28.24           C  
ATOM    153  CB  SER L  22      37.044  27.567  42.531  1.00 30.72           C  
ATOM    154  OG  SER L  22      37.991  27.183  41.547  1.00 46.28           O  
ATOM    155  C   SER L  22      35.215  26.432  41.354  1.00 29.15           C  
ATOM    156  O   SER L  22      35.510  25.621  40.476  1.00 30.85           O  
ATOM    157  N   CYS L  23      34.190  27.306  41.238  1.00 30.71           N  
ATOM    158  CA  CYS L  23      33.369  27.461  40.064  1.00 30.88           C  
ATOM    159  CB  CYS L  23      31.979  26.792  40.199  1.00 27.43           C  
ATOM    160  SG  CYS L  23      30.926  26.985  38.726  1.00 27.87           S  
ATOM    161  C   CYS L  23      33.157  28.939  39.861  1.00 31.06           C  
ATOM    162  O   CYS L  23      32.739  29.643  40.781  1.00 28.68           O  
ATOM    163  N   LYS L  24      33.447  29.446  38.641  1.00 29.86           N  
ATOM    164  CA  LYS L  24      33.297  30.851  38.355  1.00 31.17           C  
ATOM    165  CB  LYS L  24      34.585  31.538  37.872  1.00 34.00           C  
ATOM    166  CG  LYS L  24      35.702  31.587  38.910  1.00 38.84           C  
ATOM    167  CD  LYS L  24      37.046  32.014  38.318  1.00 41.42           C  
ATOM    168  CE  LYS L  24      38.200  31.923  39.317  1.00 45.30           C  
ATOM    169  NZ  LYS L  24      38.494  30.504  39.606  1.00 48.63           N1+
ATOM    170  C   LYS L  24      32.331  31.007  37.225  1.00 31.42           C  
ATOM    171  O   LYS L  24      32.266  30.165  36.333  1.00 31.39           O  
ATOM    172  N   SER L  25      31.560  32.117  37.231  1.00 29.59           N  
ATOM    173  CA  SER L  25      30.600  32.347  36.190  1.00 29.43           C  
ATOM    174  CB  SER L  25      29.151  32.440  36.704  1.00 29.70           C  
ATOM    175  OG  SER L  25      29.000  33.552  37.573  1.00 33.35           O  
ATOM    176  C   SER L  25      30.932  33.639  35.506  1.00 29.95           C  
ATOM    177  O   SER L  25      31.484  34.555  36.113  1.00 28.99           O  
ATOM    178  N   SER L  26      30.624  33.703  34.200  1.00 18.87           N  
ATOM    179  CA  SER L  26      30.889  34.856  33.394  1.00 19.80           C  
ATOM    180  CB  SER L  26      30.657  34.587  31.899  1.00 19.20           C  
ATOM    181  OG  SER L  26      30.934  35.755  31.144  1.00 20.29           O  
ATOM    182  C   SER L  26      29.964  35.960  33.804  1.00 23.05           C  
ATOM    183  O   SER L  26      30.285  37.136  33.624  1.00 22.37           O  
ATOM    184  N   GLN L  27      28.781  35.609  34.350  1.00 21.33           N  
ATOM    185  CA  GLN L  27      27.834  36.627  34.714  1.00 23.38           C  
ATOM    186  CB  GLN L  27      26.613  36.670  33.779  1.00 24.36           C  
ATOM    187  CG  GLN L  27      25.698  37.869  34.017  1.00 29.80           C  
ATOM    188  CD  GLN L  27      24.541  37.786  33.029  1.00 37.32           C  
ATOM    189  OE1 GLN L  27      24.722  37.432  31.865  1.00 36.42           O  
ATOM    190  NE2 GLN L  27      23.314  38.113  33.514  1.00 36.30           N  
ATOM    191  C   GLN L  27      27.334  36.348  36.099  1.00 24.08           C  
ATOM    192  O   GLN L  27      27.316  35.201  36.544  1.00 23.65           O  
ATOM    193  N   SER L  28      26.909  37.407  36.823  1.00 23.20           N  
ATOM    194  CA  SER L  28      26.450  37.259  38.177  1.00 23.13           C  
ATOM    195  CB  SER L  28      26.162  38.598  38.877  1.00 23.25           C  
ATOM    196  OG  SER L  28      25.717  38.374  40.208  1.00 24.17           O  
ATOM    197  C   SER L  28      25.186  36.452  38.195  1.00 25.39           C  
ATOM    198  O   SER L  28      24.251  36.695  37.434  1.00 23.44           O  
ATOM    199  N   LEU L  29      25.190  35.410  39.045  1.00 24.55           N  
ATOM    200  CA  LEU L  29      24.132  34.477  39.303  1.00 25.15           C  
ATOM    201  CB  LEU L  29      24.651  33.117  39.788  1.00 23.01           C  
ATOM    202  CG  LEU L  29      25.495  32.425  38.699  1.00 21.85           C  
ATOM    203  CD1 LEU L  29      25.904  31.002  39.109  1.00 21.44           C  
ATOM    204  CD2 LEU L  29      24.785  32.474  37.337  1.00 22.53           C  
ATOM    205  C   LEU L  29      23.110  35.011  40.262  1.00 26.10           C  
ATOM    206  O   LEU L  29      22.062  34.393  40.443  1.00 24.35           O  
ATOM    207  N   LEU L  30      23.442  36.096  40.992  1.00 27.06           N  
ATOM    208  CA  LEU L  30      22.582  36.638  42.014  1.00 27.82           C  
ATOM    209  CB  LEU L  30      23.306  37.673  42.897  1.00 25.85           C  
ATOM    210  CG  LEU L  30      22.444  38.296  44.013  1.00 27.55           C  
ATOM    211  CD1 LEU L  30      21.959  37.231  45.010  1.00 26.13           C  
ATOM    212  CD2 LEU L  30      23.192  39.450  44.707  1.00 28.25           C  
ATOM    213  C   LEU L  30      21.369  37.304  41.424  1.00 29.69           C  
ATOM    214  O   LEU L  30      21.467  38.153  40.538  1.00 31.02           O  
ATOM    215  N   ASN L  31      20.180  36.934  41.949  1.00 30.83           N  
ATOM    216  CA  ASN L  31      18.925  37.500  41.538  1.00 36.52           C  
ATOM    217  CB  ASN L  31      17.736  36.532  41.724  1.00 37.80           C  
ATOM    218  CG  ASN L  31      16.453  37.192  41.229  1.00 41.96           C  
ATOM    219  OD1 ASN L  31      16.097  38.290  41.651  1.00 43.38           O  
ATOM    220  ND2 ASN L  31      15.731  36.503  40.305  1.00 42.84           N  
ATOM    221  C   ASN L  31      18.698  38.678  42.430  1.00 37.34           C  
ATOM    222  O   ASN L  31      18.770  38.568  43.652  1.00 34.56           O  
ATOM    223  N   SER L  32      18.422  39.848  41.836  1.00 40.13           N  
ATOM    224  CA  SER L  32      18.296  41.055  42.598  1.00 43.50           C  
ATOM    225  CB  SER L  32      18.087  42.283  41.696  1.00 44.12           C  
ATOM    226  OG  SER L  32      16.911  42.116  40.918  1.00 43.38           O  
ATOM    227  C   SER L  32      17.150  40.985  43.562  1.00 42.33           C  
ATOM    228  O   SER L  32      17.282  41.387  44.718  1.00 41.67           O  
ATOM    229  N   ASN L  33      15.979  40.491  43.118  1.00 41.13           N  
ATOM    230  CA  ASN L  33      14.843  40.514  43.996  1.00 42.52           C  
ATOM    231  CB  ASN L  33      13.531  40.122  43.296  1.00 34.39           C  
ATOM    232  CG  ASN L  33      12.390  40.406  44.265  1.00  0.00           C  
ATOM    233  OD1 ASN L  33      12.296  41.496  44.827  1.00  0.00           O  
ATOM    234  ND2 ASN L  33      11.501  39.398  44.474  1.00  0.00           N  
ATOM    235  C   ASN L  33      15.009  39.586  45.161  1.00 42.54           C  
ATOM    236  O   ASN L  33      14.851  39.988  46.312  1.00 41.32           O  
ATOM    237  N   ASN L  34      15.318  38.309  44.869  1.00 38.22           N  
ATOM    238  CA  ASN L  34      15.442  37.271  45.854  1.00 36.76           C  
ATOM    239  CB  ASN L  34      15.529  35.865  45.238  1.00 38.61           C  
ATOM    240  CG  ASN L  34      14.214  35.523  44.566  1.00 41.48           C  
ATOM    241  OD1 ASN L  34      13.228  36.245  44.687  1.00 40.97           O  
ATOM    242  ND2 ASN L  34      14.193  34.373  43.845  1.00 39.87           N  
ATOM    243  C   ASN L  34      16.707  37.431  46.636  1.00 34.67           C  
ATOM    244  O   ASN L  34      16.768  37.109  47.821  1.00 35.82           O  
ATOM    245  N   GLN L  35      17.752  37.949  45.975  1.00 33.34           N  
ATOM    246  CA  GLN L  35      19.075  37.995  46.521  1.00 31.50           C  
ATOM    247  CB  GLN L  35      19.258  38.922  47.736  1.00 34.34           C  
ATOM    248  CG  GLN L  35      19.226  40.395  47.320  0.80 38.83           C  
ATOM    249  CD  GLN L  35      19.658  41.260  48.492  0.80 42.26           C  
ATOM    250  OE1 GLN L  35      19.848  40.773  49.605  0.80 41.97           O  
ATOM    251  NE2 GLN L  35      19.822  42.584  48.233  0.80 41.62           N  
ATOM    252  C   GLN L  35      19.525  36.599  46.822  1.00 33.75           C  
ATOM    253  O   GLN L  35      20.118  36.320  47.865  1.00 32.90           O  
ATOM    254  N   LYS L  36      19.237  35.678  45.878  1.00 30.80           N  
ATOM    255  CA  LYS L  36      19.689  34.321  45.977  1.00 29.01           C  
ATOM    256  CB  LYS L  36      18.551  33.287  46.013  1.00 32.32           C  
ATOM    257  CG  LYS L  36      17.771  33.312  47.330  1.00 37.20           C  
ATOM    258  CD  LYS L  36      16.500  32.463  47.317  1.00 40.80           C  
ATOM    259  CE  LYS L  36      15.733  32.485  48.642  0.80 42.82           C  
ATOM    260  NZ  LYS L  36      14.548  31.601  48.553  0.80 44.34           N1+
ATOM    261  C   LYS L  36      20.533  34.050  44.767  1.00 26.13           C  
ATOM    262  O   LYS L  36      20.340  34.652  43.712  1.00 26.00           O  
ATOM    263  N   ASN L  37      21.516  33.138  44.903  1.00 22.66           N  
ATOM    264  CA  ASN L  37      22.402  32.825  43.815  1.00 20.83           C  
ATOM    265  CB  ASN L  37      23.855  32.576  44.259  1.00 20.20           C  
ATOM    266  CG  ASN L  37      24.441  33.887  44.756  1.00 20.57           C  
ATOM    267  OD1 ASN L  37      24.582  34.848  44.001  1.00 20.18           O  
ATOM    268  ND2 ASN L  37      24.794  33.934  46.068  1.00 19.70           N  
ATOM    269  C   ASN L  37      21.930  31.545  43.209  1.00 20.31           C  
ATOM    270  O   ASN L  37      21.755  30.547  43.906  1.00 20.75           O  
ATOM    271  N   TYR L  38      21.739  31.532  41.875  1.00 19.36           N  
ATOM    272  CA  TYR L  38      21.239  30.341  41.255  1.00 19.07           C  
ATOM    273  CB  TYR L  38      20.354  30.643  40.034  1.00 21.24           C  
ATOM    274  CG  TYR L  38      19.081  31.261  40.508  1.00 23.37           C  
ATOM    275  CD1 TYR L  38      19.042  32.577  40.909  1.00 25.01           C  
ATOM    276  CD2 TYR L  38      17.926  30.515  40.574  1.00 25.22           C  
ATOM    277  CE1 TYR L  38      17.869  33.146  41.349  1.00 28.25           C  
ATOM    278  CE2 TYR L  38      16.750  31.078  41.011  1.00 30.14           C  
ATOM    279  CZ  TYR L  38      16.719  32.397  41.398  1.00 28.06           C  
ATOM    280  OH  TYR L  38      15.514  32.976  41.847  1.00 31.63           O  
ATOM    281  C   TYR L  38      22.401  29.529  40.768  1.00 18.35           C  
ATOM    282  O   TYR L  38      22.730  29.545  39.581  1.00 17.96           O  
ATOM    283  N   LEU L  39      23.033  28.767  41.688  1.00 20.83           N  
ATOM    284  CA  LEU L  39      24.153  27.932  41.346  1.00 20.50           C  
ATOM    285  CB  LEU L  39      25.487  28.449  41.906  1.00 22.65           C  
ATOM    286  CG  LEU L  39      26.682  27.544  41.566  1.00 24.04           C  
ATOM    287  CD1 LEU L  39      27.051  27.625  40.079  1.00 23.85           C  
ATOM    288  CD2 LEU L  39      27.861  27.802  42.511  1.00 23.55           C  
ATOM    289  C   LEU L  39      23.934  26.601  42.000  1.00 20.79           C  
ATOM    290  O   LEU L  39      23.627  26.535  43.190  1.00 23.28           O  
ATOM    291  N   ALA L  40      24.115  25.498  41.245  1.00 21.63           N  
ATOM    292  CA  ALA L  40      23.889  24.190  41.804  1.00 21.90           C  
ATOM    293  CB  ALA L  40      22.748  23.416  41.116  1.00 23.95           C  
ATOM    294  C   ALA L  40      25.132  23.363  41.658  1.00 21.25           C  
ATOM    295  O   ALA L  40      25.937  23.585  40.754  1.00 23.00           O  
ATOM    296  N   TRP L  41      25.327  22.399  42.585  1.00 20.78           N  
ATOM    297  CA  TRP L  41      26.455  21.508  42.549  1.00 21.14           C  
ATOM    298  CB  TRP L  41      27.320  21.563  43.819  1.00 19.00           C  
ATOM    299  CG  TRP L  41      28.039  22.872  44.009  1.00 19.78           C  
ATOM    300  CD2 TRP L  41      29.341  23.154  43.478  1.00 19.40           C  
ATOM    301  CD1 TRP L  41      27.644  23.994  44.678  1.00 20.00           C  
ATOM    302  NE1 TRP L  41      28.620  24.959  44.591  1.00 19.08           N  
ATOM    303  CE2 TRP L  41      29.670  24.453  43.855  1.00 20.30           C  
ATOM    304  CE3 TRP L  41      30.194  22.388  42.735  1.00 20.26           C  
ATOM    305  CZ2 TRP L  41      30.862  25.012  43.497  1.00 21.10           C  
ATOM    306  CZ3 TRP L  41      31.396  22.956  42.375  1.00 20.56           C  
ATOM    307  CH2 TRP L  41      31.725  24.244  42.748  1.00 21.15           C  
ATOM    308  C   TRP L  41      25.939  20.102  42.436  1.00 20.78           C  
ATOM    309  O   TRP L  41      24.990  19.716  43.119  1.00 18.20           O  
ATOM    310  N   TYR L  42      26.578  19.295  41.562  1.00 18.62           N  
ATOM    311  CA  TYR L  42      26.168  17.933  41.337  1.00 19.07           C  
ATOM    312  CB  TYR L  42      25.772  17.613  39.883  1.00 16.92           C  
ATOM    313  CG  TYR L  42      24.553  18.368  39.501  1.00 17.17           C  
ATOM    314  CD1 TYR L  42      24.647  19.646  39.009  1.00 16.73           C  
ATOM    315  CD2 TYR L  42      23.314  17.790  39.623  1.00 17.30           C  
ATOM    316  CE1 TYR L  42      23.518  20.342  38.648  1.00 16.99           C  
ATOM    317  CE2 TYR L  42      22.182  18.482  39.266  1.00 18.46           C  
ATOM    318  CZ  TYR L  42      22.283  19.761  38.780  1.00 19.66           C  
ATOM    319  OH  TYR L  42      21.123  20.475  38.412  1.00 20.79           O  
ATOM    320  C   TYR L  42      27.351  17.049  41.566  1.00 20.47           C  
ATOM    321  O   TYR L  42      28.499  17.478  41.463  1.00 18.98           O  
ATOM    322  N   GLN L  43      27.080  15.775  41.910  1.00 18.19           N  
ATOM    323  CA  GLN L  43      28.122  14.800  42.076  1.00 18.44           C  
ATOM    324  CB  GLN L  43      28.165  14.188  43.488  1.00 18.48           C  
ATOM    325  CG  GLN L  43      29.238  13.108  43.660  1.00 21.71           C  
ATOM    326  CD  GLN L  43      29.148  12.557  45.078  1.00 27.01           C  
ATOM    327  OE1 GLN L  43      28.062  12.281  45.585  1.00 26.57           O  
ATOM    328  NE2 GLN L  43      30.323  12.391  45.742  1.00 23.38           N  
ATOM    329  C   GLN L  43      27.805  13.666  41.150  1.00 20.33           C  
ATOM    330  O   GLN L  43      26.673  13.191  41.108  1.00 20.85           O  
ATOM    331  N   GLN L  44      28.794  13.203  40.360  1.00 19.88           N  
ATOM    332  CA  GLN L  44      28.501  12.075  39.525  1.00 19.35           C  
ATOM    333  CB  GLN L  44      28.508  12.379  38.013  1.00 17.02           C  
ATOM    334  CG  GLN L  44      28.152  11.158  37.157  1.00 18.53           C  
ATOM    335  CD  GLN L  44      28.093  11.572  35.691  1.00 20.22           C  
ATOM    336  OE1 GLN L  44      28.995  12.232  35.179  1.00 18.19           O  
ATOM    337  NE2 GLN L  44      26.999  11.172  34.989  1.00 19.89           N  
ATOM    338  C   GLN L  44      29.541  11.037  39.785  1.00 21.25           C  
ATOM    339  O   GLN L  44      30.720  11.244  39.501  1.00 21.70           O  
ATOM    340  N   LYS L  45      29.123   9.886  40.351  1.00 23.77           N  
ATOM    341  CA  LYS L  45      30.033   8.805  40.596  1.00 24.81           C  
ATOM    342  CB  LYS L  45      29.636   7.895  41.769  1.00 26.30           C  
ATOM    343  CG  LYS L  45      29.882   8.560  43.126  1.00 28.36           C  
ATOM    344  CD  LYS L  45      29.238   7.830  44.305  1.00 30.12           C  
ATOM    345  CE  LYS L  45      29.534   8.481  45.655  1.00 33.50           C  
ATOM    346  NZ  LYS L  45      28.785   7.782  46.720  1.00 37.53           N1+
ATOM    347  C   LYS L  45      30.094   8.001  39.344  1.00 27.44           C  
ATOM    348  O   LYS L  45      29.236   8.117  38.472  1.00 29.72           O  
ATOM    349  N   PRO L  46      31.102   7.192  39.218  1.00 30.60           N  
ATOM    350  CA  PRO L  46      31.247   6.456  38.001  1.00 30.95           C  
ATOM    351  CD  PRO L  46      32.384   7.461  39.850  1.00 28.30           C  
ATOM    352  CB  PRO L  46      32.623   5.804  38.077  1.00 28.99           C  
ATOM    353  CG  PRO L  46      33.431   6.794  38.941  1.00 29.60           C  
ATOM    354  C   PRO L  46      30.116   5.520  37.734  1.00 32.22           C  
ATOM    355  O   PRO L  46      29.728   4.767  38.625  1.00 30.47           O  
ATOM    356  N   GLY L  47      29.580   5.565  36.497  1.00 32.06           N  
ATOM    357  CA  GLY L  47      28.552   4.664  36.065  1.00 32.16           C  
ATOM    358  C   GLY L  47      27.214   5.082  36.588  1.00 33.38           C  
ATOM    359  O   GLY L  47      26.245   4.334  36.469  1.00 36.18           O  
ATOM    360  N   GLN L  48      27.098   6.282  37.179  1.00 32.96           N  
ATOM    361  CA  GLN L  48      25.796   6.614  37.675  1.00 31.33           C  
ATOM    362  CB  GLN L  48      25.649   6.436  39.195  1.00 33.13           C  
ATOM    363  CG  GLN L  48      26.612   7.257  40.045  1.00 35.74           C  
ATOM    364  CD  GLN L  48      26.402   6.797  41.481  1.00 42.96           C  
ATOM    365  OE1 GLN L  48      25.873   7.533  42.309  1.00 43.69           O  
ATOM    366  NE2 GLN L  48      26.817   5.536  41.784  1.00 42.51           N  
ATOM    367  C   GLN L  48      25.409   7.989  37.225  1.00 31.20           C  
ATOM    368  O   GLN L  48      26.203   8.710  36.622  1.00 32.14           O  
ATOM    369  N   SER L  49      24.130   8.353  37.456  1.00 26.77           N  
ATOM    370  CA  SER L  49      23.608   9.622  37.030  1.00 26.41           C  
ATOM    371  CB  SER L  49      22.073   9.657  36.970  1.00 23.13           C  
ATOM    372  OG  SER L  49      21.606   8.687  36.045  1.00 27.26           O  
ATOM    373  C   SER L  49      24.039  10.663  38.015  1.00 26.15           C  
ATOM    374  O   SER L  49      24.438  10.346  39.133  1.00 23.65           O  
ATOM    375  N   PRO L  50      23.959  11.908  37.628  1.00 21.29           N  
ATOM    376  CA  PRO L  50      24.361  12.969  38.510  1.00 20.83           C  
ATOM    377  CD  PRO L  50      24.090  12.279  36.227  1.00 21.48           C  
ATOM    378  CB  PRO L  50      24.428  14.223  37.644  1.00 21.24           C  
ATOM    379  CG  PRO L  50      24.718  13.683  36.231  1.00 22.21           C  
ATOM    380  C   PRO L  50      23.392  13.081  39.645  1.00 22.38           C  
ATOM    381  O   PRO L  50      22.225  12.734  39.463  1.00 23.04           O  
ATOM    382  N   LYS L  51      23.860  13.541  40.823  1.00 22.81           N  
ATOM    383  CA  LYS L  51      23.017  13.713  41.974  1.00 22.26           C  
ATOM    384  CB  LYS L  51      23.455  12.889  43.192  1.00 22.69           C  
ATOM    385  CG  LYS L  51      22.542  13.097  44.398  1.00 31.97           C  
ATOM    386  CD  LYS L  51      22.929  12.288  45.635  1.00 37.82           C  
ATOM    387  CE  LYS L  51      22.062  12.634  46.846  1.00 40.79           C  
ATOM    388  NZ  LYS L  51      22.516  11.885  48.035  1.00 43.10           N1+
ATOM    389  C   LYS L  51      23.153  15.140  42.399  1.00 22.53           C  
ATOM    390  O   LYS L  51      24.229  15.722  42.288  1.00 21.93           O  
ATOM    391  N   LEU L  52      22.070  15.744  42.927  1.00 19.74           N  
ATOM    392  CA  LEU L  52      22.119  17.131  43.312  1.00 19.71           C  
ATOM    393  CB  LEU L  52      20.752  17.829  43.193  1.00 19.43           C  
ATOM    394  CG  LEU L  52      20.760  19.302  43.641  1.00 20.38           C  
ATOM    395  CD1 LEU L  52      21.594  20.176  42.694  1.00 19.79           C  
ATOM    396  CD2 LEU L  52      19.336  19.838  43.843  1.00 19.49           C  
ATOM    397  C   LEU L  52      22.542  17.250  44.751  1.00 20.67           C  
ATOM    398  O   LEU L  52      21.870  16.731  45.639  1.00 21.81           O  
ATOM    399  N   LEU L  53      23.746  17.820  45.003  1.00 20.86           N  
ATOM    400  CA  LEU L  53      24.220  18.091  46.338  1.00 20.76           C  
ATOM    401  CB  LEU L  53      25.753  18.118  46.449  1.00 20.40           C  
ATOM    402  CG  LEU L  53      26.409  16.730  46.348  1.00 21.99           C  
ATOM    403  CD1 LEU L  53      26.162  16.085  44.985  1.00 22.28           C  
ATOM    404  CD2 LEU L  53      27.903  16.792  46.680  1.00 21.22           C  
ATOM    405  C   LEU L  53      23.729  19.377  46.939  1.00 21.65           C  
ATOM    406  O   LEU L  53      23.225  19.388  48.062  1.00 20.53           O  
ATOM    407  N   VAL L  54      23.868  20.505  46.202  1.00 21.81           N  
ATOM    408  CA  VAL L  54      23.552  21.786  46.777  1.00 21.62           C  
ATOM    409  CB  VAL L  54      24.768  22.517  47.269  1.00 20.87           C  
ATOM    410  CG1 VAL L  54      24.332  23.876  47.847  1.00 21.08           C  
ATOM    411  CG2 VAL L  54      25.519  21.618  48.264  1.00 20.01           C  
ATOM    412  C   VAL L  54      22.940  22.654  45.732  1.00 22.24           C  
ATOM    413  O   VAL L  54      23.283  22.567  44.555  1.00 20.74           O  
ATOM    414  N   TYR L  55      22.009  23.528  46.169  1.00 20.55           N  
ATOM    415  CA  TYR L  55      21.334  24.450  45.303  1.00 21.16           C  
ATOM    416  CB  TYR L  55      19.898  24.021  44.937  1.00 20.46           C  
ATOM    417  CG  TYR L  55      19.120  23.708  46.175  1.00 21.67           C  
ATOM    418  CD1 TYR L  55      19.278  22.496  46.805  1.00 22.04           C  
ATOM    419  CD2 TYR L  55      18.219  24.605  46.701  1.00 22.38           C  
ATOM    420  CE1 TYR L  55      18.565  22.182  47.938  1.00 21.72           C  
ATOM    421  CE2 TYR L  55      17.498  24.300  47.835  1.00 22.29           C  
ATOM    422  CZ  TYR L  55      17.671  23.085  48.454  1.00 23.61           C  
ATOM    423  OH  TYR L  55      16.937  22.763  49.615  1.00 25.46           O  
ATOM    424  C   TYR L  55      21.301  25.784  45.989  1.00 22.44           C  
ATOM    425  O   TYR L  55      21.511  25.876  47.196  1.00 21.74           O  
ATOM    426  N   PHE L  56      21.083  26.854  45.191  1.00 23.47           N  
ATOM    427  CA  PHE L  56      21.072  28.194  45.700  1.00 24.62           C  
ATOM    428  CB  PHE L  56      19.948  28.481  46.708  1.00 24.65           C  
ATOM    429  CG  PHE L  56      18.703  28.651  45.911  1.00 26.33           C  
ATOM    430  CD1 PHE L  56      17.952  27.572  45.515  1.00 27.14           C  
ATOM    431  CD2 PHE L  56      18.295  29.911  45.549  1.00 27.92           C  
ATOM    432  CE1 PHE L  56      16.808  27.745  44.774  1.00 29.10           C  
ATOM    433  CE2 PHE L  56      17.152  30.093  44.809  1.00 29.40           C  
ATOM    434  CZ  PHE L  56      16.404  29.009  44.423  1.00 30.45           C  
ATOM    435  C   PHE L  56      22.390  28.477  46.336  1.00 26.53           C  
ATOM    436  O   PHE L  56      22.491  29.234  47.297  1.00 27.51           O  
ATOM    437  N   ALA L  57      23.433  27.827  45.799  1.00 25.43           N  
ATOM    438  CA  ALA L  57      24.808  28.019  46.154  1.00 25.88           C  
ATOM    439  CB  ALA L  57      25.222  29.500  46.130  1.00 27.00           C  
ATOM    440  C   ALA L  57      25.134  27.477  47.514  1.00 26.69           C  
ATOM    441  O   ALA L  57      26.274  27.065  47.732  1.00 26.99           O  
ATOM    442  N   SER L  58      24.162  27.378  48.448  1.00 26.90           N  
ATOM    443  CA  SER L  58      24.602  26.934  49.743  1.00 30.01           C  
ATOM    444  CB  SER L  58      24.942  28.104  50.688  1.00 31.48           C  
ATOM    445  OG  SER L  58      23.771  28.846  50.995  1.00 32.57           O  
ATOM    446  C   SER L  58      23.564  26.104  50.450  1.00 30.79           C  
ATOM    447  O   SER L  58      23.768  25.762  51.613  1.00 31.33           O  
ATOM    448  N   THR L  59      22.451  25.708  49.792  1.00 22.28           N  
ATOM    449  CA  THR L  59      21.476  24.943  50.518  1.00 22.07           C  
ATOM    450  CB  THR L  59      20.060  25.326  50.204  1.00 23.34           C  
ATOM    451  OG1 THR L  59      19.852  26.704  50.480  1.00 24.68           O  
ATOM    452  CG2 THR L  59      19.116  24.473  51.067  1.00 21.89           C  
ATOM    453  C   THR L  59      21.663  23.512  50.127  1.00 23.53           C  
ATOM    454  O   THR L  59      21.710  23.182  48.945  1.00 24.10           O  
ATOM    455  N   ARG L  60      21.809  22.622  51.128  1.00 21.48           N  
ATOM    456  CA  ARG L  60      22.018  21.233  50.837  1.00 22.34           C  
ATOM    457  CB  ARG L  60      22.734  20.455  51.957  1.00 22.60           C  
ATOM    458  CG  ARG L  60      24.205  20.836  52.141  1.00 27.37           C  
ATOM    459  CD  ARG L  60      24.905  20.035  53.242  1.00 30.83           C  
ATOM    460  NE  ARG L  60      24.316  20.453  54.546  1.00 32.62           N  
ATOM    461  CZ  ARG L  60      24.959  21.365  55.331  1.00 35.90           C  
ATOM    462  NH1 ARG L  60      26.163  21.876  54.934  1.00 32.83           N1+
ATOM    463  NH2 ARG L  60      24.410  21.757  56.517  1.00 34.22           N  
ATOM    464  C   ARG L  60      20.696  20.580  50.631  1.00 24.17           C  
ATOM    465  O   ARG L  60      19.694  20.953  51.238  1.00 24.83           O  
ATOM    466  N   GLU L  61      20.661  19.576  49.739  1.00 23.76           N  
ATOM    467  CA  GLU L  61      19.434  18.877  49.536  1.00 24.78           C  
ATOM    468  CB  GLU L  61      19.335  18.144  48.194  1.00 25.62           C  
ATOM    469  CG  GLU L  61      17.925  17.613  47.955  1.00 28.10           C  
ATOM    470  CD  GLU L  61      17.908  16.903  46.619  1.00 32.44           C  
ATOM    471  OE1 GLU L  61      18.975  16.864  45.952  1.00 33.62           O  
ATOM    472  OE2 GLU L  61      16.821  16.391  46.249  1.00 30.06           O1-
ATOM    473  C   GLU L  61      19.324  17.873  50.637  1.00 26.35           C  
ATOM    474  O   GLU L  61      20.317  17.519  51.268  1.00 26.62           O  
ATOM    475  N   SER L  62      18.100  17.391  50.919  1.00 29.09           N  
ATOM    476  CA  SER L  62      17.963  16.484  52.017  1.00 29.65           C  
ATOM    477  CB  SER L  62      16.505  16.128  52.360  1.00 34.53           C  
ATOM    478  OG  SER L  62      15.887  15.442  51.281  1.00 38.24           O  
ATOM    479  C   SER L  62      18.711  15.226  51.715  1.00 30.68           C  
ATOM    480  O   SER L  62      18.669  14.713  50.597  1.00 35.61           O  
ATOM    481  N   GLY L  63      19.431  14.707  52.732  1.00 30.88           N  
ATOM    482  CA  GLY L  63      20.146  13.472  52.596  1.00 30.77           C  
ATOM    483  C   GLY L  63      21.600  13.725  52.323  1.00 32.02           C  
ATOM    484  O   GLY L  63      22.423  12.826  52.495  1.00 38.19           O  
ATOM    485  N   VAL L  64      21.970  14.950  51.900  1.00 28.13           N  
ATOM    486  CA  VAL L  64      23.353  15.214  51.598  1.00 26.95           C  
ATOM    487  CB  VAL L  64      23.548  16.464  50.786  1.00 27.09           C  
ATOM    488  CG1 VAL L  64      25.051  16.667  50.534  1.00 25.57           C  
ATOM    489  CG2 VAL L  64      22.712  16.345  49.499  1.00 27.34           C  
ATOM    490  C   VAL L  64      24.098  15.372  52.889  1.00 28.19           C  
ATOM    491  O   VAL L  64      23.586  15.963  53.837  1.00 29.51           O  
ATOM    492  N   PRO L  65      25.305  14.859  52.945  1.00 26.18           N  
ATOM    493  CA  PRO L  65      26.077  14.931  54.162  1.00 26.22           C  
ATOM    494  CD  PRO L  65      25.629  13.669  52.174  1.00 27.84           C  
ATOM    495  CB  PRO L  65      27.218  13.931  53.994  1.00 27.60           C  
ATOM    496  CG  PRO L  65      26.641  12.884  53.026  1.00 28.44           C  
ATOM    497  C   PRO L  65      26.542  16.322  54.476  1.00 28.11           C  
ATOM    498  O   PRO L  65      26.699  17.132  53.565  1.00 28.69           O  
ATOM    499  N   ASP L  66      26.793  16.590  55.772  1.00 28.89           N  
ATOM    500  CA  ASP L  66      27.179  17.865  56.309  1.00 30.05           C  
ATOM    501  CB  ASP L  66      27.279  17.851  57.842  1.00 35.54           C  
ATOM    502  CG  ASP L  66      25.891  17.576  58.400  1.00 43.09           C  
ATOM    503  OD1 ASP L  66      24.969  17.294  57.590  1.00 43.77           O  
ATOM    504  OD2 ASP L  66      25.736  17.639  59.649  1.00 48.73           O1-
ATOM    505  C   ASP L  66      28.526  18.256  55.786  1.00 29.42           C  
ATOM    506  O   ASP L  66      28.866  19.437  55.757  1.00 30.28           O  
ATOM    507  N   ARG L  67      29.331  17.265  55.370  1.00 32.74           N  
ATOM    508  CA  ARG L  67      30.677  17.487  54.921  1.00 31.74           C  
ATOM    509  CB  ARG L  67      31.369  16.200  54.445  1.00 26.25           C  
ATOM    510  CG  ARG L  67      31.533  15.131  55.523  1.00 29.52           C  
ATOM    511  CD  ARG L  67      32.495  14.016  55.106  1.00 29.88           C  
ATOM    512  NE  ARG L  67      31.916  13.341  53.913  1.00 29.90           N  
ATOM    513  CZ  ARG L  67      31.114  12.251  54.080  1.00 33.50           C  
ATOM    514  NH1 ARG L  67      30.825  11.799  55.334  1.00 30.31           N1+
ATOM    515  NH2 ARG L  67      30.598  11.606  52.994  1.00 32.74           N  
ATOM    516  C   ARG L  67      30.668  18.412  53.741  1.00 31.98           C  
ATOM    517  O   ARG L  67      31.636  19.143  53.527  1.00 26.55           O  
ATOM    518  N   PHE L  68      29.601  18.370  52.916  1.00 26.20           N  
ATOM    519  CA  PHE L  68      29.558  19.199  51.744  1.00 25.42           C  
ATOM    520  CB  PHE L  68      28.643  18.630  50.645  1.00 25.30           C  
ATOM    521  CG  PHE L  68      29.230  17.343  50.165  1.00 24.00           C  
ATOM    522  CD1 PHE L  68      30.194  17.337  49.183  1.00 23.81           C  
ATOM    523  CD2 PHE L  68      28.822  16.139  50.692  1.00 24.40           C  
ATOM    524  CE1 PHE L  68      30.737  16.156  48.735  1.00 23.53           C  
ATOM    525  CE2 PHE L  68      29.363  14.954  50.247  1.00 24.87           C  
ATOM    526  CZ  PHE L  68      30.323  14.958  49.266  1.00 24.03           C  
ATOM    527  C   PHE L  68      29.026  20.552  52.113  1.00 27.18           C  
ATOM    528  O   PHE L  68      27.955  20.671  52.708  1.00 29.04           O  
ATOM    529  N   ILE L  69      29.778  21.620  51.766  1.00 26.59           N  
ATOM    530  CA  ILE L  69      29.362  22.960  52.085  1.00 26.52           C  
ATOM    531  CB  ILE L  69      30.194  23.584  53.169  1.00 28.64           C  
ATOM    532  CG1 ILE L  69      30.077  22.779  54.473  1.00 32.00           C  
ATOM    533  CG2 ILE L  69      29.772  25.055  53.316  1.00 28.44           C  
ATOM    534  CD1 ILE L  69      31.142  23.147  55.504  1.00 31.62           C  
ATOM    535  C   ILE L  69      29.520  23.816  50.863  1.00 27.32           C  
ATOM    536  O   ILE L  69      30.528  23.736  50.161  1.00 27.26           O  
ATOM    537  N   GLY L  70      28.523  24.680  50.582  1.00 27.39           N  
ATOM    538  CA  GLY L  70      28.615  25.530  49.428  1.00 27.37           C  
ATOM    539  C   GLY L  70      28.631  26.947  49.901  1.00 28.23           C  
ATOM    540  O   GLY L  70      27.958  27.297  50.868  1.00 26.93           O  
ATOM    541  N   SER L  71      29.408  27.807  49.212  1.00 29.90           N  
ATOM    542  CA  SER L  71      29.509  29.188  49.587  1.00 30.82           C  
ATOM    543  CB  SER L  71      30.645  29.460  50.589  1.00 28.65           C  
ATOM    544  OG  SER L  71      31.900  29.126  50.012  1.00 28.83           O  
ATOM    545  C   SER L  71      29.800  29.980  48.347  1.00 30.76           C  
ATOM    546  O   SER L  71      30.023  29.419  47.275  1.00 26.18           O  
ATOM    547  N   GLY L  72      29.803  31.325  48.471  1.00 26.18           N  
ATOM    548  CA  GLY L  72      30.097  32.173  47.346  1.00 26.82           C  
ATOM    549  C   GLY L  72      28.882  32.952  46.951  1.00 28.45           C  
ATOM    550  O   GLY L  72      27.756  32.614  47.308  1.00 27.72           O  
ATOM    551  N   SER L  73      29.106  34.062  46.216  1.00 33.10           N  
ATOM    552  CA  SER L  73      28.033  34.891  45.748  1.00 33.65           C  
ATOM    553  CB  SER L  73      27.615  35.969  46.763  1.00 37.21           C  
ATOM    554  OG  SER L  73      26.568  36.769  46.236  1.00 43.28           O  
ATOM    555  C   SER L  73      28.506  35.590  44.513  1.00 34.51           C  
ATOM    556  O   SER L  73      29.705  35.762  44.303  1.00 36.90           O  
ATOM    557  N   GLY L  74      27.561  36.033  43.662  1.00 31.70           N  
ATOM    558  CA  GLY L  74      27.954  36.724  42.471  1.00 31.15           C  
ATOM    559  C   GLY L  74      28.524  35.741  41.497  1.00 32.63           C  
ATOM    560  O   GLY L  74      27.829  34.835  41.041  1.00 29.31           O  
ATOM    561  N   THR L  75      29.763  36.017  41.043  1.00 28.16           N  
ATOM    562  CA  THR L  75      30.511  35.224  40.102  1.00 28.42           C  
ATOM    563  CB  THR L  75      31.496  36.049  39.328  1.00 31.52           C  
ATOM    564  OG1 THR L  75      32.476  36.591  40.198  1.00 30.51           O  
ATOM    565  CG2 THR L  75      30.728  37.183  38.625  1.00 31.63           C  
ATOM    566  C   THR L  75      31.276  34.058  40.681  1.00 29.60           C  
ATOM    567  O   THR L  75      31.445  33.050  39.995  1.00 32.02           O  
ATOM    568  N   ASP L  76      31.809  34.161  41.920  1.00 36.60           N  
ATOM    569  CA  ASP L  76      32.702  33.126  42.394  1.00 36.83           C  
ATOM    570  CB  ASP L  76      34.005  33.678  42.999  1.00 36.22           C  
ATOM    571  CG  ASP L  76      34.831  34.298  41.879  1.00 42.29           C  
ATOM    572  OD1 ASP L  76      34.532  34.015  40.689  1.00 43.77           O  
ATOM    573  OD2 ASP L  76      35.778  35.064  42.201  1.00 47.01           O1-
ATOM    574  C   ASP L  76      32.052  32.268  43.441  1.00 36.40           C  
ATOM    575  O   ASP L  76      31.510  32.773  44.423  1.00 32.26           O  
ATOM    576  N   PHE L  77      32.127  30.926  43.255  1.00 28.12           N  
ATOM    577  CA  PHE L  77      31.511  29.993  44.160  1.00 26.38           C  
ATOM    578  CB  PHE L  77      30.267  29.308  43.564  1.00 26.38           C  
ATOM    579  CG  PHE L  77      29.274  30.370  43.229  1.00 25.60           C  
ATOM    580  CD1 PHE L  77      28.433  30.870  44.190  1.00 25.77           C  
ATOM    581  CD2 PHE L  77      29.190  30.881  41.956  1.00 25.63           C  
ATOM    582  CE1 PHE L  77      27.519  31.851  43.887  1.00 25.75           C  
ATOM    583  CE2 PHE L  77      28.275  31.862  41.648  1.00 25.61           C  
ATOM    584  CZ  PHE L  77      27.432  32.351  42.613  1.00 26.14           C  
ATOM    585  C   PHE L  77      32.495  28.902  44.479  1.00 26.58           C  
ATOM    586  O   PHE L  77      33.433  28.665  43.721  1.00 28.19           O  
ATOM    587  N   THR L  78      32.306  28.214  45.634  1.00 23.94           N  
ATOM    588  CA  THR L  78      33.227  27.182  46.018  1.00 23.98           C  
ATOM    589  CB  THR L  78      34.224  27.676  47.019  1.00 30.72           C  
ATOM    590  OG1 THR L  78      34.893  28.827  46.531  1.00 31.01           O  
ATOM    591  CG2 THR L  78      35.254  26.574  47.252  1.00 30.97           C  
ATOM    592  C   THR L  78      32.472  26.061  46.682  1.00 25.11           C  
ATOM    593  O   THR L  78      31.437  26.278  47.315  1.00 30.81           O  
ATOM    594  N   LEU L  79      32.977  24.816  46.535  1.00 27.20           N  
ATOM    595  CA  LEU L  79      32.403  23.666  47.181  1.00 26.57           C  
ATOM    596  CB  LEU L  79      31.966  22.566  46.200  1.00 22.73           C  
ATOM    597  CG  LEU L  79      31.356  21.330  46.884  1.00 22.46           C  
ATOM    598  CD1 LEU L  79      30.068  21.690  47.643  1.00 22.56           C  
ATOM    599  CD2 LEU L  79      31.150  20.190  45.874  1.00 21.95           C  
ATOM    600  C   LEU L  79      33.486  23.086  48.033  1.00 27.06           C  
ATOM    601  O   LEU L  79      34.586  22.814  47.551  1.00 24.81           O  
ATOM    602  N   THR L  80      33.204  22.874  49.333  1.00 23.86           N  
ATOM    603  CA  THR L  80      34.231  22.366  50.194  1.00 24.78           C  
ATOM    604  CB  THR L  80      34.561  23.287  51.330  1.00 30.46           C  
ATOM    605  OG1 THR L  80      34.992  24.545  50.831  1.00 35.69           O  
ATOM    606  CG2 THR L  80      35.671  22.644  52.177  1.00 30.68           C  
ATOM    607  C   THR L  80      33.772  21.083  50.796  1.00 26.59           C  
ATOM    608  O   THR L  80      32.628  20.951  51.230  1.00 30.98           O  
ATOM    609  N   ILE L  81      34.675  20.086  50.811  1.00 27.53           N  
ATOM    610  CA  ILE L  81      34.361  18.836  51.422  1.00 28.16           C  
ATOM    611  CB  ILE L  81      34.563  17.658  50.520  1.00 26.58           C  
ATOM    612  CG1 ILE L  81      33.715  17.826  49.250  1.00 25.92           C  
ATOM    613  CG2 ILE L  81      34.219  16.384  51.312  1.00 26.10           C  
ATOM    614  CD1 ILE L  81      34.054  16.820  48.150  1.00 27.20           C  
ATOM    615  C   ILE L  81      35.315  18.703  52.552  1.00 29.95           C  
ATOM    616  O   ILE L  81      36.529  18.669  52.356  1.00 28.21           O  
ATOM    617  N   SER L  82      34.779  18.663  53.779  1.00 28.60           N  
ATOM    618  CA  SER L  82      35.635  18.500  54.906  1.00 29.77           C  
ATOM    619  CB  SER L  82      35.074  19.149  56.182  1.00 38.05           C  
ATOM    620  OG  SER L  82      35.973  18.958  57.261  1.00 41.55           O  
ATOM    621  C   SER L  82      35.684  17.023  55.124  1.00 31.49           C  
ATOM    622  O   SER L  82      34.674  16.339  54.972  1.00 41.03           O  
ATOM    623  N   SER L  83      36.862  16.496  55.502  1.00 32.68           N  
ATOM    624  CA  SER L  83      37.030  15.086  55.718  1.00 31.98           C  
ATOM    625  CB  SER L  83      36.417  14.571  57.038  1.00 43.96           C  
ATOM    626  OG  SER L  83      35.001  14.671  57.009  1.00 50.51           O  
ATOM    627  C   SER L  83      36.475  14.292  54.571  1.00 31.76           C  
ATOM    628  O   SER L  83      35.435  13.647  54.683  1.00 35.54           O  
ATOM    629  N   VAL L  84      37.176  14.337  53.420  1.00 28.65           N  
ATOM    630  CA  VAL L  84      36.786  13.606  52.248  1.00 28.91           C  
ATOM    631  CB  VAL L  84      37.681  13.914  51.076  1.00 29.49           C  
ATOM    632  CG1 VAL L  84      39.128  13.561  51.452  1.00 29.52           C  
ATOM    633  CG2 VAL L  84      37.168  13.176  49.834  1.00 29.93           C  
ATOM    634  C   VAL L  84      36.849  12.138  52.552  1.00 29.70           C  
ATOM    635  O   VAL L  84      37.735  11.677  53.272  1.00 30.11           O  
ATOM    636  N   GLN L  85      35.878  11.368  52.014  1.00 32.93           N  
ATOM    637  CA  GLN L  85      35.790   9.955  52.261  1.00 32.91           C  
ATOM    638  CB  GLN L  85      34.412   9.530  52.794  1.00 33.03           C  
ATOM    639  CG  GLN L  85      34.023  10.230  54.099  1.00 36.20           C  
ATOM    640  CD  GLN L  85      34.892   9.688  55.222  1.00 40.03           C  
ATOM    641  OE1 GLN L  85      34.924   8.486  55.478  1.00 36.67           O  
ATOM    642  NE2 GLN L  85      35.619  10.605  55.915  1.00 35.14           N  
ATOM    643  C   GLN L  85      36.009   9.234  50.963  1.00 33.69           C  
ATOM    644  O   GLN L  85      36.050   9.841  49.894  1.00 32.41           O  
ATOM    645  N   ALA L  86      36.164   7.897  51.036  1.00 31.48           N  
ATOM    646  CA  ALA L  86      36.434   7.081  49.884  1.00 31.15           C  
ATOM    647  CB  ALA L  86      36.620   5.595  50.238  1.00 31.18           C  
ATOM    648  C   ALA L  86      35.292   7.180  48.918  1.00 31.70           C  
ATOM    649  O   ALA L  86      35.495   7.213  47.705  1.00 31.89           O  
ATOM    650  N   GLU L  87      34.058   7.236  49.443  1.00 34.16           N  
ATOM    651  CA  GLU L  87      32.844   7.265  48.674  1.00 34.53           C  
ATOM    652  CB  GLU L  87      31.590   7.193  49.561  1.00 31.43           C  
ATOM    653  CG  GLU L  87      31.491   8.344  50.563  1.00 36.53           C  
ATOM    654  CD  GLU L  87      30.251   8.118  51.414  1.00 44.41           C  
ATOM    655  OE1 GLU L  87      29.986   6.937  51.765  1.00 47.47           O  
ATOM    656  OE2 GLU L  87      29.551   9.118  51.723  1.00 42.78           O1-
ATOM    657  C   GLU L  87      32.760   8.520  47.857  1.00 35.14           C  
ATOM    658  O   GLU L  87      32.081   8.555  46.832  1.00 31.45           O  
ATOM    659  N   ASP L  88      33.429   9.589  48.314  1.00 26.16           N  
ATOM    660  CA  ASP L  88      33.407  10.906  47.741  1.00 24.31           C  
ATOM    661  CB  ASP L  88      34.070  11.954  48.653  1.00 24.41           C  
ATOM    662  CG  ASP L  88      33.195  12.079  49.898  1.00 26.41           C  
ATOM    663  OD1 ASP L  88      32.087  11.477  49.905  1.00 26.95           O  
ATOM    664  OD2 ASP L  88      33.624  12.773  50.857  1.00 27.38           O1-
ATOM    665  C   ASP L  88      34.057  10.943  46.387  1.00 25.15           C  
ATOM    666  O   ASP L  88      33.970  11.956  45.695  1.00 24.84           O  
ATOM    667  N   LEU L  89      34.799   9.893  45.991  1.00 23.71           N  
ATOM    668  CA  LEU L  89      35.443   9.934  44.707  1.00 23.60           C  
ATOM    669  CB  LEU L  89      36.308   8.677  44.450  1.00 24.41           C  
ATOM    670  CG  LEU L  89      37.204   8.672  43.186  1.00 27.15           C  
ATOM    671  CD1 LEU L  89      37.998   7.361  43.100  1.00 28.07           C  
ATOM    672  CD2 LEU L  89      36.437   8.934  41.878  1.00 29.01           C  
ATOM    673  C   LEU L  89      34.382  10.040  43.649  1.00 23.97           C  
ATOM    674  O   LEU L  89      33.477   9.211  43.563  1.00 23.43           O  
ATOM    675  N   ALA L  90      34.494  11.085  42.795  1.00 22.32           N  
ATOM    676  CA  ALA L  90      33.534  11.296  41.748  1.00 21.44           C  
ATOM    677  CB  ALA L  90      32.092  11.438  42.262  1.00 21.32           C  
ATOM    678  C   ALA L  90      33.880  12.581  41.057  1.00 22.16           C  
ATOM    679  O   ALA L  90      34.875  13.228  41.384  1.00 21.26           O  
ATOM    680  N   ASP L  91      33.085  12.955  40.033  1.00 21.02           N  
ATOM    681  CA  ASP L  91      33.287  14.215  39.374  1.00 20.04           C  
ATOM    682  CB  ASP L  91      33.061  14.184  37.853  1.00 21.02           C  
ATOM    683  CG  ASP L  91      34.187  13.392  37.207  1.00 35.13           C  
ATOM    684  OD1 ASP L  91      35.069  12.894  37.956  1.00 36.45           O  
ATOM    685  OD2 ASP L  91      34.181  13.279  35.953  1.00 35.42           O1-
ATOM    686  C   ASP L  91      32.270  15.152  39.940  1.00 21.35           C  
ATOM    687  O   ASP L  91      31.134  14.758  40.203  1.00 22.11           O  
ATOM    688  N   TYR L  92      32.666  16.422  40.162  1.00 19.26           N  
ATOM    689  CA  TYR L  92      31.759  17.388  40.707  1.00 18.69           C  
ATOM    690  CB  TYR L  92      32.275  18.072  41.985  1.00 21.66           C  
ATOM    691  CG  TYR L  92      32.318  17.039  43.056  1.00 21.32           C  
ATOM    692  CD1 TYR L  92      33.419  16.234  43.222  1.00 21.01           C  
ATOM    693  CD2 TYR L  92      31.247  16.877  43.900  1.00 19.98           C  
ATOM    694  CE1 TYR L  92      33.445  15.283  44.217  1.00 19.48           C  
ATOM    695  CE2 TYR L  92      31.270  15.929  44.894  1.00 18.84           C  
ATOM    696  CZ  TYR L  92      32.369  15.129  45.055  1.00 20.75           C  
ATOM    697  OH  TYR L  92      32.391  14.156  46.077  1.00 19.47           O  
ATOM    698  C   TYR L  92      31.558  18.456  39.679  1.00 19.64           C  
ATOM    699  O   TYR L  92      32.519  19.023  39.162  1.00 21.08           O  
ATOM    700  N   PHE L  93      30.278  18.750  39.362  1.00 19.45           N  
ATOM    701  CA  PHE L  93      29.970  19.719  38.349  1.00 19.63           C  
ATOM    702  CB  PHE L  93      29.040  19.190  37.238  1.00 20.17           C  
ATOM    703  CG  PHE L  93      29.622  18.005  36.540  1.00 19.83           C  
ATOM    704  CD1 PHE L  93      29.378  16.734  37.007  1.00 19.24           C  
ATOM    705  CD2 PHE L  93      30.390  18.148  35.410  1.00 20.44           C  
ATOM    706  CE1 PHE L  93      29.900  15.635  36.366  1.00 20.47           C  
ATOM    707  CE2 PHE L  93      30.914  17.051  34.767  1.00 20.29           C  
ATOM    708  CZ  PHE L  93      30.671  15.788  35.242  1.00 21.91           C  
ATOM    709  C   PHE L  93      29.186  20.823  38.993  1.00 21.13           C  
ATOM    710  O   PHE L  93      28.428  20.595  39.935  1.00 22.97           O  
ATOM    711  N   CYS L  94      29.370  22.065  38.501  1.00 20.92           N  
ATOM    712  CA  CYS L  94      28.593  23.179  38.964  1.00 21.54           C  
ATOM    713  CB  CYS L  94      29.426  24.405  39.413  1.00 22.83           C  
ATOM    714  SG  CYS L  94      30.499  25.087  38.110  1.00 24.89           S  
ATOM    715  C   CYS L  94      27.746  23.572  37.796  1.00 21.99           C  
ATOM    716  O   CYS L  94      28.153  23.386  36.650  1.00 21.63           O  
ATOM    717  N   GLN L  95      26.530  24.092  38.054  1.00 22.26           N  
ATOM    718  CA  GLN L  95      25.645  24.442  36.975  1.00 21.82           C  
ATOM    719  CB  GLN L  95      24.501  23.440  36.762  1.00 21.02           C  
ATOM    720  CG  GLN L  95      23.569  23.826  35.609  1.00 21.72           C  
ATOM    721  CD  GLN L  95      22.291  23.014  35.750  1.00 26.78           C  
ATOM    722  OE1 GLN L  95      22.160  22.189  36.651  1.00 25.14           O  
ATOM    723  NE2 GLN L  95      21.313  23.260  34.839  1.00 26.20           N  
ATOM    724  C   GLN L  95      24.974  25.734  37.305  1.00 22.66           C  
ATOM    725  O   GLN L  95      24.729  26.054  38.465  1.00 22.30           O  
ATOM    726  N   GLN L  96      24.633  26.499  36.257  1.00 27.82           N  
ATOM    727  CA  GLN L  96      23.978  27.762  36.393  1.00 27.25           C  
ATOM    728  CB  GLN L  96      24.600  28.771  35.414  1.00 23.15           C  
ATOM    729  CG  GLN L  96      23.847  30.076  35.234  1.00 22.63           C  
ATOM    730  CD  GLN L  96      23.057  29.927  33.945  1.00 34.56           C  
ATOM    731  OE1 GLN L  96      22.174  30.727  33.651  1.00 32.55           O  
ATOM    732  NE2 GLN L  96      23.383  28.882  33.138  1.00 27.96           N  
ATOM    733  C   GLN L  96      22.515  27.549  36.112  1.00 28.05           C  
ATOM    734  O   GLN L  96      22.125  27.132  35.025  1.00 23.17           O  
ATOM    735  N   HIS L  97      21.681  27.797  37.147  1.00 29.83           N  
ATOM    736  CA  HIS L  97      20.237  27.797  37.163  1.00 30.89           C  
ATOM    737  ND1 HIS L  97      19.656  25.583  40.240  1.00 33.85           N  
ATOM    738  CG  HIS L  97      19.816  26.042  38.951  1.00 33.72           C  
ATOM    739  CB  HIS L  97      19.643  27.473  38.542  1.00 31.95           C  
ATOM    740  NE2 HIS L  97      20.162  23.813  38.992  1.00 35.77           N  
ATOM    741  CD2 HIS L  97      20.124  24.950  38.204  1.00 32.30           C  
ATOM    742  CE1 HIS L  97      19.875  24.244  40.207  1.00 35.56           C  
ATOM    743  C   HIS L  97      19.662  29.127  36.759  1.00 30.32           C  
ATOM    744  O   HIS L  97      18.447  29.264  36.642  1.00 30.71           O  
ATOM    745  N   TYR L  98      20.493  30.179  36.657  1.00 29.56           N  
ATOM    746  CA  TYR L  98      19.984  31.519  36.515  1.00 29.94           C  
ATOM    747  CB  TYR L  98      21.120  32.562  36.568  1.00 30.03           C  
ATOM    748  CG  TYR L  98      20.517  33.922  36.635  1.00 31.02           C  
ATOM    749  CD1 TYR L  98      19.970  34.370  37.815  1.00 30.95           C  
ATOM    750  CD2 TYR L  98      20.514  34.756  35.540  1.00 32.31           C  
ATOM    751  CE1 TYR L  98      19.414  35.623  37.901  1.00 34.10           C  
ATOM    752  CE2 TYR L  98      19.958  36.011  35.620  1.00 31.31           C  
ATOM    753  CZ  TYR L  98      19.405  36.446  36.802  1.00 36.74           C  
ATOM    754  OH  TYR L  98      18.833  37.733  36.888  1.00 40.25           O  
ATOM    755  C   TYR L  98      19.182  31.751  35.264  1.00 31.48           C  
ATOM    756  O   TYR L  98      18.063  32.261  35.337  1.00 32.32           O  
ATOM    757  N   SER L  99      19.699  31.377  34.080  1.00 30.23           N  
ATOM    758  CA  SER L  99      18.977  31.702  32.886  1.00 30.55           C  
ATOM    759  CB  SER L  99      19.320  33.105  32.355  1.00 31.54           C  
ATOM    760  OG  SER L  99      18.580  33.378  31.174  1.00 34.97           O  
ATOM    761  C   SER L  99      19.333  30.713  31.822  1.00 32.22           C  
ATOM    762  O   SER L  99      20.371  30.057  31.884  1.00 30.94           O  
ATOM    763  N   THR L 100      18.463  30.581  30.801  1.00 32.37           N  
ATOM    764  CA  THR L 100      18.727  29.650  29.744  1.00 31.30           C  
ATOM    765  CB  THR L 100      17.511  29.289  28.940  1.00 32.84           C  
ATOM    766  OG1 THR L 100      17.008  30.433  28.265  1.00 34.23           O  
ATOM    767  CG2 THR L 100      16.444  28.725  29.894  1.00 29.86           C  
ATOM    768  C   THR L 100      19.698  30.292  28.807  1.00 31.01           C  
ATOM    769  O   THR L 100      19.736  31.515  28.671  1.00 33.56           O  
ATOM    770  N   PRO L 101      20.503  29.486  28.169  1.00 31.18           N  
ATOM    771  CA  PRO L 101      20.490  28.065  28.392  1.00 29.96           C  
ATOM    772  CD  PRO L 101      21.039  29.833  26.865  1.00 30.43           C  
ATOM    773  CB  PRO L 101      21.150  27.438  27.162  1.00 30.39           C  
ATOM    774  CG  PRO L 101      21.873  28.607  26.468  1.00 30.53           C  
ATOM    775  C   PRO L 101      21.201  27.747  29.672  1.00 29.60           C  
ATOM    776  O   PRO L 101      22.101  28.494  30.052  1.00 30.19           O  
ATOM    777  N   TYR L 102      20.831  26.636  30.341  1.00 29.48           N  
ATOM    778  CA  TYR L 102      21.472  26.295  31.578  1.00 28.80           C  
ATOM    779  CB  TYR L 102      20.657  25.314  32.441  1.00 28.84           C  
ATOM    780  CG  TYR L 102      19.305  25.916  32.635  1.00 27.01           C  
ATOM    781  CD1 TYR L 102      19.082  26.887  33.584  1.00 31.00           C  
ATOM    782  CD2 TYR L 102      18.257  25.516  31.839  1.00 31.62           C  
ATOM    783  CE1 TYR L 102      17.830  27.435  33.746  1.00 30.79           C  
ATOM    784  CE2 TYR L 102      17.004  26.058  31.997  1.00 31.10           C  
ATOM    785  CZ  TYR L 102      16.789  27.020  32.954  1.00 35.58           C  
ATOM    786  OH  TYR L 102      15.505  27.580  33.122  1.00 46.46           O  
ATOM    787  C   TYR L 102      22.748  25.617  31.194  1.00 30.46           C  
ATOM    788  O   TYR L 102      22.755  24.693  30.381  1.00 35.24           O  
ATOM    789  N   THR L 103      23.874  26.071  31.775  1.00 21.55           N  
ATOM    790  CA  THR L 103      25.165  25.576  31.385  1.00 21.40           C  
ATOM    791  CB  THR L 103      26.079  26.658  30.891  1.00 22.18           C  
ATOM    792  OG1 THR L 103      26.290  27.620  31.916  1.00 24.88           O  
ATOM    793  CG2 THR L 103      25.446  27.322  29.658  1.00 21.09           C  
ATOM    794  C   THR L 103      25.849  24.943  32.561  1.00 22.04           C  
ATOM    795  O   THR L 103      25.715  25.396  33.695  1.00 20.21           O  
ATOM    796  N   PHE L 104      26.618  23.865  32.294  1.00 21.09           N  
ATOM    797  CA  PHE L 104      27.344  23.161  33.317  1.00 21.35           C  
ATOM    798  CB  PHE L 104      27.313  21.622  33.215  1.00 19.76           C  
ATOM    799  CG  PHE L 104      25.978  21.034  33.525  1.00 18.59           C  
ATOM    800  CD1 PHE L 104      25.607  20.785  34.821  1.00 19.43           C  
ATOM    801  CD2 PHE L 104      25.095  20.707  32.528  1.00 18.92           C  
ATOM    802  CE1 PHE L 104      24.384  20.231  35.109  1.00 20.68           C  
ATOM    803  CE2 PHE L 104      23.871  20.153  32.818  1.00 19.37           C  
ATOM    804  CZ  PHE L 104      23.503  19.910  34.113  1.00 19.47           C  
ATOM    805  C   PHE L 104      28.798  23.476  33.150  1.00 23.03           C  
ATOM    806  O   PHE L 104      29.251  23.870  32.078  1.00 23.00           O  
ATOM    807  N   GLY L 105      29.571  23.315  34.239  1.00 22.54           N  
ATOM    808  CA  GLY L 105      30.988  23.524  34.169  1.00 21.64           C  
ATOM    809  C   GLY L 105      31.599  22.242  33.675  1.00 22.69           C  
ATOM    810  O   GLY L 105      30.905  21.251  33.470  1.00 21.82           O  
ATOM    811  N   GLY L 106      32.931  22.256  33.459  1.00 24.64           N  
ATOM    812  CA  GLY L 106      33.709  21.146  32.970  1.00 24.59           C  
ATOM    813  C   GLY L 106      33.783  20.026  33.968  1.00 25.85           C  
ATOM    814  O   GLY L 106      33.863  18.858  33.586  1.00 22.98           O  
ATOM    815  N   GLY L 107      33.829  20.352  35.275  1.00 22.70           N  
ATOM    816  CA  GLY L 107      33.895  19.338  36.292  1.00 23.04           C  
ATOM    817  C   GLY L 107      35.256  19.304  36.920  1.00 24.82           C  
ATOM    818  O   GLY L 107      36.239  19.787  36.357  1.00 29.18           O  
ATOM    819  N   THR L 108      35.309  18.755  38.155  1.00 22.98           N  
ATOM    820  CA  THR L 108      36.528  18.552  38.882  1.00 22.64           C  
ATOM    821  CB  THR L 108      36.639  19.387  40.125  1.00 22.85           C  
ATOM    822  OG1 THR L 108      36.551  20.765  39.797  1.00 23.49           O  
ATOM    823  CG2 THR L 108      37.990  19.088  40.800  1.00 21.44           C  
ATOM    824  C   THR L 108      36.512  17.117  39.309  1.00 23.79           C  
ATOM    825  O   THR L 108      35.589  16.673  39.993  1.00 24.39           O  
ATOM    826  N   LYS L 109      37.545  16.349  38.912  1.00 27.79           N  
ATOM    827  CA  LYS L 109      37.579  14.954  39.239  1.00 28.30           C  
ATOM    828  CB  LYS L 109      38.274  14.089  38.176  1.00 25.95           C  
ATOM    829  CG  LYS L 109      38.153  12.588  38.441  1.00 31.26           C  
ATOM    830  CD  LYS L 109      38.487  11.729  37.221  1.00 35.68           C  
ATOM    831  CE  LYS L 109      38.363  10.226  37.478  1.00 40.29           C  
ATOM    832  NZ  LYS L 109      38.469   9.487  36.201  1.00 45.11           N1+
ATOM    833  C   LYS L 109      38.333  14.792  40.515  1.00 30.47           C  
ATOM    834  O   LYS L 109      39.364  15.426  40.735  1.00 27.85           O  
ATOM    835  N   LEU L 110      37.817  13.919  41.397  1.00 33.79           N  
ATOM    836  CA  LEU L 110      38.411  13.712  42.681  1.00 34.42           C  
ATOM    837  CB  LEU L 110      37.336  13.813  43.778  1.00 26.80           C  
ATOM    838  CG  LEU L 110      37.834  13.862  45.230  1.00 28.99           C  
ATOM    839  CD1 LEU L 110      38.584  15.170  45.528  1.00 29.60           C  
ATOM    840  CD2 LEU L 110      36.667  13.639  46.202  1.00 29.85           C  
ATOM    841  C   LEU L 110      38.977  12.321  42.682  1.00 35.74           C  
ATOM    842  O   LEU L 110      38.256  11.345  42.472  1.00 29.18           O  
ATOM    843  N   GLU L 111      40.301  12.208  42.910  1.00 27.45           N  
ATOM    844  CA  GLU L 111      40.972  10.938  42.955  1.00 27.83           C  
ATOM    845  CB  GLU L 111      42.210  10.868  42.047  1.00 34.30           C  
ATOM    846  CG  GLU L 111      41.881  10.924  40.558  1.00 41.14           C  
ATOM    847  CD  GLU L 111      43.188  10.930  39.780  1.00 46.43           C  
ATOM    848  OE1 GLU L 111      44.216  11.390  40.344  1.00 45.79           O  
ATOM    849  OE2 GLU L 111      43.175  10.482  38.603  1.00 42.83           O1-
ATOM    850  C   GLU L 111      41.476  10.786  44.353  1.00 28.66           C  
ATOM    851  O   GLU L 111      41.777  11.774  45.017  1.00 33.15           O  
ATOM    852  N   ILE L 112      41.600   9.535  44.840  1.00 31.58           N  
ATOM    853  CA  ILE L 112      42.001   9.377  46.207  1.00 32.40           C  
ATOM    854  CB  ILE L 112      41.159   8.393  46.963  1.00 29.16           C  
ATOM    855  CG1 ILE L 112      39.687   8.843  46.977  1.00 40.78           C  
ATOM    856  CG2 ILE L 112      41.757   8.252  48.372  1.00 40.72           C  
ATOM    857  CD1 ILE L 112      39.460  10.200  47.646  1.00 32.60           C  
ATOM    858  C   ILE L 112      43.413   8.899  46.255  1.00 33.78           C  
ATOM    859  O   ILE L 112      43.806   7.971  45.550  1.00 31.31           O  
ATOM    860  N   ARG L 113      44.218   9.572  47.097  1.00 29.87           N  
ATOM    861  CA  ARG L 113      45.599   9.267  47.303  1.00 30.01           C  
ATOM    862  CB  ARG L 113      46.427  10.542  47.551  1.00 39.28           C  
ATOM    863  CG  ARG L 113      47.916  10.309  47.803  1.00 45.55           C  
ATOM    864  CD  ARG L 113      48.672  11.583  48.200  1.00 49.45           C  
ATOM    865  NE  ARG L 113      48.737  12.458  46.997  1.00  0.00           N  
ATOM    866  CZ  ARG L 113      49.800  12.365  46.147  1.00  0.00           C  
ATOM    867  NH1 ARG L 113      50.841  11.534  46.447  1.00  0.00           N1+
ATOM    868  NH2 ARG L 113      49.819  13.094  44.994  1.00  0.00           N  
ATOM    869  C   ARG L 113      45.682   8.397  48.554  1.00 30.18           C  
ATOM    870  O   ARG L 113      44.667   8.311  49.298  1.00 37.62           O  
ATOM    871  OXT ARG L 113      46.768   7.802  48.783  1.00  0.00           O1-
TER     872      ARG L 113 
ATOM    873  N   GLU H 114       6.928   6.127  43.634  1.00 51.24           N1+
ATOM    874  CA  GLU H 114       7.227   7.531  43.994  1.00 50.76           C  
ATOM    875  CB  GLU H 114       7.095   7.749  45.510  1.00 47.53           C  
ATOM    876  CG  GLU H 114       7.656   9.100  45.970  1.00 53.42           C  
ATOM    877  CD  GLU H 114       6.794  10.221  45.410  1.00 59.28           C  
ATOM    878  OE1 GLU H 114       6.031   9.961  44.442  1.00 58.69           O  
ATOM    879  OE2 GLU H 114       6.891  11.360  45.943  1.00 31.91           O1-
ATOM    880  C   GLU H 114       8.605   7.961  43.615  1.00 50.65           C  
ATOM    881  O   GLU H 114       8.813   9.120  43.265  1.00 46.28           O  
ATOM    882  N   VAL H 115       9.586   7.037  43.647  1.00 47.07           N  
ATOM    883  CA  VAL H 115      10.941   7.458  43.423  1.00 45.78           C  
ATOM    884  CB  VAL H 115      11.925   6.324  43.478  1.00 45.53           C  
ATOM    885  CG1 VAL H 115      13.323   6.853  43.110  1.00 45.68           C  
ATOM    886  CG2 VAL H 115      11.862   5.705  44.884  1.00 46.11           C  
ATOM    887  C   VAL H 115      11.101   8.138  42.109  1.00 43.93           C  
ATOM    888  O   VAL H 115      11.543   9.285  42.097  1.00 42.29           O  
ATOM    889  N   GLN H 116      10.773   7.429  41.004  1.00 45.52           N  
ATOM    890  CA  GLN H 116      10.643   7.903  39.651  1.00 44.09           C  
ATOM    891  CB  GLN H 116      10.276   9.377  39.422  1.00 40.33           C  
ATOM    892  CG  GLN H 116      11.389  10.396  39.606  1.00 53.71           C  
ATOM    893  CD  GLN H 116      10.894  11.614  38.854  1.00 61.49           C  
ATOM    894  OE1 GLN H 116       9.846  11.566  38.212  1.00 62.47           O  
ATOM    895  NE2 GLN H 116      11.639  12.746  38.945  1.00 58.78           N  
ATOM    896  C   GLN H 116      11.722   7.584  38.667  1.00 41.98           C  
ATOM    897  O   GLN H 116      12.541   6.692  38.835  1.00 37.07           O  
ATOM    898  N   LEU H 117      11.645   8.391  37.583  1.00 31.44           N  
ATOM    899  CA  LEU H 117      12.280   8.545  36.309  1.00 28.19           C  
ATOM    900  CB  LEU H 117      13.453   9.535  36.319  1.00 26.93           C  
ATOM    901  CG  LEU H 117      12.996  10.946  36.728  1.00 26.35           C  
ATOM    902  CD1 LEU H 117      14.113  11.977  36.521  1.00 26.27           C  
ATOM    903  CD2 LEU H 117      11.678  11.334  36.035  1.00 26.29           C  
ATOM    904  C   LEU H 117      12.702   7.271  35.672  1.00 28.06           C  
ATOM    905  O   LEU H 117      13.826   6.803  35.843  1.00 27.50           O  
ATOM    906  N   GLN H 118      11.788   6.717  34.847  1.00 26.62           N  
ATOM    907  CA  GLN H 118      12.059   5.526  34.102  1.00 25.93           C  
ATOM    908  CB  GLN H 118      10.867   4.554  34.033  1.00 31.74           C  
ATOM    909  CG  GLN H 118      10.572   3.828  35.349  1.00 39.79           C  
ATOM    910  CD  GLN H 118      10.084   4.827  36.389  1.00 49.15           C  
ATOM    911  OE1 GLN H 118       9.298   5.727  36.097  1.00 49.01           O  
ATOM    912  NE2 GLN H 118      10.566   4.660  37.650  1.00 46.56           N  
ATOM    913  C   GLN H 118      12.355   5.956  32.705  1.00 25.19           C  
ATOM    914  O   GLN H 118      11.622   6.755  32.125  1.00 29.25           O  
ATOM    915  N   GLN H 119      13.458   5.433  32.132  1.00 24.11           N  
ATOM    916  CA  GLN H 119      13.833   5.806  30.801  1.00 23.20           C  
ATOM    917  CB  GLN H 119      15.213   6.489  30.724  1.00 24.20           C  
ATOM    918  CG  GLN H 119      15.226   7.875  31.382  1.00 23.09           C  
ATOM    919  CD  GLN H 119      16.591   8.520  31.167  1.00 24.94           C  
ATOM    920  OE1 GLN H 119      17.265   8.913  32.117  1.00 26.25           O  
ATOM    921  NE2 GLN H 119      17.003   8.648  29.877  1.00 20.44           N  
ATOM    922  C   GLN H 119      13.829   4.589  29.928  1.00 24.11           C  
ATOM    923  O   GLN H 119      13.749   3.460  30.411  1.00 26.93           O  
ATOM    924  N   SER H 120      13.890   4.810  28.598  1.00 25.08           N  
ATOM    925  CA  SER H 120      13.847   3.754  27.627  1.00 25.66           C  
ATOM    926  CB  SER H 120      13.636   4.257  26.188  1.00 32.06           C  
ATOM    927  OG  SER H 120      12.432   5.002  26.098  1.00 34.83           O  
ATOM    928  C   SER H 120      15.159   3.034  27.635  1.00 26.86           C  
ATOM    929  O   SER H 120      16.142   3.488  28.217  1.00 33.73           O  
ATOM    930  N   GLY H 121      15.197   1.863  26.972  1.00 25.30           N  
ATOM    931  CA  GLY H 121      16.386   1.061  26.939  1.00 24.89           C  
ATOM    932  C   GLY H 121      17.315   1.604  25.901  1.00 25.96           C  
ATOM    933  O   GLY H 121      16.935   2.439  25.082  1.00 25.92           O  
ATOM    934  N   ALA H 122      18.561   1.088  25.893  1.00 23.96           N  
ATOM    935  CA  ALA H 122      19.581   1.560  25.000  1.00 23.96           C  
ATOM    936  CB  ALA H 122      20.930   0.846  25.176  1.00 22.55           C  
ATOM    937  C   ALA H 122      19.125   1.346  23.596  1.00 25.26           C  
ATOM    938  O   ALA H 122      18.385   0.408  23.302  1.00 26.02           O  
ATOM    939  N   GLU H 123      19.552   2.243  22.684  1.00 26.78           N  
ATOM    940  CA  GLU H 123      19.105   2.150  21.326  1.00 26.77           C  
ATOM    941  CB  GLU H 123      18.257   3.359  20.892  1.00 33.25           C  
ATOM    942  CG  GLU H 123      16.955   3.542  21.678  1.00 37.65           C  
ATOM    943  CD  GLU H 123      15.868   2.690  21.040  1.00 44.34           C  
ATOM    944  OE1 GLU H 123      16.171   1.992  20.037  1.00 44.59           O  
ATOM    945  OE2 GLU H 123      14.717   2.731  21.551  1.00 45.07           O1-
ATOM    946  C   GLU H 123      20.287   2.138  20.407  1.00 26.91           C  
ATOM    947  O   GLU H 123      21.298   2.796  20.649  1.00 31.57           O  
ATOM    948  N   LEU H 124      20.173   1.349  19.320  1.00 26.49           N  
ATOM    949  CA  LEU H 124      21.163   1.301  18.283  1.00 26.41           C  
ATOM    950  CB  LEU H 124      21.628  -0.128  17.942  1.00 23.98           C  
ATOM    951  CG  LEU H 124      22.625  -0.210  16.769  1.00 23.98           C  
ATOM    952  CD1 LEU H 124      23.945   0.507  17.091  1.00 23.82           C  
ATOM    953  CD2 LEU H 124      22.828  -1.665  16.314  1.00 25.54           C  
ATOM    954  C   LEU H 124      20.477   1.848  17.076  1.00 28.59           C  
ATOM    955  O   LEU H 124      19.455   1.313  16.647  1.00 27.82           O  
ATOM    956  N   VAL H 125      21.023   2.936  16.499  1.00 28.19           N  
ATOM    957  CA  VAL H 125      20.360   3.557  15.394  1.00 29.52           C  
ATOM    958  CB  VAL H 125      19.683   4.834  15.813  1.00 29.83           C  
ATOM    959  CG1 VAL H 125      20.709   5.717  16.538  1.00 30.52           C  
ATOM    960  CG2 VAL H 125      19.049   5.502  14.585  1.00 29.83           C  
ATOM    961  C   VAL H 125      21.358   3.834  14.311  1.00 30.45           C  
ATOM    962  O   VAL H 125      22.540   4.051  14.572  1.00 28.51           O  
ATOM    963  N   LYS H 126      20.875   3.801  13.053  1.00 28.46           N  
ATOM    964  CA  LYS H 126      21.650   4.025  11.863  1.00 28.83           C  
ATOM    965  CB  LYS H 126      20.905   3.609  10.591  1.00 29.56           C  
ATOM    966  CG  LYS H 126      20.615   2.113  10.548  1.00 47.48           C  
ATOM    967  CD  LYS H 126      19.442   1.777   9.631  1.00 54.70           C  
ATOM    968  CE  LYS H 126      18.098   2.171  10.247  1.00 59.30           C  
ATOM    969  NZ  LYS H 126      16.992   1.831   9.326  1.00 59.07           N1+
ATOM    970  C   LYS H 126      21.912   5.495  11.751  1.00 29.30           C  
ATOM    971  O   LYS H 126      21.219   6.320  12.336  1.00 28.38           O  
ATOM    972  N   PRO H 127      22.926   5.805  10.992  1.00 27.16           N  
ATOM    973  CA  PRO H 127      23.393   7.160  10.824  1.00 26.92           C  
ATOM    974  CD  PRO H 127      24.001   4.840  10.814  1.00 26.59           C  
ATOM    975  CB  PRO H 127      24.772   7.044  10.175  1.00 26.98           C  
ATOM    976  CG  PRO H 127      25.282   5.666  10.626  1.00 28.65           C  
ATOM    977  C   PRO H 127      22.529   8.165  10.118  1.00 27.92           C  
ATOM    978  O   PRO H 127      22.946   9.305  10.036  1.00 29.01           O  
ATOM    979  N   GLY H 128      21.477   7.812   9.387  1.00 26.79           N  
ATOM    980  CA  GLY H 128      20.590   8.814   8.849  1.00 25.97           C  
ATOM    981  C   GLY H 128      19.447   9.107   9.758  1.00 26.72           C  
ATOM    982  O   GLY H 128      18.868  10.192   9.737  1.00 27.65           O  
ATOM    983  N   ALA H 129      19.076   8.065  10.521  1.00 24.55           N  
ATOM    984  CA  ALA H 129      17.837   7.914  11.232  1.00 23.12           C  
ATOM    985  CB  ALA H 129      17.638   6.492  11.778  1.00 22.58           C  
ATOM    986  C   ALA H 129      17.642   8.855  12.371  1.00 24.20           C  
ATOM    987  O   ALA H 129      18.492   9.681  12.701  1.00 24.23           O  
ATOM    988  N   SER H 130      16.422   8.774  12.944  1.00 23.19           N  
ATOM    989  CA  SER H 130      16.020   9.563  14.073  1.00 23.57           C  
ATOM    990  CB  SER H 130      14.883  10.546  13.756  1.00 27.68           C  
ATOM    991  OG  SER H 130      13.719   9.826  13.381  1.00 34.62           O  
ATOM    992  C   SER H 130      15.520   8.620  15.128  1.00 23.26           C  
ATOM    993  O   SER H 130      15.148   7.485  14.831  1.00 25.64           O  
ATOM    994  N   VAL H 131      15.519   9.058  16.406  1.00 22.92           N  
ATOM    995  CA  VAL H 131      15.076   8.190  17.461  1.00 21.62           C  
ATOM    996  CB  VAL H 131      16.223   7.576  18.214  1.00 21.83           C  
ATOM    997  CG1 VAL H 131      16.963   8.692  18.969  1.00 20.28           C  
ATOM    998  CG2 VAL H 131      15.696   6.458  19.123  1.00 22.62           C  
ATOM    999  C   VAL H 131      14.262   8.991  18.436  1.00 22.06           C  
ATOM   1000  O   VAL H 131      14.460  10.194  18.595  1.00 22.17           O  
ATOM   1001  N   LYS H 132      13.295   8.333  19.111  1.00 24.50           N  
ATOM   1002  CA  LYS H 132      12.489   9.017  20.082  1.00 25.18           C  
ATOM   1003  CB  LYS H 132      10.985   8.988  19.753  1.00 25.30           C  
ATOM   1004  CG  LYS H 132      10.126   9.810  20.714  1.00 27.91           C  
ATOM   1005  CD  LYS H 132       8.714  10.073  20.191  1.00 29.88           C  
ATOM   1006  CE  LYS H 132       7.931   8.804  19.851  1.00 33.43           C  
ATOM   1007  NZ  LYS H 132       6.579   9.162  19.372  1.00 34.41           N1+
ATOM   1008  C   LYS H 132      12.697   8.317  21.386  1.00 26.13           C  
ATOM   1009  O   LYS H 132      12.391   7.134  21.523  1.00 24.40           O  
ATOM   1010  N   LEU H 133      13.242   9.044  22.383  1.00 21.62           N  
ATOM   1011  CA  LEU H 133      13.513   8.476  23.673  1.00 21.11           C  
ATOM   1012  CB  LEU H 133      14.817   9.009  24.291  1.00 19.12           C  
ATOM   1013  CG  LEU H 133      16.059   8.731  23.425  1.00 19.82           C  
ATOM   1014  CD1 LEU H 133      17.335   9.276  24.085  1.00 19.61           C  
ATOM   1015  CD2 LEU H 133      16.166   7.242  23.055  1.00 19.77           C  
ATOM   1016  C   LEU H 133      12.392   8.891  24.576  1.00 21.98           C  
ATOM   1017  O   LEU H 133      11.833   9.973  24.416  1.00 21.01           O  
ATOM   1018  N   SER H 134      12.027   8.037  25.555  1.00 26.90           N  
ATOM   1019  CA  SER H 134      10.923   8.386  26.411  1.00 27.02           C  
ATOM   1020  CB  SER H 134       9.737   7.411  26.315  1.00 23.87           C  
ATOM   1021  OG  SER H 134      10.106   6.142  26.835  1.00 28.20           O  
ATOM   1022  C   SER H 134      11.372   8.382  27.844  1.00 27.41           C  
ATOM   1023  O   SER H 134      12.334   7.705  28.200  1.00 23.90           O  
ATOM   1024  N   CYS H 135      10.684   9.177  28.698  0.90 22.83           N  
ATOM   1025  CA  CYS H 135      10.981   9.256  30.107  0.90 22.97           C  
ATOM   1026  CB  CYS H 135      11.827  10.501  30.470  0.90 22.10           C  
ATOM   1027  SG  CYS H 135      12.204  10.656  32.244  0.90 24.31           S  
ATOM   1028  C   CYS H 135       9.676   9.342  30.851  0.90 24.20           C  
ATOM   1029  O   CYS H 135       8.963  10.339  30.749  0.90 23.65           O  
ATOM   1030  N   THR H 136       9.348   8.308  31.656  1.00 22.37           N  
ATOM   1031  CA  THR H 136       8.076   8.280  32.329  1.00 22.98           C  
ATOM   1032  CB  THR H 136       7.356   6.976  32.155  1.00 25.19           C  
ATOM   1033  OG1 THR H 136       7.146   6.712  30.776  1.00 33.22           O  
ATOM   1034  CG2 THR H 136       6.011   7.053  32.897  1.00 31.36           C  
ATOM   1035  C   THR H 136       8.285   8.456  33.795  1.00 24.01           C  
ATOM   1036  O   THR H 136       9.092   7.766  34.415  1.00 23.43           O  
ATOM   1037  N   ALA H 137       7.544   9.409  34.389  1.00 25.02           N  
ATOM   1038  CA  ALA H 137       7.667   9.641  35.796  1.00 26.09           C  
ATOM   1039  CB  ALA H 137       7.228  11.051  36.239  1.00 24.45           C  
ATOM   1040  C   ALA H 137       6.821   8.653  36.530  1.00 28.29           C  
ATOM   1041  O   ALA H 137       5.790   8.190  36.042  1.00 28.12           O  
ATOM   1042  N   SER H 138       7.255   8.280  37.742  1.00 27.28           N  
ATOM   1043  CA  SER H 138       6.449   7.405  38.532  1.00 28.45           C  
ATOM   1044  CB  SER H 138       7.046   5.999  38.701  1.00 31.24           C  
ATOM   1045  OG  SER H 138       6.182   5.195  39.490  1.00 36.12           O  
ATOM   1046  C   SER H 138       6.347   8.025  39.884  1.00 29.88           C  
ATOM   1047  O   SER H 138       7.349   8.436  40.469  1.00 30.36           O  
ATOM   1048  N   GLY H 139       5.122   8.157  40.441  1.00 35.26           N  
ATOM   1049  CA  GLY H 139       4.995   8.714  41.763  1.00 35.55           C  
ATOM   1050  C   GLY H 139       4.438  10.108  41.727  1.00 36.20           C  
ATOM   1051  O   GLY H 139       3.795  10.532  42.688  1.00 36.64           O  
ATOM   1052  N   PHE H 140       4.668  10.882  40.645  1.00 35.67           N  
ATOM   1053  CA  PHE H 140       4.091  12.199  40.607  1.00 35.68           C  
ATOM   1054  CB  PHE H 140       4.972  13.319  41.198  1.00 35.38           C  
ATOM   1055  CG  PHE H 140       6.205  13.495  40.386  1.00 36.02           C  
ATOM   1056  CD1 PHE H 140       6.175  14.227  39.223  1.00 36.52           C  
ATOM   1057  CD2 PHE H 140       7.394  12.949  40.801  1.00 35.83           C  
ATOM   1058  CE1 PHE H 140       7.312  14.403  38.472  1.00 36.25           C  
ATOM   1059  CE2 PHE H 140       8.536  13.121  40.054  1.00 36.16           C  
ATOM   1060  CZ  PHE H 140       8.496  13.849  38.890  1.00 35.71           C  
ATOM   1061  C   PHE H 140       3.733  12.539  39.190  1.00 36.25           C  
ATOM   1062  O   PHE H 140       4.061  11.799  38.265  1.00 36.73           O  
ATOM   1063  N   ASN H 141       3.003  13.662  38.996  1.00 38.64           N  
ATOM   1064  CA  ASN H 141       2.555  14.071  37.690  1.00 39.46           C  
ATOM   1065  CB  ASN H 141       1.287  14.943  37.704  1.00 40.50           C  
ATOM   1066  CG  ASN H 141       0.064  14.093  37.984  1.00 42.57           C  
ATOM   1067  OD1 ASN H 141      -0.270  13.193  37.218  1.00 44.02           O  
ATOM   1068  ND2 ASN H 141      -0.636  14.398  39.110  1.00 43.02           N  
ATOM   1069  C   ASN H 141       3.596  14.918  37.033  1.00 38.41           C  
ATOM   1070  O   ASN H 141       4.193  15.800  37.644  1.00 36.90           O  
ATOM   1071  N   ILE H 142       3.799  14.674  35.729  1.00 37.09           N  
ATOM   1072  CA  ILE H 142       4.734  15.371  34.895  1.00 37.02           C  
ATOM   1073  CB  ILE H 142       4.793  14.783  33.518  1.00 37.49           C  
ATOM   1074  CG1 ILE H 142       5.924  15.410  32.695  1.00 36.07           C  
ATOM   1075  CG2 ILE H 142       3.405  14.926  32.882  1.00 37.83           C  
ATOM   1076  CD1 ILE H 142       6.187  14.670  31.385  1.00 38.20           C  
ATOM   1077  C   ILE H 142       4.323  16.807  34.775  1.00 36.57           C  
ATOM   1078  O   ILE H 142       5.160  17.702  34.677  1.00 35.42           O  
ATOM   1079  N   LYS H 143       3.003  17.057  34.761  1.00 37.06           N  
ATOM   1080  CA  LYS H 143       2.449  18.369  34.579  1.00 37.32           C  
ATOM   1081  CB  LYS H 143       0.913  18.368  34.713  1.00 38.10           C  
ATOM   1082  CG  LYS H 143       0.193  17.456  33.720  1.00 38.78           C  
ATOM   1083  CD  LYS H 143      -1.256  17.145  34.106  1.00 40.28           C  
ATOM   1084  CE  LYS H 143      -2.246  18.264  33.775  1.00 40.55           C  
ATOM   1085  NZ  LYS H 143      -3.632  17.809  34.031  1.00 37.78           N1+
ATOM   1086  C   LYS H 143       2.961  19.261  35.668  1.00 36.63           C  
ATOM   1087  O   LYS H 143       3.169  20.456  35.473  1.00 35.84           O  
ATOM   1088  N   ASP H 144       3.159  18.697  36.866  1.00 34.74           N  
ATOM   1089  CA  ASP H 144       3.557  19.454  38.014  1.00 35.43           C  
ATOM   1090  CB  ASP H 144       3.539  18.627  39.307  1.00 36.09           C  
ATOM   1091  CG  ASP H 144       2.087  18.349  39.667  1.00 37.94           C  
ATOM   1092  OD1 ASP H 144       1.187  19.005  39.079  1.00 37.42           O  
ATOM   1093  OD2 ASP H 144       1.861  17.475  40.544  1.00 38.13           O1-
ATOM   1094  C   ASP H 144       4.936  20.009  37.868  1.00 34.61           C  
ATOM   1095  O   ASP H 144       5.253  21.033  38.475  1.00 33.52           O  
ATOM   1096  N   THR H 145       5.795  19.357  37.065  1.00 31.90           N  
ATOM   1097  CA  THR H 145       7.185  19.684  37.131  1.00 31.05           C  
ATOM   1098  CB  THR H 145       7.958  18.484  37.596  1.00 32.24           C  
ATOM   1099  OG1 THR H 145       9.286  18.820  37.951  1.00 32.38           O  
ATOM   1100  CG2 THR H 145       7.950  17.437  36.470  1.00 30.88           C  
ATOM   1101  C   THR H 145       7.746  20.068  35.816  1.00 29.70           C  
ATOM   1102  O   THR H 145       7.065  20.108  34.790  1.00 30.81           O  
ATOM   1103  N   TYR H 146       9.054  20.393  35.835  1.00 23.22           N  
ATOM   1104  CA  TYR H 146       9.610  20.785  34.574  1.00 22.49           C  
ATOM   1105  CB  TYR H 146      10.317  22.153  34.586  1.00 29.27           C  
ATOM   1106  CG  TYR H 146       9.305  23.206  34.911  1.00 30.39           C  
ATOM   1107  CD1 TYR H 146       9.035  23.513  36.222  1.00 30.95           C  
ATOM   1108  CD2 TYR H 146       8.622  23.889  33.927  1.00 29.98           C  
ATOM   1109  CE1 TYR H 146       8.113  24.477  36.551  1.00 33.55           C  
ATOM   1110  CE2 TYR H 146       7.694  24.857  34.249  1.00 31.87           C  
ATOM   1111  CZ  TYR H 146       7.438  25.153  35.566  1.00 35.11           C  
ATOM   1112  OH  TYR H 146       6.491  26.141  35.913  1.00 38.87           O  
ATOM   1113  C   TYR H 146      10.613  19.732  34.217  1.00 22.88           C  
ATOM   1114  O   TYR H 146      11.486  19.401  35.019  1.00 28.48           O  
ATOM   1115  N   ILE H 147      10.505  19.167  32.994  1.00 23.69           N  
ATOM   1116  CA  ILE H 147      11.383  18.093  32.617  1.00 23.51           C  
ATOM   1117  CB  ILE H 147      10.703  16.953  31.916  1.00 23.67           C  
ATOM   1118  CG1 ILE H 147       9.751  16.260  32.903  1.00 14.46           C  
ATOM   1119  CG2 ILE H 147      11.778  16.013  31.341  1.00 16.31           C  
ATOM   1120  CD1 ILE H 147       8.986  15.086  32.306  1.00 15.93           C  
ATOM   1121  C   ILE H 147      12.482  18.607  31.743  1.00 23.72           C  
ATOM   1122  O   ILE H 147      12.260  19.349  30.787  1.00 22.92           O  
ATOM   1123  N   HIS H 148      13.724  18.210  32.089  1.00 17.98           N  
ATOM   1124  CA  HIS H 148      14.909  18.636  31.403  1.00 16.29           C  
ATOM   1125  ND1 HIS H 148      16.075  21.723  32.622  1.00 12.45           N  
ATOM   1126  CG  HIS H 148      15.611  20.490  33.017  1.00 16.87           C  
ATOM   1127  CB  HIS H 148      15.985  19.198  32.351  1.00 17.84           C  
ATOM   1128  NE2 HIS H 148      14.730  22.083  34.352  1.00 18.03           N  
ATOM   1129  CD2 HIS H 148      14.790  20.729  34.076  1.00 16.98           C  
ATOM   1130  CE1 HIS H 148      15.519  22.640  33.453  1.00 16.76           C  
ATOM   1131  C   HIS H 148      15.533  17.443  30.745  1.00 16.71           C  
ATOM   1132  O   HIS H 148      15.309  16.306  31.156  1.00 17.68           O  
ATOM   1133  N   TRP H 149      16.316  17.681  29.671  1.00 15.39           N  
ATOM   1134  CA  TRP H 149      17.019  16.615  29.013  1.00 15.54           C  
ATOM   1135  CB  TRP H 149      16.513  16.334  27.590  1.00 15.36           C  
ATOM   1136  CG  TRP H 149      15.144  15.698  27.576  1.00 16.49           C  
ATOM   1137  CD2 TRP H 149      14.921  14.282  27.657  1.00 16.56           C  
ATOM   1138  CD1 TRP H 149      13.912  16.280  27.511  1.00 16.82           C  
ATOM   1139  NE1 TRP H 149      12.935  15.313  27.546  1.00 16.65           N  
ATOM   1140  CE2 TRP H 149      13.543  14.079  27.637  1.00 17.39           C  
ATOM   1141  CE3 TRP H 149      15.795  13.235  27.742  1.00 16.36           C  
ATOM   1142  CZ2 TRP H 149      13.013  12.822  27.704  1.00 16.59           C  
ATOM   1143  CZ3 TRP H 149      15.258  11.968  27.810  1.00 15.56           C  
ATOM   1144  CH2 TRP H 149      13.892  11.765  27.792  1.00 16.16           C  
ATOM   1145  C   TRP H 149      18.465  17.002  28.947  1.00 16.36           C  
ATOM   1146  O   TRP H 149      18.796  18.131  28.583  1.00 16.33           O  
ATOM   1147  N   VAL H 150      19.369  16.060  29.305  1.00 20.04           N  
ATOM   1148  CA  VAL H 150      20.780  16.353  29.333  1.00 20.43           C  
ATOM   1149  CB  VAL H 150      21.345  16.375  30.724  1.00 17.43           C  
ATOM   1150  CG1 VAL H 150      22.859  16.634  30.646  1.00 17.08           C  
ATOM   1151  CG2 VAL H 150      20.569  17.423  31.540  1.00 17.15           C  
ATOM   1152  C   VAL H 150      21.540  15.304  28.570  1.00 21.29           C  
ATOM   1153  O   VAL H 150      21.223  14.116  28.623  1.00 18.29           O  
ATOM   1154  N   ASN H 151      22.598  15.731  27.847  1.00 20.30           N  
ATOM   1155  CA  ASN H 151      23.383  14.805  27.073  1.00 20.36           C  
ATOM   1156  CB  ASN H 151      23.595  15.243  25.614  1.00 19.13           C  
ATOM   1157  CG  ASN H 151      24.282  14.101  24.879  1.00 19.32           C  
ATOM   1158  OD1 ASN H 151      23.830  12.957  24.921  1.00  0.00           O  
ATOM   1159  ND2 ASN H 151      25.409  14.417  24.188  1.00  0.00           N  
ATOM   1160  C   ASN H 151      24.741  14.677  27.691  1.00 21.70           C  
ATOM   1161  O   ASN H 151      25.314  15.653  28.171  1.00 19.88           O  
ATOM   1162  N   GLN H 152      25.275  13.435  27.723  1.00 18.99           N  
ATOM   1163  CA  GLN H 152      26.600  13.230  28.232  1.00 19.24           C  
ATOM   1164  CB  GLN H 152      26.638  12.574  29.625  1.00 19.97           C  
ATOM   1165  CG  GLN H 152      28.058  12.375  30.165  1.00 20.81           C  
ATOM   1166  CD  GLN H 152      27.965  11.825  31.580  1.00 22.74           C  
ATOM   1167  OE1 GLN H 152      27.172  10.929  31.861  1.00 22.89           O  
ATOM   1168  NE2 GLN H 152      28.792  12.380  32.505  1.00 19.76           N  
ATOM   1169  C   GLN H 152      27.327  12.328  27.283  1.00 21.15           C  
ATOM   1170  O   GLN H 152      26.945  11.178  27.074  1.00 22.90           O  
ATOM   1171  N   ARG H 153      28.414  12.851  26.685  1.00 25.06           N  
ATOM   1172  CA  ARG H 153      29.220  12.117  25.753  1.00 26.22           C  
ATOM   1173  CB  ARG H 153      30.062  13.008  24.829  1.00 28.24           C  
ATOM   1174  CG  ARG H 153      29.253  13.934  23.923  1.00 30.10           C  
ATOM   1175  CD  ARG H 153      30.146  14.752  22.988  1.00 33.62           C  
ATOM   1176  NE  ARG H 153      29.280  15.657  22.185  1.00 45.78           N  
ATOM   1177  CZ  ARG H 153      29.648  15.979  20.911  1.00 54.51           C  
ATOM   1178  NH1 ARG H 153      30.747  15.393  20.355  1.00 53.54           N1+
ATOM   1179  NH2 ARG H 153      28.922  16.888  20.196  1.00 51.03           N  
ATOM   1180  C   ARG H 153      30.193  11.309  26.541  1.00 29.48           C  
ATOM   1181  O   ARG H 153      30.442  11.568  27.719  1.00 31.09           O  
ATOM   1182  N   PRO H 154      30.756  10.323  25.908  1.00 37.27           N  
ATOM   1183  CA  PRO H 154      31.697   9.515  26.615  1.00 38.02           C  
ATOM   1184  CD  PRO H 154      30.050   9.571  24.882  1.00 36.58           C  
ATOM   1185  CB  PRO H 154      31.951   8.300  25.723  1.00 37.30           C  
ATOM   1186  CG  PRO H 154      30.622   8.142  24.955  1.00 38.44           C  
ATOM   1187  C   PRO H 154      32.903  10.309  27.001  1.00 39.47           C  
ATOM   1188  O   PRO H 154      33.450  11.029  26.167  1.00 37.78           O  
ATOM   1189  N   GLU H 155      33.326  10.183  28.273  1.00 33.63           N  
ATOM   1190  CA  GLU H 155      34.493  10.844  28.780  1.00 35.50           C  
ATOM   1191  CB  GLU H 155      35.751  10.497  27.963  1.00 42.00           C  
ATOM   1192  CG  GLU H 155      36.131   9.013  27.977  1.00 50.50           C  
ATOM   1193  CD  GLU H 155      37.161   8.794  26.873  1.00 61.19           C  
ATOM   1194  OE1 GLU H 155      38.043   9.680  26.709  1.00 62.64           O  
ATOM   1195  OE2 GLU H 155      37.074   7.752  26.170  1.00 60.00           O1-
ATOM   1196  C   GLU H 155      34.302  12.323  28.672  1.00 36.29           C  
ATOM   1197  O   GLU H 155      35.271  13.080  28.724  1.00 38.37           O  
ATOM   1198  N   GLN H 156      33.042  12.792  28.582  1.00 39.41           N  
ATOM   1199  CA  GLN H 156      32.847  14.202  28.404  1.00 37.84           C  
ATOM   1200  CB  GLN H 156      32.165  14.553  27.069  1.00 43.51           C  
ATOM   1201  CG  GLN H 156      32.331  16.014  26.652  1.00 47.83           C  
ATOM   1202  CD  GLN H 156      33.759  16.197  26.154  1.00 52.66           C  
ATOM   1203  OE1 GLN H 156      34.496  15.229  25.976  1.00 51.71           O  
ATOM   1204  NE2 GLN H 156      34.162  17.473  25.914  1.00 51.69           N  
ATOM   1205  C   GLN H 156      31.967  14.688  29.517  1.00 36.46           C  
ATOM   1206  O   GLN H 156      31.568  13.913  30.385  1.00 38.73           O  
ATOM   1207  N   GLY H 157      31.669  16.005  29.528  1.00 31.07           N  
ATOM   1208  CA  GLY H 157      30.881  16.611  30.567  1.00 30.15           C  
ATOM   1209  C   GLY H 157      29.422  16.580  30.212  1.00 28.94           C  
ATOM   1210  O   GLY H 157      29.009  15.963  29.234  1.00 26.14           O  
ATOM   1211  N   LEU H 158      28.603  17.284  31.023  1.00 23.40           N  
ATOM   1212  CA  LEU H 158      27.173  17.300  30.884  1.00 21.70           C  
ATOM   1213  CB  LEU H 158      26.464  17.427  32.242  1.00 18.03           C  
ATOM   1214  CG  LEU H 158      26.687  16.229  33.181  1.00 18.15           C  
ATOM   1215  CD1 LEU H 158      26.007  16.462  34.538  1.00 17.75           C  
ATOM   1216  CD2 LEU H 158      26.233  14.917  32.525  1.00 16.95           C  
ATOM   1217  C   LEU H 158      26.758  18.479  30.052  1.00 22.36           C  
ATOM   1218  O   LEU H 158      27.283  19.580  30.211  1.00 21.45           O  
ATOM   1219  N   GLU H 159      25.801  18.260  29.118  1.00 23.08           N  
ATOM   1220  CA  GLU H 159      25.304  19.329  28.292  1.00 23.23           C  
ATOM   1221  CB  GLU H 159      25.660  19.193  26.802  1.00 20.04           C  
ATOM   1222  CG  GLU H 159      27.143  19.387  26.481  1.00 25.61           C  
ATOM   1223  CD  GLU H 159      27.305  19.224  24.976  1.00 32.22           C  
ATOM   1224  OE1 GLU H 159      26.261  19.078  24.288  1.00 27.82           O  
ATOM   1225  OE2 GLU H 159      28.468  19.236  24.492  1.00 33.50           O1-
ATOM   1226  C   GLU H 159      23.801  19.335  28.364  1.00 23.18           C  
ATOM   1227  O   GLU H 159      23.158  18.295  28.240  1.00 19.91           O  
ATOM   1228  N   TRP H 160      23.205  20.535  28.539  1.00 19.93           N  
ATOM   1229  CA  TRP H 160      21.777  20.700  28.664  1.00 18.70           C  
ATOM   1230  CB  TRP H 160      21.438  21.934  29.522  1.00 18.48           C  
ATOM   1231  CG  TRP H 160      19.979  22.291  29.657  1.00 19.37           C  
ATOM   1232  CD2 TRP H 160      19.340  23.336  28.907  1.00 18.72           C  
ATOM   1233  CD1 TRP H 160      19.027  21.776  30.486  1.00 19.58           C  
ATOM   1234  NE1 TRP H 160      17.835  22.435  30.300  1.00 19.56           N  
ATOM   1235  CE2 TRP H 160      18.015  23.399  29.333  1.00 20.01           C  
ATOM   1236  CE3 TRP H 160      19.824  24.181  27.951  1.00 19.25           C  
ATOM   1237  CZ2 TRP H 160      17.144  24.310  28.805  1.00 19.44           C  
ATOM   1238  CZ3 TRP H 160      18.941  25.092  27.416  1.00 19.66           C  
ATOM   1239  CH2 TRP H 160      17.627  25.157  27.834  1.00 19.23           C  
ATOM   1240  C   TRP H 160      21.198  20.902  27.291  1.00 19.42           C  
ATOM   1241  O   TRP H 160      21.622  21.796  26.563  1.00 20.06           O  
ATOM   1242  N   ILE H 161      20.287  19.991  26.868  1.00 17.37           N  
ATOM   1243  CA  ILE H 161      19.591  20.052  25.607  1.00 17.66           C  
ATOM   1244  CB  ILE H 161      19.027  18.721  25.200  1.00 18.22           C  
ATOM   1245  CG1 ILE H 161      20.159  17.697  24.998  1.00 17.34           C  
ATOM   1246  CG2 ILE H 161      18.173  18.936  23.942  1.00 17.47           C  
ATOM   1247  CD1 ILE H 161      19.663  16.256  24.871  1.00 18.64           C  
ATOM   1248  C   ILE H 161      18.453  21.040  25.597  1.00 19.73           C  
ATOM   1249  O   ILE H 161      18.380  21.897  24.717  1.00 20.71           O  
ATOM   1250  N   GLY H 162      17.536  20.959  26.588  1.00 18.21           N  
ATOM   1251  CA  GLY H 162      16.383  21.828  26.609  1.00 18.43           C  
ATOM   1252  C   GLY H 162      15.443  21.364  27.683  1.00 20.64           C  
ATOM   1253  O   GLY H 162      15.702  20.364  28.350  1.00 22.92           O  
ATOM   1254  N   ARG H 163      14.319  22.092  27.888  1.00 26.04           N  
ATOM   1255  CA  ARG H 163      13.385  21.674  28.898  1.00 26.17           C  
ATOM   1256  CB  ARG H 163      13.491  22.421  30.238  1.00 30.22           C  
ATOM   1257  CG  ARG H 163      13.143  23.901  30.129  1.00 30.69           C  
ATOM   1258  CD  ARG H 163      12.765  24.540  31.465  1.00 31.94           C  
ATOM   1259  NE  ARG H 163      12.051  25.801  31.127  1.00 34.56           N  
ATOM   1260  CZ  ARG H 163      11.049  26.265  31.924  1.00 37.70           C  
ATOM   1261  NH1 ARG H 163      10.754  25.627  33.093  1.00 36.09           N1+
ATOM   1262  NH2 ARG H 163      10.338  27.367  31.549  1.00 36.90           N  
ATOM   1263  C   ARG H 163      11.996  21.914  28.396  1.00 27.20           C  
ATOM   1264  O   ARG H 163      11.775  22.699  27.474  1.00 29.99           O  
ATOM   1265  N   ILE H 164      11.017  21.204  28.999  1.00 20.47           N  
ATOM   1266  CA  ILE H 164       9.641  21.343  28.618  1.00 20.46           C  
ATOM   1267  CB  ILE H 164       9.066  20.132  27.930  1.00 18.50           C  
ATOM   1268  CG1 ILE H 164       7.663  20.444  27.379  1.00 20.33           C  
ATOM   1269  CG2 ILE H 164       9.098  18.947  28.909  1.00 20.49           C  
ATOM   1270  CD1 ILE H 164       7.127  19.375  26.428  1.00 15.58           C  
ATOM   1271  C   ILE H 164       8.804  21.589  29.834  1.00 21.89           C  
ATOM   1272  O   ILE H 164       9.033  21.018  30.897  1.00 20.57           O  
ATOM   1273  N   ASP H 165       7.807  22.483  29.694  1.00 22.51           N  
ATOM   1274  CA  ASP H 165       6.870  22.752  30.747  1.00 23.76           C  
ATOM   1275  CB  ASP H 165       6.583  24.259  30.880  1.00 26.58           C  
ATOM   1276  CG  ASP H 165       5.642  24.531  32.046  1.00 31.82           C  
ATOM   1277  OD1 ASP H 165       4.917  23.597  32.480  1.00 32.89           O  
ATOM   1278  OD2 ASP H 165       5.632  25.701  32.516  1.00 33.27           O1-
ATOM   1279  C   ASP H 165       5.609  22.063  30.319  1.00 25.48           C  
ATOM   1280  O   ASP H 165       4.868  22.585  29.496  1.00 27.91           O  
ATOM   1281  N   PRO H 166       5.412  20.830  30.801  1.00 27.67           N  
ATOM   1282  CA  PRO H 166       4.387  19.896  30.367  1.00 28.17           C  
ATOM   1283  CD  PRO H 166       6.418  20.191  31.633  1.00 26.43           C  
ATOM   1284  CB  PRO H 166       4.614  18.625  31.183  1.00 28.41           C  
ATOM   1285  CG  PRO H 166       6.103  18.687  31.563  1.00 27.88           C  
ATOM   1286  C   PRO H 166       2.995  20.396  30.489  1.00 28.99           C  
ATOM   1287  O   PRO H 166       2.125  19.896  29.772  1.00 29.08           O  
ATOM   1288  N   ALA H 167       2.735  21.310  31.434  1.00 30.62           N  
ATOM   1289  CA  ALA H 167       1.389  21.778  31.534  1.00 31.57           C  
ATOM   1290  CB  ALA H 167       1.188  22.718  32.735  1.00 30.35           C  
ATOM   1291  C   ALA H 167       1.026  22.545  30.297  1.00 32.56           C  
ATOM   1292  O   ALA H 167       0.000  22.286  29.669  1.00 34.20           O  
ATOM   1293  N   ASN H 168       1.854  23.542  29.933  1.00 30.64           N  
ATOM   1294  CA  ASN H 168       1.604  24.363  28.781  1.00 30.60           C  
ATOM   1295  CB  ASN H 168       2.097  25.818  28.947  1.00 30.38           C  
ATOM   1296  CG  ASN H 168       3.569  25.843  29.326  1.00 30.55           C  
ATOM   1297  OD1 ASN H 168       4.352  24.996  28.905  1.00 31.59           O  
ATOM   1298  ND2 ASN H 168       3.954  26.841  30.165  1.00 29.86           N  
ATOM   1299  C   ASN H 168       2.096  23.770  27.493  1.00 30.50           C  
ATOM   1300  O   ASN H 168       1.464  23.936  26.452  1.00 29.66           O  
ATOM   1301  N   GLY H 169       3.241  23.063  27.526  1.00 29.92           N  
ATOM   1302  CA  GLY H 169       3.826  22.490  26.350  1.00 28.58           C  
ATOM   1303  C   GLY H 169       4.918  23.384  25.813  1.00 29.14           C  
ATOM   1304  O   GLY H 169       5.538  23.035  24.810  1.00 29.86           O  
ATOM   1305  N   HIS H 170       5.204  24.554  26.438  1.00 29.62           N  
ATOM   1306  CA  HIS H 170       6.234  25.374  25.869  1.00 29.69           C  
ATOM   1307  ND1 HIS H 170       6.803  28.264  24.446  1.00  0.00           N  
ATOM   1308  CG  HIS H 170       7.147  27.724  25.662  1.00 36.61           C  
ATOM   1309  CB  HIS H 170       6.261  26.801  26.443  1.00 33.94           C  
ATOM   1310  NE2 HIS H 170       8.831  29.035  24.929  1.00  0.00           N  
ATOM   1311  CD2 HIS H 170       8.390  28.204  25.944  1.00 33.95           C  
ATOM   1312  CE1 HIS H 170       7.845  29.040  24.051  1.00 31.28           C  
ATOM   1313  C   HIS H 170       7.561  24.743  26.145  1.00 29.85           C  
ATOM   1314  O   HIS H 170       7.776  24.157  27.205  1.00 32.07           O  
ATOM   1315  N   THR H 171       8.496  24.843  25.178  1.00 26.59           N  
ATOM   1316  CA  THR H 171       9.783  24.245  25.377  1.00 25.72           C  
ATOM   1317  CB  THR H 171      10.001  23.024  24.532  1.00 25.66           C  
ATOM   1318  OG1 THR H 171       9.966  23.379  23.157  1.00 27.73           O  
ATOM   1319  CG2 THR H 171       8.896  21.997  24.832  1.00 23.63           C  
ATOM   1320  C   THR H 171      10.831  25.226  24.962  1.00 26.46           C  
ATOM   1321  O   THR H 171      10.626  26.013  24.040  1.00 25.38           O  
ATOM   1322  N   GLN H 172      11.988  25.210  25.656  1.00 21.34           N  
ATOM   1323  CA  GLN H 172      13.090  26.042  25.265  1.00 20.55           C  
ATOM   1324  CB  GLN H 172      13.440  27.173  26.245  1.00 26.99           C  
ATOM   1325  CG  GLN H 172      12.475  28.359  26.166  1.00 28.98           C  
ATOM   1326  CD  GLN H 172      12.721  29.090  24.849  1.00 31.30           C  
ATOM   1327  OE1 GLN H 172      13.055  30.272  24.843  1.00  0.00           O  
ATOM   1328  NE2 GLN H 172      12.553  28.380  23.700  1.00  0.00           N  
ATOM   1329  C   GLN H 172      14.282  25.152  25.101  1.00 21.30           C  
ATOM   1330  O   GLN H 172      14.440  24.170  25.825  1.00 25.86           O  
ATOM   1331  N   TYR H 173      15.159  25.484  24.129  1.00 22.88           N  
ATOM   1332  CA  TYR H 173      16.275  24.627  23.825  1.00 23.20           C  
ATOM   1333  CB  TYR H 173      16.244  24.037  22.398  1.00 20.45           C  
ATOM   1334  CG  TYR H 173      14.978  23.287  22.145  1.00 20.88           C  
ATOM   1335  CD1 TYR H 173      13.852  23.975  21.763  1.00 19.34           C  
ATOM   1336  CD2 TYR H 173      14.907  21.917  22.264  1.00 19.91           C  
ATOM   1337  CE1 TYR H 173      12.673  23.317  21.510  1.00 19.08           C  
ATOM   1338  CE2 TYR H 173      13.729  21.251  22.012  1.00 19.77           C  
ATOM   1339  CZ  TYR H 173      12.606  21.952  21.642  1.00 20.45           C  
ATOM   1340  OH  TYR H 173      11.396  21.275  21.383  1.00 20.88           O  
ATOM   1341  C   TYR H 173      17.532  25.442  23.826  1.00 25.04           C  
ATOM   1342  O   TYR H 173      17.502  26.671  23.892  1.00 22.78           O  
ATOM   1343  N   ASP H 174      18.686  24.740  23.811  1.00 25.19           N  
ATOM   1344  CA  ASP H 174      19.961  25.374  23.631  1.00 25.35           C  
ATOM   1345  CB  ASP H 174      21.147  24.470  24.038  1.00 23.92           C  
ATOM   1346  CG  ASP H 174      22.462  25.247  24.005  1.00 27.06           C  
ATOM   1347  OD1 ASP H 174      22.717  25.953  22.993  1.00 26.57           O  
ATOM   1348  OD2 ASP H 174      23.232  25.136  24.995  1.00 25.50           O1-
ATOM   1349  C   ASP H 174      20.014  25.606  22.156  1.00 26.67           C  
ATOM   1350  O   ASP H 174      19.522  24.776  21.395  1.00 24.33           O  
ATOM   1351  N   PRO H 175      20.580  26.685  21.696  1.00 24.39           N  
ATOM   1352  CA  PRO H 175      20.556  26.930  20.282  1.00 24.53           C  
ATOM   1353  CD  PRO H 175      20.620  27.918  22.464  1.00 27.67           C  
ATOM   1354  CB  PRO H 175      21.071  28.355  20.106  1.00 27.25           C  
ATOM   1355  CG  PRO H 175      20.643  29.046  21.416  1.00 27.96           C  
ATOM   1356  C   PRO H 175      21.298  25.887  19.514  1.00 25.39           C  
ATOM   1357  O   PRO H 175      21.000  25.687  18.337  1.00 27.53           O  
ATOM   1358  N   LYS H 176      22.274  25.216  20.149  1.00 24.91           N  
ATOM   1359  CA  LYS H 176      23.051  24.231  19.456  1.00 25.93           C  
ATOM   1360  CB  LYS H 176      24.217  23.691  20.294  1.00 28.82           C  
ATOM   1361  CG  LYS H 176      25.236  24.784  20.612  1.00 41.39           C  
ATOM   1362  CD  LYS H 176      26.359  24.335  21.543  1.00 46.92           C  
ATOM   1363  CE  LYS H 176      27.528  23.697  20.794  1.00 51.01           C  
ATOM   1364  NZ  LYS H 176      28.656  23.457  21.721  1.00 57.80           N1+
ATOM   1365  C   LYS H 176      22.186  23.074  19.069  1.00 26.88           C  
ATOM   1366  O   LYS H 176      22.364  22.470  18.014  1.00 27.83           O  
ATOM   1367  N   PHE H 177      21.259  22.706  19.963  1.00 27.18           N  
ATOM   1368  CA  PHE H 177      20.352  21.604  19.827  1.00 27.18           C  
ATOM   1369  CB  PHE H 177      19.832  21.125  21.188  1.00 27.00           C  
ATOM   1370  CG  PHE H 177      21.061  20.604  21.857  1.00 26.72           C  
ATOM   1371  CD1 PHE H 177      21.566  19.369  21.518  1.00 26.58           C  
ATOM   1372  CD2 PHE H 177      21.719  21.348  22.810  1.00 26.34           C  
ATOM   1373  CE1 PHE H 177      22.700  18.883  22.123  1.00 26.94           C  
ATOM   1374  CE2 PHE H 177      22.856  20.866  23.419  1.00 26.35           C  
ATOM   1375  CZ  PHE H 177      23.346  19.630  23.078  1.00 26.13           C  
ATOM   1376  C   PHE H 177      19.223  21.907  18.893  1.00 29.28           C  
ATOM   1377  O   PHE H 177      18.569  20.990  18.399  1.00 30.00           O  
ATOM   1378  N   GLN H 178      18.911  23.202  18.695  0.90 29.88           N  
ATOM   1379  CA  GLN H 178      17.834  23.591  17.830  0.90 30.45           C  
ATOM   1380  CB  GLN H 178      17.827  25.106  17.550  0.90 35.72           C  
ATOM   1381  CG  GLN H 178      16.768  25.568  16.548  1.00 44.56           C  
ATOM   1382  CD  GLN H 178      15.525  25.998  17.310  1.00 50.64           C  
ATOM   1383  OE1 GLN H 178      15.615  26.691  18.322  1.00 57.79           O  
ATOM   1384  NE2 GLN H 178      14.330  25.582  16.813  1.00 58.12           N  
ATOM   1385  C   GLN H 178      18.002  22.909  16.502  0.90 30.97           C  
ATOM   1386  O   GLN H 178      19.052  22.973  15.862  0.90 34.97           O  
ATOM   1387  N   GLY H 179      16.926  22.225  16.067  1.00 28.69           N  
ATOM   1388  CA  GLY H 179      16.854  21.558  14.801  1.00 27.87           C  
ATOM   1389  C   GLY H 179      17.055  20.090  15.014  1.00 28.52           C  
ATOM   1390  O   GLY H 179      16.410  19.271  14.362  1.00 31.72           O  
ATOM   1391  N   LYS H 180      18.004  19.732  15.901  1.00 27.65           N  
ATOM   1392  CA  LYS H 180      18.330  18.373  16.237  1.00 27.05           C  
ATOM   1393  CB  LYS H 180      19.665  18.287  17.001  1.00 28.30           C  
ATOM   1394  CG  LYS H 180      20.194  16.866  17.191  1.00 31.34           C  
ATOM   1395  CD  LYS H 180      20.702  16.240  15.893  1.00 32.99           C  
ATOM   1396  CE  LYS H 180      22.021  16.840  15.401  1.00 32.91           C  
ATOM   1397  NZ  LYS H 180      23.160  16.164  16.058  1.00 33.46           N1+
ATOM   1398  C   LYS H 180      17.288  17.745  17.120  1.00 27.08           C  
ATOM   1399  O   LYS H 180      16.842  16.625  16.875  1.00 26.71           O  
ATOM   1400  N   ALA H 181      16.844  18.468  18.169  1.00 25.69           N  
ATOM   1401  CA  ALA H 181      16.018  17.824  19.153  1.00 24.62           C  
ATOM   1402  CB  ALA H 181      16.641  17.834  20.557  1.00 23.36           C  
ATOM   1403  C   ALA H 181      14.682  18.482  19.266  1.00 24.94           C  
ATOM   1404  O   ALA H 181      14.541  19.688  19.080  1.00 24.61           O  
ATOM   1405  N   THR H 182      13.656  17.656  19.557  1.00 21.89           N  
ATOM   1406  CA  THR H 182      12.316  18.110  19.794  1.00 21.60           C  
ATOM   1407  CB  THR H 182      11.341  17.715  18.733  1.00 24.86           C  
ATOM   1408  OG1 THR H 182      11.383  16.311  18.545  1.00 25.88           O  
ATOM   1409  CG2 THR H 182      11.675  18.451  17.435  1.00 22.74           C  
ATOM   1410  C   THR H 182      11.850  17.449  21.050  1.00 21.88           C  
ATOM   1411  O   THR H 182      11.950  16.231  21.203  1.00 23.26           O  
ATOM   1412  N   ILE H 183      11.299  18.251  21.979  1.00 21.16           N  
ATOM   1413  CA  ILE H 183      10.839  17.728  23.230  1.00 20.82           C  
ATOM   1414  CB  ILE H 183      11.359  18.509  24.403  1.00 20.40           C  
ATOM   1415  CG1 ILE H 183      12.898  18.459  24.424  1.00 16.53           C  
ATOM   1416  CG2 ILE H 183      10.710  17.955  25.682  1.00 16.98           C  
ATOM   1417  CD1 ILE H 183      13.541  19.458  25.386  1.00 20.25           C  
ATOM   1418  C   ILE H 183       9.346  17.823  23.222  1.00 21.80           C  
ATOM   1419  O   ILE H 183       8.778  18.860  22.884  1.00 21.76           O  
ATOM   1420  N   THR H 184       8.667  16.715  23.572  1.00 20.75           N  
ATOM   1421  CA  THR H 184       7.234  16.683  23.558  1.00 21.04           C  
ATOM   1422  CB  THR H 184       6.724  16.002  22.319  1.00 23.86           C  
ATOM   1423  OG1 THR H 184       5.308  15.969  22.307  1.00 25.14           O  
ATOM   1424  CG2 THR H 184       7.321  14.591  22.223  1.00 24.39           C  
ATOM   1425  C   THR H 184       6.779  15.958  24.792  1.00 23.60           C  
ATOM   1426  O   THR H 184       7.592  15.373  25.505  1.00 25.38           O  
ATOM   1427  N   ALA H 185       5.467  16.010  25.115  1.00 30.92           N  
ATOM   1428  CA  ALA H 185       5.027  15.346  26.313  1.00 30.99           C  
ATOM   1429  CB  ALA H 185       4.985  16.277  27.539  1.00 24.77           C  
ATOM   1430  C   ALA H 185       3.639  14.804  26.119  1.00 33.72           C  
ATOM   1431  O   ALA H 185       2.848  15.316  25.328  1.00 28.90           O  
ATOM   1432  N   ASP H 186       3.330  13.706  26.839  1.00 26.76           N  
ATOM   1433  CA  ASP H 186       2.022  13.114  26.830  1.00 27.34           C  
ATOM   1434  CB  ASP H 186       2.009  11.670  26.297  1.00 35.51           C  
ATOM   1435  CG  ASP H 186       0.561  11.216  26.176  1.00 39.76           C  
ATOM   1436  OD1 ASP H 186      -0.351  12.053  26.417  1.00 40.87           O  
ATOM   1437  OD2 ASP H 186       0.349  10.020  25.841  1.00 42.01           O1-
ATOM   1438  C   ASP H 186       1.593  13.062  28.265  1.00 28.55           C  
ATOM   1439  O   ASP H 186       2.014  12.183  29.013  1.00 35.50           O  
ATOM   1440  N   THR H 187       0.730  14.010  28.680  1.00 31.95           N  
ATOM   1441  CA  THR H 187       0.301  14.115  30.046  1.00 32.78           C  
ATOM   1442  CB  THR H 187      -0.570  15.310  30.305  1.00 33.47           C  
ATOM   1443  OG1 THR H 187      -1.741  15.253  29.502  1.00 40.44           O  
ATOM   1444  CG2 THR H 187       0.238  16.582  29.998  1.00 38.91           C  
ATOM   1445  C   THR H 187      -0.466  12.892  30.427  1.00 34.16           C  
ATOM   1446  O   THR H 187      -0.394  12.438  31.567  1.00 33.89           O  
ATOM   1447  N   SER H 188      -1.229  12.325  29.479  1.00 33.22           N  
ATOM   1448  CA  SER H 188      -2.034  11.173  29.760  1.00 33.82           C  
ATOM   1449  CB  SER H 188      -2.733  10.657  28.494  1.00 39.90           C  
ATOM   1450  OG  SER H 188      -3.480   9.490  28.789  1.00 43.73           O  
ATOM   1451  C   SER H 188      -1.168  10.058  30.269  1.00 34.96           C  
ATOM   1452  O   SER H 188      -1.470   9.452  31.297  1.00 40.30           O  
ATOM   1453  N   SER H 189      -0.093   9.737  29.523  1.00 35.23           N  
ATOM   1454  CA  SER H 189       0.826   8.681  29.851  1.00 33.47           C  
ATOM   1455  CB  SER H 189       1.519   8.094  28.609  1.00 37.07           C  
ATOM   1456  OG  SER H 189       2.292   9.086  27.955  1.00 41.40           O  
ATOM   1457  C   SER H 189       1.887   9.116  30.833  1.00 33.37           C  
ATOM   1458  O   SER H 189       2.683   8.288  31.272  1.00 35.79           O  
ATOM   1459  N   ASN H 190       1.949  10.414  31.198  1.00 27.56           N  
ATOM   1460  CA  ASN H 190       2.977  10.907  32.087  1.00 26.98           C  
ATOM   1461  CB  ASN H 190       2.916  10.380  33.534  1.00 28.16           C  
ATOM   1462  CG  ASN H 190       1.984  11.256  34.362  1.00 27.45           C  
ATOM   1463  OD1 ASN H 190       1.240  12.082  33.834  1.00 28.23           O  
ATOM   1464  ND2 ASN H 190       2.048  11.085  35.709  1.00 21.63           N  
ATOM   1465  C   ASN H 190       4.329  10.583  31.535  1.00 26.58           C  
ATOM   1466  O   ASN H 190       5.235  10.191  32.271  1.00 27.93           O  
ATOM   1467  N   THR H 191       4.506  10.763  30.213  1.00 27.41           N  
ATOM   1468  CA  THR H 191       5.773  10.481  29.608  1.00 25.75           C  
ATOM   1469  CB  THR H 191       5.702   9.359  28.612  1.00 28.08           C  
ATOM   1470  OG1 THR H 191       5.204   8.183  29.229  1.00 28.65           O  
ATOM   1471  CG2 THR H 191       7.109   9.099  28.056  1.00 27.24           C  
ATOM   1472  C   THR H 191       6.210  11.700  28.853  1.00 26.32           C  
ATOM   1473  O   THR H 191       5.395  12.387  28.239  1.00 27.73           O  
ATOM   1474  N   ALA H 192       7.526  11.997  28.895  1.00 22.89           N  
ATOM   1475  CA  ALA H 192       8.103  13.094  28.166  1.00 21.61           C  
ATOM   1476  CB  ALA H 192       9.031  13.984  29.011  1.00 20.11           C  
ATOM   1477  C   ALA H 192       8.949  12.452  27.108  1.00 22.28           C  
ATOM   1478  O   ALA H 192       9.450  11.350  27.320  1.00 21.65           O  
ATOM   1479  N   TYR H 193       9.117  13.099  25.931  1.00 21.33           N  
ATOM   1480  CA  TYR H 193       9.875  12.450  24.893  1.00 20.92           C  
ATOM   1481  CB  TYR H 193       9.072  12.081  23.634  1.00 20.84           C  
ATOM   1482  CG  TYR H 193       7.923  11.198  23.969  1.00 22.09           C  
ATOM   1483  CD1 TYR H 193       8.110   9.871  24.270  1.00 22.47           C  
ATOM   1484  CD2 TYR H 193       6.651  11.712  23.994  1.00 22.07           C  
ATOM   1485  CE1 TYR H 193       7.040   9.064  24.578  1.00 22.55           C  
ATOM   1486  CE2 TYR H 193       5.578  10.910  24.299  1.00 22.97           C  
ATOM   1487  CZ  TYR H 193       5.770   9.582  24.590  1.00 25.55           C  
ATOM   1488  OH  TYR H 193       4.670   8.757  24.904  1.00 25.09           O  
ATOM   1489  C   TYR H 193      10.930  13.372  24.366  1.00 21.14           C  
ATOM   1490  O   TYR H 193      10.808  14.594  24.428  1.00 20.93           O  
ATOM   1491  N   LEU H 194      12.015  12.770  23.835  1.00 19.29           N  
ATOM   1492  CA  LEU H 194      13.078  13.496  23.202  1.00 19.80           C  
ATOM   1493  CB  LEU H 194      14.412  13.355  23.958  1.00 17.62           C  
ATOM   1494  CG  LEU H 194      15.593  14.111  23.326  1.00 17.50           C  
ATOM   1495  CD1 LEU H 194      15.335  15.626  23.303  1.00 12.38           C  
ATOM   1496  CD2 LEU H 194      16.921  13.745  24.009  1.00 13.58           C  
ATOM   1497  C   LEU H 194      13.254  12.872  21.852  1.00 21.23           C  
ATOM   1498  O   LEU H 194      13.518  11.676  21.745  1.00 21.20           O  
ATOM   1499  N   GLN H 195      13.097  13.660  20.772  1.00 22.76           N  
ATOM   1500  CA  GLN H 195      13.295  13.090  19.472  1.00 23.76           C  
ATOM   1501  CB  GLN H 195      12.148  13.346  18.476  1.00 32.51           C  
ATOM   1502  CG  GLN H 195      12.407  12.717  17.103  1.00 37.53           C  
ATOM   1503  CD  GLN H 195      11.229  13.007  16.181  1.00 49.61           C  
ATOM   1504  OE1 GLN H 195      10.332  12.181  16.022  1.00 48.87           O  
ATOM   1505  NE2 GLN H 195      11.239  14.212  15.548  1.00 44.33           N  
ATOM   1506  C   GLN H 195      14.539  13.694  18.916  1.00 24.35           C  
ATOM   1507  O   GLN H 195      14.723  14.909  18.961  1.00 31.47           O  
ATOM   1508  N   LEU H 196      15.439  12.836  18.399  1.00 22.49           N  
ATOM   1509  CA  LEU H 196      16.679  13.279  17.829  1.00 22.62           C  
ATOM   1510  CB  LEU H 196      17.889  12.569  18.458  1.00 22.00           C  
ATOM   1511  CG  LEU H 196      18.076  12.933  19.947  1.00 22.15           C  
ATOM   1512  CD1 LEU H 196      19.276  12.204  20.565  1.00 27.55           C  
ATOM   1513  CD2 LEU H 196      18.174  14.455  20.138  1.00 27.87           C  
ATOM   1514  C   LEU H 196      16.633  12.947  16.371  1.00 23.94           C  
ATOM   1515  O   LEU H 196      16.296  11.824  15.997  1.00 24.53           O  
ATOM   1516  N   SER H 197      16.973  13.922  15.503  1.00 25.03           N  
ATOM   1517  CA  SER H 197      16.872  13.664  14.090  1.00 25.94           C  
ATOM   1518  CB  SER H 197      15.991  14.675  13.332  1.00 26.40           C  
ATOM   1519  OG  SER H 197      14.638  14.566  13.744  1.00 29.35           O  
ATOM   1520  C   SER H 197      18.222  13.736  13.446  1.00 25.97           C  
ATOM   1521  O   SER H 197      19.156  14.332  13.979  1.00 25.03           O  
ATOM   1522  N   SER H 198      18.345  13.097  12.262  1.00 32.30           N  
ATOM   1523  CA  SER H 198      19.545  13.127  11.465  1.00 33.40           C  
ATOM   1524  CB  SER H 198      19.807  14.501  10.822  1.00 30.76           C  
ATOM   1525  OG  SER H 198      18.755  14.842   9.933  1.00 37.25           O  
ATOM   1526  C   SER H 198      20.729  12.811  12.323  1.00 33.85           C  
ATOM   1527  O   SER H 198      21.697  13.566  12.348  1.00 29.57           O  
ATOM   1528  N   LEU H 199      20.697  11.661  13.017  1.00 28.83           N  
ATOM   1529  CA  LEU H 199      21.730  11.295  13.947  1.00 29.03           C  
ATOM   1530  CB  LEU H 199      21.397  10.023  14.742  1.00 25.41           C  
ATOM   1531  CG  LEU H 199      20.173  10.185  15.660  1.00 26.45           C  
ATOM   1532  CD1 LEU H 199      19.883   8.887  16.427  1.00 26.72           C  
ATOM   1533  CD2 LEU H 199      20.338  11.390  16.598  1.00 26.33           C  
ATOM   1534  C   LEU H 199      23.060  11.089  13.295  1.00 30.30           C  
ATOM   1535  O   LEU H 199      23.154  10.572  12.183  1.00 27.07           O  
ATOM   1536  N   THR H 200      24.136  11.505  14.002  1.00 26.52           N  
ATOM   1537  CA  THR H 200      25.485  11.355  13.534  1.00 26.39           C  
ATOM   1538  CB  THR H 200      26.126  12.671  13.191  1.00 30.35           C  
ATOM   1539  OG1 THR H 200      27.440  12.472  12.694  1.00 32.18           O  
ATOM   1540  CG2 THR H 200      26.151  13.565  14.437  1.00 30.71           C  
ATOM   1541  C   THR H 200      26.247  10.707  14.659  1.00 27.13           C  
ATOM   1542  O   THR H 200      25.654  10.327  15.665  1.00 30.46           O  
ATOM   1543  N   SER H 201      27.578  10.529  14.505  1.00 27.93           N  
ATOM   1544  CA  SER H 201      28.376   9.877  15.503  1.00 28.33           C  
ATOM   1545  CB  SER H 201      29.822   9.627  15.048  1.00 30.20           C  
ATOM   1546  OG  SER H 201      29.833   8.754  13.929  1.00 35.08           O  
ATOM   1547  C   SER H 201      28.432  10.739  16.723  1.00 29.03           C  
ATOM   1548  O   SER H 201      28.587  10.241  17.834  1.00 29.95           O  
ATOM   1549  N   GLU H 202      28.293  12.062  16.540  1.00 29.21           N  
ATOM   1550  CA  GLU H 202      28.384  13.015  17.608  1.00 28.99           C  
ATOM   1551  CB  GLU H 202      28.302  14.461  17.097  1.00 36.35           C  
ATOM   1552  CG  GLU H 202      29.276  14.768  15.952  1.00 45.57           C  
ATOM   1553  CD  GLU H 202      30.726  14.573  16.380  1.00 55.60           C  
ATOM   1554  OE1 GLU H 202      31.013  13.641  17.177  1.00 59.52           O  
ATOM   1555  OE2 GLU H 202      31.579  15.362  15.894  1.00 59.92           O1-
ATOM   1556  C   GLU H 202      27.245  12.785  18.555  1.00 27.84           C  
ATOM   1557  O   GLU H 202      27.342  13.080  19.744  1.00 31.23           O  
ATOM   1558  N   ASP H 203      26.118  12.287  18.017  1.00 29.40           N  
ATOM   1559  CA  ASP H 203      24.884  12.008  18.702  1.00 28.29           C  
ATOM   1560  CB  ASP H 203      23.719  11.763  17.731  1.00 23.86           C  
ATOM   1561  CG  ASP H 203      23.403  13.113  17.101  1.00 27.22           C  
ATOM   1562  OD1 ASP H 203      23.550  14.137  17.821  1.00 26.83           O  
ATOM   1563  OD2 ASP H 203      23.022  13.147  15.901  1.00 29.27           O1-
ATOM   1564  C   ASP H 203      25.005  10.834  19.635  1.00 28.00           C  
ATOM   1565  O   ASP H 203      24.102  10.607  20.439  1.00 22.54           O  
ATOM   1566  N   THR H 204      26.051   9.992  19.500  1.00 20.09           N  
ATOM   1567  CA  THR H 204      26.185   8.873  20.396  1.00 19.78           C  
ATOM   1568  CB  THR H 204      27.255   7.902  19.987  1.00 20.75           C  
ATOM   1569  OG1 THR H 204      26.964   7.366  18.705  1.00 20.13           O  
ATOM   1570  CG2 THR H 204      27.337   6.777  21.035  1.00 14.84           C  
ATOM   1571  C   THR H 204      26.542   9.395  21.757  1.00 20.93           C  
ATOM   1572  O   THR H 204      27.525  10.116  21.917  1.00 21.00           O  
ATOM   1573  N   ALA H 205      25.731   9.036  22.778  1.00 19.48           N  
ATOM   1574  CA  ALA H 205      25.977   9.485  24.121  1.00 18.38           C  
ATOM   1575  CB  ALA H 205      25.962  11.017  24.269  1.00 18.64           C  
ATOM   1576  C   ALA H 205      24.877   8.950  24.986  1.00 18.79           C  
ATOM   1577  O   ALA H 205      23.994   8.232  24.520  1.00 19.56           O  
ATOM   1578  N   VAL H 206      24.932   9.254  26.298  1.00 18.78           N  
ATOM   1579  CA  VAL H 206      23.868   8.831  27.160  1.00 18.09           C  
ATOM   1580  CB  VAL H 206      24.318   8.335  28.502  1.00 18.81           C  
ATOM   1581  CG1 VAL H 206      24.829   9.523  29.329  1.00 17.50           C  
ATOM   1582  CG2 VAL H 206      23.153   7.570  29.149  1.00 16.88           C  
ATOM   1583  C   VAL H 206      22.995  10.031  27.361  1.00 19.23           C  
ATOM   1584  O   VAL H 206      23.492  11.142  27.544  1.00 19.52           O  
ATOM   1585  N   TYR H 207      21.659   9.847  27.314  1.00 19.37           N  
ATOM   1586  CA  TYR H 207      20.773  10.969  27.453  1.00 19.03           C  
ATOM   1587  CB  TYR H 207      19.719  11.073  26.341  1.00 17.49           C  
ATOM   1588  CG  TYR H 207      20.422  11.364  25.062  1.00 17.33           C  
ATOM   1589  CD1 TYR H 207      20.760  12.657  24.752  1.00 16.72           C  
ATOM   1590  CD2 TYR H 207      20.761  10.363  24.182  1.00 17.07           C  
ATOM   1591  CE1 TYR H 207      21.409  12.957  23.580  1.00 17.07           C  
ATOM   1592  CE2 TYR H 207      21.411  10.659  23.005  1.00 18.29           C  
ATOM   1593  CZ  TYR H 207      21.737  11.956  22.702  1.00 18.80           C  
ATOM   1594  OH  TYR H 207      22.402  12.258  21.496  1.00 18.92           O  
ATOM   1595  C   TYR H 207      20.015  10.812  28.732  1.00 19.77           C  
ATOM   1596  O   TYR H 207      19.402   9.775  28.975  1.00 18.55           O  
ATOM   1597  N   TYR H 208      20.011  11.870  29.572  1.00 18.90           N  
ATOM   1598  CA  TYR H 208      19.359  11.779  30.847  1.00 19.20           C  
ATOM   1599  CB  TYR H 208      20.190  12.281  32.047  1.00 17.86           C  
ATOM   1600  CG  TYR H 208      21.449  11.499  32.224  1.00 19.00           C  
ATOM   1601  CD1 TYR H 208      21.437  10.257  32.809  1.00 19.26           C  
ATOM   1602  CD2 TYR H 208      22.655  12.005  31.808  1.00 18.55           C  
ATOM   1603  CE1 TYR H 208      22.595   9.535  32.978  1.00 18.62           C  
ATOM   1604  CE2 TYR H 208      23.818  11.288  31.974  1.00 19.05           C  
ATOM   1605  CZ  TYR H 208      23.792  10.048  32.561  1.00 19.29           C  
ATOM   1606  OH  TYR H 208      24.977   9.301  32.737  1.00 19.42           O  
ATOM   1607  C   TYR H 208      18.159  12.673  30.857  1.00 20.91           C  
ATOM   1608  O   TYR H 208      18.139  13.731  30.228  1.00 19.56           O  
ATOM   1609  N   CYS H 209      17.094  12.225  31.554  1.00 23.92           N  
ATOM   1610  CA  CYS H 209      15.956  13.069  31.765  1.00 24.06           C  
ATOM   1611  CB  CYS H 209      14.577  12.432  31.457  1.00 24.15           C  
ATOM   1612  SG  CYS H 209      14.226  10.895  32.356  1.00 27.56           S  
ATOM   1613  C   CYS H 209      16.026  13.461  33.205  1.00 24.14           C  
ATOM   1614  O   CYS H 209      16.414  12.663  34.059  1.00 22.86           O  
ATOM   1615  N   ALA H 210      15.699  14.729  33.508  1.00 20.32           N  
ATOM   1616  CA  ALA H 210      15.807  15.172  34.867  1.00 20.49           C  
ATOM   1617  CB  ALA H 210      17.063  16.016  35.136  1.00 20.04           C  
ATOM   1618  C   ALA H 210      14.624  16.022  35.180  1.00 21.50           C  
ATOM   1619  O   ALA H 210      14.056  16.682  34.313  1.00 21.33           O  
ATOM   1620  N   THR H 211      14.240  16.029  36.467  1.00 21.43           N  
ATOM   1621  CA  THR H 211      13.081  16.718  36.942  1.00 21.01           C  
ATOM   1622  CB  THR H 211      12.289  15.795  37.819  1.00 28.88           C  
ATOM   1623  OG1 THR H 211      11.822  14.688  37.064  1.00  0.00           O  
ATOM   1624  CG2 THR H 211      11.135  16.532  38.489  1.00  0.00           C  
ATOM   1625  C   THR H 211      13.499  17.880  37.798  1.00 21.34           C  
ATOM   1626  O   THR H 211      14.250  17.724  38.756  1.00 23.96           O  
ATOM   1627  N   SER H 212      12.998  19.089  37.468  1.00 20.28           N  
ATOM   1628  CA  SER H 212      13.265  20.260  38.250  1.00 20.52           C  
ATOM   1629  CB  SER H 212      13.501  21.533  37.421  1.00 19.56           C  
ATOM   1630  OG  SER H 212      13.747  22.639  38.278  1.00 29.63           O  
ATOM   1631  C   SER H 212      12.014  20.456  39.006  1.00 22.34           C  
ATOM   1632  O   SER H 212      10.958  20.723  38.431  1.00 20.70           O  
ATOM   1633  N   ASP H 213      12.101  20.494  40.395  1.00 24.02           N  
ATOM   1634  CA  ASP H 213      10.983  20.717  41.329  1.00 24.92           C  
ATOM   1635  CB  ASP H 213      10.820  19.660  42.446  1.00 22.45           C  
ATOM   1636  CG  ASP H 213      11.891  19.768  43.526  1.00 23.01           C  
ATOM   1637  OD1 ASP H 213      12.791  20.642  43.423  1.00 10.92           O  
ATOM   1638  OD2 ASP H 213      11.809  18.975  44.501  1.00  0.00           O1-
ATOM   1639  C   ASP H 213      10.981  22.095  41.977  1.00 24.62           C  
ATOM   1640  O   ASP H 213      11.694  23.008  41.572  1.00 25.26           O  
ATOM   1641  N   TYR H 214      10.125  22.276  43.014  1.00 24.14           N  
ATOM   1642  CA  TYR H 214       9.937  23.538  43.690  1.00 24.92           C  
ATOM   1643  CB  TYR H 214       8.797  23.495  44.718  1.00 25.75           C  
ATOM   1644  CG  TYR H 214       7.529  23.312  43.967  1.00 25.97           C  
ATOM   1645  CD1 TYR H 214       6.901  24.393  43.399  1.00 29.15           C  
ATOM   1646  CD2 TYR H 214       6.971  22.062  43.833  1.00 29.56           C  
ATOM   1647  CE1 TYR H 214       5.726  24.232  42.703  1.00 33.17           C  
ATOM   1648  CE2 TYR H 214       5.797  21.894  43.140  1.00 32.79           C  
ATOM   1649  CZ  TYR H 214       5.174  22.980  42.575  1.00 31.64           C  
ATOM   1650  OH  TYR H 214       3.968  22.807  41.863  1.00 33.18           O  
ATOM   1651  C   TYR H 214      11.162  23.964  44.436  1.00 25.52           C  
ATOM   1652  O   TYR H 214      11.568  25.123  44.367  1.00 26.67           O  
ATOM   1653  N   SER H 215      11.761  23.043  45.210  1.00 24.93           N  
ATOM   1654  CA  SER H 215      12.880  23.412  46.027  1.00 25.61           C  
ATOM   1655  CB  SER H 215      13.252  22.332  47.053  1.00 25.56           C  
ATOM   1656  OG  SER H 215      12.174  22.123  47.952  1.00  0.00           O  
ATOM   1657  C   SER H 215      14.110  23.674  45.217  1.00 25.82           C  
ATOM   1658  O   SER H 215      14.670  24.769  45.257  1.00 26.67           O  
ATOM   1659  N   TYR H 216      14.563  22.655  44.459  1.00 24.82           N  
ATOM   1660  CA  TYR H 216      15.810  22.733  43.756  1.00 23.18           C  
ATOM   1661  CB  TYR H 216      16.943  22.058  44.556  1.00 23.94           C  
ATOM   1662  CG  TYR H 216      16.326  20.937  45.326  1.00 23.93           C  
ATOM   1663  CD1 TYR H 216      16.099  19.698  44.773  1.00 22.91           C  
ATOM   1664  CD2 TYR H 216      15.964  21.148  46.639  1.00 23.05           C  
ATOM   1665  CE1 TYR H 216      15.521  18.697  45.519  1.00 23.96           C  
ATOM   1666  CE2 TYR H 216      15.388  20.152  47.390  1.00 23.90           C  
ATOM   1667  CZ  TYR H 216      15.164  18.922  46.827  1.00 30.39           C  
ATOM   1668  OH  TYR H 216      14.569  17.896  47.592  1.00 28.25           O  
ATOM   1669  C   TYR H 216      15.699  22.140  42.394  1.00 22.33           C  
ATOM   1670  O   TYR H 216      14.879  21.261  42.139  1.00 23.22           O  
ATOM   1671  N   ALA H 217      16.535  22.638  41.464  1.00 22.23           N  
ATOM   1672  CA  ALA H 217      16.498  22.183  40.107  1.00 21.69           C  
ATOM   1673  CB  ALA H 217      17.235  23.118  39.135  1.00 22.13           C  
ATOM   1674  C   ALA H 217      17.137  20.834  40.012  1.00 22.75           C  
ATOM   1675  O   ALA H 217      17.995  20.471  40.813  1.00 23.72           O  
ATOM   1676  N   LEU H 218      16.699  20.050  39.010  1.00 22.61           N  
ATOM   1677  CA  LEU H 218      17.222  18.750  38.692  1.00 23.14           C  
ATOM   1678  CB  LEU H 218      18.589  18.805  37.981  1.00 21.53           C  
ATOM   1679  CG  LEU H 218      18.509  19.492  36.597  0.91 21.83           C  
ATOM   1680  CD1 LEU H 218      18.131  20.976  36.732  1.00 23.97           C  
ATOM   1681  CD2 LEU H 218      19.785  19.280  35.767  1.00 21.90           C  
ATOM   1682  C   LEU H 218      17.285  17.858  39.907  1.00 23.88           C  
ATOM   1683  O   LEU H 218      18.323  17.261  40.186  1.00 24.40           O  
ATOM   1684  N   ASP H 219      16.169  17.752  40.667  1.00 23.02           N  
ATOM   1685  CA  ASP H 219      16.123  16.931  41.853  1.00 23.14           C  
ATOM   1686  CB  ASP H 219      14.945  17.262  42.800  1.00 24.63           C  
ATOM   1687  CG  ASP H 219      13.584  17.026  42.154  1.00 26.03           C  
ATOM   1688  OD1 ASP H 219      13.531  16.698  40.943  1.00 25.17           O  
ATOM   1689  OD2 ASP H 219      12.565  17.176  42.877  1.00 26.39           O1-
ATOM   1690  C   ASP H 219      16.169  15.441  41.579  1.00 24.48           C  
ATOM   1691  O   ASP H 219      16.893  14.733  42.280  1.00 26.65           O  
ATOM   1692  N   SER H 220      15.415  14.915  40.576  1.00 20.05           N  
ATOM   1693  CA  SER H 220      15.458  13.514  40.273  1.00 19.45           C  
ATOM   1694  CB  SER H 220      14.104  12.800  40.399  1.00 23.64           C  
ATOM   1695  OG  SER H 220      14.244  11.431  40.051  1.00  0.00           O  
ATOM   1696  C   SER H 220      15.932  13.330  38.871  1.00 19.96           C  
ATOM   1697  O   SER H 220      15.550  14.078  37.972  1.00 24.07           O  
ATOM   1698  N   TRP H 221      16.782  12.301  38.666  1.00 19.05           N  
ATOM   1699  CA  TRP H 221      17.356  12.002  37.387  1.00 19.04           C  
ATOM   1700  CB  TRP H 221      18.894  12.074  37.397  1.00 17.31           C  
ATOM   1701  CG  TRP H 221      19.446  13.468  37.566  1.00 17.58           C  
ATOM   1702  CD2 TRP H 221      20.151  14.187  36.541  1.00 16.72           C  
ATOM   1703  CD1 TRP H 221      19.427  14.280  38.663  1.00 17.46           C  
ATOM   1704  NE1 TRP H 221      20.065  15.465  38.381  1.00 16.63           N  
ATOM   1705  CE2 TRP H 221      20.518  15.420  37.079  1.00 16.82           C  
ATOM   1706  CE3 TRP H 221      20.470  13.843  35.258  1.00 17.67           C  
ATOM   1707  CZ2 TRP H 221      21.213  16.335  36.338  1.00 17.05           C  
ATOM   1708  CZ3 TRP H 221      21.167  14.771  34.515  1.00 17.66           C  
ATOM   1709  CH2 TRP H 221      21.531  15.993  35.042  1.00 18.28           C  
ATOM   1710  C   TRP H 221      17.001  10.596  37.011  1.00 20.00           C  
ATOM   1711  O   TRP H 221      16.792   9.736  37.865  1.00 19.98           O  
ATOM   1712  N   GLY H 222      16.910  10.336  35.690  1.00 19.14           N  
ATOM   1713  CA  GLY H 222      16.619   9.015  35.218  1.00 18.53           C  
ATOM   1714  C   GLY H 222      17.921   8.276  35.140  1.00 19.55           C  
ATOM   1715  O   GLY H 222      18.987   8.840  35.378  1.00 21.69           O  
ATOM   1716  N   GLN H 223      17.848   6.976  34.796  1.00 26.99           N  
ATOM   1717  CA  GLN H 223      18.973   6.091  34.683  1.00 26.98           C  
ATOM   1718  CB  GLN H 223      18.565   4.638  34.392  1.00 27.76           C  
ATOM   1719  CG  GLN H 223      17.658   4.010  35.447  1.00 33.38           C  
ATOM   1720  CD  GLN H 223      16.205   4.290  35.070  1.00 37.83           C  
ATOM   1721  OE1 GLN H 223      15.879   4.549  33.913  1.00 52.03           O  
ATOM   1722  NE2 GLN H 223      15.298   4.223  36.080  1.00 50.87           N  
ATOM   1723  C   GLN H 223      19.829   6.505  33.527  1.00 28.56           C  
ATOM   1724  O   GLN H 223      21.041   6.302  33.535  1.00 29.91           O  
ATOM   1725  N   GLY H 224      19.205   7.050  32.470  1.00 22.22           N  
ATOM   1726  CA  GLY H 224      19.934   7.432  31.295  1.00 21.53           C  
ATOM   1727  C   GLY H 224      19.694   6.384  30.256  1.00 23.07           C  
ATOM   1728  O   GLY H 224      19.503   5.211  30.575  1.00 21.86           O  
ATOM   1729  N   THR H 225      19.684   6.804  28.972  1.00 24.28           N  
ATOM   1730  CA  THR H 225      19.500   5.895  27.874  1.00 23.54           C  
ATOM   1731  CB  THR H 225      18.270   6.181  27.056  1.00 20.61           C  
ATOM   1732  OG1 THR H 225      17.110   6.108  27.871  1.00 21.06           O  
ATOM   1733  CG2 THR H 225      18.181   5.151  25.914  1.00 20.79           C  
ATOM   1734  C   THR H 225      20.684   6.054  26.978  1.00 24.20           C  
ATOM   1735  O   THR H 225      20.977   7.151  26.503  1.00 20.51           O  
ATOM   1736  N   SER H 226      21.400   4.950  26.708  1.00 20.22           N  
ATOM   1737  CA  SER H 226      22.561   5.078  25.879  1.00 20.53           C  
ATOM   1738  CB  SER H 226      23.674   4.073  26.217  1.00 23.66           C  
ATOM   1739  OG  SER H 226      23.204   2.746  26.049  1.00 25.07           O  
ATOM   1740  C   SER H 226      22.152   4.878  24.456  1.00 21.85           C  
ATOM   1741  O   SER H 226      21.484   3.904  24.113  1.00 22.27           O  
ATOM   1742  N   VAL H 227      22.547   5.830  23.587  1.00 21.83           N  
ATOM   1743  CA  VAL H 227      22.222   5.741  22.195  1.00 21.60           C  
ATOM   1744  CB  VAL H 227      21.547   6.971  21.667  1.00 20.01           C  
ATOM   1745  CG1 VAL H 227      21.381   6.826  20.146  1.00 17.62           C  
ATOM   1746  CG2 VAL H 227      20.219   7.162  22.420  1.00 19.72           C  
ATOM   1747  C   VAL H 227      23.503   5.572  21.438  1.00 22.37           C  
ATOM   1748  O   VAL H 227      24.454   6.329  21.623  1.00 20.78           O  
ATOM   1749  N   THR H 228      23.555   4.552  20.556  1.00 21.35           N  
ATOM   1750  CA  THR H 228      24.738   4.310  19.781  1.00 22.00           C  
ATOM   1751  CB  THR H 228      25.263   2.912  19.937  1.00 23.99           C  
ATOM   1752  OG1 THR H 228      25.540   2.642  21.303  1.00 24.80           O  
ATOM   1753  CG2 THR H 228      26.544   2.761  19.099  1.00 23.63           C  
ATOM   1754  C   THR H 228      24.360   4.466  18.342  1.00 23.78           C  
ATOM   1755  O   THR H 228      23.415   3.836  17.869  1.00 23.67           O  
ATOM   1756  N   VAL H 229      25.090   5.322  17.600  1.00 24.13           N  
ATOM   1757  CA  VAL H 229      24.762   5.495  16.213  1.00 25.18           C  
ATOM   1758  CB  VAL H 229      24.740   6.930  15.772  1.00 25.45           C  
ATOM   1759  CG1 VAL H 229      24.472   6.965  14.258  1.00 25.25           C  
ATOM   1760  CG2 VAL H 229      23.702   7.695  16.610  1.00 24.32           C  
ATOM   1761  C   VAL H 229      25.826   4.812  15.413  1.00 27.42           C  
ATOM   1762  O   VAL H 229      26.989   5.214  15.437  1.00 27.46           O  
ATOM   1763  N   SER H 230      25.448   3.747  14.677  1.00 26.16           N  
ATOM   1764  CA  SER H 230      26.428   3.059  13.889  1.00 26.10           C  
ATOM   1765  CB  SER H 230      27.205   1.990  14.674  1.00 30.10           C  
ATOM   1766  OG  SER H 230      28.149   1.360  13.822  1.00 33.12           O  
ATOM   1767  C   SER H 230      25.719   2.343  12.785  1.00 27.53           C  
ATOM   1768  O   SER H 230      24.549   1.987  12.911  1.00 29.89           O  
ATOM   1769  N   SER H 231      26.427   2.113  11.662  1.00 30.50           N  
ATOM   1770  CA  SER H 231      25.835   1.410  10.565  1.00 32.12           C  
ATOM   1771  CB  SER H 231      26.496   1.725   9.215  1.00 34.98           C  
ATOM   1772  OG  SER H 231      25.857   0.998   8.177  1.00 40.58           O  
ATOM   1773  C   SER H 231      26.021  -0.072  10.840  1.00 32.57           C  
ATOM   1774  O   SER H 231      26.617  -0.757   9.967  1.00 33.84           O  
ATOM   1775  OXT SER H 231      25.573  -0.539  11.918  1.00  0.00           O1-
TER    1776      SER H 231 
CONECT  160  714
CONECT  714  160
CONECT 1027 1612
CONECT 1612 1027
END
