# Supplementary material for: Fully automated antibody structure prediction using BIOVIA tools: Validation study
Source: PLoS One. 2017 May 18;12(5):e0177923. doi: 10.1371/journal.pone.0177923 (PMC5436848; doi:10.1371/journal.pone.0177923)
Supplement: S3 Dataset — Predicted structures using the Top5 framework method, Chothia CDR definition with canonical filtering, using up to 5 CDR templates rather than the default 3, and generating 10 CDR models. (ZIP) [file pone.0177923.s005.zip › 4NYL_BA_FV_FinalModel.pdb]

REMARK   Accelrys Discovery Studio PDB file
REMARK   Created:  2015-11-30T21:32:59Z
SSBOND   1 CYS L   23    CYS L   88                                     
SSBOND   2 CYS H  129    CYS H  203                                     
ATOM      1  N   ASP L   1      25.443  33.136  26.342  1.00 52.13           N1+
ATOM      2  CA  ASP L   1      25.441  32.043  27.332  1.00 50.27           C  
ATOM      3  CB  ASP L   1      25.807  30.714  26.662  1.00 53.73           C  
ATOM      4  CG  ASP L   1      24.640  30.361  25.762  1.00 57.79           C  
ATOM      5  OD1 ASP L   1      23.606  31.080  25.819  1.00 61.23           O  
ATOM      6  OD2 ASP L   1      24.771  29.364  25.005  1.00 58.54           O1-
ATOM      7  C   ASP L   1      26.435  32.339  28.396  1.00 48.81           C  
ATOM      8  O   ASP L   1      27.398  33.071  28.169  1.00 51.69           O  
ATOM      9  N   ILE L   2      26.224  31.772  29.595  1.00 45.67           N  
ATOM     10  CA  ILE L   2      27.114  32.060  30.674  1.00 42.22           C  
ATOM     11  CB  ILE L   2      26.458  32.071  32.029  1.00 41.31           C  
ATOM     12  CG1 ILE L   2      25.277  33.059  32.079  1.00 38.97           C  
ATOM     13  CG2 ILE L   2      27.556  32.367  33.064  1.00 38.26           C  
ATOM     14  CD1 ILE L   2      25.641  34.489  31.693  1.00 41.11           C  
ATOM     15  C   ILE L   2      28.130  30.966  30.713  1.00 42.39           C  
ATOM     16  O   ILE L   2      27.788  29.783  30.742  1.00 42.23           O  
ATOM     17  N   GLN L   3      29.423  31.338  30.690  1.00 40.84           N  
ATOM     18  CA  GLN L   3      30.438  30.324  30.726  1.00 41.20           C  
ATOM     19  CB  GLN L   3      31.806  30.754  30.155  1.00 45.80           C  
ATOM     20  CG  GLN L   3      31.810  31.014  28.649  1.00 50.69           C  
ATOM     21  CD  GLN L   3      33.242  31.293  28.197  1.00 55.40           C  
ATOM     22  OE1 GLN L   3      33.517  31.370  27.001  1.00 58.09           O  
ATOM     23  NE2 GLN L   3      34.185  31.450  29.164  1.00 57.03           N  
ATOM     24  C   GLN L   3      30.685  29.984  32.153  1.00 39.62           C  
ATOM     25  O   GLN L   3      30.778  30.868  33.003  1.00 40.64           O  
ATOM     26  N   MET L   4      30.810  28.678  32.449  1.00 38.46           N  
ATOM     27  CA  MET L   4      31.100  28.244  33.783  1.00 36.66           C  
ATOM     28  CB  MET L   4      30.194  27.077  34.220  1.00 39.26           C  
ATOM     29  CG  MET L   4      28.681  27.341  34.183  1.00 38.50           C  
ATOM     30  SD  MET L   4      27.954  28.177  35.626  1.00 36.78           S  
ATOM     31  CE  MET L   4      28.362  29.879  35.155  1.00 37.26           C  
ATOM     32  C   MET L   4      32.486  27.673  33.722  1.00 38.13           C  
ATOM     33  O   MET L   4      32.754  26.756  32.947  1.00 40.14           O  
ATOM     34  N   THR L   5      33.436  28.202  34.517  1.00 38.72           N  
ATOM     35  CA  THR L   5      34.715  27.563  34.449  1.00 36.87           C  
ATOM     36  CB  THR L   5      35.840  28.445  33.970  1.00 38.62           C  
ATOM     37  OG1 THR L   5      36.885  27.650  33.431  1.00 42.22           O  
ATOM     38  CG2 THR L   5      36.390  29.256  35.150  1.00 40.72           C  
ATOM     39  C   THR L   5      35.016  27.035  35.821  1.00 34.79           C  
ATOM     40  O   THR L   5      34.879  27.731  36.831  1.00 39.40           O  
ATOM     41  N   GLN L   6      35.409  25.749  35.907  1.00 32.15           N  
ATOM     42  CA  GLN L   6      35.681  25.252  37.221  1.00 32.34           C  
ATOM     43  CB  GLN L   6      34.712  24.184  37.778  1.00 32.77           C  
ATOM     44  CG  GLN L   6      34.664  22.815  37.112  1.00 32.56           C  
ATOM     45  CD  GLN L   6      33.576  22.026  37.845  1.00 33.36           C  
ATOM     46  OE1 GLN L   6      32.495  21.794  37.306  1.00 34.50           O  
ATOM     47  NE2 GLN L   6      33.842  21.617  39.114  1.00 31.97           N  
ATOM     48  C   GLN L   6      37.102  24.813  37.335  1.00 33.85           C  
ATOM     49  O   GLN L   6      37.759  24.462  36.354  1.00 36.04           O  
ATOM     50  N   SER L   7      37.621  24.898  38.574  1.00 35.50           N  
ATOM     51  CA  SER L   7      38.986  24.570  38.860  1.00 33.55           C  
ATOM     52  CB  SER L   7      39.865  25.828  38.974  1.00 32.94           C  
ATOM     53  OG  SER L   7      39.790  26.581  37.772  1.00 36.74           O  
ATOM     54  C   SER L   7      39.003  23.904  40.202  1.00 34.14           C  
ATOM     55  O   SER L   7      38.178  24.212  41.064  1.00 35.14           O  
ATOM     56  N   PRO L   8      39.899  22.979  40.422  1.00 32.48           N  
ATOM     57  CA  PRO L   8      40.815  22.531  39.406  1.00 33.04           C  
ATOM     58  CD  PRO L   8      40.438  22.797  41.760  1.00 32.57           C  
ATOM     59  CB  PRO L   8      42.040  21.989  40.147  1.00 31.47           C  
ATOM     60  CG  PRO L   8      41.552  21.756  41.587  1.00 31.41           C  
ATOM     61  C   PRO L   8      40.144  21.503  38.554  1.00 34.50           C  
ATOM     62  O   PRO L   8      39.029  21.093  38.871  1.00 34.11           O  
ATOM     63  N   SER L   9      40.789  21.106  37.440  1.00 35.38           N  
ATOM     64  CA  SER L   9      40.259  20.071  36.604  1.00 31.65           C  
ATOM     65  CB  SER L   9      41.059  19.891  35.305  1.00 32.78           C  
ATOM     66  OG  SER L   9      41.085  21.116  34.589  1.00 38.10           O  
ATOM     67  C   SER L   9      40.342  18.774  37.358  1.00 31.11           C  
ATOM     68  O   SER L   9      39.417  17.964  37.314  1.00 33.36           O  
ATOM     69  N   SER L  10      41.461  18.540  38.079  1.00 34.17           N  
ATOM     70  CA  SER L  10      41.600  17.302  38.797  1.00 32.84           C  
ATOM     71  CB  SER L  10      42.493  16.260  38.099  1.00 34.25           C  
ATOM     72  OG  SER L  10      43.857  16.644  38.176  1.00 45.17           O  
ATOM     73  C   SER L  10      42.211  17.593  40.133  1.00 33.61           C  
ATOM     74  O   SER L  10      42.851  18.625  40.329  1.00 33.94           O  
ATOM     75  N   LEU L  11      42.015  16.671  41.095  1.00 32.46           N  
ATOM     76  CA  LEU L  11      42.452  16.922  42.438  1.00 32.77           C  
ATOM     77  CB  LEU L  11      41.291  17.602  43.206  1.00 34.08           C  
ATOM     78  CG  LEU L  11      41.443  17.937  44.704  1.00 34.86           C  
ATOM     79  CD1 LEU L  11      41.572  16.667  45.557  1.00 33.73           C  
ATOM     80  CD2 LEU L  11      42.519  18.997  44.969  1.00 34.32           C  
ATOM     81  C   LEU L  11      42.786  15.606  43.085  1.00 34.32           C  
ATOM     82  O   LEU L  11      42.021  14.646  42.991  1.00 36.06           O  
ATOM     83  N   SER L  12      43.956  15.530  43.756  1.00 35.99           N  
ATOM     84  CA  SER L  12      44.323  14.323  44.444  1.00 35.74           C  
ATOM     85  CB  SER L  12      45.742  13.835  44.118  1.00 37.09           C  
ATOM     86  OG  SER L  12      45.801  13.417  42.764  1.00 42.65           O  
ATOM     87  C   SER L  12      44.270  14.628  45.904  1.00 34.19           C  
ATOM     88  O   SER L  12      44.799  15.642  46.355  1.00 37.99           O  
ATOM     89  N   ALA L  13      43.606  13.755  46.686  1.00 31.32           N  
ATOM     90  CA  ALA L  13      43.472  14.032  48.083  1.00 31.71           C  
ATOM     91  CB  ALA L  13      42.182  14.794  48.435  1.00 32.68           C  
ATOM     92  C   ALA L  13      43.397  12.727  48.787  1.00 32.10           C  
ATOM     93  O   ALA L  13      43.198  11.679  48.176  1.00 35.72           O  
ATOM     94  N   SER L  14      43.567  12.778  50.119  1.00 33.05           N  
ATOM     95  CA  SER L  14      43.501  11.598  50.917  1.00 33.30           C  
ATOM     96  CB  SER L  14      44.760  11.367  51.769  1.00 31.72           C  
ATOM     97  OG  SER L  14      45.882  11.147  50.928  1.00 34.85           O  
ATOM     98  C   SER L  14      42.336  11.756  51.840  1.00 32.29           C  
ATOM     99  O   SER L  14      41.867  12.865  52.101  1.00 31.32           O  
ATOM    100  N   VAL L  15      41.827  10.625  52.361  1.00 30.85           N  
ATOM    101  CA  VAL L  15      40.668  10.673  53.200  1.00 32.08           C  
ATOM    102  CB  VAL L  15      40.244   9.330  53.709  1.00 30.64           C  
ATOM    103  CG1 VAL L  15      39.830   8.472  52.508  1.00 31.28           C  
ATOM    104  CG2 VAL L  15      41.400   8.720  54.514  1.00 29.45           C  
ATOM    105  C   VAL L  15      40.949  11.523  54.393  1.00 34.72           C  
ATOM    106  O   VAL L  15      41.988  11.394  55.040  1.00 35.97           O  
ATOM    107  N   GLY L  16      39.987  12.414  54.709  1.00 35.72           N  
ATOM    108  CA  GLY L  16      40.076  13.261  55.859  1.00 35.96           C  
ATOM    109  C   GLY L  16      40.429  14.656  55.447  1.00 35.69           C  
ATOM    110  O   GLY L  16      40.212  15.596  56.210  1.00 35.92           O  
ATOM    111  N   ASP L  17      40.958  14.837  54.222  1.00 33.83           N  
ATOM    112  CA  ASP L  17      41.373  16.149  53.815  1.00 34.50           C  
ATOM    113  CB  ASP L  17      42.246  16.154  52.550  1.00 37.32           C  
ATOM    114  CG  ASP L  17      43.564  15.493  52.906  1.00 39.53           C  
ATOM    115  OD1 ASP L  17      43.713  15.074  54.083  1.00 41.29           O  
ATOM    116  OD2 ASP L  17      44.442  15.405  52.006  1.00 43.53           O1-
ATOM    117  C   ASP L  17      40.176  16.980  53.498  1.00 35.08           C  
ATOM    118  O   ASP L  17      39.103  16.459  53.198  1.00 40.42           O  
ATOM    119  N   ARG L  18      40.349  18.314  53.569  1.00 35.96           N  
ATOM    120  CA  ARG L  18      39.305  19.218  53.189  1.00 35.44           C  
ATOM    121  CB  ARG L  18      39.318  20.558  53.943  1.00 34.29           C  
ATOM    122  CG  ARG L  18      38.259  21.546  53.436  1.00 36.83           C  
ATOM    123  CD  ARG L  18      38.041  22.743  54.363  1.00 37.01           C  
ATOM    124  NE  ARG L  18      37.593  22.189  55.669  1.00 40.29           N  
ATOM    125  CZ  ARG L  18      37.022  22.987  56.615  1.00 41.17           C  
ATOM    126  NH1 ARG L  18      36.803  24.315  56.386  1.00 41.18           N1+
ATOM    127  NH2 ARG L  18      36.676  22.442  57.818  1.00 42.43           N  
ATOM    128  C   ARG L  18      39.561  19.541  51.755  1.00 35.39           C  
ATOM    129  O   ARG L  18      40.684  19.876  51.381  1.00 37.25           O  
ATOM    130  N   VAL L  19      38.522  19.437  50.908  1.00 35.38           N  
ATOM    131  CA  VAL L  19      38.735  19.725  49.526  1.00 35.13           C  
ATOM    132  CB  VAL L  19      38.325  18.613  48.602  1.00 38.38           C  
ATOM    133  CG1 VAL L  19      38.575  19.071  47.158  1.00 39.31           C  
ATOM    134  CG2 VAL L  19      39.077  17.331  48.984  1.00 37.41           C  
ATOM    135  C   VAL L  19      37.874  20.890  49.170  1.00 32.99           C  
ATOM    136  O   VAL L  19      36.758  21.028  49.671  1.00 33.66           O  
ATOM    137  N   THR L  20      38.394  21.775  48.296  1.00 33.13           N  
ATOM    138  CA  THR L  20      37.632  22.915  47.878  1.00 34.76           C  
ATOM    139  CB  THR L  20      38.207  24.206  48.388  1.00 35.89           C  
ATOM    140  OG1 THR L  20      38.356  24.164  49.803  1.00 38.29           O  
ATOM    141  CG2 THR L  20      37.265  25.351  47.976  1.00 38.48           C  
ATOM    142  C   THR L  20      37.665  22.952  46.372  1.00 35.51           C  
ATOM    143  O   THR L  20      38.725  22.859  45.755  1.00 37.04           O  
ATOM    144  N   ILE L  21      36.481  23.085  45.740  1.00 34.79           N  
ATOM    145  CA  ILE L  21      36.372  23.126  44.309  1.00 30.76           C  
ATOM    146  CB  ILE L  21      35.454  22.061  43.775  1.00 30.60           C  
ATOM    147  CG1 ILE L  21      35.953  20.653  44.163  1.00 29.69           C  
ATOM    148  CG2 ILE L  21      35.326  22.264  42.256  1.00 31.15           C  
ATOM    149  CD1 ILE L  21      34.909  19.554  43.943  1.00 27.95           C  
ATOM    150  C   ILE L  21      35.750  24.454  43.993  1.00 30.79           C  
ATOM    151  O   ILE L  21      34.828  24.888  44.685  1.00 32.89           O  
ATOM    152  N   THR L  22      36.241  25.147  42.943  1.00 32.30           N  
ATOM    153  CA  THR L  22      35.736  26.462  42.667  1.00 32.37           C  
ATOM    154  CB  THR L  22      36.816  27.504  42.619  1.00 32.60           C  
ATOM    155  OG1 THR L  22      37.562  27.510  43.827  1.00 37.56           O  
ATOM    156  CG2 THR L  22      36.159  28.876  42.406  1.00 31.84           C  
ATOM    157  C   THR L  22      35.087  26.472  41.319  1.00 33.09           C  
ATOM    158  O   THR L  22      35.470  25.724  40.420  1.00 34.27           O  
ATOM    159  N   CYS L  23      34.056  27.328  41.157  1.00 33.67           N  
ATOM    160  CA  CYS L  23      33.375  27.473  39.899  1.00 31.74           C  
ATOM    161  CB  CYS L  23      31.997  26.758  39.894  1.00 34.93           C  
ATOM    162  SG  CYS L  23      31.140  26.689  38.286  1.00 43.76           S  
ATOM    163  C   CYS L  23      33.189  28.954  39.673  1.00 32.05           C  
ATOM    164  O   CYS L  23      32.684  29.667  40.542  1.00 32.80           O  
ATOM    165  N   ARG L  24      33.618  29.463  38.495  1.00 31.80           N  
ATOM    166  CA  ARG L  24      33.495  30.874  38.219  1.00 32.32           C  
ATOM    167  CB  ARG L  24      34.798  31.553  37.765  1.00 34.73           C  
ATOM    168  CG  ARG L  24      35.838  31.759  38.868  1.00 42.79           C  
ATOM    169  CD  ARG L  24      37.079  32.503  38.358  1.00 48.55           C  
ATOM    170  NE  ARG L  24      38.035  32.703  39.485  1.00 55.00           N  
ATOM    171  CZ  ARG L  24      38.150  33.924  40.086  1.00 56.81           C  
ATOM    172  NH1 ARG L  24      37.387  34.974  39.665  1.00 56.71           N1+
ATOM    173  NH2 ARG L  24      39.025  34.092  41.119  1.00 57.57           N  
ATOM    174  C   ARG L  24      32.536  31.057  37.089  1.00 33.29           C  
ATOM    175  O   ARG L  24      32.523  30.270  36.144  1.00 35.76           O  
ATOM    176  N   ALA L  25      31.717  32.126  37.155  1.00 33.17           N  
ATOM    177  CA  ALA L  25      30.735  32.383  36.143  1.00 34.10           C  
ATOM    178  CB  ALA L  25      29.321  32.585  36.716  1.00 32.51           C  
ATOM    179  C   ALA L  25      31.109  33.647  35.426  1.00 35.89           C  
ATOM    180  O   ALA L  25      31.666  34.580  36.006  1.00 36.87           O  
ATOM    181  N   SER L  26      30.878  33.636  34.095  1.00 50.60           N  
ATOM    182  CA  SER L  26      31.216  34.716  33.214  1.00 52.34           C  
ATOM    183  CB  SER L  26      31.034  34.352  31.730  1.00 51.99           C  
ATOM    184  OG  SER L  26      29.669  34.073  31.455  1.00 50.22           O  
ATOM    185  C   SER L  26      30.338  35.888  33.508  1.00 55.11           C  
ATOM    186  O   SER L  26      30.757  37.035  33.349  1.00 57.54           O  
ATOM    187  N   GLN L  27      29.082  35.620  33.927  1.00 53.13           N  
ATOM    188  CA  GLN L  27      28.147  36.668  34.224  1.00 53.29           C  
ATOM    189  CB  GLN L  27      26.985  36.741  33.217  1.00 54.80           C  
ATOM    190  CG  GLN L  27      26.112  37.988  33.363  1.00 61.59           C  
ATOM    191  CD  GLN L  27      26.845  39.158  32.723  1.00 66.91           C  
ATOM    192  OE1 GLN L  27      27.271  39.085  31.571  1.00 67.97           O  
ATOM    193  NE2 GLN L  27      27.001  40.271  33.489  1.00 68.06           N  
ATOM    194  C   GLN L  27      27.562  36.360  35.573  1.00 55.43           C  
ATOM    195  O   GLN L  27      27.597  35.213  36.014  1.00 57.12           O  
ATOM    196  N   GLY L  28      27.025  37.387  36.268  1.00 52.36           N  
ATOM    197  CA  GLY L  28      26.489  37.228  37.595  1.00 53.51           C  
ATOM    198  C   GLY L  28      25.266  36.366  37.563  1.00 52.03           C  
ATOM    199  O   GLY L  28      24.253  36.686  36.945  1.00 53.32           O  
ATOM    200  N   ILE L  29      25.391  35.193  38.196  1.00 50.49           N  
ATOM    201  CA  ILE L  29      24.375  34.202  38.370  1.00 50.01           C  
ATOM    202  CB  ILE L  29      24.909  32.805  38.404  1.00 45.31           C  
ATOM    203  CG1 ILE L  29      25.667  32.473  39.682  1.00 43.71           C  
ATOM    204  CG2 ILE L  29      25.844  32.702  37.193  1.00 43.72           C  
ATOM    205  CD1 ILE L  29      25.894  30.966  39.785  1.00 44.76           C  
ATOM    206  C   ILE L  29      23.493  34.451  39.557  1.00 49.69           C  
ATOM    207  O   ILE L  29      22.467  33.787  39.697  1.00 49.72           O  
ATOM    208  N   ARG L  30      23.967  35.244  40.544  1.00 50.06           N  
ATOM    209  CA  ARG L  30      23.210  35.482  41.743  1.00 51.67           C  
ATOM    210  CB  ARG L  30      21.679  35.595  41.576  1.00 51.99           C  
ATOM    211  CG  ARG L  30      21.246  36.849  40.818  1.00 61.53           C  
ATOM    212  CD  ARG L  30      21.627  38.146  41.533  1.00 65.12           C  
ATOM    213  NE  ARG L  30      20.921  38.161  42.846  1.00 69.68           N  
ATOM    214  CZ  ARG L  30      21.446  38.859  43.894  1.00 73.44           C  
ATOM    215  NH1 ARG L  30      22.624  39.534  43.744  1.00 73.89           N1+
ATOM    216  NH2 ARG L  30      20.796  38.880  45.094  1.00 75.12           N  
ATOM    217  C   ARG L  30      23.534  34.332  42.629  1.00 52.81           C  
ATOM    218  O   ARG L  30      24.707  34.055  42.878  1.00 57.01           O  
ATOM    219  N   ASN L  31      22.510  33.659  43.186  1.00 50.18           N  
ATOM    220  CA  ASN L  31      22.850  32.506  43.965  1.00 50.38           C  
ATOM    221  CB  ASN L  31      22.276  32.550  45.391  1.00 53.51           C  
ATOM    222  CG  ASN L  31      20.757  32.530  45.298  1.00 64.02           C  
ATOM    223  OD1 ASN L  31      20.107  31.596  45.766  1.00 67.13           O  
ATOM    224  ND2 ASN L  31      20.169  33.589  44.680  1.00 64.92           N  
ATOM    225  C   ASN L  31      22.276  31.292  43.301  1.00 47.40           C  
ATOM    226  O   ASN L  31      22.027  30.286  43.962  1.00 46.62           O  
ATOM    227  N   TYR L  32      22.117  31.307  41.962  1.00 47.00           N  
ATOM    228  CA  TYR L  32      21.484  30.167  41.362  1.00 45.86           C  
ATOM    229  CB  TYR L  32      20.574  30.548  40.183  1.00 45.27           C  
ATOM    230  CG  TYR L  32      19.522  31.462  40.707  1.00 48.29           C  
ATOM    231  CD1 TYR L  32      19.735  32.821  40.739  1.00 42.94           C  
ATOM    232  CD2 TYR L  32      18.328  30.968  41.178  1.00 45.80           C  
ATOM    233  CE1 TYR L  32      18.772  33.674  41.225  1.00 30.61           C  
ATOM    234  CE2 TYR L  32      17.359  31.813  41.666  1.00 45.74           C  
ATOM    235  CZ  TYR L  32      17.580  33.169  41.688  1.00 35.15           C  
ATOM    236  OH  TYR L  32      16.588  34.040  42.186  1.00 42.70           O  
ATOM    237  C   TYR L  32      22.542  29.246  40.823  1.00 45.20           C  
ATOM    238  O   TYR L  32      22.690  29.108  39.610  1.00 44.00           O  
ATOM    239  N   LEU L  33      23.281  28.549  41.717  1.00 30.64           N  
ATOM    240  CA  LEU L  33      24.292  27.634  41.268  1.00 30.36           C  
ATOM    241  CB  LEU L  33      25.717  28.122  41.593  1.00 28.85           C  
ATOM    242  CG  LEU L  33      26.832  27.277  40.955  1.00 15.21           C  
ATOM    243  CD1 LEU L  33      26.893  27.490  39.434  1.00 15.87           C  
ATOM    244  CD2 LEU L  33      28.177  27.501  41.654  1.00 16.20           C  
ATOM    245  C   LEU L  33      24.070  26.351  42.023  1.00 29.82           C  
ATOM    246  O   LEU L  33      23.796  26.383  43.221  1.00 29.19           O  
ATOM    247  N   ALA L  34      24.183  25.187  41.343  1.00 31.62           N  
ATOM    248  CA  ALA L  34      23.945  23.915  41.984  1.00 30.30           C  
ATOM    249  CB  ALA L  34      22.728  23.179  41.408  1.00 30.97           C  
ATOM    250  C   ALA L  34      25.151  23.034  41.788  1.00 28.56           C  
ATOM    251  O   ALA L  34      25.912  23.224  40.847  1.00 28.76           O  
ATOM    252  N   TRP L  35      25.377  22.053  42.698  1.00 27.89           N  
ATOM    253  CA  TRP L  35      26.540  21.203  42.578  1.00 27.91           C  
ATOM    254  CB  TRP L  35      27.521  21.336  43.764  1.00 28.46           C  
ATOM    255  CG  TRP L  35      28.101  22.727  43.904  1.00 28.04           C  
ATOM    256  CD2 TRP L  35      29.371  23.146  43.381  1.00 29.31           C  
ATOM    257  CD1 TRP L  35      27.559  23.818  44.520  1.00 28.54           C  
ATOM    258  NE1 TRP L  35      28.410  24.891  44.414  1.00 28.30           N  
ATOM    259  CE2 TRP L  35      29.529  24.492  43.713  1.00 29.15           C  
ATOM    260  CE3 TRP L  35      30.328  22.460  42.689  1.00 27.62           C  
ATOM    261  CZ2 TRP L  35      30.655  25.177  43.355  1.00 29.23           C  
ATOM    262  CZ3 TRP L  35      31.456  23.155  42.313  1.00 26.92           C  
ATOM    263  CH2 TRP L  35      31.612  24.486  42.642  1.00 28.06           C  
ATOM    264  C   TRP L  35      26.087  19.774  42.514  1.00 27.73           C  
ATOM    265  O   TRP L  35      25.197  19.358  43.255  1.00 30.22           O  
ATOM    266  N   TYR L  36      26.711  18.983  41.611  1.00 27.87           N  
ATOM    267  CA  TYR L  36      26.328  17.611  41.420  1.00 26.75           C  
ATOM    268  CB  TYR L  36      25.769  17.322  40.020  1.00 27.03           C  
ATOM    269  CG  TYR L  36      24.466  18.020  39.934  1.00 27.25           C  
ATOM    270  CD1 TYR L  36      23.350  17.414  40.437  1.00 27.41           C  
ATOM    271  CD2 TYR L  36      24.341  19.267  39.378  1.00 26.34           C  
ATOM    272  CE1 TYR L  36      22.130  18.035  40.383  1.00 27.67           C  
ATOM    273  CE2 TYR L  36      23.116  19.892  39.324  1.00 26.90           C  
ATOM    274  CZ  TYR L  36      22.004  19.277  39.827  1.00 27.50           C  
ATOM    275  OH  TYR L  36      20.744  19.903  39.784  1.00 28.42           O  
ATOM    276  C   TYR L  36      27.526  16.725  41.553  1.00 27.62           C  
ATOM    277  O   TYR L  36      28.655  17.117  41.265  1.00 28.79           O  
ATOM    278  N   GLN L  37      27.286  15.484  42.021  1.00 27.45           N  
ATOM    279  CA  GLN L  37      28.338  14.516  42.155  1.00 28.77           C  
ATOM    280  CB  GLN L  37      28.451  13.863  43.547  1.00 29.28           C  
ATOM    281  CG  GLN L  37      29.581  12.825  43.601  1.00 29.10           C  
ATOM    282  CD  GLN L  37      29.579  12.094  44.939  1.00 30.11           C  
ATOM    283  OE1 GLN L  37      28.536  11.712  45.471  1.00 34.00           O  
ATOM    284  NE2 GLN L  37      30.801  11.878  45.492  1.00 31.40           N  
ATOM    285  C   GLN L  37      28.007  13.392  41.235  1.00 30.42           C  
ATOM    286  O   GLN L  37      26.849  12.986  41.147  1.00 32.51           O  
ATOM    287  N   GLN L  38      29.016  12.860  40.516  1.00 30.54           N  
ATOM    288  CA  GLN L  38      28.727  11.746  39.661  1.00 29.74           C  
ATOM    289  CB  GLN L  38      28.627  12.127  38.175  1.00 29.00           C  
ATOM    290  CG  GLN L  38      28.052  11.012  37.302  1.00 28.36           C  
ATOM    291  CD  GLN L  38      27.995  11.542  35.878  1.00 29.31           C  
ATOM    292  OE1 GLN L  38      27.694  12.712  35.648  1.00 32.24           O  
ATOM    293  NE2 GLN L  38      28.312  10.667  34.888  1.00 29.71           N  
ATOM    294  C   GLN L  38      29.800  10.706  39.804  1.00 29.94           C  
ATOM    295  O   GLN L  38      30.990  11.016  39.855  1.00 33.94           O  
ATOM    296  N   LYS L  39      29.384   9.424  39.864  1.00 31.87           N  
ATOM    297  CA  LYS L  39      30.292   8.312  39.961  1.00 33.34           C  
ATOM    298  CB  LYS L  39      29.892   7.271  41.027  1.00 34.85           C  
ATOM    299  CG  LYS L  39      30.089   7.747  42.472  1.00 37.35           C  
ATOM    300  CD  LYS L  39      29.365   6.884  43.509  1.00 40.74           C  
ATOM    301  CE  LYS L  39      29.712   7.216  44.966  1.00 43.94           C  
ATOM    302  NZ  LYS L  39      28.622   6.750  45.861  1.00 47.54           N1+
ATOM    303  C   LYS L  39      30.276   7.635  38.630  1.00 37.46           C  
ATOM    304  O   LYS L  39      29.395   7.883  37.808  1.00 37.66           O  
ATOM    305  N   PRO L  40      31.225   6.789  38.372  1.00 39.52           N  
ATOM    306  CA  PRO L  40      31.305   6.154  37.092  1.00 40.45           C  
ATOM    307  CD  PRO L  40      32.482   6.767  39.096  1.00 39.84           C  
ATOM    308  CB  PRO L  40      32.602   5.348  37.114  1.00 41.41           C  
ATOM    309  CG  PRO L  40      33.478   6.099  38.132  1.00 39.58           C  
ATOM    310  C   PRO L  40      30.103   5.306  36.862  1.00 40.51           C  
ATOM    311  O   PRO L  40      29.736   4.544  37.753  1.00 40.87           O  
ATOM    312  N   GLY L  41      29.479   5.427  35.676  1.00 41.78           N  
ATOM    313  CA  GLY L  41      28.381   4.574  35.327  1.00 45.60           C  
ATOM    314  C   GLY L  41      27.155   4.922  36.112  1.00 44.77           C  
ATOM    315  O   GLY L  41      26.203   4.143  36.135  1.00 47.32           O  
ATOM    316  N   LYS L  42      27.124   6.090  36.774  1.00 40.97           N  
ATOM    317  CA  LYS L  42      25.952   6.404  37.542  1.00 36.78           C  
ATOM    318  CB  LYS L  42      26.179   6.384  39.065  1.00 39.98           C  
ATOM    319  CG  LYS L  42      25.820   5.059  39.748  1.00 43.86           C  
ATOM    320  CD  LYS L  42      26.651   3.841  39.356  1.00 49.15           C  
ATOM    321  CE  LYS L  42      26.233   2.572  40.111  1.00 54.07           C  
ATOM    322  NZ  LYS L  42      24.818   2.233  39.828  1.00 56.59           N1+
ATOM    323  C   LYS L  42      25.459   7.766  37.174  1.00 35.86           C  
ATOM    324  O   LYS L  42      26.180   8.563  36.577  1.00 35.71           O  
ATOM    325  N   ALA L  43      24.182   8.046  37.506  1.00 34.19           N  
ATOM    326  CA  ALA L  43      23.590   9.323  37.227  1.00 33.38           C  
ATOM    327  CB  ALA L  43      22.055   9.329  37.278  1.00 33.21           C  
ATOM    328  C   ALA L  43      24.092  10.299  38.245  1.00 32.30           C  
ATOM    329  O   ALA L  43      24.537   9.915  39.327  1.00 34.92           O  
ATOM    330  N   PRO L  44      24.028  11.563  37.910  1.00 30.86           N  
ATOM    331  CA  PRO L  44      24.503  12.597  38.789  1.00 30.61           C  
ATOM    332  CD  PRO L  44      24.019  11.986  36.517  1.00 31.49           C  
ATOM    333  CB  PRO L  44      24.545  13.876  37.953  1.00 30.67           C  
ATOM    334  CG  PRO L  44      24.689  13.372  36.504  1.00 31.78           C  
ATOM    335  C   PRO L  44      23.587  12.705  39.961  1.00 30.25           C  
ATOM    336  O   PRO L  44      22.441  12.268  39.869  1.00 34.34           O  
ATOM    337  N   LYS L  45      24.083  13.256  41.082  1.00 32.51           N  
ATOM    338  CA  LYS L  45      23.274  13.411  42.257  1.00 32.73           C  
ATOM    339  CB  LYS L  45      23.802  12.580  43.431  1.00 34.19           C  
ATOM    340  CG  LYS L  45      22.857  12.542  44.627  1.00 44.13           C  
ATOM    341  CD  LYS L  45      23.235  11.488  45.668  1.00 49.63           C  
ATOM    342  CE  LYS L  45      23.567  10.122  45.073  1.00 53.34           C  
ATOM    343  NZ  LYS L  45      22.394   9.597  44.341  1.00 56.71           N1+
ATOM    344  C   LYS L  45      23.368  14.855  42.665  1.00 32.76           C  
ATOM    345  O   LYS L  45      24.436  15.453  42.559  1.00 33.67           O  
ATOM    346  N   LEU L  46      22.257  15.448  43.160  1.00 33.07           N  
ATOM    347  CA  LEU L  46      22.222  16.844  43.537  1.00 32.84           C  
ATOM    348  CB  LEU L  46      20.799  17.434  43.499  1.00 30.75           C  
ATOM    349  CG  LEU L  46      20.690  18.912  43.934  1.00 29.47           C  
ATOM    350  CD1 LEU L  46      21.369  19.857  42.943  1.00 28.99           C  
ATOM    351  CD2 LEU L  46      19.229  19.313  44.189  1.00 30.10           C  
ATOM    352  C   LEU L  46      22.696  16.995  44.952  1.00 32.70           C  
ATOM    353  O   LEU L  46      22.083  16.461  45.874  1.00 32.36           O  
ATOM    354  N   LEU L  47      23.886  17.613  45.137  1.00 31.90           N  
ATOM    355  CA  LEU L  47      24.410  17.917  46.443  1.00 33.09           C  
ATOM    356  CB  LEU L  47      25.944  17.995  46.439  1.00 32.66           C  
ATOM    357  CG  LEU L  47      26.624  16.693  45.971  1.00 31.81           C  
ATOM    358  CD1 LEU L  47      28.150  16.772  46.136  1.00 32.33           C  
ATOM    359  CD2 LEU L  47      26.020  15.457  46.653  1.00 31.75           C  
ATOM    360  C   LEU L  47      23.902  19.205  47.059  1.00 32.36           C  
ATOM    361  O   LEU L  47      23.372  19.209  48.169  1.00 32.65           O  
ATOM    362  N   ILE L  48      24.045  20.342  46.335  1.00 31.25           N  
ATOM    363  CA  ILE L  48      23.748  21.643  46.889  1.00 31.14           C  
ATOM    364  CB  ILE L  48      24.983  22.480  47.130  1.00 32.90           C  
ATOM    365  CG1 ILE L  48      26.012  21.807  48.056  1.00 32.53           C  
ATOM    366  CG2 ILE L  48      24.509  23.854  47.640  1.00 31.28           C  
ATOM    367  CD1 ILE L  48      25.604  21.745  49.525  1.00 35.15           C  
ATOM    368  C   ILE L  48      23.039  22.437  45.837  1.00 31.18           C  
ATOM    369  O   ILE L  48      23.366  22.323  44.657  1.00 33.13           O  
ATOM    370  N   TYR L  49      22.060  23.280  46.230  1.00 31.70           N  
ATOM    371  CA  TYR L  49      21.453  24.159  45.269  1.00 32.69           C  
ATOM    372  CB  TYR L  49      20.092  23.703  44.693  1.00 32.29           C  
ATOM    373  CG  TYR L  49      19.044  23.611  45.744  1.00 33.60           C  
ATOM    374  CD1 TYR L  49      18.951  22.508  46.566  1.00 33.73           C  
ATOM    375  CD2 TYR L  49      18.129  24.626  45.876  1.00 34.81           C  
ATOM    376  CE1 TYR L  49      17.970  22.429  47.526  1.00 35.03           C  
ATOM    377  CE2 TYR L  49      17.148  24.553  46.834  1.00 33.87           C  
ATOM    378  CZ  TYR L  49      17.069  23.456  47.659  1.00 34.54           C  
ATOM    379  OH  TYR L  49      16.058  23.381  48.640  1.00 39.04           O  
ATOM    380  C   TYR L  49      21.331  25.514  45.903  1.00 33.68           C  
ATOM    381  O   TYR L  49      21.540  25.663  47.106  1.00 32.95           O  
ATOM    382  N   ALA L  50      21.029  26.548  45.088  1.00 32.26           N  
ATOM    383  CA  ALA L  50      20.902  27.883  45.599  1.00 30.24           C  
ATOM    384  CB  ALA L  50      19.790  28.022  46.655  1.00 29.25           C  
ATOM    385  C   ALA L  50      22.199  28.263  46.233  1.00 29.23           C  
ATOM    386  O   ALA L  50      22.246  29.044  47.181  1.00 32.90           O  
ATOM    387  N   ALA L  51      23.287  27.672  45.718  1.00 28.94           N  
ATOM    388  CA  ALA L  51      24.640  27.962  46.092  1.00 31.65           C  
ATOM    389  CB  ALA L  51      24.959  29.467  46.046  1.00 29.99           C  
ATOM    390  C   ALA L  51      24.971  27.466  47.470  1.00 31.50           C  
ATOM    391  O   ALA L  51      26.125  27.116  47.719  1.00 27.83           O  
ATOM    392  N   SER L  52      23.990  27.339  48.393  1.00 29.18           N  
ATOM    393  CA  SER L  52      24.434  26.931  49.699  1.00 32.65           C  
ATOM    394  CB  SER L  52      24.725  28.128  50.620  1.00 35.40           C  
ATOM    395  OG  SER L  52      23.526  28.845  50.882  1.00 38.67           O  
ATOM    396  C   SER L  52      23.414  26.085  50.413  1.00 32.21           C  
ATOM    397  O   SER L  52      23.601  25.794  51.593  1.00 34.16           O  
ATOM    398  N   THR L  53      22.339  25.611  49.752  1.00 32.71           N  
ATOM    399  CA  THR L  53      21.399  24.868  50.539  1.00 32.41           C  
ATOM    400  CB  THR L  53      19.966  25.227  50.317  1.00 33.44           C  
ATOM    401  OG1 THR L  53      19.164  24.630  51.325  1.00  0.00           O  
ATOM    402  CG2 THR L  53      19.538  24.742  48.925  1.00  0.00           C  
ATOM    403  C   THR L  53      21.580  23.427  50.223  1.00 33.24           C  
ATOM    404  O   THR L  53      21.652  23.018  49.064  1.00 33.59           O  
ATOM    405  N   LEU L  54      21.692  22.611  51.279  1.00 32.61           N  
ATOM    406  CA  LEU L  54      21.967  21.225  51.081  1.00 33.74           C  
ATOM    407  CB  LEU L  54      22.597  20.605  52.341  1.00 34.36           C  
ATOM    408  CG  LEU L  54      23.232  19.214  52.170  1.00 35.53           C  
ATOM    409  CD1 LEU L  54      24.559  19.267  51.394  1.00 35.54           C  
ATOM    410  CD2 LEU L  54      23.388  18.523  53.528  1.00 36.09           C  
ATOM    411  C   LEU L  54      20.683  20.515  50.752  1.00 35.59           C  
ATOM    412  O   LEU L  54      19.613  20.867  51.247  1.00 40.30           O  
ATOM    413  N   GLN L  55      20.775  19.495  49.874  1.00 36.95           N  
ATOM    414  CA  GLN L  55      19.665  18.651  49.520  1.00 37.05           C  
ATOM    415  CB  GLN L  55      19.903  17.840  48.227  1.00 38.13           C  
ATOM    416  CG  GLN L  55      18.883  16.728  47.948  1.00 39.35           C  
ATOM    417  CD  GLN L  55      17.523  17.314  47.600  1.00 29.11           C  
ATOM    418  OE1 GLN L  55      16.906  18.013  48.400  1.00 29.94           O  
ATOM    419  NE2 GLN L  55      17.036  17.005  46.369  1.00 39.69           N  
ATOM    420  C   GLN L  55      19.514  17.683  50.647  1.00 38.80           C  
ATOM    421  O   GLN L  55      20.481  17.390  51.350  1.00 40.21           O  
ATOM    422  N   SER L  56      18.291  17.171  50.879  1.00 41.17           N  
ATOM    423  CA  SER L  56      18.152  16.285  51.995  1.00 41.21           C  
ATOM    424  CB  SER L  56      16.703  15.940  52.386  1.00 42.84           C  
ATOM    425  OG  SER L  56      16.094  17.035  53.053  1.00 47.67           O  
ATOM    426  C   SER L  56      18.862  15.008  51.712  1.00 39.80           C  
ATOM    427  O   SER L  56      18.935  14.545  50.575  1.00 40.32           O  
ATOM    428  N   GLY L  57      19.428  14.413  52.778  1.00 39.33           N  
ATOM    429  CA  GLY L  57      20.094  13.151  52.674  1.00 39.51           C  
ATOM    430  C   GLY L  57      21.548  13.367  52.397  1.00 39.87           C  
ATOM    431  O   GLY L  57      22.339  12.429  52.468  1.00 40.84           O  
ATOM    432  N   VAL L  58      21.943  14.614  52.082  1.00 37.29           N  
ATOM    433  CA  VAL L  58      23.324  14.873  51.791  1.00 35.35           C  
ATOM    434  CB  VAL L  58      23.508  16.150  51.025  1.00 35.81           C  
ATOM    435  CG1 VAL L  58      25.009  16.374  50.779  1.00 36.00           C  
ATOM    436  CG2 VAL L  58      22.675  16.068  49.736  1.00 35.79           C  
ATOM    437  C   VAL L  58      24.043  15.024  53.099  1.00 35.65           C  
ATOM    438  O   VAL L  58      23.522  15.638  54.035  1.00 34.58           O  
ATOM    439  N   PRO L  59      25.238  14.482  53.179  1.00 33.94           N  
ATOM    440  CA  PRO L  59      26.006  14.590  54.390  1.00 33.16           C  
ATOM    441  CD  PRO L  59      25.563  13.267  52.443  1.00 35.11           C  
ATOM    442  CB  PRO L  59      27.183  13.629  54.230  1.00 34.59           C  
ATOM    443  CG  PRO L  59      26.632  12.540  53.285  1.00 36.12           C  
ATOM    444  C   PRO L  59      26.398  16.014  54.638  1.00 34.68           C  
ATOM    445  O   PRO L  59      26.706  16.727  53.687  1.00 37.61           O  
ATOM    446  N   SER L  60      26.433  16.422  55.922  1.00 36.70           N  
ATOM    447  CA  SER L  60      26.686  17.777  56.321  1.00 36.79           C  
ATOM    448  CB  SER L  60      26.420  18.001  57.821  1.00 36.76           C  
ATOM    449  OG  SER L  60      27.225  17.128  58.594  1.00 45.99           O  
ATOM    450  C   SER L  60      28.091  18.180  55.996  1.00 36.04           C  
ATOM    451  O   SER L  60      28.428  19.361  56.078  1.00 36.05           O  
ATOM    452  N   ARG L  61      28.956  17.223  55.615  1.00 33.71           N  
ATOM    453  CA  ARG L  61      30.323  17.547  55.308  1.00 31.30           C  
ATOM    454  CB  ARG L  61      31.217  16.320  55.066  1.00 31.55           C  
ATOM    455  CG  ARG L  61      30.764  15.434  53.912  1.00 32.66           C  
ATOM    456  CD  ARG L  61      31.476  14.078  53.894  1.00 30.90           C  
ATOM    457  NE  ARG L  61      30.889  13.285  52.778  1.00 31.74           N  
ATOM    458  CZ  ARG L  61      30.514  11.989  52.987  1.00 33.41           C  
ATOM    459  NH1 ARG L  61      30.683  11.420  54.214  1.00 37.08           N1+
ATOM    460  NH2 ARG L  61      29.963  11.264  51.973  1.00 34.34           N  
ATOM    461  C   ARG L  61      30.369  18.423  54.093  1.00 32.39           C  
ATOM    462  O   ARG L  61      31.316  19.191  53.924  1.00 35.12           O  
ATOM    463  N   PHE L  62      29.380  18.282  53.182  1.00 31.18           N  
ATOM    464  CA  PHE L  62      29.364  19.092  51.994  1.00 31.04           C  
ATOM    465  CB  PHE L  62      28.521  18.518  50.835  1.00 31.93           C  
ATOM    466  CG  PHE L  62      29.056  17.192  50.401  1.00 29.49           C  
ATOM    467  CD1 PHE L  62      30.128  17.091  49.544  1.00 30.31           C  
ATOM    468  CD2 PHE L  62      28.482  16.032  50.861  1.00 29.25           C  
ATOM    469  CE1 PHE L  62      30.603  15.859  49.153  1.00 30.41           C  
ATOM    470  CE2 PHE L  62      28.952  14.800  50.474  1.00 30.08           C  
ATOM    471  CZ  PHE L  62      30.017  14.707  49.617  1.00 29.96           C  
ATOM    472  C   PHE L  62      28.755  20.428  52.322  1.00 30.95           C  
ATOM    473  O   PHE L  62      27.793  20.517  53.083  1.00 32.82           O  
ATOM    474  N   SER L  63      29.319  21.515  51.748  1.00 29.47           N  
ATOM    475  CA  SER L  63      28.785  22.832  51.966  1.00 32.41           C  
ATOM    476  CB  SER L  63      29.355  23.549  53.202  1.00 32.85           C  
ATOM    477  OG  SER L  63      28.914  22.917  54.393  1.00 38.39           O  
ATOM    478  C   SER L  63      29.104  23.688  50.776  1.00 31.88           C  
ATOM    479  O   SER L  63      29.993  23.375  49.983  1.00 33.96           O  
ATOM    480  N   GLY L  64      28.379  24.813  50.623  1.00 31.36           N  
ATOM    481  CA  GLY L  64      28.611  25.657  49.488  1.00 30.48           C  
ATOM    482  C   GLY L  64      28.572  27.078  49.945  1.00 33.22           C  
ATOM    483  O   GLY L  64      27.972  27.402  50.969  1.00 33.18           O  
ATOM    484  N   SER L  65      29.228  27.960  49.169  1.00 32.54           N  
ATOM    485  CA  SER L  65      29.284  29.355  49.486  1.00 33.24           C  
ATOM    486  CB  SER L  65      30.487  29.681  50.383  1.00 34.28           C  
ATOM    487  OG  SER L  65      30.539  31.066  50.676  1.00 41.44           O  
ATOM    488  C   SER L  65      29.474  30.095  48.198  1.00 33.99           C  
ATOM    489  O   SER L  65      29.748  29.493  47.161  1.00 35.67           O  
ATOM    490  N   GLY L  66      29.329  31.433  48.227  1.00 35.76           N  
ATOM    491  CA  GLY L  66      29.581  32.174  47.025  1.00 38.93           C  
ATOM    492  C   GLY L  66      28.342  32.855  46.552  1.00 40.36           C  
ATOM    493  O   GLY L  66      27.218  32.456  46.852  1.00 42.62           O  
ATOM    494  N   SER L  67      28.548  33.955  45.800  1.00 41.12           N  
ATOM    495  CA  SER L  67      27.464  34.693  45.230  1.00 42.43           C  
ATOM    496  CB  SER L  67      26.864  35.722  46.206  1.00 45.15           C  
ATOM    497  OG  SER L  67      25.782  36.421  45.613  1.00 49.67           O  
ATOM    498  C   SER L  67      28.025  35.435  44.058  1.00 40.91           C  
ATOM    499  O   SER L  67      29.222  35.713  43.995  1.00 42.38           O  
ATOM    500  N   GLY L  68      27.158  35.785  43.091  1.00 40.95           N  
ATOM    501  CA  GLY L  68      27.629  36.516  41.954  1.00 41.56           C  
ATOM    502  C   GLY L  68      28.401  35.614  41.040  1.00 40.81           C  
ATOM    503  O   GLY L  68      27.823  34.756  40.379  1.00 42.00           O  
ATOM    504  N   THR L  69      29.699  35.942  40.850  1.00 38.39           N  
ATOM    505  CA  THR L  69      30.632  35.241  40.001  1.00 37.08           C  
ATOM    506  CB  THR L  69      31.723  36.120  39.449  1.00 38.11           C  
ATOM    507  OG1 THR L  69      32.589  36.547  40.488  1.00 42.01           O  
ATOM    508  CG2 THR L  69      31.070  37.333  38.760  1.00 40.03           C  
ATOM    509  C   THR L  69      31.333  34.044  40.594  1.00 36.98           C  
ATOM    510  O   THR L  69      31.596  33.087  39.867  1.00 40.60           O  
ATOM    511  N   ASP L  70      31.711  34.062  41.895  1.00 37.67           N  
ATOM    512  CA  ASP L  70      32.551  32.988  42.381  1.00 36.68           C  
ATOM    513  CB  ASP L  70      33.859  33.450  43.064  1.00 38.11           C  
ATOM    514  CG  ASP L  70      34.804  34.054  42.023  1.00 43.02           C  
ATOM    515  OD1 ASP L  70      34.443  34.045  40.817  1.00 47.99           O  
ATOM    516  OD2 ASP L  70      35.901  34.533  42.415  1.00 50.30           O1-
ATOM    517  C   ASP L  70      31.822  32.134  43.374  1.00 35.12           C  
ATOM    518  O   ASP L  70      31.159  32.634  44.284  1.00 37.21           O  
ATOM    519  N   PHE L  71      31.955  30.795  43.214  1.00 33.59           N  
ATOM    520  CA  PHE L  71      31.289  29.854  44.072  1.00 32.26           C  
ATOM    521  CB  PHE L  71      30.118  29.143  43.376  1.00 31.49           C  
ATOM    522  CG  PHE L  71      29.159  30.184  42.907  1.00 30.51           C  
ATOM    523  CD1 PHE L  71      28.166  30.639  43.742  1.00 29.80           C  
ATOM    524  CD2 PHE L  71      29.259  30.711  41.640  1.00 29.63           C  
ATOM    525  CE1 PHE L  71      27.278  31.600  43.321  1.00 30.33           C  
ATOM    526  CE2 PHE L  71      28.373  31.671  41.213  1.00 31.76           C  
ATOM    527  CZ  PHE L  71      27.381  32.115  42.053  1.00 31.09           C  
ATOM    528  C   PHE L  71      32.264  28.776  44.447  1.00 31.99           C  
ATOM    529  O   PHE L  71      33.161  28.450  43.668  1.00 33.69           O  
ATOM    530  N   THR L  72      32.104  28.191  45.657  1.00 30.18           N  
ATOM    531  CA  THR L  72      32.992  27.166  46.134  1.00 30.49           C  
ATOM    532  CB  THR L  72      33.864  27.606  47.277  1.00 32.55           C  
ATOM    533  OG1 THR L  72      33.061  27.995  48.380  1.00 32.75           O  
ATOM    534  CG2 THR L  72      34.766  28.770  46.850  1.00 32.73           C  
ATOM    535  C   THR L  72      32.186  26.047  46.718  1.00 32.16           C  
ATOM    536  O   THR L  72      31.139  26.264  47.329  1.00 33.12           O  
ATOM    537  N   LEU L  73      32.675  24.807  46.536  1.00 29.96           N  
ATOM    538  CA  LEU L  73      32.090  23.637  47.123  1.00 30.08           C  
ATOM    539  CB  LEU L  73      31.802  22.531  46.094  1.00 28.93           C  
ATOM    540  CG  LEU L  73      31.362  21.182  46.697  1.00 29.38           C  
ATOM    541  CD1 LEU L  73      30.076  21.317  47.520  1.00 30.02           C  
ATOM    542  CD2 LEU L  73      31.237  20.105  45.609  1.00 31.50           C  
ATOM    543  C   LEU L  73      33.125  23.107  48.048  1.00 30.68           C  
ATOM    544  O   LEU L  73      34.281  22.954  47.657  1.00 34.62           O  
ATOM    545  N   THR L  74      32.759  22.815  49.309  1.00 30.64           N  
ATOM    546  CA  THR L  74      33.806  22.330  50.152  1.00 30.66           C  
ATOM    547  CB  THR L  74      34.157  23.273  51.258  1.00 31.28           C  
ATOM    548  OG1 THR L  74      35.507  23.081  51.631  1.00 31.17           O  
ATOM    549  CG2 THR L  74      33.267  22.967  52.469  1.00 29.42           C  
ATOM    550  C   THR L  74      33.371  21.037  50.768  1.00 31.74           C  
ATOM    551  O   THR L  74      32.200  20.838  51.095  1.00 33.33           O  
ATOM    552  N   ILE L  75      34.318  20.093  50.913  1.00 32.93           N  
ATOM    553  CA  ILE L  75      34.046  18.856  51.579  1.00 32.63           C  
ATOM    554  CB  ILE L  75      34.409  17.664  50.735  1.00 31.23           C  
ATOM    555  CG1 ILE L  75      33.599  17.671  49.422  1.00 31.39           C  
ATOM    556  CG2 ILE L  75      34.184  16.400  51.576  1.00 30.78           C  
ATOM    557  CD1 ILE L  75      34.124  16.696  48.368  1.00 31.20           C  
ATOM    558  C   ILE L  75      34.924  18.906  52.792  1.00 35.01           C  
ATOM    559  O   ILE L  75      36.149  18.929  52.681  1.00 36.31           O  
ATOM    560  N   SER L  76      34.310  18.953  53.988  1.00 34.77           N  
ATOM    561  CA  SER L  76      35.045  19.130  55.209  1.00 34.45           C  
ATOM    562  CB  SER L  76      34.105  19.268  56.423  1.00 34.41           C  
ATOM    563  OG  SER L  76      33.265  18.131  56.533  1.00 39.57           O  
ATOM    564  C   SER L  76      35.987  17.988  55.415  1.00 37.25           C  
ATOM    565  O   SER L  76      37.169  18.201  55.685  1.00 41.23           O  
ATOM    566  N   SER L  77      35.492  16.741  55.306  1.00 36.70           N  
ATOM    567  CA  SER L  77      36.379  15.619  55.424  1.00 37.70           C  
ATOM    568  CB  SER L  77      36.212  14.791  56.706  1.00 37.19           C  
ATOM    569  OG  SER L  77      36.681  15.517  57.828  1.00 43.08           O  
ATOM    570  C   SER L  77      36.058  14.689  54.306  1.00 36.75           C  
ATOM    571  O   SER L  77      34.925  14.234  54.160  1.00 35.83           O  
ATOM    572  N   LEU L  78      37.077  14.357  53.503  1.00 35.18           N  
ATOM    573  CA  LEU L  78      36.884  13.492  52.384  1.00 33.61           C  
ATOM    574  CB  LEU L  78      38.087  13.566  51.422  1.00 34.36           C  
ATOM    575  CG  LEU L  78      37.877  12.908  50.050  1.00 34.68           C  
ATOM    576  CD1 LEU L  78      36.756  13.621  49.282  1.00 36.73           C  
ATOM    577  CD2 LEU L  78      39.181  12.874  49.235  1.00 35.87           C  
ATOM    578  C   LEU L  78      36.739  12.091  52.905  1.00 34.22           C  
ATOM    579  O   LEU L  78      37.538  11.647  53.728  1.00 33.11           O  
ATOM    580  N   GLN L  79      35.705  11.360  52.430  1.00 36.07           N  
ATOM    581  CA  GLN L  79      35.471   9.990  52.816  1.00 35.18           C  
ATOM    582  CB  GLN L  79      34.041   9.724  53.306  1.00 36.48           C  
ATOM    583  CG  GLN L  79      33.767  10.419  54.636  1.00 38.60           C  
ATOM    584  CD  GLN L  79      34.764   9.843  55.624  1.00 43.50           C  
ATOM    585  OE1 GLN L  79      35.577  10.562  56.203  1.00 42.40           O  
ATOM    586  NE2 GLN L  79      34.708   8.501  55.819  1.00 45.46           N  
ATOM    587  C   GLN L  79      35.711   9.132  51.608  1.00 34.79           C  
ATOM    588  O   GLN L  79      35.802   9.640  50.493  1.00 36.17           O  
ATOM    589  N   PRO L  80      35.814   7.843  51.781  1.00 34.75           N  
ATOM    590  CA  PRO L  80      36.109   6.975  50.674  1.00 35.89           C  
ATOM    591  CD  PRO L  80      36.197   7.259  53.057  1.00 34.57           C  
ATOM    592  CB  PRO L  80      36.298   5.586  51.281  1.00 37.18           C  
ATOM    593  CG  PRO L  80      36.804   5.887  52.707  1.00 33.61           C  
ATOM    594  C   PRO L  80      35.099   7.035  49.571  1.00 35.79           C  
ATOM    595  O   PRO L  80      35.473   6.864  48.412  1.00 39.56           O  
ATOM    596  N   GLU L  81      33.815   7.258  49.894  1.00 35.70           N  
ATOM    597  CA  GLU L  81      32.762   7.319  48.918  1.00 35.59           C  
ATOM    598  CB  GLU L  81      31.356   7.240  49.521  1.00 37.43           C  
ATOM    599  CG  GLU L  81      31.123   8.261  50.628  1.00 41.90           C  
ATOM    600  CD  GLU L  81      31.590   7.615  51.925  1.00 45.96           C  
ATOM    601  OE1 GLU L  81      32.135   6.481  51.857  1.00 43.93           O  
ATOM    602  OE2 GLU L  81      31.406   8.241  53.002  1.00 46.93           O1-
ATOM    603  C   GLU L  81      32.829   8.584  48.116  1.00 36.15           C  
ATOM    604  O   GLU L  81      32.275   8.656  47.024  1.00 38.94           O  
ATOM    605  N   ASP L  82      33.464   9.628  48.677  1.00 34.69           N  
ATOM    606  CA  ASP L  82      33.513  10.965  48.144  1.00 34.15           C  
ATOM    607  CB  ASP L  82      34.154  11.960  49.138  1.00 35.05           C  
ATOM    608  CG  ASP L  82      33.300  12.028  50.409  1.00 35.45           C  
ATOM    609  OD1 ASP L  82      32.439  11.129  50.604  1.00 36.01           O  
ATOM    610  OD2 ASP L  82      33.497  12.982  51.208  1.00 38.01           O1-
ATOM    611  C   ASP L  82      34.273  11.050  46.840  1.00 34.60           C  
ATOM    612  O   ASP L  82      34.114  12.024  46.109  1.00 32.74           O  
ATOM    613  N   VAL L  83      35.168  10.090  46.523  1.00 33.48           N  
ATOM    614  CA  VAL L  83      35.888  10.180  45.277  1.00 33.90           C  
ATOM    615  CB  VAL L  83      36.805   9.012  45.024  1.00 33.77           C  
ATOM    616  CG1 VAL L  83      37.376   9.154  43.604  1.00  0.00           C  
ATOM    617  CG2 VAL L  83      37.863   8.920  46.138  1.00  0.00           C  
ATOM    618  C   VAL L  83      34.871  10.155  44.180  1.00 33.72           C  
ATOM    619  O   VAL L  83      34.013   9.275  44.151  1.00 33.75           O  
ATOM    620  N   ALA L  84      34.943  11.125  43.241  1.00 30.99           N  
ATOM    621  CA  ALA L  84      33.989  11.182  42.170  1.00 30.25           C  
ATOM    622  CB  ALA L  84      32.531  11.223  42.662  1.00 29.73           C  
ATOM    623  C   ALA L  84      34.263  12.444  41.419  1.00 30.30           C  
ATOM    624  O   ALA L  84      35.254  13.125  41.684  1.00 31.40           O  
ATOM    625  N   THR L  85      33.412  12.764  40.427  1.00 29.72           N  
ATOM    626  CA  THR L  85      33.562  13.974  39.677  1.00 29.79           C  
ATOM    627  CB  THR L  85      33.424  13.767  38.192  1.00 28.88           C  
ATOM    628  OG1 THR L  85      34.414  12.860  37.726  1.00 32.57           O  
ATOM    629  CG2 THR L  85      33.558  15.120  37.474  1.00 29.19           C  
ATOM    630  C   THR L  85      32.455  14.870  40.136  1.00 30.08           C  
ATOM    631  O   THR L  85      31.365  14.403  40.464  1.00 32.00           O  
ATOM    632  N   TYR L  86      32.715  16.192  40.212  1.00 28.43           N  
ATOM    633  CA  TYR L  86      31.717  17.110  40.683  1.00 27.49           C  
ATOM    634  CB  TYR L  86      32.119  17.845  41.979  1.00 29.13           C  
ATOM    635  CG  TYR L  86      32.248  16.872  43.107  1.00 29.21           C  
ATOM    636  CD1 TYR L  86      33.377  16.095  43.223  1.00 29.23           C  
ATOM    637  CD2 TYR L  86      31.261  16.747  44.061  1.00 28.94           C  
ATOM    638  CE1 TYR L  86      33.516  15.195  44.257  1.00 28.91           C  
ATOM    639  CE2 TYR L  86      31.396  15.848  45.098  1.00 28.53           C  
ATOM    640  CZ  TYR L  86      32.524  15.069  45.203  1.00 28.60           C  
ATOM    641  OH  TYR L  86      32.657  14.149  46.268  1.00 29.11           O  
ATOM    642  C   TYR L  86      31.529  18.164  39.631  1.00 28.36           C  
ATOM    643  O   TYR L  86      32.495  18.604  39.010  1.00 29.82           O  
ATOM    644  N   TYR L  87      30.264  18.591  39.408  1.00 29.11           N  
ATOM    645  CA  TYR L  87      29.995  19.589  38.411  1.00 27.29           C  
ATOM    646  CB  TYR L  87      29.068  19.125  37.265  1.00 27.34           C  
ATOM    647  CG  TYR L  87      29.536  17.835  36.682  1.00 26.72           C  
ATOM    648  CD1 TYR L  87      30.506  17.762  35.708  1.00 27.61           C  
ATOM    649  CD2 TYR L  87      28.975  16.671  37.136  1.00 26.56           C  
ATOM    650  CE1 TYR L  87      30.903  16.543  35.206  1.00 27.48           C  
ATOM    651  CE2 TYR L  87      29.366  15.452  36.638  1.00 27.59           C  
ATOM    652  CZ  TYR L  87      30.333  15.386  35.670  1.00 27.93           C  
ATOM    653  OH  TYR L  87      30.742  14.137  35.157  1.00 29.56           O  
ATOM    654  C   TYR L  87      29.204  20.685  39.061  1.00 27.79           C  
ATOM    655  O   TYR L  87      28.416  20.444  39.975  1.00 29.72           O  
ATOM    656  N   CYS L  88      29.402  21.934  38.590  1.00 28.27           N  
ATOM    657  CA  CYS L  88      28.623  23.054  39.039  1.00 30.88           C  
ATOM    658  CB  CYS L  88      29.477  24.311  39.343  1.00 30.28           C  
ATOM    659  SG  CYS L  88      30.667  24.717  38.022  1.00 37.12           S  
ATOM    660  C   CYS L  88      27.677  23.382  37.917  1.00 32.02           C  
ATOM    661  O   CYS L  88      27.963  23.085  36.758  1.00 31.44           O  
ATOM    662  N   GLN L  89      26.496  23.955  38.234  1.00 31.95           N  
ATOM    663  CA  GLN L  89      25.560  24.319  37.202  1.00 30.01           C  
ATOM    664  CB  GLN L  89      24.398  23.328  37.035  1.00 30.85           C  
ATOM    665  CG  GLN L  89      23.429  23.757  35.931  1.00 28.39           C  
ATOM    666  CD  GLN L  89      22.256  22.793  35.914  1.00 31.94           C  
ATOM    667  OE1 GLN L  89      21.218  23.062  35.309  1.00 31.39           O  
ATOM    668  NE2 GLN L  89      22.418  21.629  36.594  1.00 32.89           N  
ATOM    669  C   GLN L  89      24.919  25.623  37.579  1.00 28.55           C  
ATOM    670  O   GLN L  89      24.675  25.894  38.753  1.00 30.29           O  
ATOM    671  N   ARG L  90      24.623  26.459  36.561  1.00 28.74           N  
ATOM    672  CA  ARG L  90      23.979  27.727  36.758  1.00 27.54           C  
ATOM    673  CB  ARG L  90      24.657  28.831  35.922  1.00 26.63           C  
ATOM    674  CG  ARG L  90      24.081  30.240  36.046  1.00 28.97           C  
ATOM    675  CD  ARG L  90      24.635  31.198  34.986  1.00 26.81           C  
ATOM    676  NE  ARG L  90      23.594  31.345  33.933  1.00  0.00           N  
ATOM    677  CZ  ARG L  90      23.630  30.586  32.798  1.00  0.00           C  
ATOM    678  NH1 ARG L  90      24.631  29.679  32.593  1.00  0.00           N1+
ATOM    679  NH2 ARG L  90      22.659  30.765  31.856  1.00  0.00           N  
ATOM    680  C   ARG L  90      22.582  27.567  36.238  1.00 30.86           C  
ATOM    681  O   ARG L  90      22.385  27.064  35.132  1.00 30.59           O  
ATOM    682  N   TYR L  91      21.593  28.038  37.017  1.00 27.94           N  
ATOM    683  CA  TYR L  91      20.273  28.099  36.474  1.00 29.69           C  
ATOM    684  CB  TYR L  91      19.318  27.095  37.148  1.00 28.25           C  
ATOM    685  CG  TYR L  91      19.491  27.171  38.626  1.00 27.62           C  
ATOM    686  CD1 TYR L  91      20.478  26.438  39.246  1.00 28.03           C  
ATOM    687  CD2 TYR L  91      18.674  27.960  39.396  1.00 28.62           C  
ATOM    688  CE1 TYR L  91      20.646  26.497  40.610  1.00 26.34           C  
ATOM    689  CE2 TYR L  91      18.834  28.024  40.761  1.00 28.30           C  
ATOM    690  CZ  TYR L  91      19.823  27.291  41.370  1.00 28.08           C  
ATOM    691  OH  TYR L  91      19.992  27.352  42.769  1.00 28.32           O  
ATOM    692  C   TYR L  91      19.750  29.502  36.614  1.00 31.80           C  
ATOM    693  O   TYR L  91      18.562  29.704  36.860  1.00 32.00           O  
ATOM    694  N   ASN L  92      20.630  30.513  36.446  1.00 33.59           N  
ATOM    695  CA  ASN L  92      20.243  31.897  36.519  1.00 34.86           C  
ATOM    696  CB  ASN L  92      21.451  32.846  36.590  1.00 38.84           C  
ATOM    697  CG  ASN L  92      20.950  34.242  36.933  1.00 41.06           C  
ATOM    698  OD1 ASN L  92      19.754  34.461  37.124  1.00 42.07           O  
ATOM    699  ND2 ASN L  92      21.891  35.221  37.009  1.00 55.39           N  
ATOM    700  C   ASN L  92      19.474  32.250  35.291  1.00 35.32           C  
ATOM    701  O   ASN L  92      18.462  32.945  35.361  1.00 37.71           O  
ATOM    702  N   ARG L  93      19.959  31.786  34.123  0.90 33.82           N  
ATOM    703  CA  ARG L  93      19.311  32.082  32.880  0.90 35.50           C  
ATOM    704  CB  ARG L  93      19.955  33.235  32.089  0.90 38.13           C  
ATOM    705  CG  ARG L  93      19.641  34.631  32.625  0.83 42.51           C  
ATOM    706  CD  ARG L  93      18.496  35.323  31.879  1.00 56.98           C  
ATOM    707  NE  ARG L  93      18.931  35.503  30.465  1.00 64.42           N  
ATOM    708  CZ  ARG L  93      18.007  35.681  29.479  1.00 67.37           C  
ATOM    709  NH1 ARG L  93      16.674  35.707  29.788  1.00 70.15           N1+
ATOM    710  NH2 ARG L  93      18.407  35.829  28.184  1.00 64.21           N  
ATOM    711  C   ARG L  93      19.421  30.878  32.008  0.90 34.91           C  
ATOM    712  O   ARG L  93      20.186  29.958  32.282  0.90 35.35           O  
ATOM    713  N   ALA L  94      18.597  30.819  30.949  1.00 34.27           N  
ATOM    714  CA  ALA L  94      18.748  29.750  30.011  1.00 35.24           C  
ATOM    715  CB  ALA L  94      17.459  29.418  29.238  1.00 37.79           C  
ATOM    716  C   ALA L  94      19.762  30.218  29.016  1.00 34.58           C  
ATOM    717  O   ALA L  94      19.883  31.420  28.778  1.00 36.71           O  
ATOM    718  N   PRO L  95      20.508  29.327  28.424  1.00 34.18           N  
ATOM    719  CA  PRO L  95      20.412  27.932  28.760  1.00 32.54           C  
ATOM    720  CD  PRO L  95      20.847  29.518  27.022  1.00 33.57           C  
ATOM    721  CB  PRO L  95      20.977  27.164  27.568  1.00 33.88           C  
ATOM    722  CG  PRO L  95      20.783  28.123  26.386  1.00 34.66           C  
ATOM    723  C   PRO L  95      21.178  27.661  30.013  1.00 34.04           C  
ATOM    724  O   PRO L  95      22.071  28.438  30.349  1.00 33.48           O  
ATOM    725  N   TYR L  96      20.855  26.556  30.710  1.00 33.58           N  
ATOM    726  CA  TYR L  96      21.569  26.211  31.901  1.00 33.38           C  
ATOM    727  CB  TYR L  96      20.835  25.162  32.755  1.00 34.12           C  
ATOM    728  CG  TYR L  96      19.485  25.710  33.071  1.00 34.74           C  
ATOM    729  CD1 TYR L  96      18.490  25.657  32.122  1.00 34.87           C  
ATOM    730  CD2 TYR L  96      19.199  26.265  34.297  1.00 35.83           C  
ATOM    731  CE1 TYR L  96      17.235  26.152  32.382  1.00 36.60           C  
ATOM    732  CE2 TYR L  96      17.944  26.761  34.563  1.00 38.74           C  
ATOM    733  CZ  TYR L  96      16.959  26.706  33.608  1.00 38.84           C  
ATOM    734  OH  TYR L  96      15.674  27.216  33.883  1.00 41.03           O  
ATOM    735  C   TYR L  96      22.843  25.585  31.424  1.00 35.38           C  
ATOM    736  O   TYR L  96      22.830  24.729  30.541  1.00 36.87           O  
ATOM    737  N   THR L  97      23.984  26.024  31.985  1.00 30.99           N  
ATOM    738  CA  THR L  97      25.272  25.530  31.602  1.00 30.72           C  
ATOM    739  CB  THR L  97      26.184  26.584  31.059  1.00 30.81           C  
ATOM    740  OG1 THR L  97      26.434  27.565  32.051  1.00 42.48           O  
ATOM    741  CG2 THR L  97      25.490  27.238  29.855  1.00 38.72           C  
ATOM    742  C   THR L  97      25.936  24.902  32.785  1.00 29.45           C  
ATOM    743  O   THR L  97      25.723  25.302  33.929  1.00 31.10           O  
ATOM    744  N   PHE L  98      26.774  23.883  32.508  1.00 30.15           N  
ATOM    745  CA  PHE L  98      27.479  23.135  33.514  1.00 30.20           C  
ATOM    746  CB  PHE L  98      27.432  21.605  33.331  1.00 28.51           C  
ATOM    747  CG  PHE L  98      26.155  20.977  33.777  1.00 28.63           C  
ATOM    748  CD1 PHE L  98      25.013  20.982  33.005  1.00 27.56           C  
ATOM    749  CD2 PHE L  98      26.133  20.325  34.987  1.00 29.42           C  
ATOM    750  CE1 PHE L  98      23.866  20.366  33.456  1.00 28.60           C  
ATOM    751  CE2 PHE L  98      24.992  19.709  35.441  1.00 28.28           C  
ATOM    752  CZ  PHE L  98      23.851  19.735  34.677  1.00 28.03           C  
ATOM    753  C   PHE L  98      28.941  23.443  33.410  1.00 30.72           C  
ATOM    754  O   PHE L  98      29.441  23.845  32.360  1.00 31.25           O  
ATOM    755  N   GLY L  99      29.661  23.252  34.535  1.00 31.86           N  
ATOM    756  CA  GLY L  99      31.083  23.434  34.569  1.00 30.99           C  
ATOM    757  C   GLY L  99      31.681  22.222  33.928  1.00 32.89           C  
ATOM    758  O   GLY L  99      31.001  21.230  33.673  1.00 33.77           O  
ATOM    759  N   GLN L 100      32.989  22.285  33.653  1.00 32.52           N  
ATOM    760  CA  GLN L 100      33.705  21.243  32.982  1.00 33.15           C  
ATOM    761  CB  GLN L 100      35.116  21.700  32.630  1.00 33.18           C  
ATOM    762  CG  GLN L 100      35.797  20.804  31.611  1.00 39.29           C  
ATOM    763  CD  GLN L 100      37.222  21.310  31.514  1.00 42.56           C  
ATOM    764  OE1 GLN L 100      37.488  22.487  31.754  1.00 57.24           O  
ATOM    765  NE2 GLN L 100      38.167  20.398  31.176  1.00 54.53           N  
ATOM    766  C   GLN L 100      33.781  20.014  33.850  1.00 30.46           C  
ATOM    767  O   GLN L 100      33.822  18.891  33.347  1.00 32.41           O  
ATOM    768  N   GLY L 101      33.840  20.188  35.183  1.00 30.87           N  
ATOM    769  CA  GLY L 101      33.891  19.054  36.066  1.00 30.06           C  
ATOM    770  C   GLY L 101      35.227  18.976  36.741  1.00 33.24           C  
ATOM    771  O   GLY L 101      36.247  19.409  36.204  1.00 34.45           O  
ATOM    772  N   THR L 102      35.232  18.418  37.971  1.00 31.66           N  
ATOM    773  CA  THR L 102      36.428  18.253  38.748  1.00 29.65           C  
ATOM    774  CB  THR L 102      36.411  19.038  40.027  1.00 29.30           C  
ATOM    775  OG1 THR L 102      36.304  20.424  39.744  1.00 31.89           O  
ATOM    776  CG2 THR L 102      37.696  18.750  40.826  1.00 29.61           C  
ATOM    777  C   THR L 102      36.509  16.817  39.156  1.00 29.32           C  
ATOM    778  O   THR L 102      35.610  16.293  39.808  1.00 29.72           O  
ATOM    779  N   LYS L 103      37.622  16.149  38.807  1.00 30.49           N  
ATOM    780  CA  LYS L 103      37.752  14.773  39.168  1.00 30.56           C  
ATOM    781  CB  LYS L 103      38.467  13.933  38.099  1.00 31.86           C  
ATOM    782  CG  LYS L 103      38.482  12.448  38.446  1.00 41.48           C  
ATOM    783  CD  LYS L 103      38.817  11.535  37.268  1.00 45.97           C  
ATOM    784  CE  LYS L 103      38.757  10.055  37.644  1.00 49.26           C  
ATOM    785  NZ  LYS L 103      38.638   9.231  36.425  1.00 49.49           N1+
ATOM    786  C   LYS L 103      38.567  14.709  40.423  1.00 33.57           C  
ATOM    787  O   LYS L 103      39.672  15.250  40.487  1.00 36.31           O  
ATOM    788  N   VAL L 104      38.021  14.052  41.468  1.00 31.61           N  
ATOM    789  CA  VAL L 104      38.712  13.925  42.722  1.00 30.38           C  
ATOM    790  CB  VAL L 104      37.835  14.156  43.916  1.00 30.51           C  
ATOM    791  CG1 VAL L 104      38.618  13.762  45.178  1.00 30.33           C  
ATOM    792  CG2 VAL L 104      37.381  15.623  43.911  1.00 29.81           C  
ATOM    793  C   VAL L 104      39.222  12.520  42.815  1.00 32.32           C  
ATOM    794  O   VAL L 104      38.437  11.573  42.863  1.00 32.30           O  
ATOM    795  N   GLU L 105      40.562  12.357  42.866  1.00 34.61           N  
ATOM    796  CA  GLU L 105      41.152  11.045  42.874  1.00 34.14           C  
ATOM    797  CB  GLU L 105      42.260  10.832  41.827  1.00 38.30           C  
ATOM    798  CG  GLU L 105      43.489  11.720  42.054  1.00 45.24           C  
ATOM    799  CD  GLU L 105      44.579  11.325  41.066  1.00 58.82           C  
ATOM    800  OE1 GLU L 105      45.102  10.185  41.189  1.00 59.94           O  
ATOM    801  OE2 GLU L 105      44.905  12.158  40.178  1.00 64.78           O1-
ATOM    802  C   GLU L 105      41.814  10.820  44.191  1.00 33.31           C  
ATOM    803  O   GLU L 105      42.055  11.754  44.953  1.00 34.84           O  
ATOM    804  N   ILE L 106      42.138   9.548  44.494  1.00 32.28           N  
ATOM    805  CA  ILE L 106      42.729   9.269  45.769  1.00 33.90           C  
ATOM    806  CB  ILE L 106      42.324   7.946  46.374  1.00 33.45           C  
ATOM    807  CG1 ILE L 106      42.761   6.752  45.506  1.00 34.87           C  
ATOM    808  CG2 ILE L 106      40.814   7.985  46.651  1.00 33.96           C  
ATOM    809  CD1 ILE L 106      42.530   5.393  46.177  1.00 37.67           C  
ATOM    810  C   ILE L 106      44.221   9.300  45.683  1.00 33.41           C  
ATOM    811  O   ILE L 106      44.837   8.619  44.863  1.00 35.74           O  
ATOM    812  N   LYS L 107      44.830  10.119  46.565  1.00 37.48           N  
ATOM    813  CA  LYS L 107      46.254  10.252  46.725  1.00 36.37           C  
ATOM    814  CB  LYS L 107      46.633  11.079  47.965  1.00 38.85           C  
ATOM    815  CG  LYS L 107      46.721  12.585  47.765  1.00 42.75           C  
ATOM    816  CD  LYS L 107      47.998  12.986  47.029  1.00 47.55           C  
ATOM    817  CE  LYS L 107      48.293  14.480  47.138  1.00 52.68           C  
ATOM    818  NZ  LYS L 107      49.742  14.737  46.975  1.00 53.99           N1+
ATOM    819  C   LYS L 107      46.842   8.878  47.014  1.00 35.51           C  
ATOM    820  O   LYS L 107      46.482   8.319  48.084  1.00 35.75           O  
ATOM    821  OXT LYS L 107      47.681   8.387  46.211  1.00  0.00           O1-
TER     822      LYS L 107 
ATOM    823  N   GLU H 108       8.261   5.978  46.094  1.00 59.67           N1+
ATOM    824  CA  GLU H 108       9.642   6.082  45.564  1.00 59.40           C  
ATOM    825  CB  GLU H 108      10.216   4.673  45.324  1.00 63.32           C  
ATOM    826  CG  GLU H 108      11.661   4.647  44.820  1.00 69.18           C  
ATOM    827  CD  GLU H 108      12.001   3.220  44.407  1.00 71.79           C  
ATOM    828  OE1 GLU H 108      11.129   2.325  44.576  1.00 71.68           O  
ATOM    829  OE2 GLU H 108      13.138   3.009  43.907  1.00 57.28           O1-
ATOM    830  C   GLU H 108       9.632   6.812  44.258  1.00 56.35           C  
ATOM    831  O   GLU H 108       8.962   6.397  43.313  1.00 56.21           O  
ATOM    832  N   VAL H 109      10.383   7.929  44.179  1.00 52.27           N  
ATOM    833  CA  VAL H 109      10.433   8.706  42.975  1.00 48.94           C  
ATOM    834  CB  VAL H 109      10.996  10.068  43.210  1.00 46.02           C  
ATOM    835  CG1 VAL H 109      11.160  10.774  41.857  1.00 46.34           C  
ATOM    836  CG2 VAL H 109      10.063  10.797  44.193  1.00 46.27           C  
ATOM    837  C   VAL H 109      11.333   7.991  42.027  1.00 48.90           C  
ATOM    838  O   VAL H 109      12.497   7.735  42.332  1.00 48.53           O  
ATOM    839  N   GLN H 110      10.819   7.654  40.832  1.00 46.67           N  
ATOM    840  CA  GLN H 110      11.647   6.910  39.936  1.00 43.42           C  
ATOM    841  CB  GLN H 110      11.280   5.414  39.950  1.00 46.02           C  
ATOM    842  CG  GLN H 110      12.147   4.519  39.072  1.00 52.95           C  
ATOM    843  CD  GLN H 110      11.711   3.083  39.313  1.00 56.28           C  
ATOM    844  OE1 GLN H 110      11.047   2.781  40.302  1.00 59.17           O  
ATOM    845  NE2 GLN H 110      12.109   2.166  38.390  1.00 57.59           N  
ATOM    846  C   GLN H 110      11.445   7.443  38.563  1.00 39.94           C  
ATOM    847  O   GLN H 110      10.323   7.751  38.163  1.00 41.94           O  
ATOM    848  N   LEU H 111      12.555   7.602  37.817  1.00 38.88           N  
ATOM    849  CA  LEU H 111      12.481   8.055  36.463  1.00 36.97           C  
ATOM    850  CB  LEU H 111      13.100   9.452  36.273  1.00 37.20           C  
ATOM    851  CG  LEU H 111      12.270  10.587  36.901  1.00 36.54           C  
ATOM    852  CD1 LEU H 111      13.011  11.932  36.823  1.00 34.42           C  
ATOM    853  CD2 LEU H 111      10.879  10.670  36.248  1.00 37.62           C  
ATOM    854  C   LEU H 111      13.254   7.058  35.661  1.00 36.51           C  
ATOM    855  O   LEU H 111      14.419   6.794  35.956  1.00 37.03           O  
ATOM    856  N   VAL H 112      12.616   6.436  34.647  1.00 38.07           N  
ATOM    857  CA  VAL H 112      13.351   5.501  33.847  1.00 35.93           C  
ATOM    858  CB  VAL H 112      12.910   4.077  33.981  1.00 35.88           C  
ATOM    859  CG1 VAL H 112      13.654   3.250  32.923  1.00 36.16           C  
ATOM    860  CG2 VAL H 112      13.194   3.616  35.423  1.00 36.51           C  
ATOM    861  C   VAL H 112      13.237   5.901  32.411  1.00 36.34           C  
ATOM    862  O   VAL H 112      12.147   6.142  31.893  1.00 40.36           O  
ATOM    863  N   GLU H 113      14.396   5.973  31.728  1.00 36.42           N  
ATOM    864  CA  GLU H 113      14.410   6.388  30.355  1.00 37.44           C  
ATOM    865  CB  GLU H 113      15.422   7.516  30.058  1.00 37.95           C  
ATOM    866  CG  GLU H 113      16.817   7.310  30.661  1.00 36.76           C  
ATOM    867  CD  GLU H 113      16.884   7.969  32.040  1.00 38.13           C  
ATOM    868  OE1 GLU H 113      16.406   7.337  33.017  1.00 36.87           O  
ATOM    869  OE2 GLU H 113      17.417   9.106  32.142  1.00 39.45           O1-
ATOM    870  C   GLU H 113      14.709   5.212  29.480  1.00 36.38           C  
ATOM    871  O   GLU H 113      15.349   4.258  29.915  1.00 39.66           O  
ATOM    872  N   SER H 114      14.200   5.250  28.225  1.00 37.36           N  
ATOM    873  CA  SER H 114      14.424   4.196  27.274  1.00 35.97           C  
ATOM    874  CB  SER H 114      13.420   3.041  27.390  1.00 38.05           C  
ATOM    875  OG  SER H 114      12.121   3.492  27.038  1.00 44.93           O  
ATOM    876  C   SER H 114      14.317   4.769  25.886  1.00 35.64           C  
ATOM    877  O   SER H 114      14.071   5.964  25.708  1.00 36.00           O  
ATOM    878  N   GLY H 115      14.513   3.920  24.853  1.00 35.22           N  
ATOM    879  CA  GLY H 115      14.408   4.379  23.492  1.00 37.77           C  
ATOM    880  C   GLY H 115      15.777   4.574  22.907  1.00 40.05           C  
ATOM    881  O   GLY H 115      15.914   4.896  21.725  1.00 44.74           O  
ATOM    882  N   GLY H 116      16.836   4.370  23.713  1.00 40.47           N  
ATOM    883  CA  GLY H 116      18.161   4.559  23.197  1.00 38.54           C  
ATOM    884  C   GLY H 116      18.473   3.410  22.294  1.00 39.62           C  
ATOM    885  O   GLY H 116      17.772   2.399  22.288  1.00 41.07           O  
ATOM    886  N   GLY H 117      19.548   3.544  21.490  1.00 39.23           N  
ATOM    887  CA  GLY H 117      19.901   2.472  20.606  1.00 40.35           C  
ATOM    888  C   GLY H 117      20.884   2.975  19.597  1.00 40.60           C  
ATOM    889  O   GLY H 117      21.375   4.099  19.685  1.00 39.86           O  
ATOM    890  N   LEU H 118      21.176   2.112  18.602  1.00 38.30           N  
ATOM    891  CA  LEU H 118      22.104   2.390  17.542  1.00 35.85           C  
ATOM    892  CB  LEU H 118      22.722   1.097  16.973  1.00 34.55           C  
ATOM    893  CG  LEU H 118      23.799   1.322  15.900  1.00 41.39           C  
ATOM    894  CD1 LEU H 118      25.069   1.909  16.529  1.00 41.74           C  
ATOM    895  CD2 LEU H 118      24.067   0.043  15.091  1.00 41.56           C  
ATOM    896  C   LEU H 118      21.310   2.997  16.425  1.00 36.69           C  
ATOM    897  O   LEU H 118      20.275   2.458  16.034  1.00 39.11           O  
ATOM    898  N   VAL H 119      21.773   4.145  15.886  1.00 34.29           N  
ATOM    899  CA  VAL H 119      21.057   4.780  14.815  1.00 35.21           C  
ATOM    900  CB  VAL H 119      20.093   5.821  15.335  1.00 36.09           C  
ATOM    901  CG1 VAL H 119      20.862   6.859  16.170  1.00 36.94           C  
ATOM    902  CG2 VAL H 119      19.317   6.420  14.153  1.00 35.35           C  
ATOM    903  C   VAL H 119      22.058   5.395  13.875  1.00 37.42           C  
ATOM    904  O   VAL H 119      23.152   5.784  14.280  1.00 39.09           O  
ATOM    905  N   GLN H 120      21.712   5.468  12.573  1.00 36.22           N  
ATOM    906  CA  GLN H 120      22.585   6.011  11.567  1.00 36.06           C  
ATOM    907  CB  GLN H 120      22.202   5.623  10.136  1.00 38.37           C  
ATOM    908  CG  GLN H 120      22.220   4.125   9.864  1.00 42.51           C  
ATOM    909  CD  GLN H 120      21.720   3.950   8.441  1.00 43.81           C  
ATOM    910  OE1 GLN H 120      20.808   4.644   7.995  1.00 46.37           O  
ATOM    911  NE2 GLN H 120      22.350   3.001   7.702  1.00 47.38           N  
ATOM    912  C   GLN H 120      22.473   7.495  11.609  1.00 34.51           C  
ATOM    913  O   GLN H 120      21.513   8.059  12.130  1.00 36.15           O  
ATOM    914  N   PRO H 121      23.455   8.140  11.053  1.00 36.50           N  
ATOM    915  CA  PRO H 121      23.444   9.572  11.025  1.00 36.19           C  
ATOM    916  CD  PRO H 121      24.801   7.594  11.015  1.00 38.46           C  
ATOM    917  CB  PRO H 121      24.833   9.983  10.545  1.00 34.77           C  
ATOM    918  CG  PRO H 121      25.735   8.816  10.996  1.00 35.01           C  
ATOM    919  C   PRO H 121      22.328  10.027  10.145  1.00 37.39           C  
ATOM    920  O   PRO H 121      22.043   9.356   9.157  1.00 40.00           O  
ATOM    921  N   GLY H 122      21.664  11.141  10.497  1.00 39.20           N  
ATOM    922  CA  GLY H 122      20.621  11.679   9.674  1.00 36.74           C  
ATOM    923  C   GLY H 122      19.310  11.064  10.059  1.00 36.88           C  
ATOM    924  O   GLY H 122      18.251  11.551   9.669  1.00 37.39           O  
ATOM    925  N   ARG H 123      19.344   9.984  10.856  1.00 36.58           N  
ATOM    926  CA  ARG H 123      18.146   9.288  11.237  1.00 37.82           C  
ATOM    927  CB  ARG H 123      18.380   7.821  11.623  1.00 28.52           C  
ATOM    928  CG  ARG H 123      18.784   6.946  10.439  1.00 29.76           C  
ATOM    929  CD  ARG H 123      19.153   5.520  10.844  1.00 30.98           C  
ATOM    930  NE  ARG H 123      17.887   4.762  11.039  1.00 39.75           N  
ATOM    931  CZ  ARG H 123      17.906   3.565  11.698  1.00 40.78           C  
ATOM    932  NH1 ARG H 123      19.066   3.102  12.247  1.00 41.72           N1+
ATOM    933  NH2 ARG H 123      16.762   2.831  11.810  1.00 39.68           N  
ATOM    934  C   ARG H 123      17.523   9.968  12.414  1.00 37.83           C  
ATOM    935  O   ARG H 123      18.008  10.994  12.885  1.00 39.48           O  
ATOM    936  N   SER H 124      16.377   9.421  12.881  1.00 38.79           N  
ATOM    937  CA  SER H 124      15.698   9.995  14.008  1.00 39.13           C  
ATOM    938  CB  SER H 124      14.293  10.525  13.670  1.00 41.05           C  
ATOM    939  OG  SER H 124      13.477   9.458  13.218  1.00 47.01           O  
ATOM    940  C   SER H 124      15.522   8.951  15.070  1.00 39.37           C  
ATOM    941  O   SER H 124      15.481   7.754  14.790  1.00 38.88           O  
ATOM    942  N   LEU H 125      15.437   9.404  16.341  1.00 38.35           N  
ATOM    943  CA  LEU H 125      15.240   8.512  17.443  1.00 37.06           C  
ATOM    944  CB  LEU H 125      16.591   8.162  18.108  1.00 37.23           C  
ATOM    945  CG  LEU H 125      16.574   6.952  19.054  1.00 39.39           C  
ATOM    946  CD1 LEU H 125      16.178   5.676  18.293  1.00 40.61           C  
ATOM    947  CD2 LEU H 125      17.926   6.795  19.770  1.00 39.11           C  
ATOM    948  C   LEU H 125      14.356   9.263  18.401  1.00 36.80           C  
ATOM    949  O   LEU H 125      14.421  10.489  18.491  1.00 38.16           O  
ATOM    950  N   ARG H 126      13.466   8.549  19.119  1.00 35.11           N  
ATOM    951  CA  ARG H 126      12.568   9.207  20.022  1.00 37.40           C  
ATOM    952  CB  ARG H 126      11.117   8.967  19.626  1.00 39.21           C  
ATOM    953  CG  ARG H 126      10.131   9.699  20.512  1.00 41.83           C  
ATOM    954  CD  ARG H 126       8.853   8.898  20.655  1.00 43.93           C  
ATOM    955  NE  ARG H 126       7.812   9.826  21.148  1.00 45.17           N  
ATOM    956  CZ  ARG H 126       6.514   9.448  20.989  1.00 45.36           C  
ATOM    957  NH1 ARG H 126       6.244   8.210  20.482  1.00 46.96           N1+
ATOM    958  NH2 ARG H 126       5.504  10.297  21.330  1.00 41.87           N  
ATOM    959  C   ARG H 126      12.759   8.573  21.362  1.00 37.44           C  
ATOM    960  O   ARG H 126      12.614   7.360  21.495  1.00 35.21           O  
ATOM    961  N   LEU H 127      13.062   9.385  22.399  1.00 36.56           N  
ATOM    962  CA  LEU H 127      13.366   8.881  23.714  1.00 36.32           C  
ATOM    963  CB  LEU H 127      14.475   9.666  24.426  1.00 36.23           C  
ATOM    964  CG  LEU H 127      15.846   9.594  23.753  1.00 34.04           C  
ATOM    965  CD1 LEU H 127      16.861  10.462  24.506  1.00 35.69           C  
ATOM    966  CD2 LEU H 127      16.325   8.147  23.617  1.00 35.63           C  
ATOM    967  C   LEU H 127      12.175   9.048  24.598  1.00 36.66           C  
ATOM    968  O   LEU H 127      11.362   9.947  24.402  1.00 38.92           O  
ATOM    969  N   SER H 128      12.062   8.163  25.615  1.00 35.69           N  
ATOM    970  CA  SER H 128      10.978   8.240  26.556  1.00 35.75           C  
ATOM    971  CB  SER H 128       9.978   7.078  26.431  1.00 35.77           C  
ATOM    972  OG  SER H 128       9.322   7.126  25.174  1.00 42.32           O  
ATOM    973  C   SER H 128      11.529   8.191  27.957  1.00 37.06           C  
ATOM    974  O   SER H 128      12.543   7.542  28.218  1.00 38.64           O  
ATOM    975  N   CYS H 129      10.869   8.909  28.896  1.00 34.72           N  
ATOM    976  CA  CYS H 129      11.247   8.915  30.285  1.00 35.12           C  
ATOM    977  CB  CYS H 129      11.974  10.217  30.711  1.00 38.43           C  
ATOM    978  SG  CYS H 129      12.222  10.365  32.510  1.00 37.05           S  
ATOM    979  C   CYS H 129       9.977   8.775  31.082  1.00 35.04           C  
ATOM    980  O   CYS H 129       9.130   9.668  31.096  1.00 36.79           O  
ATOM    981  N   ALA H 130       9.809   7.633  31.777  1.00 33.80           N  
ATOM    982  CA  ALA H 130       8.604   7.384  32.526  1.00 33.84           C  
ATOM    983  CB  ALA H 130       8.273   5.886  32.634  1.00 33.14           C  
ATOM    984  C   ALA H 130       8.817   7.867  33.929  1.00 36.99           C  
ATOM    985  O   ALA H 130       9.828   7.560  34.553  1.00 36.55           O  
ATOM    986  N   ALA H 131       7.846   8.615  34.488  1.00 37.44           N  
ATOM    987  CA  ALA H 131       8.035   9.147  35.809  1.00 37.16           C  
ATOM    988  CB  ALA H 131       7.865  10.675  35.886  1.00 35.89           C  
ATOM    989  C   ALA H 131       7.023   8.558  36.729  1.00 37.22           C  
ATOM    990  O   ALA H 131       5.913   8.221  36.316  1.00 40.00           O  
ATOM    991  N   SER H 132       7.400   8.389  38.013  1.00 36.99           N  
ATOM    992  CA  SER H 132       6.477   7.843  38.963  1.00 38.17           C  
ATOM    993  CB  SER H 132       6.529   6.315  39.067  1.00 35.78           C  
ATOM    994  OG  SER H 132       7.771   5.924  39.634  1.00 40.80           O  
ATOM    995  C   SER H 132       6.874   8.319  40.320  1.00 40.96           C  
ATOM    996  O   SER H 132       8.022   8.696  40.552  1.00 42.78           O  
ATOM    997  N   GLY H 133       5.909   8.251  41.257  1.00 27.06           N  
ATOM    998  CA  GLY H 133       6.175   8.528  42.635  1.00 27.23           C  
ATOM    999  C   GLY H 133       5.932   9.966  42.946  1.00 27.30           C  
ATOM   1000  O   GLY H 133       6.060  10.364  44.104  1.00 28.21           O  
ATOM   1001  N   PHE H 134       5.589  10.796  41.940  1.00 16.44           N  
ATOM   1002  CA  PHE H 134       5.337  12.173  42.265  1.00 16.53           C  
ATOM   1003  CB  PHE H 134       6.611  13.051  42.300  1.00 16.08           C  
ATOM   1004  CG  PHE H 134       7.242  13.172  40.951  1.00 15.85           C  
ATOM   1005  CD1 PHE H 134       8.011  12.153  40.432  1.00 15.90           C  
ATOM   1006  CD2 PHE H 134       7.059  14.311  40.204  1.00 16.45           C  
ATOM   1007  CE1 PHE H 134       8.591  12.272  39.191  1.00 15.38           C  
ATOM   1008  CE2 PHE H 134       7.638  14.438  38.964  1.00 15.95           C  
ATOM   1009  CZ  PHE H 134       8.406  13.418  38.454  1.00 15.64           C  
ATOM   1010  C   PHE H 134       4.354  12.737  41.282  1.00 16.98           C  
ATOM   1011  O   PHE H 134       4.069  12.114  40.261  1.00 17.56           O  
ATOM   1012  N   THR H 135       3.775  13.924  41.586  1.00 18.91           N  
ATOM   1013  CA  THR H 135       2.852  14.527  40.662  1.00 19.43           C  
ATOM   1014  CB  THR H 135       2.053  15.669  41.232  1.00 20.28           C  
ATOM   1015  OG1 THR H 135       2.914  16.638  41.812  1.00 21.01           O  
ATOM   1016  CG2 THR H 135       1.050  15.141  42.256  1.00 19.90           C  
ATOM   1017  C   THR H 135       3.654  15.074  39.529  1.00 19.52           C  
ATOM   1018  O   THR H 135       4.303  16.111  39.644  1.00 19.62           O  
ATOM   1019  N   PHE H 136       3.579  14.375  38.387  1.00 21.83           N  
ATOM   1020  CA  PHE H 136       4.331  14.661  37.201  1.00 21.99           C  
ATOM   1021  CB  PHE H 136       4.071  13.596  36.116  1.00 22.78           C  
ATOM   1022  CG  PHE H 136       4.969  13.763  34.937  1.00 23.44           C  
ATOM   1023  CD1 PHE H 136       6.294  13.405  35.002  1.00 23.64           C  
ATOM   1024  CD2 PHE H 136       4.469  14.232  33.744  1.00 24.29           C  
ATOM   1025  CE1 PHE H 136       7.114  13.549  33.907  1.00 23.52           C  
ATOM   1026  CE2 PHE H 136       5.286  14.375  32.648  1.00 23.17           C  
ATOM   1027  CZ  PHE H 136       6.614  14.039  32.724  1.00 23.28           C  
ATOM   1028  C   PHE H 136       3.918  16.010  36.700  1.00 22.20           C  
ATOM   1029  O   PHE H 136       4.753  16.809  36.283  1.00 22.58           O  
ATOM   1030  N   ASP H 137       2.614  16.318  36.793  1.00 25.20           N  
ATOM   1031  CA  ASP H 137       2.036  17.524  36.265  1.00 25.21           C  
ATOM   1032  CB  ASP H 137       0.564  17.681  36.673  1.00 26.39           C  
ATOM   1033  CG  ASP H 137      -0.236  16.685  35.879  1.00 28.04           C  
ATOM   1034  OD1 ASP H 137       0.031  16.577  34.655  1.00 27.57           O  
ATOM   1035  OD2 ASP H 137      -1.120  16.020  36.479  1.00 35.52           O1-
ATOM   1036  C   ASP H 137       2.698  18.731  36.840  1.00 24.51           C  
ATOM   1037  O   ASP H 137       2.848  19.740  36.163  1.00 23.95           O  
ATOM   1038  N   ASP H 138       3.067  18.663  38.123  1.00 23.39           N  
ATOM   1039  CA  ASP H 138       3.598  19.771  38.867  1.00 23.26           C  
ATOM   1040  CB  ASP H 138       3.604  19.510  40.386  1.00 24.37           C  
ATOM   1041  CG  ASP H 138       2.166  19.625  40.886  1.00 25.53           C  
ATOM   1042  OD1 ASP H 138       1.316  20.181  40.135  1.00 27.13           O  
ATOM   1043  OD2 ASP H 138       1.896  19.163  42.022  1.00 25.35           O1-
ATOM   1044  C   ASP H 138       4.977  20.203  38.451  1.00 22.78           C  
ATOM   1045  O   ASP H 138       5.331  21.358  38.687  1.00 21.91           O  
ATOM   1046  N   TYR H 139       5.810  19.332  37.841  1.00 20.91           N  
ATOM   1047  CA  TYR H 139       7.170  19.768  37.667  1.00 20.05           C  
ATOM   1048  CB  TYR H 139       8.177  18.853  38.385  1.00 22.30           C  
ATOM   1049  CG  TYR H 139       7.894  18.933  39.848  1.00 21.76           C  
ATOM   1050  CD1 TYR H 139       6.952  18.113  40.426  1.00 20.99           C  
ATOM   1051  CD2 TYR H 139       8.566  19.828  40.640  1.00 21.03           C  
ATOM   1052  CE1 TYR H 139       6.682  18.188  41.775  1.00 21.64           C  
ATOM   1053  CE2 TYR H 139       8.301  19.907  41.984  1.00 22.42           C  
ATOM   1054  CZ  TYR H 139       7.360  19.090  42.553  1.00 22.32           C  
ATOM   1055  OH  TYR H 139       7.092  19.181  43.936  1.00 24.28           O  
ATOM   1056  C   TYR H 139       7.601  19.822  36.233  1.00 19.92           C  
ATOM   1057  O   TYR H 139       7.103  19.116  35.360  1.00 20.61           O  
ATOM   1058  N   ALA H 140       8.551  20.738  35.964  1.00 34.64           N  
ATOM   1059  CA  ALA H 140       9.169  20.852  34.675  1.00 34.71           C  
ATOM   1060  CB  ALA H 140       9.867  22.209  34.448  1.00 38.74           C  
ATOM   1061  C   ALA H 140      10.191  19.760  34.583  1.00 35.33           C  
ATOM   1062  O   ALA H 140      10.754  19.348  35.594  1.00 36.00           O  
ATOM   1063  N   MET H 141      10.462  19.256  33.362  1.00 35.80           N  
ATOM   1064  CA  MET H 141      11.403  18.184  33.206  1.00 33.33           C  
ATOM   1065  CB  MET H 141      10.796  16.924  32.554  1.00 34.07           C  
ATOM   1066  CG  MET H 141       9.775  16.200  33.436  1.00 33.08           C  
ATOM   1067  SD  MET H 141      10.469  15.522  34.976  1.00 42.53           S  
ATOM   1068  CE  MET H 141      11.284  14.078  34.235  1.00 33.49           C  
ATOM   1069  C   MET H 141      12.499  18.673  32.311  1.00 34.13           C  
ATOM   1070  O   MET H 141      12.313  19.631  31.561  1.00 32.56           O  
ATOM   1071  N   HIS H 142      13.684  18.026  32.395  1.00 31.67           N  
ATOM   1072  CA  HIS H 142      14.818  18.427  31.605  1.00 31.14           C  
ATOM   1073  ND1 HIS H 142      15.972  21.730  32.447  1.00 31.33           N  
ATOM   1074  CG  HIS H 142      15.461  20.542  32.921  1.00 30.15           C  
ATOM   1075  CB  HIS H 142      15.882  19.185  32.420  1.00 30.61           C  
ATOM   1076  NE2 HIS H 142      14.510  22.265  34.034  1.00 31.29           N  
ATOM   1077  CD2 HIS H 142      14.570  20.889  33.890  1.00 32.20           C  
ATOM   1078  CE1 HIS H 142      15.371  22.725  33.149  1.00 32.67           C  
ATOM   1079  C   HIS H 142      15.520  17.207  31.070  1.00 31.43           C  
ATOM   1080  O   HIS H 142      15.392  16.112  31.615  1.00 30.20           O  
ATOM   1081  N   TRP H 143      16.271  17.364  29.955  1.00 29.23           N  
ATOM   1082  CA  TRP H 143      17.079  16.278  29.465  1.00 29.06           C  
ATOM   1083  CB  TRP H 143      16.735  15.753  28.053  1.00 29.43           C  
ATOM   1084  CG  TRP H 143      15.443  14.965  27.928  1.00 30.13           C  
ATOM   1085  CD2 TRP H 143      15.343  13.531  28.024  1.00 30.65           C  
ATOM   1086  CD1 TRP H 143      14.184  15.418  27.660  1.00 30.85           C  
ATOM   1087  NE1 TRP H 143      13.307  14.360  27.594  1.00 32.21           N  
ATOM   1088  CE2 TRP H 143      14.007  13.191  27.809  1.00 30.07           C  
ATOM   1089  CE3 TRP H 143      16.288  12.569  28.246  1.00 28.92           C  
ATOM   1090  CZ2 TRP H 143      13.598  11.885  27.814  1.00 29.50           C  
ATOM   1091  CZ3 TRP H 143      15.862  11.255  28.272  1.00 29.76           C  
ATOM   1092  CH2 TRP H 143      14.543  10.914  28.060  1.00 29.69           C  
ATOM   1093  C   TRP H 143      18.486  16.791  29.445  1.00 28.90           C  
ATOM   1094  O   TRP H 143      18.749  17.912  29.010  1.00 27.08           O  
ATOM   1095  N   VAL H 144      19.416  15.968  29.961  1.00 29.36           N  
ATOM   1096  CA  VAL H 144      20.811  16.283  30.063  1.00 29.51           C  
ATOM   1097  CB  VAL H 144      21.272  16.274  31.493  1.00 29.43           C  
ATOM   1098  CG1 VAL H 144      22.779  16.565  31.527  1.00 27.43           C  
ATOM   1099  CG2 VAL H 144      20.404  17.247  32.313  1.00 28.44           C  
ATOM   1100  C   VAL H 144      21.511  15.139  29.400  1.00 29.46           C  
ATOM   1101  O   VAL H 144      21.039  14.009  29.474  1.00 30.64           O  
ATOM   1102  N   ARG H 145      22.651  15.394  28.720  1.00 30.72           N  
ATOM   1103  CA  ARG H 145      23.296  14.289  28.072  1.00 31.72           C  
ATOM   1104  CB  ARG H 145      23.141  14.280  26.544  1.00 29.95           C  
ATOM   1105  CG  ARG H 145      23.765  15.468  25.811  1.00 29.77           C  
ATOM   1106  CD  ARG H 145      23.317  15.537  24.351  1.00 30.41           C  
ATOM   1107  NE  ARG H 145      24.253  16.445  23.636  1.00 31.16           N  
ATOM   1108  CZ  ARG H 145      24.087  16.689  22.304  1.00 32.88           C  
ATOM   1109  NH1 ARG H 145      23.006  16.168  21.650  1.00 31.89           N1+
ATOM   1110  NH2 ARG H 145      24.982  17.480  21.646  1.00 32.32           N  
ATOM   1111  C   ARG H 145      24.757  14.347  28.365  1.00 32.16           C  
ATOM   1112  O   ARG H 145      25.289  15.383  28.750  1.00 32.53           O  
ATOM   1113  N   GLN H 146      25.436  13.193  28.219  1.00 31.75           N  
ATOM   1114  CA  GLN H 146      26.848  13.171  28.450  1.00 30.91           C  
ATOM   1115  CB  GLN H 146      27.216  12.588  29.817  1.00 29.06           C  
ATOM   1116  CG  GLN H 146      28.718  12.531  30.077  1.00 29.55           C  
ATOM   1117  CD  GLN H 146      28.890  12.121  31.526  1.00 30.28           C  
ATOM   1118  OE1 GLN H 146      28.455  11.047  31.941  1.00 35.73           O  
ATOM   1119  NE2 GLN H 146      29.515  13.026  32.326  1.00 31.29           N  
ATOM   1120  C   GLN H 146      27.497  12.327  27.404  1.00 30.55           C  
ATOM   1121  O   GLN H 146      27.227  11.132  27.300  1.00 29.18           O  
ATOM   1122  N   ALA H 147      28.388  12.951  26.610  1.00 32.84           N  
ATOM   1123  CA  ALA H 147      29.100  12.264  25.577  1.00 35.82           C  
ATOM   1124  CB  ALA H 147      29.775  13.224  24.582  1.00 35.92           C  
ATOM   1125  C   ALA H 147      30.157  11.442  26.243  1.00 39.05           C  
ATOM   1126  O   ALA H 147      30.672  11.785  27.304  1.00 40.09           O  
ATOM   1127  N   PRO H 148      30.486  10.352  25.619  1.00 42.03           N  
ATOM   1128  CA  PRO H 148      31.426   9.407  26.157  1.00 42.86           C  
ATOM   1129  CD  PRO H 148      30.324  10.230  24.183  1.00 42.55           C  
ATOM   1130  CB  PRO H 148      31.627   8.376  25.041  1.00 42.37           C  
ATOM   1131  CG  PRO H 148      31.362   9.182  23.752  1.00 42.81           C  
ATOM   1132  C   PRO H 148      32.698  10.067  26.591  1.00 44.30           C  
ATOM   1133  O   PRO H 148      33.356  10.709  25.773  1.00 45.25           O  
ATOM   1134  N   GLY H 149      33.057   9.904  27.883  1.00 44.76           N  
ATOM   1135  CA  GLY H 149      34.285  10.408  28.433  1.00 43.76           C  
ATOM   1136  C   GLY H 149      34.259  11.901  28.512  1.00 42.00           C  
ATOM   1137  O   GLY H 149      35.318  12.523  28.583  1.00 41.21           O  
ATOM   1138  N   LYS H 150      33.054  12.512  28.524  1.00 40.84           N  
ATOM   1139  CA  LYS H 150      32.972  13.947  28.539  1.00 38.39           C  
ATOM   1140  CB  LYS H 150      32.461  14.533  27.219  1.00 39.63           C  
ATOM   1141  CG  LYS H 150      33.430  14.259  26.073  1.00 41.47           C  
ATOM   1142  CD  LYS H 150      32.867  14.601  24.696  1.00 48.24           C  
ATOM   1143  CE  LYS H 150      33.204  16.023  24.255  1.00 52.21           C  
ATOM   1144  NZ  LYS H 150      34.615  16.318  24.585  1.00 55.53           N1+
ATOM   1145  C   LYS H 150      32.057  14.397  29.636  1.00 35.35           C  
ATOM   1146  O   LYS H 150      31.526  13.594  30.398  1.00 36.59           O  
ATOM   1147  N   GLY H 151      31.878  15.733  29.742  1.00 34.12           N  
ATOM   1148  CA  GLY H 151      31.108  16.319  30.801  1.00 33.90           C  
ATOM   1149  C   GLY H 151      29.653  16.323  30.453  1.00 34.43           C  
ATOM   1150  O   GLY H 151      29.229  15.777  29.436  1.00 35.72           O  
ATOM   1151  N   LEU H 152      28.850  16.945  31.342  1.00 33.29           N  
ATOM   1152  CA  LEU H 152      27.425  17.018  31.193  1.00 31.28           C  
ATOM   1153  CB  LEU H 152      26.692  17.254  32.521  1.00 29.54           C  
ATOM   1154  CG  LEU H 152      26.929  16.112  33.524  1.00 28.98           C  
ATOM   1155  CD1 LEU H 152      26.159  16.344  34.835  1.00 28.41           C  
ATOM   1156  CD2 LEU H 152      26.651  14.741  32.888  1.00 29.27           C  
ATOM   1157  C   LEU H 152      27.079  18.158  30.289  1.00 31.70           C  
ATOM   1158  O   LEU H 152      27.752  19.189  30.282  1.00 30.81           O  
ATOM   1159  N   GLU H 153      26.006  17.987  29.493  1.00 30.61           N  
ATOM   1160  CA  GLU H 153      25.545  19.019  28.614  1.00 29.76           C  
ATOM   1161  CB  GLU H 153      25.868  18.744  27.132  1.00 30.96           C  
ATOM   1162  CG  GLU H 153      25.368  19.830  26.180  1.00 35.38           C  
ATOM   1163  CD  GLU H 153      25.709  19.413  24.756  1.00 40.76           C  
ATOM   1164  OE1 GLU H 153      26.495  18.445  24.576  1.00 44.84           O  
ATOM   1165  OE2 GLU H 153      25.175  20.067  23.822  1.00 44.31           O1-
ATOM   1166  C   GLU H 153      24.055  19.080  28.757  1.00 30.61           C  
ATOM   1167  O   GLU H 153      23.373  18.057  28.700  1.00 34.47           O  
ATOM   1168  N   TRP H 154      23.499  20.293  28.941  1.00 31.91           N  
ATOM   1169  CA  TRP H 154      22.073  20.404  29.103  1.00 32.35           C  
ATOM   1170  CB  TRP H 154      21.660  21.581  29.996  1.00 31.05           C  
ATOM   1171  CG  TRP H 154      20.186  21.860  29.959  1.00 32.27           C  
ATOM   1172  CD2 TRP H 154      19.643  22.853  29.085  1.00 30.73           C  
ATOM   1173  CD1 TRP H 154      19.140  21.314  30.641  1.00 30.70           C  
ATOM   1174  NE1 TRP H 154      17.964  21.905  30.235  1.00 31.16           N  
ATOM   1175  CE2 TRP H 154      18.264  22.857  29.279  1.00 30.89           C  
ATOM   1176  CE3 TRP H 154      20.249  23.693  28.192  1.00 31.05           C  
ATOM   1177  CZ2 TRP H 154      17.463  23.710  28.577  1.00 30.63           C  
ATOM   1178  CZ3 TRP H 154      19.441  24.551  27.484  1.00 31.14           C  
ATOM   1179  CH2 TRP H 154      18.075  24.555  27.677  1.00 32.29           C  
ATOM   1180  C   TRP H 154      21.422  20.521  27.751  1.00 33.24           C  
ATOM   1181  O   TRP H 154      21.792  21.374  26.949  1.00 33.28           O  
ATOM   1182  N   VAL H 155      20.532  19.553  27.434  1.00 31.25           N  
ATOM   1183  CA  VAL H 155      19.795  19.460  26.200  1.00 29.95           C  
ATOM   1184  CB  VAL H 155      19.332  18.058  25.965  1.00 28.57           C  
ATOM   1185  CG1 VAL H 155      18.549  18.015  24.641  1.00 30.87           C  
ATOM   1186  CG2 VAL H 155      20.562  17.133  26.023  1.00 31.68           C  
ATOM   1187  C   VAL H 155      18.583  20.351  26.097  1.00 30.60           C  
ATOM   1188  O   VAL H 155      18.484  21.175  25.190  1.00 29.54           O  
ATOM   1189  N   SER H 156      17.613  20.210  27.035  1.00 31.15           N  
ATOM   1190  CA  SER H 156      16.406  20.994  26.932  1.00 30.19           C  
ATOM   1191  CB  SER H 156      15.558  20.704  25.677  1.00 30.34           C  
ATOM   1192  OG  SER H 156      15.022  19.389  25.706  1.00 11.56           O  
ATOM   1193  C   SER H 156      15.542  20.806  28.146  1.00 31.29           C  
ATOM   1194  O   SER H 156      15.851  20.005  29.023  1.00 33.46           O  
ATOM   1195  N   ALA H 157      14.441  21.593  28.232  1.00 32.59           N  
ATOM   1196  CA  ALA H 157      13.533  21.500  29.346  1.00 32.95           C  
ATOM   1197  CB  ALA H 157      13.892  22.419  30.524  1.00 39.64           C  
ATOM   1198  C   ALA H 157      12.158  21.905  28.886  1.00 35.61           C  
ATOM   1199  O   ALA H 157      12.002  22.567  27.863  1.00 33.98           O  
ATOM   1200  N   ILE H 158      11.115  21.462  29.629  1.00 35.89           N  
ATOM   1201  CA  ILE H 158       9.756  21.845  29.331  1.00 35.35           C  
ATOM   1202  CB  ILE H 158       8.987  20.807  28.572  1.00 34.01           C  
ATOM   1203  CG1 ILE H 158       7.615  21.373  28.181  1.00 33.68           C  
ATOM   1204  CG2 ILE H 158       8.934  19.514  29.407  1.00 32.97           C  
ATOM   1205  CD1 ILE H 158       6.859  20.506  27.182  1.00 34.06           C  
ATOM   1206  C   ILE H 158       9.026  22.098  30.625  1.00 34.80           C  
ATOM   1207  O   ILE H 158       9.216  21.373  31.596  1.00 36.24           O  
ATOM   1208  N   THR H 159       8.144  23.128  30.651  1.00 34.32           N  
ATOM   1209  CA  THR H 159       7.420  23.492  31.848  1.00 35.24           C  
ATOM   1210  CB  THR H 159       6.897  24.905  31.829  1.00 35.21           C  
ATOM   1211  OG1 THR H 159       6.078  25.102  30.687  1.00 33.63           O  
ATOM   1212  CG2 THR H 159       8.072  25.905  31.836  1.00 34.22           C  
ATOM   1213  C   THR H 159       6.276  22.540  32.072  1.00 35.55           C  
ATOM   1214  O   THR H 159       5.943  21.723  31.213  1.00 38.77           O  
ATOM   1215  N   TRP H 160       5.637  22.604  33.251  1.00 15.81           N  
ATOM   1216  CA  TRP H 160       4.662  21.619  33.631  1.00 16.69           C  
ATOM   1217  CB  TRP H 160       4.058  21.910  35.013  1.00 17.04           C  
ATOM   1218  CG  TRP H 160       3.248  23.178  35.099  1.00 17.11           C  
ATOM   1219  CD2 TRP H 160       1.813  23.233  35.059  1.00 17.28           C  
ATOM   1220  CD1 TRP H 160       3.680  24.458  35.272  1.00 18.23           C  
ATOM   1221  NE1 TRP H 160       2.605  25.313  35.326  1.00 17.73           N  
ATOM   1222  CE2 TRP H 160       1.449  24.571  35.200  1.00 18.07           C  
ATOM   1223  CE3 TRP H 160       0.876  22.249  34.917  1.00 17.28           C  
ATOM   1224  CZ2 TRP H 160       0.134  24.949  35.205  1.00 19.53           C  
ATOM   1225  CZ3 TRP H 160      -0.446  22.634  34.918  1.00 18.57           C  
ATOM   1226  CH2 TRP H 160      -0.811  23.958  35.057  1.00 19.86           C  
ATOM   1227  C   TRP H 160       3.550  21.535  32.631  1.00 17.45           C  
ATOM   1228  O   TRP H 160       3.095  20.437  32.308  1.00 18.47           O  
ATOM   1229  N   ASN H 161       3.061  22.681  32.122  1.00 17.03           N  
ATOM   1230  CA  ASN H 161       1.958  22.598  31.205  1.00 18.05           C  
ATOM   1231  CB  ASN H 161       0.867  23.640  31.498  1.00 19.98           C  
ATOM   1232  CG  ASN H 161       1.476  25.025  31.323  1.00 20.28           C  
ATOM   1233  OD1 ASN H 161       2.534  25.332  31.871  1.00 21.21           O  
ATOM   1234  ND2 ASN H 161       0.788  25.888  30.529  1.00 22.71           N  
ATOM   1235  C   ASN H 161       2.438  22.850  29.807  1.00 18.58           C  
ATOM   1236  O   ASN H 161       1.660  23.256  28.945  1.00 19.80           O  
ATOM   1237  N   SER H 162       3.735  22.589  29.554  1.00 17.48           N  
ATOM   1238  CA  SER H 162       4.347  22.701  28.257  1.00 17.62           C  
ATOM   1239  CB  SER H 162       3.878  21.624  27.253  1.00 18.78           C  
ATOM   1240  OG  SER H 162       2.469  21.656  27.090  1.00 17.94           O  
ATOM   1241  C   SER H 162       4.192  24.076  27.667  1.00 18.11           C  
ATOM   1242  O   SER H 162       4.282  24.239  26.451  1.00 19.32           O  
ATOM   1243  N   GLY H 163       3.980  25.107  28.511  1.00 17.97           N  
ATOM   1244  CA  GLY H 163       3.842  26.465  28.055  1.00 18.19           C  
ATOM   1245  C   GLY H 163       5.150  26.976  27.523  1.00 17.85           C  
ATOM   1246  O   GLY H 163       5.177  27.734  26.552  1.00 18.29           O  
ATOM   1247  N   HIS H 164       6.264  26.600  28.188  1.00 43.08           N  
ATOM   1248  CA  HIS H 164       7.584  27.048  27.861  1.00 41.81           C  
ATOM   1249  ND1 HIS H 164       9.930  29.466  28.023  1.00  0.00           N  
ATOM   1250  CG  HIS H 164       9.625  28.297  28.681  1.00 59.30           C  
ATOM   1251  CB  HIS H 164       8.237  27.842  29.008  1.00 47.02           C  
ATOM   1252  NE2 HIS H 164      11.863  28.445  28.445  1.00  0.00           N  
ATOM   1253  CD2 HIS H 164      10.815  27.686  28.931  1.00 64.66           C  
ATOM   1254  CE1 HIS H 164      11.283  29.505  27.908  1.00 61.28           C  
ATOM   1255  C   HIS H 164       8.449  25.857  27.584  1.00 39.94           C  
ATOM   1256  O   HIS H 164       8.375  24.840  28.274  1.00 37.21           O  
ATOM   1257  N   ILE H 165       9.261  25.954  26.512  1.00 37.47           N  
ATOM   1258  CA  ILE H 165      10.209  24.942  26.144  1.00 36.10           C  
ATOM   1259  CB  ILE H 165       9.726  24.067  25.018  1.00 35.49           C  
ATOM   1260  CG1 ILE H 165       8.488  23.282  25.487  1.00 13.20           C  
ATOM   1261  CG2 ILE H 165      10.879  23.158  24.559  1.00 35.17           C  
ATOM   1262  CD1 ILE H 165       7.688  22.622  24.366  1.00 12.68           C  
ATOM   1263  C   ILE H 165      11.443  25.675  25.704  1.00 36.30           C  
ATOM   1264  O   ILE H 165      11.361  26.753  25.111  1.00 38.06           O  
ATOM   1265  N   ASP H 166      12.632  25.133  26.036  1.00 37.35           N  
ATOM   1266  CA  ASP H 166      13.859  25.776  25.656  1.00 36.21           C  
ATOM   1267  CB  ASP H 166      14.521  26.548  26.801  1.00 45.19           C  
ATOM   1268  CG  ASP H 166      15.503  27.521  26.172  1.00 43.58           C  
ATOM   1269  OD1 ASP H 166      15.258  27.978  25.023  1.00 43.88           O  
ATOM   1270  OD2 ASP H 166      16.525  27.818  26.844  1.00 39.22           O1-
ATOM   1271  C   ASP H 166      14.825  24.714  25.223  1.00 35.52           C  
ATOM   1272  O   ASP H 166      14.723  23.567  25.653  1.00 35.71           O  
ATOM   1273  N   TYR H 167      15.780  25.057  24.333  1.00 34.62           N  
ATOM   1274  CA  TYR H 167      16.728  24.058  23.924  1.00 34.48           C  
ATOM   1275  CB  TYR H 167      16.532  23.529  22.491  1.00 35.75           C  
ATOM   1276  CG  TYR H 167      15.171  22.944  22.314  1.00 33.58           C  
ATOM   1277  CD1 TYR H 167      14.103  23.770  22.046  1.00 33.00           C  
ATOM   1278  CD2 TYR H 167      14.962  21.584  22.396  1.00 32.35           C  
ATOM   1279  CE1 TYR H 167      12.843  23.252  21.868  1.00 34.96           C  
ATOM   1280  CE2 TYR H 167      13.699  21.063  22.218  1.00 33.20           C  
ATOM   1281  CZ  TYR H 167      12.636  21.895  21.954  1.00 34.33           C  
ATOM   1282  OH  TYR H 167      11.340  21.361  21.769  1.00 37.46           O  
ATOM   1283  C   TYR H 167      18.087  24.680  23.907  1.00 35.63           C  
ATOM   1284  O   TYR H 167      18.238  25.902  23.869  1.00 36.06           O  
ATOM   1285  N   ALA H 168      19.127  23.824  23.964  1.00 35.90           N  
ATOM   1286  CA  ALA H 168      20.468  24.310  23.844  1.00 35.36           C  
ATOM   1287  CB  ALA H 168      21.562  23.307  24.247  1.00 34.79           C  
ATOM   1288  C   ALA H 168      20.652  24.661  22.394  1.00 37.80           C  
ATOM   1289  O   ALA H 168      19.964  24.142  21.518  1.00 40.11           O  
ATOM   1290  N   ASP H 169      21.609  25.561  22.109  1.00 41.96           N  
ATOM   1291  CA  ASP H 169      21.802  26.095  20.789  1.00 43.92           C  
ATOM   1292  CB  ASP H 169      22.995  27.062  20.708  1.00 46.65           C  
ATOM   1293  CG  ASP H 169      22.715  28.257  21.598  1.00 50.29           C  
ATOM   1294  OD1 ASP H 169      21.525  28.460  21.957  1.00 51.54           O  
ATOM   1295  OD2 ASP H 169      23.689  28.988  21.924  1.00 52.63           O1-
ATOM   1296  C   ASP H 169      22.136  24.989  19.846  1.00 42.97           C  
ATOM   1297  O   ASP H 169      21.683  24.975  18.703  1.00 43.87           O  
ATOM   1298  N   SER H 170      22.947  24.026  20.309  1.00 42.75           N  
ATOM   1299  CA  SER H 170      23.414  22.983  19.444  1.00 42.76           C  
ATOM   1300  CB  SER H 170      24.407  22.052  20.160  1.00 44.53           C  
ATOM   1301  OG  SER H 170      23.795  21.459  21.294  1.00 44.61           O  
ATOM   1302  C   SER H 170      22.274  22.152  18.928  1.00 41.95           C  
ATOM   1303  O   SER H 170      22.299  21.668  17.798  1.00 41.85           O  
ATOM   1304  N   VAL H 171      21.289  21.897  19.794  1.00 40.86           N  
ATOM   1305  CA  VAL H 171      20.121  21.090  19.586  1.00 39.04           C  
ATOM   1306  CB  VAL H 171      19.629  20.624  20.923  1.00 36.69           C  
ATOM   1307  CG1 VAL H 171      18.317  19.877  20.748  1.00 35.18           C  
ATOM   1308  CG2 VAL H 171      20.727  19.773  21.578  1.00 37.16           C  
ATOM   1309  C   VAL H 171      18.982  21.760  18.857  1.00 40.27           C  
ATOM   1310  O   VAL H 171      18.176  21.080  18.221  1.00 42.26           O  
ATOM   1311  N   GLU H 172      18.837  23.098  18.959  1.00 41.76           N  
ATOM   1312  CA  GLU H 172      17.642  23.723  18.455  1.00 44.66           C  
ATOM   1313  CB  GLU H 172      17.594  25.251  18.645  1.00 48.76           C  
ATOM   1314  CG  GLU H 172      17.259  25.658  20.083  1.00 54.25           C  
ATOM   1315  CD  GLU H 172      17.281  27.177  20.186  1.00 59.44           C  
ATOM   1316  OE1 GLU H 172      16.654  27.847  19.323  1.00  0.00           O  
ATOM   1317  OE2 GLU H 172      17.934  27.688  21.136  1.00  0.00           O1-
ATOM   1318  C   GLU H 172      17.393  23.404  17.013  1.00 44.76           C  
ATOM   1319  O   GLU H 172      18.293  23.435  16.175  1.00 46.58           O  
ATOM   1320  N   GLY H 173      16.124  23.036  16.731  1.00 44.72           N  
ATOM   1321  CA  GLY H 173      15.614  22.758  15.420  1.00 42.59           C  
ATOM   1322  C   GLY H 173      15.615  21.280  15.211  1.00 43.71           C  
ATOM   1323  O   GLY H 173      14.686  20.720  14.629  1.00 46.20           O  
ATOM   1324  N   ARG H 174      16.700  20.621  15.651  1.00 39.37           N  
ATOM   1325  CA  ARG H 174      16.860  19.201  15.510  1.00 36.58           C  
ATOM   1326  CB  ARG H 174      18.320  18.754  15.699  1.00 38.14           C  
ATOM   1327  CG  ARG H 174      19.237  19.334  14.620  1.00 39.50           C  
ATOM   1328  CD  ARG H 174      20.649  18.752  14.600  1.00 37.39           C  
ATOM   1329  NE  ARG H 174      21.420  19.341  15.729  1.00 35.55           N  
ATOM   1330  CZ  ARG H 174      22.154  18.522  16.540  1.00 35.73           C  
ATOM   1331  NH1 ARG H 174      22.054  17.172  16.383  1.00 35.86           N1+
ATOM   1332  NH2 ARG H 174      22.953  19.041  17.517  1.00 35.88           N  
ATOM   1333  C   ARG H 174      16.033  18.415  16.483  1.00 36.72           C  
ATOM   1334  O   ARG H 174      15.445  17.393  16.129  1.00 39.71           O  
ATOM   1335  N   PHE H 175      15.967  18.870  17.748  1.00 35.97           N  
ATOM   1336  CA  PHE H 175      15.341  18.082  18.774  1.00 33.95           C  
ATOM   1337  CB  PHE H 175      16.219  17.957  20.037  1.00 35.31           C  
ATOM   1338  CG  PHE H 175      17.455  17.153  19.780  1.00 38.21           C  
ATOM   1339  CD1 PHE H 175      18.372  17.509  18.819  1.00 37.65           C  
ATOM   1340  CD2 PHE H 175      17.737  16.060  20.560  1.00 39.35           C  
ATOM   1341  CE1 PHE H 175      19.509  16.762  18.609  1.00 35.89           C  
ATOM   1342  CE2 PHE H 175      18.873  15.310  20.359  1.00 37.11           C  
ATOM   1343  CZ  PHE H 175      19.770  15.656  19.379  1.00 36.30           C  
ATOM   1344  C   PHE H 175      14.073  18.753  19.193  1.00 34.83           C  
ATOM   1345  O   PHE H 175      13.926  19.967  19.066  1.00 38.74           O  
ATOM   1346  N   THR H 176      13.095  17.955  19.670  1.00 35.04           N  
ATOM   1347  CA  THR H 176      11.867  18.514  20.151  1.00 35.64           C  
ATOM   1348  CB  THR H 176      10.707  18.315  19.216  1.00 36.99           C  
ATOM   1349  OG1 THR H 176      10.970  18.889  17.944  1.00 37.69           O  
ATOM   1350  CG2 THR H 176       9.485  19.009  19.828  1.00 36.13           C  
ATOM   1351  C   THR H 176      11.555  17.808  21.438  1.00 36.30           C  
ATOM   1352  O   THR H 176      11.695  16.590  21.546  1.00 36.66           O  
ATOM   1353  N   ILE H 177      11.125  18.576  22.457  1.00 36.58           N  
ATOM   1354  CA  ILE H 177      10.810  18.021  23.740  1.00 36.16           C  
ATOM   1355  CB  ILE H 177      11.434  18.751  24.890  1.00 34.54           C  
ATOM   1356  CG1 ILE H 177      11.086  18.033  26.202  1.00 34.28           C  
ATOM   1357  CG2 ILE H 177      10.963  20.212  24.839  1.00 33.46           C  
ATOM   1358  CD1 ILE H 177      11.870  18.542  27.405  1.00 33.93           C  
ATOM   1359  C   ILE H 177       9.332  18.111  23.908  1.00 37.68           C  
ATOM   1360  O   ILE H 177       8.706  19.077  23.472  1.00 36.99           O  
ATOM   1361  N   SER H 178       8.728  17.063  24.497  1.00 35.64           N  
ATOM   1362  CA  SER H 178       7.304  17.055  24.670  1.00 35.97           C  
ATOM   1363  CB  SER H 178       6.559  16.423  23.479  1.00 36.45           C  
ATOM   1364  OG  SER H 178       6.968  15.076  23.286  1.00 39.63           O  
ATOM   1365  C   SER H 178       6.989  16.223  25.868  1.00 37.41           C  
ATOM   1366  O   SER H 178       7.829  15.460  26.346  1.00 38.63           O  
ATOM   1367  N   ARG H 179       5.757  16.374  26.396  1.00 38.80           N  
ATOM   1368  CA  ARG H 179       5.368  15.599  27.535  1.00 38.28           C  
ATOM   1369  CB  ARG H 179       5.598  16.302  28.884  1.00 38.62           C  
ATOM   1370  CG  ARG H 179       4.830  17.614  29.030  1.00 30.11           C  
ATOM   1371  CD  ARG H 179       5.286  18.475  30.210  1.00 30.64           C  
ATOM   1372  NE  ARG H 179       4.772  17.852  31.458  1.00 25.66           N  
ATOM   1373  CZ  ARG H 179       5.625  17.620  32.494  1.00 26.94           C  
ATOM   1374  NH1 ARG H 179       6.958  17.864  32.348  1.00 23.24           N1+
ATOM   1375  NH2 ARG H 179       5.143  17.127  33.671  1.00 27.48           N  
ATOM   1376  C   ARG H 179       3.920  15.261  27.432  1.00 39.55           C  
ATOM   1377  O   ARG H 179       3.137  15.968  26.793  1.00 40.48           O  
ATOM   1378  N   ASP H 180       3.551  14.123  28.051  1.00 40.39           N  
ATOM   1379  CA  ASP H 180       2.200  13.650  28.071  1.00 38.34           C  
ATOM   1380  CB  ASP H 180       2.050  12.312  27.319  1.00 41.41           C  
ATOM   1381  CG  ASP H 180       0.578  11.999  27.097  1.00 42.55           C  
ATOM   1382  OD1 ASP H 180      -0.259  12.281  27.995  1.00 43.59           O  
ATOM   1383  OD2 ASP H 180       0.277  11.472  25.994  1.00 47.95           O1-
ATOM   1384  C   ASP H 180       1.876  13.415  29.517  1.00 39.40           C  
ATOM   1385  O   ASP H 180       2.205  12.372  30.076  1.00 39.05           O  
ATOM   1386  N   ASN H 181       1.201  14.384  30.159  1.00 39.26           N  
ATOM   1387  CA  ASN H 181       0.928  14.298  31.566  1.00 40.40           C  
ATOM   1388  CB  ASN H 181       0.248  15.567  32.106  1.00 38.96           C  
ATOM   1389  CG  ASN H 181       1.286  16.675  31.988  1.00 34.55           C  
ATOM   1390  OD1 ASN H 181       2.391  16.557  32.516  1.00 39.13           O  
ATOM   1391  ND2 ASN H 181       0.947  17.779  31.269  1.00 39.46           N  
ATOM   1392  C   ASN H 181       0.055  13.112  31.847  1.00 41.74           C  
ATOM   1393  O   ASN H 181       0.177  12.476  32.894  1.00 45.12           O  
ATOM   1394  N   ALA H 182      -0.867  12.774  30.933  1.00 41.80           N  
ATOM   1395  CA  ALA H 182      -1.750  11.673  31.187  1.00 43.04           C  
ATOM   1396  CB  ALA H 182      -2.751  11.462  30.041  1.00 42.51           C  
ATOM   1397  C   ALA H 182      -0.948  10.410  31.331  1.00 43.18           C  
ATOM   1398  O   ALA H 182      -1.190   9.611  32.235  1.00 43.12           O  
ATOM   1399  N   LYS H 183       0.020  10.196  30.419  1.00 43.57           N  
ATOM   1400  CA  LYS H 183       0.897   9.055  30.421  1.00 45.23           C  
ATOM   1401  CB  LYS H 183       1.740   8.862  29.149  1.00 46.51           C  
ATOM   1402  CG  LYS H 183       1.013   8.259  27.953  1.00 52.75           C  
ATOM   1403  CD  LYS H 183       1.920   8.196  26.726  1.00 55.03           C  
ATOM   1404  CE  LYS H 183       1.333   7.372  25.586  1.00 57.72           C  
ATOM   1405  NZ  LYS H 183       1.109   5.982  26.039  1.00 59.84           N1+
ATOM   1406  C   LYS H 183       1.896   9.149  31.530  1.00 44.71           C  
ATOM   1407  O   LYS H 183       2.441   8.133  31.949  1.00 45.94           O  
ATOM   1408  N   ASN H 184       2.194  10.368  32.024  1.00 42.46           N  
ATOM   1409  CA  ASN H 184       3.249  10.530  32.990  1.00 42.63           C  
ATOM   1410  CB  ASN H 184       3.180   9.559  34.189  1.00 43.20           C  
ATOM   1411  CG  ASN H 184       2.015   9.914  35.098  1.00 46.14           C  
ATOM   1412  OD1 ASN H 184       1.651   9.143  35.985  1.00 48.57           O  
ATOM   1413  ND2 ASN H 184       1.414  11.114  34.875  1.00 44.08           N  
ATOM   1414  C   ASN H 184       4.546  10.193  32.316  1.00 41.17           C  
ATOM   1415  O   ASN H 184       5.384   9.512  32.905  1.00 41.83           O  
ATOM   1416  N   SER H 185       4.741  10.646  31.054  1.00 37.30           N  
ATOM   1417  CA  SER H 185       5.970  10.357  30.365  1.00 35.37           C  
ATOM   1418  CB  SER H 185       5.825   9.316  29.240  1.00 36.00           C  
ATOM   1419  OG  SER H 185       5.361   8.081  29.766  1.00  2.87           O  
ATOM   1420  C   SER H 185       6.480  11.607  29.700  1.00 35.86           C  
ATOM   1421  O   SER H 185       5.720  12.487  29.304  1.00 36.37           O  
ATOM   1422  N   LEU H 186       7.816  11.700  29.560  1.00 35.62           N  
ATOM   1423  CA  LEU H 186       8.479  12.813  28.941  1.00 34.79           C  
ATOM   1424  CB  LEU H 186       9.600  13.329  29.860  1.00 32.91           C  
ATOM   1425  CG  LEU H 186      10.408  14.521  29.341  1.00 24.59           C  
ATOM   1426  CD1 LEU H 186       9.529  15.770  29.268  1.00 25.24           C  
ATOM   1427  CD2 LEU H 186      11.671  14.746  30.185  1.00 25.73           C  
ATOM   1428  C   LEU H 186       9.094  12.268  27.680  1.00 34.72           C  
ATOM   1429  O   LEU H 186       9.485  11.101  27.648  1.00 37.53           O  
ATOM   1430  N   TYR H 187       9.181  13.087  26.603  1.00 33.22           N  
ATOM   1431  CA  TYR H 187       9.727  12.594  25.360  1.00 31.89           C  
ATOM   1432  CB  TYR H 187       8.742  12.531  24.185  1.00 32.35           C  
ATOM   1433  CG  TYR H 187       7.590  11.678  24.549  1.00 32.14           C  
ATOM   1434  CD1 TYR H 187       7.695  10.310  24.515  1.00 32.74           C  
ATOM   1435  CD2 TYR H 187       6.411  12.258  24.937  1.00 32.70           C  
ATOM   1436  CE1 TYR H 187       6.622   9.530  24.861  1.00 33.32           C  
ATOM   1437  CE2 TYR H 187       5.335  11.482  25.281  1.00 32.44           C  
ATOM   1438  CZ  TYR H 187       5.438  10.115  25.237  1.00 31.48           C  
ATOM   1439  OH  TYR H 187       4.336   9.310  25.589  1.00 33.43           O  
ATOM   1440  C   TYR H 187      10.767  13.533  24.829  1.00 32.41           C  
ATOM   1441  O   TYR H 187      10.742  14.736  25.091  1.00 33.05           O  
ATOM   1442  N   LEU H 188      11.719  12.978  24.051  1.00 31.59           N  
ATOM   1443  CA  LEU H 188      12.721  13.750  23.371  1.00 31.83           C  
ATOM   1444  CB  LEU H 188      14.117  13.573  23.998  1.00 31.08           C  
ATOM   1445  CG  LEU H 188      15.250  14.368  23.321  1.00 30.12           C  
ATOM   1446  CD1 LEU H 188      14.992  15.883  23.377  1.00 29.70           C  
ATOM   1447  CD2 LEU H 188      16.616  13.985  23.917  1.00 30.88           C  
ATOM   1448  C   LEU H 188      12.781  13.208  21.976  1.00 33.26           C  
ATOM   1449  O   LEU H 188      13.186  12.066  21.763  1.00 33.85           O  
ATOM   1450  N   GLN H 189      12.379  14.022  20.984  1.00 33.41           N  
ATOM   1451  CA  GLN H 189      12.385  13.588  19.613  1.00 34.43           C  
ATOM   1452  CB  GLN H 189      11.221  14.185  18.798  1.00 36.49           C  
ATOM   1453  CG  GLN H 189      11.175  13.759  17.328  1.00 36.80           C  
ATOM   1454  CD  GLN H 189      10.783  12.297  17.284  1.00 40.23           C  
ATOM   1455  OE1 GLN H 189      11.637  11.412  17.240  1.00 41.20           O  
ATOM   1456  NE2 GLN H 189       9.450  12.033  17.314  1.00 38.28           N  
ATOM   1457  C   GLN H 189      13.652  14.105  19.022  1.00 35.33           C  
ATOM   1458  O   GLN H 189      13.910  15.308  19.039  1.00 37.35           O  
ATOM   1459  N   MET H 190      14.491  13.203  18.481  1.00 35.47           N  
ATOM   1460  CA  MET H 190      15.738  13.668  17.957  1.00 34.45           C  
ATOM   1461  CB  MET H 190      16.935  12.916  18.544  1.00 34.96           C  
ATOM   1462  CG  MET H 190      17.017  13.032  20.061  1.00 36.51           C  
ATOM   1463  SD  MET H 190      18.330  12.019  20.800  1.00 37.89           S  
ATOM   1464  CE  MET H 190      17.534  10.445  20.366  1.00 37.63           C  
ATOM   1465  C   MET H 190      15.762  13.402  16.490  1.00 36.00           C  
ATOM   1466  O   MET H 190      15.546  12.272  16.051  1.00 38.59           O  
ATOM   1467  N   ASN H 191      16.050  14.444  15.689  1.00 37.85           N  
ATOM   1468  CA  ASN H 191      16.095  14.263  14.269  1.00 37.81           C  
ATOM   1469  CB  ASN H 191      14.969  15.005  13.530  1.00 38.52           C  
ATOM   1470  CG  ASN H 191      13.653  14.315  13.875  1.00 40.49           C  
ATOM   1471  OD1 ASN H 191      13.436  13.157  13.525  1.00 39.83           O  
ATOM   1472  ND2 ASN H 191      12.748  15.048  14.577  1.00 43.29           N  
ATOM   1473  C   ASN H 191      17.414  14.765  13.772  1.00 38.46           C  
ATOM   1474  O   ASN H 191      18.118  15.501  14.463  1.00 38.84           O  
ATOM   1475  N   SER H 192      17.780  14.344  12.543  1.00 38.19           N  
ATOM   1476  CA  SER H 192      19.010  14.732  11.912  1.00 36.31           C  
ATOM   1477  CB  SER H 192      19.030  16.216  11.513  1.00 38.05           C  
ATOM   1478  OG  SER H 192      17.982  16.467  10.589  1.00 44.66           O  
ATOM   1479  C   SER H 192      20.150  14.458  12.839  1.00 36.24           C  
ATOM   1480  O   SER H 192      21.010  15.311  13.050  1.00 37.87           O  
ATOM   1481  N   LEU H 193      20.202  13.231  13.389  1.00 33.35           N  
ATOM   1482  CA  LEU H 193      21.207  12.882  14.350  1.00 33.19           C  
ATOM   1483  CB  LEU H 193      20.968  11.516  15.012  1.00 32.19           C  
ATOM   1484  CG  LEU H 193      19.715  11.525  15.898  1.00 32.13           C  
ATOM   1485  CD1 LEU H 193      19.482  10.156  16.554  1.00 33.19           C  
ATOM   1486  CD2 LEU H 193      19.795  12.671  16.920  1.00 33.01           C  
ATOM   1487  C   LEU H 193      22.560  12.878  13.723  1.00 35.87           C  
ATOM   1488  O   LEU H 193      22.751  12.456  12.583  1.00 36.66           O  
ATOM   1489  N   ARG H 194      23.549  13.353  14.508  1.00 37.31           N  
ATOM   1490  CA  ARG H 194      24.917  13.450  14.099  1.00 36.79           C  
ATOM   1491  CB  ARG H 194      25.496  14.860  14.257  1.00 35.91           C  
ATOM   1492  CG  ARG H 194      24.669  15.943  13.585  1.00 39.84           C  
ATOM   1493  CD  ARG H 194      25.301  17.320  13.713  1.00 45.26           C  
ATOM   1494  NE  ARG H 194      24.252  18.285  13.310  1.00 52.67           N  
ATOM   1495  CZ  ARG H 194      24.393  19.595  13.643  1.00 54.53           C  
ATOM   1496  NH1 ARG H 194      25.544  20.011  14.242  1.00 54.77           N1+
ATOM   1497  NH2 ARG H 194      23.384  20.477  13.384  1.00 56.08           N  
ATOM   1498  C   ARG H 194      25.704  12.624  15.067  1.00 36.83           C  
ATOM   1499  O   ARG H 194      25.176  12.125  16.057  1.00 39.15           O  
ATOM   1500  N   ALA H 195      27.007  12.459  14.783  1.00 36.71           N  
ATOM   1501  CA  ALA H 195      27.910  11.698  15.603  1.00 36.70           C  
ATOM   1502  CB  ALA H 195      29.321  11.631  15.002  1.00 33.62           C  
ATOM   1503  C   ALA H 195      28.036  12.356  16.951  1.00 38.73           C  
ATOM   1504  O   ALA H 195      28.159  11.687  17.977  1.00 39.69           O  
ATOM   1505  N   GLU H 196      28.008  13.700  16.975  1.00 39.48           N  
ATOM   1506  CA  GLU H 196      28.199  14.462  18.179  1.00 37.68           C  
ATOM   1507  CB  GLU H 196      28.107  15.980  17.960  1.00 38.91           C  
ATOM   1508  CG  GLU H 196      29.281  16.594  17.197  1.00 46.83           C  
ATOM   1509  CD  GLU H 196      28.973  16.615  15.708  1.00 51.62           C  
ATOM   1510  OE1 GLU H 196      28.019  15.917  15.277  1.00 52.20           O  
ATOM   1511  OE2 GLU H 196      29.697  17.341  14.977  1.00 56.02           O1-
ATOM   1512  C   GLU H 196      27.121  14.119  19.153  1.00 36.94           C  
ATOM   1513  O   GLU H 196      27.301  14.260  20.360  1.00 39.57           O  
ATOM   1514  N   ASP H 197      25.954  13.717  18.633  1.00 36.64           N  
ATOM   1515  CA  ASP H 197      24.809  13.381  19.425  1.00 33.75           C  
ATOM   1516  CB  ASP H 197      23.551  13.170  18.576  1.00 34.18           C  
ATOM   1517  CG  ASP H 197      23.185  14.526  17.993  1.00 36.47           C  
ATOM   1518  OD1 ASP H 197      23.273  15.527  18.753  1.00 38.13           O  
ATOM   1519  OD2 ASP H 197      22.834  14.583  16.786  1.00 37.28           O1-
ATOM   1520  C   ASP H 197      25.058  12.131  20.217  1.00 34.30           C  
ATOM   1521  O   ASP H 197      24.297  11.818  21.130  1.00 35.27           O  
ATOM   1522  N   THR H 198      26.076  11.335  19.853  1.00 32.18           N  
ATOM   1523  CA  THR H 198      26.339  10.122  20.581  1.00 31.44           C  
ATOM   1524  CB  THR H 198      27.579   9.437  20.082  1.00 31.63           C  
ATOM   1525  OG1 THR H 198      27.445   9.143  18.700  1.00 37.62           O  
ATOM   1526  CG2 THR H 198      27.808   8.144  20.876  1.00 37.03           C  
ATOM   1527  C   THR H 198      26.563  10.468  22.027  1.00 33.71           C  
ATOM   1528  O   THR H 198      27.465  11.238  22.349  1.00 36.57           O  
ATOM   1529  N   ALA H 199      25.735   9.909  22.944  1.00 32.87           N  
ATOM   1530  CA  ALA H 199      25.913  10.196  24.345  1.00 30.77           C  
ATOM   1531  CB  ALA H 199      25.767  11.689  24.686  1.00 31.30           C  
ATOM   1532  C   ALA H 199      24.865   9.464  25.132  1.00 31.67           C  
ATOM   1533  O   ALA H 199      23.962   8.844  24.576  1.00 33.05           O  
ATOM   1534  N   VAL H 200      24.995   9.494  26.476  1.00 31.16           N  
ATOM   1535  CA  VAL H 200      23.987   8.921  27.314  1.00 30.19           C  
ATOM   1536  CB  VAL H 200      24.507   8.374  28.613  1.00 29.10           C  
ATOM   1537  CG1 VAL H 200      25.003   9.521  29.514  1.00 35.69           C  
ATOM   1538  CG2 VAL H 200      23.396   7.505  29.221  1.00 36.23           C  
ATOM   1539  C   VAL H 200      23.036  10.039  27.624  1.00 31.54           C  
ATOM   1540  O   VAL H 200      23.460  11.149  27.937  1.00 34.58           O  
ATOM   1541  N   TYR H 201      21.713   9.788  27.552  1.00 33.03           N  
ATOM   1542  CA  TYR H 201      20.779  10.852  27.800  1.00 31.32           C  
ATOM   1543  CB  TYR H 201      19.703  10.997  26.706  1.00 31.66           C  
ATOM   1544  CG  TYR H 201      20.349  11.533  25.471  1.00 31.87           C  
ATOM   1545  CD1 TYR H 201      21.090  10.727  24.637  1.00 31.56           C  
ATOM   1546  CD2 TYR H 201      20.191  12.859  25.136  1.00 32.39           C  
ATOM   1547  CE1 TYR H 201      21.681  11.237  23.502  1.00 32.59           C  
ATOM   1548  CE2 TYR H 201      20.779  13.375  24.005  1.00 32.36           C  
ATOM   1549  CZ  TYR H 201      21.526  12.565  23.184  1.00 32.40           C  
ATOM   1550  OH  TYR H 201      22.133  13.091  22.024  1.00 32.53           O  
ATOM   1551  C   TYR H 201      20.079  10.591  29.097  1.00 31.18           C  
ATOM   1552  O   TYR H 201      19.640   9.470  29.361  1.00 30.44           O  
ATOM   1553  N   TYR H 202      19.959  11.638  29.945  1.00 31.81           N  
ATOM   1554  CA  TYR H 202      19.331  11.478  31.228  1.00 30.93           C  
ATOM   1555  CB  TYR H 202      20.130  11.970  32.442  1.00 30.38           C  
ATOM   1556  CG  TYR H 202      21.512  11.438  32.456  1.00 29.49           C  
ATOM   1557  CD1 TYR H 202      21.762  10.100  32.615  1.00 29.46           C  
ATOM   1558  CD2 TYR H 202      22.563  12.299  32.271  1.00 28.52           C  
ATOM   1559  CE1 TYR H 202      23.051   9.630  32.630  1.00 29.71           C  
ATOM   1560  CE2 TYR H 202      23.854  11.838  32.287  1.00 30.10           C  
ATOM   1561  CZ  TYR H 202      24.096  10.497  32.466  1.00 31.33           C  
ATOM   1562  OH  TYR H 202      25.416  10.004  32.486  1.00 34.88           O  
ATOM   1563  C   TYR H 202      18.156  12.404  31.286  1.00 31.92           C  
ATOM   1564  O   TYR H 202      18.166  13.480  30.689  1.00 33.77           O  
ATOM   1565  N   CYS H 203      17.096  11.993  32.010  1.00 31.97           N  
ATOM   1566  CA  CYS H 203      15.978  12.869  32.231  1.00 33.47           C  
ATOM   1567  CB  CYS H 203      14.586  12.250  31.931  1.00 33.05           C  
ATOM   1568  SG  CYS H 203      14.221  10.684  32.785  1.00 40.22           S  
ATOM   1569  C   CYS H 203      16.020  13.267  33.671  1.00 32.24           C  
ATOM   1570  O   CYS H 203      16.374  12.455  34.524  1.00 31.86           O  
ATOM   1571  N   ALA H 204      15.695  14.540  33.979  1.00 31.16           N  
ATOM   1572  CA  ALA H 204      15.739  14.964  35.349  1.00 32.43           C  
ATOM   1573  CB  ALA H 204      17.010  15.755  35.700  1.00 34.25           C  
ATOM   1574  C   ALA H 204      14.560  15.841  35.638  1.00 33.34           C  
ATOM   1575  O   ALA H 204      14.063  16.564  34.775  1.00 33.80           O  
ATOM   1576  N   LYS H 205      14.063  15.781  36.890  1.00 31.77           N  
ATOM   1577  CA  LYS H 205      12.958  16.632  37.215  1.00 32.58           C  
ATOM   1578  CB  LYS H 205      11.781  15.972  37.966  1.00 33.45           C  
ATOM   1579  CG  LYS H 205      11.936  15.858  39.487  1.00 34.01           C  
ATOM   1580  CD  LYS H 205      10.613  15.548  40.201  1.00 34.52           C  
ATOM   1581  CE  LYS H 205      10.654  15.677  41.728  1.00 26.48           C  
ATOM   1582  NZ  LYS H 205      10.814  17.093  42.134  1.00 25.71           N1+
ATOM   1583  C   LYS H 205      13.485  17.737  38.064  1.00 32.86           C  
ATOM   1584  O   LYS H 205      14.562  17.633  38.647  1.00 35.92           O  
ATOM   1585  N   VAL H 206      12.747  18.858  38.104  1.00 35.21           N  
ATOM   1586  CA  VAL H 206      13.151  19.969  38.911  1.00 36.58           C  
ATOM   1587  CB  VAL H 206      12.729  21.293  38.334  1.00 40.61           C  
ATOM   1588  CG1 VAL H 206      13.467  21.487  36.999  1.00 25.06           C  
ATOM   1589  CG2 VAL H 206      11.200  21.324  38.183  1.00 35.49           C  
ATOM   1590  C   VAL H 206      12.561  19.789  40.289  1.00 37.83           C  
ATOM   1591  O   VAL H 206      11.492  19.205  40.448  1.00 37.54           O  
ATOM   1592  N   SER H 207      13.294  20.279  41.303  1.00 20.36           N  
ATOM   1593  CA  SER H 207      12.904  20.170  42.678  1.00 18.26           C  
ATOM   1594  CB  SER H 207      13.928  20.764  43.643  1.00 23.86           C  
ATOM   1595  OG  SER H 207      13.281  20.998  44.884  1.00 15.63           O  
ATOM   1596  C   SER H 207      11.646  20.915  42.972  1.00 21.58           C  
ATOM   1597  O   SER H 207      10.695  20.359  43.518  1.00 20.97           O  
ATOM   1598  N   TYR H 208      11.601  22.209  42.629  1.00 19.71           N  
ATOM   1599  CA  TYR H 208      10.444  22.937  43.039  1.00 19.73           C  
ATOM   1600  CB  TYR H 208      10.674  23.785  44.306  1.00 19.90           C  
ATOM   1601  CG  TYR H 208      11.863  24.659  44.104  1.00 19.19           C  
ATOM   1602  CD1 TYR H 208      11.730  25.889  43.509  1.00 20.28           C  
ATOM   1603  CD2 TYR H 208      13.111  24.249  44.514  1.00 19.37           C  
ATOM   1604  CE1 TYR H 208      12.825  26.697  43.324  1.00 19.55           C  
ATOM   1605  CE2 TYR H 208      14.213  25.053  44.331  1.00 19.14           C  
ATOM   1606  CZ  TYR H 208      14.066  26.282  43.732  1.00 19.88           C  
ATOM   1607  OH  TYR H 208      15.177  27.126  43.531  1.00 12.57           O  
ATOM   1608  C   TYR H 208       9.962  23.778  41.916  1.00 22.20           C  
ATOM   1609  O   TYR H 208      10.553  23.812  40.838  1.00 23.54           O  
ATOM   1610  N   LEU H 209       8.828  24.460  42.148  1.00 23.13           N  
ATOM   1611  CA  LEU H 209       8.212  25.205  41.099  1.00 22.96           C  
ATOM   1612  CB  LEU H 209       6.714  25.447  41.375  1.00 23.60           C  
ATOM   1613  CG  LEU H 209       5.862  26.049  40.233  1.00 27.70           C  
ATOM   1614  CD1 LEU H 209       4.400  26.208  40.679  1.00 27.62           C  
ATOM   1615  CD2 LEU H 209       6.427  27.364  39.672  1.00 26.83           C  
ATOM   1616  C   LEU H 209       8.914  26.520  40.978  1.00 21.83           C  
ATOM   1617  O   LEU H 209       8.567  27.495  41.647  1.00 25.95           O  
ATOM   1618  N   SER H 210       9.920  26.570  40.090  1.00 22.74           N  
ATOM   1619  CA  SER H 210      10.603  27.801  39.833  1.00 22.47           C  
ATOM   1620  CB  SER H 210      11.450  28.294  41.017  1.00 27.53           C  
ATOM   1621  OG  SER H 210      12.085  29.519  40.681  1.00 20.02           O  
ATOM   1622  C   SER H 210      11.509  27.549  38.671  1.00 21.59           C  
ATOM   1623  O   SER H 210      11.996  26.436  38.469  1.00 24.15           O  
ATOM   1624  N   THR H 211      11.771  28.603  37.874  1.00 19.65           N  
ATOM   1625  CA  THR H 211      12.608  28.481  36.719  1.00 21.02           C  
ATOM   1626  CB  THR H 211      12.766  29.776  35.980  1.00 19.21           C  
ATOM   1627  OG1 THR H 211      13.392  30.741  36.814  1.00  0.00           O  
ATOM   1628  CG2 THR H 211      11.374  30.269  35.549  1.00  0.00           C  
ATOM   1629  C   THR H 211      13.951  28.093  37.214  1.00 22.33           C  
ATOM   1630  O   THR H 211      14.640  27.276  36.604  1.00 26.38           O  
ATOM   1631  N   ALA H 212      14.352  28.701  38.345  1.00 21.23           N  
ATOM   1632  CA  ALA H 212      15.596  28.353  38.948  1.00 18.58           C  
ATOM   1633  CB  ALA H 212      16.201  29.514  39.751  1.00 18.25           C  
ATOM   1634  C   ALA H 212      15.271  27.267  39.915  1.00 18.87           C  
ATOM   1635  O   ALA H 212      14.778  27.502  41.014  1.00 23.47           O  
ATOM   1636  N   SER H 213      15.541  26.023  39.513  1.00 17.30           N  
ATOM   1637  CA  SER H 213      15.290  24.907  40.361  1.00 16.94           C  
ATOM   1638  CB  SER H 213      13.985  24.188  40.009  1.00 18.62           C  
ATOM   1639  OG  SER H 213      14.093  23.687  38.683  1.00 23.23           O  
ATOM   1640  C   SER H 213      16.369  23.945  40.006  1.00 18.16           C  
ATOM   1641  O   SER H 213      16.722  23.817  38.834  1.00 19.55           O  
ATOM   1642  N   SER H 214      16.934  23.245  41.001  1.00 16.92           N  
ATOM   1643  CA  SER H 214      17.954  22.303  40.656  1.00 17.69           C  
ATOM   1644  CB  SER H 214      18.952  22.014  41.786  1.00 16.78           C  
ATOM   1645  OG  SER H 214      19.781  23.149  41.986  1.00  0.00           O  
ATOM   1646  C   SER H 214      17.279  21.029  40.274  1.00 19.56           C  
ATOM   1647  O   SER H 214      16.088  20.850  40.526  1.00 21.05           O  
ATOM   1648  N   LEU H 215      18.027  20.112  39.630  1.00 19.48           N  
ATOM   1649  CA  LEU H 215      17.438  18.869  39.222  1.00 17.15           C  
ATOM   1650  CB  LEU H 215      18.060  18.294  37.936  1.00 17.88           C  
ATOM   1651  CG  LEU H 215      17.850  19.186  36.698  1.00 19.10           C  
ATOM   1652  CD1 LEU H 215      18.563  20.539  36.857  1.00 16.92           C  
ATOM   1653  CD2 LEU H 215      18.247  18.452  35.407  1.00 18.82           C  
ATOM   1654  C   LEU H 215      17.680  17.879  40.317  1.00 18.17           C  
ATOM   1655  O   LEU H 215      18.771  17.327  40.455  1.00 20.61           O  
ATOM   1656  N   ASP H 216      16.641  17.651  41.141  1.00 18.49           N  
ATOM   1657  CA  ASP H 216      16.714  16.770  42.271  1.00 18.64           C  
ATOM   1658  CB  ASP H 216      15.600  17.031  43.308  1.00 20.18           C  
ATOM   1659  CG  ASP H 216      14.232  16.899  42.658  1.00 24.02           C  
ATOM   1660  OD1 ASP H 216      14.171  16.769  41.407  1.00 24.82           O  
ATOM   1661  OD2 ASP H 216      13.224  16.945  43.411  1.00 25.90           O1-
ATOM   1662  C   ASP H 216      16.753  15.310  41.907  1.00 19.74           C  
ATOM   1663  O   ASP H 216      17.423  14.537  42.591  1.00 24.43           O  
ATOM   1664  N   TYR H 217      16.048  14.874  40.839  1.00 35.72           N  
ATOM   1665  CA  TYR H 217      16.007  13.458  40.566  1.00 34.41           C  
ATOM   1666  CB  TYR H 217      14.612  12.820  40.665  1.00 38.14           C  
ATOM   1667  CG  TYR H 217      14.188  12.840  42.087  1.00 49.75           C  
ATOM   1668  CD1 TYR H 217      14.660  11.885  42.954  1.00 51.69           C  
ATOM   1669  CD2 TYR H 217      13.341  13.816  42.554  1.00 43.07           C  
ATOM   1670  CE1 TYR H 217      14.273  11.892  44.271  1.00 50.22           C  
ATOM   1671  CE2 TYR H 217      12.950  13.826  43.869  1.00 50.66           C  
ATOM   1672  CZ  TYR H 217      13.415  12.865  44.732  1.00 50.62           C  
ATOM   1673  OH  TYR H 217      13.005  12.885  46.082  1.00 55.08           O  
ATOM   1674  C   TYR H 217      16.443  13.201  39.162  1.00 34.53           C  
ATOM   1675  O   TYR H 217      16.056  13.915  38.238  1.00 36.76           O  
ATOM   1676  N   TRP H 218      17.242  12.131  38.971  1.00 34.23           N  
ATOM   1677  CA  TRP H 218      17.765  11.833  37.671  1.00 34.07           C  
ATOM   1678  CB  TRP H 218      19.297  11.946  37.627  1.00 32.39           C  
ATOM   1679  CG  TRP H 218      19.832  13.330  37.899  1.00 30.46           C  
ATOM   1680  CD2 TRP H 218      20.544  14.107  36.927  1.00 29.17           C  
ATOM   1681  CD1 TRP H 218      19.800  14.071  39.043  1.00 30.43           C  
ATOM   1682  NE1 TRP H 218      20.450  15.266  38.844  1.00 29.33           N  
ATOM   1683  CE2 TRP H 218      20.913  15.300  37.542  1.00 29.54           C  
ATOM   1684  CE3 TRP H 218      20.862  13.847  35.630  1.00 29.15           C  
ATOM   1685  CZ2 TRP H 218      21.609  16.262  36.856  1.00 29.55           C  
ATOM   1686  CZ3 TRP H 218      21.565  14.814  34.945  1.00 29.62           C  
ATOM   1687  CH2 TRP H 218      21.935  16.005  35.540  1.00 31.14           C  
ATOM   1688  C   TRP H 218      17.470  10.400  37.355  1.00 34.36           C  
ATOM   1689  O   TRP H 218      17.316   9.569  38.250  1.00 36.34           O  
ATOM   1690  N   GLY H 219      17.365  10.086  36.047  1.00 35.83           N  
ATOM   1691  CA  GLY H 219      17.145   8.737  35.612  1.00 36.54           C  
ATOM   1692  C   GLY H 219      18.478   8.089  35.389  1.00 40.72           C  
ATOM   1693  O   GLY H 219      19.525   8.716  35.531  1.00 40.92           O  
ATOM   1694  N   GLN H 220      18.436   6.792  35.032  1.00 42.67           N  
ATOM   1695  CA  GLN H 220      19.566   5.945  34.781  1.00 41.20           C  
ATOM   1696  CB  GLN H 220      19.154   4.473  34.637  1.00 45.78           C  
ATOM   1697  CG  GLN H 220      20.343   3.555  34.385  1.00 52.18           C  
ATOM   1698  CD  GLN H 220      21.244   3.661  35.599  1.00 56.03           C  
ATOM   1699  OE1 GLN H 220      20.787   3.545  36.738  1.00 57.82           O  
ATOM   1700  NE2 GLN H 220      22.556   3.911  35.354  1.00 56.31           N  
ATOM   1701  C   GLN H 220      20.280   6.349  33.526  1.00 39.55           C  
ATOM   1702  O   GLN H 220      21.502   6.249  33.443  1.00 42.79           O  
ATOM   1703  N   GLY H 221      19.534   6.781  32.495  1.00 38.08           N  
ATOM   1704  CA  GLY H 221      20.147   7.198  31.265  1.00 37.13           C  
ATOM   1705  C   GLY H 221      20.016   6.104  30.253  1.00 38.56           C  
ATOM   1706  O   GLY H 221      19.938   4.925  30.591  1.00 37.95           O  
ATOM   1707  N   THR H 222      19.983   6.487  28.962  1.00 36.75           N  
ATOM   1708  CA  THR H 222      19.900   5.533  27.898  1.00 36.72           C  
ATOM   1709  CB  THR H 222      18.569   5.565  27.220  1.00 40.26           C  
ATOM   1710  OG1 THR H 222      18.438   4.486  26.309  1.00 40.31           O  
ATOM   1711  CG2 THR H 222      18.429   6.912  26.498  1.00 38.52           C  
ATOM   1712  C   THR H 222      20.962   5.914  26.918  1.00 37.70           C  
ATOM   1713  O   THR H 222      21.199   7.096  26.676  1.00 38.99           O  
ATOM   1714  N   LEU H 223      21.620   4.909  26.315  1.00 36.17           N  
ATOM   1715  CA  LEU H 223      22.741   5.178  25.464  1.00 35.58           C  
ATOM   1716  CB  LEU H 223      23.759   4.030  25.539  1.00 34.54           C  
ATOM   1717  CG  LEU H 223      25.150   4.273  24.926  1.00 36.29           C  
ATOM   1718  CD1 LEU H 223      25.955   2.970  24.962  1.00 46.77           C  
ATOM   1719  CD2 LEU H 223      25.117   4.877  23.519  1.00 42.79           C  
ATOM   1720  C   LEU H 223      22.262   5.312  24.049  1.00 35.12           C  
ATOM   1721  O   LEU H 223      21.538   4.460  23.533  1.00 38.14           O  
ATOM   1722  N   VAL H 224      22.657   6.418  23.386  1.00 34.10           N  
ATOM   1723  CA  VAL H 224      22.302   6.652  22.014  1.00 32.81           C  
ATOM   1724  CB  VAL H 224      21.607   7.972  21.830  1.00 33.52           C  
ATOM   1725  CG1 VAL H 224      21.394   8.246  20.336  1.00 34.67           C  
ATOM   1726  CG2 VAL H 224      20.305   7.924  22.641  1.00 33.23           C  
ATOM   1727  C   VAL H 224      23.578   6.690  21.235  1.00 34.41           C  
ATOM   1728  O   VAL H 224      24.408   7.575  21.435  1.00 35.69           O  
ATOM   1729  N   THR H 225      23.774   5.730  20.308  1.00 36.40           N  
ATOM   1730  CA  THR H 225      24.995   5.743  19.554  1.00 35.48           C  
ATOM   1731  CB  THR H 225      25.749   4.453  19.602  1.00 35.81           C  
ATOM   1732  OG1 THR H 225      26.023   4.121  20.954  1.00 38.50           O  
ATOM   1733  CG2 THR H 225      27.068   4.633  18.829  1.00 34.35           C  
ATOM   1734  C   THR H 225      24.653   6.008  18.130  1.00 35.38           C  
ATOM   1735  O   THR H 225      23.814   5.328  17.542  1.00 36.93           O  
ATOM   1736  N   VAL H 226      25.300   7.026  17.536  1.00 34.64           N  
ATOM   1737  CA  VAL H 226      25.001   7.347  16.176  1.00 34.38           C  
ATOM   1738  CB  VAL H 226      24.765   8.815  15.958  1.00 34.47           C  
ATOM   1739  CG1 VAL H 226      24.555   9.063  14.457  1.00 34.01           C  
ATOM   1740  CG2 VAL H 226      23.577   9.267  16.826  1.00 33.40           C  
ATOM   1741  C   VAL H 226      26.185   6.958  15.361  1.00 39.46           C  
ATOM   1742  O   VAL H 226      27.267   7.529  15.505  1.00 40.16           O  
ATOM   1743  N   SER H 227      26.024   5.956  14.478  1.00 39.50           N  
ATOM   1744  CA  SER H 227      27.147   5.595  13.670  1.00 37.68           C  
ATOM   1745  CB  SER H 227      28.070   4.546  14.315  1.00 35.91           C  
ATOM   1746  OG  SER H 227      29.160   4.268  13.450  1.00 38.91           O  
ATOM   1747  C   SER H 227      26.638   5.015  12.394  1.00 37.48           C  
ATOM   1748  O   SER H 227      25.517   4.512  12.310  1.00 41.20           O  
ATOM   1749  N   SER H 228      27.464   5.099  11.339  1.00 39.26           N  
ATOM   1750  CA  SER H 228      27.088   4.517  10.094  1.00 43.08           C  
ATOM   1751  CB  SER H 228      27.864   5.072   8.888  1.00 40.60           C  
ATOM   1752  OG  SER H 228      27.431   4.428   7.699  1.00 41.99           O  
ATOM   1753  C   SER H 228      27.441   3.053  10.225  1.00 42.75           C  
ATOM   1754  O   SER H 228      28.267   2.572   9.408  1.00 46.94           O  
ATOM   1755  OXT SER H 228      26.896   2.399  11.154  1.00  0.00           O1-
TER    1756      SER H 228 
CONECT  162  659
CONECT  659  162
CONECT  978 1568
CONECT 1568  978
END
