# Supplementary material for: Fully automated antibody structure prediction using BIOVIA tools: Validation study
Source: PLoS One. 2017 May 18;12(5):e0177923. doi: 10.1371/journal.pone.0177923 (PMC5436848; doi:10.1371/journal.pone.0177923)
Supplement: S3 Dataset — Predicted structures using the Top5 framework method, Chothia CDR definition with canonical filtering, using up to 5 CDR templates rather than the default 3, and generating 10 CDR models. (ZIP) [file pone.0177923.s005.zip › 4NZU_LH_FV_FinalModel.pdb]

REMARK   Accelrys Discovery Studio PDB file
REMARK   Created:  2015-11-30T21:16:40Z
SSBOND   1 CYS L   23    CYS L   88                                     
SSBOND   2 CYS H  129    CYS H  203                                     
SSBOND   3 CYS H  209    CYS H  214                                     
ATOM      1  N   ASP L   1      25.206  32.885  26.335  0.88 79.73           N1+
ATOM      2  CA  ASP L   1      25.427  31.683  27.159  0.88 77.20           C  
ATOM      3  CB  ASP L   1      25.945  30.520  26.295  0.88 82.37           C  
ATOM      4  CG  ASP L   1      25.804  29.239  27.102  0.88 85.29           C  
ATOM      5  OD1 ASP L   1      25.335  29.323  28.268  0.88 84.68           O  
ATOM      6  OD2 ASP L   1      26.156  28.156  26.560  0.88 87.29           O1-
ATOM      7  C   ASP L   1      26.435  32.011  28.205  0.88 73.94           C  
ATOM      8  O   ASP L   1      27.435  32.675  27.935  0.88 77.00           O  
ATOM      9  N   ILE L   2      26.180  31.557  29.444  1.00 65.80           N  
ATOM     10  CA  ILE L   2      27.072  31.866  30.515  1.00 63.02           C  
ATOM     11  CB  ILE L   2      26.399  31.892  31.856  1.00 61.09           C  
ATOM     12  CG1 ILE L   2      25.282  32.947  31.869  1.00 59.28           C  
ATOM     13  CG2 ILE L   2      27.479  32.128  32.926  1.00 57.49           C  
ATOM     14  CD1 ILE L   2      24.344  32.826  33.069  1.00 60.44           C  
ATOM     15  C   ILE L   2      28.111  30.797  30.556  1.00 62.66           C  
ATOM     16  O   ILE L   2      27.801  29.607  30.539  1.00 62.85           O  
ATOM     17  N   GLU L   3      29.390  31.206  30.601  1.00 59.28           N  
ATOM     18  CA  GLU L   3      30.456  30.250  30.607  1.00 59.07           C  
ATOM     19  CB  GLU L   3      31.723  30.789  29.932  1.00 63.09           C  
ATOM     20  CG  GLU L   3      31.512  31.027  28.436  1.00 70.30           C  
ATOM     21  CD  GLU L   3      32.667  31.863  27.921  1.00 78.27           C  
ATOM     22  OE1 GLU L   3      33.525  32.261  28.753  1.00 82.08           O  
ATOM     23  OE2 GLU L   3      32.703  32.125  26.689  1.00  0.00           O1-
ATOM     24  C   GLU L   3      30.779  29.918  32.027  1.00 55.42           C  
ATOM     25  O   GLU L   3      30.889  30.801  32.875  1.00 55.23           O  
ATOM     26  N   MET L   4      30.939  28.609  32.311  1.00 51.77           N  
ATOM     27  CA  MET L   4      31.211  28.148  33.643  1.00 47.23           C  
ATOM     28  CB  MET L   4      30.259  27.017  34.066  1.00 50.08           C  
ATOM     29  CG  MET L   4      28.780  27.414  33.995  1.00 51.62           C  
ATOM     30  SD  MET L   4      28.238  28.617  35.246  1.00 49.74           S  
ATOM     31  CE  MET L   4      27.974  27.368  36.538  1.00 44.21           C  
ATOM     32  C   MET L   4      32.597  27.578  33.651  1.00 49.46           C  
ATOM     33  O   MET L   4      32.941  26.738  32.821  1.00 50.45           O  
ATOM     34  N   THR L   5      33.442  28.032  34.600  1.00 50.26           N  
ATOM     35  CA  THR L   5      34.781  27.522  34.661  1.00 47.57           C  
ATOM     36  CB  THR L   5      35.819  28.591  34.477  1.00 50.46           C  
ATOM     37  OG1 THR L   5      35.629  29.251  33.233  1.00 53.21           O  
ATOM     38  CG2 THR L   5      37.210  27.940  34.517  1.00 54.24           C  
ATOM     39  C   THR L   5      34.988  26.935  36.024  1.00 45.10           C  
ATOM     40  O   THR L   5      34.786  27.606  37.036  1.00 51.83           O  
ATOM     41  N   GLN L   6      35.403  25.653  36.083  1.00 41.87           N  
ATOM     42  CA  GLN L   6      35.654  25.020  37.348  1.00 40.43           C  
ATOM     43  CB  GLN L   6      35.007  23.634  37.520  1.00 39.13           C  
ATOM     44  CG  GLN L   6      33.499  23.650  37.741  1.00 38.58           C  
ATOM     45  CD  GLN L   6      33.050  22.205  37.891  1.00 40.12           C  
ATOM     46  OE1 GLN L   6      32.220  21.719  37.124  1.00 40.97           O  
ATOM     47  NE2 GLN L   6      33.619  21.489  38.899  1.00 36.87           N  
ATOM     48  C   GLN L   6      37.124  24.777  37.468  1.00 44.24           C  
ATOM     49  O   GLN L   6      37.814  24.527  36.481  1.00 46.85           O  
ATOM     50  N   SER L   7      37.642  24.869  38.708  1.00 45.65           N  
ATOM     51  CA  SER L   7      39.029  24.594  38.945  1.00 43.45           C  
ATOM     52  CB  SER L   7      39.887  25.859  39.112  1.00 44.24           C  
ATOM     53  OG  SER L   7      39.873  26.630  37.920  1.00 50.19           O  
ATOM     54  C   SER L   7      39.094  23.874  40.252  1.00 43.96           C  
ATOM     55  O   SER L   7      38.337  24.199  41.165  1.00 45.51           O  
ATOM     56  N   PRO L   8      39.963  22.903  40.398  1.00 43.28           N  
ATOM     57  CA  PRO L   8      40.827  22.433  39.345  1.00 43.86           C  
ATOM     58  CD  PRO L   8      40.534  22.654  41.711  1.00 43.08           C  
ATOM     59  CB  PRO L   8      42.070  21.863  40.031  1.00 42.40           C  
ATOM     60  CG  PRO L   8      41.619  21.595  41.475  1.00 41.32           C  
ATOM     61  C   PRO L   8      40.116  21.407  38.520  1.00 47.02           C  
ATOM     62  O   PRO L   8      39.017  20.999  38.890  1.00 46.93           O  
ATOM     63  N   SER L   9      40.722  20.996  37.387  1.00 49.39           N  
ATOM     64  CA  SER L   9      40.159  19.975  36.552  1.00 44.86           C  
ATOM     65  CB  SER L   9      40.965  19.745  35.262  1.00 46.66           C  
ATOM     66  OG  SER L   9      40.923  20.909  34.450  1.00 53.15           O  
ATOM     67  C   SER L   9      40.173  18.688  37.316  1.00 43.59           C  
ATOM     68  O   SER L   9      39.202  17.934  37.293  1.00 46.98           O  
ATOM     69  N   SER L  10      41.288  18.400  38.017  1.00 45.19           N  
ATOM     70  CA  SER L  10      41.389  17.178  38.766  1.00 43.83           C  
ATOM     71  CB  SER L  10      42.152  16.066  38.027  1.00 45.93           C  
ATOM     72  OG  SER L  10      43.502  16.456  37.825  1.00 52.98           O  
ATOM     73  C   SER L  10      42.149  17.476  40.021  1.00 43.94           C  
ATOM     74  O   SER L  10      42.935  18.422  40.074  1.00 45.99           O  
ATOM     75  N   LEU L  11      41.928  16.661  41.074  1.00 41.68           N  
ATOM     76  CA  LEU L  11      42.539  16.936  42.342  1.00 43.61           C  
ATOM     77  CB  LEU L  11      41.553  17.771  43.193  1.00 44.58           C  
ATOM     78  CG  LEU L  11      42.026  18.331  44.545  1.00 44.83           C  
ATOM     79  CD1 LEU L  11      42.356  17.214  45.541  1.00 42.57           C  
ATOM     80  CD2 LEU L  11      43.140  19.372  44.372  1.00 42.99           C  
ATOM     81  C   LEU L  11      42.799  15.619  43.024  1.00 46.02           C  
ATOM     82  O   LEU L  11      41.936  14.743  43.043  1.00 49.03           O  
ATOM     83  N   SER L  12      44.006  15.438  43.603  1.00 47.99           N  
ATOM     84  CA  SER L  12      44.302  14.209  44.290  1.00 47.00           C  
ATOM     85  CB  SER L  12      45.683  13.628  43.944  1.00 49.65           C  
ATOM     86  OG  SER L  12      45.741  13.288  42.567  1.00 58.56           O  
ATOM     87  C   SER L  12      44.304  14.518  45.753  1.00 45.95           C  
ATOM     88  O   SER L  12      44.955  15.468  46.191  1.00 51.51           O  
ATOM     89  N   ALA L  13      43.567  13.715  46.550  1.00 43.83           N  
ATOM     90  CA  ALA L  13      43.486  13.977  47.958  1.00 43.24           C  
ATOM     91  CB  ALA L  13      42.241  14.786  48.357  1.00 43.06           C  
ATOM     92  C   ALA L  13      43.411  12.672  48.679  1.00 44.70           C  
ATOM     93  O   ALA L  13      43.202  11.619  48.078  1.00 50.85           O  
ATOM     94  N   SER L  14      43.608  12.716  50.008  1.00 46.36           N  
ATOM     95  CA  SER L  14      43.555  11.524  50.798  1.00 47.60           C  
ATOM     96  CB  SER L  14      44.791  11.330  51.690  1.00 46.20           C  
ATOM     97  OG  SER L  14      45.957  11.212  50.887  1.00 50.38           O  
ATOM     98  C   SER L  14      42.366  11.657  51.690  1.00 46.02           C  
ATOM     99  O   SER L  14      41.895  12.762  51.951  1.00 45.16           O  
ATOM    100  N   THR L  15      41.838  10.521  52.180  1.00 43.92           N  
ATOM    101  CA  THR L  15      40.676  10.579  53.013  1.00 45.42           C  
ATOM    102  CB  THR L  15      40.198   9.231  53.469  1.00 43.29           C  
ATOM    103  OG1 THR L  15      38.954   9.355  54.142  1.00  0.00           O  
ATOM    104  CG2 THR L  15      41.255   8.613  54.400  1.00 42.81           C  
ATOM    105  C   THR L  15      41.002  11.392  54.226  1.00 47.80           C  
ATOM    106  O   THR L  15      42.070  11.247  54.820  1.00 51.85           O  
ATOM    107  N   GLY L  16      40.066  12.287  54.612  1.00 47.21           N  
ATOM    108  CA  GLY L  16      40.230  13.113  55.774  1.00 47.43           C  
ATOM    109  C   GLY L  16      40.647  14.497  55.370  1.00 48.25           C  
ATOM    110  O   GLY L  16      40.592  15.424  56.178  1.00 48.58           O  
ATOM    111  N   ASP L  17      41.059  14.688  54.101  1.00 46.43           N  
ATOM    112  CA  ASP L  17      41.523  15.982  53.683  1.00 45.60           C  
ATOM    113  CB  ASP L  17      42.319  15.959  52.362  1.00 47.08           C  
ATOM    114  CG  ASP L  17      43.652  15.260  52.593  1.00 52.32           C  
ATOM    115  OD1 ASP L  17      44.006  15.030  53.780  1.00 55.07           O  
ATOM    116  OD2 ASP L  17      44.336  14.945  51.582  1.00 55.73           O1-
ATOM    117  C   ASP L  17      40.351  16.888  53.464  1.00 46.61           C  
ATOM    118  O   ASP L  17      39.214  16.443  53.308  1.00 51.22           O  
ATOM    119  N   LYS L  18      40.620  18.210  53.465  1.00 48.39           N  
ATOM    120  CA  LYS L  18      39.613  19.197  53.203  1.00 46.71           C  
ATOM    121  CB  LYS L  18      39.821  20.480  54.027  1.00 45.44           C  
ATOM    122  CG  LYS L  18      38.764  21.565  53.814  1.00 49.63           C  
ATOM    123  CD  LYS L  18      38.808  22.644  54.900  1.00 51.59           C  
ATOM    124  CE  LYS L  18      37.775  23.759  54.717  1.00  0.00           C  
ATOM    125  NZ  LYS L  18      38.189  24.654  53.614  1.00  0.00           N1+
ATOM    126  C   LYS L  18      39.769  19.538  51.757  1.00 48.09           C  
ATOM    127  O   LYS L  18      40.865  19.865  51.306  1.00 51.24           O  
ATOM    128  N   VAL L  19      38.670  19.459  50.981  1.00 48.60           N  
ATOM    129  CA  VAL L  19      38.793  19.699  49.574  1.00 46.23           C  
ATOM    130  CB  VAL L  19      38.319  18.535  48.748  1.00 46.86           C  
ATOM    131  CG1 VAL L  19      38.425  18.898  47.260  1.00 45.80           C  
ATOM    132  CG2 VAL L  19      39.138  17.292  49.133  1.00 45.04           C  
ATOM    133  C   VAL L  19      37.962  20.886  49.223  1.00 44.67           C  
ATOM    134  O   VAL L  19      36.873  21.078  49.768  1.00 46.94           O  
ATOM    135  N   THR L  20      38.489  21.734  48.314  1.00 44.81           N  
ATOM    136  CA  THR L  20      37.771  22.901  47.891  1.00 45.88           C  
ATOM    137  CB  THR L  20      38.393  24.180  48.376  1.00 48.11           C  
ATOM    138  OG1 THR L  20      38.444  24.190  49.795  1.00 52.06           O  
ATOM    139  CG2 THR L  20      37.556  25.365  47.868  1.00 51.53           C  
ATOM    140  C   THR L  20      37.774  22.946  46.392  1.00 46.70           C  
ATOM    141  O   THR L  20      38.828  22.929  45.759  1.00 49.15           O  
ATOM    142  N   ILE L  21      36.572  23.022  45.784  1.00 43.54           N  
ATOM    143  CA  ILE L  21      36.443  23.108  44.355  1.00 38.18           C  
ATOM    144  CB  ILE L  21      35.580  22.024  43.771  1.00 37.34           C  
ATOM    145  CG1 ILE L  21      36.211  20.645  44.041  1.00 36.47           C  
ATOM    146  CG2 ILE L  21      35.374  22.316  42.275  1.00 37.24           C  
ATOM    147  CD1 ILE L  21      35.277  19.471  43.749  1.00 36.07           C  
ATOM    148  C   ILE L  21      35.804  24.431  44.066  1.00 40.41           C  
ATOM    149  O   ILE L  21      34.889  24.851  44.773  1.00 45.10           O  
ATOM    150  N   THR L  22      36.286  25.136  43.020  1.00 39.06           N  
ATOM    151  CA  THR L  22      35.782  26.455  42.746  1.00 39.24           C  
ATOM    152  CB  THR L  22      36.872  27.487  42.666  1.00 39.39           C  
ATOM    153  OG1 THR L  22      37.622  27.507  43.871  1.00 44.07           O  
ATOM    154  CG2 THR L  22      36.232  28.862  42.435  1.00 39.19           C  
ATOM    155  C   THR L  22      35.081  26.468  41.419  1.00 40.40           C  
ATOM    156  O   THR L  22      35.443  25.744  40.493  1.00 45.13           O  
ATOM    157  N   CYS L  23      34.021  27.297  41.312  0.88 44.92           N  
ATOM    158  CA  CYS L  23      33.300  27.443  40.077  0.88 41.88           C  
ATOM    159  CB  CYS L  23      31.901  26.781  40.141  0.88 43.49           C  
ATOM    160  SG  CYS L  23      30.923  26.880  38.608  0.88 57.72           S  
ATOM    161  C   CYS L  23      33.157  28.922  39.844  0.88 43.56           C  
ATOM    162  O   CYS L  23      32.840  29.667  40.770  0.88 43.64           O  
ATOM    163  N   GLN L  24      33.426  29.404  38.608  1.00 44.27           N  
ATOM    164  CA  GLN L  24      33.273  30.817  38.377  1.00 45.97           C  
ATOM    165  CB  GLN L  24      34.599  31.586  38.232  1.00 47.74           C  
ATOM    166  CG  GLN L  24      34.405  33.105  38.212  1.00 58.99           C  
ATOM    167  CD  GLN L  24      35.767  33.763  38.376  1.00 68.16           C  
ATOM    168  OE1 GLN L  24      36.795  33.204  38.002  1.00138.96           O  
ATOM    169  NE2 GLN L  24      35.775  34.993  38.959  1.00129.64           N  
ATOM    170  C   GLN L  24      32.449  31.017  37.140  1.00 48.28           C  
ATOM    171  O   GLN L  24      32.562  30.265  36.172  1.00 51.02           O  
ATOM    172  N   ALA L  25      31.593  32.062  37.146  1.00 47.84           N  
ATOM    173  CA  ALA L  25      30.691  32.306  36.056  1.00 47.53           C  
ATOM    174  CB  ALA L  25      29.231  32.487  36.508  1.00 46.93           C  
ATOM    175  C   ALA L  25      31.099  33.558  35.344  1.00 48.31           C  
ATOM    176  O   ALA L  25      31.693  34.467  35.921  1.00 48.30           O  
ATOM    177  N   SER L  26      30.810  33.607  34.028  1.00 72.31           N  
ATOM    178  CA  SER L  26      31.148  34.726  33.197  1.00 72.80           C  
ATOM    179  CB  SER L  26      30.984  34.438  31.697  1.00 73.16           C  
ATOM    180  OG  SER L  26      31.975  33.514  31.274  1.00 76.46           O  
ATOM    181  C   SER L  26      30.281  35.900  33.524  1.00 77.45           C  
ATOM    182  O   SER L  26      30.670  37.043  33.284  1.00 78.54           O  
ATOM    183  N   GLN L  27      29.077  35.650  34.073  1.00 77.14           N  
ATOM    184  CA  GLN L  27      28.168  36.726  34.340  1.00 72.66           C  
ATOM    185  CB  GLN L  27      26.951  36.659  33.406  1.00 71.90           C  
ATOM    186  CG  GLN L  27      26.052  37.891  33.429  1.00 76.32           C  
ATOM    187  CD  GLN L  27      24.914  37.641  32.449  1.00 84.70           C  
ATOM    188  OE1 GLN L  27      24.714  36.519  31.984  1.00 81.34           O  
ATOM    189  NE2 GLN L  27      24.142  38.711  32.126  1.00 83.24           N  
ATOM    190  C   GLN L  27      27.686  36.580  35.755  1.00 71.16           C  
ATOM    191  O   GLN L  27      27.868  35.529  36.367  1.00 71.19           O  
ATOM    192  N   ASP L  28      27.064  37.646  36.311  1.00 67.69           N  
ATOM    193  CA  ASP L  28      26.583  37.669  37.669  1.00 63.62           C  
ATOM    194  CB  ASP L  28      26.290  39.095  38.168  1.00 64.53           C  
ATOM    195  CG  ASP L  28      25.891  39.046  39.635  1.00 70.20           C  
ATOM    196  OD1 ASP L  28      25.892  37.932  40.223  1.00 68.63           O  
ATOM    197  OD2 ASP L  28      25.581  40.132  40.192  1.00 72.60           O1-
ATOM    198  C   ASP L  28      25.305  36.891  37.736  1.00 62.91           C  
ATOM    199  O   ASP L  28      24.231  37.371  37.373  1.00 64.72           O  
ATOM    200  N   ILE L  29      25.432  35.620  38.143  1.00 60.99           N  
ATOM    201  CA  ILE L  29      24.365  34.677  38.303  1.00 60.97           C  
ATOM    202  CB  ILE L  29      24.784  33.239  38.170  1.00 61.56           C  
ATOM    203  CG1 ILE L  29      25.822  32.833  39.229  1.00 60.80           C  
ATOM    204  CG2 ILE L  29      25.248  33.045  36.718  1.00 58.88           C  
ATOM    205  CD1 ILE L  29      26.068  31.325  39.270  1.00 56.78           C  
ATOM    206  C   ILE L  29      23.561  34.862  39.545  1.00 60.07           C  
ATOM    207  O   ILE L  29      22.441  34.362  39.608  1.00 57.33           O  
ATOM    208  N   ALA L  30      24.152  35.437  40.613  1.00 62.65           N  
ATOM    209  CA  ALA L  30      23.433  35.565  41.848  1.00 67.70           C  
ATOM    210  CB  ALA L  30      21.946  35.968  41.747  1.00 72.15           C  
ATOM    211  C   ALA L  30      23.567  34.240  42.526  1.00 65.07           C  
ATOM    212  O   ALA L  30      24.569  33.546  42.376  1.00 71.93           O  
ATOM    213  N   LYS L  31      22.567  33.891  43.339  1.00 61.29           N  
ATOM    214  CA  LYS L  31      22.484  32.709  44.144  1.00 58.27           C  
ATOM    215  CB  LYS L  31      21.360  32.820  45.178  1.00 59.12           C  
ATOM    216  CG  LYS L  31      21.487  31.817  46.317  1.00 62.80           C  
ATOM    217  CD  LYS L  31      22.607  32.146  47.304  1.00 67.51           C  
ATOM    218  CE  LYS L  31      22.371  33.444  48.079  1.00 78.26           C  
ATOM    219  NZ  LYS L  31      23.435  33.635  49.090  1.00 80.69           N1+
ATOM    220  C   LYS L  31      22.233  31.450  43.359  1.00 58.47           C  
ATOM    221  O   LYS L  31      22.297  30.369  43.939  1.00 57.16           O  
ATOM    222  N   PHE L  32      21.859  31.508  42.066  1.00 57.78           N  
ATOM    223  CA  PHE L  32      21.411  30.268  41.480  1.00 61.22           C  
ATOM    224  CB  PHE L  32      20.385  30.527  40.369  1.00 65.76           C  
ATOM    225  CG  PHE L  32      19.308  31.329  41.025  1.00 65.86           C  
ATOM    226  CD1 PHE L  32      18.485  30.762  41.974  1.00 66.32           C  
ATOM    227  CD2 PHE L  32      19.113  32.648  40.684  1.00 64.92           C  
ATOM    228  CE1 PHE L  32      17.495  31.494  42.584  1.00 64.91           C  
ATOM    229  CE2 PHE L  32      18.124  33.388  41.289  1.00 66.14           C  
ATOM    230  CZ  PHE L  32      17.315  32.812  42.241  1.00 65.77           C  
ATOM    231  C   PHE L  32      22.518  29.374  40.938  1.00 60.69           C  
ATOM    232  O   PHE L  32      22.719  29.320  39.722  1.00 61.23           O  
ATOM    233  N   LEU L  33      23.190  28.571  41.821  1.00 38.65           N  
ATOM    234  CA  LEU L  33      24.254  27.696  41.408  1.00 37.80           C  
ATOM    235  CB  LEU L  33      25.632  28.162  41.897  1.00 37.78           C  
ATOM    236  CG  LEU L  33      26.786  27.273  41.406  1.00 36.59           C  
ATOM    237  CD1 LEU L  33      27.110  27.553  39.931  1.00 37.79           C  
ATOM    238  CD2 LEU L  33      28.007  27.356  42.332  1.00 35.55           C  
ATOM    239  C   LEU L  33      24.006  26.391  42.092  1.00 36.78           C  
ATOM    240  O   LEU L  33      23.746  26.364  43.292  1.00 36.42           O  
ATOM    241  N   ASP L  34      24.081  25.272  41.347  1.00 37.00           N  
ATOM    242  CA  ASP L  34      23.848  23.976  41.928  1.00 35.71           C  
ATOM    243  CB  ASP L  34      22.678  23.231  41.272  1.00 35.26           C  
ATOM    244  CG  ASP L  34      21.407  23.999  41.605  1.00 37.12           C  
ATOM    245  OD1 ASP L  34      21.416  24.793  42.582  1.00 41.07           O  
ATOM    246  OD2 ASP L  34      20.404  23.801  40.877  1.00  0.00           O1-
ATOM    247  C   ASP L  34      25.075  23.125  41.762  1.00 35.36           C  
ATOM    248  O   ASP L  34      25.853  23.309  40.827  1.00 34.77           O  
ATOM    249  N   TRP L  35      25.286  22.171  42.698  1.00 33.63           N  
ATOM    250  CA  TRP L  35      26.421  21.288  42.614  1.00 33.52           C  
ATOM    251  CB  TRP L  35      27.346  21.360  43.841  1.00 33.80           C  
ATOM    252  CG  TRP L  35      28.082  22.670  43.978  1.00 33.17           C  
ATOM    253  CD2 TRP L  35      29.324  22.968  43.318  1.00 35.49           C  
ATOM    254  CD1 TRP L  35      27.753  23.779  44.701  1.00 33.29           C  
ATOM    255  NE1 TRP L  35      28.712  24.749  44.535  1.00 33.61           N  
ATOM    256  CE2 TRP L  35      29.684  24.263  43.687  1.00 33.83           C  
ATOM    257  CE3 TRP L  35      30.100  22.222  42.476  1.00 33.88           C  
ATOM    258  CZ2 TRP L  35      30.832  24.835  43.215  1.00 34.14           C  
ATOM    259  CZ3 TRP L  35      31.258  22.800  42.002  1.00 32.55           C  
ATOM    260  CH2 TRP L  35      31.615  24.082  42.366  1.00 32.89           C  
ATOM    261  C   TRP L  35      25.938  19.872  42.500  1.00 34.40           C  
ATOM    262  O   TRP L  35      25.024  19.454  43.207  1.00 37.77           O  
ATOM    263  N   TYR L  36      26.570  19.089  41.597  1.00 35.28           N  
ATOM    264  CA  TYR L  36      26.170  17.723  41.377  1.00 33.52           C  
ATOM    265  CB  TYR L  36      25.611  17.467  39.964  1.00 33.37           C  
ATOM    266  CG  TYR L  36      24.357  18.257  39.779  1.00 34.90           C  
ATOM    267  CD1 TYR L  36      23.139  17.762  40.185  1.00 34.24           C  
ATOM    268  CD2 TYR L  36      24.396  19.499  39.188  1.00 34.68           C  
ATOM    269  CE1 TYR L  36      21.982  18.490  40.011  1.00 33.76           C  
ATOM    270  CE2 TYR L  36      23.245  20.232  39.011  1.00 34.12           C  
ATOM    271  CZ  TYR L  36      22.034  19.730  39.422  1.00 34.03           C  
ATOM    272  OH  TYR L  36      20.851  20.479  39.242  1.00 35.50           O  
ATOM    273  C   TYR L  36      27.376  16.835  41.532  1.00 34.48           C  
ATOM    274  O   TYR L  36      28.511  17.250  41.300  1.00 36.50           O  
ATOM    275  N   GLN L  37      27.147  15.575  41.959  1.00 36.25           N  
ATOM    276  CA  GLN L  37      28.207  14.621  42.134  1.00 37.31           C  
ATOM    277  CB  GLN L  37      28.295  14.086  43.573  1.00 36.26           C  
ATOM    278  CG  GLN L  37      29.401  13.052  43.791  1.00 36.48           C  
ATOM    279  CD  GLN L  37      29.168  12.410  45.152  1.00 39.54           C  
ATOM    280  OE1 GLN L  37      28.099  11.861  45.417  1.00 43.39           O  
ATOM    281  NE2 GLN L  37      30.191  12.482  46.043  1.00 40.46           N  
ATOM    282  C   GLN L  37      27.908  13.424  41.286  1.00 40.59           C  
ATOM    283  O   GLN L  37      26.793  12.907  41.319  1.00 42.84           O  
ATOM    284  N   GLN L  38      28.884  12.943  40.481  1.00 41.54           N  
ATOM    285  CA  GLN L  38      28.565  11.725  39.797  1.00 38.39           C  
ATOM    286  CB  GLN L  38      28.172  11.826  38.308  1.00 37.18           C  
ATOM    287  CG  GLN L  38      29.288  12.177  37.327  1.00 38.12           C  
ATOM    288  CD  GLN L  38      28.714  11.989  35.923  1.00 40.07           C  
ATOM    289  OE1 GLN L  38      29.039  12.733  34.999  1.00 45.16           O  
ATOM    290  NE2 GLN L  38      27.836  10.964  35.746  1.00 37.81           N  
ATOM    291  C   GLN L  38      29.703  10.767  39.908  1.00 39.62           C  
ATOM    292  O   GLN L  38      30.874  11.124  39.774  1.00 43.13           O  
ATOM    293  N   ARG L  39      29.355   9.497  40.184  1.00 41.83           N  
ATOM    294  CA  ARG L  39      30.322   8.451  40.296  1.00 42.15           C  
ATOM    295  CB  ARG L  39      30.006   7.438  41.408  1.00 42.62           C  
ATOM    296  CG  ARG L  39      30.051   8.063  42.806  1.00 44.86           C  
ATOM    297  CD  ARG L  39      29.979   7.043  43.943  1.00 51.65           C  
ATOM    298  NE  ARG L  39      28.651   6.374  43.865  1.00  0.00           N  
ATOM    299  CZ  ARG L  39      28.165   5.690  44.942  1.00  0.00           C  
ATOM    300  NH1 ARG L  39      28.890   5.621  46.097  1.00  0.00           N1+
ATOM    301  NH2 ARG L  39      26.949   5.077  44.864  1.00  0.00           N  
ATOM    302  C   ARG L  39      30.332   7.747  38.981  1.00 47.80           C  
ATOM    303  O   ARG L  39      29.405   7.879  38.184  1.00 47.62           O  
ATOM    304  N   PRO L  40      31.366   7.004  38.718  1.00 51.90           N  
ATOM    305  CA  PRO L  40      31.438   6.378  37.435  1.00 52.97           C  
ATOM    306  CD  PRO L  40      32.685   7.316  39.245  1.00 52.80           C  
ATOM    307  CB  PRO L  40      32.855   5.824  37.326  1.00 53.84           C  
ATOM    308  CG  PRO L  40      33.679   6.801  38.189  1.00 52.91           C  
ATOM    309  C   PRO L  40      30.349   5.387  37.209  1.00 52.87           C  
ATOM    310  O   PRO L  40      30.032   4.613  38.111  1.00 53.86           O  
ATOM    311  N   GLY L  41      29.755   5.424  36.001  1.00 52.00           N  
ATOM    312  CA  GLY L  41      28.746   4.491  35.602  1.00 54.87           C  
ATOM    313  C   GLY L  41      27.426   4.864  36.202  1.00 55.45           C  
ATOM    314  O   GLY L  41      26.439   4.155  36.005  1.00 58.08           O  
ATOM    315  N   LYS L  42      27.345   5.986  36.941  1.00 52.15           N  
ATOM    316  CA  LYS L  42      26.068   6.273  37.530  1.00 47.54           C  
ATOM    317  CB  LYS L  42      26.028   6.126  39.060  1.00 51.61           C  
ATOM    318  CG  LYS L  42      26.073   4.664  39.506  1.00 57.04           C  
ATOM    319  CD  LYS L  42      26.256   4.469  41.010  1.00 64.81           C  
ATOM    320  CE  LYS L  42      26.134   3.008  41.446  1.00 78.57           C  
ATOM    321  NZ  LYS L  42      24.749   2.531  41.233  1.00 82.24           N1+
ATOM    322  C   LYS L  42      25.626   7.657  37.176  1.00 44.96           C  
ATOM    323  O   LYS L  42      26.387   8.453  36.629  1.00 43.90           O  
ATOM    324  N   THR L  43      24.343   7.953  37.470  1.00 43.64           N  
ATOM    325  CA  THR L  43      23.753   9.231  37.170  1.00 40.64           C  
ATOM    326  CB  THR L  43      22.252   9.199  37.136  1.00 39.71           C  
ATOM    327  OG1 THR L  43      21.743  10.440  36.670  1.00  0.00           O  
ATOM    328  CG2 THR L  43      21.734   8.917  38.557  1.00  0.00           C  
ATOM    329  C   THR L  43      24.159  10.216  38.224  1.00 39.59           C  
ATOM    330  O   THR L  43      24.510   9.842  39.340  1.00 41.72           O  
ATOM    331  N   PRO L  44      24.113  11.479  37.877  1.00 36.97           N  
ATOM    332  CA  PRO L  44      24.485  12.525  38.795  1.00 35.51           C  
ATOM    333  CD  PRO L  44      24.308  11.874  36.490  1.00 36.08           C  
ATOM    334  CB  PRO L  44      24.620  13.791  37.952  1.00 35.29           C  
ATOM    335  CG  PRO L  44      24.961  13.265  36.547  1.00 37.90           C  
ATOM    336  C   PRO L  44      23.484  12.674  39.896  1.00 36.09           C  
ATOM    337  O   PRO L  44      22.317  12.337  39.703  1.00 41.15           O  
ATOM    338  N   LYS L  45      23.935  13.163  41.067  1.00 37.54           N  
ATOM    339  CA  LYS L  45      23.065  13.392  42.181  1.00 38.99           C  
ATOM    340  CB  LYS L  45      23.440  12.606  43.449  1.00 42.05           C  
ATOM    341  CG  LYS L  45      23.273  11.094  43.329  1.00 59.96           C  
ATOM    342  CD  LYS L  45      23.907  10.327  44.490  1.00 70.51           C  
ATOM    343  CE  LYS L  45      23.849   8.812  44.312  1.00 74.75           C  
ATOM    344  NZ  LYS L  45      24.769   8.406  43.229  1.00 78.26           N1+
ATOM    345  C   LYS L  45      23.209  14.836  42.542  1.00 41.13           C  
ATOM    346  O   LYS L  45      24.269  15.427  42.354  1.00 41.98           O  
ATOM    347  N   LEU L  46      22.127  15.440  43.076  1.00 41.05           N  
ATOM    348  CA  LEU L  46      22.162  16.830  43.448  1.00 39.11           C  
ATOM    349  CB  LEU L  46      20.769  17.494  43.382  1.00 37.96           C  
ATOM    350  CG  LEU L  46      20.733  18.987  43.774  1.00 36.01           C  
ATOM    351  CD1 LEU L  46      21.572  19.851  42.820  1.00 34.57           C  
ATOM    352  CD2 LEU L  46      19.287  19.492  43.887  1.00 35.10           C  
ATOM    353  C   LEU L  46      22.658  16.925  44.864  1.00 40.65           C  
ATOM    354  O   LEU L  46      22.136  16.269  45.761  1.00 43.10           O  
ATOM    355  N   LEU L  47      23.813  17.603  45.054  1.00 39.45           N  
ATOM    356  CA  LEU L  47      24.356  17.862  46.363  1.00 40.36           C  
ATOM    357  CB  LEU L  47      25.888  17.975  46.337  1.00 41.46           C  
ATOM    358  CG  LEU L  47      26.594  16.663  45.953  1.00 41.25           C  
ATOM    359  CD1 LEU L  47      28.120  16.835  45.946  1.00 42.23           C  
ATOM    360  CD2 LEU L  47      26.145  15.502  46.853  1.00 39.59           C  
ATOM    361  C   LEU L  47      23.837  19.111  47.012  1.00 39.59           C  
ATOM    362  O   LEU L  47      23.365  19.098  48.147  1.00 40.10           O  
ATOM    363  N   ILE L  48      23.929  20.243  46.281  1.00 35.73           N  
ATOM    364  CA  ILE L  48      23.612  21.513  46.866  1.00 36.40           C  
ATOM    365  CB  ILE L  48      24.831  22.250  47.345  1.00 37.56           C  
ATOM    366  CG1 ILE L  48      25.524  21.457  48.469  1.00 35.06           C  
ATOM    367  CG2 ILE L  48      24.413  23.675  47.748  1.00 37.30           C  
ATOM    368  CD1 ILE L  48      26.930  21.952  48.801  1.00 40.10           C  
ATOM    369  C   ILE L  48      22.965  22.368  45.838  1.00 38.23           C  
ATOM    370  O   ILE L  48      23.339  22.346  44.666  1.00 40.33           O  
ATOM    371  N   TYR L  49      21.960  23.156  46.261  1.00 40.95           N  
ATOM    372  CA  TYR L  49      21.366  24.031  45.310  1.00 40.41           C  
ATOM    373  CB  TYR L  49      19.991  23.573  44.768  1.00 38.81           C  
ATOM    374  CG  TYR L  49      18.983  23.540  45.859  1.00 40.39           C  
ATOM    375  CD1 TYR L  49      18.795  22.401  46.603  1.00 42.64           C  
ATOM    376  CD2 TYR L  49      18.218  24.645  46.134  1.00 41.38           C  
ATOM    377  CE1 TYR L  49      17.863  22.363  47.612  1.00 43.41           C  
ATOM    378  CE2 TYR L  49      17.282  24.615  47.141  1.00 43.09           C  
ATOM    379  CZ  TYR L  49      17.104  23.473  47.884  1.00 43.47           C  
ATOM    380  OH  TYR L  49      16.145  23.437  48.919  1.00 45.80           O  
ATOM    381  C   TYR L  49      21.263  25.394  45.923  1.00 41.71           C  
ATOM    382  O   TYR L  49      21.328  25.550  47.139  1.00 41.21           O  
ATOM    383  N   ASP L  50      21.027  26.427  45.086  0.80 28.66           N  
ATOM    384  CA  ASP L  50      20.850  27.775  45.560  0.80 30.10           C  
ATOM    385  CB  ASP L  50      19.664  27.885  46.539  0.80 41.63           C  
ATOM    386  CG  ASP L  50      19.208  29.337  46.648  0.80 42.84           C  
ATOM    387  OD1 ASP L  50      19.754  30.071  47.515  0.80 44.86           O  
ATOM    388  OD2 ASP L  50      18.305  29.731  45.862  0.80 44.95           O1-
ATOM    389  C   ASP L  50      22.119  28.208  46.230  0.80 30.32           C  
ATOM    390  O   ASP L  50      22.123  29.037  47.139  0.80 31.70           O  
ATOM    391  N   ALA L  51      23.232  27.619  45.760  1.00 30.32           N  
ATOM    392  CA  ALA L  51      24.588  27.904  46.119  1.00 30.59           C  
ATOM    393  CB  ALA L  51      24.937  29.402  46.024  1.00 30.04           C  
ATOM    394  C   ALA L  51      24.929  27.430  47.501  1.00 31.03           C  
ATOM    395  O   ALA L  51      26.091  27.093  47.732  1.00 31.07           O  
ATOM    396  N   SER L  52      23.956  27.301  48.436  0.90 32.26           N  
ATOM    397  CA  SER L  52      24.405  26.921  49.752  0.90 32.76           C  
ATOM    398  CB  SER L  52      24.712  28.137  50.647  0.90 30.30           C  
ATOM    399  OG  SER L  52      23.526  28.877  50.893  0.90 31.96           O  
ATOM    400  C   SER L  52      23.410  26.063  50.500  0.90 32.86           C  
ATOM    401  O   SER L  52      23.644  25.772  51.674  0.90 33.77           O  
ATOM    402  N   ASN L  53      22.303  25.607  49.866  1.00 43.14           N  
ATOM    403  CA  ASN L  53      21.341  24.763  50.519  1.00 42.10           C  
ATOM    404  CB  ASN L  53      19.907  24.982  50.010  1.00 41.98           C  
ATOM    405  CG  ASN L  53      19.486  26.395  50.383  1.00 62.08           C  
ATOM    406  OD1 ASN L  53      19.412  26.744  51.559  1.00 60.62           O  
ATOM    407  ND2 ASN L  53      19.216  27.238  49.351  1.00 61.26           N  
ATOM    408  C   ASN L  53      21.690  23.334  50.238  1.00 43.33           C  
ATOM    409  O   ASN L  53      21.963  22.963  49.099  1.00 45.18           O  
ATOM    410  N   LEU L  54      21.670  22.485  51.284  1.00 43.57           N  
ATOM    411  CA  LEU L  54      22.001  21.094  51.113  1.00 44.76           C  
ATOM    412  CB  LEU L  54      22.583  20.439  52.378  1.00 47.75           C  
ATOM    413  CG  LEU L  54      23.970  20.963  52.792  1.00 37.56           C  
ATOM    414  CD1 LEU L  54      24.471  20.251  54.059  1.00 34.03           C  
ATOM    415  CD2 LEU L  54      24.978  20.861  51.636  1.00 34.65           C  
ATOM    416  C   LEU L  54      20.754  20.339  50.783  1.00 48.27           C  
ATOM    417  O   LEU L  54      19.701  20.555  51.380  1.00 52.84           O  
ATOM    418  N   ALA L  55      20.862  19.410  49.808  1.00 50.86           N  
ATOM    419  CA  ALA L  55      19.755  18.585  49.418  1.00 51.29           C  
ATOM    420  CB  ALA L  55      20.003  17.803  48.116  1.00 51.50           C  
ATOM    421  C   ALA L  55      19.538  17.600  50.517  1.00 53.90           C  
ATOM    422  O   ALA L  55      20.447  17.308  51.293  1.00 56.10           O  
ATOM    423  N   ILE L  56      18.311  17.059  50.626  1.00 56.76           N  
ATOM    424  CA  ILE L  56      18.051  16.152  51.704  1.00 58.01           C  
ATOM    425  CB  ILE L  56      16.589  15.827  51.887  1.00 60.19           C  
ATOM    426  CG1 ILE L  56      15.983  15.135  50.651  1.00  0.00           C  
ATOM    427  CG2 ILE L  56      15.880  17.136  52.274  1.00132.65           C  
ATOM    428  CD1 ILE L  56      16.348  13.658  50.503  1.00  0.00           C  
ATOM    429  C   ILE L  56      18.837  14.893  51.496  1.00 55.77           C  
ATOM    430  O   ILE L  56      18.980  14.404  50.375  1.00 57.05           O  
ATOM    431  N   GLY L  57      19.433  14.376  52.590  1.00 52.99           N  
ATOM    432  CA  GLY L  57      20.145  13.130  52.552  1.00 53.71           C  
ATOM    433  C   GLY L  57      21.612  13.361  52.353  1.00 55.23           C  
ATOM    434  O   GLY L  57      22.408  12.432  52.489  1.00 57.24           O  
ATOM    435  N   VAL L  58      22.023  14.602  52.032  1.00 51.24           N  
ATOM    436  CA  VAL L  58      23.421  14.852  51.808  1.00 47.41           C  
ATOM    437  CB  VAL L  58      23.673  16.063  50.953  1.00 46.54           C  
ATOM    438  CG1 VAL L  58      25.189  16.298  50.866  1.00 44.86           C  
ATOM    439  CG2 VAL L  58      23.004  15.852  49.585  1.00 46.77           C  
ATOM    440  C   VAL L  58      24.090  15.075  53.133  1.00 47.26           C  
ATOM    441  O   VAL L  58      23.559  15.756  54.008  1.00 47.38           O  
ATOM    442  N   PRO L  59      25.267  14.520  53.288  1.00 45.65           N  
ATOM    443  CA  PRO L  59      26.009  14.634  54.518  1.00 45.01           C  
ATOM    444  CD  PRO L  59      25.656  13.347  52.527  1.00 47.02           C  
ATOM    445  CB  PRO L  59      27.127  13.590  54.440  1.00 45.62           C  
ATOM    446  CG  PRO L  59      27.100  13.093  52.980  1.00 48.08           C  
ATOM    447  C   PRO L  59      26.474  16.039  54.761  1.00 46.53           C  
ATOM    448  O   PRO L  59      26.726  16.765  53.804  1.00 49.68           O  
ATOM    449  N   SER L  60      26.614  16.420  56.047  1.00 47.36           N  
ATOM    450  CA  SER L  60      26.936  17.754  56.480  1.00 47.95           C  
ATOM    451  CB  SER L  60      26.871  17.906  58.007  1.00 50.06           C  
ATOM    452  OG  SER L  60      25.542  17.695  58.459  1.00 59.27           O  
ATOM    453  C   SER L  60      28.319  18.145  56.064  1.00 48.40           C  
ATOM    454  O   SER L  60      28.671  19.323  56.106  1.00 48.09           O  
ATOM    455  N   ARG L  61      29.150  17.173  55.659  1.00 45.11           N  
ATOM    456  CA  ARG L  61      30.506  17.470  55.292  1.00 41.26           C  
ATOM    457  CB  ARG L  61      31.365  16.225  54.998  1.00 39.98           C  
ATOM    458  CG  ARG L  61      30.848  15.344  53.864  1.00 39.76           C  
ATOM    459  CD  ARG L  61      31.788  14.186  53.527  1.00 38.64           C  
ATOM    460  NE  ARG L  61      31.109  13.367  52.485  1.00 41.74           N  
ATOM    461  CZ  ARG L  61      30.395  12.263  52.850  1.00 44.02           C  
ATOM    462  NH1 ARG L  61      30.421  11.831  54.142  1.00 47.51           N1+
ATOM    463  NH2 ARG L  61      29.649  11.586  51.930  1.00 47.22           N  
ATOM    464  C   ARG L  61      30.521  18.356  54.082  1.00 43.97           C  
ATOM    465  O   ARG L  61      31.494  19.078  53.861  1.00 48.04           O  
ATOM    466  N   PHE L  62      29.468  18.284  53.238  1.00 41.06           N  
ATOM    467  CA  PHE L  62      29.423  19.081  52.042  1.00 40.67           C  
ATOM    468  CB  PHE L  62      28.602  18.449  50.905  1.00 40.55           C  
ATOM    469  CG  PHE L  62      29.265  17.189  50.465  1.00 39.24           C  
ATOM    470  CD1 PHE L  62      30.359  17.234  49.642  1.00 38.97           C  
ATOM    471  CD2 PHE L  62      28.815  15.961  50.878  1.00 40.49           C  
ATOM    472  CE1 PHE L  62      30.990  16.090  49.219  1.00 39.39           C  
ATOM    473  CE2 PHE L  62      29.440  14.808  50.460  1.00 40.04           C  
ATOM    474  CZ  PHE L  62      30.528  14.866  49.627  1.00 39.67           C  
ATOM    475  C   PHE L  62      28.775  20.404  52.330  1.00 41.67           C  
ATOM    476  O   PHE L  62      27.728  20.474  52.973  1.00 44.92           O  
ATOM    477  N   THR L  63      29.402  21.500  51.853  1.00 38.40           N  
ATOM    478  CA  THR L  63      28.852  22.813  52.044  1.00 40.39           C  
ATOM    479  CB  THR L  63      29.441  23.548  53.212  1.00 42.59           C  
ATOM    480  OG1 THR L  63      28.729  24.757  53.441  1.00  0.00           O  
ATOM    481  CG2 THR L  63      30.921  23.844  52.913  1.00  0.00           C  
ATOM    482  C   THR L  63      29.149  23.628  50.824  1.00 39.99           C  
ATOM    483  O   THR L  63      30.041  23.297  50.045  1.00 42.50           O  
ATOM    484  N   GLY L  64      28.397  24.732  50.627  1.00 40.11           N  
ATOM    485  CA  GLY L  64      28.637  25.564  49.484  1.00 40.48           C  
ATOM    486  C   GLY L  64      28.530  26.992  49.911  1.00 45.04           C  
ATOM    487  O   GLY L  64      27.883  27.312  50.908  1.00 46.85           O  
ATOM    488  N   SER L  65      29.181  27.897  49.151  1.00 42.27           N  
ATOM    489  CA  SER L  65      29.126  29.294  49.470  1.00 43.93           C  
ATOM    490  CB  SER L  65      30.183  29.734  50.497  1.00 45.80           C  
ATOM    491  OG  SER L  65      31.486  29.563  49.962  1.00 54.87           O  
ATOM    492  C   SER L  65      29.379  30.074  48.214  1.00 44.65           C  
ATOM    493  O   SER L  65      29.726  29.508  47.177  1.00 46.55           O  
ATOM    494  N   GLY L  66      29.205  31.411  48.283  1.00 48.13           N  
ATOM    495  CA  GLY L  66      29.481  32.250  47.147  1.00 50.16           C  
ATOM    496  C   GLY L  66      28.216  32.827  46.584  1.00 51.74           C  
ATOM    497  O   GLY L  66      27.109  32.381  46.882  1.00 52.73           O  
ATOM    498  N   SER L  67      28.378  33.889  45.767  1.00 52.80           N  
ATOM    499  CA  SER L  67      27.282  34.541  45.112  1.00 55.43           C  
ATOM    500  CB  SER L  67      26.527  35.525  46.020  1.00 57.48           C  
ATOM    501  OG  SER L  67      27.388  36.585  46.406  1.00 64.83           O  
ATOM    502  C   SER L  67      27.867  35.329  43.983  1.00 53.91           C  
ATOM    503  O   SER L  67      29.070  35.584  43.945  1.00 56.85           O  
ATOM    504  N   GLY L  68      27.019  35.749  43.026  1.00 53.37           N  
ATOM    505  CA  GLY L  68      27.519  36.516  41.925  1.00 54.29           C  
ATOM    506  C   GLY L  68      28.277  35.618  40.993  1.00 55.38           C  
ATOM    507  O   GLY L  68      27.703  34.741  40.354  1.00 57.97           O  
ATOM    508  N   THR L  69      29.564  35.955  40.778  1.00 52.60           N  
ATOM    509  CA  THR L  69      30.494  35.262  39.922  1.00 50.29           C  
ATOM    510  CB  THR L  69      31.531  36.190  39.364  1.00 50.20           C  
ATOM    511  OG1 THR L  69      32.285  36.778  40.413  1.00 45.27           O  
ATOM    512  CG2 THR L  69      30.815  37.284  38.554  1.00 40.52           C  
ATOM    513  C   THR L  69      31.221  34.084  40.520  1.00 50.63           C  
ATOM    514  O   THR L  69      31.586  33.170  39.783  1.00 55.07           O  
ATOM    515  N   ASP L  70      31.528  34.068  41.836  1.00 50.33           N  
ATOM    516  CA  ASP L  70      32.366  32.976  42.268  1.00 49.72           C  
ATOM    517  CB  ASP L  70      33.806  33.396  42.603  1.00 53.59           C  
ATOM    518  CG  ASP L  70      33.778  34.501  43.637  1.00 59.88           C  
ATOM    519  OD1 ASP L  70      32.670  34.870  44.111  1.00 60.98           O  
ATOM    520  OD2 ASP L  70      34.886  35.003  43.955  1.00 61.18           O1-
ATOM    521  C   ASP L  70      31.766  32.175  43.382  1.00 47.10           C  
ATOM    522  O   ASP L  70      31.173  32.710  44.320  1.00 49.80           O  
ATOM    523  N   PHE L  71      31.919  30.832  43.285  1.00 44.09           N  
ATOM    524  CA  PHE L  71      31.324  29.932  44.231  1.00 42.00           C  
ATOM    525  CB  PHE L  71      30.095  29.213  43.656  1.00 38.81           C  
ATOM    526  CG  PHE L  71      29.120  30.267  43.262  1.00 38.74           C  
ATOM    527  CD1 PHE L  71      29.259  30.928  42.061  1.00 39.18           C  
ATOM    528  CD2 PHE L  71      28.067  30.596  44.085  1.00 38.85           C  
ATOM    529  CE1 PHE L  71      28.362  31.901  41.690  1.00 42.59           C  
ATOM    530  CE2 PHE L  71      27.168  31.569  43.718  1.00 39.20           C  
ATOM    531  CZ  PHE L  71      27.313  32.222  42.519  1.00 41.99           C  
ATOM    532  C   PHE L  71      32.316  28.862  44.581  1.00 42.06           C  
ATOM    533  O   PHE L  71      33.234  28.579  43.811  1.00 44.41           O  
ATOM    534  N   THR L  72      32.153  28.245  45.775  1.00 39.84           N  
ATOM    535  CA  THR L  72      33.039  27.200  46.205  1.00 39.11           C  
ATOM    536  CB  THR L  72      33.996  27.615  47.286  1.00 42.30           C  
ATOM    537  OG1 THR L  72      33.284  28.176  48.377  1.00 43.20           O  
ATOM    538  CG2 THR L  72      35.017  28.616  46.736  1.00 42.14           C  
ATOM    539  C   THR L  72      32.245  26.067  46.774  1.00 41.94           C  
ATOM    540  O   THR L  72      31.209  26.254  47.409  1.00 43.38           O  
ATOM    541  N   PHE L  73      32.749  24.842  46.542  1.00 40.60           N  
ATOM    542  CA  PHE L  73      32.190  23.624  47.044  1.00 40.25           C  
ATOM    543  CB  PHE L  73      32.005  22.623  45.890  1.00 40.06           C  
ATOM    544  CG  PHE L  73      31.513  21.304  46.366  1.00 38.83           C  
ATOM    545  CD1 PHE L  73      30.195  21.125  46.712  1.00 38.31           C  
ATOM    546  CD2 PHE L  73      32.380  20.238  46.432  1.00 39.81           C  
ATOM    547  CE1 PHE L  73      29.753  19.894  47.135  1.00 85.67           C  
ATOM    548  CE2 PHE L  73      31.945  19.006  46.852  1.00 90.02           C  
ATOM    549  CZ  PHE L  73      30.630  18.841  47.203  1.00 86.68           C  
ATOM    550  C   PHE L  73      33.219  23.096  47.992  1.00 42.86           C  
ATOM    551  O   PHE L  73      34.392  22.991  47.641  1.00 48.60           O  
ATOM    552  N   THR L  74      32.816  22.766  49.235  1.00 41.69           N  
ATOM    553  CA  THR L  74      33.818  22.329  50.164  1.00 40.67           C  
ATOM    554  CB  THR L  74      34.040  23.305  51.281  1.00 42.16           C  
ATOM    555  OG1 THR L  74      34.415  24.571  50.760  1.00 44.29           O  
ATOM    556  CG2 THR L  74      35.157  22.764  52.186  1.00 38.99           C  
ATOM    557  C   THR L  74      33.412  21.032  50.787  1.00 41.48           C  
ATOM    558  O   THR L  74      32.261  20.837  51.179  1.00 44.17           O  
ATOM    559  N   ILE L  75      34.378  20.097  50.880  1.00 42.22           N  
ATOM    560  CA  ILE L  75      34.164  18.850  51.552  1.00 41.58           C  
ATOM    561  CB  ILE L  75      34.603  17.660  50.743  1.00 39.93           C  
ATOM    562  CG1 ILE L  75      33.843  17.592  49.409  1.00 39.38           C  
ATOM    563  CG2 ILE L  75      34.411  16.402  51.602  1.00 40.69           C  
ATOM    564  CD1 ILE L  75      34.424  16.573  48.428  1.00 39.72           C  
ATOM    565  C   ILE L  75      35.059  18.918  52.751  1.00 45.96           C  
ATOM    566  O   ILE L  75      36.282  18.882  52.626  1.00 48.90           O  
ATOM    567  N   SER L  76      34.463  19.001  53.956  1.00 46.59           N  
ATOM    568  CA  SER L  76      35.225  19.197  55.156  1.00 46.39           C  
ATOM    569  CB  SER L  76      34.342  19.298  56.413  1.00 46.17           C  
ATOM    570  OG  SER L  76      33.646  18.079  56.626  1.00 53.52           O  
ATOM    571  C   SER L  76      36.187  18.068  55.354  1.00 50.25           C  
ATOM    572  O   SER L  76      37.369  18.302  55.597  1.00 57.19           O  
ATOM    573  N   SER L  77      35.711  16.809  55.268  1.00 50.06           N  
ATOM    574  CA  SER L  77      36.628  15.716  55.439  1.00 51.83           C  
ATOM    575  CB  SER L  77      36.497  15.035  56.811  1.00 51.89           C  
ATOM    576  OG  SER L  77      37.424  13.965  56.915  1.00 58.50           O  
ATOM    577  C   SER L  77      36.293  14.695  54.399  1.00 50.06           C  
ATOM    578  O   SER L  77      35.226  14.086  54.430  1.00 47.99           O  
ATOM    579  N   LEU L  78      37.238  14.443  53.478  1.00 45.78           N  
ATOM    580  CA  LEU L  78      37.011  13.555  52.376  1.00 41.79           C  
ATOM    581  CB  LEU L  78      38.199  13.562  51.392  1.00 39.74           C  
ATOM    582  CG  LEU L  78      37.976  12.798  50.074  1.00 40.85           C  
ATOM    583  CD1 LEU L  78      36.900  13.471  49.206  1.00 43.12           C  
ATOM    584  CD2 LEU L  78      39.298  12.616  49.317  1.00 42.79           C  
ATOM    585  C   LEU L  78      36.813  12.158  52.894  1.00 43.02           C  
ATOM    586  O   LEU L  78      37.534  11.699  53.779  1.00 47.39           O  
ATOM    587  N   GLN L  79      35.802  11.454  52.336  1.00 47.83           N  
ATOM    588  CA  GLN L  79      35.468  10.103  52.706  1.00 46.76           C  
ATOM    589  CB  GLN L  79      33.990   9.935  53.099  1.00 46.30           C  
ATOM    590  CG  GLN L  79      33.574  10.745  54.329  1.00 47.97           C  
ATOM    591  CD  GLN L  79      34.130  10.060  55.566  1.00 55.89           C  
ATOM    592  OE1 GLN L  79      34.934   9.134  55.469  1.00 56.72           O  
ATOM    593  NE2 GLN L  79      33.685  10.518  56.766  1.00 60.45           N  
ATOM    594  C   GLN L  79      35.688   9.257  51.483  1.00 46.17           C  
ATOM    595  O   GLN L  79      35.769   9.776  50.373  1.00 47.88           O  
ATOM    596  N   PRO L  80      35.788   7.965  51.644  1.00 46.11           N  
ATOM    597  CA  PRO L  80      36.054   7.102  50.523  1.00 47.15           C  
ATOM    598  CD  PRO L  80      36.234   7.383  52.899  1.00 43.76           C  
ATOM    599  CB  PRO L  80      36.297   5.718  51.119  1.00 48.14           C  
ATOM    600  CG  PRO L  80      36.860   6.029  52.521  1.00 43.07           C  
ATOM    601  C   PRO L  80      34.989   7.153  49.472  1.00 48.74           C  
ATOM    602  O   PRO L  80      35.306   6.968  48.297  1.00 52.87           O  
ATOM    603  N   GLU L  81      33.726   7.381  49.868  1.00 47.48           N  
ATOM    604  CA  GLU L  81      32.636   7.439  48.938  1.00 44.63           C  
ATOM    605  CB  GLU L  81      31.239   7.378  49.590  1.00 45.31           C  
ATOM    606  CG  GLU L  81      30.971   8.427  50.671  1.00 51.00           C  
ATOM    607  CD  GLU L  81      31.291   7.789  52.014  1.00 56.57           C  
ATOM    608  OE1 GLU L  81      31.927   6.701  52.014  1.00 56.01           O  
ATOM    609  OE2 GLU L  81      30.903   8.374  53.061  1.00 58.75           O1-
ATOM    610  C   GLU L  81      32.724   8.688  48.111  1.00 45.56           C  
ATOM    611  O   GLU L  81      32.198   8.738  47.001  1.00 50.31           O  
ATOM    612  N   ASP L  82      33.380   9.731  48.649  1.00 45.65           N  
ATOM    613  CA  ASP L  82      33.468  11.049  48.078  1.00 45.53           C  
ATOM    614  CB  ASP L  82      34.160  12.045  49.023  1.00 46.98           C  
ATOM    615  CG  ASP L  82      33.237  12.242  50.218  1.00 47.89           C  
ATOM    616  OD1 ASP L  82      32.055  11.818  50.125  1.00 47.86           O  
ATOM    617  OD2 ASP L  82      33.700  12.819  51.238  1.00 51.04           O1-
ATOM    618  C   ASP L  82      34.202  11.071  46.769  1.00 44.67           C  
ATOM    619  O   ASP L  82      34.031  12.012  45.994  1.00 43.33           O  
ATOM    620  N   ILE L  83      35.086  10.095  46.490  1.00 42.33           N  
ATOM    621  CA  ILE L  83      35.779  10.177  45.235  1.00 42.00           C  
ATOM    622  CB  ILE L  83      36.778   9.075  45.024  1.00 40.74           C  
ATOM    623  CG1 ILE L  83      36.089   7.699  45.000  1.00 87.67           C  
ATOM    624  CG2 ILE L  83      37.861   9.212  46.106  1.00 87.97           C  
ATOM    625  CD1 ILE L  83      36.996   6.577  44.500  1.00 30.91           C  
ATOM    626  C   ILE L  83      34.759  10.111  44.139  1.00 42.16           C  
ATOM    627  O   ILE L  83      33.972   9.170  44.060  1.00 42.81           O  
ATOM    628  N   ALA L  84      34.751  11.139  43.261  1.00 38.86           N  
ATOM    629  CA  ALA L  84      33.798  11.219  42.190  1.00 37.18           C  
ATOM    630  CB  ALA L  84      32.344  11.332  42.676  1.00 37.10           C  
ATOM    631  C   ALA L  84      34.103  12.469  41.424  1.00 38.16           C  
ATOM    632  O   ALA L  84      35.088  13.153  41.699  1.00 41.61           O  
ATOM    633  N   VAL L  85      33.276  12.777  40.402  1.00 37.02           N  
ATOM    634  CA  VAL L  85      33.459  13.982  39.643  1.00 36.71           C  
ATOM    635  CB  VAL L  85      33.322  13.788  38.160  1.00 36.24           C  
ATOM    636  CG1 VAL L  85      33.420  15.162  37.471  1.00  0.00           C  
ATOM    637  CG2 VAL L  85      34.390  12.781  37.701  1.00 33.54           C  
ATOM    638  C   VAL L  85      32.380  14.924  40.082  1.00 38.03           C  
ATOM    639  O   VAL L  85      31.249  14.507  40.318  1.00 40.01           O  
ATOM    640  N   TYR L  86      32.705  16.227  40.218  1.00 37.23           N  
ATOM    641  CA  TYR L  86      31.723  17.166  40.685  1.00 34.68           C  
ATOM    642  CB  TYR L  86      32.132  17.913  41.970  1.00 35.96           C  
ATOM    643  CG  TYR L  86      32.229  16.926  43.084  1.00 37.84           C  
ATOM    644  CD1 TYR L  86      33.407  16.262  43.338  1.00 36.91           C  
ATOM    645  CD2 TYR L  86      31.139  16.661  43.881  1.00 36.78           C  
ATOM    646  CE1 TYR L  86      33.494  15.350  44.365  1.00 36.31           C  
ATOM    647  CE2 TYR L  86      31.220  15.751  44.909  1.00 37.14           C  
ATOM    648  CZ  TYR L  86      32.401  15.093  45.154  1.00 36.55           C  
ATOM    649  OH  TYR L  86      32.491  14.158  46.206  1.00 40.09           O  
ATOM    650  C   TYR L  86      31.502  18.209  39.630  1.00 36.15           C  
ATOM    651  O   TYR L  86      32.442  18.648  38.966  1.00 37.75           O  
ATOM    652  N   TYR L  87      30.226  18.624  39.447  1.00 37.16           N  
ATOM    653  CA  TYR L  87      29.900  19.602  38.446  1.00 35.73           C  
ATOM    654  CB  TYR L  87      28.942  19.106  37.346  1.00 33.41           C  
ATOM    655  CG  TYR L  87      29.481  17.897  36.668  1.00 33.57           C  
ATOM    656  CD1 TYR L  87      30.356  17.997  35.614  1.00 33.04           C  
ATOM    657  CD2 TYR L  87      29.094  16.649  37.095  1.00 34.03           C  
ATOM    658  CE1 TYR L  87      30.843  16.870  34.996  1.00 34.97           C  
ATOM    659  CE2 TYR L  87      29.575  15.519  36.480  1.00 36.02           C  
ATOM    660  CZ  TYR L  87      30.453  15.627  35.427  1.00 36.50           C  
ATOM    661  OH  TYR L  87      30.952  14.470  34.792  1.00 39.23           O  
ATOM    662  C   TYR L  87      29.121  20.704  39.091  1.00 36.54           C  
ATOM    663  O   TYR L  87      28.283  20.463  39.960  1.00 38.24           O  
ATOM    664  N   CYS L  88      29.385  21.955  38.669  1.00 36.83           N  
ATOM    665  CA  CYS L  88      28.596  23.066  39.112  1.00 37.94           C  
ATOM    666  CB  CYS L  88      29.415  24.333  39.468  1.00 37.79           C  
ATOM    667  SG  CYS L  88      30.472  24.947  38.117  1.00 46.18           S  
ATOM    668  C   CYS L  88      27.686  23.382  37.965  1.00 41.47           C  
ATOM    669  O   CYS L  88      27.984  23.038  36.822  1.00 43.13           O  
ATOM    670  N   GLN L  89      26.520  23.999  38.246  1.00 39.56           N  
ATOM    671  CA  GLN L  89      25.593  24.296  37.189  1.00 35.98           C  
ATOM    672  CB  GLN L  89      24.493  23.241  37.029  1.00 38.47           C  
ATOM    673  CG  GLN L  89      23.510  23.601  35.918  1.00 38.59           C  
ATOM    674  CD  GLN L  89      22.252  22.773  36.118  1.00 42.89           C  
ATOM    675  OE1 GLN L  89      21.771  22.611  37.239  1.00 40.72           O  
ATOM    676  NE2 GLN L  89      21.699  22.238  34.999  1.00 44.55           N  
ATOM    677  C   GLN L  89      24.865  25.551  37.541  1.00 36.14           C  
ATOM    678  O   GLN L  89      24.513  25.767  38.702  1.00 41.06           O  
ATOM    679  N   HIS L  90      24.594  26.402  36.529  1.00 34.97           N  
ATOM    680  CA  HIS L  90      23.876  27.612  36.795  1.00 36.23           C  
ATOM    681  ND1 HIS L  90      23.480  29.493  33.986  1.00  0.00           N  
ATOM    682  CG  HIS L  90      24.505  28.934  34.712  1.00 34.65           C  
ATOM    683  CB  HIS L  90      24.534  28.876  36.208  1.00 33.18           C  
ATOM    684  NE2 HIS L  90      24.976  28.761  32.513  1.00 42.12           N  
ATOM    685  CD2 HIS L  90      25.411  28.491  33.797  1.00  0.00           C  
ATOM    686  CE1 HIS L  90      23.812  29.363  32.676  1.00  0.00           C  
ATOM    687  C   HIS L  90      22.515  27.474  36.205  1.00 38.88           C  
ATOM    688  O   HIS L  90      22.349  26.994  35.084  1.00 39.45           O  
ATOM    689  N   TYR L  91      21.526  28.208  36.770  1.00 66.67           N  
ATOM    690  CA  TYR L  91      20.298  28.428  36.030  1.00 69.83           C  
ATOM    691  CB  TYR L  91      19.027  27.691  36.515  1.00 63.70           C  
ATOM    692  CG  TYR L  91      18.799  27.749  37.978  1.00 65.22           C  
ATOM    693  CD1 TYR L  91      19.329  26.761  38.773  1.00 61.93           C  
ATOM    694  CD2 TYR L  91      18.053  28.752  38.547  1.00 69.89           C  
ATOM    695  CE1 TYR L  91      19.123  26.771  40.130  1.00 63.12           C  
ATOM    696  CE2 TYR L  91      17.846  28.762  39.906  1.00 67.21           C  
ATOM    697  CZ  TYR L  91      18.379  27.774  40.701  1.00 63.70           C  
ATOM    698  OH  TYR L  91      18.162  27.791  42.097  1.00 63.18           O  
ATOM    699  C   TYR L  91      20.177  29.915  35.886  1.00 71.09           C  
ATOM    700  O   TYR L  91      21.111  30.506  35.344  1.00 75.76           O  
ATOM    701  N   ASP L  92      19.063  30.568  36.281  1.00 65.02           N  
ATOM    702  CA  ASP L  92      18.985  32.001  36.136  1.00 67.58           C  
ATOM    703  CB  ASP L  92      20.231  32.738  36.667  1.00 65.40           C  
ATOM    704  CG  ASP L  92      19.956  34.230  36.600  1.00 68.22           C  
ATOM    705  OD1 ASP L  92      18.808  34.635  36.924  1.00 69.28           O  
ATOM    706  OD2 ASP L  92      20.892  34.989  36.235  1.00 68.20           O1-
ATOM    707  C   ASP L  92      18.823  32.316  34.677  1.00 72.18           C  
ATOM    708  O   ASP L  92      17.715  32.540  34.198  1.00 76.50           O  
ATOM    709  N   ASP L  93      19.945  32.358  33.938  1.00 71.62           N  
ATOM    710  CA  ASP L  93      19.988  32.623  32.530  1.00 71.95           C  
ATOM    711  CB  ASP L  93      21.407  33.060  32.114  1.00 82.55           C  
ATOM    712  CG  ASP L  93      21.398  33.729  30.750  1.00 87.98           C  
ATOM    713  OD1 ASP L  93      20.980  34.917  30.674  1.00 51.87           O  
ATOM    714  OD2 ASP L  93      21.821  33.062  29.771  1.00 84.40           O1-
ATOM    715  C   ASP L  93      19.647  31.344  31.822  1.00 66.12           C  
ATOM    716  O   ASP L  93      19.508  30.297  32.449  1.00 64.20           O  
ATOM    717  N   PHE L  94      19.446  31.413  30.490  1.00 64.79           N  
ATOM    718  CA  PHE L  94      19.201  30.250  29.680  1.00 62.18           C  
ATOM    719  CB  PHE L  94      17.880  30.277  28.887  1.00 60.95           C  
ATOM    720  CG  PHE L  94      16.721  30.533  29.781  1.00 59.18           C  
ATOM    721  CD1 PHE L  94      16.275  29.582  30.669  1.00 57.74           C  
ATOM    722  CD2 PHE L  94      16.063  31.740  29.697  1.00 59.59           C  
ATOM    723  CE1 PHE L  94      15.189  29.845  31.471  1.00 45.95           C  
ATOM    724  CE2 PHE L  94      14.979  32.006  30.497  1.00 44.73           C  
ATOM    725  CZ  PHE L  94      14.545  31.057  31.391  1.00 43.14           C  
ATOM    726  C   PHE L  94      20.222  30.416  28.608  1.00 64.46           C  
ATOM    727  O   PHE L  94      20.465  31.560  28.238  1.00 64.21           O  
ATOM    728  N   PRO L  95      20.838  29.442  28.018  1.00 71.39           N  
ATOM    729  CA  PRO L  95      20.659  28.033  28.209  1.00 71.08           C  
ATOM    730  CD  PRO L  95      21.981  29.743  27.176  1.00 77.32           C  
ATOM    731  CB  PRO L  95      21.480  27.380  27.104  1.00 72.93           C  
ATOM    732  CG  PRO L  95      22.626  28.382  26.884  1.00 79.63           C  
ATOM    733  C   PRO L  95      21.255  27.718  29.535  1.00 70.63           C  
ATOM    734  O   PRO L  95      21.884  28.592  30.127  1.00 77.48           O  
ATOM    735  N   ILE L  96      21.061  26.474  30.007  1.00 68.10           N  
ATOM    736  CA  ILE L  96      21.583  26.021  31.259  1.00 66.91           C  
ATOM    737  CB  ILE L  96      20.720  24.946  31.852  1.00 63.93           C  
ATOM    738  CG1 ILE L  96      19.288  25.468  32.088  1.00 68.10           C  
ATOM    739  CG2 ILE L  96      21.406  24.428  33.124  1.00 64.35           C  
ATOM    740  CD1 ILE L  96      19.198  26.587  33.124  1.00 59.28           C  
ATOM    741  C   ILE L  96      22.948  25.439  30.996  1.00 64.61           C  
ATOM    742  O   ILE L  96      23.099  24.596  30.110  1.00 62.98           O  
ATOM    743  N   SER L  97      23.985  25.874  31.761  1.00 42.07           N  
ATOM    744  CA  SER L  97      25.312  25.403  31.477  1.00 40.27           C  
ATOM    745  CB  SER L  97      26.323  26.526  31.188  1.00 41.37           C  
ATOM    746  OG  SER L  97      25.973  27.239  30.016  1.00  0.00           O  
ATOM    747  C   SER L  97      25.878  24.716  32.679  1.00 39.40           C  
ATOM    748  O   SER L  97      25.540  25.033  33.817  1.00 40.62           O  
ATOM    749  N   PHE L  98      26.795  23.758  32.430  1.00 39.39           N  
ATOM    750  CA  PHE L  98      27.452  23.012  33.469  1.00 39.82           C  
ATOM    751  CB  PHE L  98      27.425  21.481  33.278  1.00 37.76           C  
ATOM    752  CG  PHE L  98      26.076  20.905  33.552  1.00 38.92           C  
ATOM    753  CD1 PHE L  98      25.105  20.860  32.579  1.00 37.43           C  
ATOM    754  CD2 PHE L  98      25.793  20.381  34.791  1.00 39.30           C  
ATOM    755  CE1 PHE L  98      23.872  20.312  32.848  1.00 38.90           C  
ATOM    756  CE2 PHE L  98      24.562  19.833  35.066  1.00 37.78           C  
ATOM    757  CZ  PHE L  98      23.595  19.799  34.092  1.00 38.93           C  
ATOM    758  C   PHE L  98      28.905  23.354  33.418  1.00 42.29           C  
ATOM    759  O   PHE L  98      29.414  23.809  32.396  1.00 44.21           O  
ATOM    760  N   GLY L  99      29.606  23.164  34.553  1.00 43.14           N  
ATOM    761  CA  GLY L  99      31.027  23.351  34.571  1.00 41.87           C  
ATOM    762  C   GLY L  99      31.616  22.129  33.927  1.00 45.96           C  
ATOM    763  O   GLY L  99      30.920  21.144  33.683  1.00 46.86           O  
ATOM    764  N   PRO L 100      32.886  22.189  33.620  1.00 46.05           N  
ATOM    765  CA  PRO L 100      33.560  21.075  32.999  1.00 47.34           C  
ATOM    766  CD  PRO L 100      33.464  23.461  33.216  1.00 44.42           C  
ATOM    767  CB  PRO L 100      34.873  21.636  32.454  1.00 30.30           C  
ATOM    768  CG  PRO L 100      34.546  23.115  32.183  1.00 39.38           C  
ATOM    769  C   PRO L 100      33.736  19.899  33.908  1.00 44.19           C  
ATOM    770  O   PRO L 100      34.016  18.808  33.413  1.00 47.35           O  
ATOM    771  N   GLY L 101      33.620  20.098  35.232  1.00 42.11           N  
ATOM    772  CA  GLY L 101      33.731  18.995  36.138  1.00 39.92           C  
ATOM    773  C   GLY L 101      35.093  18.959  36.754  1.00 45.33           C  
ATOM    774  O   GLY L 101      36.090  19.358  36.151  1.00 45.90           O  
ATOM    775  N   THR L 102      35.146  18.473  38.009  1.00 42.77           N  
ATOM    776  CA  THR L 102      36.394  18.321  38.695  1.00 39.19           C  
ATOM    777  CB  THR L 102      36.536  19.249  39.865  1.00 39.26           C  
ATOM    778  OG1 THR L 102      36.423  20.599  39.441  1.00 44.28           O  
ATOM    779  CG2 THR L 102      37.911  19.015  40.512  1.00 36.51           C  
ATOM    780  C   THR L 102      36.423  16.924  39.228  1.00 39.09           C  
ATOM    781  O   THR L 102      35.537  16.519  39.979  1.00 40.13           O  
ATOM    782  N   LYS L 103      37.450  16.132  38.864  1.00 40.91           N  
ATOM    783  CA  LYS L 103      37.430  14.797  39.380  1.00 41.88           C  
ATOM    784  CB  LYS L 103      37.812  13.695  38.376  1.00 44.00           C  
ATOM    785  CG  LYS L 103      39.285  13.609  37.994  1.00 55.39           C  
ATOM    786  CD  LYS L 103      39.583  12.306  37.251  1.00 62.84           C  
ATOM    787  CE  LYS L 103      41.021  12.172  36.755  1.00 68.71           C  
ATOM    788  NZ  LYS L 103      41.184  10.883  36.048  1.00 68.69           N1+
ATOM    789  C   LYS L 103      38.328  14.729  40.566  1.00 45.16           C  
ATOM    790  O   LYS L 103      39.440  15.258  40.560  1.00 49.88           O  
ATOM    791  N   LEU L 104      37.831  14.088  41.642  1.00 42.62           N  
ATOM    792  CA  LEU L 104      38.604  13.973  42.841  1.00 40.97           C  
ATOM    793  CB  LEU L 104      37.830  14.373  44.109  1.00 40.91           C  
ATOM    794  CG  LEU L 104      37.456  15.867  44.153  1.00  0.00           C  
ATOM    795  CD1 LEU L 104      36.517  16.243  42.996  1.00  0.00           C  
ATOM    796  CD2 LEU L 104      36.895  16.266  45.529  1.00  0.00           C  
ATOM    797  C   LEU L 104      39.031  12.542  42.985  1.00 44.90           C  
ATOM    798  O   LEU L 104      38.200  11.647  43.134  1.00 45.56           O  
ATOM    799  N   GLU L 105      40.359  12.295  42.961  1.00 49.72           N  
ATOM    800  CA  GLU L 105      40.860  10.951  43.050  1.00 48.85           C  
ATOM    801  CB  GLU L 105      41.752  10.531  41.866  1.00 52.50           C  
ATOM    802  CG  GLU L 105      43.037  11.347  41.732  1.00 62.04           C  
ATOM    803  CD  GLU L 105      43.806  10.817  40.528  1.00 70.39           C  
ATOM    804  OE1 GLU L 105      43.213  10.033  39.739  1.00 74.78           O  
ATOM    805  OE2 GLU L 105      45.000  11.193  40.379  1.00 73.04           O1-
ATOM    806  C   GLU L 105      41.666  10.823  44.309  1.00 47.89           C  
ATOM    807  O   GLU L 105      42.056  11.818  44.915  1.00 50.50           O  
ATOM    808  N   THR L 106      41.909   9.570  44.754  1.00 48.90           N  
ATOM    809  CA  THR L 106      42.632   9.364  45.979  1.00 49.55           C  
ATOM    810  CB  THR L 106      42.317   8.065  46.663  1.00 48.75           C  
ATOM    811  OG1 THR L 106      42.895   8.038  47.960  1.00  0.00           O  
ATOM    812  CG2 THR L 106      42.868   6.913  45.808  1.00 49.86           C  
ATOM    813  C   THR L 106      44.104   9.389  45.715  1.00 48.88           C  
ATOM    814  O   THR L 106      44.591   8.822  44.738  1.00 51.97           O  
ATOM    815  N   LYS L 107      44.854  10.052  46.614  1.00 53.83           N  
ATOM    816  CA  LYS L 107      46.275  10.147  46.457  1.00 53.39           C  
ATOM    817  CB  LYS L 107      46.886  11.354  47.192  1.00 57.15           C  
ATOM    818  CG  LYS L 107      48.405  11.475  47.037  1.00 62.62           C  
ATOM    819  CD  LYS L 107      48.959  12.826  47.495  1.00 67.76           C  
ATOM    820  CE  LYS L 107      49.176  13.830  46.360  1.00 73.13           C  
ATOM    821  NZ  LYS L 107      50.319  13.399  45.527  1.00 77.99           N1+
ATOM    822  C   LYS L 107      46.886   8.881  47.046  1.00 53.44           C  
ATOM    823  O   LYS L 107      46.729   8.666  48.276  1.00 54.35           O  
ATOM    824  OXT LYS L 107      47.519   8.110  46.275  1.00  0.00           O1-
TER     825      LYS L 107 
ATOM    826  N   ALA H 108       9.949   5.119  45.656  1.00 66.75           N1+
ATOM    827  CA  ALA H 108      10.365   6.538  45.622  1.00 67.15           C  
ATOM    828  CB  ALA H 108      11.809   6.687  46.132  1.00 74.41           C  
ATOM    829  C   ALA H 108      10.279   7.093  44.236  1.00 62.57           C  
ATOM    830  O   ALA H 108       9.598   6.540  43.373  1.00 61.94           O  
ATOM    831  N   VAL H 109      10.964   8.224  43.993  1.00 57.35           N  
ATOM    832  CA  VAL H 109      10.908   8.835  42.700  1.00 52.90           C  
ATOM    833  CB  VAL H 109      11.435  10.243  42.702  1.00 46.58           C  
ATOM    834  CG1 VAL H 109      11.447  10.778  41.262  1.00 42.91           C  
ATOM    835  CG2 VAL H 109      10.588  11.080  43.676  1.00 46.52           C  
ATOM    836  C   VAL H 109      11.755   8.032  41.768  1.00 54.73           C  
ATOM    837  O   VAL H 109      12.905   7.723  42.075  1.00 56.06           O  
ATOM    838  N   SER H 110      11.199   7.671  40.591  1.00 52.75           N  
ATOM    839  CA  SER H 110      11.967   6.897  39.660  1.00 50.29           C  
ATOM    840  CB  SER H 110      11.579   5.406  39.639  1.00 54.67           C  
ATOM    841  OG  SER H 110      10.252   5.249  39.158  1.00  0.00           O  
ATOM    842  C   SER H 110      11.743   7.425  38.274  1.00 46.45           C  
ATOM    843  O   SER H 110      10.633   7.814  37.910  1.00 49.41           O  
ATOM    844  N   LEU H 111      12.823   7.459  37.469  1.00 45.45           N  
ATOM    845  CA  LEU H 111      12.744   7.890  36.103  1.00 41.83           C  
ATOM    846  CB  LEU H 111      13.450   9.235  35.856  1.00 40.03           C  
ATOM    847  CG  LEU H 111      12.829  10.409  36.636  1.00 39.56           C  
ATOM    848  CD1 LEU H 111      13.564  11.729  36.356  1.00 36.33           C  
ATOM    849  CD2 LEU H 111      11.320  10.511  36.376  1.00 40.92           C  
ATOM    850  C   LEU H 111      13.454   6.851  35.288  1.00 41.29           C  
ATOM    851  O   LEU H 111      14.600   6.509  35.583  1.00 43.60           O  
ATOM    852  N   VAL H 112      12.794   6.303  34.244  1.00 41.67           N  
ATOM    853  CA  VAL H 112      13.446   5.287  33.466  1.00 40.10           C  
ATOM    854  CB  VAL H 112      12.767   3.951  33.560  1.00 39.57           C  
ATOM    855  CG1 VAL H 112      13.486   2.962  32.629  1.00 44.44           C  
ATOM    856  CG2 VAL H 112      12.748   3.516  35.036  1.00 44.28           C  
ATOM    857  C   VAL H 112      13.436   5.687  32.021  1.00 42.34           C  
ATOM    858  O   VAL H 112      12.378   5.843  31.414  1.00 47.59           O  
ATOM    859  N   GLU H 113      14.641   5.843  31.433  1.00 41.93           N  
ATOM    860  CA  GLU H 113      14.775   6.215  30.050  1.00 42.47           C  
ATOM    861  CB  GLU H 113      16.076   6.977  29.734  1.00 42.31           C  
ATOM    862  CG  GLU H 113      16.197   8.346  30.414  1.00 40.84           C  
ATOM    863  CD  GLU H 113      16.775   8.142  31.807  1.00 43.09           C  
ATOM    864  OE1 GLU H 113      17.024   6.964  32.174  1.00 42.95           O  
ATOM    865  OE2 GLU H 113      16.980   9.158  32.523  1.00 44.73           O1-
ATOM    866  C   GLU H 113      14.800   4.973  29.210  1.00 45.40           C  
ATOM    867  O   GLU H 113      15.216   3.909  29.666  1.00 49.24           O  
ATOM    868  N   SER H 114      14.341   5.086  27.943  1.00 47.69           N  
ATOM    869  CA  SER H 114      14.361   3.972  27.037  1.00 45.08           C  
ATOM    870  CB  SER H 114      13.092   3.106  27.094  1.00 46.21           C  
ATOM    871  OG  SER H 114      12.963   2.495  28.368  1.00 55.71           O  
ATOM    872  C   SER H 114      14.419   4.519  25.642  1.00 45.47           C  
ATOM    873  O   SER H 114      14.202   5.710  25.423  1.00 43.28           O  
ATOM    874  N   GLY H 115      14.711   3.645  24.652  1.00 45.61           N  
ATOM    875  CA  GLY H 115      14.690   4.059  23.274  1.00 47.27           C  
ATOM    876  C   GLY H 115      16.066   4.287  22.716  1.00 49.05           C  
ATOM    877  O   GLY H 115      16.197   4.627  21.542  1.00 53.17           O  
ATOM    878  N   GLY H 116      17.133   4.103  23.513  1.00 48.57           N  
ATOM    879  CA  GLY H 116      18.448   4.336  22.980  1.00 48.39           C  
ATOM    880  C   GLY H 116      18.820   3.184  22.098  1.00 51.55           C  
ATOM    881  O   GLY H 116      18.150   2.153  22.081  1.00 54.80           O  
ATOM    882  N   GLY H 117      19.918   3.338  21.328  1.00 50.84           N  
ATOM    883  CA  GLY H 117      20.333   2.271  20.462  1.00 52.79           C  
ATOM    884  C   GLY H 117      21.295   2.821  19.458  1.00 53.40           C  
ATOM    885  O   GLY H 117      21.736   3.965  19.558  1.00 52.82           O  
ATOM    886  N   THR H 118      21.637   2.000  18.444  1.00 51.79           N  
ATOM    887  CA  THR H 118      22.573   2.426  17.446  1.00 48.57           C  
ATOM    888  CB  THR H 118      23.493   1.334  16.988  1.00 47.06           C  
ATOM    889  OG1 THR H 118      24.234   0.826  18.088  1.00  0.00           O  
ATOM    890  CG2 THR H 118      24.443   1.909  15.925  1.00 63.19           C  
ATOM    891  C   THR H 118      21.805   2.895  16.250  1.00 48.00           C  
ATOM    892  O   THR H 118      20.890   2.218  15.786  1.00 52.51           O  
ATOM    893  N   VAL H 119      22.155   4.097  15.738  1.00 46.96           N  
ATOM    894  CA  VAL H 119      21.499   4.647  14.583  1.00 47.27           C  
ATOM    895  CB  VAL H 119      20.564   5.778  14.884  1.00 46.20           C  
ATOM    896  CG1 VAL H 119      19.357   5.245  15.655  1.00 44.57           C  
ATOM    897  CG2 VAL H 119      21.348   6.853  15.650  1.00 46.51           C  
ATOM    898  C   VAL H 119      22.530   5.233  13.671  1.00 50.09           C  
ATOM    899  O   VAL H 119      23.599   5.659  14.103  1.00 51.75           O  
ATOM    900  N   GLU H 120      22.217   5.263  12.361  1.00 50.40           N  
ATOM    901  CA  GLU H 120      23.109   5.834  11.396  1.00 51.80           C  
ATOM    902  CB  GLU H 120      22.886   5.340   9.958  1.00 52.85           C  
ATOM    903  CG  GLU H 120      23.269   3.875   9.754  1.00 56.35           C  
ATOM    904  CD  GLU H 120      23.080   3.551   8.282  1.00 58.40           C  
ATOM    905  OE1 GLU H 120      21.907   3.379   7.857  1.00  0.00           O  
ATOM    906  OE2 GLU H 120      24.112   3.477   7.562  1.00 61.33           O1-
ATOM    907  C   GLU H 120      22.893   7.309  11.395  1.00 50.10           C  
ATOM    908  O   GLU H 120      21.852   7.805  11.826  1.00 50.69           O  
ATOM    909  N   PRO H 121      23.868   8.028  10.921  1.00 52.20           N  
ATOM    910  CA  PRO H 121      23.780   9.457  10.870  1.00 52.20           C  
ATOM    911  CD  PRO H 121      25.241   7.559  10.867  1.00 54.90           C  
ATOM    912  CB  PRO H 121      25.184   9.958  10.516  1.00 50.77           C  
ATOM    913  CG  PRO H 121      25.967   8.689  10.119  1.00 50.85           C  
ATOM    914  C   PRO H 121      22.703   9.877   9.930  1.00 52.78           C  
ATOM    915  O   PRO H 121      22.542   9.256   8.881  1.00 55.71           O  
ATOM    916  N   GLY H 122      21.948  10.927  10.303  1.00 53.55           N  
ATOM    917  CA  GLY H 122      20.892  11.426   9.474  1.00 50.18           C  
ATOM    918  C   GLY H 122      19.616  10.762   9.888  1.00 50.25           C  
ATOM    919  O   GLY H 122      18.532  11.223   9.536  1.00 51.40           O  
ATOM    920  N   SER H 123      19.711   9.668  10.671  1.00 48.58           N  
ATOM    921  CA  SER H 123      18.539   8.943  11.076  1.00 48.65           C  
ATOM    922  CB  SER H 123      18.826   7.496  11.506  1.00 67.52           C  
ATOM    923  OG  SER H 123      19.343   6.755  10.410  1.00  0.00           O  
ATOM    924  C   SER H 123      17.922   9.644  12.244  1.00 49.50           C  
ATOM    925  O   SER H 123      18.399  10.693  12.672  1.00 49.90           O  
ATOM    926  N   THR H 124      16.805   9.088  12.764  1.00 49.95           N  
ATOM    927  CA  THR H 124      16.141   9.696  13.884  1.00 48.87           C  
ATOM    928  CB  THR H 124      14.837  10.342  13.524  1.00 50.55           C  
ATOM    929  OG1 THR H 124      13.927   9.368  13.035  1.00  0.00           O  
ATOM    930  CG2 THR H 124      15.098  11.411  12.450  1.00  0.00           C  
ATOM    931  C   THR H 124      15.837   8.643  14.911  1.00 48.82           C  
ATOM    932  O   THR H 124      15.771   7.454  14.604  1.00 50.83           O  
ATOM    933  N   LEU H 125      15.679   9.079  16.183  1.00 47.00           N  
ATOM    934  CA  LEU H 125      15.335   8.220  17.290  1.00 45.56           C  
ATOM    935  CB  LEU H 125      16.522   7.812  18.183  1.00 47.36           C  
ATOM    936  CG  LEU H 125      17.386   6.666  17.646  1.00 50.86           C  
ATOM    937  CD1 LEU H 125      18.537   6.340  18.614  1.00 52.71           C  
ATOM    938  CD2 LEU H 125      16.514   5.431  17.355  1.00 51.80           C  
ATOM    939  C   LEU H 125      14.423   8.969  18.205  1.00 44.97           C  
ATOM    940  O   LEU H 125      14.444  10.197  18.257  1.00 47.03           O  
ATOM    941  N   ARG H 126      13.581   8.233  18.955  1.00 43.50           N  
ATOM    942  CA  ARG H 126      12.725   8.872  19.911  1.00 45.17           C  
ATOM    943  CB  ARG H 126      11.230   8.703  19.597  1.00 47.41           C  
ATOM    944  CG  ARG H 126      10.309   9.389  20.605  1.00 52.21           C  
ATOM    945  CD  ARG H 126       8.824   9.142  20.332  1.00 58.29           C  
ATOM    946  NE  ARG H 126       8.567   7.699  20.589  1.00 62.86           N  
ATOM    947  CZ  ARG H 126       7.288   7.253  20.742  1.00 65.94           C  
ATOM    948  NH1 ARG H 126       6.244   8.126  20.649  1.00 64.46           N1+
ATOM    949  NH2 ARG H 126       7.059   5.930  20.985  1.00 67.35           N  
ATOM    950  C   ARG H 126      12.985   8.226  21.238  1.00 47.16           C  
ATOM    951  O   ARG H 126      12.917   7.004  21.365  1.00 46.60           O  
ATOM    952  N   LEU H 127      13.290   9.041  22.270  1.00 44.26           N  
ATOM    953  CA  LEU H 127      13.572   8.516  23.578  1.00 43.68           C  
ATOM    954  CB  LEU H 127      14.776   9.172  24.275  1.00 43.94           C  
ATOM    955  CG  LEU H 127      16.132   8.787  23.658  1.00 42.54           C  
ATOM    956  CD1 LEU H 127      16.214   9.198  22.186  1.00 44.46           C  
ATOM    957  CD2 LEU H 127      17.297   9.350  24.480  1.00 42.76           C  
ATOM    958  C   LEU H 127      12.384   8.726  24.461  1.00 43.72           C  
ATOM    959  O   LEU H 127      11.588   9.638  24.244  1.00 45.90           O  
ATOM    960  N   SER H 128      12.236   7.851  25.480  1.00 43.29           N  
ATOM    961  CA  SER H 128      11.134   7.942  26.396  1.00 43.98           C  
ATOM    962  CB  SER H 128      10.156   6.759  26.296  1.00 43.21           C  
ATOM    963  OG  SER H 128       9.541   6.740  25.018  1.00 49.87           O  
ATOM    964  C   SER H 128      11.676   7.913  27.793  1.00 45.38           C  
ATOM    965  O   SER H 128      12.740   7.351  28.052  1.00 47.23           O  
ATOM    966  N   CYS H 129      10.951   8.556  28.730  1.00 42.27           N  
ATOM    967  CA  CYS H 129      11.325   8.557  30.116  1.00 43.15           C  
ATOM    968  CB  CYS H 129      11.959   9.899  30.562  1.00 44.74           C  
ATOM    969  SG  CYS H 129      12.325  10.005  32.343  1.00 49.16           S  
ATOM    970  C   CYS H 129      10.068   8.327  30.902  1.00 43.81           C  
ATOM    971  O   CYS H 129       9.160   9.157  30.898  1.00 45.44           O  
ATOM    972  N   ALA H 130       9.984   7.180  31.609  1.00 43.17           N  
ATOM    973  CA  ALA H 130       8.801   6.870  32.364  1.00 42.51           C  
ATOM    974  CB  ALA H 130       8.506   5.363  32.447  1.00 43.24           C  
ATOM    975  C   ALA H 130       9.016   7.359  33.759  1.00 44.71           C  
ATOM    976  O   ALA H 130      10.050   7.096  34.371  1.00 45.86           O  
ATOM    977  N   ALA H 131       8.025   8.086  34.307  1.00 46.38           N  
ATOM    978  CA  ALA H 131       8.179   8.642  35.618  1.00 44.71           C  
ATOM    979  CB  ALA H 131       7.917  10.158  35.667  1.00 41.64           C  
ATOM    980  C   ALA H 131       7.195   7.998  36.534  1.00 46.47           C  
ATOM    981  O   ALA H 131       6.089   7.644  36.127  1.00 52.52           O  
ATOM    982  N   SER H 132       7.601   7.804  37.804  1.00 45.12           N  
ATOM    983  CA  SER H 132       6.714   7.215  38.758  1.00 46.28           C  
ATOM    984  CB  SER H 132       6.747   5.676  38.722  1.00 46.88           C  
ATOM    985  OG  SER H 132       5.852   5.143  39.684  1.00 51.72           O  
ATOM    986  C   SER H 132       7.155   7.649  40.121  1.00 50.50           C  
ATOM    987  O   SER H 132       8.300   8.061  40.314  1.00 52.31           O  
ATOM    988  N   GLY H 133       6.240   7.548  41.107  1.00 48.38           N  
ATOM    989  CA  GLY H 133       6.582   7.852  42.466  1.00 51.48           C  
ATOM    990  C   GLY H 133       6.216   9.263  42.805  1.00 52.85           C  
ATOM    991  O   GLY H 133       6.350   9.676  43.956  1.00 55.16           O  
ATOM    992  N   PHE H 134       5.752  10.056  41.823  1.00 51.73           N  
ATOM    993  CA  PHE H 134       5.394  11.407  42.155  1.00 50.99           C  
ATOM    994  CB  PHE H 134       6.592  12.374  42.182  1.00 49.72           C  
ATOM    995  CG  PHE H 134       7.185  12.443  40.818  1.00 46.88           C  
ATOM    996  CD1 PHE H 134       8.176  11.576  40.434  1.00 45.67           C  
ATOM    997  CD2 PHE H 134       6.754  13.378  39.910  1.00 45.05           C  
ATOM    998  CE1 PHE H 134       8.724  11.639  39.174  1.00 45.68           C  
ATOM    999  CE2 PHE H 134       7.302  13.443  38.650  1.00 43.86           C  
ATOM   1000  CZ  PHE H 134       8.293  12.574  38.271  1.00 42.64           C  
ATOM   1001  C   PHE H 134       4.395  11.905  41.155  1.00 51.51           C  
ATOM   1002  O   PHE H 134       4.079  11.222  40.180  1.00 56.31           O  
ATOM   1003  N   THR H 135       3.861  13.124  41.382  1.00 47.74           N  
ATOM   1004  CA  THR H 135       2.877  13.672  40.490  1.00 48.08           C  
ATOM   1005  CB  THR H 135       2.006  14.708  41.142  1.00 48.28           C  
ATOM   1006  OG1 THR H 135       1.348  14.152  42.271  1.00 52.55           O  
ATOM   1007  CG2 THR H 135       0.964  15.192  40.120  1.00 48.80           C  
ATOM   1008  C   THR H 135       3.618  14.338  39.371  1.00 45.87           C  
ATOM   1009  O   THR H 135       4.087  15.468  39.491  1.00 52.17           O  
ATOM   1010  N   PHE H 136       3.689  13.636  38.226  1.00 46.54           N  
ATOM   1011  CA  PHE H 136       4.429  13.990  37.043  1.00 46.44           C  
ATOM   1012  CB  PHE H 136       4.282  12.884  35.975  1.00 44.41           C  
ATOM   1013  CG  PHE H 136       5.044  13.207  34.735  1.00 47.02           C  
ATOM   1014  CD1 PHE H 136       6.386  12.926  34.638  1.00 46.95           C  
ATOM   1015  CD2 PHE H 136       4.406  13.770  33.657  1.00 49.48           C  
ATOM   1016  CE1 PHE H 136       7.083  13.214  33.488  1.00 47.74           C  
ATOM   1017  CE2 PHE H 136       5.099  14.063  32.506  1.00 50.67           C  
ATOM   1018  CZ  PHE H 136       6.441  13.787  32.418  1.00 48.40           C  
ATOM   1019  C   PHE H 136       3.929  15.289  36.474  1.00 48.04           C  
ATOM   1020  O   PHE H 136       4.715  16.146  36.073  1.00 47.28           O  
ATOM   1021  N   GLY H 137       2.601  15.484  36.455  1.00 51.98           N  
ATOM   1022  CA  GLY H 137       1.987  16.631  35.842  1.00 53.47           C  
ATOM   1023  C   GLY H 137       2.450  17.900  36.487  1.00 54.00           C  
ATOM   1024  O   GLY H 137       2.459  18.952  35.854  1.00 54.80           O  
ATOM   1025  N   SER H 138       2.762  17.836  37.791  1.00 49.37           N  
ATOM   1026  CA  SER H 138       3.160  18.961  38.593  1.00 46.40           C  
ATOM   1027  CB  SER H 138       3.109  18.623  40.089  1.00 47.06           C  
ATOM   1028  OG  SER H 138       3.516  19.741  40.858  1.00 44.11           O  
ATOM   1029  C   SER H 138       4.557  19.452  38.319  1.00 46.63           C  
ATOM   1030  O   SER H 138       4.886  20.557  38.747  1.00 48.27           O  
ATOM   1031  N   TYR H 139       5.433  18.684  37.631  1.00 43.97           N  
ATOM   1032  CA  TYR H 139       6.803  19.138  37.544  1.00 44.80           C  
ATOM   1033  CB  TYR H 139       7.827  18.166  38.165  1.00 43.85           C  
ATOM   1034  CG  TYR H 139       7.712  18.114  39.653  1.00 45.36           C  
ATOM   1035  CD1 TYR H 139       6.821  17.269  40.276  1.00 45.13           C  
ATOM   1036  CD2 TYR H 139       8.517  18.906  40.436  1.00 44.81           C  
ATOM   1037  CE1 TYR H 139       6.733  17.220  41.649  1.00 42.87           C  
ATOM   1038  CE2 TYR H 139       8.436  18.863  41.807  1.00 42.70           C  
ATOM   1039  CZ  TYR H 139       7.540  18.022  42.417  1.00 40.97           C  
ATOM   1040  OH  TYR H 139       7.457  17.977  43.823  1.00 42.33           O  
ATOM   1041  C   TYR H 139       7.261  19.287  36.123  1.00 47.65           C  
ATOM   1042  O   TYR H 139       6.774  18.639  35.201  1.00 48.53           O  
ATOM   1043  N   ALA H 140       8.228  20.201  35.920  1.00 38.53           N  
ATOM   1044  CA  ALA H 140       8.830  20.376  34.631  1.00 38.61           C  
ATOM   1045  CB  ALA H 140       9.405  21.782  34.436  1.00 48.16           C  
ATOM   1046  C   ALA H 140       9.946  19.381  34.544  1.00 39.36           C  
ATOM   1047  O   ALA H 140      10.444  18.914  35.568  1.00 41.38           O  
ATOM   1048  N   PHE H 141      10.367  19.024  33.312  1.00 38.26           N  
ATOM   1049  CA  PHE H 141      11.379  18.015  33.159  1.00 34.28           C  
ATOM   1050  CB  PHE H 141      10.832  16.693  32.597  1.00 34.97           C  
ATOM   1051  CG  PHE H 141       9.975  16.114  33.667  1.00 33.69           C  
ATOM   1052  CD1 PHE H 141      10.537  15.361  34.673  1.00 36.38           C  
ATOM   1053  CD2 PHE H 141       8.616  16.328  33.675  1.00  0.00           C  
ATOM   1054  CE1 PHE H 141       9.755  14.823  35.667  1.00  0.00           C  
ATOM   1055  CE2 PHE H 141       7.831  15.793  34.669  1.00  0.00           C  
ATOM   1056  CZ  PHE H 141       8.398  15.040  35.668  1.00  0.00           C  
ATOM   1057  C   PHE H 141      12.460  18.494  32.240  1.00 37.07           C  
ATOM   1058  O   PHE H 141      12.281  19.438  31.471  1.00 36.95           O  
ATOM   1059  N   HIS H 142      13.637  17.834  32.313  1.00 35.07           N  
ATOM   1060  CA  HIS H 142      14.773  18.236  31.527  1.00 34.37           C  
ATOM   1061  ND1 HIS H 142      15.999  21.396  32.694  1.00 44.94           N  
ATOM   1062  CG  HIS H 142      15.508  20.161  33.053  1.00 35.40           C  
ATOM   1063  CB  HIS H 142      15.884  18.883  32.368  1.00 33.84           C  
ATOM   1064  NE2 HIS H 142      14.665  21.728  34.440  1.00 44.93           N  
ATOM   1065  CD2 HIS H 142      14.692  20.382  34.121  1.00 45.69           C  
ATOM   1066  CE1 HIS H 142      15.466  22.296  33.558  1.00 45.51           C  
ATOM   1067  C   HIS H 142      15.427  17.022  30.930  1.00 36.61           C  
ATOM   1068  O   HIS H 142      15.269  15.905  31.422  1.00 36.87           O  
ATOM   1069  N   TRP H 143      16.166  17.233  29.818  1.00 35.04           N  
ATOM   1070  CA  TRP H 143      16.994  16.211  29.242  1.00 34.63           C  
ATOM   1071  CB  TRP H 143      16.686  15.863  27.773  1.00 36.41           C  
ATOM   1072  CG  TRP H 143      15.442  15.034  27.558  1.00 38.37           C  
ATOM   1073  CD2 TRP H 143      15.405  13.604  27.695  1.00 38.51           C  
ATOM   1074  CD1 TRP H 143      14.181  15.420  27.210  1.00 37.68           C  
ATOM   1075  NE1 TRP H 143      13.362  14.319  27.114  1.00 38.34           N  
ATOM   1076  CE2 TRP H 143      14.103  13.195  27.412  1.00 36.44           C  
ATOM   1077  CE3 TRP H 143      16.378  12.706  28.032  1.00 36.77           C  
ATOM   1078  CZ2 TRP H 143      13.753  11.875  27.460  1.00 34.80           C  
ATOM   1079  CZ3 TRP H 143      16.021  11.376  28.077  1.00 35.86           C  
ATOM   1080  CH2 TRP H 143      14.733  10.969  27.797  1.00 35.40           C  
ATOM   1081  C   TRP H 143      18.399  16.731  29.289  1.00 35.49           C  
ATOM   1082  O   TRP H 143      18.665  17.883  28.945  1.00 33.52           O  
ATOM   1083  N   VAL H 144      19.334  15.880  29.755  1.00 36.04           N  
ATOM   1084  CA  VAL H 144      20.727  16.228  29.839  1.00 36.37           C  
ATOM   1085  CB  VAL H 144      21.214  16.382  31.253  1.00 36.75           C  
ATOM   1086  CG1 VAL H 144      22.718  16.698  31.226  1.00 33.90           C  
ATOM   1087  CG2 VAL H 144      20.363  17.456  31.951  1.00 33.27           C  
ATOM   1088  C   VAL H 144      21.478  15.075  29.242  1.00 36.33           C  
ATOM   1089  O   VAL H 144      21.061  13.926  29.386  1.00 38.65           O  
ATOM   1090  N   ARG H 145      22.606  15.333  28.546  1.00 38.93           N  
ATOM   1091  CA  ARG H 145      23.299  14.215  27.964  1.00 38.40           C  
ATOM   1092  CB  ARG H 145      23.145  14.102  26.438  1.00 35.07           C  
ATOM   1093  CG  ARG H 145      23.688  15.300  25.657  1.00 34.76           C  
ATOM   1094  CD  ARG H 145      23.519  15.144  24.144  1.00 37.46           C  
ATOM   1095  NE  ARG H 145      24.078  16.360  23.493  1.00 38.63           N  
ATOM   1096  CZ  ARG H 145      24.052  16.467  22.133  1.00 41.90           C  
ATOM   1097  NH1 ARG H 145      23.508  15.466  21.380  1.00 41.59           N1+
ATOM   1098  NH2 ARG H 145      24.561  17.577  21.524  1.00 42.32           N  
ATOM   1099  C   ARG H 145      24.764  14.311  28.256  1.00 40.64           C  
ATOM   1100  O   ARG H 145      25.280  15.388  28.553  1.00 42.40           O  
ATOM   1101  N   GLN H 146      25.471  13.158  28.230  1.00 41.20           N  
ATOM   1102  CA  GLN H 146      26.892  13.217  28.413  1.00 39.15           C  
ATOM   1103  CB  GLN H 146      27.400  12.891  29.833  1.00 37.29           C  
ATOM   1104  CG  GLN H 146      27.216  11.448  30.299  1.00 39.01           C  
ATOM   1105  CD  GLN H 146      27.848  11.356  31.684  1.00 41.38           C  
ATOM   1106  OE1 GLN H 146      27.850  10.299  32.314  1.00 49.32           O  
ATOM   1107  NE2 GLN H 146      28.401  12.497  32.178  1.00 42.38           N  
ATOM   1108  C   GLN H 146      27.564  12.291  27.447  1.00 39.91           C  
ATOM   1109  O   GLN H 146      27.287  11.093  27.401  1.00 39.56           O  
ATOM   1110  N   ALA H 147      28.497  12.853  26.651  1.00 43.06           N  
ATOM   1111  CA  ALA H 147      29.229  12.102  25.672  1.00 47.29           C  
ATOM   1112  CB  ALA H 147      30.050  12.978  24.710  1.00 46.76           C  
ATOM   1113  C   ALA H 147      30.174  11.220  26.415  1.00 52.40           C  
ATOM   1114  O   ALA H 147      30.510  11.479  27.571  1.00 53.91           O  
ATOM   1115  N   PRO H 148      30.610  10.168  25.781  1.00 55.92           N  
ATOM   1116  CA  PRO H 148      31.477   9.260  26.462  1.00 58.90           C  
ATOM   1117  CD  PRO H 148      29.834   9.512  24.742  1.00 55.40           C  
ATOM   1118  CB  PRO H 148      31.635   8.064  25.528  1.00 56.62           C  
ATOM   1119  CG  PRO H 148      30.299   8.043  24.756  1.00 56.29           C  
ATOM   1120  C   PRO H 148      32.738   9.919  26.896  1.00 63.10           C  
ATOM   1121  O   PRO H 148      33.468  10.444  26.057  1.00 66.94           O  
ATOM   1122  N   GLY H 149      33.002   9.884  28.216  1.00 63.20           N  
ATOM   1123  CA  GLY H 149      34.203  10.415  28.780  1.00 62.00           C  
ATOM   1124  C   GLY H 149      34.127  11.911  28.867  1.00 60.19           C  
ATOM   1125  O   GLY H 149      35.113  12.548  29.230  1.00 60.82           O  
ATOM   1126  N   ASP H 150      32.975  12.521  28.521  1.00 57.73           N  
ATOM   1127  CA  ASP H 150      32.888  13.957  28.558  1.00 54.16           C  
ATOM   1128  CB  ASP H 150      32.268  14.564  27.289  1.00 56.88           C  
ATOM   1129  CG  ASP H 150      33.268  14.404  26.154  1.00 60.71           C  
ATOM   1130  OD1 ASP H 150      34.496  14.421  26.438  1.00  0.00           O  
ATOM   1131  OD2 ASP H 150      32.817  14.258  24.987  1.00  0.00           O1-
ATOM   1132  C   ASP H 150      32.062  14.417  29.724  1.00 48.19           C  
ATOM   1133  O   ASP H 150      31.675  13.635  30.590  1.00 48.65           O  
ATOM   1134  N   GLY H 151      31.782  15.741  29.753  1.00 43.95           N  
ATOM   1135  CA  GLY H 151      31.031  16.362  30.808  1.00 43.21           C  
ATOM   1136  C   GLY H 151      29.566  16.326  30.489  1.00 44.39           C  
ATOM   1137  O   GLY H 151      29.141  15.787  29.469  1.00 46.96           O  
ATOM   1138  N   LEU H 152      28.755  16.920  31.392  1.00 42.43           N  
ATOM   1139  CA  LEU H 152      27.325  16.965  31.261  1.00 40.19           C  
ATOM   1140  CB  LEU H 152      26.620  17.164  32.615  1.00 36.94           C  
ATOM   1141  CG  LEU H 152      26.839  16.006  33.611  1.00 36.76           C  
ATOM   1142  CD1 LEU H 152      26.110  16.274  34.938  1.00 36.08           C  
ATOM   1143  CD2 LEU H 152      26.447  14.651  32.995  1.00 36.16           C  
ATOM   1144  C   LEU H 152      26.957  18.134  30.393  1.00 42.70           C  
ATOM   1145  O   LEU H 152      27.542  19.210  30.501  1.00 44.37           O  
ATOM   1146  N   GLU H 153      25.962  17.937  29.499  1.00 40.78           N  
ATOM   1147  CA  GLU H 153      25.502  18.981  28.623  1.00 40.43           C  
ATOM   1148  CB  GLU H 153      25.846  18.727  27.145  1.00 40.87           C  
ATOM   1149  CG  GLU H 153      25.363  19.831  26.203  1.00 45.67           C  
ATOM   1150  CD  GLU H 153      25.724  19.422  24.782  1.00 52.40           C  
ATOM   1151  OE1 GLU H 153      26.021  18.216  24.572  1.00 57.43           O  
ATOM   1152  OE2 GLU H 153      25.700  20.308  23.888  1.00 57.11           O1-
ATOM   1153  C   GLU H 153      24.003  19.020  28.693  1.00 41.79           C  
ATOM   1154  O   GLU H 153      23.343  17.999  28.512  1.00 44.59           O  
ATOM   1155  N   TRP H 154      23.421  20.216  28.941  1.00 42.09           N  
ATOM   1156  CA  TRP H 154      21.988  20.349  29.043  1.00 40.10           C  
ATOM   1157  CB  TRP H 154      21.553  21.621  29.781  1.00 37.87           C  
ATOM   1158  CG  TRP H 154      20.062  21.829  29.831  1.00 38.27           C  
ATOM   1159  CD2 TRP H 154      19.370  22.820  29.055  1.00 37.33           C  
ATOM   1160  CD1 TRP H 154      19.122  21.220  30.607  1.00 37.17           C  
ATOM   1161  NE1 TRP H 154      17.885  21.767  30.364  1.00 38.41           N  
ATOM   1162  CE2 TRP H 154      18.024  22.754  29.412  1.00 38.26           C  
ATOM   1163  CE3 TRP H 154      19.820  23.718  28.132  1.00 37.88           C  
ATOM   1164  CZ2 TRP H 154      17.105  23.590  28.846  1.00 39.10           C  
ATOM   1165  CZ3 TRP H 154      18.890  24.552  27.554  1.00 40.47           C  
ATOM   1166  CH2 TRP H 154      17.558  24.489  27.905  1.00 41.04           C  
ATOM   1167  C   TRP H 154      21.382  20.393  27.670  1.00 41.31           C  
ATOM   1168  O   TRP H 154      21.819  21.166  26.820  1.00 42.28           O  
ATOM   1169  N   VAL H 155      20.440  19.463  27.389  1.00 39.26           N  
ATOM   1170  CA  VAL H 155      19.730  19.384  26.138  1.00 37.75           C  
ATOM   1171  CB  VAL H 155      19.323  17.978  25.813  1.00 36.92           C  
ATOM   1172  CG1 VAL H 155      18.559  17.974  24.478  1.00 40.38           C  
ATOM   1173  CG2 VAL H 155      20.589  17.104  25.812  1.00 39.22           C  
ATOM   1174  C   VAL H 155      18.495  20.239  26.028  1.00 38.52           C  
ATOM   1175  O   VAL H 155      18.375  21.048  25.109  1.00 37.33           O  
ATOM   1176  N   ALA H 156      17.536  20.094  26.975  1.00 37.24           N  
ATOM   1177  CA  ALA H 156      16.291  20.794  26.798  1.00 35.66           C  
ATOM   1178  CB  ALA H 156      15.488  20.306  25.585  1.00 33.62           C  
ATOM   1179  C   ALA H 156      15.424  20.681  28.021  1.00 37.26           C  
ATOM   1180  O   ALA H 156      15.706  19.933  28.958  1.00 38.32           O  
ATOM   1181  N   PHE H 157      14.329  21.472  28.030  1.00 39.42           N  
ATOM   1182  CA  PHE H 157      13.452  21.553  29.162  1.00 39.49           C  
ATOM   1183  CB  PHE H 157      13.868  22.758  30.026  1.00 39.48           C  
ATOM   1184  CG  PHE H 157      12.837  23.148  31.023  1.00 37.55           C  
ATOM   1185  CD1 PHE H 157      12.751  22.516  32.239  1.00 37.83           C  
ATOM   1186  CD2 PHE H 157      11.971  24.180  30.742  1.00 37.09           C  
ATOM   1187  CE1 PHE H 157      11.802  22.900  33.153  1.00 22.61           C  
ATOM   1188  CE2 PHE H 157      11.018  24.567  31.653  1.00 23.98           C  
ATOM   1189  CZ  PHE H 157      10.932  23.925  32.863  1.00 23.94           C  
ATOM   1190  C   PHE H 157      12.036  21.766  28.707  1.00 41.71           C  
ATOM   1191  O   PHE H 157      11.796  22.438  27.707  1.00 42.38           O  
ATOM   1192  N   ILE H 158      11.063  21.168  29.439  1.00 41.75           N  
ATOM   1193  CA  ILE H 158       9.651  21.357  29.189  1.00 40.32           C  
ATOM   1194  CB  ILE H 158       8.930  20.171  28.626  1.00 39.35           C  
ATOM   1195  CG1 ILE H 158       9.065  18.959  29.553  1.00 39.25           C  
ATOM   1196  CG2 ILE H 158       9.384  19.945  27.194  1.00 38.21           C  
ATOM   1197  CD1 ILE H 158       8.141  17.810  29.155  1.00 40.17           C  
ATOM   1198  C   ILE H 158       8.969  21.636  30.499  1.00 40.59           C  
ATOM   1199  O   ILE H 158       9.231  20.983  31.508  1.00 41.51           O  
ATOM   1200  N   SER H 159       8.040  22.613  30.499  1.00 38.64           N  
ATOM   1201  CA  SER H 159       7.333  22.984  31.694  1.00 39.60           C  
ATOM   1202  CB  SER H 159       6.674  24.367  31.598  1.00 37.80           C  
ATOM   1203  OG  SER H 159       5.773  24.399  30.500  1.00 35.85           O  
ATOM   1204  C   SER H 159       6.274  21.970  31.992  1.00 40.81           C  
ATOM   1205  O   SER H 159       5.981  21.106  31.169  1.00 43.56           O  
ATOM   1206  N   TYR H 160       5.721  22.040  33.219  1.00 57.50           N  
ATOM   1207  CA  TYR H 160       4.881  21.004  33.753  1.00 58.79           C  
ATOM   1208  CB  TYR H 160       4.390  21.292  35.197  1.00 61.28           C  
ATOM   1209  CG  TYR H 160       3.517  22.508  35.303  1.00 63.38           C  
ATOM   1210  CD1 TYR H 160       4.059  23.750  35.546  1.00 65.41           C  
ATOM   1211  CD2 TYR H 160       2.148  22.410  35.186  1.00 64.05           C  
ATOM   1212  CE1 TYR H 160       3.261  24.868  35.654  1.00 67.09           C  
ATOM   1213  CE2 TYR H 160       1.342  23.522  35.292  1.00 66.22           C  
ATOM   1214  CZ  TYR H 160       1.900  24.754  35.526  1.00 69.28           C  
ATOM   1215  OH  TYR H 160       1.079  25.897  35.637  1.00 72.70           O  
ATOM   1216  C   TYR H 160       3.715  20.776  32.859  1.00 60.07           C  
ATOM   1217  O   TYR H 160       3.317  19.637  32.611  1.00 58.89           O  
ATOM   1218  N   ASN H 161       3.135  21.883  32.394  1.00 59.70           N  
ATOM   1219  CA  ASN H 161       1.999  21.944  31.531  1.00 60.55           C  
ATOM   1220  CB  ASN H 161       1.418  23.365  31.510  1.00 60.74           C  
ATOM   1221  CG  ASN H 161       0.223  23.374  30.583  1.00 61.99           C  
ATOM   1222  OD1 ASN H 161       0.375  23.300  29.366  1.00 64.29           O  
ATOM   1223  ND2 ASN H 161      -1.002  23.472  31.164  1.00  0.00           N  
ATOM   1224  C   ASN H 161       2.357  21.560  30.125  1.00 61.09           C  
ATOM   1225  O   ASN H 161       1.526  21.009  29.401  1.00 61.57           O  
ATOM   1226  N   GLY H 162       3.602  21.846  29.694  1.00 58.79           N  
ATOM   1227  CA  GLY H 162       3.991  21.583  28.337  1.00 58.08           C  
ATOM   1228  C   GLY H 162       3.978  22.878  27.572  1.00 60.46           C  
ATOM   1229  O   GLY H 162       4.163  22.879  26.356  1.00 60.88           O  
ATOM   1230  N   SER H 163       3.717  24.012  28.257  1.00 60.12           N  
ATOM   1231  CA  SER H 163       3.650  25.305  27.621  1.00 59.52           C  
ATOM   1232  CB  SER H 163       3.033  26.384  28.532  1.00 60.08           C  
ATOM   1233  OG  SER H 163       3.832  26.566  29.689  1.00 60.85           O  
ATOM   1234  C   SER H 163       4.983  25.817  27.112  1.00 60.53           C  
ATOM   1235  O   SER H 163       5.122  26.033  25.907  1.00 61.72           O  
ATOM   1236  N   SER H 164       5.998  26.036  27.991  1.00 51.50           N  
ATOM   1237  CA  SER H 164       7.268  26.542  27.563  1.00 50.14           C  
ATOM   1238  CB  SER H 164       7.865  27.587  28.523  1.00 55.29           C  
ATOM   1239  OG  SER H 164       8.107  27.007  29.795  1.00  0.00           O  
ATOM   1240  C   SER H 164       8.254  25.436  27.419  1.00 47.78           C  
ATOM   1241  O   SER H 164       8.292  24.493  28.211  1.00 44.61           O  
ATOM   1242  N   LYS H 165       9.071  25.526  26.354  1.00 46.17           N  
ATOM   1243  CA  LYS H 165      10.106  24.562  26.151  1.00 42.90           C  
ATOM   1244  CB  LYS H 165       9.745  23.463  25.136  1.00 41.66           C  
ATOM   1245  CG  LYS H 165       8.705  22.475  25.678  1.00 55.77           C  
ATOM   1246  CD  LYS H 165       8.109  21.540  24.623  1.00 56.98           C  
ATOM   1247  CE  LYS H 165       7.242  20.425  25.214  1.00 64.86           C  
ATOM   1248  NZ  LYS H 165       5.943  20.967  25.665  1.00 58.86           N1+
ATOM   1249  C   LYS H 165      11.318  25.303  25.676  1.00 44.40           C  
ATOM   1250  O   LYS H 165      11.209  26.298  24.959  1.00 47.46           O  
ATOM   1251  N   TYR H 166      12.516  24.851  26.100  1.00 43.64           N  
ATOM   1252  CA  TYR H 166      13.721  25.509  25.684  1.00 43.95           C  
ATOM   1253  CB  TYR H 166      14.450  26.276  26.802  1.00 45.22           C  
ATOM   1254  CG  TYR H 166      13.524  27.276  27.409  1.00 49.26           C  
ATOM   1255  CD1 TYR H 166      13.169  28.419  26.731  1.00 50.65           C  
ATOM   1256  CD2 TYR H 166      12.992  27.052  28.659  1.00 50.01           C  
ATOM   1257  CE1 TYR H 166      12.313  29.333  27.299  1.00 52.23           C  
ATOM   1258  CE2 TYR H 166      12.137  27.962  29.233  1.00 50.17           C  
ATOM   1259  CZ  TYR H 166      11.797  29.107  28.553  1.00 52.60           C  
ATOM   1260  OH  TYR H 166      10.920  30.046  29.137  1.00 54.00           O  
ATOM   1261  C   TYR H 166      14.679  24.451  25.232  1.00 43.78           C  
ATOM   1262  O   TYR H 166      14.614  23.310  25.687  1.00 43.78           O  
ATOM   1263  N   TYR H 167      15.595  24.806  24.307  1.00 43.23           N  
ATOM   1264  CA  TYR H 167      16.529  23.831  23.818  1.00 43.77           C  
ATOM   1265  CB  TYR H 167      16.222  23.352  22.384  1.00 44.07           C  
ATOM   1266  CG  TYR H 167      14.880  22.693  22.363  1.00 42.70           C  
ATOM   1267  CD1 TYR H 167      13.742  23.438  22.156  1.00 41.72           C  
ATOM   1268  CD2 TYR H 167      14.749  21.334  22.546  1.00 40.36           C  
ATOM   1269  CE1 TYR H 167      12.501  22.843  22.133  1.00 42.92           C  
ATOM   1270  CE2 TYR H 167      13.511  20.732  22.524  1.00 42.26           C  
ATOM   1271  CZ  TYR H 167      12.383  21.489  22.317  1.00 43.67           C  
ATOM   1272  OH  TYR H 167      11.107  20.887  22.291  1.00 46.22           O  
ATOM   1273  C   TYR H 167      17.904  24.434  23.787  1.00 46.14           C  
ATOM   1274  O   TYR H 167      18.067  25.652  23.739  1.00 47.66           O  
ATOM   1275  N   ALA H 168      18.941  23.571  23.850  1.00 44.72           N  
ATOM   1276  CA  ALA H 168      20.296  24.024  23.733  1.00 43.71           C  
ATOM   1277  CB  ALA H 168      21.343  22.972  24.140  1.00 41.68           C  
ATOM   1278  C   ALA H 168      20.491  24.351  22.286  1.00 47.12           C  
ATOM   1279  O   ALA H 168      19.833  23.784  21.417  1.00 48.80           O  
ATOM   1280  N   SER H 169      21.414  25.283  21.989  1.00 53.47           N  
ATOM   1281  CA  SER H 169      21.591  25.745  20.643  1.00 57.48           C  
ATOM   1282  CB  SER H 169      22.640  26.866  20.533  1.00 62.55           C  
ATOM   1283  OG  SER H 169      22.200  28.018  21.238  1.00  0.00           O  
ATOM   1284  C   SER H 169      22.034  24.628  19.752  1.00 55.90           C  
ATOM   1285  O   SER H 169      21.669  24.585  18.579  1.00 55.88           O  
ATOM   1286  N   PHE H 170      22.824  23.677  20.281  1.00 55.48           N  
ATOM   1287  CA  PHE H 170      23.372  22.659  19.431  1.00 55.60           C  
ATOM   1288  CB  PHE H 170      24.368  21.755  20.176  1.00 56.85           C  
ATOM   1289  CG  PHE H 170      25.260  21.155  19.144  1.00  0.00           C  
ATOM   1290  CD1 PHE H 170      26.265  21.921  18.598  1.00  0.00           C  
ATOM   1291  CD2 PHE H 170      25.112  19.852  18.726  1.00  0.00           C  
ATOM   1292  CE1 PHE H 170      27.111  21.403  17.646  1.00  0.00           C  
ATOM   1293  CE2 PHE H 170      25.957  19.329  17.774  1.00  0.00           C  
ATOM   1294  CZ  PHE H 170      26.956  20.103  17.232  1.00  0.00           C  
ATOM   1295  C   PHE H 170      22.270  21.804  18.866  1.00 55.50           C  
ATOM   1296  O   PHE H 170      22.295  21.445  17.689  1.00 55.98           O  
ATOM   1297  N   VAL H 171      21.313  21.402  19.724  1.00 54.89           N  
ATOM   1298  CA  VAL H 171      20.188  20.566  19.390  1.00 52.22           C  
ATOM   1299  CB  VAL H 171      19.635  19.823  20.575  1.00 48.37           C  
ATOM   1300  CG1 VAL H 171      20.744  18.916  21.137  1.00 45.91           C  
ATOM   1301  CG2 VAL H 171      19.069  20.823  21.592  1.00 47.56           C  
ATOM   1302  C   VAL H 171      19.053  21.301  18.734  1.00 53.89           C  
ATOM   1303  O   VAL H 171      18.214  20.677  18.086  1.00 55.63           O  
ATOM   1304  N   SER H 172      18.952  22.631  18.926  1.00 55.91           N  
ATOM   1305  CA  SER H 172      17.786  23.349  18.481  1.00 59.19           C  
ATOM   1306  CB  SER H 172      17.886  24.870  18.704  1.00 63.58           C  
ATOM   1307  OG  SER H 172      16.707  25.513  18.244  1.00  0.00           O  
ATOM   1308  C   SER H 172      17.509  23.106  17.029  1.00 59.82           C  
ATOM   1309  O   SER H 172      18.400  23.144  16.181  1.00 62.53           O  
ATOM   1310  N   GLY H 173      16.221  22.823  16.735  1.00 58.19           N  
ATOM   1311  CA  GLY H 173      15.713  22.616  15.410  1.00 55.22           C  
ATOM   1312  C   GLY H 173      15.645  21.145  15.145  1.00 55.41           C  
ATOM   1313  O   GLY H 173      14.699  20.661  14.527  1.00 57.58           O  
ATOM   1314  N   ARG H 174      16.697  20.415  15.561  1.00 51.27           N  
ATOM   1315  CA  ARG H 174      16.803  18.992  15.388  1.00 47.75           C  
ATOM   1316  CB  ARG H 174      18.259  18.507  15.498  1.00 50.60           C  
ATOM   1317  CG  ARG H 174      19.153  19.178  14.452  1.00 50.68           C  
ATOM   1318  CD  ARG H 174      20.521  18.525  14.233  1.00 49.83           C  
ATOM   1319  NE  ARG H 174      21.387  18.794  15.415  1.00 47.00           N  
ATOM   1320  CZ  ARG H 174      21.582  17.832  16.364  1.00 48.95           C  
ATOM   1321  NH1 ARG H 174      20.952  16.626  16.263  1.00 47.27           N1+
ATOM   1322  NH2 ARG H 174      22.429  18.071  17.405  1.00 50.06           N  
ATOM   1323  C   ARG H 174      15.971  18.212  16.369  1.00 46.43           C  
ATOM   1324  O   ARG H 174      15.354  17.209  16.010  1.00 50.24           O  
ATOM   1325  N   PHE H 175      15.935  18.660  17.641  1.00 44.96           N  
ATOM   1326  CA  PHE H 175      15.316  17.917  18.708  1.00 43.06           C  
ATOM   1327  CB  PHE H 175      16.153  17.952  20.001  1.00 43.24           C  
ATOM   1328  CG  PHE H 175      17.366  17.096  19.865  1.00 47.14           C  
ATOM   1329  CD1 PHE H 175      18.281  17.298  18.859  1.00 47.21           C  
ATOM   1330  CD2 PHE H 175      17.615  16.114  20.795  1.00 48.44           C  
ATOM   1331  CE1 PHE H 175      19.401  16.504  18.758  1.00 45.38           C  
ATOM   1332  CE2 PHE H 175      18.733  15.321  20.699  1.00 46.42           C  
ATOM   1333  CZ  PHE H 175      19.629  15.510  19.676  1.00 45.59           C  
ATOM   1334  C   PHE H 175      14.007  18.539  19.074  1.00 45.31           C  
ATOM   1335  O   PHE H 175      13.802  19.738  18.898  1.00 48.96           O  
ATOM   1336  N   THR H 176      13.064  17.706  19.566  1.00 45.46           N  
ATOM   1337  CA  THR H 176      11.813  18.207  20.057  1.00 44.38           C  
ATOM   1338  CB  THR H 176      10.647  17.979  19.137  1.00 46.09           C  
ATOM   1339  OG1 THR H 176      10.528  16.598  18.832  1.00 32.94           O  
ATOM   1340  CG2 THR H 176      10.823  18.807  17.858  1.00 28.39           C  
ATOM   1341  C   THR H 176      11.503  17.485  21.331  1.00 43.33           C  
ATOM   1342  O   THR H 176      11.603  16.261  21.405  1.00 44.53           O  
ATOM   1343  N   ILE H 177      11.109  18.233  22.380  1.00 43.64           N  
ATOM   1344  CA  ILE H 177      10.735  17.598  23.612  1.00 42.49           C  
ATOM   1345  CB  ILE H 177      11.357  18.136  24.875  1.00 39.55           C  
ATOM   1346  CG1 ILE H 177      12.840  17.814  24.965  1.00 39.46           C  
ATOM   1347  CG2 ILE H 177      10.636  17.537  26.079  1.00 39.98           C  
ATOM   1348  CD1 ILE H 177      13.427  18.329  26.276  1.00 37.02           C  
ATOM   1349  C   ILE H 177       9.258  17.737  23.776  1.00 44.95           C  
ATOM   1350  O   ILE H 177       8.664  18.738  23.377  1.00 45.71           O  
ATOM   1351  N   SER H 178       8.622  16.680  24.322  1.00 40.63           N  
ATOM   1352  CA  SER H 178       7.213  16.685  24.581  1.00 42.26           C  
ATOM   1353  CB  SER H 178       6.371  16.087  23.442  1.00 41.84           C  
ATOM   1354  OG  SER H 178       6.464  16.896  22.280  1.00 46.29           O  
ATOM   1355  C   SER H 178       6.970  15.814  25.773  1.00 45.15           C  
ATOM   1356  O   SER H 178       7.875  15.138  26.260  1.00 46.21           O  
ATOM   1357  N   ARG H 179       5.723  15.830  26.286  1.00 46.83           N  
ATOM   1358  CA  ARG H 179       5.388  15.030  27.428  1.00 44.84           C  
ATOM   1359  CB  ARG H 179       5.561  15.793  28.750  1.00 41.69           C  
ATOM   1360  CG  ARG H 179       4.691  17.049  28.831  1.00 40.46           C  
ATOM   1361  CD  ARG H 179       5.088  17.996  29.962  1.00 41.45           C  
ATOM   1362  NE  ARG H 179       4.892  17.272  31.246  1.00 39.91           N  
ATOM   1363  CZ  ARG H 179       5.662  17.592  32.327  1.00 41.75           C  
ATOM   1364  NH1 ARG H 179       6.621  18.557  32.224  1.00 38.70           N1+
ATOM   1365  NH2 ARG H 179       5.473  16.944  33.512  1.00 41.10           N  
ATOM   1366  C   ARG H 179       3.946  14.628  27.327  1.00 47.80           C  
ATOM   1367  O   ARG H 179       3.139  15.310  26.695  1.00 46.93           O  
ATOM   1368  N   ASP H 180       3.603  13.474  27.938  1.00 49.86           N  
ATOM   1369  CA  ASP H 180       2.250  12.993  27.983  1.00 48.15           C  
ATOM   1370  CB  ASP H 180       2.080  11.644  27.261  1.00 53.54           C  
ATOM   1371  CG  ASP H 180       0.598  11.320  27.146  1.00 58.11           C  
ATOM   1372  OD1 ASP H 180      -0.198  11.868  27.954  1.00 59.63           O  
ATOM   1373  OD2 ASP H 180       0.241  10.518  26.244  1.00 64.50           O1-
ATOM   1374  C   ASP H 180       1.940  12.792  29.434  1.00 48.10           C  
ATOM   1375  O   ASP H 180       2.315  11.783  30.029  1.00 49.10           O  
ATOM   1376  N   ASN H 181       1.223  13.754  30.041  1.00 48.32           N  
ATOM   1377  CA  ASN H 181       0.946  13.726  31.448  1.00 50.26           C  
ATOM   1378  CB  ASN H 181       0.225  14.991  31.945  1.00 47.56           C  
ATOM   1379  CG  ASN H 181       1.231  16.135  31.894  1.00 48.94           C  
ATOM   1380  OD1 ASN H 181       2.428  15.934  32.097  1.00 50.86           O  
ATOM   1381  ND2 ASN H 181       0.737  17.371  31.614  1.00 50.16           N  
ATOM   1382  C   ASN H 181       0.108  12.534  31.786  1.00 54.13           C  
ATOM   1383  O   ASN H 181       0.247  11.963  32.866  1.00 57.58           O  
ATOM   1384  N   SER H 182      -0.799  12.133  30.880  1.00 54.94           N  
ATOM   1385  CA  SER H 182      -1.664  11.020  31.149  1.00 57.50           C  
ATOM   1386  CB  SER H 182      -2.627  10.743  29.984  1.00 56.91           C  
ATOM   1387  OG  SER H 182      -3.426  11.889  29.736  1.00 62.44           O  
ATOM   1388  C   SER H 182      -0.834   9.784  31.334  1.00 58.71           C  
ATOM   1389  O   SER H 182      -1.060   9.012  32.265  1.00 60.53           O  
ATOM   1390  N   SER H 183       0.126   9.563  30.413  1.00 59.16           N  
ATOM   1391  CA  SER H 183       1.000   8.420  30.400  1.00 61.76           C  
ATOM   1392  CB  SER H 183       1.612   8.161  29.012  1.00 64.60           C  
ATOM   1393  OG  SER H 183       2.449   9.246  28.640  1.00  0.00           O  
ATOM   1394  C   SER H 183       2.137   8.575  31.372  1.00 58.86           C  
ATOM   1395  O   SER H 183       2.854   7.613  31.640  1.00 59.61           O  
ATOM   1396  N   ASN H 184       2.345   9.787  31.923  1.00 55.88           N  
ATOM   1397  CA  ASN H 184       3.444  10.020  32.822  1.00 53.20           C  
ATOM   1398  CB  ASN H 184       3.371   9.190  34.116  1.00 53.58           C  
ATOM   1399  CG  ASN H 184       2.277   9.780  34.995  1.00 58.04           C  
ATOM   1400  OD1 ASN H 184       1.116   9.871  34.601  1.00 62.46           O  
ATOM   1401  ND2 ASN H 184       2.656  10.198  36.231  1.00 57.69           N  
ATOM   1402  C   ASN H 184       4.730   9.701  32.123  1.00 50.92           C  
ATOM   1403  O   ASN H 184       5.624   9.083  32.700  1.00 51.88           O  
ATOM   1404  N   THR H 185       4.859  10.127  30.850  1.00 45.90           N  
ATOM   1405  CA  THR H 185       6.064   9.849  30.124  1.00 44.89           C  
ATOM   1406  CB  THR H 185       5.848   8.863  29.014  1.00 46.84           C  
ATOM   1407  OG1 THR H 185       5.294   7.661  29.527  1.00 53.31           O  
ATOM   1408  CG2 THR H 185       7.199   8.562  28.350  1.00 49.60           C  
ATOM   1409  C   THR H 185       6.564  11.121  29.494  1.00 45.40           C  
ATOM   1410  O   THR H 185       5.781  11.986  29.104  1.00 46.41           O  
ATOM   1411  N   LEU H 186       7.907  11.255  29.395  1.00 44.55           N  
ATOM   1412  CA  LEU H 186       8.568  12.378  28.783  1.00 43.41           C  
ATOM   1413  CB  LEU H 186       9.713  12.946  29.647  1.00 41.13           C  
ATOM   1414  CG  LEU H 186      10.534  14.076  28.990  1.00 42.42           C  
ATOM   1415  CD1 LEU H 186       9.692  15.336  28.740  1.00 41.73           C  
ATOM   1416  CD2 LEU H 186      11.810  14.363  29.800  1.00 42.13           C  
ATOM   1417  C   LEU H 186       9.185  11.866  27.515  1.00 43.06           C  
ATOM   1418  O   LEU H 186       9.636  10.722  27.472  1.00 45.69           O  
ATOM   1419  N   SER H 187       9.217  12.693  26.446  1.00 40.13           N  
ATOM   1420  CA  SER H 187       9.741  12.217  25.195  1.00 40.21           C  
ATOM   1421  CB  SER H 187       8.657  12.006  24.121  1.00 40.99           C  
ATOM   1422  OG  SER H 187       9.250  11.537  22.918  1.00  0.00           O  
ATOM   1423  C   SER H 187      10.724  13.195  24.623  1.00 39.93           C  
ATOM   1424  O   SER H 187      10.678  14.394  24.895  1.00 39.04           O  
ATOM   1425  N   LEU H 188      11.680  12.667  23.828  1.00 39.66           N  
ATOM   1426  CA  LEU H 188      12.641  13.480  23.141  1.00 39.55           C  
ATOM   1427  CB  LEU H 188      14.031  13.453  23.803  1.00 38.18           C  
ATOM   1428  CG  LEU H 188      15.091  14.317  23.095  1.00 37.26           C  
ATOM   1429  CD1 LEU H 188      14.721  15.808  23.139  1.00 34.36           C  
ATOM   1430  CD2 LEU H 188      16.495  14.046  23.659  1.00 37.12           C  
ATOM   1431  C   LEU H 188      12.781  12.912  21.760  1.00 42.10           C  
ATOM   1432  O   LEU H 188      13.207  11.770  21.586  1.00 43.46           O  
ATOM   1433  N   GLN H 189      12.423  13.708  20.736  1.00 41.81           N  
ATOM   1434  CA  GLN H 189      12.521  13.254  19.377  1.00 42.88           C  
ATOM   1435  CB  GLN H 189      11.369  13.765  18.492  1.00 45.29           C  
ATOM   1436  CG  GLN H 189      11.439  13.302  17.035  1.00 48.01           C  
ATOM   1437  CD  GLN H 189      10.997  11.848  16.972  1.00 54.60           C  
ATOM   1438  OE1 GLN H 189       9.969  11.474  17.534  1.00 54.90           O  
ATOM   1439  NE2 GLN H 189      11.796  11.001  16.271  1.00 31.65           N  
ATOM   1440  C   GLN H 189      13.795  13.820  18.841  1.00 43.90           C  
ATOM   1441  O   GLN H 189      14.030  15.026  18.923  1.00 45.61           O  
ATOM   1442  N   MET H 190      14.665  12.955  18.287  1.00 43.76           N  
ATOM   1443  CA  MET H 190      15.923  13.435  17.795  1.00 42.01           C  
ATOM   1444  CB  MET H 190      17.123  12.710  18.421  1.00 42.59           C  
ATOM   1445  CG  MET H 190      17.187  12.858  19.941  1.00 43.38           C  
ATOM   1446  SD  MET H 190      18.595  12.006  20.708  1.00 46.94           S  
ATOM   1447  CE  MET H 190      18.054  10.353  20.194  1.00 62.22           C  
ATOM   1448  C   MET H 190      15.983  13.182  16.323  1.00 45.02           C  
ATOM   1449  O   MET H 190      15.861  12.043  15.871  1.00 48.31           O  
ATOM   1450  N   ASN H 191      16.208  14.252  15.534  1.00 48.90           N  
ATOM   1451  CA  ASN H 191      16.241  14.120  14.106  1.00 49.42           C  
ATOM   1452  CB  ASN H 191      15.215  15.016  13.394  1.00 50.43           C  
ATOM   1453  CG  ASN H 191      13.822  14.561  13.802  1.00 51.92           C  
ATOM   1454  OD1 ASN H 191      13.523  13.367  13.810  1.00 51.54           O  
ATOM   1455  ND2 ASN H 191      12.942  15.538  14.156  1.00 55.62           N  
ATOM   1456  C   ASN H 191      17.593  14.552  13.627  1.00 49.67           C  
ATOM   1457  O   ASN H 191      18.316  15.258  14.327  1.00 49.95           O  
ATOM   1458  N   SER H 192      17.963  14.111  12.406  1.00 49.64           N  
ATOM   1459  CA  SER H 192      19.211  14.466  11.790  1.00 49.06           C  
ATOM   1460  CB  SER H 192      19.257  15.922  11.281  1.00 50.11           C  
ATOM   1461  OG  SER H 192      19.101  16.838  12.354  1.00 59.82           O  
ATOM   1462  C   SER H 192      20.336  14.235  12.750  1.00 48.87           C  
ATOM   1463  O   SER H 192      21.140  15.126  13.009  1.00 52.10           O  
ATOM   1464  N   LEU H 193      20.432  13.000  13.274  1.00 45.74           N  
ATOM   1465  CA  LEU H 193      21.430  12.659  14.247  1.00 45.63           C  
ATOM   1466  CB  LEU H 193      21.250  11.245  14.825  1.00 44.18           C  
ATOM   1467  CG  LEU H 193      19.992  11.097  15.700  1.00 42.83           C  
ATOM   1468  CD1 LEU H 193      19.862   9.670  16.252  1.00 42.23           C  
ATOM   1469  CD2 LEU H 193      19.965  12.159  16.809  1.00 42.77           C  
ATOM   1470  C   LEU H 193      22.799  12.747  13.649  1.00 49.76           C  
ATOM   1471  O   LEU H 193      23.028  12.393  12.493  1.00 50.84           O  
ATOM   1472  N   LYS H 194      23.751  13.243  14.468  1.00 52.14           N  
ATOM   1473  CA  LYS H 194      25.117  13.416  14.074  1.00 51.94           C  
ATOM   1474  CB  LYS H 194      25.580  14.872  14.199  1.00 51.60           C  
ATOM   1475  CG  LYS H 194      24.772  15.833  13.329  1.00 58.60           C  
ATOM   1476  CD  LYS H 194      24.921  17.295  13.742  1.00 64.84           C  
ATOM   1477  CE  LYS H 194      24.111  18.254  12.872  1.00  0.00           C  
ATOM   1478  NZ  LYS H 194      24.076  19.592  13.499  1.00  0.00           N1+
ATOM   1479  C   LYS H 194      25.948  12.615  15.026  1.00 52.20           C  
ATOM   1480  O   LYS H 194      25.460  12.127  16.044  1.00 53.80           O  
ATOM   1481  N   ALA H 195      27.245  12.461  14.707  1.00 52.93           N  
ATOM   1482  CA  ALA H 195      28.148  11.701  15.523  1.00 52.04           C  
ATOM   1483  CB  ALA H 195      29.574  11.650  14.948  1.00 49.49           C  
ATOM   1484  C   ALA H 195      28.236  12.344  16.873  1.00 52.95           C  
ATOM   1485  O   ALA H 195      28.309  11.658  17.892  1.00 53.88           O  
ATOM   1486  N   SER H 196      28.209  13.689  16.911  1.00 52.76           N  
ATOM   1487  CA  SER H 196      28.386  14.437  18.124  1.00 52.24           C  
ATOM   1488  CB  SER H 196      28.373  15.957  17.890  1.00 56.05           C  
ATOM   1489  OG  SER H 196      28.552  16.644  19.121  1.00  0.00           O  
ATOM   1490  C   SER H 196      27.278  14.123  19.085  1.00 50.29           C  
ATOM   1491  O   SER H 196      27.412  14.346  20.286  1.00 53.30           O  
ATOM   1492  N   ASP H 197      26.144  13.617  18.572  1.00 49.16           N  
ATOM   1493  CA  ASP H 197      24.981  13.280  19.351  1.00 44.10           C  
ATOM   1494  CB  ASP H 197      23.742  13.018  18.477  1.00 44.32           C  
ATOM   1495  CG  ASP H 197      23.306  14.352  17.882  1.00 47.66           C  
ATOM   1496  OD1 ASP H 197      23.410  15.382  18.598  1.00 49.08           O  
ATOM   1497  OD2 ASP H 197      22.874  14.362  16.698  1.00 48.58           O1-
ATOM   1498  C   ASP H 197      25.219  12.063  20.200  1.00 44.69           C  
ATOM   1499  O   ASP H 197      24.473  11.816  21.146  1.00 45.49           O  
ATOM   1500  N   THR H 198      26.215  11.223  19.861  1.00 42.05           N  
ATOM   1501  CA  THR H 198      26.407  10.028  20.639  1.00 41.99           C  
ATOM   1502  CB  THR H 198      27.579   9.191  20.219  1.00 42.09           C  
ATOM   1503  OG1 THR H 198      28.782   9.932  20.323  1.00 44.57           O  
ATOM   1504  CG2 THR H 198      27.369   8.746  18.775  1.00 41.05           C  
ATOM   1505  C   THR H 198      26.630  10.393  22.068  1.00 44.43           C  
ATOM   1506  O   THR H 198      27.531  11.165  22.394  1.00 48.81           O  
ATOM   1507  N   ALA H 199      25.789   9.842  22.968  1.00 43.31           N  
ATOM   1508  CA  ALA H 199      25.953  10.126  24.363  1.00 38.67           C  
ATOM   1509  CB  ALA H 199      25.817  11.621  24.699  1.00 37.94           C  
ATOM   1510  C   ALA H 199      24.889   9.406  25.132  1.00 39.79           C  
ATOM   1511  O   ALA H 199      23.973   8.817  24.559  1.00 42.68           O  
ATOM   1512  N   VAL H 200      25.025   9.404  26.475  1.00 39.64           N  
ATOM   1513  CA  VAL H 200      24.011   8.849  27.323  1.00 38.36           C  
ATOM   1514  CB  VAL H 200      24.527   8.364  28.648  1.00 36.01           C  
ATOM   1515  CG1 VAL H 200      23.335   7.897  29.501  1.00 35.01           C  
ATOM   1516  CG2 VAL H 200      25.574   7.266  28.391  1.00 33.79           C  
ATOM   1517  C   VAL H 200      23.057   9.974  27.582  1.00 41.17           C  
ATOM   1518  O   VAL H 200      23.477  11.100  27.843  1.00 44.86           O  
ATOM   1519  N   TYR H 201      21.740   9.700  27.516  1.00 42.43           N  
ATOM   1520  CA  TYR H 201      20.771  10.742  27.700  1.00 38.02           C  
ATOM   1521  CB  TYR H 201      19.723  10.805  26.570  1.00 36.47           C  
ATOM   1522  CG  TYR H 201      20.373  11.334  25.334  1.00 37.02           C  
ATOM   1523  CD1 TYR H 201      21.194  10.543  24.562  1.00 36.65           C  
ATOM   1524  CD2 TYR H 201      20.142  12.633  24.939  1.00 36.68           C  
ATOM   1525  CE1 TYR H 201      21.782  11.048  23.425  1.00 36.98           C  
ATOM   1526  CE2 TYR H 201      20.725  13.142  23.804  1.00 37.59           C  
ATOM   1527  CZ  TYR H 201      21.549  12.348  23.044  1.00 38.05           C  
ATOM   1528  OH  TYR H 201      22.152  12.862  21.876  1.00 39.44           O  
ATOM   1529  C   TYR H 201      20.036  10.490  28.978  1.00 39.09           C  
ATOM   1530  O   TYR H 201      19.525   9.393  29.208  1.00 39.06           O  
ATOM   1531  N   TYR H 202      19.966  11.527  29.842  1.00 39.03           N  
ATOM   1532  CA  TYR H 202      19.312  11.382  31.113  1.00 36.25           C  
ATOM   1533  CB  TYR H 202      20.140  11.819  32.341  1.00 34.76           C  
ATOM   1534  CG  TYR H 202      21.435  11.084  32.459  1.00 37.83           C  
ATOM   1535  CD1 TYR H 202      21.501   9.815  32.981  1.00 39.99           C  
ATOM   1536  CD2 TYR H 202      22.602  11.676  32.044  1.00 37.61           C  
ATOM   1537  CE1 TYR H 202      22.701   9.154  33.093  1.00 39.89           C  
ATOM   1538  CE2 TYR H 202      23.807  11.023  32.153  1.00 40.38           C  
ATOM   1539  CZ  TYR H 202      23.861   9.757  32.681  1.00 42.49           C  
ATOM   1540  OH  TYR H 202      25.093   9.080  32.798  1.00 46.94           O  
ATOM   1541  C   TYR H 202      18.137  12.313  31.146  1.00 38.54           C  
ATOM   1542  O   TYR H 202      18.177  13.410  30.593  1.00 40.13           O  
ATOM   1543  N   CYS H 203      17.035  11.869  31.782  1.00 39.32           N  
ATOM   1544  CA  CYS H 203      15.914  12.734  32.007  1.00 42.06           C  
ATOM   1545  CB  CYS H 203      14.536  12.077  31.723  1.00 40.05           C  
ATOM   1546  SG  CYS H 203      14.316  10.443  32.498  1.00 60.47           S  
ATOM   1547  C   CYS H 203      16.006  13.128  33.452  1.00 41.04           C  
ATOM   1548  O   CYS H 203      16.375  12.314  34.299  1.00 40.18           O  
ATOM   1549  N   ALA H 204      15.722  14.410  33.768  1.00 38.60           N  
ATOM   1550  CA  ALA H 204      15.840  14.851  35.130  1.00 38.91           C  
ATOM   1551  CB  ALA H 204      17.076  15.733  35.394  1.00 38.76           C  
ATOM   1552  C   ALA H 204      14.635  15.666  35.488  1.00 39.35           C  
ATOM   1553  O   ALA H 204      14.134  16.465  34.699  1.00 39.40           O  
ATOM   1554  N   ARG H 205      14.148  15.469  36.727  1.00 36.98           N  
ATOM   1555  CA  ARG H 205      12.989  16.139  37.227  1.00 37.21           C  
ATOM   1556  CB  ARG H 205      12.228  15.272  38.248  1.00 37.18           C  
ATOM   1557  CG  ARG H 205      10.915  15.868  38.753  1.00 38.01           C  
ATOM   1558  CD  ARG H 205      10.213  15.004  39.807  1.00 38.76           C  
ATOM   1559  NE  ARG H 205      10.841  15.292  41.128  1.00 48.90           N  
ATOM   1560  CZ  ARG H 205      10.124  15.154  42.283  1.00 51.46           C  
ATOM   1561  NH1 ARG H 205       8.827  14.735  42.244  1.00 49.74           N1+
ATOM   1562  NH2 ARG H 205      10.702  15.443  43.485  1.00 52.45           N  
ATOM   1563  C   ARG H 205      13.437  17.377  37.917  1.00 38.93           C  
ATOM   1564  O   ARG H 205      14.545  17.483  38.441  1.00 44.87           O  
ATOM   1565  N   ALA H 206      12.576  18.391  37.927  1.00 39.86           N  
ATOM   1566  CA  ALA H 206      13.031  19.542  38.618  1.00 39.73           C  
ATOM   1567  CB  ALA H 206      12.559  20.863  37.982  1.00 44.24           C  
ATOM   1568  C   ALA H 206      12.510  19.504  40.025  1.00 39.66           C  
ATOM   1569  O   ALA H 206      11.390  19.079  40.288  1.00 38.87           O  
ATOM   1570  N   PRO H 207      13.262  19.957  40.976  1.00 30.96           N  
ATOM   1571  CA  PRO H 207      12.649  20.137  42.263  1.00 31.59           C  
ATOM   1572  CD  PRO H 207      14.594  19.407  41.117  1.00 19.91           C  
ATOM   1573  CB  PRO H 207      13.784  20.108  43.284  1.00 27.63           C  
ATOM   1574  CG  PRO H 207      14.833  19.204  42.620  1.00 28.11           C  
ATOM   1575  C   PRO H 207      11.757  21.348  42.419  1.00 32.93           C  
ATOM   1576  O   PRO H 207      10.980  21.363  43.370  1.00 33.04           O  
ATOM   1577  N   ASP H 208      11.830  22.379  41.546  1.00 32.68           N  
ATOM   1578  CA  ASP H 208      11.081  23.582  41.823  1.00 33.97           C  
ATOM   1579  CB  ASP H 208      11.493  24.817  41.009  1.00 30.46           C  
ATOM   1580  CG  ASP H 208      11.200  24.565  39.538  1.00 39.65           C  
ATOM   1581  OD1 ASP H 208      11.340  23.393  39.104  1.00  0.00           O  
ATOM   1582  OD2 ASP H 208      10.831  25.541  38.829  1.00  0.00           O1-
ATOM   1583  C   ASP H 208       9.617  23.403  41.606  1.00 34.73           C  
ATOM   1584  O   ASP H 208       9.154  22.597  40.801  1.00 35.51           O  
ATOM   1585  N   CYS H 209       8.852  24.197  42.372  1.00 35.23           N  
ATOM   1586  CA  CYS H 209       7.422  24.206  42.323  1.00 36.27           C  
ATOM   1587  CB  CYS H 209       6.795  23.371  43.467  1.00 38.99           C  
ATOM   1588  SG  CYS H 209       7.114  23.972  45.165  1.00 63.79           S  
ATOM   1589  C   CYS H 209       6.945  25.638  42.438  1.00 37.29           C  
ATOM   1590  O   CYS H 209       6.864  26.220  43.516  1.00 36.43           O  
ATOM   1591  N   ALA H 210       6.618  26.263  41.296  1.00 36.79           N  
ATOM   1592  CA  ALA H 210       6.122  27.616  41.250  1.00 38.33           C  
ATOM   1593  CB  ALA H 210       5.994  28.154  39.813  1.00 33.62           C  
ATOM   1594  C   ALA H 210       4.766  27.676  41.878  1.00 38.17           C  
ATOM   1595  O   ALA H 210       4.366  28.717  42.397  1.00 38.29           O  
ATOM   1596  N   ASP H 211       3.987  26.580  41.780  1.00 40.25           N  
ATOM   1597  CA  ASP H 211       2.673  26.606  42.350  1.00 40.84           C  
ATOM   1598  CB  ASP H 211       1.940  25.249  42.296  1.00 32.80           C  
ATOM   1599  CG  ASP H 211       1.523  24.935  40.863  1.00 16.53           C  
ATOM   1600  OD1 ASP H 211       1.644  25.829  39.984  1.00  0.00           O  
ATOM   1601  OD2 ASP H 211       1.065  23.784  40.632  1.00  0.00           O1-
ATOM   1602  C   ASP H 211       2.844  26.911  43.795  1.00 41.53           C  
ATOM   1603  O   ASP H 211       2.238  27.837  44.328  1.00 42.88           O  
ATOM   1604  N   ALA H 212       3.707  26.130  44.464  1.00 41.19           N  
ATOM   1605  CA  ALA H 212       4.011  26.414  45.826  1.00 41.16           C  
ATOM   1606  CB  ALA H 212       4.717  25.272  46.570  1.00 32.97           C  
ATOM   1607  C   ALA H 212       4.975  27.532  45.710  1.00 39.83           C  
ATOM   1608  O   ALA H 212       5.288  27.979  44.613  1.00 40.44           O  
ATOM   1609  N   ASP H 213       5.437  28.083  46.824  1.00 38.55           N  
ATOM   1610  CA  ASP H 213       6.356  29.154  46.639  1.00 37.67           C  
ATOM   1611  CB  ASP H 213       6.121  30.307  47.627  1.00 48.05           C  
ATOM   1612  CG  ASP H 213       6.892  31.530  47.155  1.00 49.51           C  
ATOM   1613  OD1 ASP H 213       8.048  31.366  46.679  1.00 32.33           O  
ATOM   1614  OD2 ASP H 213       6.326  32.651  47.266  1.00 36.62           O1-
ATOM   1615  C   ASP H 213       7.710  28.589  46.875  1.00 36.85           C  
ATOM   1616  O   ASP H 213       8.468  29.081  47.712  1.00 37.24           O  
ATOM   1617  N   CYS H 214       8.048  27.524  46.128  1.00 34.74           N  
ATOM   1618  CA  CYS H 214       9.346  26.955  46.277  1.00 34.53           C  
ATOM   1619  CB  CYS H 214       9.332  25.453  46.645  1.00 39.73           C  
ATOM   1620  SG  CYS H 214       9.117  24.303  45.250  1.00 61.53           S  
ATOM   1621  C   CYS H 214      10.005  27.115  44.949  1.00 34.18           C  
ATOM   1622  O   CYS H 214       9.449  26.749  43.912  1.00 36.18           O  
ATOM   1623  N   HIS H 215      11.207  27.713  44.921  1.00 33.01           N  
ATOM   1624  CA  HIS H 215      11.818  27.833  43.639  1.00 32.47           C  
ATOM   1625  ND1 HIS H 215      11.627  29.598  40.726  1.00  0.00           N  
ATOM   1626  CG  HIS H 215      12.518  29.342  41.746  1.00 33.96           C  
ATOM   1627  CB  HIS H 215      12.139  29.271  43.198  1.00 32.76           C  
ATOM   1628  NE2 HIS H 215      13.614  29.298  39.773  1.00  0.00           N  
ATOM   1629  CD2 HIS H 215      13.727  29.163  41.146  1.00 35.88           C  
ATOM   1630  CE1 HIS H 215      12.335  29.559  39.569  1.00 34.94           C  
ATOM   1631  C   HIS H 215      13.106  27.105  43.717  1.00 31.86           C  
ATOM   1632  O   HIS H 215      13.845  27.209  44.692  1.00 31.89           O  
ATOM   1633  N   LYS H 216      13.370  26.298  42.686  1.00 30.13           N  
ATOM   1634  CA  LYS H 216      14.588  25.572  42.569  1.00 29.98           C  
ATOM   1635  CB  LYS H 216      14.510  24.116  43.071  1.00 30.78           C  
ATOM   1636  CG  LYS H 216      14.486  23.974  44.594  1.00 19.36           C  
ATOM   1637  CD  LYS H 216      13.218  24.500  45.265  1.00  0.00           C  
ATOM   1638  CE  LYS H 216      13.253  24.323  46.785  1.00  0.00           C  
ATOM   1639  NZ  LYS H 216      12.106  25.027  47.406  1.00  0.00           N1+
ATOM   1640  C   LYS H 216      14.857  25.515  41.106  1.00 29.16           C  
ATOM   1641  O   LYS H 216      13.974  25.691  40.273  1.00 30.52           O  
ATOM   1642  N   GLY H 217      16.113  25.310  40.726  1.00 28.98           N  
ATOM   1643  CA  GLY H 217      16.321  25.164  39.323  1.00 29.07           C  
ATOM   1644  C   GLY H 217      17.197  23.982  39.213  1.00 28.57           C  
ATOM   1645  O   GLY H 217      17.797  23.711  38.173  1.00 29.52           O  
ATOM   1646  N   ALA H 218      17.265  23.238  40.325  1.00 27.33           N  
ATOM   1647  CA  ALA H 218      18.127  22.110  40.391  1.00 26.99           C  
ATOM   1648  CB  ALA H 218      18.511  21.716  41.829  1.00 26.51           C  
ATOM   1649  C   ALA H 218      17.447  20.955  39.759  1.00 27.82           C  
ATOM   1650  O   ALA H 218      16.244  20.991  39.505  1.00 28.39           O  
ATOM   1651  N   PHE H 219      18.242  19.927  39.410  1.00 26.61           N  
ATOM   1652  CA  PHE H 219      17.673  18.711  38.920  1.00 25.88           C  
ATOM   1653  CB  PHE H 219      18.397  18.087  37.723  1.00 25.97           C  
ATOM   1654  CG  PHE H 219      18.437  19.119  36.672  1.00 27.12           C  
ATOM   1655  CD1 PHE H 219      17.308  19.830  36.360  1.00 27.76           C  
ATOM   1656  CD2 PHE H 219      19.592  19.333  35.963  1.00 28.17           C  
ATOM   1657  CE1 PHE H 219      17.356  20.785  35.378  1.00 24.27           C  
ATOM   1658  CE2 PHE H 219      19.629  20.283  34.979  1.00 26.13           C  
ATOM   1659  CZ  PHE H 219      18.514  21.017  34.682  1.00 24.62           C  
ATOM   1660  C   PHE H 219      17.866  17.758  40.043  1.00 27.41           C  
ATOM   1661  O   PHE H 219      18.955  17.224  40.251  1.00 26.74           O  
ATOM   1662  N   GLY H 220      16.796  17.557  40.817  1.00 27.59           N  
ATOM   1663  CA  GLY H 220      16.844  16.743  41.988  1.00 28.63           C  
ATOM   1664  C   GLY H 220      17.014  15.318  41.630  1.00 28.85           C  
ATOM   1665  O   GLY H 220      17.771  14.590  42.271  1.00 29.42           O  
ATOM   1666  N   TYR H 221      16.303  14.875  40.581  1.00 40.34           N  
ATOM   1667  CA  TYR H 221      16.308  13.445  40.404  1.00 38.79           C  
ATOM   1668  CB  TYR H 221      14.945  12.782  40.687  1.00 42.44           C  
ATOM   1669  CG  TYR H 221      14.658  12.942  42.139  1.00 50.12           C  
ATOM   1670  CD1 TYR H 221      14.091  14.099  42.621  1.00 50.81           C  
ATOM   1671  CD2 TYR H 221      14.957  11.930  43.020  1.00 52.95           C  
ATOM   1672  CE1 TYR H 221      13.828  14.245  43.961  1.00 52.56           C  
ATOM   1673  CE2 TYR H 221      14.697  12.069  44.363  1.00 53.07           C  
ATOM   1674  CZ  TYR H 221      14.132  13.229  44.836  1.00 52.65           C  
ATOM   1675  OH  TYR H 221      13.867  13.374  46.213  1.00 56.33           O  
ATOM   1676  C   TYR H 221      16.639  13.145  38.983  1.00 39.33           C  
ATOM   1677  O   TYR H 221      16.117  13.780  38.071  1.00 42.61           O  
ATOM   1678  N   TRP H 222      17.514  12.141  38.770  1.00 39.66           N  
ATOM   1679  CA  TRP H 222      17.959  11.808  37.446  1.00 39.54           C  
ATOM   1680  CB  TRP H 222      19.478  11.983  37.290  1.00 37.85           C  
ATOM   1681  CG  TRP H 222      19.992  13.389  37.490  1.00 36.62           C  
ATOM   1682  CD2 TRP H 222      20.757  14.119  36.520  1.00 35.74           C  
ATOM   1683  CD1 TRP H 222      19.917  14.182  38.598  1.00 35.35           C  
ATOM   1684  NE1 TRP H 222      20.590  15.359  38.380  1.00 34.35           N  
ATOM   1685  CE2 TRP H 222      21.115  15.332  37.106  1.00 35.14           C  
ATOM   1686  CE3 TRP H 222      21.151  13.795  35.253  1.00 34.65           C  
ATOM   1687  CZ2 TRP H 222      21.877  16.239  36.431  1.00 34.61           C  
ATOM   1688  CZ3 TRP H 222      21.897  14.727  34.566  1.00 34.55           C  
ATOM   1689  CH2 TRP H 222      22.254  15.927  35.144  1.00 36.30           C  
ATOM   1690  C   TRP H 222      17.701  10.351  37.214  1.00 40.99           C  
ATOM   1691  O   TRP H 222      17.658   9.558  38.153  1.00 43.65           O  
ATOM   1692  N   GLY H 223      17.504   9.965  35.936  1.00 41.45           N  
ATOM   1693  CA  GLY H 223      17.315   8.584  35.587  1.00 43.90           C  
ATOM   1694  C   GLY H 223      18.672   7.993  35.329  1.00 47.16           C  
ATOM   1695  O   GLY H 223      19.686   8.684  35.395  1.00 47.45           O  
ATOM   1696  N   GLN H 224      18.709   6.676  35.038  1.00 51.50           N  
ATOM   1697  CA  GLN H 224      19.912   5.939  34.751  1.00 52.10           C  
ATOM   1698  CB  GLN H 224      19.700   4.416  34.719  1.00 58.60           C  
ATOM   1699  CG  GLN H 224      19.440   3.806  36.098  1.00 69.06           C  
ATOM   1700  CD  GLN H 224      20.735   3.910  36.893  1.00 75.68           C  
ATOM   1701  OE1 GLN H 224      21.641   4.660  36.538  1.00 80.54           O  
ATOM   1702  NE2 GLN H 224      20.827   3.135  38.006  1.00 74.41           N  
ATOM   1703  C   GLN H 224      20.481   6.347  33.425  1.00 48.36           C  
ATOM   1704  O   GLN H 224      21.696   6.315  33.232  1.00 50.14           O  
ATOM   1705  N   GLY H 225      19.615   6.690  32.452  1.00 46.36           N  
ATOM   1706  CA  GLY H 225      20.092   7.134  31.171  1.00 44.22           C  
ATOM   1707  C   GLY H 225      19.995   6.035  30.158  1.00 45.38           C  
ATOM   1708  O   GLY H 225      19.915   4.853  30.488  1.00 46.40           O  
ATOM   1709  N   THR H 226      19.986   6.431  28.869  1.00 43.07           N  
ATOM   1710  CA  THR H 226      19.935   5.496  27.781  1.00 43.77           C  
ATOM   1711  CB  THR H 226      18.634   5.559  27.036  1.00 45.15           C  
ATOM   1712  OG1 THR H 226      18.518   4.477  26.126  1.00 31.89           O  
ATOM   1713  CG2 THR H 226      18.570   6.897  26.288  1.00 28.31           C  
ATOM   1714  C   THR H 226      21.037   5.873  26.836  1.00 45.93           C  
ATOM   1715  O   THR H 226      21.294   7.057  26.619  1.00 48.11           O  
ATOM   1716  N   LEU H 227      21.720   4.878  26.236  1.00 45.53           N  
ATOM   1717  CA  LEU H 227      22.842   5.170  25.386  1.00 45.19           C  
ATOM   1718  CB  LEU H 227      23.923   4.075  25.405  1.00 46.01           C  
ATOM   1719  CG  LEU H 227      25.127   4.369  24.491  1.00 47.20           C  
ATOM   1720  CD1 LEU H 227      25.933   5.579  24.989  1.00 48.71           C  
ATOM   1721  CD2 LEU H 227      25.994   3.119  24.286  1.00 45.76           C  
ATOM   1722  C   LEU H 227      22.394   5.291  23.962  1.00 44.83           C  
ATOM   1723  O   LEU H 227      21.737   4.400  23.420  1.00 50.16           O  
ATOM   1724  N   VAL H 228      22.744   6.421  23.320  1.00 43.17           N  
ATOM   1725  CA  VAL H 228      22.433   6.601  21.932  1.00 42.70           C  
ATOM   1726  CB  VAL H 228      21.691   7.877  21.648  1.00 40.99           C  
ATOM   1727  CG1 VAL H 228      21.547   8.036  20.124  1.00 39.23           C  
ATOM   1728  CG2 VAL H 228      20.344   7.836  22.391  1.00 40.18           C  
ATOM   1729  C   VAL H 228      23.737   6.660  21.204  1.00 45.65           C  
ATOM   1730  O   VAL H 228      24.554   7.551  21.440  1.00 47.82           O  
ATOM   1731  N   THR H 229      23.969   5.702  20.286  1.00 48.20           N  
ATOM   1732  CA  THR H 229      25.209   5.706  19.565  1.00 46.47           C  
ATOM   1733  CB  THR H 229      25.960   4.411  19.642  1.00 45.53           C  
ATOM   1734  OG1 THR H 229      26.237   4.087  20.997  1.00 48.73           O  
ATOM   1735  CG2 THR H 229      27.276   4.556  18.861  1.00 43.43           C  
ATOM   1736  C   THR H 229      24.900   5.955  18.126  1.00 47.68           C  
ATOM   1737  O   THR H 229      24.130   5.224  17.505  1.00 50.47           O  
ATOM   1738  N   VAL H 230      25.505   7.014  17.559  1.00 47.67           N  
ATOM   1739  CA  VAL H 230      25.286   7.345  16.185  1.00 46.65           C  
ATOM   1740  CB  VAL H 230      25.105   8.820  15.983  1.00 44.95           C  
ATOM   1741  CG1 VAL H 230      24.886   9.094  14.489  1.00 43.88           C  
ATOM   1742  CG2 VAL H 230      23.964   9.308  16.897  1.00 42.86           C  
ATOM   1743  C   VAL H 230      26.521   6.946  15.444  1.00 54.25           C  
ATOM   1744  O   VAL H 230      27.585   7.530  15.634  1.00 53.93           O  
ATOM   1745  N   SER H 231      26.412   5.923  14.573  1.00 56.34           N  
ATOM   1746  CA  SER H 231      27.574   5.507  13.844  1.00 54.46           C  
ATOM   1747  CB  SER H 231      28.432   4.464  14.582  1.00 52.77           C  
ATOM   1748  OG  SER H 231      27.711   3.250  14.726  1.00 56.19           O  
ATOM   1749  C   SER H 231      27.131   4.886  12.563  1.00 55.49           C  
ATOM   1750  O   SER H 231      25.982   4.471  12.416  1.00 56.93           O  
ATOM   1751  N   SER H 232      28.052   4.821  11.585  1.00 63.61           N  
ATOM   1752  CA  SER H 232      27.744   4.225  10.320  1.00 68.83           C  
ATOM   1753  CB  SER H 232      28.603   4.776   9.166  1.00 66.54           C  
ATOM   1754  OG  SER H 232      28.246   4.147   7.944  1.00 67.69           O  
ATOM   1755  C   SER H 232      28.051   2.743  10.452  1.00 67.54           C  
ATOM   1756  O   SER H 232      28.514   2.329  11.548  1.00 75.14           O  
ATOM   1757  OXT SER H 232      27.834   2.003   9.456  1.00  0.00           O1-
TER    1758      SER H 232 
CONECT  160  667
CONECT  667  160
CONECT  969 1546
CONECT 1546  969
CONECT 1588 1620
CONECT 1620 1588
END
