# Supplementary material for: Fully automated antibody structure prediction using BIOVIA tools: Validation study
Source: PLoS One. 2017 May 18;12(5):e0177923. doi: 10.1371/journal.pone.0177923 (PMC5436848; doi:10.1371/journal.pone.0177923)
Supplement: S3 Dataset — Predicted structures using the Top5 framework method, Chothia CDR definition with canonical filtering, using up to 5 CDR templates rather than the default 3, and generating 10 CDR models. (ZIP) [file pone.0177923.s005.zip › 4O02_LH_FV_FinalModel.pdb]

REMARK   Accelrys Discovery Studio PDB file
REMARK   Created:  2015-11-30T18:04:32Z
SSBOND   1 CYS L   23    CYS L   88                                     
SSBOND   2 CYS H  129    CYS H  203                                     
ATOM      1  N   ASP L   1      25.649  32.064  25.690  1.00 52.56           N1+
ATOM      2  CA  ASP L   1      25.279  31.373  26.943  1.00 53.07           C  
ATOM      3  CB  ASP L   1      25.522  29.863  26.803  1.00 55.04           C  
ATOM      4  CG  ASP L   1      24.589  29.339  25.725  1.00 57.23           C  
ATOM      5  OD1 ASP L   1      23.777  30.149  25.202  1.00 59.28           O  
ATOM      6  OD2 ASP L   1      24.676  28.124  25.406  1.00 59.99           O1-
ATOM      7  C   ASP L   1      26.138  31.877  28.050  1.00 52.18           C  
ATOM      8  O   ASP L   1      26.995  32.737  27.847  1.00 52.29           O  
ATOM      9  N   ILE L   2      25.919  31.351  29.266  1.00 51.52           N  
ATOM     10  CA  ILE L   2      26.721  31.760  30.374  1.00 50.89           C  
ATOM     11  CB  ILE L   2      25.942  31.975  31.636  1.00 49.39           C  
ATOM     12  CG1 ILE L   2      24.957  33.140  31.443  1.00 48.79           C  
ATOM     13  CG2 ILE L   2      26.934  32.189  32.791  1.00 46.92           C  
ATOM     14  CD1 ILE L   2      23.941  33.283  32.573  1.00 47.62           C  
ATOM     15  C   ILE L   2      27.689  30.648  30.595  1.00 52.03           C  
ATOM     16  O   ILE L   2      27.307  29.493  30.780  1.00 52.58           O  
ATOM     17  N   GLN L   3      28.986  30.990  30.566  1.00 52.16           N  
ATOM     18  CA  GLN L   3      30.040  30.025  30.633  1.00 52.15           C  
ATOM     19  CB  GLN L   3      31.351  30.606  30.075  1.00 55.91           C  
ATOM     20  CG  GLN L   3      32.469  29.595  29.848  1.00 61.67           C  
ATOM     21  CD  GLN L   3      32.451  29.239  28.370  1.00 66.00           C  
ATOM     22  OE1 GLN L   3      31.396  28.981  27.793  1.00 68.02           O  
ATOM     23  NE2 GLN L   3      33.651  29.244  27.732  1.00 67.39           N  
ATOM     24  C   GLN L   3      30.311  29.688  32.064  1.00 51.77           C  
ATOM     25  O   GLN L   3      30.544  30.577  32.881  1.00 50.66           O  
ATOM     26  N   MET L   4      30.301  28.381  32.402  1.00 52.10           N  
ATOM     27  CA  MET L   4      30.617  27.990  33.745  1.00 52.35           C  
ATOM     28  CB  MET L   4      29.657  26.949  34.344  1.00 50.73           C  
ATOM     29  CG  MET L   4      28.228  27.469  34.505  1.00 49.25           C  
ATOM     30  SD  MET L   4      28.073  28.956  35.540  1.00 49.14           S  
ATOM     31  CE  MET L   4      28.439  28.125  37.112  1.00 46.28           C  
ATOM     32  C   MET L   4      31.977  27.375  33.694  1.00 53.69           C  
ATOM     33  O   MET L   4      32.225  26.468  32.901  1.00 54.76           O  
ATOM     34  N   THR L   5      32.904  27.859  34.545  1.00 54.51           N  
ATOM     35  CA  THR L   5      34.248  27.367  34.467  1.00 54.71           C  
ATOM     36  CB  THR L   5      35.240  28.449  34.152  1.00 55.09           C  
ATOM     37  OG1 THR L   5      34.915  29.072  32.919  1.00 54.84           O  
ATOM     38  CG2 THR L   5      36.646  27.834  34.078  1.00 55.33           C  
ATOM     39  C   THR L   5      34.662  26.779  35.779  1.00 54.42           C  
ATOM     40  O   THR L   5      34.443  27.364  36.840  1.00 54.85           O  
ATOM     41  N   GLN L   6      35.264  25.573  35.720  1.00 55.65           N  
ATOM     42  CA  GLN L   6      35.845  24.949  36.872  1.00 56.64           C  
ATOM     43  CB  GLN L   6      35.304  23.537  37.157  1.00 55.23           C  
ATOM     44  CG  GLN L   6      33.837  23.550  37.586  1.00 53.69           C  
ATOM     45  CD  GLN L   6      33.386  22.120  37.843  1.00 53.06           C  
ATOM     46  OE1 GLN L   6      34.006  21.382  38.610  1.00 52.71           O  
ATOM     47  NE2 GLN L   6      32.273  21.709  37.185  1.00 52.21           N  
ATOM     48  C   GLN L   6      37.298  24.849  36.534  1.00 57.90           C  
ATOM     49  O   GLN L   6      37.691  24.129  35.617  1.00 59.20           O  
ATOM     50  N   THR L   7      38.137  25.572  37.296  1.00 58.86           N  
ATOM     51  CA  THR L   7      39.526  25.732  36.984  1.00 59.81           C  
ATOM     52  CB  THR L   7      40.209  26.687  37.916  1.00 59.94           C  
ATOM     53  OG1 THR L   7      39.552  27.944  37.888  1.00 66.52           O  
ATOM     54  CG2 THR L   7      41.664  26.856  37.455  1.00 68.07           C  
ATOM     55  C   THR L   7      40.287  24.443  37.021  1.00 59.50           C  
ATOM     56  O   THR L   7      41.124  24.207  36.152  1.00 60.24           O  
ATOM     57  N   THR L   8      40.036  23.568  38.011  1.00 57.74           N  
ATOM     58  CA  THR L   8      40.868  22.402  38.100  1.00 57.00           C  
ATOM     59  CB  THR L   8      41.380  22.201  39.494  1.00 57.48           C  
ATOM     60  OG1 THR L   8      42.038  23.376  39.943  1.00 61.74           O  
ATOM     61  CG2 THR L   8      42.385  21.048  39.482  1.00 61.30           C  
ATOM     62  C   THR L   8      40.074  21.194  37.704  1.00 55.63           C  
ATOM     63  O   THR L   8      39.046  20.879  38.301  1.00 55.62           O  
ATOM     64  N   SER L   9      40.539  20.493  36.649  1.00 54.99           N  
ATOM     65  CA  SER L   9      39.884  19.321  36.141  1.00 54.75           C  
ATOM     66  CB  SER L   9      40.436  18.877  34.774  1.00 53.91           C  
ATOM     67  OG  SER L   9      41.804  18.518  34.883  1.00 54.84           O  
ATOM     68  C   SER L   9      40.035  18.172  37.090  1.00 54.91           C  
ATOM     69  O   SER L   9      39.090  17.415  37.303  1.00 54.99           O  
ATOM     70  N   SER L  10      41.231  18.000  37.685  1.00 55.35           N  
ATOM     71  CA  SER L  10      41.415  16.883  38.568  1.00 54.75           C  
ATOM     72  CB  SER L  10      42.380  15.829  37.999  1.00 55.00           C  
ATOM     73  OG  SER L  10      42.523  14.748  38.907  1.00 57.14           O  
ATOM     74  C   SER L  10      42.004  17.409  39.834  1.00 54.18           C  
ATOM     75  O   SER L  10      42.783  18.361  39.814  1.00 54.24           O  
ATOM     76  N   LEU L  11      41.627  16.812  40.983  1.00 53.29           N  
ATOM     77  CA  LEU L  11      42.132  17.300  42.230  1.00 53.74           C  
ATOM     78  CB  LEU L  11      41.105  18.189  42.956  1.00 54.35           C  
ATOM     79  CG  LEU L  11      41.607  18.847  44.250  1.00 55.34           C  
ATOM     80  CD1 LEU L  11      42.803  19.775  43.982  1.00 56.10           C  
ATOM     81  CD2 LEU L  11      40.459  19.576  44.965  1.00 55.80           C  
ATOM     82  C   LEU L  11      42.447  16.108  43.080  1.00 54.54           C  
ATOM     83  O   LEU L  11      41.702  15.128  43.087  1.00 55.15           O  
ATOM     84  N   SER L  12      43.574  16.155  43.821  1.00 54.06           N  
ATOM     85  CA  SER L  12      43.948  15.023  44.616  1.00 53.81           C  
ATOM     86  CB  SER L  12      45.310  14.434  44.213  1.00 54.27           C  
ATOM     87  OG  SER L  12      46.324  15.419  44.347  1.00 56.29           O  
ATOM     88  C   SER L  12      44.030  15.437  46.051  1.00 53.24           C  
ATOM     89  O   SER L  12      44.508  16.522  46.376  1.00 53.59           O  
ATOM     90  N   ALA L  13      43.542  14.561  46.951  1.00 52.27           N  
ATOM     91  CA  ALA L  13      43.569  14.847  48.354  1.00 52.65           C  
ATOM     92  CB  ALA L  13      42.354  15.667  48.816  1.00 53.56           C  
ATOM     93  C   ALA L  13      43.535  13.539  49.079  1.00 53.23           C  
ATOM     94  O   ALA L  13      43.135  12.516  48.524  1.00 53.75           O  
ATOM     95  N   SER L  14      43.990  13.536  50.346  1.00 53.86           N  
ATOM     96  CA  SER L  14      43.985  12.321  51.109  1.00 54.96           C  
ATOM     97  CB  SER L  14      45.076  12.282  52.192  1.00 56.20           C  
ATOM     98  OG  SER L  14      46.358  12.348  51.585  1.00 56.84           O  
ATOM     99  C   SER L  14      42.661  12.217  51.795  1.00 54.83           C  
ATOM    100  O   SER L  14      41.911  13.187  51.859  1.00 55.00           O  
ATOM    101  N   LEU L  15      42.333  11.027  52.334  1.00 54.24           N  
ATOM    102  CA  LEU L  15      41.059  10.890  52.969  1.00 54.09           C  
ATOM    103  CB  LEU L  15      40.661   9.442  53.313  1.00 54.20           C  
ATOM    104  CG  LEU L  15      40.486   8.525  52.085  1.00 55.26           C  
ATOM    105  CD1 LEU L  15      41.834   8.178  51.433  1.00 55.30           C  
ATOM    106  CD2 LEU L  15      39.650   7.288  52.432  1.00 55.51           C  
ATOM    107  C   LEU L  15      41.112  11.656  54.249  1.00 54.86           C  
ATOM    108  O   LEU L  15      42.152  11.720  54.900  1.00 55.23           O  
ATOM    109  N   GLY L  16      39.982  12.289  54.622  1.00 54.50           N  
ATOM    110  CA  GLY L  16      39.901  12.987  55.869  1.00 54.37           C  
ATOM    111  C   GLY L  16      40.288  14.423  55.706  1.00 54.47           C  
ATOM    112  O   GLY L  16      40.210  15.191  56.662  1.00 54.75           O  
ATOM    113  N   ASP L  17      40.737  14.843  54.512  1.00 54.92           N  
ATOM    114  CA  ASP L  17      41.100  16.224  54.387  1.00 55.53           C  
ATOM    115  CB  ASP L  17      42.352  16.473  53.531  1.00 57.85           C  
ATOM    116  CG  ASP L  17      42.149  15.904  52.142  1.00 61.46           C  
ATOM    117  OD1 ASP L  17      40.990  15.576  51.773  1.00 62.97           O  
ATOM    118  OD2 ASP L  17      43.178  15.780  51.428  1.00 62.21           O1-
ATOM    119  C   ASP L  17      39.944  17.027  53.882  1.00 55.28           C  
ATOM    120  O   ASP L  17      38.924  16.481  53.463  1.00 54.27           O  
ATOM    121  N   ARG L  18      40.074  18.370  53.947  1.00 55.90           N  
ATOM    122  CA  ARG L  18      39.039  19.236  53.462  1.00 56.32           C  
ATOM    123  CB  ARG L  18      38.987  20.614  54.145  1.00 57.70           C  
ATOM    124  CG  ARG L  18      38.397  20.594  55.553  1.00 59.25           C  
ATOM    125  CD  ARG L  18      38.426  21.956  56.251  1.00 60.61           C  
ATOM    126  NE  ARG L  18      37.382  22.821  55.630  1.00 61.97           N  
ATOM    127  CZ  ARG L  18      37.702  23.647  54.591  1.00 62.48           C  
ATOM    128  NH1 ARG L  18      38.971  23.658  54.091  1.00 62.74           N1+
ATOM    129  NH2 ARG L  18      36.753  24.471  54.059  1.00 62.25           N  
ATOM    130  C   ARG L  18      39.330  19.499  52.025  1.00 56.60           C  
ATOM    131  O   ARG L  18      40.454  19.836  51.658  1.00 57.76           O  
ATOM    132  N   VAL L  19      38.306  19.355  51.168  1.00 56.04           N  
ATOM    133  CA  VAL L  19      38.518  19.570  49.770  1.00 55.19           C  
ATOM    134  CB  VAL L  19      38.185  18.363  48.940  1.00 53.92           C  
ATOM    135  CG1 VAL L  19      38.382  18.709  47.456  1.00 53.32           C  
ATOM    136  CG2 VAL L  19      39.045  17.185  49.429  1.00 53.70           C  
ATOM    137  C   VAL L  19      37.606  20.679  49.347  1.00 55.08           C  
ATOM    138  O   VAL L  19      36.459  20.751  49.784  1.00 55.81           O  
ATOM    139  N   ILE L  20      38.114  21.594  48.495  1.00 54.99           N  
ATOM    140  CA  ILE L  20      37.316  22.698  48.045  1.00 54.62           C  
ATOM    141  CB  ILE L  20      37.859  24.016  48.516  1.00 54.41           C  
ATOM    142  CG1 ILE L  20      37.835  24.086  50.052  1.00  0.00           C  
ATOM    143  CG2 ILE L  20      37.072  25.139  47.828  1.00 54.19           C  
ATOM    144  CD1 ILE L  20      38.643  25.251  50.621  1.00  0.00           C  
ATOM    145  C   ILE L  20      37.337  22.719  46.546  1.00 53.99           C  
ATOM    146  O   ILE L  20      38.400  22.828  45.938  1.00 54.13           O  
ATOM    147  N   ILE L  21      36.150  22.644  45.906  1.00 53.26           N  
ATOM    148  CA  ILE L  21      36.085  22.662  44.471  1.00 52.68           C  
ATOM    149  CB  ILE L  21      35.270  21.534  43.909  1.00 51.74           C  
ATOM    150  CG1 ILE L  21      35.889  20.191  44.331  1.00 50.94           C  
ATOM    151  CG2 ILE L  21      35.180  21.712  42.385  1.00 51.27           C  
ATOM    152  CD1 ILE L  21      34.964  18.995  44.117  1.00 51.44           C  
ATOM    153  C   ILE L  21      35.437  23.954  44.074  1.00 52.98           C  
ATOM    154  O   ILE L  21      34.368  24.304  44.573  1.00 53.39           O  
ATOM    155  N   SER L  22      36.100  24.711  43.174  1.00 52.30           N  
ATOM    156  CA  SER L  22      35.614  26.002  42.775  1.00 52.26           C  
ATOM    157  CB  SER L  22      36.734  27.035  42.552  1.00 53.60           C  
ATOM    158  OG  SER L  22      37.413  27.297  43.770  1.00 57.21           O  
ATOM    159  C   SER L  22      34.842  25.919  41.493  1.00 51.97           C  
ATOM    160  O   SER L  22      34.888  24.928  40.766  1.00 52.64           O  
ATOM    161  N   CYS L  23      34.082  26.995  41.212  1.00 50.94           N  
ATOM    162  CA  CYS L  23      33.321  27.148  40.004  1.00 49.65           C  
ATOM    163  CB  CYS L  23      31.934  26.466  40.072  1.00 47.88           C  
ATOM    164  SG  CYS L  23      30.953  26.653  38.551  1.00 46.19           S  
ATOM    165  C   CYS L  23      33.123  28.627  39.813  1.00 49.61           C  
ATOM    166  O   CYS L  23      32.767  29.335  40.756  1.00 49.34           O  
ATOM    167  N   ARG L  24      33.362  29.140  38.585  1.00 50.74           N  
ATOM    168  CA  ARG L  24      33.229  30.556  38.359  1.00 52.23           C  
ATOM    169  CB  ARG L  24      34.581  31.244  38.092  1.00 55.71           C  
ATOM    170  CG  ARG L  24      34.485  32.761  37.939  1.00 60.93           C  
ATOM    171  CD  ARG L  24      35.834  33.480  38.015  1.00 65.17           C  
ATOM    172  NE  ARG L  24      36.444  33.477  36.657  1.00 69.98           N  
ATOM    173  CZ  ARG L  24      37.173  34.556  36.250  1.00 72.68           C  
ATOM    174  NH1 ARG L  24      37.315  35.632  37.078  1.00 73.80           N1+
ATOM    175  NH2 ARG L  24      37.761  34.563  35.017  1.00 73.67           N  
ATOM    176  C   ARG L  24      32.347  30.774  37.166  1.00 52.00           C  
ATOM    177  O   ARG L  24      32.438  30.053  36.174  1.00 51.52           O  
ATOM    178  N   ALA L  25      31.469  31.799  37.233  1.00 51.86           N  
ATOM    179  CA  ALA L  25      30.534  32.066  36.174  1.00 50.37           C  
ATOM    180  CB  ALA L  25      29.101  32.311  36.674  1.00 51.13           C  
ATOM    181  C   ALA L  25      30.962  33.292  35.428  1.00 49.04           C  
ATOM    182  O   ALA L  25      31.648  34.162  35.962  1.00 47.70           O  
ATOM    183  N   SER L  26      30.511  33.404  34.165  1.00 49.56           N  
ATOM    184  CA  SER L  26      30.835  34.508  33.304  1.00 51.25           C  
ATOM    185  CB  SER L  26      30.382  34.279  31.852  1.00 49.27           C  
ATOM    186  OG  SER L  26      30.723  35.403  31.055  1.00 50.99           O  
ATOM    187  C   SER L  26      30.183  35.770  33.788  1.00 53.26           C  
ATOM    188  O   SER L  26      30.693  36.862  33.541  1.00 55.54           O  
ATOM    189  N   GLN L  27      29.025  35.666  34.469  1.00 53.30           N  
ATOM    190  CA  GLN L  27      28.345  36.847  34.927  1.00 52.66           C  
ATOM    191  CB  GLN L  27      27.303  37.353  33.920  1.00 54.11           C  
ATOM    192  CG  GLN L  27      26.202  36.335  33.634  1.00 55.82           C  
ATOM    193  CD  GLN L  27      25.328  36.899  32.527  1.00 58.48           C  
ATOM    194  OE1 GLN L  27      25.591  37.978  31.997  1.00 59.89           O  
ATOM    195  NE2 GLN L  27      24.261  36.141  32.160  1.00 59.49           N  
ATOM    196  C   GLN L  27      27.656  36.520  36.217  1.00 52.42           C  
ATOM    197  O   GLN L  27      27.652  35.371  36.651  1.00 53.53           O  
ATOM    198  N   ASP L  28      27.074  37.550  36.869  1.00 52.64           N  
ATOM    199  CA  ASP L  28      26.431  37.408  38.145  1.00 52.01           C  
ATOM    200  CB  ASP L  28      25.975  38.756  38.728  1.00 53.91           C  
ATOM    201  CG  ASP L  28      25.479  38.539  40.149  1.00 56.65           C  
ATOM    202  OD1 ASP L  28      25.503  37.367  40.617  1.00 58.08           O  
ATOM    203  OD2 ASP L  28      25.068  39.543  40.786  1.00 59.17           O1-
ATOM    204  C   ASP L  28      25.218  36.535  38.013  1.00 52.49           C  
ATOM    205  O   ASP L  28      24.232  36.891  37.372  1.00 54.05           O  
ATOM    206  N   ILE L  29      25.321  35.321  38.577  1.00 50.81           N  
ATOM    207  CA  ILE L  29      24.310  34.306  38.665  1.00 48.33           C  
ATOM    208  CB  ILE L  29      24.833  32.896  38.599  1.00 47.30           C  
ATOM    209  CG1 ILE L  29      25.796  32.557  39.740  1.00 47.97           C  
ATOM    210  CG2 ILE L  29      25.447  32.720  37.198  1.00 46.83           C  
ATOM    211  CD1 ILE L  29      26.143  31.068  39.770  1.00 46.25           C  
ATOM    212  C   ILE L  29      23.303  34.514  39.775  1.00 47.80           C  
ATOM    213  O   ILE L  29      22.284  33.829  39.814  1.00 47.75           O  
ATOM    214  N   SER L  30      23.623  35.346  40.786  0.92 48.03           N  
ATOM    215  CA  SER L  30      22.730  35.638  41.882  0.92 49.45           C  
ATOM    216  CB  SER L  30      21.479  36.448  41.473  0.92 51.73           C  
ATOM    217  OG  SER L  30      20.719  35.766  40.490  0.92 53.79           O  
ATOM    218  C   SER L  30      22.318  34.416  42.651  0.92 50.05           C  
ATOM    219  O   SER L  30      21.147  34.219  42.968  0.92 51.36           O  
ATOM    220  N   ASN L  31      23.311  33.577  42.996  1.00 49.44           N  
ATOM    221  CA  ASN L  31      23.162  32.434  43.860  1.00 48.76           C  
ATOM    222  CB  ASN L  31      22.475  32.776  45.194  1.00 51.10           C  
ATOM    223  CG  ASN L  31      23.452  33.547  46.068  1.00 53.30           C  
ATOM    224  OD1 ASN L  31      23.622  34.756  45.924  1.00 55.68           O  
ATOM    225  ND2 ASN L  31      24.107  32.822  47.014  1.00 54.13           N  
ATOM    226  C   ASN L  31      22.375  31.321  43.248  1.00 48.33           C  
ATOM    227  O   ASN L  31      22.035  30.361  43.942  1.00 48.93           O  
ATOM    228  N   TYR L  32      22.101  31.357  41.934  1.00 47.70           N  
ATOM    229  CA  TYR L  32      21.414  30.204  41.447  1.00 48.24           C  
ATOM    230  CB  TYR L  32      20.448  30.498  40.285  1.00 50.35           C  
ATOM    231  CG  TYR L  32      19.269  31.222  40.843  1.00 51.63           C  
ATOM    232  CD1 TYR L  32      18.221  30.496  41.356  1.00 53.68           C  
ATOM    233  CD2 TYR L  32      19.203  32.597  40.870  1.00 52.14           C  
ATOM    234  CE1 TYR L  32      17.117  31.123  41.880  1.00 54.60           C  
ATOM    235  CE2 TYR L  32      18.099  33.231  41.395  1.00 54.03           C  
ATOM    236  CZ  TYR L  32      17.053  32.493  41.900  1.00 54.31           C  
ATOM    237  OH  TYR L  32      15.918  33.138  42.437  1.00 57.17           O  
ATOM    238  C   TYR L  32      22.466  29.273  40.944  1.00 47.07           C  
ATOM    239  O   TYR L  32      22.710  29.191  39.739  1.00 47.99           O  
ATOM    240  N   LEU L  33      23.110  28.533  41.878  1.00 45.86           N  
ATOM    241  CA  LEU L  33      24.141  27.621  41.471  1.00 44.28           C  
ATOM    242  CB  LEU L  33      25.557  28.094  41.834  1.00 44.22           C  
ATOM    243  CG  LEU L  33      26.656  27.164  41.291  1.00 44.79           C  
ATOM    244  CD1 LEU L  33      26.783  27.285  39.765  1.00 45.81           C  
ATOM    245  CD2 LEU L  33      27.989  27.361  42.022  1.00 44.75           C  
ATOM    246  C   LEU L  33      23.935  26.319  42.183  1.00 43.52           C  
ATOM    247  O   LEU L  33      23.729  26.288  43.397  1.00 43.57           O  
ATOM    248  N   SER L  34      24.024  25.196  41.439  1.00 43.76           N  
ATOM    249  CA  SER L  34      23.803  23.906  42.033  1.00 44.03           C  
ATOM    250  CB  SER L  34      22.622  23.147  41.406  1.00 43.61           C  
ATOM    251  OG  SER L  34      21.409  23.848  41.644  1.00  0.00           O  
ATOM    252  C   SER L  34      25.024  23.058  41.847  1.00 44.19           C  
ATOM    253  O   SER L  34      25.864  23.338  40.994  1.00 45.01           O  
ATOM    254  N   TRP L  35      25.164  22.002  42.679  1.00 43.88           N  
ATOM    255  CA  TRP L  35      26.290  21.112  42.572  1.00 42.92           C  
ATOM    256  CB  TRP L  35      27.247  21.160  43.774  1.00 43.13           C  
ATOM    257  CG  TRP L  35      28.056  22.433  43.840  1.00 43.60           C  
ATOM    258  CD2 TRP L  35      29.311  22.617  43.166  1.00 44.04           C  
ATOM    259  CD1 TRP L  35      27.792  23.602  44.491  1.00 43.86           C  
ATOM    260  NE1 TRP L  35      28.804  24.505  44.262  1.00 44.46           N  
ATOM    261  CE2 TRP L  35      29.746  23.911  43.448  1.00 44.02           C  
ATOM    262  CE3 TRP L  35      30.039  21.776  42.374  1.00 44.20           C  
ATOM    263  CZ2 TRP L  35      30.921  24.386  42.940  1.00 43.66           C  
ATOM    264  CZ3 TRP L  35      31.224  22.257  41.866  1.00 44.39           C  
ATOM    265  CH2 TRP L  35      31.657  23.537  42.143  1.00 43.86           C  
ATOM    266  C   TRP L  35      25.784  19.710  42.432  1.00 42.96           C  
ATOM    267  O   TRP L  35      24.855  19.296  43.126  1.00 42.88           O  
ATOM    268  N   TYR L  36      26.405  18.936  41.514  1.00 43.91           N  
ATOM    269  CA  TYR L  36      25.968  17.591  41.264  1.00 44.39           C  
ATOM    270  CB  TYR L  36      25.439  17.373  39.835  1.00 44.69           C  
ATOM    271  CG  TYR L  36      24.276  18.276  39.613  1.00 45.45           C  
ATOM    272  CD1 TYR L  36      24.481  19.568  39.189  1.00 46.03           C  
ATOM    273  CD2 TYR L  36      22.988  17.838  39.819  1.00 45.89           C  
ATOM    274  CE1 TYR L  36      23.422  20.417  38.977  1.00 46.53           C  
ATOM    275  CE2 TYR L  36      21.924  18.684  39.608  1.00 46.16           C  
ATOM    276  CZ  TYR L  36      22.139  19.975  39.187  1.00 46.21           C  
ATOM    277  OH  TYR L  36      21.050  20.844  38.971  1.00 46.49           O  
ATOM    278  C   TYR L  36      27.140  16.674  41.409  1.00 44.50           C  
ATOM    279  O   TYR L  36      28.278  17.055  41.139  1.00 44.68           O  
ATOM    280  N   GLN L  37      26.874  15.427  41.851  1.00 43.80           N  
ATOM    281  CA  GLN L  37      27.917  14.452  42.032  1.00 43.21           C  
ATOM    282  CB  GLN L  37      27.909  13.824  43.438  1.00 41.84           C  
ATOM    283  CG  GLN L  37      29.001  12.779  43.679  1.00 42.40           C  
ATOM    284  CD  GLN L  37      28.658  12.043  44.971  1.00 43.46           C  
ATOM    285  OE1 GLN L  37      27.563  11.503  45.116  1.00 44.27           O  
ATOM    286  NE2 GLN L  37      29.615  12.023  45.937  1.00 42.94           N  
ATOM    287  C   GLN L  37      27.666  13.327  41.086  1.00 43.76           C  
ATOM    288  O   GLN L  37      26.575  12.760  41.049  1.00 44.87           O  
ATOM    289  N   GLN L  38      28.681  12.967  40.286  1.00 43.36           N  
ATOM    290  CA  GLN L  38      28.506  11.867  39.389  1.00 44.49           C  
ATOM    291  CB  GLN L  38      28.744  12.245  37.918  1.00 42.35           C  
ATOM    292  CG  GLN L  38      28.353  11.155  36.917  1.00 41.66           C  
ATOM    293  CD  GLN L  38      28.685  11.680  35.528  1.00 42.30           C  
ATOM    294  OE1 GLN L  38      29.452  12.630  35.382  1.00 45.88           O  
ATOM    295  NE2 GLN L  38      28.104  11.047  34.473  1.00 43.47           N  
ATOM    296  C   GLN L  38      29.526  10.842  39.766  1.00 47.49           C  
ATOM    297  O   GLN L  38      30.730  11.083  39.678  1.00 49.01           O  
ATOM    298  N   LYS L  39      29.057   9.661  40.208  1.00 49.91           N  
ATOM    299  CA  LYS L  39      29.945   8.608  40.603  1.00 51.42           C  
ATOM    300  CB  LYS L  39      29.296   7.572  41.540  1.00 52.07           C  
ATOM    301  CG  LYS L  39      28.985   8.117  42.940  1.00 54.61           C  
ATOM    302  CD  LYS L  39      28.121   7.177  43.787  1.00 56.98           C  
ATOM    303  CE  LYS L  39      28.050   7.551  45.271  1.00 58.45           C  
ATOM    304  NZ  LYS L  39      26.846   8.365  45.545  1.00 59.67           N1+
ATOM    305  C   LYS L  39      30.401   7.915  39.360  1.00 52.94           C  
ATOM    306  O   LYS L  39      29.823   8.077  38.287  1.00 53.07           O  
ATOM    307  N   PRO L  40      31.446   7.151  39.491  1.00 54.98           N  
ATOM    308  CA  PRO L  40      32.046   6.442  38.397  1.00 55.41           C  
ATOM    309  CD  PRO L  40      32.243   7.103  40.704  1.00 54.97           C  
ATOM    310  CB  PRO L  40      33.301   5.777  38.975  1.00 55.71           C  
ATOM    311  CG  PRO L  40      33.129   5.865  40.507  1.00 55.79           C  
ATOM    312  C   PRO L  40      31.083   5.499  37.750  1.00 56.14           C  
ATOM    313  O   PRO L  40      31.292   5.154  36.588  1.00 56.76           O  
ATOM    314  N   ASP L  41      30.045   5.044  38.475  1.00 56.93           N  
ATOM    315  CA  ASP L  41      29.069   4.168  37.894  1.00 57.36           C  
ATOM    316  CB  ASP L  41      28.158   3.443  38.911  1.00 58.69           C  
ATOM    317  CG  ASP L  41      27.377   4.429  39.762  1.00 60.20           C  
ATOM    318  OD1 ASP L  41      27.976   5.451  40.186  1.00 60.83           O  
ATOM    319  OD2 ASP L  41      26.170   4.165  40.006  1.00 61.00           O1-
ATOM    320  C   ASP L  41      28.258   4.922  36.876  1.00 56.93           C  
ATOM    321  O   ASP L  41      27.682   4.324  35.971  1.00 57.20           O  
ATOM    322  N   GLY L  42      28.182   6.264  36.989  1.00 56.19           N  
ATOM    323  CA  GLY L  42      27.431   7.005  36.011  1.00 55.05           C  
ATOM    324  C   GLY L  42      26.236   7.641  36.651  1.00 54.52           C  
ATOM    325  O   GLY L  42      25.623   8.530  36.063  1.00 54.31           O  
ATOM    326  N   THR L  43      25.872   7.230  37.879  1.00 53.28           N  
ATOM    327  CA  THR L  43      24.722   7.817  38.512  1.00 53.04           C  
ATOM    328  CB  THR L  43      24.285   7.085  39.747  1.00 53.35           C  
ATOM    329  OG1 THR L  43      25.344   7.041  40.691  1.00 53.16           O  
ATOM    330  CG2 THR L  43      23.852   5.662  39.359  1.00 54.44           C  
ATOM    331  C   THR L  43      25.034   9.231  38.893  1.00 53.00           C  
ATOM    332  O   THR L  43      26.165   9.559  39.250  1.00 53.40           O  
ATOM    333  N   VAL L  44      24.012  10.109  38.807  1.00 51.21           N  
ATOM    334  CA  VAL L  44      24.178  11.501  39.116  1.00 48.25           C  
ATOM    335  CB  VAL L  44      23.926  12.388  37.931  1.00 47.78           C  
ATOM    336  CG1 VAL L  44      24.010  13.856  38.379  1.00 48.05           C  
ATOM    337  CG2 VAL L  44      24.919  12.011  36.819  1.00 48.59           C  
ATOM    338  C   VAL L  44      23.171  11.878  40.156  1.00 47.65           C  
ATOM    339  O   VAL L  44      21.989  11.551  40.050  1.00 47.55           O  
ATOM    340  N   LYS L  45      23.626  12.591  41.202  1.00 47.75           N  
ATOM    341  CA  LYS L  45      22.721  13.017  42.226  1.00 48.95           C  
ATOM    342  CB  LYS L  45      22.820  12.228  43.540  1.00 51.72           C  
ATOM    343  CG  LYS L  45      22.148  10.857  43.464  1.00 55.97           C  
ATOM    344  CD  LYS L  45      22.400   9.987  44.693  1.00 59.52           C  
ATOM    345  CE  LYS L  45      21.492   8.759  44.761  1.00 61.72           C  
ATOM    346  NZ  LYS L  45      21.915   7.758  43.759  1.00 62.21           N1+
ATOM    347  C   LYS L  45      23.010  14.445  42.535  1.00 49.09           C  
ATOM    348  O   LYS L  45      24.090  14.959  42.246  1.00 49.18           O  
ATOM    349  N   LEU L  46      22.021  15.127  43.134  1.00 49.82           N  
ATOM    350  CA  LEU L  46      22.167  16.519  43.437  1.00 49.17           C  
ATOM    351  CB  LEU L  46      20.865  17.309  43.210  1.00 49.94           C  
ATOM    352  CG  LEU L  46      20.910  18.765  43.705  1.00 52.17           C  
ATOM    353  CD1 LEU L  46      22.035  19.564  43.033  1.00 51.45           C  
ATOM    354  CD2 LEU L  46      19.539  19.441  43.550  1.00 50.88           C  
ATOM    355  C   LEU L  46      22.550  16.657  44.877  1.00 47.92           C  
ATOM    356  O   LEU L  46      21.852  16.143  45.746  1.00 48.96           O  
ATOM    357  N   LEU L  47      23.751  17.229  45.139  1.00 46.52           N  
ATOM    358  CA  LEU L  47      24.254  17.502  46.461  1.00 46.75           C  
ATOM    359  CB  LEU L  47      25.784  17.629  46.459  1.00 48.18           C  
ATOM    360  CG  LEU L  47      26.491  16.332  46.032  1.00 49.71           C  
ATOM    361  CD1 LEU L  47      28.015  16.502  46.040  1.00 49.58           C  
ATOM    362  CD2 LEU L  47      26.035  15.139  46.886  1.00 49.94           C  
ATOM    363  C   LEU L  47      23.710  18.764  47.072  1.00 46.53           C  
ATOM    364  O   LEU L  47      23.160  18.748  48.172  1.00 46.49           O  
ATOM    365  N   ILE L  48      23.850  19.907  46.361  1.00 46.09           N  
ATOM    366  CA  ILE L  48      23.468  21.176  46.922  1.00 44.99           C  
ATOM    367  CB  ILE L  48      24.640  21.984  47.396  1.00 43.96           C  
ATOM    368  CG1 ILE L  48      25.401  21.289  48.536  1.00 43.46           C  
ATOM    369  CG2 ILE L  48      24.106  23.362  47.774  1.00 43.91           C  
ATOM    370  CD1 ILE L  48      26.253  20.109  48.079  1.00 43.38           C  
ATOM    371  C   ILE L  48      22.822  22.005  45.852  1.00 46.16           C  
ATOM    372  O   ILE L  48      23.200  21.931  44.684  1.00 45.84           O  
ATOM    373  N   PHE L  49      21.816  22.825  46.225  1.00 47.60           N  
ATOM    374  CA  PHE L  49      21.245  23.705  45.257  1.00 47.88           C  
ATOM    375  CB  PHE L  49      19.839  23.294  44.773  1.00 47.68           C  
ATOM    376  CG  PHE L  49      18.846  23.371  45.880  1.00 48.74           C  
ATOM    377  CD1 PHE L  49      18.161  24.538  46.111  1.00 48.66           C  
ATOM    378  CD2 PHE L  49      18.585  22.284  46.679  1.00 49.64           C  
ATOM    379  CE1 PHE L  49      17.235  24.623  47.125  1.00 49.72           C  
ATOM    380  CE2 PHE L  49      17.662  22.361  47.695  1.00 49.93           C  
ATOM    381  CZ  PHE L  49      16.984  23.533  47.921  1.00 50.10           C  
ATOM    382  C   PHE L  49      21.205  25.076  45.873  1.00 48.31           C  
ATOM    383  O   PHE L  49      21.446  25.263  47.065  1.00 47.27           O  
ATOM    384  N   TYR L  50      21.004  26.162  45.071  0.95 23.98           N  
ATOM    385  CA  TYR L  50      20.891  27.523  45.581  0.95 24.60           C  
ATOM    386  CB  TYR L  50      19.770  27.642  46.641  0.95 25.42           C  
ATOM    387  CG  TYR L  50      19.336  29.067  46.756  1.00 26.20           C  
ATOM    388  CD1 TYR L  50      18.490  29.578  45.799  1.00 28.65           C  
ATOM    389  CD2 TYR L  50      19.721  29.888  47.792  1.00 27.41           C  
ATOM    390  CE1 TYR L  50      18.051  30.878  45.851  1.00 28.78           C  
ATOM    391  CE2 TYR L  50      19.287  31.194  47.852  1.00 29.03           C  
ATOM    392  CZ  TYR L  50      18.453  31.693  46.879  1.00 32.66           C  
ATOM    393  OH  TYR L  50      18.010  33.032  46.941  1.00 34.15           O  
ATOM    394  C   TYR L  50      22.174  28.014  46.224  0.95 26.29           C  
ATOM    395  O   TYR L  50      22.148  28.772  47.192  0.95 26.35           O  
ATOM    396  N   THR L  51      23.327  27.583  45.681  1.00 25.24           N  
ATOM    397  CA  THR L  51      24.677  28.036  45.955  1.00 25.11           C  
ATOM    398  CB  THR L  51      24.745  29.537  46.028  1.00 26.76           C  
ATOM    399  OG1 THR L  51      24.455  30.114  44.767  1.00 26.31           O  
ATOM    400  CG2 THR L  51      26.122  29.982  46.552  1.00 28.39           C  
ATOM    401  C   THR L  51      25.354  27.589  47.199  1.00 26.52           C  
ATOM    402  O   THR L  51      26.204  26.697  47.203  1.00 27.32           O  
ATOM    403  N   SER L  52      24.949  28.162  48.341  1.00 26.60           N  
ATOM    404  CA  SER L  52      25.787  27.980  49.490  1.00 27.84           C  
ATOM    405  CB  SER L  52      25.684  29.151  50.476  1.00 29.96           C  
ATOM    406  OG  SER L  52      26.102  30.350  49.841  1.00 33.35           O  
ATOM    407  C   SER L  52      25.344  26.834  50.126  1.00 30.21           C  
ATOM    408  O   SER L  52      25.747  26.049  51.002  1.00 31.62           O  
ATOM    409  N   LYS L  53      24.411  26.498  49.554  1.00 55.46           N  
ATOM    410  CA  LYS L  53      24.195  26.203  50.949  1.00 54.89           C  
ATOM    411  CB  LYS L  53      23.658  27.377  51.790  1.00 55.85           C  
ATOM    412  CG  LYS L  53      22.154  27.614  51.689  1.00 67.75           C  
ATOM    413  CD  LYS L  53      21.594  28.418  52.866  1.00 71.01           C  
ATOM    414  CE  LYS L  53      20.065  28.418  52.938  1.00  0.00           C  
ATOM    415  NZ  LYS L  53      19.616  28.847  54.282  1.00  0.00           N1+
ATOM    416  C   LYS L  53      23.271  25.025  51.166  1.00 53.99           C  
ATOM    417  O   LYS L  53      23.506  24.202  52.050  1.00 53.70           O  
ATOM    418  N   LEU L  54      22.186  24.906  50.365  1.00 52.22           N  
ATOM    419  CA  LEU L  54      21.152  23.933  50.663  1.00 51.67           C  
ATOM    420  CB  LEU L  54      19.779  24.272  50.073  1.00 53.41           C  
ATOM    421  CG  LEU L  54      19.197  25.600  50.567  1.00 55.44           C  
ATOM    422  CD1 LEU L  54      19.923  26.801  49.945  1.00 55.52           C  
ATOM    423  CD2 LEU L  54      17.683  25.634  50.354  1.00 56.31           C  
ATOM    424  C   LEU L  54      21.449  22.544  50.172  1.00 50.90           C  
ATOM    425  O   LEU L  54      21.909  22.344  49.052  1.00 50.53           O  
ATOM    426  N   HIS L  55      21.102  21.532  51.002  1.00 52.30           N  
ATOM    427  CA  HIS L  55      21.297  20.131  50.707  1.00 52.95           C  
ATOM    428  ND1 HIS L  55      24.142  18.955  51.570  1.00 56.73           N  
ATOM    429  CG  HIS L  55      23.085  19.343  52.356  1.00 55.77           C  
ATOM    430  CB  HIS L  55      21.668  19.256  51.911  1.00 54.56           C  
ATOM    431  NE2 HIS L  55      24.993  19.573  53.524  1.00 57.57           N  
ATOM    432  CD2 HIS L  55      23.619  19.722  53.546  1.00 56.60           C  
ATOM    433  CE1 HIS L  55      25.258  19.108  52.317  1.00 57.48           C  
ATOM    434  C   HIS L  55      19.994  19.538  50.291  1.00 53.61           C  
ATOM    435  O   HIS L  55      18.997  20.240  50.136  1.00 54.02           O  
ATOM    436  N   SER L  56      20.006  18.211  50.026  1.00 54.58           N  
ATOM    437  CA  SER L  56      18.781  17.504  49.788  1.00 55.97           C  
ATOM    438  CB  SER L  56      18.378  17.412  48.297  1.00 56.59           C  
ATOM    439  OG  SER L  56      19.295  16.621  47.555  1.00 56.51           O  
ATOM    440  C   SER L  56      18.921  16.097  50.315  1.00 56.26           C  
ATOM    441  O   SER L  56      18.750  15.126  49.579  1.00 56.58           O  
ATOM    442  N   GLY L  57      19.169  15.940  51.632  1.00 56.33           N  
ATOM    443  CA  GLY L  57      19.255  14.616  52.189  1.00 56.42           C  
ATOM    444  C   GLY L  57      20.639  14.043  52.052  1.00 56.17           C  
ATOM    445  O   GLY L  57      20.812  12.832  52.177  1.00 56.21           O  
ATOM    446  N   VAL L  58      21.672  14.874  51.802  1.00 55.88           N  
ATOM    447  CA  VAL L  58      22.995  14.314  51.695  1.00 55.01           C  
ATOM    448  CB  VAL L  58      23.805  14.765  50.509  1.00 53.71           C  
ATOM    449  CG1 VAL L  58      23.068  14.375  49.221  1.00 52.51           C  
ATOM    450  CG2 VAL L  58      24.095  16.259  50.628  1.00 52.82           C  
ATOM    451  C   VAL L  58      23.748  14.663  52.946  1.00 55.30           C  
ATOM    452  O   VAL L  58      23.276  15.438  53.775  1.00 56.05           O  
ATOM    453  N   PRO L  59      24.916  14.088  53.099  1.00 55.57           N  
ATOM    454  CA  PRO L  59      25.701  14.253  54.297  1.00 55.40           C  
ATOM    455  CD  PRO L  59      25.264  12.874  52.380  1.00 55.80           C  
ATOM    456  CB  PRO L  59      26.891  13.310  54.138  1.00 55.89           C  
ATOM    457  CG  PRO L  59      26.347  12.189  53.232  1.00 56.47           C  
ATOM    458  C   PRO L  59      26.086  15.676  54.567  1.00 54.90           C  
ATOM    459  O   PRO L  59      26.256  16.450  53.628  1.00 55.35           O  
ATOM    460  N   SER L  60      26.225  16.021  55.863  1.00 54.25           N  
ATOM    461  CA  SER L  60      26.502  17.346  56.344  1.00 54.93           C  
ATOM    462  CB  SER L  60      26.392  17.448  57.874  1.00 56.01           C  
ATOM    463  OG  SER L  60      27.363  16.614  58.489  1.00 58.36           O  
ATOM    464  C   SER L  60      27.883  17.787  55.964  1.00 54.20           C  
ATOM    465  O   SER L  60      28.177  18.981  55.970  1.00 54.77           O  
ATOM    466  N   ARG L  61      28.768  16.840  55.609  1.00 53.66           N  
ATOM    467  CA  ARG L  61      30.129  17.184  55.312  1.00 52.75           C  
ATOM    468  CB  ARG L  61      31.021  15.966  55.012  1.00 52.97           C  
ATOM    469  CG  ARG L  61      30.570  15.140  53.809  1.00 52.87           C  
ATOM    470  CD  ARG L  61      31.506  13.975  53.484  1.00 53.07           C  
ATOM    471  NE  ARG L  61      31.208  12.871  54.437  1.00 52.43           N  
ATOM    472  CZ  ARG L  61      31.054  11.598  53.971  1.00 52.21           C  
ATOM    473  NH1 ARG L  61      31.107  11.344  52.631  1.00 52.33           N1+
ATOM    474  NH2 ARG L  61      30.840  10.578  54.848  1.00 52.35           N  
ATOM    475  C   ARG L  61      30.167  18.101  54.128  1.00 51.37           C  
ATOM    476  O   ARG L  61      31.074  18.926  54.016  1.00 51.48           O  
ATOM    477  N   PHE L  62      29.209  17.951  53.191  1.00 49.58           N  
ATOM    478  CA  PHE L  62      29.188  18.794  52.027  1.00 49.14           C  
ATOM    479  CB  PHE L  62      28.288  18.254  50.901  1.00 47.72           C  
ATOM    480  CG  PHE L  62      28.833  16.942  50.448  1.00 46.98           C  
ATOM    481  CD1 PHE L  62      28.438  15.768  51.044  1.00 46.30           C  
ATOM    482  CD2 PHE L  62      29.745  16.881  49.424  1.00 47.12           C  
ATOM    483  CE1 PHE L  62      28.939  14.558  50.626  1.00 45.80           C  
ATOM    484  CE2 PHE L  62      30.251  15.674  49.001  1.00 45.12           C  
ATOM    485  CZ  PHE L  62      29.850  14.506  49.600  1.00 45.34           C  
ATOM    486  C   PHE L  62      28.654  20.145  52.407  1.00 49.50           C  
ATOM    487  O   PHE L  62      27.682  20.265  53.148  1.00 50.23           O  
ATOM    488  N   SER L  63      29.297  21.220  51.912  1.00 49.57           N  
ATOM    489  CA  SER L  63      28.783  22.533  52.179  1.00 49.59           C  
ATOM    490  CB  SER L  63      29.365  23.213  53.433  1.00 49.32           C  
ATOM    491  OG  SER L  63      30.725  23.559  53.228  1.00 49.62           O  
ATOM    492  C   SER L  63      29.121  23.379  50.997  1.00 50.32           C  
ATOM    493  O   SER L  63      29.990  23.035  50.199  1.00 51.06           O  
ATOM    494  N   GLY L  64      28.425  24.519  50.837  1.00 49.55           N  
ATOM    495  CA  GLY L  64      28.730  25.320  49.690  1.00 49.46           C  
ATOM    496  C   GLY L  64      28.547  26.759  50.037  1.00 49.53           C  
ATOM    497  O   GLY L  64      27.768  27.109  50.923  1.00 49.69           O  
ATOM    498  N   SER L  65      29.264  27.632  49.301  1.00 49.43           N  
ATOM    499  CA  SER L  65      29.230  29.045  49.542  1.00 50.15           C  
ATOM    500  CB  SER L  65      30.357  29.544  50.462  1.00 51.90           C  
ATOM    501  OG  SER L  65      30.219  29.003  51.766  1.00 54.35           O  
ATOM    502  C   SER L  65      29.467  29.741  48.243  1.00 50.63           C  
ATOM    503  O   SER L  65      29.509  29.123  47.179  1.00 51.73           O  
ATOM    504  N   GLY L  66      29.627  31.077  48.315  1.00 50.46           N  
ATOM    505  CA  GLY L  66      29.918  31.853  47.144  1.00 51.66           C  
ATOM    506  C   GLY L  66      28.785  32.780  46.839  1.00 52.48           C  
ATOM    507  O   GLY L  66      27.646  32.573  47.252  1.00 52.66           O  
ATOM    508  N   SER L  67      29.098  33.874  46.121  1.00 53.87           N  
ATOM    509  CA  SER L  67      28.091  34.803  45.703  1.00 54.28           C  
ATOM    510  CB  SER L  67      27.792  35.922  46.717  1.00 55.31           C  
ATOM    511  OG  SER L  67      27.164  35.387  47.873  1.00 57.24           O  
ATOM    512  C   SER L  67      28.580  35.458  44.455  1.00 53.65           C  
ATOM    513  O   SER L  67      29.780  35.515  44.194  1.00 53.34           O  
ATOM    514  N   GLY L  68      27.643  35.976  43.642  1.00 53.22           N  
ATOM    515  CA  GLY L  68      28.033  36.660  42.447  1.00 53.69           C  
ATOM    516  C   GLY L  68      28.527  35.676  41.433  1.00 54.22           C  
ATOM    517  O   GLY L  68      27.760  34.882  40.897  1.00 53.58           O  
ATOM    518  N   THR L  69      29.795  35.854  41.019  1.00 53.87           N  
ATOM    519  CA  THR L  69      30.483  35.027  40.064  1.00 53.28           C  
ATOM    520  CB  THR L  69      31.571  35.780  39.357  1.00 52.95           C  
ATOM    521  OG1 THR L  69      32.540  36.234  40.291  1.00 52.89           O  
ATOM    522  CG2 THR L  69      30.944  36.976  38.623  1.00 52.64           C  
ATOM    523  C   THR L  69      31.105  33.778  40.632  1.00 53.39           C  
ATOM    524  O   THR L  69      31.126  32.744  39.962  1.00 53.43           O  
ATOM    525  N   ASP L  70      31.663  33.843  41.861  1.00 52.88           N  
ATOM    526  CA  ASP L  70      32.435  32.733  42.363  1.00 53.09           C  
ATOM    527  CB  ASP L  70      33.747  33.169  43.041  1.00 55.45           C  
ATOM    528  CG  ASP L  70      34.688  33.710  41.974  1.00 58.34           C  
ATOM    529  OD1 ASP L  70      34.478  33.384  40.774  1.00 60.00           O  
ATOM    530  OD2 ASP L  70      35.632  34.456  42.344  1.00 59.91           O1-
ATOM    531  C   ASP L  70      31.662  31.957  43.379  1.00 52.34           C  
ATOM    532  O   ASP L  70      31.034  32.527  44.269  1.00 53.46           O  
ATOM    533  N   TYR L  71      31.705  30.610  43.261  1.00 51.79           N  
ATOM    534  CA  TYR L  71      31.018  29.741  44.175  1.00 50.90           C  
ATOM    535  CB  TYR L  71      29.710  29.157  43.604  1.00 50.21           C  
ATOM    536  CG  TYR L  71      28.762  30.282  43.329  1.00 49.07           C  
ATOM    537  CD1 TYR L  71      28.831  30.978  42.145  1.00 48.66           C  
ATOM    538  CD2 TYR L  71      27.800  30.640  44.247  1.00 48.35           C  
ATOM    539  CE1 TYR L  71      27.962  32.012  41.883  1.00 48.28           C  
ATOM    540  CE2 TYR L  71      26.929  31.674  43.991  1.00 48.12           C  
ATOM    541  CZ  TYR L  71      27.008  32.363  42.806  1.00 47.96           C  
ATOM    542  OH  TYR L  71      26.118  33.424  42.537  1.00 46.55           O  
ATOM    543  C   TYR L  71      31.942  28.593  44.450  1.00 50.77           C  
ATOM    544  O   TYR L  71      32.938  28.423  43.751  1.00 51.99           O  
ATOM    545  N   SER L  72      31.664  27.787  45.501  1.00 51.01           N  
ATOM    546  CA  SER L  72      32.558  26.703  45.780  1.00 50.36           C  
ATOM    547  CB  SER L  72      33.786  27.180  46.569  1.00 49.15           C  
ATOM    548  OG  SER L  72      34.657  26.095  46.834  1.00 47.93           O  
ATOM    549  C   SER L  72      31.866  25.662  46.613  1.00 50.16           C  
ATOM    550  O   SER L  72      31.032  25.971  47.465  1.00 50.27           O  
ATOM    551  N   LEU L  73      32.223  24.382  46.380  1.00 48.92           N  
ATOM    552  CA  LEU L  73      31.697  23.263  47.111  1.00 48.82           C  
ATOM    553  CB  LEU L  73      31.311  22.099  46.180  1.00 48.69           C  
ATOM    554  CG  LEU L  73      30.810  20.834  46.894  1.00 48.66           C  
ATOM    555  CD1 LEU L  73      29.498  21.082  47.651  1.00 47.62           C  
ATOM    556  CD2 LEU L  73      30.714  19.657  45.911  1.00 48.38           C  
ATOM    557  C   LEU L  73      32.811  22.786  47.993  1.00 49.16           C  
ATOM    558  O   LEU L  73      33.952  22.694  47.549  1.00 48.44           O  
ATOM    559  N   THR L  74      32.527  22.505  49.282  1.00 49.36           N  
ATOM    560  CA  THR L  74      33.585  22.034  50.132  1.00 50.55           C  
ATOM    561  CB  THR L  74      34.053  23.023  51.162  1.00 51.44           C  
ATOM    562  OG1 THR L  74      32.946  23.591  51.839  1.00 53.11           O  
ATOM    563  CG2 THR L  74      34.912  24.104  50.504  1.00 49.83           C  
ATOM    564  C   THR L  74      33.184  20.788  50.849  1.00 51.61           C  
ATOM    565  O   THR L  74      32.092  20.682  51.409  1.00 52.25           O  
ATOM    566  N   ILE L  75      34.095  19.794  50.842  1.00 52.33           N  
ATOM    567  CA  ILE L  75      33.873  18.577  51.563  1.00 52.71           C  
ATOM    568  CB  ILE L  75      34.226  17.317  50.812  1.00 51.24           C  
ATOM    569  CG1 ILE L  75      33.360  17.123  49.553  1.00 50.25           C  
ATOM    570  CG2 ILE L  75      34.095  16.142  51.791  1.00 50.23           C  
ATOM    571  CD1 ILE L  75      33.803  17.936  48.341  1.00 50.66           C  
ATOM    572  C   ILE L  75      34.781  18.649  52.753  1.00 53.51           C  
ATOM    573  O   ILE L  75      36.000  18.739  52.613  1.00 53.37           O  
ATOM    574  N   SER L  76      34.193  18.655  53.965  1.00 55.48           N  
ATOM    575  CA  SER L  76      34.949  18.763  55.182  1.00 57.82           C  
ATOM    576  CB  SER L  76      34.050  18.931  56.420  1.00 56.19           C  
ATOM    577  OG  SER L  76      33.252  17.772  56.610  1.00 59.84           O  
ATOM    578  C   SER L  76      35.799  17.545  55.395  1.00 60.03           C  
ATOM    579  O   SER L  76      37.015  17.654  55.540  1.00 61.91           O  
ATOM    580  N   ASN L  77      35.174  16.347  55.433  1.00 60.30           N  
ATOM    581  CA  ASN L  77      35.895  15.115  55.628  1.00 60.53           C  
ATOM    582  CB  ASN L  77      35.338  14.213  56.741  1.00 62.00           C  
ATOM    583  CG  ASN L  77      35.926  14.636  58.067  1.00 66.72           C  
ATOM    584  OD1 ASN L  77      35.220  15.113  58.953  1.00 68.43           O  
ATOM    585  ND2 ASN L  77      37.262  14.437  58.214  1.00 66.66           N  
ATOM    586  C   ASN L  77      35.727  14.301  54.395  1.00 60.22           C  
ATOM    587  O   ASN L  77      34.622  13.868  54.079  1.00 61.14           O  
ATOM    588  N   LEU L  78      36.835  14.052  53.678  1.00 58.86           N  
ATOM    589  CA  LEU L  78      36.754  13.287  52.470  1.00 57.90           C  
ATOM    590  CB  LEU L  78      37.991  13.467  51.570  1.00 56.50           C  
ATOM    591  CG  LEU L  78      37.876  12.800  50.186  1.00 56.31           C  
ATOM    592  CD1 LEU L  78      36.889  13.562  49.283  1.00 55.84           C  
ATOM    593  CD2 LEU L  78      39.254  12.604  49.534  1.00 56.70           C  
ATOM    594  C   LEU L  78      36.683  11.836  52.836  1.00 58.20           C  
ATOM    595  O   LEU L  78      37.416  11.372  53.709  1.00 58.86           O  
ATOM    596  N   ASP L  79      35.785  11.080  52.168  1.00 57.60           N  
ATOM    597  CA  ASP L  79      35.661   9.667  52.403  1.00 58.53           C  
ATOM    598  CB  ASP L  79      34.320   9.253  53.033  1.00 58.30           C  
ATOM    599  CG  ASP L  79      34.343   9.707  54.487  1.00 60.31           C  
ATOM    600  OD1 ASP L  79      35.396  10.247  54.918  1.00  0.00           O  
ATOM    601  OD2 ASP L  79      33.314   9.511  55.187  1.00  0.00           O1-
ATOM    602  C   ASP L  79      35.815   8.958  51.089  1.00 59.18           C  
ATOM    603  O   ASP L  79      35.847   9.578  50.029  1.00 59.05           O  
ATOM    604  N   GLN L  80      35.913   7.616  51.134  1.00 60.45           N  
ATOM    605  CA  GLN L  80      36.153   6.820  49.962  1.00 61.67           C  
ATOM    606  CB  GLN L  80      36.345   5.329  50.291  1.00 62.25           C  
ATOM    607  CG  GLN L  80      36.962   4.525  49.145  1.00 63.50           C  
ATOM    608  CD  GLN L  80      38.438   4.896  49.049  1.00 65.08           C  
ATOM    609  OE1 GLN L  80      39.193   4.302  48.281  1.00 66.17           O  
ATOM    610  NE2 GLN L  80      38.867   5.906  49.853  1.00 65.60           N  
ATOM    611  C   GLN L  80      35.009   6.960  48.999  1.00 61.69           C  
ATOM    612  O   GLN L  80      35.204   6.975  47.785  1.00 62.45           O  
ATOM    613  N   GLU L  81      33.779   7.072  49.529  1.00 61.03           N  
ATOM    614  CA  GLU L  81      32.566   7.162  48.759  1.00 60.62           C  
ATOM    615  CB  GLU L  81      31.332   7.229  49.667  1.00 62.17           C  
ATOM    616  CG  GLU L  81      31.204   6.003  50.568  1.00 66.20           C  
ATOM    617  CD  GLU L  81      30.185   6.316  51.653  1.00 68.54           C  
ATOM    618  OE1 GLU L  81      29.423   7.305  51.481  1.00 69.92           O  
ATOM    619  OE2 GLU L  81      30.161   5.574  52.671  1.00 69.82           O1-
ATOM    620  C   GLU L  81      32.582   8.424  47.949  1.00 59.11           C  
ATOM    621  O   GLU L  81      31.979   8.497  46.880  1.00 59.59           O  
ATOM    622  N   ASP L  82      33.258   9.461  48.464  1.00 56.36           N  
ATOM    623  CA  ASP L  82      33.304  10.782  47.899  1.00 54.76           C  
ATOM    624  CB  ASP L  82      33.982  11.798  48.834  1.00 53.91           C  
ATOM    625  CG  ASP L  82      33.067  12.002  50.034  1.00 53.90           C  
ATOM    626  OD1 ASP L  82      31.848  11.711  49.905  1.00 53.97           O  
ATOM    627  OD2 ASP L  82      33.575  12.449  51.097  1.00 53.48           O1-
ATOM    628  C   ASP L  82      34.024  10.822  46.582  1.00 54.52           C  
ATOM    629  O   ASP L  82      33.829  11.768  45.820  1.00 54.64           O  
ATOM    630  N   ILE L  83      34.912   9.857  46.275  1.00 52.91           N  
ATOM    631  CA  ILE L  83      35.624  10.009  45.036  1.00 52.28           C  
ATOM    632  CB  ILE L  83      36.707   8.989  44.804  1.00 52.80           C  
ATOM    633  CG1 ILE L  83      36.130   7.567  44.757  1.00 53.09           C  
ATOM    634  CG2 ILE L  83      37.797   9.194  45.868  1.00 53.48           C  
ATOM    635  CD1 ILE L  83      37.133   6.522  44.270  1.00 53.47           C  
ATOM    636  C   ILE L  83      34.656   9.950  43.898  1.00 51.77           C  
ATOM    637  O   ILE L  83      33.984   8.944  43.680  1.00 52.38           O  
ATOM    638  N   ALA L  84      34.583  11.057  43.129  1.00 49.29           N  
ATOM    639  CA  ALA L  84      33.686  11.168  42.015  1.00 47.71           C  
ATOM    640  CB  ALA L  84      32.202  11.172  42.419  1.00 47.24           C  
ATOM    641  C   ALA L  84      33.973  12.481  41.353  1.00 47.76           C  
ATOM    642  O   ALA L  84      34.882  13.206  41.754  1.00 47.57           O  
ATOM    643  N   THR L  85      33.209  12.809  40.291  1.00 46.51           N  
ATOM    644  CA  THR L  85      33.411  14.053  39.603  1.00 45.22           C  
ATOM    645  CB  THR L  85      33.307  13.933  38.111  1.00 45.07           C  
ATOM    646  OG1 THR L  85      34.237  12.977  37.627  1.00 46.94           O  
ATOM    647  CG2 THR L  85      33.606  15.307  37.490  1.00 43.83           C  
ATOM    648  C   THR L  85      32.316  14.976  40.045  1.00 45.31           C  
ATOM    649  O   THR L  85      31.177  14.551  40.223  1.00 45.77           O  
ATOM    650  N   TYR L  86      32.634  16.274  40.245  1.00 44.84           N  
ATOM    651  CA  TYR L  86      31.644  17.201  40.725  1.00 43.69           C  
ATOM    652  CB  TYR L  86      32.042  17.893  42.042  1.00 42.85           C  
ATOM    653  CG  TYR L  86      32.107  16.868  43.127  1.00 43.43           C  
ATOM    654  CD1 TYR L  86      33.226  16.084  43.293  1.00 43.61           C  
ATOM    655  CD2 TYR L  86      31.047  16.695  43.987  1.00 43.75           C  
ATOM    656  CE1 TYR L  86      33.285  15.142  44.295  1.00 44.32           C  
ATOM    657  CE2 TYR L  86      31.101  15.756  44.989  1.00 43.87           C  
ATOM    658  CZ  TYR L  86      32.221  14.977  45.147  1.00 43.99           C  
ATOM    659  OH  TYR L  86      32.276  14.013  46.176  1.00 43.78           O  
ATOM    660  C   TYR L  86      31.434  18.288  39.709  1.00 43.91           C  
ATOM    661  O   TYR L  86      32.393  18.869  39.202  1.00 44.88           O  
ATOM    662  N   PHE L  87      30.152  18.599  39.399  1.00 42.91           N  
ATOM    663  CA  PHE L  87      29.836  19.601  38.418  1.00 41.15           C  
ATOM    664  CB  PHE L  87      28.939  19.101  37.269  1.00 40.19           C  
ATOM    665  CG  PHE L  87      29.593  17.966  36.558  1.00 40.40           C  
ATOM    666  CD1 PHE L  87      30.515  18.184  35.560  1.00 40.84           C  
ATOM    667  CD2 PHE L  87      29.278  16.671  36.895  1.00 40.67           C  
ATOM    668  CE1 PHE L  87      31.108  17.128  34.908  1.00 40.97           C  
ATOM    669  CE2 PHE L  87      29.866  15.611  36.245  1.00 40.01           C  
ATOM    670  CZ  PHE L  87      30.785  15.837  35.249  1.00 40.40           C  
ATOM    671  C   PHE L  87      29.035  20.689  39.075  1.00 40.91           C  
ATOM    672  O   PHE L  87      28.356  20.464  40.076  1.00 41.03           O  
ATOM    673  N   CYS L  88      29.114  21.917  38.517  1.00 39.53           N  
ATOM    674  CA  CYS L  88      28.355  23.038  38.997  1.00 39.64           C  
ATOM    675  CB  CYS L  88      29.230  24.254  39.381  1.00 41.02           C  
ATOM    676  SG  CYS L  88      30.358  24.770  38.048  1.00 44.06           S  
ATOM    677  C   CYS L  88      27.446  23.440  37.873  1.00 39.92           C  
ATOM    678  O   CYS L  88      27.761  23.208  36.708  1.00 38.88           O  
ATOM    679  N   GLN L  89      26.268  24.017  38.192  1.00 41.35           N  
ATOM    680  CA  GLN L  89      25.345  24.398  37.156  1.00 41.32           C  
ATOM    681  CB  GLN L  89      24.331  23.282  36.828  1.00 41.13           C  
ATOM    682  CG  GLN L  89      23.211  23.669  35.855  1.00 40.89           C  
ATOM    683  CD  GLN L  89      21.919  23.825  36.653  1.00 41.20           C  
ATOM    684  OE1 GLN L  89      21.772  23.252  37.732  1.00 41.52           O  
ATOM    685  NE2 GLN L  89      20.949  24.602  36.099  1.00 40.71           N  
ATOM    686  C   GLN L  89      24.600  25.615  37.595  1.00 40.86           C  
ATOM    687  O   GLN L  89      24.158  25.719  38.736  1.00 41.58           O  
ATOM    688  N   GLN L  90      24.441  26.568  36.663  1.00 41.69           N  
ATOM    689  CA  GLN L  90      23.786  27.823  36.879  1.00 43.03           C  
ATOM    690  CB  GLN L  90      24.520  28.913  36.078  1.00 41.43           C  
ATOM    691  CG  GLN L  90      23.676  30.089  35.627  1.00 41.91           C  
ATOM    692  CD  GLN L  90      23.031  29.646  34.322  1.00 42.29           C  
ATOM    693  OE1 GLN L  90      22.005  30.175  33.906  1.00 43.59           O  
ATOM    694  NE2 GLN L  90      23.648  28.641  33.648  1.00 42.21           N  
ATOM    695  C   GLN L  90      22.348  27.712  36.440  1.00 44.16           C  
ATOM    696  O   GLN L  90      22.056  27.282  35.328  1.00 45.04           O  
ATOM    697  N   GLY L  91      21.454  27.971  37.416  1.00 31.72           N  
ATOM    698  CA  GLY L  91      20.018  28.040  37.404  1.00 32.15           C  
ATOM    699  C   GLY L  91      19.499  29.347  36.882  1.00 32.90           C  
ATOM    700  O   GLY L  91      18.297  29.493  36.701  1.00 32.54           O  
ATOM    701  N   ASN L  92      20.356  30.377  36.798  1.00 33.73           N  
ATOM    702  CA  ASN L  92      19.921  31.727  36.551  1.00 35.20           C  
ATOM    703  CB  ASN L  92      21.106  32.702  36.638  1.00 36.07           C  
ATOM    704  CG  ASN L  92      20.555  34.115  36.683  1.00 29.87           C  
ATOM    705  OD1 ASN L  92      19.535  34.377  37.318  1.00 33.42           O  
ATOM    706  ND2 ASN L  92      21.241  35.056  35.983  1.00 30.27           N  
ATOM    707  C   ASN L  92      19.231  31.971  35.240  1.00 35.28           C  
ATOM    708  O   ASN L  92      18.081  32.408  35.231  1.00 36.11           O  
ATOM    709  N   THR L  93      19.884  31.689  34.096  1.00 33.94           N  
ATOM    710  CA  THR L  93      19.260  32.037  32.851  1.00 32.22           C  
ATOM    711  CB  THR L  93      19.892  33.236  32.199  1.00 34.20           C  
ATOM    712  OG1 THR L  93      19.848  34.355  33.074  1.00 36.48           O  
ATOM    713  CG2 THR L  93      19.130  33.559  30.904  1.00 35.61           C  
ATOM    714  C   THR L  93      19.411  30.897  31.898  1.00 31.61           C  
ATOM    715  O   THR L  93      20.347  30.106  31.982  1.00 31.33           O  
ATOM    716  N   PHE L  94      18.459  30.796  30.954  1.00 32.71           N  
ATOM    717  CA  PHE L  94      18.450  29.795  29.929  1.00 31.03           C  
ATOM    718  CB  PHE L  94      17.061  29.745  29.252  1.00 30.60           C  
ATOM    719  CG  PHE L  94      17.109  29.020  27.953  1.00 33.38           C  
ATOM    720  CD1 PHE L  94      17.491  29.699  26.819  1.00 32.62           C  
ATOM    721  CD2 PHE L  94      16.756  27.695  27.847  1.00 33.51           C  
ATOM    722  CE1 PHE L  94      17.542  29.075  25.597  1.00 68.63           C  
ATOM    723  CE2 PHE L  94      16.804  27.068  26.622  1.00 68.55           C  
ATOM    724  CZ  PHE L  94      17.201  27.749  25.497  1.00 68.26           C  
ATOM    725  C   PHE L  94      19.487  30.188  28.925  1.00 32.11           C  
ATOM    726  O   PHE L  94      19.703  31.377  28.705  1.00 35.52           O  
ATOM    727  N   PRO L  95      20.172  29.246  28.316  1.00 30.87           N  
ATOM    728  CA  PRO L  95      20.004  27.852  28.636  1.00 28.09           C  
ATOM    729  CD  PRO L  95      20.510  29.433  26.914  1.00 28.26           C  
ATOM    730  CB  PRO L  95      20.470  27.065  27.412  1.00 28.71           C  
ATOM    731  CG  PRO L  95      20.324  28.060  26.253  1.00 30.45           C  
ATOM    732  C   PRO L  95      20.821  27.523  29.849  1.00 28.85           C  
ATOM    733  O   PRO L  95      21.701  28.305  30.204  1.00 32.09           O  
ATOM    734  N   TYR L  96      20.555  26.367  30.488  1.00 27.05           N  
ATOM    735  CA  TYR L  96      21.311  25.986  31.646  1.00 26.96           C  
ATOM    736  CB  TYR L  96      20.659  24.897  32.514  1.00 27.11           C  
ATOM    737  CG  TYR L  96      19.489  25.496  33.217  1.00 27.51           C  
ATOM    738  CD1 TYR L  96      19.679  26.381  34.253  1.00 30.16           C  
ATOM    739  CD2 TYR L  96      18.205  25.163  32.860  1.00 27.89           C  
ATOM    740  CE1 TYR L  96      18.614  26.939  34.918  1.00 28.52           C  
ATOM    741  CE2 TYR L  96      17.133  25.716  33.519  1.00 26.69           C  
ATOM    742  CZ  TYR L  96      17.335  26.604  34.547  1.00 27.78           C  
ATOM    743  OH  TYR L  96      16.229  27.168  35.217  1.00 28.51           O  
ATOM    744  C   TYR L  96      22.636  25.461  31.187  1.00 27.42           C  
ATOM    745  O   TYR L  96      22.725  24.751  30.188  1.00 28.40           O  
ATOM    746  N   THR L  97      23.709  25.836  31.913  1.00 38.80           N  
ATOM    747  CA  THR L  97      25.050  25.449  31.586  1.00 37.17           C  
ATOM    748  CB  THR L  97      25.884  26.616  31.146  1.00 37.46           C  
ATOM    749  OG1 THR L  97      25.866  27.629  32.141  1.00 38.05           O  
ATOM    750  CG2 THR L  97      25.320  27.161  29.825  1.00 37.04           C  
ATOM    751  C   THR L  97      25.706  24.828  32.784  1.00 37.87           C  
ATOM    752  O   THR L  97      25.453  25.216  33.924  1.00 36.59           O  
ATOM    753  N   PHE L  98      26.584  23.830  32.531  1.00 39.49           N  
ATOM    754  CA  PHE L  98      27.283  23.128  33.572  1.00 39.80           C  
ATOM    755  CB  PHE L  98      27.168  21.595  33.481  1.00 37.79           C  
ATOM    756  CG  PHE L  98      25.757  21.156  33.682  1.00 36.81           C  
ATOM    757  CD1 PHE L  98      24.893  21.050  32.619  1.00 36.75           C  
ATOM    758  CD2 PHE L  98      25.300  20.840  34.938  1.00 36.42           C  
ATOM    759  CE1 PHE L  98      23.594  20.637  32.805  1.00 36.69           C  
ATOM    760  CE2 PHE L  98      24.003  20.427  35.128  1.00 36.25           C  
ATOM    761  CZ  PHE L  98      23.144  20.325  34.063  1.00 36.27           C  
ATOM    762  C   PHE L  98      28.749  23.401  33.407  1.00 40.14           C  
ATOM    763  O   PHE L  98      29.202  23.826  32.346  1.00 40.76           O  
ATOM    764  N   GLY L  99      29.530  23.177  34.484  1.00 41.49           N  
ATOM    765  CA  GLY L  99      30.952  23.360  34.430  1.00 42.77           C  
ATOM    766  C   GLY L  99      31.549  22.096  33.888  1.00 43.81           C  
ATOM    767  O   GLY L  99      30.859  21.095  33.707  1.00 43.32           O  
ATOM    768  N   GLY L 100      32.872  22.123  33.636  1.00 44.15           N  
ATOM    769  CA  GLY L 100      33.629  21.034  33.079  1.00 43.87           C  
ATOM    770  C   GLY L 100      33.643  19.862  34.011  1.00 43.74           C  
ATOM    771  O   GLY L 100      33.686  18.715  33.568  1.00 44.52           O  
ATOM    772  N   GLY L 101      33.660  20.116  35.332  1.00 43.09           N  
ATOM    773  CA  GLY L 101      33.688  19.038  36.281  1.00 41.74           C  
ATOM    774  C   GLY L 101      35.058  18.943  36.877  1.00 41.63           C  
ATOM    775  O   GLY L 101      36.023  19.480  36.336  1.00 41.29           O  
ATOM    776  N   THR L 102      35.157  18.286  38.054  1.00 41.42           N  
ATOM    777  CA  THR L 102      36.426  18.093  38.696  1.00 41.80           C  
ATOM    778  CB  THR L 102      36.654  19.036  39.844  1.00 40.88           C  
ATOM    779  OG1 THR L 102      36.577  20.378  39.388  1.00 40.74           O  
ATOM    780  CG2 THR L 102      38.042  18.767  40.451  1.00 40.29           C  
ATOM    781  C   THR L 102      36.470  16.691  39.235  1.00 44.04           C  
ATOM    782  O   THR L 102      35.681  16.326  40.108  1.00 43.18           O  
ATOM    783  N   LYS L 103      37.413  15.865  38.735  1.00 46.76           N  
ATOM    784  CA  LYS L 103      37.520  14.514  39.214  1.00 47.48           C  
ATOM    785  CB  LYS L 103      38.235  13.527  38.279  1.00 49.57           C  
ATOM    786  CG  LYS L 103      37.406  12.968  37.132  1.00 52.16           C  
ATOM    787  CD  LYS L 103      38.230  12.050  36.230  1.00 54.23           C  
ATOM    788  CE  LYS L 103      38.867  10.883  36.992  1.00 55.73           C  
ATOM    789  NZ  LYS L 103      39.647  10.031  36.066  1.00 56.68           N1+
ATOM    790  C   LYS L 103      38.382  14.514  40.425  1.00 47.22           C  
ATOM    791  O   LYS L 103      39.464  15.097  40.435  1.00 47.26           O  
ATOM    792  N   VAL L 104      37.920  13.827  41.481  1.00 46.94           N  
ATOM    793  CA  VAL L 104      38.698  13.737  42.676  1.00 46.87           C  
ATOM    794  CB  VAL L 104      37.868  13.557  43.910  1.00 45.11           C  
ATOM    795  CG1 VAL L 104      37.108  12.227  43.787  1.00  0.00           C  
ATOM    796  CG2 VAL L 104      38.787  13.638  45.140  1.00  0.00           C  
ATOM    797  C   VAL L 104      39.609  12.554  42.543  1.00 48.41           C  
ATOM    798  O   VAL L 104      39.262  11.561  41.902  1.00 48.69           O  
ATOM    799  N   GLU L 105      40.815  12.661  43.144  1.00 49.86           N  
ATOM    800  CA  GLU L 105      41.832  11.643  43.119  1.00 50.89           C  
ATOM    801  CB  GLU L 105      43.203  12.089  42.594  1.00 53.11           C  
ATOM    802  CG  GLU L 105      43.397  12.115  41.086  1.00 55.87           C  
ATOM    803  CD  GLU L 105      44.874  12.419  40.884  1.00 58.10           C  
ATOM    804  OE1 GLU L 105      45.264  13.603  41.069  1.00 59.81           O  
ATOM    805  OE2 GLU L 105      45.635  11.470  40.561  1.00 58.87           O1-
ATOM    806  C   GLU L 105      42.164  11.227  44.514  1.00 51.21           C  
ATOM    807  O   GLU L 105      41.928  11.948  45.479  1.00 51.53           O  
ATOM    808  N   MET L 106      42.767  10.025  44.593  1.00 51.49           N  
ATOM    809  CA  MET L 106      43.152   9.260  45.743  1.00 51.06           C  
ATOM    810  CB  MET L 106      43.512   7.807  45.393  1.00 51.24           C  
ATOM    811  CG  MET L 106      43.801   6.949  46.627  1.00  0.00           C  
ATOM    812  SD  MET L 106      44.230   5.220  46.266  1.00  0.00           S  
ATOM    813  CE  MET L 106      44.281   4.713  48.009  1.00  0.00           C  
ATOM    814  C   MET L 106      44.282   9.781  46.568  1.00 50.87           C  
ATOM    815  O   MET L 106      44.273   9.452  47.747  1.00 50.50           O  
ATOM    816  N   ARG L 107      45.289  10.486  45.997  1.00 50.93           N  
ATOM    817  CA  ARG L 107      46.490  11.003  46.636  1.00 51.51           C  
ATOM    818  CB  ARG L 107      46.448  12.520  46.904  1.00 52.02           C  
ATOM    819  CG  ARG L 107      47.718  13.050  47.577  1.00 54.03           C  
ATOM    820  CD  ARG L 107      47.686  14.554  47.864  1.00 55.78           C  
ATOM    821  NE  ARG L 107      48.982  14.919  48.506  1.00  0.00           N  
ATOM    822  CZ  ARG L 107      49.247  16.222  48.816  1.00  0.00           C  
ATOM    823  NH1 ARG L 107      48.315  17.187  48.560  1.00  0.00           N1+
ATOM    824  NH2 ARG L 107      50.443  16.560  49.380  1.00  0.00           N  
ATOM    825  C   ARG L 107      46.829  10.332  47.963  1.00 51.73           C  
ATOM    826  O   ARG L 107      47.778   9.504  47.986  1.00 51.17           O  
ATOM    827  OXT ARG L 107      46.147  10.644  48.975  1.00  0.00           O1-
TER     828      ARG L 107 
ATOM    829  N   GLN H 108       9.149   6.061  45.812  1.00 64.75           N1+
ATOM    830  CA  GLN H 108      10.170   7.066  45.432  1.00 64.21           C  
ATOM    831  CB  GLN H 108      11.593   6.495  45.473  1.00 66.11           C  
ATOM    832  CG  GLN H 108      12.177   6.230  46.853  1.00 68.11           C  
ATOM    833  CD  GLN H 108      13.615   5.812  46.594  1.00 67.68           C  
ATOM    834  OE1 GLN H 108      14.557   6.477  47.019  1.00 66.72           O  
ATOM    835  NE2 GLN H 108      13.792   4.686  45.849  1.00 74.94           N  
ATOM    836  C   GLN H 108      10.001   7.526  44.027  1.00 63.75           C  
ATOM    837  O   GLN H 108       9.530   6.781  43.170  1.00 63.01           O  
ATOM    838  N   VAL H 109      10.389   8.788  43.760  1.00 62.27           N  
ATOM    839  CA  VAL H 109      10.321   9.251  42.411  1.00 60.52           C  
ATOM    840  CB  VAL H 109      10.315  10.741  42.270  1.00 60.11           C  
ATOM    841  CG1 VAL H 109      10.506  11.081  40.783  1.00 65.21           C  
ATOM    842  CG2 VAL H 109       8.999  11.279  42.859  1.00 64.52           C  
ATOM    843  C   VAL H 109      11.521   8.724  41.709  1.00 59.25           C  
ATOM    844  O   VAL H 109      12.638   8.825  42.214  1.00 58.06           O  
ATOM    845  N   GLN H 110      11.312   8.130  40.520  1.00 57.63           N  
ATOM    846  CA  GLN H 110      12.428   7.586  39.814  1.00 57.03           C  
ATOM    847  CB  GLN H 110      12.714   6.125  40.197  1.00 59.42           C  
ATOM    848  CG  GLN H 110      13.925   5.539  39.479  1.00 65.84           C  
ATOM    849  CD  GLN H 110      14.190   4.157  40.052  1.00 68.18           C  
ATOM    850  OE1 GLN H 110      13.281   3.477  40.523  1.00 69.63           O  
ATOM    851  NE2 GLN H 110      15.481   3.732  40.013  1.00 68.61           N  
ATOM    852  C   GLN H 110      12.131   7.635  38.349  1.00 55.99           C  
ATOM    853  O   GLN H 110      10.974   7.577  37.935  1.00 55.27           O  
ATOM    854  N   LEU H 111      13.181   7.791  37.515  1.00 54.61           N  
ATOM    855  CA  LEU H 111      12.939   7.743  36.103  1.00 53.18           C  
ATOM    856  CB  LEU H 111      13.270   9.009  35.292  1.00 52.65           C  
ATOM    857  CG  LEU H 111      12.404  10.227  35.649  1.00 51.65           C  
ATOM    858  CD1 LEU H 111      12.967  11.027  36.827  1.00 51.18           C  
ATOM    859  CD2 LEU H 111      12.127  11.083  34.423  1.00 50.75           C  
ATOM    860  C   LEU H 111      13.760   6.638  35.530  1.00 53.07           C  
ATOM    861  O   LEU H 111      14.978   6.590  35.706  1.00 52.53           O  
ATOM    862  N   GLN H 112      13.105   5.703  34.818  1.00 53.04           N  
ATOM    863  CA  GLN H 112      13.875   4.650  34.238  1.00 54.27           C  
ATOM    864  CB  GLN H 112      13.241   3.250  34.322  1.00 57.36           C  
ATOM    865  CG  GLN H 112      13.184   2.731  35.761  1.00 61.75           C  
ATOM    866  CD  GLN H 112      12.929   1.232  35.736  1.00 65.40           C  
ATOM    867  OE1 GLN H 112      13.030   0.590  34.692  1.00 66.84           O  
ATOM    868  NE2 GLN H 112      12.605   0.653  36.923  1.00 67.01           N  
ATOM    869  C   GLN H 112      14.118   5.006  32.812  1.00 53.95           C  
ATOM    870  O   GLN H 112      13.216   5.442  32.098  1.00 53.74           O  
ATOM    871  N   GLN H 113      15.381   4.848  32.379  1.00 53.99           N  
ATOM    872  CA  GLN H 113      15.794   5.203  31.054  1.00 53.75           C  
ATOM    873  CB  GLN H 113      17.193   5.848  31.015  1.00 52.38           C  
ATOM    874  CG  GLN H 113      17.278   7.240  31.648  1.00 50.39           C  
ATOM    875  CD  GLN H 113      17.265   8.288  30.543  1.00 50.15           C  
ATOM    876  OE1 GLN H 113      18.256   8.480  29.839  1.00 49.70           O  
ATOM    877  NE2 GLN H 113      16.117   8.991  30.386  1.00 48.29           N  
ATOM    878  C   GLN H 113      15.859   3.965  30.221  1.00 54.25           C  
ATOM    879  O   GLN H 113      15.861   2.851  30.738  1.00 54.90           O  
ATOM    880  N   SER H 114      15.910   4.144  28.886  1.00 55.55           N  
ATOM    881  CA  SER H 114      15.969   3.038  27.978  1.00 56.65           C  
ATOM    882  CB  SER H 114      15.778   3.435  26.505  1.00 55.79           C  
ATOM    883  OG  SER H 114      14.486   3.989  26.312  1.00 67.33           O  
ATOM    884  C   SER H 114      17.314   2.412  28.101  1.00 57.78           C  
ATOM    885  O   SER H 114      18.252   2.998  28.640  1.00 58.15           O  
ATOM    886  N   GLY H 115      17.428   1.171  27.597  1.00 58.32           N  
ATOM    887  CA  GLY H 115      18.663   0.456  27.688  1.00 58.09           C  
ATOM    888  C   GLY H 115      19.575   1.007  26.651  1.00 57.88           C  
ATOM    889  O   GLY H 115      19.153   1.771  25.782  1.00 59.34           O  
ATOM    890  N   ALA H 116      20.853   0.579  26.708  1.00 55.18           N  
ATOM    891  CA  ALA H 116      21.859   1.059  25.808  1.00 55.30           C  
ATOM    892  CB  ALA H 116      23.206   0.330  25.940  1.00 51.76           C  
ATOM    893  C   ALA H 116      21.350   0.859  24.421  1.00 54.00           C  
ATOM    894  O   ALA H 116      20.611  -0.084  24.145  1.00 54.57           O  
ATOM    895  N   GLU H 117      21.721   1.777  23.509  1.00 53.72           N  
ATOM    896  CA  GLU H 117      21.172   1.720  22.187  1.00 53.77           C  
ATOM    897  CB  GLU H 117      20.265   2.932  21.912  1.00 54.77           C  
ATOM    898  CG  GLU H 117      19.311   2.773  20.732  1.00 55.85           C  
ATOM    899  CD  GLU H 117      18.048   2.084  21.228  1.00 57.68           C  
ATOM    900  OE1 GLU H 117      17.142   2.804  21.728  1.00 58.41           O  
ATOM    901  OE2 GLU H 117      17.970   0.832  21.115  1.00 57.99           O1-
ATOM    902  C   GLU H 117      22.283   1.763  21.179  1.00 53.75           C  
ATOM    903  O   GLU H 117      23.279   2.461  21.361  1.00 54.17           O  
ATOM    904  N   LEU H 118      22.139   0.983  20.085  1.00 53.35           N  
ATOM    905  CA  LEU H 118      23.090   1.006  19.004  1.00 53.79           C  
ATOM    906  CB  LEU H 118      23.774  -0.337  18.701  1.00 53.96           C  
ATOM    907  CG  LEU H 118      24.831  -0.763  19.729  1.00 53.52           C  
ATOM    908  CD1 LEU H 118      24.210  -0.999  21.111  1.00 53.28           C  
ATOM    909  CD2 LEU H 118      25.640  -1.966  19.220  1.00 54.03           C  
ATOM    910  C   LEU H 118      22.349   1.371  17.759  1.00 53.67           C  
ATOM    911  O   LEU H 118      21.258   0.864  17.502  1.00 55.09           O  
ATOM    912  N   ALA H 119      22.926   2.278  16.947  1.00 52.63           N  
ATOM    913  CA  ALA H 119      22.259   2.648  15.735  1.00 52.72           C  
ATOM    914  CB  ALA H 119      21.379   3.902  15.879  1.00 52.57           C  
ATOM    915  C   ALA H 119      23.298   2.941  14.706  1.00 52.28           C  
ATOM    916  O   ALA H 119      24.437   3.276  15.028  1.00 51.17           O  
ATOM    917  N   GLU H 120      22.924   2.789  13.421  1.00 51.56           N  
ATOM    918  CA  GLU H 120      23.824   3.079  12.346  1.00 52.00           C  
ATOM    919  CB  GLU H 120      23.495   2.346  11.030  1.00 53.96           C  
ATOM    920  CG  GLU H 120      23.779   0.840  11.063  1.00 64.24           C  
ATOM    921  CD  GLU H 120      22.573   0.117  11.650  1.00 64.85           C  
ATOM    922  OE1 GLU H 120      21.452   0.687  11.589  1.00  0.00           O  
ATOM    923  OE2 GLU H 120      22.759  -1.021  12.159  1.00  0.00           O1-
ATOM    924  C   GLU H 120      23.750   4.547  12.092  1.00 52.34           C  
ATOM    925  O   GLU H 120      22.760   5.201  12.415  1.00 51.66           O  
ATOM    926  N   PRO H 121      24.790   5.087  11.524  1.00 52.86           N  
ATOM    927  CA  PRO H 121      24.802   6.495  11.260  1.00 52.98           C  
ATOM    928  CD  PRO H 121      26.128   4.555  11.732  1.00 58.08           C  
ATOM    929  CB  PRO H 121      26.242   6.832  10.877  1.00 52.40           C  
ATOM    930  CG  PRO H 121      27.070   5.766  11.620  1.00 57.91           C  
ATOM    931  C   PRO H 121      23.793   6.834  10.215  1.00 53.65           C  
ATOM    932  O   PRO H 121      23.605   6.045   9.289  1.00 54.05           O  
ATOM    933  N   GLY H 122      23.137   8.002  10.348  1.00 54.76           N  
ATOM    934  CA  GLY H 122      22.163   8.435   9.390  1.00 55.08           C  
ATOM    935  C   GLY H 122      20.798   8.056   9.879  1.00 55.56           C  
ATOM    936  O   GLY H 122      19.792   8.545   9.366  1.00 56.26           O  
ATOM    937  N   ALA H 123      20.732   7.165  10.886  1.00 54.59           N  
ATOM    938  CA  ALA H 123      19.485   6.708  11.436  1.00 53.72           C  
ATOM    939  CB  ALA H 123      19.550   5.279  12.001  1.00 53.69           C  
ATOM    940  C   ALA H 123      19.083   7.616  12.557  1.00 53.99           C  
ATOM    941  O   ALA H 123      19.751   8.609  12.843  1.00 53.54           O  
ATOM    942  N   SER H 124      17.929   7.317  13.192  1.00 54.51           N  
ATOM    943  CA  SER H 124      17.460   8.106  14.297  1.00 54.76           C  
ATOM    944  CB  SER H 124      16.246   8.983  13.949  1.00 55.75           C  
ATOM    945  OG  SER H 124      16.596   9.929  12.951  1.00 58.16           O  
ATOM    946  C   SER H 124      17.018   7.170  15.382  1.00 53.58           C  
ATOM    947  O   SER H 124      16.768   5.990  15.137  1.00 55.15           O  
ATOM    948  N   VAL H 125      16.931   7.674  16.633  1.00 51.58           N  
ATOM    949  CA  VAL H 125      16.508   6.826  17.710  1.00 51.39           C  
ATOM    950  CB  VAL H 125      17.659   6.281  18.503  1.00 49.69           C  
ATOM    951  CG1 VAL H 125      18.303   7.426  19.300  1.00 48.60           C  
ATOM    952  CG2 VAL H 125      17.157   5.117  19.366  1.00 48.67           C  
ATOM    953  C   VAL H 125      15.639   7.623  18.640  1.00 52.74           C  
ATOM    954  O   VAL H 125      15.735   8.849  18.703  1.00 53.19           O  
ATOM    955  N   LYS H 126      14.724   6.942  19.363  1.00 52.67           N  
ATOM    956  CA  LYS H 126      13.927   7.622  20.348  1.00 52.39           C  
ATOM    957  CB  LYS H 126      12.397   7.551  20.165  1.00 54.37           C  
ATOM    958  CG  LYS H 126      11.790   8.696  19.352  1.00 56.23           C  
ATOM    959  CD  LYS H 126      10.270   8.584  19.196  1.00 57.75           C  
ATOM    960  CE  LYS H 126       9.598   9.894  18.777  1.00 58.05           C  
ATOM    961  NZ  LYS H 126       8.145   9.684  18.601  1.00 58.51           N1+
ATOM    962  C   LYS H 126      14.198   7.009  21.680  1.00 51.38           C  
ATOM    963  O   LYS H 126      13.860   5.852  21.926  1.00 51.67           O  
ATOM    964  N   MET H 127      14.804   7.796  22.586  1.00 49.58           N  
ATOM    965  CA  MET H 127      15.121   7.340  23.910  1.00 49.40           C  
ATOM    966  CB  MET H 127      16.223   8.175  24.570  1.00 49.42           C  
ATOM    967  CG  MET H 127      17.503   8.205  23.744  1.00 22.58           C  
ATOM    968  SD  MET H 127      18.781   9.337  24.350  1.00 25.16           S  
ATOM    969  CE  MET H 127      19.676   9.330  22.770  1.00 24.46           C  
ATOM    970  C   MET H 127      13.905   7.514  24.760  1.00 49.15           C  
ATOM    971  O   MET H 127      13.054   8.352  24.468  1.00 50.51           O  
ATOM    972  N   SER H 128      13.797   6.732  25.854  1.00 48.16           N  
ATOM    973  CA  SER H 128      12.622   6.845  26.671  1.00 47.46           C  
ATOM    974  CB  SER H 128      11.811   5.542  26.778  1.00 47.91           C  
ATOM    975  OG  SER H 128      11.305   5.166  25.506  1.00 49.55           O  
ATOM    976  C   SER H 128      12.989   7.206  28.082  1.00 47.69           C  
ATOM    977  O   SER H 128      14.045   6.823  28.583  1.00 47.64           O  
ATOM    978  N   CYS H 129      12.109   7.989  28.750  1.00 46.89           N  
ATOM    979  CA  CYS H 129      12.267   8.318  30.143  1.00 46.24           C  
ATOM    980  CB  CYS H 129      12.331   9.806  30.506  1.00 44.75           C  
ATOM    981  SG  CYS H 129      13.522  10.774  29.581  1.00 45.99           S  
ATOM    982  C   CYS H 129      10.958   8.008  30.777  1.00 47.42           C  
ATOM    983  O   CYS H 129      10.004   8.765  30.602  1.00 47.79           O  
ATOM    984  N   LYS H 130      10.885   6.931  31.573  1.00 49.99           N  
ATOM    985  CA  LYS H 130       9.633   6.602  32.187  1.00 51.06           C  
ATOM    986  CB  LYS H 130       9.426   5.085  32.324  1.00 51.89           C  
ATOM    987  CG  LYS H 130       7.994   4.697  32.689  1.00 55.25           C  
ATOM    988  CD  LYS H 130       7.694   3.211  32.488  1.00 57.31           C  
ATOM    989  CE  LYS H 130       7.536   2.434  33.794  1.00 59.18           C  
ATOM    990  NZ  LYS H 130       8.747   2.595  34.627  1.00 61.10           N1+
ATOM    991  C   LYS H 130       9.638   7.189  33.562  1.00 51.25           C  
ATOM    992  O   LYS H 130      10.537   6.929  34.357  1.00 51.38           O  
ATOM    993  N   ALA H 131       8.608   7.994  33.883  1.00 50.88           N  
ATOM    994  CA  ALA H 131       8.554   8.634  35.164  1.00 50.68           C  
ATOM    995  CB  ALA H 131       8.123  10.109  35.088  1.00 50.31           C  
ATOM    996  C   ALA H 131       7.566   7.913  36.023  1.00 50.80           C  
ATOM    997  O   ALA H 131       6.542   7.415  35.555  1.00 51.08           O  
ATOM    998  N   SER H 132       7.885   7.811  37.327  1.00 50.73           N  
ATOM    999  CA  SER H 132       7.002   7.136  38.230  1.00 50.87           C  
ATOM   1000  CB  SER H 132       7.278   5.626  38.275  1.00 51.78           C  
ATOM   1001  OG  SER H 132       6.449   4.995  39.236  1.00 29.73           O  
ATOM   1002  C   SER H 132       7.254   7.669  39.605  1.00 51.11           C  
ATOM   1003  O   SER H 132       8.385   8.005  39.950  1.00 51.79           O  
ATOM   1004  N   GLY H 133       6.196   7.677  40.449  1.00 31.65           N  
ATOM   1005  CA  GLY H 133       6.311   8.073  41.823  1.00 30.73           C  
ATOM   1006  C   GLY H 133       5.823   9.475  42.006  1.00 31.09           C  
ATOM   1007  O   GLY H 133       5.684   9.936  43.138  1.00 30.86           O  
ATOM   1008  N   TYR H 134       5.566  10.205  40.905  1.00 31.47           N  
ATOM   1009  CA  TYR H 134       5.085  11.547  41.058  1.00 32.13           C  
ATOM   1010  CB  TYR H 134       6.202  12.610  41.090  1.00 31.28           C  
ATOM   1011  CG  TYR H 134       6.898  12.683  39.771  1.00 29.33           C  
ATOM   1012  CD1 TYR H 134       7.800  11.718  39.385  1.00 28.60           C  
ATOM   1013  CD2 TYR H 134       6.664  13.745  38.926  1.00 28.20           C  
ATOM   1014  CE1 TYR H 134       8.442  11.804  38.171  1.00 29.24           C  
ATOM   1015  CE2 TYR H 134       7.303  13.836  37.710  1.00 28.35           C  
ATOM   1016  CZ  TYR H 134       8.193  12.862  37.329  1.00 28.85           C  
ATOM   1017  OH  TYR H 134       8.851  12.951  36.083  1.00 29.42           O  
ATOM   1018  C   TYR H 134       4.153  11.860  39.924  1.00 33.46           C  
ATOM   1019  O   TYR H 134       3.948  11.043  39.025  1.00 33.92           O  
ATOM   1020  N   THR H 135       3.527  13.058  39.970  1.00 34.26           N  
ATOM   1021  CA  THR H 135       2.624  13.479  38.932  1.00 35.66           C  
ATOM   1022  CB  THR H 135       1.746  14.625  39.346  1.00 36.68           C  
ATOM   1023  OG1 THR H 135       0.998  14.269  40.499  1.00 38.82           O  
ATOM   1024  CG2 THR H 135       0.793  14.973  38.189  1.00 36.58           C  
ATOM   1025  C   THR H 135       3.452  13.943  37.775  1.00 36.23           C  
ATOM   1026  O   THR H 135       4.143  14.956  37.843  1.00 38.76           O  
ATOM   1027  N   PHE H 136       3.342  13.214  36.653  1.00 34.79           N  
ATOM   1028  CA  PHE H 136       4.129  13.404  35.464  1.00 34.01           C  
ATOM   1029  CB  PHE H 136       3.794  12.311  34.428  1.00 33.44           C  
ATOM   1030  CG  PHE H 136       4.606  12.492  33.196  1.00 33.75           C  
ATOM   1031  CD1 PHE H 136       5.964  12.277  33.224  1.00 35.09           C  
ATOM   1032  CD2 PHE H 136       4.005  12.836  32.006  1.00 34.19           C  
ATOM   1033  CE1 PHE H 136       6.722  12.430  32.087  1.00 33.21           C  
ATOM   1034  CE2 PHE H 136       4.757  12.989  30.866  1.00 34.59           C  
ATOM   1035  CZ  PHE H 136       6.116  12.789  30.906  1.00 34.20           C  
ATOM   1036  C   PHE H 136       3.876  14.754  34.850  1.00 33.96           C  
ATOM   1037  O   PHE H 136       4.809  15.425  34.410  1.00 35.27           O  
ATOM   1038  N   SER H 137       2.603  15.184  34.797  1.00 34.40           N  
ATOM   1039  CA  SER H 137       2.206  16.409  34.154  1.00 33.39           C  
ATOM   1040  CB  SER H 137       0.677  16.528  34.058  1.00 35.13           C  
ATOM   1041  OG  SER H 137       0.142  15.397  33.387  1.00  0.00           O  
ATOM   1042  C   SER H 137       2.681  17.601  34.930  1.00 33.03           C  
ATOM   1043  O   SER H 137       2.794  18.698  34.387  1.00 34.47           O  
ATOM   1044  N   SER H 138       2.919  17.425  36.238  1.00 32.53           N  
ATOM   1045  CA  SER H 138       3.270  18.514  37.100  1.00 31.37           C  
ATOM   1046  CB  SER H 138       3.079  18.166  38.585  1.00 31.36           C  
ATOM   1047  OG  SER H 138       1.710  17.893  38.843  1.00 33.74           O  
ATOM   1048  C   SER H 138       4.683  18.968  36.930  1.00 31.85           C  
ATOM   1049  O   SER H 138       4.984  20.118  37.244  1.00 32.45           O  
ATOM   1050  N   PHE H 139       5.595  18.104  36.442  1.00 32.04           N  
ATOM   1051  CA  PHE H 139       6.964  18.528  36.430  1.00 30.91           C  
ATOM   1052  CB  PHE H 139       7.861  17.666  37.331  1.00 31.73           C  
ATOM   1053  CG  PHE H 139       7.379  17.891  38.723  1.00 31.40           C  
ATOM   1054  CD1 PHE H 139       7.740  19.025  39.410  1.00 32.23           C  
ATOM   1055  CD2 PHE H 139       6.566  16.972  39.346  1.00 31.41           C  
ATOM   1056  CE1 PHE H 139       7.297  19.238  40.693  1.00 32.62           C  
ATOM   1057  CE2 PHE H 139       6.121  17.178  40.631  1.00 31.60           C  
ATOM   1058  CZ  PHE H 139       6.488  18.315  41.308  1.00 31.56           C  
ATOM   1059  C   PHE H 139       7.509  18.483  35.049  1.00 29.89           C  
ATOM   1060  O   PHE H 139       7.148  17.682  34.194  1.00 30.32           O  
ATOM   1061  N   TRP H 140       8.421  19.413  34.800  1.00 47.42           N  
ATOM   1062  CA  TRP H 140       9.073  19.523  33.528  1.00 46.20           C  
ATOM   1063  CB  TRP H 140       9.559  20.968  33.290  1.00 53.03           C  
ATOM   1064  CG  TRP H 140       8.362  21.899  33.247  1.00 53.14           C  
ATOM   1065  CD2 TRP H 140       8.351  23.302  32.923  1.00 52.31           C  
ATOM   1066  CD1 TRP H 140       7.061  21.557  33.476  1.00 53.62           C  
ATOM   1067  NE1 TRP H 140       6.243  22.644  33.299  1.00 52.94           N  
ATOM   1068  CE2 TRP H 140       7.020  23.724  32.956  1.00 52.14           C  
ATOM   1069  CE3 TRP H 140       9.362  24.172  32.627  1.00 51.34           C  
ATOM   1070  CZ2 TRP H 140       6.678  25.019  32.687  1.00 52.18           C  
ATOM   1071  CZ3 TRP H 140       9.009  25.473  32.340  1.00 51.53           C  
ATOM   1072  CH2 TRP H 140       7.694  25.888  32.367  1.00 52.83           C  
ATOM   1073  C   TRP H 140      10.194  18.530  33.445  1.00 44.51           C  
ATOM   1074  O   TRP H 140      10.787  18.159  34.457  1.00 44.97           O  
ATOM   1075  N   MET H 141      10.492  18.023  32.229  1.00 42.32           N  
ATOM   1076  CA  MET H 141      11.583  17.097  32.160  1.00 41.58           C  
ATOM   1077  CB  MET H 141      11.259  15.695  31.661  1.00 39.84           C  
ATOM   1078  CG  MET H 141      10.417  14.942  32.673  1.00 19.95           C  
ATOM   1079  SD  MET H 141      10.737  13.171  32.668  1.00 21.64           S  
ATOM   1080  CE  MET H 141      11.189  13.265  30.926  1.00 18.93           C  
ATOM   1081  C   MET H 141      12.668  17.641  31.301  1.00 42.56           C  
ATOM   1082  O   MET H 141      12.425  18.266  30.271  1.00 42.81           O  
ATOM   1083  N   HIS H 142      13.918  17.380  31.729  1.00 42.46           N  
ATOM   1084  CA  HIS H 142      15.081  17.890  31.063  1.00 42.10           C  
ATOM   1085  ND1 HIS H 142      16.439  21.009  32.791  1.00 20.45           N  
ATOM   1086  CG  HIS H 142      15.597  19.996  32.396  1.00 26.15           C  
ATOM   1087  CB  HIS H 142      16.070  18.646  31.970  1.00 42.71           C  
ATOM   1088  NE2 HIS H 142      14.374  21.818  32.903  1.00 18.04           N  
ATOM   1089  CD2 HIS H 142      14.340  20.506  32.474  1.00 19.67           C  
ATOM   1090  CE1 HIS H 142      15.655  22.077  33.082  1.00 18.49           C  
ATOM   1091  C   HIS H 142      15.886  16.757  30.515  1.00 42.17           C  
ATOM   1092  O   HIS H 142      15.814  15.633  31.008  1.00 41.56           O  
ATOM   1093  N   TRP H 143      16.683  17.050  29.462  1.00 41.80           N  
ATOM   1094  CA  TRP H 143      17.539  16.067  28.862  1.00 41.13           C  
ATOM   1095  CB  TRP H 143      17.098  15.708  27.439  1.00 42.54           C  
ATOM   1096  CG  TRP H 143      15.772  14.988  27.406  1.00 44.88           C  
ATOM   1097  CD2 TRP H 143      15.629  13.591  27.116  1.00 46.34           C  
ATOM   1098  CD1 TRP H 143      14.510  15.477  27.589  1.00 45.45           C  
ATOM   1099  NE1 TRP H 143      13.588  14.472  27.423  1.00 46.33           N  
ATOM   1100  CE2 TRP H 143      14.263  13.305  27.129  1.00 46.70           C  
ATOM   1101  CE3 TRP H 143      16.559  12.630  26.843  1.00 46.18           C  
ATOM   1102  CZ2 TRP H 143      13.806  12.048  26.858  1.00 46.97           C  
ATOM   1103  CZ3 TRP H 143      16.096  11.356  26.598  1.00 46.57           C  
ATOM   1104  CH2 TRP H 143      14.745  11.073  26.603  1.00 46.68           C  
ATOM   1105  C   TRP H 143      18.931  16.631  28.803  1.00 41.54           C  
ATOM   1106  O   TRP H 143      19.135  17.761  28.363  1.00 42.28           O  
ATOM   1107  N   VAL H 144      19.931  15.835  29.245  1.00 40.82           N  
ATOM   1108  CA  VAL H 144      21.298  16.281  29.283  1.00 40.25           C  
ATOM   1109  CB  VAL H 144      21.860  16.349  30.675  1.00 39.59           C  
ATOM   1110  CG1 VAL H 144      23.336  16.764  30.596  1.00 40.54           C  
ATOM   1111  CG2 VAL H 144      20.993  17.308  31.509  1.00 40.16           C  
ATOM   1112  C   VAL H 144      22.150  15.320  28.497  1.00 41.71           C  
ATOM   1113  O   VAL H 144      21.887  14.119  28.444  1.00 41.96           O  
ATOM   1114  N   LYS H 145      23.214  15.861  27.871  1.00 43.74           N  
ATOM   1115  CA  LYS H 145      24.149  15.172  27.014  1.00 45.52           C  
ATOM   1116  CB  LYS H 145      24.469  16.067  25.803  1.00 45.75           C  
ATOM   1117  CG  LYS H 145      25.638  15.670  24.897  1.00 46.39           C  
ATOM   1118  CD  LYS H 145      25.300  14.798  23.693  1.00 47.90           C  
ATOM   1119  CE  LYS H 145      26.459  14.751  22.690  1.00 48.44           C  
ATOM   1120  NZ  LYS H 145      25.956  14.493  21.323  1.00 49.37           N1+
ATOM   1121  C   LYS H 145      25.459  15.065  27.734  1.00 47.14           C  
ATOM   1122  O   LYS H 145      25.895  16.018  28.380  1.00 47.23           O  
ATOM   1123  N   GLN H 146      26.128  13.897  27.652  1.00 49.45           N  
ATOM   1124  CA  GLN H 146      27.441  13.813  28.230  1.00 51.35           C  
ATOM   1125  CB  GLN H 146      27.467  13.156  29.619  1.00 48.89           C  
ATOM   1126  CG  GLN H 146      28.853  13.170  30.264  1.00 47.07           C  
ATOM   1127  CD  GLN H 146      28.682  12.753  31.716  1.00 47.24           C  
ATOM   1128  OE1 GLN H 146      27.636  12.243  32.108  1.00 47.06           O  
ATOM   1129  NE2 GLN H 146      29.738  12.982  32.542  1.00 46.46           N  
ATOM   1130  C   GLN H 146      28.314  13.012  27.317  1.00 53.99           C  
ATOM   1131  O   GLN H 146      28.130  11.805  27.156  1.00 53.61           O  
ATOM   1132  N   ARG H 147      29.306  13.686  26.705  1.00 57.19           N  
ATOM   1133  CA  ARG H 147      30.231  13.070  25.799  1.00 60.28           C  
ATOM   1134  CB  ARG H 147      30.901  14.088  24.860  1.00 64.36           C  
ATOM   1135  CG  ARG H 147      29.884  14.821  23.979  1.00 65.82           C  
ATOM   1136  CD  ARG H 147      30.444  16.020  23.209  1.00 67.02           C  
ATOM   1137  NE  ARG H 147      30.855  15.551  21.855  1.00 68.26           N  
ATOM   1138  CZ  ARG H 147      32.171  15.304  21.588  1.00 69.13           C  
ATOM   1139  NH1 ARG H 147      33.108  15.507  22.555  1.00 69.26           N1+
ATOM   1140  NH2 ARG H 147      32.554  14.865  20.355  1.00 69.19           N  
ATOM   1141  C   ARG H 147      31.281  12.431  26.640  1.00 62.51           C  
ATOM   1142  O   ARG H 147      31.503  12.822  27.786  1.00 62.72           O  
ATOM   1143  N   PRO H 148      31.946  11.454  26.100  1.00 65.36           N  
ATOM   1144  CA  PRO H 148      32.896  10.751  26.893  1.00 66.08           C  
ATOM   1145  CD  PRO H 148      31.393  10.622  25.043  1.00 65.74           C  
ATOM   1146  CB  PRO H 148      33.352   9.568  26.045  1.00 66.27           C  
ATOM   1147  CG  PRO H 148      32.111   9.266  25.179  1.00 66.57           C  
ATOM   1148  C   PRO H 148      33.966  11.635  27.410  1.00 66.47           C  
ATOM   1149  O   PRO H 148      34.682  12.266  26.635  1.00 66.06           O  
ATOM   1150  N   GLY H 149      34.098  11.674  28.740  1.00 67.21           N  
ATOM   1151  CA  GLY H 149      35.171  12.406  29.328  1.00 69.08           C  
ATOM   1152  C   GLY H 149      34.935  13.884  29.309  1.00 70.13           C  
ATOM   1153  O   GLY H 149      35.895  14.650  29.317  1.00 70.09           O  
ATOM   1154  N   GLN H 150      33.674  14.358  29.287  1.00 71.60           N  
ATOM   1155  CA  GLN H 150      33.551  15.790  29.278  1.00 71.43           C  
ATOM   1156  CB  GLN H 150      33.424  16.393  27.870  1.00 73.38           C  
ATOM   1157  CG  GLN H 150      34.710  16.265  27.052  1.00 83.47           C  
ATOM   1158  CD  GLN H 150      34.469  16.877  25.681  1.00 75.37           C  
ATOM   1159  OE1 GLN H 150      33.697  17.823  25.531  1.00 78.19           O  
ATOM   1160  NE2 GLN H 150      35.141  16.310  24.644  1.00 86.23           N  
ATOM   1161  C   GLN H 150      32.366  16.231  30.074  1.00 70.73           C  
ATOM   1162  O   GLN H 150      31.690  15.436  30.720  1.00 71.61           O  
ATOM   1163  N   GLY H 151      32.098  17.552  30.026  1.00 67.64           N  
ATOM   1164  CA  GLY H 151      31.059  18.186  30.783  1.00 63.21           C  
ATOM   1165  C   GLY H 151      29.725  17.787  30.250  1.00 59.79           C  
ATOM   1166  O   GLY H 151      29.624  17.061  29.264  1.00 60.11           O  
ATOM   1167  N   LEU H 152      28.654  18.251  30.923  1.00 55.31           N  
ATOM   1168  CA  LEU H 152      27.334  17.881  30.518  1.00 51.29           C  
ATOM   1169  CB  LEU H 152      26.385  17.563  31.688  1.00 48.93           C  
ATOM   1170  CG  LEU H 152      26.935  16.504  32.659  1.00 47.63           C  
ATOM   1171  CD1 LEU H 152      28.025  17.102  33.553  1.00 47.35           C  
ATOM   1172  CD2 LEU H 152      25.827  15.809  33.458  1.00 46.73           C  
ATOM   1173  C   LEU H 152      26.731  19.030  29.777  1.00 49.98           C  
ATOM   1174  O   LEU H 152      26.913  20.185  30.154  1.00 49.67           O  
ATOM   1175  N   GLU H 153      25.998  18.736  28.684  1.00 49.45           N  
ATOM   1176  CA  GLU H 153      25.379  19.789  27.934  1.00 49.51           C  
ATOM   1177  CB  GLU H 153      25.676  19.745  26.424  1.00 50.64           C  
ATOM   1178  CG  GLU H 153      27.135  20.069  26.087  1.00 52.94           C  
ATOM   1179  CD  GLU H 153      27.315  19.999  24.576  1.00 54.55           C  
ATOM   1180  OE1 GLU H 153      26.297  20.133  23.846  1.00 56.41           O  
ATOM   1181  OE2 GLU H 153      28.478  19.813  24.131  1.00 55.44           O1-
ATOM   1182  C   GLU H 153      23.900  19.676  28.115  1.00 49.25           C  
ATOM   1183  O   GLU H 153      23.339  18.582  28.134  1.00 50.27           O  
ATOM   1184  N   TRP H 154      23.228  20.835  28.253  1.00 47.75           N  
ATOM   1185  CA  TRP H 154      21.810  20.860  28.469  1.00 46.50           C  
ATOM   1186  CB  TRP H 154      21.377  22.097  29.270  1.00 47.13           C  
ATOM   1187  CG  TRP H 154      19.902  22.179  29.558  1.00 47.23           C  
ATOM   1188  CD2 TRP H 154      18.979  22.997  28.825  1.00 47.11           C  
ATOM   1189  CD1 TRP H 154      19.181  21.552  30.529  1.00 47.66           C  
ATOM   1190  NE1 TRP H 154      17.861  21.925  30.444  1.00 47.50           N  
ATOM   1191  CE2 TRP H 154      17.723  22.815  29.401  1.00 46.92           C  
ATOM   1192  CE3 TRP H 154      19.164  23.832  27.762  1.00 46.91           C  
ATOM   1193  CZ2 TRP H 154      16.625  23.468  28.921  1.00 46.63           C  
ATOM   1194  CZ3 TRP H 154      18.053  24.488  27.278  1.00 46.49           C  
ATOM   1195  CH2 TRP H 154      16.808  24.309  27.846  1.00 46.50           C  
ATOM   1196  C   TRP H 154      21.157  20.913  27.120  1.00 45.48           C  
ATOM   1197  O   TRP H 154      21.327  21.885  26.386  1.00 45.77           O  
ATOM   1198  N   ILE H 155      20.465  19.817  26.735  1.00 44.65           N  
ATOM   1199  CA  ILE H 155      19.795  19.685  25.467  1.00 45.10           C  
ATOM   1200  CB  ILE H 155      19.466  18.258  25.135  1.00 43.91           C  
ATOM   1201  CG1 ILE H 155      20.750  17.425  25.023  1.00 43.35           C  
ATOM   1202  CG2 ILE H 155      18.621  18.249  23.851  1.00 43.56           C  
ATOM   1203  CD1 ILE H 155      20.484  15.923  24.978  1.00 42.81           C  
ATOM   1204  C   ILE H 155      18.504  20.446  25.361  1.00 45.34           C  
ATOM   1205  O   ILE H 155      18.295  21.175  24.392  1.00 44.43           O  
ATOM   1206  N   GLY H 156      17.592  20.295  26.347  1.00 46.35           N  
ATOM   1207  CA  GLY H 156      16.314  20.947  26.224  1.00 46.43           C  
ATOM   1208  C   GLY H 156      15.415  20.541  27.354  1.00 47.09           C  
ATOM   1209  O   GLY H 156      15.815  19.821  28.266  1.00 46.11           O  
ATOM   1210  N   TYR H 157      14.161  21.040  27.320  1.00 46.95           N  
ATOM   1211  CA  TYR H 157      13.189  20.767  28.344  1.00 45.70           C  
ATOM   1212  CB  TYR H 157      13.168  21.890  29.405  1.00 47.71           C  
ATOM   1213  CG  TYR H 157      11.769  22.361  29.569  1.00 48.97           C  
ATOM   1214  CD1 TYR H 157      10.882  21.699  30.383  1.00 26.95           C  
ATOM   1215  CD2 TYR H 157      11.353  23.492  28.906  1.00 30.15           C  
ATOM   1216  CE1 TYR H 157       9.591  22.146  30.510  1.00 31.45           C  
ATOM   1217  CE2 TYR H 157      10.063  23.947  29.032  1.00 29.41           C  
ATOM   1218  CZ  TYR H 157       9.179  23.273  29.838  1.00 30.21           C  
ATOM   1219  OH  TYR H 157       7.853  23.733  29.975  1.00 35.21           O  
ATOM   1220  C   TYR H 157      11.822  20.650  27.730  1.00 45.23           C  
ATOM   1221  O   TYR H 157      11.532  21.299  26.725  1.00 44.59           O  
ATOM   1222  N   ILE H 158      10.945  19.797  28.314  1.00 43.43           N  
ATOM   1223  CA  ILE H 158       9.599  19.659  27.827  1.00 41.56           C  
ATOM   1224  CB  ILE H 158       9.377  18.390  27.057  1.00 40.67           C  
ATOM   1225  CG1 ILE H 158       8.026  18.436  26.323  1.00 39.75           C  
ATOM   1226  CG2 ILE H 158       9.522  17.210  28.034  1.00 41.26           C  
ATOM   1227  CD1 ILE H 158       7.864  17.340  25.272  1.00 39.66           C  
ATOM   1228  C   ILE H 158       8.633  19.647  28.982  1.00 43.56           C  
ATOM   1229  O   ILE H 158       8.945  19.152  30.064  1.00 42.31           O  
ATOM   1230  N   ASN H 159       7.422  20.212  28.768  1.00 45.65           N  
ATOM   1231  CA  ASN H 159       6.382  20.231  29.762  1.00 46.88           C  
ATOM   1232  CB  ASN H 159       5.699  21.610  29.867  1.00 47.76           C  
ATOM   1233  CG  ASN H 159       4.632  21.601  30.959  1.00 48.06           C  
ATOM   1234  OD1 ASN H 159       4.140  20.555  31.379  1.00 23.30           O  
ATOM   1235  ND2 ASN H 159       4.256  22.819  31.432  1.00 19.94           N  
ATOM   1236  C   ASN H 159       5.349  19.247  29.304  1.00 47.90           C  
ATOM   1237  O   ASN H 159       4.738  19.405  28.250  1.00 47.16           O  
ATOM   1238  N   PRO H 160       5.157  18.213  30.071  1.00 33.51           N  
ATOM   1239  CA  PRO H 160       4.190  17.218  29.709  1.00 34.95           C  
ATOM   1240  CD  PRO H 160       6.238  17.659  30.872  1.00 33.20           C  
ATOM   1241  CB  PRO H 160       4.428  16.049  30.664  1.00 34.74           C  
ATOM   1242  CG  PRO H 160       5.926  16.158  31.004  1.00 34.29           C  
ATOM   1243  C   PRO H 160       2.777  17.710  29.691  1.00 37.13           C  
ATOM   1244  O   PRO H 160       1.978  17.166  28.930  1.00 37.90           O  
ATOM   1245  N   ARG H 161       2.415  18.686  30.547  1.00 38.33           N  
ATOM   1246  CA  ARG H 161       1.043  19.114  30.539  1.00 40.20           C  
ATOM   1247  CB  ARG H 161       0.685  20.096  31.673  1.00 41.66           C  
ATOM   1248  CG  ARG H 161       0.523  19.429  33.040  1.00  0.00           C  
ATOM   1249  CD  ARG H 161      -0.035  20.344  34.138  1.00  0.00           C  
ATOM   1250  NE  ARG H 161       1.003  21.361  34.466  1.00  0.00           N  
ATOM   1251  CZ  ARG H 161       1.084  22.516  33.741  1.00  0.00           C  
ATOM   1252  NH1 ARG H 161       0.207  22.746  32.720  1.00  0.00           N1+
ATOM   1253  NH2 ARG H 161       2.032  23.448  34.048  1.00  0.00           N  
ATOM   1254  C   ARG H 161       0.703  19.802  29.257  1.00 40.56           C  
ATOM   1255  O   ARG H 161      -0.237  19.415  28.564  1.00 40.62           O  
ATOM   1256  N   SER H 162       1.468  20.860  28.924  1.00 39.73           N  
ATOM   1257  CA  SER H 162       1.204  21.658  27.759  1.00 38.33           C  
ATOM   1258  CB  SER H 162       1.732  23.094  27.894  1.00 37.21           C  
ATOM   1259  OG  SER H 162       3.144  23.080  28.030  1.00 27.96           O  
ATOM   1260  C   SER H 162       1.801  21.072  26.518  1.00 37.89           C  
ATOM   1261  O   SER H 162       1.224  21.162  25.436  1.00 38.08           O  
ATOM   1262  N   GLY H 163       2.975  20.437  26.651  1.00 37.08           N  
ATOM   1263  CA  GLY H 163       3.693  19.958  25.511  1.00 36.87           C  
ATOM   1264  C   GLY H 163       4.657  21.040  25.117  1.00 37.54           C  
ATOM   1265  O   GLY H 163       5.258  20.978  24.046  1.00 38.19           O  
ATOM   1266  N   TYR H 164       4.831  22.056  25.994  1.00 53.52           N  
ATOM   1267  CA  TYR H 164       5.688  23.186  25.744  1.00 53.28           C  
ATOM   1268  CB  TYR H 164       5.536  24.258  26.846  1.00 57.04           C  
ATOM   1269  CG  TYR H 164       6.420  25.430  26.582  1.00 18.01           C  
ATOM   1270  CD1 TYR H 164       6.104  26.330  25.592  1.00 18.46           C  
ATOM   1271  CD2 TYR H 164       7.543  25.652  27.347  1.00 16.67           C  
ATOM   1272  CE1 TYR H 164       6.907  27.419  25.349  1.00 18.05           C  
ATOM   1273  CE2 TYR H 164       8.351  26.739  27.109  1.00 16.38           C  
ATOM   1274  CZ  TYR H 164       8.034  27.625  26.108  1.00 17.54           C  
ATOM   1275  OH  TYR H 164       8.859  28.743  25.862  1.00 20.29           O  
ATOM   1276  C   TYR H 164       7.106  22.691  25.746  1.00 53.33           C  
ATOM   1277  O   TYR H 164       7.511  21.961  26.649  1.00 54.63           O  
ATOM   1278  N   THR H 165       7.900  23.067  24.718  1.00 50.89           N  
ATOM   1279  CA  THR H 165       9.259  22.602  24.615  1.00 49.85           C  
ATOM   1280  CB  THR H 165       9.492  21.758  23.398  1.00 49.08           C  
ATOM   1281  OG1 THR H 165       9.208  22.508  22.227  1.00 55.49           O  
ATOM   1282  CG2 THR H 165       8.582  20.522  23.468  1.00 55.83           C  
ATOM   1283  C   THR H 165      10.182  23.778  24.514  1.00 50.12           C  
ATOM   1284  O   THR H 165       9.867  24.776  23.869  1.00 49.28           O  
ATOM   1285  N   GLU H 166      11.354  23.686  25.179  1.00 50.49           N  
ATOM   1286  CA  GLU H 166      12.351  24.720  25.101  1.00 50.09           C  
ATOM   1287  CB  GLU H 166      12.567  25.474  26.423  1.00 51.95           C  
ATOM   1288  CG  GLU H 166      13.561  26.631  26.303  1.00 52.90           C  
ATOM   1289  CD  GLU H 166      12.881  27.752  25.528  1.00 24.25           C  
ATOM   1290  OE1 GLU H 166      11.733  28.115  25.899  1.00  0.00           O  
ATOM   1291  OE2 GLU H 166      13.498  28.256  24.552  1.00  0.00           O1-
ATOM   1292  C   GLU H 166      13.636  24.034  24.757  1.00 49.66           C  
ATOM   1293  O   GLU H 166      14.044  23.094  25.436  1.00 49.64           O  
ATOM   1294  N   CYS H 167      14.327  24.503  23.700  1.00 48.17           N  
ATOM   1295  CA  CYS H 167      15.497  23.792  23.272  1.00 47.91           C  
ATOM   1296  CB  CYS H 167      15.432  23.344  21.801  1.00 48.10           C  
ATOM   1297  SG  CYS H 167      14.094  22.163  21.473  1.00  0.00           S  
ATOM   1298  C   CYS H 167      16.712  24.652  23.375  1.00 48.96           C  
ATOM   1299  O   CYS H 167      16.638  25.876  23.476  1.00 48.75           O  
ATOM   1300  N   ASN H 168      17.882  23.983  23.384  1.00 50.63           N  
ATOM   1301  CA  ASN H 168      19.155  24.637  23.345  1.00 51.25           C  
ATOM   1302  CB  ASN H 168      20.303  23.711  23.792  1.00 48.87           C  
ATOM   1303  CG  ASN H 168      21.600  24.496  23.959  1.00 46.93           C  
ATOM   1304  OD1 ASN H 168      21.865  25.461  23.246  1.00 45.90           O  
ATOM   1305  ND2 ASN H 168      22.443  24.061  24.933  1.00 45.33           N  
ATOM   1306  C   ASN H 168      19.348  24.957  21.899  1.00 53.40           C  
ATOM   1307  O   ASN H 168      18.987  24.167  21.029  1.00 53.01           O  
ATOM   1308  N   GLU H 169      19.944  26.117  21.592  1.00 56.19           N  
ATOM   1309  CA  GLU H 169      20.056  26.538  20.226  1.00 57.89           C  
ATOM   1310  CB  GLU H 169      20.752  27.904  20.090  1.00 60.13           C  
ATOM   1311  CG  GLU H 169      20.783  28.444  18.659  1.00 63.09           C  
ATOM   1312  CD  GLU H 169      19.395  28.968  18.310  1.00 65.39           C  
ATOM   1313  OE1 GLU H 169      18.495  28.909  19.190  1.00 65.24           O  
ATOM   1314  OE2 GLU H 169      19.218  29.438  17.154  1.00 66.97           O1-
ATOM   1315  C   GLU H 169      20.849  25.537  19.438  1.00 57.35           C  
ATOM   1316  O   GLU H 169      20.522  25.251  18.286  1.00 57.85           O  
ATOM   1317  N   ILE H 170      21.914  24.972  20.036  1.00 55.99           N  
ATOM   1318  CA  ILE H 170      22.785  24.076  19.321  1.00 55.29           C  
ATOM   1319  CB  ILE H 170      23.967  23.656  20.145  1.00 56.29           C  
ATOM   1320  CG1 ILE H 170      24.796  24.885  20.559  1.00  0.00           C  
ATOM   1321  CG2 ILE H 170      24.767  22.626  19.331  1.00  0.00           C  
ATOM   1322  CD1 ILE H 170      25.358  25.671  19.375  1.00  0.00           C  
ATOM   1323  C   ILE H 170      22.068  22.822  18.913  1.00 54.76           C  
ATOM   1324  O   ILE H 170      22.181  22.368  17.776  1.00 54.34           O  
ATOM   1325  N   PHE H 171      21.303  22.240  19.849  1.00 54.24           N  
ATOM   1326  CA  PHE H 171      20.597  20.997  19.706  1.00 54.28           C  
ATOM   1327  CB  PHE H 171      20.173  20.390  21.053  1.00 52.99           C  
ATOM   1328  CG  PHE H 171      21.448  19.946  21.689  1.00 52.55           C  
ATOM   1329  CD1 PHE H 171      22.173  20.789  22.501  1.00 52.01           C  
ATOM   1330  CD2 PHE H 171      21.938  18.683  21.455  1.00 51.56           C  
ATOM   1331  CE1 PHE H 171      23.351  20.371  23.077  1.00 51.24           C  
ATOM   1332  CE2 PHE H 171      23.115  18.262  22.026  1.00 51.42           C  
ATOM   1333  CZ  PHE H 171      23.828  19.105  22.841  1.00 51.89           C  
ATOM   1334  C   PHE H 171      19.419  21.129  18.797  1.00 55.39           C  
ATOM   1335  O   PHE H 171      18.834  20.122  18.407  1.00 55.39           O  
ATOM   1336  N   ARG H 172      18.972  22.366  18.513  1.00 56.77           N  
ATOM   1337  CA  ARG H 172      17.808  22.543  17.695  1.00 58.32           C  
ATOM   1338  CB  ARG H 172      17.504  24.011  17.357  1.00 62.92           C  
ATOM   1339  CG  ARG H 172      17.169  24.844  18.594  1.00 57.52           C  
ATOM   1340  CD  ARG H 172      16.752  26.280  18.285  1.00 58.48           C  
ATOM   1341  NE  ARG H 172      16.643  26.987  19.591  1.00 36.60           N  
ATOM   1342  CZ  ARG H 172      15.467  26.979  20.283  1.00 36.60           C  
ATOM   1343  NH1 ARG H 172      14.371  26.354  19.763  1.00 36.60           N1+
ATOM   1344  NH2 ARG H 172      15.392  27.591  21.500  1.00 36.60           N  
ATOM   1345  C   ARG H 172      17.956  21.788  16.409  1.00 58.65           C  
ATOM   1346  O   ARG H 172      19.009  21.770  15.774  1.00 59.86           O  
ATOM   1347  N   ASP H 173      16.843  21.134  16.027  1.00 59.21           N  
ATOM   1348  CA  ASP H 173      16.648  20.320  14.860  1.00 59.91           C  
ATOM   1349  CB  ASP H 173      17.126  20.986  13.558  1.00 53.26           C  
ATOM   1350  CG  ASP H 173      16.089  22.028  13.161  1.00 56.47           C  
ATOM   1351  OD1 ASP H 173      14.991  22.035  13.779  1.00  0.00           O  
ATOM   1352  OD2 ASP H 173      16.377  22.822  12.226  1.00  0.00           O1-
ATOM   1353  C   ASP H 173      17.358  19.013  15.010  1.00 60.12           C  
ATOM   1354  O   ASP H 173      17.083  18.076  14.262  1.00 61.11           O  
ATOM   1355  N   LYS H 174      18.296  18.894  15.965  1.00 57.60           N  
ATOM   1356  CA  LYS H 174      18.860  17.597  16.189  1.00 55.59           C  
ATOM   1357  CB  LYS H 174      20.203  17.605  16.931  1.00 57.72           C  
ATOM   1358  CG  LYS H 174      20.816  16.206  17.005  1.00 58.21           C  
ATOM   1359  CD  LYS H 174      22.275  16.186  17.460  1.00 61.12           C  
ATOM   1360  CE  LYS H 174      23.254  16.761  16.438  1.00 57.66           C  
ATOM   1361  NZ  LYS H 174      23.221  15.967  15.189  1.00 60.71           N1+
ATOM   1362  C   LYS H 174      17.909  16.782  17.009  1.00 54.60           C  
ATOM   1363  O   LYS H 174      17.656  15.615  16.717  1.00 54.83           O  
ATOM   1364  N   ALA H 175      17.324  17.402  18.054  1.00 48.63           N  
ATOM   1365  CA  ALA H 175      16.531  16.652  18.986  1.00 47.77           C  
ATOM   1366  CB  ALA H 175      17.059  16.726  20.430  1.00 53.24           C  
ATOM   1367  C   ALA H 175      15.133  17.160  19.004  1.00 47.89           C  
ATOM   1368  O   ALA H 175      14.874  18.343  18.788  1.00 52.59           O  
ATOM   1369  N   THR H 176      14.182  16.233  19.236  1.00 51.47           N  
ATOM   1370  CA  THR H 176      12.807  16.604  19.336  1.00 50.45           C  
ATOM   1371  CB  THR H 176      12.008  16.210  18.124  1.00 51.80           C  
ATOM   1372  OG1 THR H 176      10.756  16.870  18.136  1.00 53.51           O  
ATOM   1373  CG2 THR H 176      11.808  14.687  18.092  1.00 52.20           C  
ATOM   1374  C   THR H 176      12.265  15.918  20.556  1.00 50.80           C  
ATOM   1375  O   THR H 176      12.452  14.718  20.751  1.00 49.72           O  
ATOM   1376  N   MET H 177      11.572  16.678  21.426  1.00 52.27           N  
ATOM   1377  CA  MET H 177      11.082  16.107  22.647  1.00 51.71           C  
ATOM   1378  CB  MET H 177      11.294  17.012  23.872  1.00 49.90           C  
ATOM   1379  CG  MET H 177      12.768  17.204  24.229  1.00 48.66           C  
ATOM   1380  SD  MET H 177      13.069  18.268  25.671  1.00  0.00           S  
ATOM   1381  CE  MET H 177      14.876  18.116  25.594  1.00  0.00           C  
ATOM   1382  C   MET H 177       9.618  15.872  22.505  1.00 52.46           C  
ATOM   1383  O   MET H 177       8.898  16.680  21.920  1.00 52.69           O  
ATOM   1384  N   THR H 178       9.147  14.726  23.030  1.00 52.83           N  
ATOM   1385  CA  THR H 178       7.755  14.412  22.932  1.00 52.96           C  
ATOM   1386  CB  THR H 178       7.474  13.448  21.815  1.00 53.18           C  
ATOM   1387  OG1 THR H 178       6.102  13.472  21.466  1.00 54.01           O  
ATOM   1388  CG2 THR H 178       7.880  12.038  22.266  1.00 52.50           C  
ATOM   1389  C   THR H 178       7.352  13.794  24.235  1.00 53.10           C  
ATOM   1390  O   THR H 178       8.196  13.371  25.023  1.00 54.22           O  
ATOM   1391  N   ALA H 179       6.038  13.740  24.520  1.00 53.60           N  
ATOM   1392  CA  ALA H 179       5.638  13.184  25.779  1.00 54.93           C  
ATOM   1393  CB  ALA H 179       5.263  14.245  26.827  1.00 52.13           C  
ATOM   1394  C   ALA H 179       4.421  12.344  25.565  1.00 55.94           C  
ATOM   1395  O   ALA H 179       3.688  12.518  24.593  1.00 56.36           O  
ATOM   1396  N   ASP H 180       4.209  11.369  26.466  1.00 56.97           N  
ATOM   1397  CA  ASP H 180       3.037  10.551  26.380  1.00 59.08           C  
ATOM   1398  CB  ASP H 180       3.355   9.088  26.028  1.00 60.63           C  
ATOM   1399  CG  ASP H 180       2.082   8.406  25.546  1.00 62.07           C  
ATOM   1400  OD1 ASP H 180       1.025   9.087  25.485  1.00 63.05           O  
ATOM   1401  OD2 ASP H 180       2.153   7.190  25.227  1.00 62.65           O1-
ATOM   1402  C   ASP H 180       2.412  10.582  27.740  1.00 59.88           C  
ATOM   1403  O   ASP H 180       2.930   9.993  28.688  1.00 59.11           O  
ATOM   1404  N   THR H 181       1.273  11.285  27.862  1.00 61.28           N  
ATOM   1405  CA  THR H 181       0.587  11.441  29.111  1.00 62.23           C  
ATOM   1406  CB  THR H 181      -0.609  12.339  28.993  1.00 61.75           C  
ATOM   1407  OG1 THR H 181      -1.505  11.827  28.019  1.00 92.92           O  
ATOM   1408  CG2 THR H 181      -0.140  13.750  28.600  1.00 91.91           C  
ATOM   1409  C   THR H 181       0.106  10.107  29.591  1.00 63.10           C  
ATOM   1410  O   THR H 181       0.117   9.826  30.789  1.00 64.31           O  
ATOM   1411  N   SER H 182      -0.345   9.248  28.662  1.00 64.27           N  
ATOM   1412  CA  SER H 182      -0.898   7.975  29.027  1.00 65.13           C  
ATOM   1413  CB  SER H 182      -1.336   7.166  27.793  1.00 64.82           C  
ATOM   1414  OG  SER H 182      -1.870   5.915  28.193  1.00 64.46           O  
ATOM   1415  C   SER H 182       0.108   7.139  29.770  1.00 65.72           C  
ATOM   1416  O   SER H 182      -0.147   6.721  30.899  1.00 66.29           O  
ATOM   1417  N   SER H 183       1.264   6.854  29.132  1.00 65.57           N  
ATOM   1418  CA  SER H 183       2.298   6.001  29.663  1.00 63.10           C  
ATOM   1419  CB  SER H 183       3.151   5.335  28.567  1.00 62.30           C  
ATOM   1420  OG  SER H 183       3.851   6.312  27.814  1.00 62.92           O  
ATOM   1421  C   SER H 183       3.226   6.692  30.630  1.00 63.27           C  
ATOM   1422  O   SER H 183       4.066   6.034  31.241  1.00 63.10           O  
ATOM   1423  N   SER H 184       3.117   8.021  30.819  1.00 61.69           N  
ATOM   1424  CA  SER H 184       4.032   8.716  31.691  1.00 60.49           C  
ATOM   1425  CB  SER H 184       3.940   8.282  33.164  1.00 60.37           C  
ATOM   1426  OG  SER H 184       2.684   8.654  33.709  1.00 40.31           O  
ATOM   1427  C   SER H 184       5.440   8.493  31.233  1.00 59.78           C  
ATOM   1428  O   SER H 184       6.305   8.082  32.007  1.00 59.67           O  
ATOM   1429  N   THR H 185       5.701   8.752  29.936  1.00 58.54           N  
ATOM   1430  CA  THR H 185       7.021   8.578  29.404  1.00 56.50           C  
ATOM   1431  CB  THR H 185       7.100   7.389  28.488  1.00 56.30           C  
ATOM   1432  OG1 THR H 185       6.715   6.209  29.176  1.00 57.29           O  
ATOM   1433  CG2 THR H 185       8.535   7.245  27.968  1.00 56.01           C  
ATOM   1434  C   THR H 185       7.361   9.778  28.570  1.00 55.04           C  
ATOM   1435  O   THR H 185       6.523  10.285  27.827  1.00 54.62           O  
ATOM   1436  N   ALA H 186       8.617  10.268  28.670  1.00 53.65           N  
ATOM   1437  CA  ALA H 186       9.012  11.354  27.819  1.00 52.31           C  
ATOM   1438  CB  ALA H 186       9.704  12.522  28.519  1.00 51.39           C  
ATOM   1439  C   ALA H 186       9.965  10.773  26.829  1.00 52.47           C  
ATOM   1440  O   ALA H 186      10.688   9.827  27.138  1.00 52.63           O  
ATOM   1441  N   TYR H 187       9.968  11.315  25.596  1.00 53.20           N  
ATOM   1442  CA  TYR H 187      10.773  10.744  24.555  1.00 53.70           C  
ATOM   1443  CB  TYR H 187       9.959  10.245  23.345  1.00 52.87           C  
ATOM   1444  CG  TYR H 187       9.050   9.126  23.728  1.00 53.53           C  
ATOM   1445  CD1 TYR H 187       7.827   9.371  24.309  1.00 54.74           C  
ATOM   1446  CD2 TYR H 187       9.418   7.822  23.485  1.00 53.85           C  
ATOM   1447  CE1 TYR H 187       6.990   8.333  24.649  1.00 55.48           C  
ATOM   1448  CE2 TYR H 187       8.586   6.781  23.821  1.00 54.87           C  
ATOM   1449  CZ  TYR H 187       7.371   7.036  24.407  1.00 55.08           C  
ATOM   1450  OH  TYR H 187       6.517   5.967  24.754  1.00 55.57           O  
ATOM   1451  C   TYR H 187      11.677  11.793  23.993  1.00 54.30           C  
ATOM   1452  O   TYR H 187      11.350  12.978  23.968  1.00 54.84           O  
ATOM   1453  N   MET H 188      12.868  11.362  23.538  1.00 52.93           N  
ATOM   1454  CA  MET H 188      13.796  12.262  22.922  1.00 51.88           C  
ATOM   1455  CB  MET H 188      15.014  12.481  23.834  1.00 51.23           C  
ATOM   1456  CG  MET H 188      16.012  13.556  23.414  1.00 50.24           C  
ATOM   1457  SD  MET H 188      17.299  12.997  22.278  1.00 50.30           S  
ATOM   1458  CE  MET H 188      18.538  14.138  22.947  1.00 50.01           C  
ATOM   1459  C   MET H 188      14.223  11.601  21.653  1.00 51.81           C  
ATOM   1460  O   MET H 188      14.818  10.524  21.673  1.00 50.68           O  
ATOM   1461  N   GLN H 189      13.915  12.223  20.499  1.00 52.74           N  
ATOM   1462  CA  GLN H 189      14.300  11.604  19.267  1.00 54.34           C  
ATOM   1463  CB  GLN H 189      13.188  11.538  18.204  1.00 55.42           C  
ATOM   1464  CG  GLN H 189      13.649  10.869  16.903  1.00 58.72           C  
ATOM   1465  CD  GLN H 189      12.454  10.707  15.973  1.00 61.11           C  
ATOM   1466  OE1 GLN H 189      11.653   9.786  16.128  1.00 62.42           O  
ATOM   1467  NE2 GLN H 189      12.329  11.620  14.974  1.00 62.12           N  
ATOM   1468  C   GLN H 189      15.437  12.382  18.698  1.00 54.87           C  
ATOM   1469  O   GLN H 189      15.372  13.603  18.563  1.00 55.36           O  
ATOM   1470  N   LEU H 190      16.525  11.663  18.370  1.00 54.56           N  
ATOM   1471  CA  LEU H 190      17.690  12.257  17.789  1.00 54.40           C  
ATOM   1472  CB  LEU H 190      18.996  11.639  18.313  1.00 52.48           C  
ATOM   1473  CG  LEU H 190      19.274  11.939  19.795  1.00 51.70           C  
ATOM   1474  CD1 LEU H 190      20.531  11.207  20.283  1.00 51.24           C  
ATOM   1475  CD2 LEU H 190      19.366  13.451  20.048  1.00 50.96           C  
ATOM   1476  C   LEU H 190      17.623  11.955  16.328  1.00 55.22           C  
ATOM   1477  O   LEU H 190      17.430  10.807  15.928  1.00 54.15           O  
ATOM   1478  N   SER H 191      17.803  12.988  15.489  1.00 56.76           N  
ATOM   1479  CA  SER H 191      17.649  12.791  14.080  1.00 58.91           C  
ATOM   1480  CB  SER H 191      16.697  13.832  13.467  1.00 61.80           C  
ATOM   1481  OG  SER H 191      16.368  13.479  12.136  1.00 62.75           O  
ATOM   1482  C   SER H 191      18.991  12.934  13.428  1.00 59.29           C  
ATOM   1483  O   SER H 191      19.872  13.619  13.944  1.00 59.06           O  
ATOM   1484  N   GLY H 192      19.199  12.231  12.292  1.00 60.36           N  
ATOM   1485  CA  GLY H 192      20.412  12.372  11.534  1.00 60.70           C  
ATOM   1486  C   GLY H 192      21.587  12.113  12.421  1.00 60.31           C  
ATOM   1487  O   GLY H 192      22.435  12.985  12.595  1.00 60.30           O  
ATOM   1488  N   LEU H 193      21.667  10.905  13.007  1.00 58.60           N  
ATOM   1489  CA  LEU H 193      22.720  10.597  13.935  1.00 57.50           C  
ATOM   1490  CB  LEU H 193      22.475   9.291  14.713  1.00 56.41           C  
ATOM   1491  CG  LEU H 193      21.308   9.389  15.714  1.00 55.44           C  
ATOM   1492  CD1 LEU H 193      21.092   8.070  16.472  1.00 55.42           C  
ATOM   1493  CD2 LEU H 193      21.517  10.575  16.670  1.00 54.44           C  
ATOM   1494  C   LEU H 193      24.042  10.476  13.245  1.00 57.90           C  
ATOM   1495  O   LEU H 193      24.147   9.975  12.126  1.00 57.85           O  
ATOM   1496  N   THR H 194      25.099  10.952  13.939  1.00 59.08           N  
ATOM   1497  CA  THR H 194      26.448  10.915  13.455  1.00 58.94           C  
ATOM   1498  CB  THR H 194      26.976  12.255  13.033  1.00 57.29           C  
ATOM   1499  OG1 THR H 194      27.032  13.137  14.144  1.00 56.84           O  
ATOM   1500  CG2 THR H 194      26.051  12.832  11.948  1.00 56.34           C  
ATOM   1501  C   THR H 194      27.313  10.441  14.583  1.00 59.70           C  
ATOM   1502  O   THR H 194      26.835  10.168  15.682  1.00 59.79           O  
ATOM   1503  N   SER H 195      28.631  10.340  14.333  1.00 60.20           N  
ATOM   1504  CA  SER H 195      29.556   9.822  15.301  1.00 60.33           C  
ATOM   1505  CB  SER H 195      30.989   9.715  14.753  1.00 62.01           C  
ATOM   1506  OG  SER H 195      31.855   9.195  15.749  1.00 64.12           O  
ATOM   1507  C   SER H 195      29.592  10.707  16.511  1.00 59.75           C  
ATOM   1508  O   SER H 195      29.820  10.235  17.624  1.00 59.30           O  
ATOM   1509  N   GLU H 196      29.374  12.020  16.332  1.00 59.06           N  
ATOM   1510  CA  GLU H 196      29.456  12.936  17.435  1.00 58.48           C  
ATOM   1511  CB  GLU H 196      29.540  14.399  16.991  1.00 60.04           C  
ATOM   1512  CG  GLU H 196      30.867  14.636  16.269  1.00 66.30           C  
ATOM   1513  CD  GLU H 196      31.047  16.118  16.010  1.00 68.67           C  
ATOM   1514  OE1 GLU H 196      30.281  16.925  16.600  1.00 69.14           O  
ATOM   1515  OE2 GLU H 196      31.966  16.462  15.220  1.00 69.44           O1-
ATOM   1516  C   GLU H 196      28.334  12.736  18.413  1.00 56.88           C  
ATOM   1517  O   GLU H 196      28.487  13.013  19.600  1.00 56.79           O  
ATOM   1518  N   ASP H 197      27.171  12.264  17.938  1.00 54.85           N  
ATOM   1519  CA  ASP H 197      26.004  12.069  18.756  1.00 52.53           C  
ATOM   1520  CB  ASP H 197      24.742  11.753  17.937  1.00 52.88           C  
ATOM   1521  CG  ASP H 197      24.336  13.044  17.239  1.00 53.70           C  
ATOM   1522  OD1 ASP H 197      24.556  14.132  17.835  1.00 54.14           O  
ATOM   1523  OD2 ASP H 197      23.809  12.962  16.098  1.00 53.44           O1-
ATOM   1524  C   ASP H 197      26.216  10.971  19.756  1.00 50.31           C  
ATOM   1525  O   ASP H 197      25.438  10.826  20.696  1.00 50.56           O  
ATOM   1526  N   SER H 198      27.221  10.103  19.552  1.00 48.53           N  
ATOM   1527  CA  SER H 198      27.402   9.043  20.504  1.00 47.92           C  
ATOM   1528  CB  SER H 198      28.524   8.072  20.118  1.00 48.71           C  
ATOM   1529  OG  SER H 198      28.212   7.453  18.880  1.00 51.22           O  
ATOM   1530  C   SER H 198      27.747   9.638  21.831  1.00 46.59           C  
ATOM   1531  O   SER H 198      28.684  10.424  21.947  1.00 46.34           O  
ATOM   1532  N   ALA H 199      26.988   9.256  22.879  1.00 46.03           N  
ATOM   1533  CA  ALA H 199      27.241   9.757  24.200  1.00 44.89           C  
ATOM   1534  CB  ALA H 199      27.159  11.288  24.318  1.00 44.27           C  
ATOM   1535  C   ALA H 199      26.186   9.187  25.095  1.00 43.56           C  
ATOM   1536  O   ALA H 199      25.350   8.394  24.664  1.00 43.83           O  
ATOM   1537  N   VAL H 200      26.228   9.558  26.390  1.00 41.71           N  
ATOM   1538  CA  VAL H 200      25.249   9.100  27.331  1.00 41.26           C  
ATOM   1539  CB  VAL H 200      25.822   8.801  28.684  1.00 41.10           C  
ATOM   1540  CG1 VAL H 200      26.716   7.560  28.601  1.00 41.68           C  
ATOM   1541  CG2 VAL H 200      26.591  10.045  29.151  1.00 41.59           C  
ATOM   1542  C   VAL H 200      24.262  10.209  27.514  1.00 41.28           C  
ATOM   1543  O   VAL H 200      24.640  11.360  27.728  1.00 41.72           O  
ATOM   1544  N   TYR H 201      22.954   9.891  27.443  1.00 40.70           N  
ATOM   1545  CA  TYR H 201      21.964  10.922  27.573  1.00 39.92           C  
ATOM   1546  CB  TYR H 201      20.953  10.976  26.422  1.00 39.52           C  
ATOM   1547  CG  TYR H 201      21.699  11.447  25.231  1.00 39.49           C  
ATOM   1548  CD1 TYR H 201      22.145  12.742  25.175  1.00 40.26           C  
ATOM   1549  CD2 TYR H 201      21.943  10.612  24.169  1.00 39.10           C  
ATOM   1550  CE1 TYR H 201      22.833  13.196  24.078  1.00 40.13           C  
ATOM   1551  CE2 TYR H 201      22.630  11.062  23.067  1.00 39.53           C  
ATOM   1552  CZ  TYR H 201      23.075  12.358  23.020  1.00 40.12           C  
ATOM   1553  OH  TYR H 201      23.780  12.828  21.892  1.00 41.44           O  
ATOM   1554  C   TYR H 201      21.183  10.693  28.826  1.00 40.92           C  
ATOM   1555  O   TYR H 201      20.808   9.565  29.139  1.00 40.85           O  
ATOM   1556  N   TYR H 202      20.904  11.789  29.566  1.00 41.31           N  
ATOM   1557  CA  TYR H 202      20.203  11.678  30.814  1.00 42.43           C  
ATOM   1558  CB  TYR H 202      20.915  12.277  32.043  1.00 42.77           C  
ATOM   1559  CG  TYR H 202      22.192  11.584  32.393  1.00 43.08           C  
ATOM   1560  CD1 TYR H 202      22.225  10.397  33.089  1.00 43.49           C  
ATOM   1561  CD2 TYR H 202      23.389  12.157  32.051  1.00 43.61           C  
ATOM   1562  CE1 TYR H 202      23.423   9.797  33.413  1.00 43.57           C  
ATOM   1563  CE2 TYR H 202      24.589  11.565  32.370  1.00 43.88           C  
ATOM   1564  CZ  TYR H 202      24.612  10.377  33.054  1.00 43.99           C  
ATOM   1565  OH  TYR H 202      25.841   9.765  33.385  1.00 50.49           O  
ATOM   1566  C   TYR H 202      18.931  12.457  30.725  1.00 43.32           C  
ATOM   1567  O   TYR H 202      18.771  13.353  29.898  1.00 43.11           O  
ATOM   1568  N   CYS H 203      17.970  12.082  31.588  1.00 43.23           N  
ATOM   1569  CA  CYS H 203      16.682  12.703  31.678  1.00 42.86           C  
ATOM   1570  CB  CYS H 203      15.630  11.637  31.398  1.00 42.39           C  
ATOM   1571  SG  CYS H 203      14.039  12.258  30.853  1.00 44.18           S  
ATOM   1572  C   CYS H 203      16.547  13.107  33.123  1.00 42.18           C  
ATOM   1573  O   CYS H 203      16.932  12.350  34.012  1.00 42.72           O  
ATOM   1574  N   ALA H 204      16.010  14.312  33.416  1.00 40.90           N  
ATOM   1575  CA  ALA H 204      15.917  14.698  34.806  1.00 41.78           C  
ATOM   1576  CB  ALA H 204      17.110  15.533  35.296  1.00 40.77           C  
ATOM   1577  C   ALA H 204      14.679  15.530  35.013  1.00 42.82           C  
ATOM   1578  O   ALA H 204      14.108  16.069  34.070  1.00 43.68           O  
ATOM   1579  N   SER H 205      14.221  15.650  36.279  1.00 43.13           N  
ATOM   1580  CA  SER H 205      13.044  16.428  36.574  1.00 43.54           C  
ATOM   1581  CB  SER H 205      12.131  15.841  37.666  1.00 42.89           C  
ATOM   1582  OG  SER H 205      11.455  14.682  37.224  1.00 19.39           O  
ATOM   1583  C   SER H 205      13.460  17.693  37.241  1.00 44.78           C  
ATOM   1584  O   SER H 205      14.474  17.719  37.934  1.00 44.73           O  
ATOM   1585  N   PHE H 206      12.703  18.797  37.034  1.00 45.73           N  
ATOM   1586  CA  PHE H 206      13.000  19.865  37.933  1.00 46.61           C  
ATOM   1587  CB  PHE H 206      13.893  21.063  37.492  1.00 48.70           C  
ATOM   1588  CG  PHE H 206      13.317  22.194  36.698  1.00 39.97           C  
ATOM   1589  CD1 PHE H 206      12.212  22.905  37.110  1.00 21.23           C  
ATOM   1590  CD2 PHE H 206      13.987  22.636  35.579  1.00 19.40           C  
ATOM   1591  CE1 PHE H 206      11.740  23.965  36.369  1.00  0.00           C  
ATOM   1592  CE2 PHE H 206      13.527  23.696  34.835  1.00  0.00           C  
ATOM   1593  CZ  PHE H 206      12.392  24.361  35.226  1.00 31.92           C  
ATOM   1594  C   PHE H 206      11.716  20.363  38.500  1.00 47.42           C  
ATOM   1595  O   PHE H 206      10.657  20.291  37.878  1.00 48.31           O  
ATOM   1596  N   LEU H 207      11.902  20.781  39.747  1.00 37.46           N  
ATOM   1597  CA  LEU H 207      10.948  21.400  40.578  1.00 41.16           C  
ATOM   1598  CB  LEU H 207      10.765  20.665  41.916  1.00 42.77           C  
ATOM   1599  CG  LEU H 207       9.808  21.362  42.900  1.00 35.44           C  
ATOM   1600  CD1 LEU H 207       8.374  21.423  42.354  1.00 49.50           C  
ATOM   1601  CD2 LEU H 207       9.882  20.712  44.290  1.00 50.24           C  
ATOM   1602  C   LEU H 207      11.562  22.718  40.894  1.00 43.61           C  
ATOM   1603  O   LEU H 207      12.731  22.961  40.600  1.00 46.49           O  
ATOM   1604  N   GLY H 208      10.758  23.639  41.427  1.00 43.88           N  
ATOM   1605  CA  GLY H 208      11.327  24.849  41.928  1.00 45.18           C  
ATOM   1606  C   GLY H 208      11.960  25.619  40.828  1.00 44.93           C  
ATOM   1607  O   GLY H 208      11.602  25.489  39.659  1.00 48.21           O  
ATOM   1608  N   ARG H 209      12.959  26.437  41.205  1.00 40.31           N  
ATOM   1609  CA  ARG H 209      13.583  27.318  40.272  1.00 38.52           C  
ATOM   1610  CB  ARG H 209      14.067  28.617  40.939  1.00 41.21           C  
ATOM   1611  CG  ARG H 209      12.970  29.352  41.709  1.00 37.31           C  
ATOM   1612  CD  ARG H 209      13.482  30.516  42.564  1.00  0.00           C  
ATOM   1613  NE  ARG H 209      12.303  31.106  43.260  1.00  0.00           N  
ATOM   1614  CZ  ARG H 209      12.471  32.020  44.259  1.00 47.85           C  
ATOM   1615  NH1 ARG H 209      13.723  32.437  44.605  1.00  0.00           N1+
ATOM   1616  NH2 ARG H 209      11.381  32.522  44.912  1.00  0.00           N  
ATOM   1617  C   ARG H 209      14.807  26.659  39.715  1.00 42.48           C  
ATOM   1618  O   ARG H 209      15.906  26.836  40.238  1.00 43.60           O  
ATOM   1619  N   GLY H 210      14.634  25.873  38.634  1.00 40.73           N  
ATOM   1620  CA  GLY H 210      15.733  25.352  37.869  1.00 36.85           C  
ATOM   1621  C   GLY H 210      16.608  24.362  38.589  1.00 35.05           C  
ATOM   1622  O   GLY H 210      17.824  24.396  38.407  1.00 35.90           O  
ATOM   1623  N   ALA H 211      16.062  23.449  39.415  1.00 29.18           N  
ATOM   1624  CA  ALA H 211      16.964  22.494  40.009  1.00 27.06           C  
ATOM   1625  CB  ALA H 211      17.057  22.597  41.540  1.00 21.09           C  
ATOM   1626  C   ALA H 211      16.475  21.112  39.696  1.00 26.37           C  
ATOM   1627  O   ALA H 211      15.287  20.824  39.831  1.00 29.21           O  
ATOM   1628  N   MET H 212      17.396  20.211  39.285  1.00 24.18           N  
ATOM   1629  CA  MET H 212      17.037  18.857  38.950  1.00 25.10           C  
ATOM   1630  CB  MET H 212      17.829  18.296  37.754  1.00 26.90           C  
ATOM   1631  CG  MET H 212      17.522  18.993  36.427  1.00 28.95           C  
ATOM   1632  SD  MET H 212      18.622  18.527  35.058  1.00 36.19           S  
ATOM   1633  CE  MET H 212      20.000  19.563  35.631  1.00 35.07           C  
ATOM   1634  C   MET H 212      17.387  18.005  40.131  1.00 25.59           C  
ATOM   1635  O   MET H 212      18.563  17.754  40.388  1.00 26.88           O  
ATOM   1636  N   ASP H 213      16.371  17.570  40.906  1.00 26.93           N  
ATOM   1637  CA  ASP H 213      16.642  16.798  42.095  1.00 29.92           C  
ATOM   1638  CB  ASP H 213      15.437  16.732  43.059  1.00 34.94           C  
ATOM   1639  CG  ASP H 213      14.247  16.090  42.360  1.00 39.33           C  
ATOM   1640  OD1 ASP H 213      14.072  16.339  41.137  1.00 38.99           O  
ATOM   1641  OD2 ASP H 213      13.491  15.347  43.041  1.00 38.70           O1-
ATOM   1642  C   ASP H 213      17.115  15.400  41.816  1.00 31.60           C  
ATOM   1643  O   ASP H 213      18.183  14.984  42.257  1.00 32.44           O  
ATOM   1644  N   TYR H 214      16.314  14.649  41.056  1.00 42.70           N  
ATOM   1645  CA  TYR H 214      16.552  13.296  40.564  1.00 42.36           C  
ATOM   1646  CB  TYR H 214      15.522  12.183  40.827  1.00 42.75           C  
ATOM   1647  CG  TYR H 214      14.929  12.175  42.186  1.00 50.35           C  
ATOM   1648  CD1 TYR H 214      15.601  12.411  43.365  1.00 51.11           C  
ATOM   1649  CD2 TYR H 214      13.610  11.817  42.238  1.00 51.22           C  
ATOM   1650  CE1 TYR H 214      14.918  12.366  44.565  1.00 51.78           C  
ATOM   1651  CE2 TYR H 214      12.932  11.765  43.423  1.00 52.23           C  
ATOM   1652  CZ  TYR H 214      13.580  12.050  44.593  1.00 52.04           C  
ATOM   1653  OH  TYR H 214      12.858  12.000  45.804  1.00 51.63           O  
ATOM   1654  C   TYR H 214      16.745  13.176  39.081  1.00 41.67           C  
ATOM   1655  O   TYR H 214      15.993  13.711  38.267  1.00 40.56           O  
ATOM   1656  N   TRP H 215      17.774  12.381  38.722  1.00 40.10           N  
ATOM   1657  CA  TRP H 215      18.146  12.096  37.366  1.00 39.81           C  
ATOM   1658  CB  TRP H 215      19.643  12.319  37.086  1.00 38.59           C  
ATOM   1659  CG  TRP H 215      20.103  13.756  37.150  1.00 37.48           C  
ATOM   1660  CD2 TRP H 215      21.033  14.368  36.241  1.00 37.51           C  
ATOM   1661  CD1 TRP H 215      19.821  14.697  38.093  1.00 37.98           C  
ATOM   1662  NE1 TRP H 215      20.508  15.857  37.824  1.00 37.84           N  
ATOM   1663  CE2 TRP H 215      21.264  15.667  36.692  1.00 37.70           C  
ATOM   1664  CE3 TRP H 215      21.658  13.886  35.130  1.00 37.36           C  
ATOM   1665  CZ2 TRP H 215      22.124  16.502  36.040  1.00 37.73           C  
ATOM   1666  CZ3 TRP H 215      22.515  14.732  34.464  1.00 36.95           C  
ATOM   1667  CH2 TRP H 215      22.745  16.015  34.912  1.00 36.93           C  
ATOM   1668  C   TRP H 215      17.928  10.633  37.137  1.00 40.67           C  
ATOM   1669  O   TRP H 215      17.720   9.872  38.081  1.00 41.12           O  
ATOM   1670  N   GLY H 216      17.934  10.215  35.853  1.00 42.53           N  
ATOM   1671  CA  GLY H 216      17.792   8.827  35.514  1.00 44.17           C  
ATOM   1672  C   GLY H 216      19.166   8.222  35.497  1.00 45.33           C  
ATOM   1673  O   GLY H 216      20.150   8.885  35.820  1.00 45.46           O  
ATOM   1674  N   GLN H 217      19.255   6.919  35.153  1.00 45.43           N  
ATOM   1675  CA  GLN H 217      20.511   6.221  35.076  1.00 45.48           C  
ATOM   1676  CB  GLN H 217      20.384   4.697  34.935  1.00 49.07           C  
ATOM   1677  CG  GLN H 217      19.762   4.011  36.148  1.00 53.94           C  
ATOM   1678  CD  GLN H 217      18.290   3.788  35.848  1.00 56.48           C  
ATOM   1679  OE1 GLN H 217      17.850   2.651  35.685  1.00 57.44           O  
ATOM   1680  NE2 GLN H 217      17.502   4.893  35.760  1.00 57.31           N  
ATOM   1681  C   GLN H 217      21.288   6.698  33.891  1.00 43.83           C  
ATOM   1682  O   GLN H 217      22.513   6.801  33.945  1.00 44.53           O  
ATOM   1683  N   GLY H 218      20.590   6.984  32.777  1.00 42.28           N  
ATOM   1684  CA  GLY H 218      21.245   7.429  31.581  1.00 41.33           C  
ATOM   1685  C   GLY H 218      21.171   6.349  30.544  1.00 41.33           C  
ATOM   1686  O   GLY H 218      21.119   5.159  30.854  1.00 41.87           O  
ATOM   1687  N   THR H 219      21.153   6.767  29.261  1.00 41.28           N  
ATOM   1688  CA  THR H 219      21.101   5.852  28.156  1.00 41.63           C  
ATOM   1689  CB  THR H 219      19.944   6.109  27.231  1.00 41.73           C  
ATOM   1690  OG1 THR H 219      18.718   6.008  27.941  1.00 42.02           O  
ATOM   1691  CG2 THR H 219      19.980   5.083  26.084  1.00 41.53           C  
ATOM   1692  C   THR H 219      22.345   6.068  27.363  1.00 43.48           C  
ATOM   1693  O   THR H 219      22.726   7.202  27.080  1.00 44.09           O  
ATOM   1694  N   SER H 220      23.021   4.976  26.970  1.00 44.07           N  
ATOM   1695  CA  SER H 220      24.236   5.188  26.251  1.00 44.91           C  
ATOM   1696  CB  SER H 220      25.386   4.303  26.756  1.00 44.87           C  
ATOM   1697  OG  SER H 220      26.607   4.686  26.146  1.00 31.72           O  
ATOM   1698  C   SER H 220      23.969   4.861  24.821  1.00 45.80           C  
ATOM   1699  O   SER H 220      23.560   3.751  24.487  1.00 47.08           O  
ATOM   1700  N   VAL H 221      24.181   5.847  23.932  1.00 47.14           N  
ATOM   1701  CA  VAL H 221      23.960   5.606  22.538  1.00 47.84           C  
ATOM   1702  CB  VAL H 221      23.148   6.651  21.834  1.00 46.61           C  
ATOM   1703  CG1 VAL H 221      21.671   6.459  22.189  1.00 28.48           C  
ATOM   1704  CG2 VAL H 221      23.675   8.024  22.269  1.00 29.43           C  
ATOM   1705  C   VAL H 221      25.272   5.519  21.841  1.00 49.40           C  
ATOM   1706  O   VAL H 221      26.164   6.344  22.042  1.00 49.70           O  
ATOM   1707  N   THR H 222      25.418   4.479  21.002  1.00 49.49           N  
ATOM   1708  CA  THR H 222      26.622   4.304  20.255  1.00 49.33           C  
ATOM   1709  CB  THR H 222      27.309   3.002  20.555  1.00 50.63           C  
ATOM   1710  OG1 THR H 222      27.626   2.929  21.938  1.00 51.69           O  
ATOM   1711  CG2 THR H 222      28.591   2.899  19.712  1.00 51.20           C  
ATOM   1712  C   THR H 222      26.237   4.289  18.814  1.00 49.91           C  
ATOM   1713  O   THR H 222      25.445   3.453  18.379  1.00 50.00           O  
ATOM   1714  N   VAL H 223      26.788   5.228  18.024  1.00 51.38           N  
ATOM   1715  CA  VAL H 223      26.449   5.229  16.635  1.00 52.95           C  
ATOM   1716  CB  VAL H 223      26.194   6.601  16.087  1.00 51.73           C  
ATOM   1717  CG1 VAL H 223      25.921   6.483  14.582  1.00 51.42           C  
ATOM   1718  CG2 VAL H 223      25.032   7.235  16.870  1.00 51.04           C  
ATOM   1719  C   VAL H 223      27.605   4.646  15.891  1.00 54.37           C  
ATOM   1720  O   VAL H 223      28.690   5.225  15.852  1.00 54.54           O  
ATOM   1721  N   SER H 224      27.396   3.462  15.283  1.00 55.08           N  
ATOM   1722  CA  SER H 224      28.446   2.838  14.536  1.00 55.75           C  
ATOM   1723  CB  SER H 224      29.322   1.888  15.375  1.00 55.89           C  
ATOM   1724  OG  SER H 224      28.547   0.802  15.863  1.00 57.05           O  
ATOM   1725  C   SER H 224      27.815   2.028  13.450  1.00 56.24           C  
ATOM   1726  O   SER H 224      26.695   1.541  13.592  1.00 56.28           O  
ATOM   1727  N   SER H 225      28.535   1.867  12.324  1.00 56.93           N  
ATOM   1728  CA  SER H 225      28.016   1.103  11.229  1.00 57.69           C  
ATOM   1729  CB  SER H 225      28.738   1.379   9.900  1.00 58.46           C  
ATOM   1730  OG  SER H 225      28.572   2.739   9.523  1.00 59.24           O  
ATOM   1731  C   SER H 225      28.242  -0.364  11.561  1.00 57.22           C  
ATOM   1732  O   SER H 225      29.430  -0.783  11.567  1.00 57.10           O  
ATOM   1733  OXT SER H 225      27.237  -1.085  11.805  1.00  0.00           O1-
TER    1734      SER H 225 
CONECT  164  676
CONECT  676  164
CONECT  981 1571
CONECT 1571  981
END
