# Supplementary material for: Fully automated antibody structure prediction using BIOVIA tools: Validation study
Source: PLoS One. 2017 May 18;12(5):e0177923. doi: 10.1371/journal.pone.0177923 (PMC5436848; doi:10.1371/journal.pone.0177923)
Supplement: S3 Dataset — Predicted structures using the Top5 framework method, Chothia CDR definition with canonical filtering, using up to 5 CDR templates rather than the default 3, and generating 10 CDR models. (ZIP) [file pone.0177923.s005.zip › 4O4Y_LH_FV_FinalModel.pdb]

REMARK   Accelrys Discovery Studio PDB file
REMARK   Created:  2015-11-30T17:15:54Z
SSBOND   1 CYS L   22    CYS L   89                                     
SSBOND   2 CYS H  133    CYS H  205                                     
HETATM    1  N   UNK L   1      26.444  31.844  28.533  1.00 57.31           N  
HETATM    2  CA  UNK L   1      27.391  31.819  29.672  1.00 56.54           C  
HETATM    3  C   UNK L   1      28.216  30.576  29.674  1.00 55.17           C  
HETATM    4  O   UNK L   1      27.725  29.497  29.339  1.00 53.73           O  
ATOM      5  N   VAL L   2      29.504  30.710  30.060  1.00 54.05           N  
ATOM      6  CA  VAL L   2      30.351  29.564  30.222  1.00 52.46           C  
ATOM      7  CB  VAL L   2      31.565  29.562  29.339  1.00 51.38           C  
ATOM      8  CG1 VAL L   2      31.102  29.443  27.881  1.00 61.91           C  
ATOM      9  CG2 VAL L   2      32.400  30.822  29.624  1.00 65.91           C  
ATOM     10  C   VAL L   2      30.830  29.522  31.640  1.00 51.78           C  
ATOM     11  O   VAL L   2      30.915  30.546  32.315  1.00 52.11           O  
ATOM     12  N   LEU L   3      31.140  28.305  32.134  1.00 54.00           N  
ATOM     13  CA  LEU L   3      31.572  28.151  33.491  1.00 50.21           C  
ATOM     14  CB  LEU L   3      30.713  27.165  34.303  1.00 47.22           C  
ATOM     15  CG  LEU L   3      29.250  27.616  34.486  1.00 47.72           C  
ATOM     16  CD1 LEU L   3      28.475  26.639  35.384  1.00  0.00           C  
ATOM     17  CD2 LEU L   3      29.158  29.074  34.967  1.00  0.00           C  
ATOM     18  C   LEU L   3      32.952  27.588  33.459  1.00 49.91           C  
ATOM     19  O   LEU L   3      33.238  26.658  32.707  1.00 50.21           O  
ATOM     20  N   THR L   4      33.858  28.154  34.276  1.00 48.89           N  
ATOM     21  CA  THR L   4      35.186  27.627  34.313  1.00 49.54           C  
ATOM     22  CB  THR L   4      36.255  28.667  34.198  1.00 46.00           C  
ATOM     23  OG1 THR L   4      36.142  29.607  35.254  1.00 49.60           O  
ATOM     24  CG2 THR L   4      36.115  29.366  32.842  1.00 45.51           C  
ATOM     25  C   THR L   4      35.359  26.959  35.633  1.00 47.69           C  
ATOM     26  O   THR L   4      35.315  27.601  36.682  1.00 48.51           O  
ATOM     27  N   GLN L   5      35.571  25.632  35.605  1.00 47.87           N  
ATOM     28  CA  GLN L   5      35.710  24.905  36.829  1.00 46.39           C  
ATOM     29  CB  GLN L   5      34.852  23.629  36.889  1.00 51.98           C  
ATOM     30  CG  GLN L   5      34.889  22.945  38.256  1.00 52.49           C  
ATOM     31  CD  GLN L   5      33.806  21.879  38.268  1.00 51.16           C  
ATOM     32  OE1 GLN L   5      33.342  21.431  37.221  1.00 49.88           O  
ATOM     33  NE2 GLN L   5      33.389  21.458  39.490  1.00 51.50           N  
ATOM     34  C   GLN L   5      37.146  24.519  36.972  1.00 46.81           C  
ATOM     35  O   GLN L   5      37.788  24.093  36.012  1.00 47.44           O  
ATOM     36  N   THR L   6      37.691  24.698  38.191  1.00 48.75           N  
ATOM     37  CA  THR L   6      39.065  24.399  38.468  1.00 49.86           C  
ATOM     38  CB  THR L   6      39.881  25.654  38.624  1.00 48.27           C  
ATOM     39  OG1 THR L   6      39.813  26.434  37.439  1.00 50.63           O  
ATOM     40  CG2 THR L   6      41.339  25.287  38.929  1.00 49.54           C  
ATOM     41  C   THR L   6      39.091  23.691  39.788  1.00 49.36           C  
ATOM     42  O   THR L   6      38.251  23.988  40.638  1.00 50.47           O  
ATOM     43  N   PRO L   7      39.993  22.771  40.038  1.00 50.61           N  
ATOM     44  CA  PRO L   7      40.975  22.321  39.080  1.00 50.54           C  
ATOM     45  CD  PRO L   7      40.509  22.692  41.396  1.00 46.91           C  
ATOM     46  CB  PRO L   7      42.174  21.820  39.881  1.00 49.45           C  
ATOM     47  CG  PRO L   7      42.022  22.485  41.251  1.00 45.83           C  
ATOM     48  C   PRO L   7      40.388  21.196  38.291  1.00 49.62           C  
ATOM     49  O   PRO L   7      39.267  20.780  38.578  1.00 49.70           O  
ATOM     50  N   SER L   8      41.133  20.683  37.296  1.00 49.37           N  
ATOM     51  CA  SER L   8      40.673  19.567  36.525  1.00 48.44           C  
ATOM     52  CB  SER L   8      41.625  19.216  35.366  1.00 63.69           C  
ATOM     53  OG  SER L   8      42.888  18.820  35.878  1.00142.98           O  
ATOM     54  C   SER L   8      40.586  18.368  37.425  1.00 47.31           C  
ATOM     55  O   SER L   8      39.628  17.601  37.347  1.00 47.16           O  
ATOM     56  N   SER L   9      41.587  18.171  38.310  1.00 46.86           N  
ATOM     57  CA  SER L   9      41.558  17.025  39.177  1.00 46.09           C  
ATOM     58  CB  SER L   9      42.313  15.812  38.607  1.00 60.49           C  
ATOM     59  OG  SER L   9      43.690  16.120  38.450  1.00 62.95           O  
ATOM     60  C   SER L   9      42.211  17.388  40.472  1.00 46.32           C  
ATOM     61  O   SER L   9      42.995  18.332  40.541  1.00 48.26           O  
ATOM     62  N   VAL L  10      41.873  16.647  41.552  1.00 46.60           N  
ATOM     63  CA  VAL L  10      42.469  16.899  42.836  1.00 48.09           C  
ATOM     64  CB  VAL L  10      41.696  17.868  43.687  1.00 46.31           C  
ATOM     65  CG1 VAL L  10      41.674  19.246  43.010  1.00 44.07           C  
ATOM     66  CG2 VAL L  10      40.300  17.280  43.943  1.00 48.53           C  
ATOM     67  C   VAL L  10      42.491  15.619  43.622  1.00 46.83           C  
ATOM     68  O   VAL L  10      41.618  14.767  43.464  1.00 44.77           O  
ATOM     69  N   SER L  11      43.502  15.455  44.503  1.00 49.21           N  
ATOM     70  CA  SER L  11      43.555  14.290  45.345  1.00 48.52           C  
ATOM     71  CB  SER L  11      44.715  13.340  45.011  1.00 40.84           C  
ATOM     72  OG  SER L  11      45.952  13.971  45.298  1.00 42.76           O  
ATOM     73  C   SER L  11      43.782  14.752  46.755  1.00 50.81           C  
ATOM     74  O   SER L  11      44.622  15.617  46.997  1.00 51.73           O  
ATOM     75  N   ALA L  12      43.029  14.181  47.723  1.00 45.62           N  
ATOM     76  CA  ALA L  12      43.184  14.528  49.108  1.00 47.41           C  
ATOM     77  CB  ALA L  12      42.148  15.547  49.610  1.00 67.70           C  
ATOM     78  C   ALA L  12      42.997  13.279  49.913  1.00 47.50           C  
ATOM     79  O   ALA L  12      42.355  12.328  49.467  1.00 45.23           O  
ATOM     80  N   ALA L  13      43.588  13.248  51.123  1.00 50.57           N  
ATOM     81  CA  ALA L  13      43.496  12.110  51.994  1.00 51.01           C  
ATOM     82  CB  ALA L  13      44.634  12.034  53.027  1.00 47.84           C  
ATOM     83  C   ALA L  13      42.210  12.185  52.749  1.00 50.36           C  
ATOM     84  O   ALA L  13      41.596  13.244  52.843  1.00 50.41           O  
ATOM     85  N   VAL L  14      41.776  11.043  53.317  1.00 48.06           N  
ATOM     86  CA  VAL L  14      40.546  10.996  54.046  1.00 50.65           C  
ATOM     87  CB  VAL L  14      40.236   9.622  54.565  1.00 55.37           C  
ATOM     88  CG1 VAL L  14      38.961   9.686  55.423  1.00 55.33           C  
ATOM     89  CG2 VAL L  14      40.143   8.660  53.366  1.00 55.70           C  
ATOM     90  C   VAL L  14      40.673  11.935  55.199  1.00 52.40           C  
ATOM     91  O   VAL L  14      41.715  12.008  55.846  1.00 56.33           O  
ATOM     92  N   GLY L  15      39.602  12.709  55.461  1.00 51.60           N  
ATOM     93  CA  GLY L  15      39.608  13.649  56.540  1.00 53.96           C  
ATOM     94  C   GLY L  15      40.126  14.950  56.012  1.00 52.41           C  
ATOM     95  O   GLY L  15      40.053  15.975  56.688  1.00 54.57           O  
ATOM     96  N   GLY L  16      40.636  14.948  54.764  1.00 52.77           N  
ATOM     97  CA  GLY L  16      41.213  16.140  54.210  1.00 50.78           C  
ATOM     98  C   GLY L  16      40.117  17.006  53.685  1.00 50.95           C  
ATOM     99  O   GLY L  16      38.941  16.660  53.779  1.00 51.04           O  
ATOM    100  N   THR L  17      40.487  18.170  53.109  1.00 50.58           N  
ATOM    101  CA  THR L  17      39.488  19.077  52.624  1.00 51.30           C  
ATOM    102  CB  THR L  17      39.516  20.402  53.338  1.00 59.78           C  
ATOM    103  OG1 THR L  17      38.307  21.108  53.119  1.00 62.25           O  
ATOM    104  CG2 THR L  17      40.705  21.226  52.812  1.00 60.91           C  
ATOM    105  C   THR L  17      39.735  19.333  51.163  1.00 51.13           C  
ATOM    106  O   THR L  17      40.881  19.448  50.727  1.00 51.79           O  
ATOM    107  N   VAL L  18      38.649  19.412  50.363  1.00 51.22           N  
ATOM    108  CA  VAL L  18      38.794  19.669  48.956  1.00 49.63           C  
ATOM    109  CB  VAL L  18      38.272  18.556  48.092  1.00 53.61           C  
ATOM    110  CG1 VAL L  18      38.282  19.011  46.628  1.00 52.52           C  
ATOM    111  CG2 VAL L  18      39.131  17.307  48.339  1.00 51.08           C  
ATOM    112  C   VAL L  18      38.019  20.903  48.612  1.00 49.14           C  
ATOM    113  O   VAL L  18      36.929  21.134  49.133  1.00 50.44           O  
ATOM    114  N   THR L  19      38.583  21.740  47.716  1.00 49.40           N  
ATOM    115  CA  THR L  19      37.939  22.965  47.335  1.00 49.67           C  
ATOM    116  CB  THR L  19      38.733  24.172  47.748  1.00 55.52           C  
ATOM    117  OG1 THR L  19      38.943  24.163  49.152  1.00 58.91           O  
ATOM    118  CG2 THR L  19      37.966  25.437  47.344  1.00 57.27           C  
ATOM    119  C   THR L  19      37.825  22.995  45.839  1.00 48.09           C  
ATOM    120  O   THR L  19      38.814  22.820  45.130  1.00 47.50           O  
ATOM    121  N   ILE L  20      36.603  23.229  45.317  1.00 47.61           N  
ATOM    122  CA  ILE L  20      36.399  23.274  43.894  1.00 46.13           C  
ATOM    123  CB  ILE L  20      35.425  22.243  43.416  1.00 45.83           C  
ATOM    124  CG1 ILE L  20      35.904  20.838  43.812  1.00 44.89           C  
ATOM    125  CG2 ILE L  20      35.252  22.426  41.900  1.00 46.64           C  
ATOM    126  CD1 ILE L  20      34.808  19.782  43.724  1.00 44.56           C  
ATOM    127  C   ILE L  20      35.828  24.622  43.569  1.00 48.58           C  
ATOM    128  O   ILE L  20      34.919  25.098  44.248  1.00 48.58           O  
ATOM    129  N   ASN L  21      36.348  25.271  42.503  1.00 46.64           N  
ATOM    130  CA  ASN L  21      35.930  26.610  42.181  1.00 46.84           C  
ATOM    131  CB  ASN L  21      37.109  27.600  42.135  1.00 54.75           C  
ATOM    132  CG  ASN L  21      37.813  27.581  43.490  1.00 56.06           C  
ATOM    133  OD1 ASN L  21      37.193  27.768  44.536  1.00 18.32           O  
ATOM    134  ND2 ASN L  21      39.150  27.327  43.467  1.00 17.94           N  
ATOM    135  C   ASN L  21      35.284  26.638  40.824  1.00 47.27           C  
ATOM    136  O   ASN L  21      35.679  25.922  39.905  1.00 48.22           O  
ATOM    137  N   CYS L  22      34.244  27.484  40.677  1.00 45.17           N  
ATOM    138  CA  CYS L  22      33.539  27.609  39.430  1.00 45.21           C  
ATOM    139  CB  CYS L  22      32.142  26.942  39.533  1.00 53.59           C  
ATOM    140  SG  CYS L  22      31.247  26.744  37.964  1.00 58.14           S  
ATOM    141  C   CYS L  22      33.405  29.081  39.141  1.00 45.21           C  
ATOM    142  O   CYS L  22      32.963  29.849  39.994  1.00 46.93           O  
ATOM    143  N   GLN L  23      33.813  29.528  37.933  1.00 46.54           N  
ATOM    144  CA  GLN L  23      33.696  30.930  37.640  1.00 48.85           C  
ATOM    145  CB  GLN L  23      35.014  31.632  37.305  1.00 64.33           C  
ATOM    146  CG  GLN L  23      34.800  33.119  37.031  1.00 67.91           C  
ATOM    147  CD  GLN L  23      36.143  33.727  36.683  1.00 78.23           C  
ATOM    148  OE1 GLN L  23      36.816  33.271  35.761  1.00 85.34           O  
ATOM    149  NE2 GLN L  23      36.545  34.786  37.437  1.00 79.56           N  
ATOM    150  C   GLN L  23      32.811  31.105  36.449  1.00 47.63           C  
ATOM    151  O   GLN L  23      32.951  30.415  35.438  1.00 48.11           O  
ATOM    152  N   ALA L  24      31.880  32.071  36.546  1.00 46.86           N  
ATOM    153  CA  ALA L  24      30.932  32.320  35.507  1.00 47.39           C  
ATOM    154  CB  ALA L  24      29.530  32.646  36.042  1.00 41.96           C  
ATOM    155  C   ALA L  24      31.386  33.492  34.696  1.00 49.65           C  
ATOM    156  O   ALA L  24      32.095  34.376  35.176  1.00 52.99           O  
ATOM    157  N   SER L  25      31.049  33.495  33.382  1.00 55.40           N  
ATOM    158  CA  SER L  25      31.351  34.574  32.472  1.00 55.73           C  
ATOM    159  CB  SER L  25      31.202  34.178  30.990  1.00 59.52           C  
ATOM    160  OG  SER L  25      29.850  33.869  30.685  1.00 61.77           O  
ATOM    161  C   SER L  25      30.431  35.736  32.741  1.00 56.37           C  
ATOM    162  O   SER L  25      30.779  36.887  32.477  1.00 57.35           O  
ATOM    163  N   GLN L  26      29.216  35.449  33.258  1.00 59.13           N  
ATOM    164  CA  GLN L  26      28.221  36.440  33.573  1.00 64.11           C  
ATOM    165  CB  GLN L  26      27.024  36.383  32.619  1.00 66.65           C  
ATOM    166  CG  GLN L  26      25.959  37.440  32.889  1.00 74.05           C  
ATOM    167  CD  GLN L  26      24.856  37.232  31.862  1.00 86.30           C  
ATOM    168  OE1 GLN L  26      24.211  36.185  31.835  1.00 86.50           O  
ATOM    169  NE2 GLN L  26      24.639  38.245  30.980  1.00 97.21           N  
ATOM    170  C   GLN L  26      27.705  36.106  34.947  1.00 63.62           C  
ATOM    171  O   GLN L  26      27.819  34.964  35.388  1.00 64.23           O  
ATOM    172  N   SER L  27      27.120  37.090  35.667  1.00 57.51           N  
ATOM    173  CA  SER L  27      26.652  36.850  37.008  1.00 58.89           C  
ATOM    174  CB  SER L  27      26.322  38.133  37.787  1.00 57.81           C  
ATOM    175  OG  SER L  27      25.171  38.745  37.229  1.00 67.07           O  
ATOM    176  C   SER L  27      25.400  36.034  36.960  1.00 59.56           C  
ATOM    177  O   SER L  27      24.676  36.028  35.967  1.00 59.92           O  
ATOM    178  N   VAL L  28      25.116  35.290  38.050  1.00 57.61           N  
ATOM    179  CA  VAL L  28      23.911  34.508  38.042  1.00 60.05           C  
ATOM    180  CB  VAL L  28      24.193  33.045  38.198  1.00 60.21           C  
ATOM    181  CG1 VAL L  28      25.003  32.594  36.970  1.00 75.66           C  
ATOM    182  CG2 VAL L  28      24.925  32.823  39.531  1.00 75.88           C  
ATOM    183  C   VAL L  28      23.029  34.944  39.181  1.00 61.09           C  
ATOM    184  O   VAL L  28      22.472  34.103  39.882  1.00 61.98           O  
ATOM    185  N   TYR L  29      22.787  36.268  39.316  1.00 64.73           N  
ATOM    186  CA  TYR L  29      22.035  36.841  40.409  1.00 63.15           C  
ATOM    187  CB  TYR L  29      22.375  38.301  40.759  1.00 64.83           C  
ATOM    188  CG  TYR L  29      23.719  38.446  41.379  1.00 60.49           C  
ATOM    189  CD1 TYR L  29      23.934  38.062  42.681  1.00 61.48           C  
ATOM    190  CD2 TYR L  29      24.756  39.005  40.669  1.00 60.23           C  
ATOM    191  CE1 TYR L  29      25.170  38.212  43.260  1.00 48.44           C  
ATOM    192  CE2 TYR L  29      25.994  39.159  41.243  1.00 49.00           C  
ATOM    193  CZ  TYR L  29      26.204  38.760  42.541  1.00 48.34           C  
ATOM    194  OH  TYR L  29      27.476  38.919  43.135  1.00 54.89           O  
ATOM    195  C   TYR L  29      20.569  36.921  40.124  1.00 64.48           C  
ATOM    196  O   TYR L  29      20.130  37.254  39.025  1.00 65.70           O  
ATOM    197  N   ASN L  30      19.825  36.600  41.199  1.00 62.27           N  
ATOM    198  CA  ASN L  30      18.424  36.529  41.512  1.00 63.02           C  
ATOM    199  CB  ASN L  30      17.618  35.653  40.536  1.00 68.49           C  
ATOM    200  CG  ASN L  30      16.147  36.000  40.704  1.00 72.62           C  
ATOM    201  OD1 ASN L  30      15.770  36.693  41.648  1.00106.52           O  
ATOM    202  ND2 ASN L  30      15.290  35.517  39.764  1.00 96.89           N  
ATOM    203  C   ASN L  30      18.633  35.769  42.788  1.00 59.67           C  
ATOM    204  O   ASN L  30      19.257  36.281  43.715  1.00 57.37           O  
ATOM    205  N   LYS L  31      18.071  34.557  42.920  1.00 57.78           N  
ATOM    206  CA  LYS L  31      18.717  33.710  43.885  1.00 57.89           C  
ATOM    207  CB  LYS L  31      17.958  32.409  44.195  1.00 57.04           C  
ATOM    208  CG  LYS L  31      16.646  32.604  44.954  1.00 58.53           C  
ATOM    209  CD  LYS L  31      15.571  33.322  44.138  1.00 78.26           C  
ATOM    210  CE  LYS L  31      14.204  33.370  44.826  1.00 77.75           C  
ATOM    211  NZ  LYS L  31      13.264  34.191  44.027  1.00 79.10           N1+
ATOM    212  C   LYS L  31      19.898  33.310  43.050  1.00 58.56           C  
ATOM    213  O   LYS L  31      19.830  33.481  41.834  1.00 59.84           O  
ATOM    214  N   ASN L  32      21.028  32.842  43.617  1.00 55.83           N  
ATOM    215  CA  ASN L  32      22.054  32.449  42.687  1.00 56.07           C  
ATOM    216  CB  ASN L  32      23.449  32.256  43.309  1.00 55.51           C  
ATOM    217  CG  ASN L  32      24.101  33.620  43.474  1.00 63.15           C  
ATOM    218  OD1 ASN L  32      24.479  34.265  42.497  1.00 76.19           O  
ATOM    219  ND2 ASN L  32      24.229  34.075  44.748  1.00 84.89           N  
ATOM    220  C   ASN L  32      21.637  31.135  42.125  1.00 56.78           C  
ATOM    221  O   ASN L  32      21.356  30.203  42.874  1.00 59.58           O  
ATOM    222  N   TYR L  33      21.602  30.998  40.785  1.00 56.26           N  
ATOM    223  CA  TYR L  33      21.156  29.718  40.330  1.00 53.93           C  
ATOM    224  CB  TYR L  33      20.322  29.713  39.034  1.00 54.69           C  
ATOM    225  CG  TYR L  33      19.034  30.434  39.222  1.00 66.13           C  
ATOM    226  CD1 TYR L  33      18.136  30.044  40.188  1.00 68.57           C  
ATOM    227  CD2 TYR L  33      18.703  31.475  38.385  1.00 69.98           C  
ATOM    228  CE1 TYR L  33      16.940  30.706  40.339  1.00 72.12           C  
ATOM    229  CE2 TYR L  33      17.509  32.138  38.532  1.00 73.07           C  
ATOM    230  CZ  TYR L  33      16.628  31.759  39.516  1.00 74.34           C  
ATOM    231  OH  TYR L  33      15.401  32.439  39.671  1.00124.87           O  
ATOM    232  C   TYR L  33      22.359  28.900  39.991  1.00 50.63           C  
ATOM    233  O   TYR L  33      22.613  28.633  38.818  1.00 51.10           O  
ATOM    234  N   LEU L  34      23.118  28.453  41.010  1.00 46.91           N  
ATOM    235  CA  LEU L  34      24.224  27.574  40.753  1.00 46.26           C  
ATOM    236  CB  LEU L  34      25.592  28.042  41.282  1.00 42.79           C  
ATOM    237  CG  LEU L  34      26.746  27.064  40.981  1.00 42.71           C  
ATOM    238  CD1 LEU L  34      27.180  27.156  39.510  1.00 43.56           C  
ATOM    239  CD2 LEU L  34      27.900  27.213  41.985  1.00 42.50           C  
ATOM    240  C   LEU L  34      23.956  26.315  41.501  1.00 47.59           C  
ATOM    241  O   LEU L  34      23.490  26.353  42.639  1.00 46.91           O  
ATOM    242  N   ALA L  35      24.255  25.161  40.875  1.00 45.09           N  
ATOM    243  CA  ALA L  35      24.056  23.911  41.548  1.00 42.70           C  
ATOM    244  CB  ALA L  35      22.914  23.070  40.954  1.00 48.61           C  
ATOM    245  C   ALA L  35      25.309  23.091  41.418  1.00 42.80           C  
ATOM    246  O   ALA L  35      26.080  23.262  40.475  1.00 43.40           O  
ATOM    247  N   TRP L  36      25.556  22.185  42.392  1.00 42.32           N  
ATOM    248  CA  TRP L  36      26.709  21.321  42.352  1.00 41.35           C  
ATOM    249  CB  TRP L  36      27.597  21.426  43.603  1.00 45.48           C  
ATOM    250  CG  TRP L  36      28.200  22.791  43.803  1.00 46.44           C  
ATOM    251  CD2 TRP L  36      29.432  23.244  43.214  1.00 46.57           C  
ATOM    252  CD1 TRP L  36      27.720  23.834  44.540  1.00 46.59           C  
ATOM    253  NE1 TRP L  36      28.571  24.907  44.448  1.00 46.06           N  
ATOM    254  CE2 TRP L  36      29.629  24.559  43.635  1.00 46.86           C  
ATOM    255  CE3 TRP L  36      30.324  22.618  42.387  1.00 46.87           C  
ATOM    256  CZ2 TRP L  36      30.723  25.269  43.236  1.00 46.01           C  
ATOM    257  CZ3 TRP L  36      31.429  23.340  41.988  1.00 47.24           C  
ATOM    258  CH2 TRP L  36      31.622  24.640  42.405  1.00 46.80           C  
ATOM    259  C   TRP L  36      26.228  19.900  42.293  1.00 41.08           C  
ATOM    260  O   TRP L  36      25.288  19.526  42.995  1.00 40.39           O  
ATOM    261  N   TYR L  37      26.888  19.065  41.458  1.00 40.17           N  
ATOM    262  CA  TYR L  37      26.470  17.696  41.288  1.00 39.74           C  
ATOM    263  CB  TYR L  37      25.957  17.359  39.872  1.00 44.56           C  
ATOM    264  CG  TYR L  37      24.817  18.245  39.494  1.00 43.67           C  
ATOM    265  CD1 TYR L  37      23.560  18.056  40.019  1.00 43.63           C  
ATOM    266  CD2 TYR L  37      25.008  19.283  38.612  1.00 43.90           C  
ATOM    267  CE1 TYR L  37      22.515  18.878  39.667  1.00 43.11           C  
ATOM    268  CE2 TYR L  37      23.966  20.107  38.254  1.00 43.14           C  
ATOM    269  CZ  TYR L  37      22.714  19.906  38.780  1.00 44.24           C  
ATOM    270  OH  TYR L  37      21.641  20.748  38.417  1.00 43.14           O  
ATOM    271  C   TYR L  37      27.653  16.794  41.481  1.00 40.22           C  
ATOM    272  O   TYR L  37      28.790  17.158  41.185  1.00 40.48           O  
ATOM    273  N   GLN L  38      27.390  15.576  41.999  1.00 40.49           N  
ATOM    274  CA  GLN L  38      28.387  14.557  42.191  1.00 40.70           C  
ATOM    275  CB  GLN L  38      28.348  13.942  43.602  1.00 43.01           C  
ATOM    276  CG  GLN L  38      29.392  12.850  43.838  1.00 42.95           C  
ATOM    277  CD  GLN L  38      29.189  12.289  45.240  1.00 45.00           C  
ATOM    278  OE1 GLN L  38      28.100  11.841  45.596  1.00 47.51           O  
ATOM    279  NE2 GLN L  38      30.268  12.306  46.064  1.00 46.31           N  
ATOM    280  C   GLN L  38      28.028  13.449  41.255  1.00 40.39           C  
ATOM    281  O   GLN L  38      26.867  13.056  41.171  1.00 40.26           O  
ATOM    282  N   GLN L  39      29.011  12.921  40.498  1.00 41.59           N  
ATOM    283  CA  GLN L  39      28.680  11.844  39.605  1.00 41.08           C  
ATOM    284  CB  GLN L  39      28.639  12.267  38.124  1.00 39.61           C  
ATOM    285  CG  GLN L  39      28.285  11.126  37.168  1.00 40.20           C  
ATOM    286  CD  GLN L  39      28.279  11.676  35.749  1.00 40.67           C  
ATOM    287  OE1 GLN L  39      28.995  12.623  35.426  1.00 40.80           O  
ATOM    288  NE2 GLN L  39      27.444  11.064  34.868  1.00 40.09           N  
ATOM    289  C   GLN L  39      29.702  10.753  39.719  1.00 43.00           C  
ATOM    290  O   GLN L  39      30.874  10.940  39.399  1.00 42.57           O  
ATOM    291  N   LYS L  40      29.267   9.563  40.177  1.00 44.08           N  
ATOM    292  CA  LYS L  40      30.145   8.430  40.266  1.00 45.65           C  
ATOM    293  CB  LYS L  40      29.733   7.436  41.362  1.00 51.22           C  
ATOM    294  CG  LYS L  40      29.906   8.087  42.738  1.00 52.68           C  
ATOM    295  CD  LYS L  40      29.151   7.419  43.884  1.00 54.21           C  
ATOM    296  CE  LYS L  40      29.313   8.168  45.210  1.00 54.21           C  
ATOM    297  NZ  LYS L  40      28.332   7.682  46.206  1.00 54.75           N1+
ATOM    298  C   LYS L  40      30.138   7.788  38.910  1.00 47.31           C  
ATOM    299  O   LYS L  40      29.221   8.003  38.120  1.00 47.37           O  
ATOM    300  N   PRO L  41      31.135   7.005  38.612  1.00 51.52           N  
ATOM    301  CA  PRO L  41      31.377   6.510  37.282  1.00 53.37           C  
ATOM    302  CD  PRO L  41      31.978   6.375  39.614  1.00 53.58           C  
ATOM    303  CB  PRO L  41      32.447   5.426  37.433  1.00 58.89           C  
ATOM    304  CG  PRO L  41      33.102   5.714  38.799  1.00 56.98           C  
ATOM    305  C   PRO L  41      30.219   6.034  36.445  1.00 53.25           C  
ATOM    306  O   PRO L  41      29.927   6.670  35.438  1.00 55.74           O  
ATOM    307  N   GLY L  42      29.556   4.924  36.797  1.00 53.87           N  
ATOM    308  CA  GLY L  42      28.491   4.391  35.989  1.00 54.63           C  
ATOM    309  C   GLY L  42      27.239   5.207  36.073  1.00 55.20           C  
ATOM    310  O   GLY L  42      26.491   5.290  35.103  1.00 58.78           O  
ATOM    311  N   GLN L  43      26.990   5.802  37.255  1.00 50.51           N  
ATOM    312  CA  GLN L  43      25.742   6.384  37.684  1.00 47.41           C  
ATOM    313  CB  GLN L  43      25.721   6.443  39.209  1.00 68.13           C  
ATOM    314  CG  GLN L  43      25.948   5.043  39.776  1.00 71.62           C  
ATOM    315  CD  GLN L  43      26.425   5.167  41.210  1.00 75.48           C  
ATOM    316  OE1 GLN L  43      25.787   5.812  42.040  1.00 76.75           O  
ATOM    317  NE2 GLN L  43      27.596   4.542  41.505  1.00 77.86           N  
ATOM    318  C   GLN L  43      25.428   7.752  37.140  1.00 47.87           C  
ATOM    319  O   GLN L  43      26.237   8.431  36.509  1.00 46.76           O  
ATOM    320  N   PRO L  44      24.173   8.109  37.353  1.00 47.65           N  
ATOM    321  CA  PRO L  44      23.672   9.409  36.974  1.00 44.50           C  
ATOM    322  CD  PRO L  44      23.133   7.096  37.267  1.00 42.72           C  
ATOM    323  CB  PRO L  44      22.154   9.285  36.907  1.00 42.14           C  
ATOM    324  CG  PRO L  44      21.922   7.795  36.627  1.00 41.56           C  
ATOM    325  C   PRO L  44      24.114  10.441  37.967  1.00 42.91           C  
ATOM    326  O   PRO L  44      24.459  10.072  39.088  1.00 43.25           O  
ATOM    327  N   PRO L  45      24.106  11.696  37.606  1.00 40.26           N  
ATOM    328  CA  PRO L  45      24.541  12.712  38.523  1.00 40.10           C  
ATOM    329  CD  PRO L  45      24.333  12.075  36.219  1.00 40.30           C  
ATOM    330  CB  PRO L  45      24.733  13.973  37.680  1.00 38.19           C  
ATOM    331  CG  PRO L  45      25.054  13.432  36.276  1.00 39.98           C  
ATOM    332  C   PRO L  45      23.564  12.898  39.636  1.00 40.40           C  
ATOM    333  O   PRO L  45      22.368  12.695  39.423  1.00 41.24           O  
ATOM    334  N   LYS L  46      24.055  13.282  40.833  1.00 39.92           N  
ATOM    335  CA  LYS L  46      23.162  13.524  41.925  1.00 39.91           C  
ATOM    336  CB  LYS L  46      23.392  12.645  43.160  1.00 43.74           C  
ATOM    337  CG  LYS L  46      22.329  12.915  44.223  1.00 49.74           C  
ATOM    338  CD  LYS L  46      22.323  11.953  45.408  1.00 55.50           C  
ATOM    339  CE  LYS L  46      21.285  12.343  46.463  1.00 72.03           C  
ATOM    340  NZ  LYS L  46      21.425  11.489  47.662  1.00 67.42           N1+
ATOM    341  C   LYS L  46      23.360  14.938  42.350  1.00 39.98           C  
ATOM    342  O   LYS L  46      24.474  15.457  42.325  1.00 39.43           O  
ATOM    343  N   ARG L  47      22.271  15.613  42.758  1.00 40.16           N  
ATOM    344  CA  ARG L  47      22.443  16.991  43.110  1.00 39.67           C  
ATOM    345  CB  ARG L  47      21.231  17.880  42.757  1.00 40.32           C  
ATOM    346  CG  ARG L  47      19.921  17.482  43.440  1.00 40.85           C  
ATOM    347  CD  ARG L  47      18.681  18.135  42.820  1.00  0.00           C  
ATOM    348  NE  ARG L  47      18.743  19.604  43.071  1.00  0.00           N  
ATOM    349  CZ  ARG L  47      19.396  20.432  42.203  1.00  0.00           C  
ATOM    350  NH1 ARG L  47      20.044  19.914  41.119  1.00  0.00           N1+
ATOM    351  NH2 ARG L  47      19.393  21.780  42.418  1.00  0.00           N  
ATOM    352  C   ARG L  47      22.750  17.138  44.560  1.00 40.25           C  
ATOM    353  O   ARG L  47      22.013  16.643  45.411  1.00 40.56           O  
ATOM    354  N   LEU L  48      23.949  17.702  44.847  1.00 38.75           N  
ATOM    355  CA  LEU L  48      24.413  18.015  46.169  1.00 40.67           C  
ATOM    356  CB  LEU L  48      25.944  18.164  46.208  1.00 42.67           C  
ATOM    357  CG  LEU L  48      26.695  16.927  45.672  1.00 42.47           C  
ATOM    358  CD1 LEU L  48      28.218  17.129  45.737  1.00 45.29           C  
ATOM    359  CD2 LEU L  48      26.220  15.633  46.360  1.00 43.73           C  
ATOM    360  C   LEU L  48      23.849  19.302  46.704  1.00 41.62           C  
ATOM    361  O   LEU L  48      23.261  19.330  47.783  1.00 43.15           O  
ATOM    362  N   ILE L  49      24.006  20.414  45.947  1.00 39.19           N  
ATOM    363  CA  ILE L  49      23.635  21.701  46.473  1.00 38.89           C  
ATOM    364  CB  ILE L  49      24.805  22.461  47.027  1.00 42.22           C  
ATOM    365  CG1 ILE L  49      25.432  21.698  48.203  1.00 58.21           C  
ATOM    366  CG2 ILE L  49      24.338  23.877  47.394  1.00 56.11           C  
ATOM    367  CD1 ILE L  49      26.791  22.245  48.630  1.00 61.27           C  
ATOM    368  C   ILE L  49      23.063  22.535  45.373  1.00 38.80           C  
ATOM    369  O   ILE L  49      23.494  22.425  44.225  1.00 38.50           O  
ATOM    370  N   TYR L  50      22.082  23.405  45.721  1.00 39.78           N  
ATOM    371  CA  TYR L  50      21.405  24.267  44.791  1.00 39.28           C  
ATOM    372  CB  TYR L  50      20.000  23.756  44.409  1.00 38.65           C  
ATOM    373  CG  TYR L  50      19.249  23.444  45.662  1.00 39.57           C  
ATOM    374  CD1 TYR L  50      19.512  22.278  46.344  1.00 40.89           C  
ATOM    375  CD2 TYR L  50      18.281  24.291  46.152  1.00 42.44           C  
ATOM    376  CE1 TYR L  50      18.836  21.963  47.497  1.00 43.84           C  
ATOM    377  CE2 TYR L  50      17.599  23.983  47.307  1.00 43.47           C  
ATOM    378  CZ  TYR L  50      17.876  22.817  47.984  1.00 44.72           C  
ATOM    379  OH  TYR L  50      17.182  22.495  49.169  1.00 45.93           O  
ATOM    380  C   TYR L  50      21.284  25.630  45.401  1.00 40.24           C  
ATOM    381  O   TYR L  50      21.526  25.803  46.596  1.00 43.46           O  
ATOM    382  N   SER L  51      20.971  26.664  44.604  1.00 20.89           N  
ATOM    383  CA  SER L  51      20.884  27.985  45.164  1.00 18.77           C  
ATOM    384  CB  SER L  51      19.855  28.103  46.304  1.00 18.38           C  
ATOM    385  OG  SER L  51      18.542  27.861  45.818  1.00  0.00           O  
ATOM    386  C   SER L  51      22.225  28.359  45.729  1.00 18.59           C  
ATOM    387  O   SER L  51      22.328  29.194  46.624  1.00 19.31           O  
ATOM    388  N   ALA L  52      23.289  27.721  45.215  1.00 18.52           N  
ATOM    389  CA  ALA L  52      24.660  27.984  45.552  1.00 18.86           C  
ATOM    390  CB  ALA L  52      25.043  29.472  45.442  1.00 17.66           C  
ATOM    391  C   ALA L  52      24.997  27.515  46.937  1.00 20.88           C  
ATOM    392  O   ALA L  52      26.138  27.126  47.179  1.00 20.02           O  
ATOM    393  N   SER L  53      24.032  27.449  47.878  1.00 22.05           N  
ATOM    394  CA  SER L  53      24.498  27.046  49.176  1.00 21.69           C  
ATOM    395  CB  SER L  53      24.867  28.247  50.059  1.00 21.71           C  
ATOM    396  OG  SER L  53      23.712  29.031  50.314  1.00 25.16           O  
ATOM    397  C   SER L  53      23.471  26.239  49.938  1.00 22.05           C  
ATOM    398  O   SER L  53      23.624  26.069  51.146  1.00 23.69           O  
ATOM    399  N   THR L  54      22.425  25.683  49.289  1.00 48.74           N  
ATOM    400  CA  THR L  54      21.476  24.900  50.035  1.00 48.78           C  
ATOM    401  CB  THR L  54      20.046  25.253  49.756  1.00 49.58           C  
ATOM    402  OG1 THR L  54      19.807  26.615  50.075  1.00 27.57           O  
ATOM    403  CG2 THR L  54      19.138  24.348  50.602  1.00 30.67           C  
ATOM    404  C   THR L  54      21.660  23.456  49.680  1.00 48.05           C  
ATOM    405  O   THR L  54      21.734  23.098  48.507  1.00 46.35           O  
ATOM    406  N   LEU L  55      21.738  22.584  50.708  1.00 49.65           N  
ATOM    407  CA  LEU L  55      21.967  21.174  50.525  1.00 48.96           C  
ATOM    408  CB  LEU L  55      22.417  20.461  51.816  1.00 64.73           C  
ATOM    409  CG  LEU L  55      23.808  20.859  52.342  1.00 65.77           C  
ATOM    410  CD1 LEU L  55      24.136  20.120  53.648  1.00 65.49           C  
ATOM    411  CD2 LEU L  55      24.892  20.631  51.278  1.00 67.08           C  
ATOM    412  C   LEU L  55      20.703  20.483  50.104  1.00 50.66           C  
ATOM    413  O   LEU L  55      19.615  20.800  50.579  1.00 53.67           O  
ATOM    414  N   ALA L  56      20.842  19.491  49.198  1.00 51.34           N  
ATOM    415  CA  ALA L  56      19.752  18.667  48.755  1.00 52.12           C  
ATOM    416  CB  ALA L  56      20.061  17.859  47.483  1.00 66.87           C  
ATOM    417  C   ALA L  56      19.512  17.685  49.847  1.00 56.04           C  
ATOM    418  O   ALA L  56      20.326  17.553  50.758  1.00 56.82           O  
ATOM    419  N   SER L  57      18.365  16.984  49.800  1.00 61.12           N  
ATOM    420  CA  SER L  57      18.056  16.048  50.840  1.00 63.05           C  
ATOM    421  CB  SER L  57      16.626  15.491  50.736  1.00 75.02           C  
ATOM    422  OG  SER L  57      16.372  14.578  51.793  1.00 79.57           O  
ATOM    423  C   SER L  57      18.992  14.880  50.758  1.00 62.60           C  
ATOM    424  O   SER L  57      19.306  14.387  49.676  1.00 60.57           O  
ATOM    425  N   GLY L  58      19.468  14.426  51.937  1.00 70.13           N  
ATOM    426  CA  GLY L  58      20.293  13.257  52.076  1.00 69.30           C  
ATOM    427  C   GLY L  58      21.748  13.623  52.107  1.00 68.13           C  
ATOM    428  O   GLY L  58      22.555  12.889  52.677  1.00 67.18           O  
ATOM    429  N   VAL L  59      22.113  14.786  51.529  1.00 62.65           N  
ATOM    430  CA  VAL L  59      23.500  15.163  51.433  1.00 61.01           C  
ATOM    431  CB  VAL L  59      23.716  16.251  50.418  1.00 37.52           C  
ATOM    432  CG1 VAL L  59      25.208  16.612  50.378  1.00 33.47           C  
ATOM    433  CG2 VAL L  59      23.144  15.780  49.071  1.00 34.20           C  
ATOM    434  C   VAL L  59      23.991  15.640  52.775  1.00 61.13           C  
ATOM    435  O   VAL L  59      23.326  16.420  53.456  1.00 63.37           O  
ATOM    436  N   SER L  60      25.200  15.182  53.181  1.00 57.05           N  
ATOM    437  CA  SER L  60      25.767  15.494  54.469  1.00 59.06           C  
ATOM    438  CB  SER L  60      26.908  14.546  54.889  1.00 73.36           C  
ATOM    439  OG  SER L  60      26.409  13.226  55.048  1.00  0.00           O  
ATOM    440  C   SER L  60      26.306  16.896  54.485  1.00 58.64           C  
ATOM    441  O   SER L  60      26.666  17.460  53.455  1.00 57.55           O  
ATOM    442  N   SER L  61      26.407  17.469  55.700  1.00 61.17           N  
ATOM    443  CA  SER L  61      26.804  18.830  55.944  1.00 60.96           C  
ATOM    444  CB  SER L  61      26.627  19.247  57.417  1.00 60.44           C  
ATOM    445  OG  SER L  61      27.501  18.507  58.257  1.00 65.88           O  
ATOM    446  C   SER L  61      28.240  19.058  55.577  1.00 59.16           C  
ATOM    447  O   SER L  61      28.684  20.202  55.493  1.00 61.29           O  
ATOM    448  N   ARG L  62      29.007  17.983  55.335  1.00 59.77           N  
ATOM    449  CA  ARG L  62      30.399  18.129  55.023  1.00 58.21           C  
ATOM    450  CB  ARG L  62      31.162  16.795  54.897  1.00 49.47           C  
ATOM    451  CG  ARG L  62      30.672  15.860  53.791  1.00 49.47           C  
ATOM    452  CD  ARG L  62      31.565  14.631  53.614  1.00 51.39           C  
ATOM    453  NE  ARG L  62      31.066  13.897  52.416  1.00 48.28           N  
ATOM    454  CZ  ARG L  62      30.500  12.662  52.545  1.00 45.50           C  
ATOM    455  NH1 ARG L  62      30.418  12.073  53.772  1.00 45.84           N1+
ATOM    456  NH2 ARG L  62      30.027  12.003  51.448  1.00 45.86           N  
ATOM    457  C   ARG L  62      30.517  18.887  53.736  1.00 56.66           C  
ATOM    458  O   ARG L  62      31.551  19.503  53.470  1.00 55.68           O  
ATOM    459  N   PHE L  63      29.474  18.813  52.881  1.00 53.63           N  
ATOM    460  CA  PHE L  63      29.467  19.517  51.629  1.00 49.12           C  
ATOM    461  CB  PHE L  63      28.543  18.867  50.585  1.00 53.08           C  
ATOM    462  CG  PHE L  63      29.136  17.568  50.157  1.00 52.36           C  
ATOM    463  CD1 PHE L  63      30.012  17.528  49.101  1.00 52.79           C  
ATOM    464  CD2 PHE L  63      28.824  16.391  50.799  1.00 52.72           C  
ATOM    465  CE1 PHE L  63      30.566  16.341  48.685  1.00 52.90           C  
ATOM    466  CE2 PHE L  63      29.376  15.199  50.387  1.00 53.09           C  
ATOM    467  CZ  PHE L  63      30.250  15.170  49.328  1.00 52.43           C  
ATOM    468  C   PHE L  63      28.948  20.903  51.870  1.00 51.43           C  
ATOM    469  O   PHE L  63      27.882  21.085  52.454  1.00 52.60           O  
ATOM    470  N   LYS L  64      29.703  21.932  51.425  1.00 51.67           N  
ATOM    471  CA  LYS L  64      29.273  23.287  51.633  1.00 53.20           C  
ATOM    472  CB  LYS L  64      30.093  24.058  52.682  1.00 66.35           C  
ATOM    473  CG  LYS L  64      29.955  23.512  54.105  1.00 69.07           C  
ATOM    474  CD  LYS L  64      30.903  24.167  55.111  1.00 34.11           C  
ATOM    475  CE  LYS L  64      32.387  23.896  54.858  1.00 71.94           C  
ATOM    476  NZ  LYS L  64      32.748  22.535  55.323  1.00 39.38           N1+
ATOM    477  C   LYS L  64      29.418  24.040  50.348  1.00 51.48           C  
ATOM    478  O   LYS L  64      30.365  23.824  49.591  1.00 52.57           O  
ATOM    479  N   GLY L  65      28.468  24.962  50.077  1.00 52.14           N  
ATOM    480  CA  GLY L  65      28.519  25.741  48.872  1.00 49.95           C  
ATOM    481  C   GLY L  65      28.560  27.184  49.265  1.00 53.14           C  
ATOM    482  O   GLY L  65      27.949  27.584  50.255  1.00 54.58           O  
ATOM    483  N   SER L  66      29.294  28.000  48.478  1.00 55.39           N  
ATOM    484  CA  SER L  66      29.423  29.403  48.756  1.00 58.03           C  
ATOM    485  CB  SER L  66      30.651  29.777  49.603  1.00 45.65           C  
ATOM    486  OG  SER L  66      30.518  29.295  50.929  1.00 48.22           O  
ATOM    487  C   SER L  66      29.629  30.126  47.464  1.00 57.06           C  
ATOM    488  O   SER L  66      29.732  29.524  46.397  1.00 56.52           O  
ATOM    489  N   GLY L  67      29.708  31.471  47.554  1.00 57.28           N  
ATOM    490  CA  GLY L  67      29.962  32.286  46.402  1.00 56.85           C  
ATOM    491  C   GLY L  67      28.715  33.010  46.011  1.00 59.87           C  
ATOM    492  O   GLY L  67      27.633  32.768  46.544  1.00 63.09           O  
ATOM    493  N   SER L  68      28.871  33.975  45.083  1.00 58.24           N  
ATOM    494  CA  SER L  68      27.771  34.720  44.550  1.00 61.95           C  
ATOM    495  CB  SER L  68      27.220  35.788  45.508  1.00 71.98           C  
ATOM    496  OG  SER L  68      26.649  35.174  46.653  1.00 77.59           O  
ATOM    497  C   SER L  68      28.296  35.428  43.348  1.00 64.87           C  
ATOM    498  O   SER L  68      29.506  35.553  43.169  1.00 66.66           O  
ATOM    499  N   GLY L  69      27.388  35.907  42.479  1.00 62.68           N  
ATOM    500  CA  GLY L  69      27.839  36.624  41.326  1.00 63.98           C  
ATOM    501  C   GLY L  69      28.631  35.693  40.467  1.00 59.42           C  
ATOM    502  O   GLY L  69      28.122  34.669  40.020  1.00 58.54           O  
ATOM    503  N   THR L  70      29.883  36.093  40.166  1.00 59.13           N  
ATOM    504  CA  THR L  70      30.818  35.417  39.303  1.00 59.04           C  
ATOM    505  CB  THR L  70      31.905  36.329  38.810  1.00 58.81           C  
ATOM    506  OG1 THR L  70      32.683  36.805  39.899  1.00 60.56           O  
ATOM    507  CG2 THR L  70      31.256  37.508  38.067  1.00 59.60           C  
ATOM    508  C   THR L  70      31.496  34.205  39.887  1.00 58.04           C  
ATOM    509  O   THR L  70      31.825  33.285  39.139  1.00 58.07           O  
ATOM    510  N   GLN L  71      31.765  34.165  41.210  1.00 57.06           N  
ATOM    511  CA  GLN L  71      32.618  33.110  41.705  1.00 56.65           C  
ATOM    512  CB  GLN L  71      33.839  33.688  42.438  1.00 69.43           C  
ATOM    513  CG  GLN L  71      34.705  34.576  41.540  1.00 75.72           C  
ATOM    514  CD  GLN L  71      35.634  35.390  42.426  1.00 90.11           C  
ATOM    515  OE1 GLN L  71      35.676  36.617  42.341  1.00 87.60           O  
ATOM    516  NE2 GLN L  71      36.400  34.692  43.305  1.00  0.00           N  
ATOM    517  C   GLN L  71      31.902  32.223  42.682  1.00 54.92           C  
ATOM    518  O   GLN L  71      31.197  32.699  43.572  1.00 57.33           O  
ATOM    519  N   PHE L  72      32.095  30.886  42.554  1.00 52.62           N  
ATOM    520  CA  PHE L  72      31.443  29.979  43.460  1.00 50.75           C  
ATOM    521  CB  PHE L  72      30.252  29.217  42.855  1.00 64.57           C  
ATOM    522  CG  PHE L  72      29.273  30.232  42.379  1.00 64.86           C  
ATOM    523  CD1 PHE L  72      28.563  30.996  43.271  1.00 66.89           C  
ATOM    524  CD2 PHE L  72      29.092  30.451  41.033  1.00 65.00           C  
ATOM    525  CE1 PHE L  72      27.670  31.942  42.828  1.00 70.45           C  
ATOM    526  CE2 PHE L  72      28.197  31.395  40.585  1.00 68.68           C  
ATOM    527  CZ  PHE L  72      27.476  32.140  41.484  1.00 70.75           C  
ATOM    528  C   PHE L  72      32.420  28.940  43.920  1.00 49.89           C  
ATOM    529  O   PHE L  72      33.377  28.618  43.217  1.00 51.08           O  
ATOM    530  N   THR L  73      32.196  28.387  45.134  1.00 51.97           N  
ATOM    531  CA  THR L  73      33.109  27.408  45.653  1.00 50.95           C  
ATOM    532  CB  THR L  73      33.991  27.961  46.733  1.00 51.08           C  
ATOM    533  OG1 THR L  73      34.741  29.064  46.249  1.00 54.72           O  
ATOM    534  CG2 THR L  73      34.936  26.850  47.213  1.00 52.40           C  
ATOM    535  C   THR L  73      32.358  26.277  46.286  1.00 50.02           C  
ATOM    536  O   THR L  73      31.360  26.480  46.975  1.00 51.06           O  
ATOM    537  N   LEU L  74      32.837  25.035  46.054  1.00 48.74           N  
ATOM    538  CA  LEU L  74      32.296  23.876  46.703  1.00 48.69           C  
ATOM    539  CB  LEU L  74      31.900  22.746  45.738  1.00 42.06           C  
ATOM    540  CG  LEU L  74      31.430  21.462  46.447  1.00 39.32           C  
ATOM    541  CD1 LEU L  74      30.226  21.715  47.368  1.00 41.51           C  
ATOM    542  CD2 LEU L  74      31.167  20.347  45.424  1.00 40.41           C  
ATOM    543  C   LEU L  74      33.387  23.363  47.575  1.00 49.23           C  
ATOM    544  O   LEU L  74      34.484  23.085  47.095  1.00 49.44           O  
ATOM    545  N   THR L  75      33.124  23.248  48.890  1.00 50.67           N  
ATOM    546  CA  THR L  75      34.163  22.773  49.748  1.00 51.06           C  
ATOM    547  CB  THR L  75      34.519  23.737  50.842  1.00 50.85           C  
ATOM    548  OG1 THR L  75      34.891  24.988  50.282  1.00 53.89           O  
ATOM    549  CG2 THR L  75      35.704  23.163  51.634  1.00 51.90           C  
ATOM    550  C   THR L  75      33.686  21.508  50.377  1.00 52.00           C  
ATOM    551  O   THR L  75      32.601  21.452  50.952  1.00 54.60           O  
ATOM    552  N   ILE L  76      34.498  20.443  50.268  1.00 49.60           N  
ATOM    553  CA  ILE L  76      34.147  19.182  50.840  1.00 50.40           C  
ATOM    554  CB  ILE L  76      34.357  18.054  49.882  1.00 47.87           C  
ATOM    555  CG1 ILE L  76      33.550  18.311  48.598  1.00 47.19           C  
ATOM    556  CG2 ILE L  76      33.982  16.742  50.584  1.00 47.43           C  
ATOM    557  CD1 ILE L  76      34.001  17.461  47.412  1.00 46.21           C  
ATOM    558  C   ILE L  76      35.096  18.999  51.971  1.00 53.27           C  
ATOM    559  O   ILE L  76      36.308  18.970  51.767  1.00 54.34           O  
ATOM    560  N   SER L  77      34.560  18.889  53.201  1.00 56.44           N  
ATOM    561  CA  SER L  77      35.397  18.748  54.347  1.00 57.04           C  
ATOM    562  CB  SER L  77      35.069  19.723  55.492  1.00 51.99           C  
ATOM    563  OG  SER L  77      35.361  21.052  55.090  1.00 54.25           O  
ATOM    564  C   SER L  77      35.199  17.370  54.850  1.00 59.09           C  
ATOM    565  O   SER L  77      34.185  16.733  54.572  1.00 59.47           O  
ATOM    566  N   ASP L  78      36.174  16.894  55.641  1.00 59.05           N  
ATOM    567  CA  ASP L  78      36.109  15.583  56.188  1.00 57.15           C  
ATOM    568  CB  ASP L  78      34.956  15.400  57.191  1.00 36.38           C  
ATOM    569  CG  ASP L  78      35.314  16.210  58.423  1.00 41.97           C  
ATOM    570  OD1 ASP L  78      36.515  16.210  58.805  1.00 42.37           O  
ATOM    571  OD2 ASP L  78      34.392  16.853  58.990  1.00 46.67           O1-
ATOM    572  C   ASP L  78      35.883  14.633  55.060  1.00 56.23           C  
ATOM    573  O   ASP L  78      34.963  13.818  55.107  1.00 56.23           O  
ATOM    574  N   VAL L  79      36.736  14.689  54.011  1.00 53.25           N  
ATOM    575  CA  VAL L  79      36.538  13.837  52.867  1.00 49.99           C  
ATOM    576  CB  VAL L  79      37.572  13.959  51.788  1.00 46.01           C  
ATOM    577  CG1 VAL L  79      37.418  15.313  51.086  1.00 55.96           C  
ATOM    578  CG2 VAL L  79      38.947  13.769  52.430  1.00 53.22           C  
ATOM    579  C   VAL L  79      36.480  12.409  53.277  1.00 49.91           C  
ATOM    580  O   VAL L  79      37.212  11.949  54.154  1.00 51.66           O  
ATOM    581  N   GLN L  80      35.564  11.679  52.606  1.00 47.71           N  
ATOM    582  CA  GLN L  80      35.272  10.297  52.838  1.00 47.46           C  
ATOM    583  CB  GLN L  80      33.766  10.060  53.053  1.00 48.72           C  
ATOM    584  CG  GLN L  80      33.167  10.890  54.194  1.00 50.98           C  
ATOM    585  CD  GLN L  80      33.248  10.089  55.484  1.00 52.16           C  
ATOM    586  OE1 GLN L  80      33.055  10.619  56.576  1.00 53.91           O  
ATOM    587  NE2 GLN L  80      33.535   8.766  55.354  1.00 62.15           N  
ATOM    588  C   GLN L  80      35.651   9.575  51.583  1.00 46.25           C  
ATOM    589  O   GLN L  80      35.787  10.179  50.523  1.00 45.20           O  
ATOM    590  N   CYS L  81      35.838   8.245  51.681  1.00 49.03           N  
ATOM    591  CA  CYS L  81      36.256   7.458  50.558  1.00 47.01           C  
ATOM    592  CB  CYS L  81      36.540   5.993  50.924  1.00 53.58           C  
ATOM    593  SG  CYS L  81      37.302   5.098  49.543  1.00 38.53           S  
ATOM    594  C   CYS L  81      35.188   7.483  49.503  1.00 45.19           C  
ATOM    595  O   CYS L  81      35.489   7.445  48.311  1.00 43.72           O  
ATOM    596  N   ASP L  82      33.908   7.554  49.915  1.00 48.98           N  
ATOM    597  CA  ASP L  82      32.799   7.524  48.996  1.00 48.46           C  
ATOM    598  CB  ASP L  82      31.418   7.370  49.672  1.00 46.47           C  
ATOM    599  CG  ASP L  82      31.114   8.556  50.581  1.00 95.01           C  
ATOM    600  OD1 ASP L  82      31.976   9.466  50.704  1.00  0.00           O  
ATOM    601  OD2 ASP L  82      30.002   8.558  51.173  1.00  0.00           O1-
ATOM    602  C   ASP L  82      32.793   8.744  48.119  1.00 48.53           C  
ATOM    603  O   ASP L  82      32.206   8.733  47.038  1.00 48.26           O  
ATOM    604  N   ASP L  83      33.446   9.829  48.567  1.00 44.48           N  
ATOM    605  CA  ASP L  83      33.480  11.106  47.907  1.00 42.92           C  
ATOM    606  CB  ASP L  83      34.218  12.171  48.731  1.00 42.99           C  
ATOM    607  CG  ASP L  83      33.335  12.494  49.922  1.00 45.55           C  
ATOM    608  OD1 ASP L  83      32.100  12.275  49.804  1.00 45.77           O  
ATOM    609  OD2 ASP L  83      33.880  12.959  50.958  1.00 47.76           O1-
ATOM    610  C   ASP L  83      34.154  11.032  46.570  1.00 42.81           C  
ATOM    611  O   ASP L  83      33.983  11.943  45.762  1.00 45.01           O  
ATOM    612  N   VAL L  84      34.985  10.005  46.306  1.00 41.89           N  
ATOM    613  CA  VAL L  84      35.653   9.972  45.038  1.00 41.57           C  
ATOM    614  CB  VAL L  84      36.538   8.769  44.859  1.00 34.21           C  
ATOM    615  CG1 VAL L  84      35.699   7.492  45.032  1.00  0.00           C  
ATOM    616  CG2 VAL L  84      37.213   8.863  43.480  1.00  0.00           C  
ATOM    617  C   VAL L  84      34.622   9.957  43.956  1.00 42.15           C  
ATOM    618  O   VAL L  84      33.772   9.072  43.897  1.00 45.15           O  
ATOM    619  N   ALA L  85      34.680  10.964  43.061  1.00 41.14           N  
ATOM    620  CA  ALA L  85      33.754  11.066  41.971  1.00 39.83           C  
ATOM    621  CB  ALA L  85      32.285  11.178  42.416  1.00 24.12           C  
ATOM    622  C   ALA L  85      34.087  12.324  41.232  1.00 40.04           C  
ATOM    623  O   ALA L  85      34.952  13.088  41.655  1.00 42.07           O  
ATOM    624  N   THR L  86      33.433  12.538  40.072  1.00 39.89           N  
ATOM    625  CA  THR L  86      33.597  13.761  39.341  1.00 39.53           C  
ATOM    626  CB  THR L  86      33.378  13.615  37.861  1.00 48.35           C  
ATOM    627  OG1 THR L  86      32.080  13.098  37.614  1.00 53.46           O  
ATOM    628  CG2 THR L  86      34.446  12.686  37.266  1.00 47.72           C  
ATOM    629  C   THR L  86      32.548  14.702  39.856  1.00 39.56           C  
ATOM    630  O   THR L  86      31.463  14.273  40.245  1.00 40.28           O  
ATOM    631  N   TYR L  87      32.856  16.016  39.876  1.00 39.69           N  
ATOM    632  CA  TYR L  87      31.924  16.990  40.369  1.00 37.52           C  
ATOM    633  CB  TYR L  87      32.389  17.720  41.640  1.00 40.31           C  
ATOM    634  CG  TYR L  87      32.381  16.759  42.778  1.00 41.22           C  
ATOM    635  CD1 TYR L  87      33.445  15.919  42.994  1.00 39.98           C  
ATOM    636  CD2 TYR L  87      31.311  16.704  43.640  1.00 41.86           C  
ATOM    637  CE1 TYR L  87      33.433  15.033  44.046  1.00 39.88           C  
ATOM    638  CE2 TYR L  87      31.293  15.821  44.695  1.00 42.66           C  
ATOM    639  CZ  TYR L  87      32.358  14.981  44.900  1.00 40.71           C  
ATOM    640  OH  TYR L  87      32.347  14.071  45.979  1.00 43.71           O  
ATOM    641  C   TYR L  87      31.747  18.039  39.322  1.00 38.14           C  
ATOM    642  O   TYR L  87      32.703  18.427  38.651  1.00 39.28           O  
ATOM    643  N   TYR L  88      30.496  18.523  39.164  1.00 38.99           N  
ATOM    644  CA  TYR L  88      30.198  19.519  38.178  1.00 38.88           C  
ATOM    645  CB  TYR L  88      29.254  19.026  37.068  1.00 38.73           C  
ATOM    646  CG  TYR L  88      29.895  17.936  36.285  1.00 39.91           C  
ATOM    647  CD1 TYR L  88      30.661  18.229  35.183  1.00 41.17           C  
ATOM    648  CD2 TYR L  88      29.715  16.622  36.650  1.00 41.26           C  
ATOM    649  CE1 TYR L  88      31.249  17.224  34.453  1.00 42.05           C  
ATOM    650  CE2 TYR L  88      30.300  15.613  35.924  1.00 41.25           C  
ATOM    651  CZ  TYR L  88      31.068  15.914  34.825  1.00 40.24           C  
ATOM    652  OH  TYR L  88      31.670  14.879  34.077  1.00 42.14           O  
ATOM    653  C   TYR L  88      29.431  20.629  38.826  1.00 37.71           C  
ATOM    654  O   TYR L  88      28.632  20.407  39.736  1.00 38.41           O  
ATOM    655  N   CYS L  89      29.675  21.869  38.353  1.00 45.23           N  
ATOM    656  CA  CYS L  89      28.927  23.013  38.777  1.00 45.52           C  
ATOM    657  CB  CYS L  89      29.784  24.268  39.087  1.00 44.93           C  
ATOM    658  SG  CYS L  89      30.915  24.739  37.740  1.00 47.50           S  
ATOM    659  C   CYS L  89      28.030  23.314  37.627  1.00 45.21           C  
ATOM    660  O   CYS L  89      28.385  23.055  36.477  1.00 45.33           O  
ATOM    661  N   LEU L  90      26.816  23.810  37.922  1.00 44.53           N  
ATOM    662  CA  LEU L  90      25.879  24.099  36.877  1.00 43.87           C  
ATOM    663  CB  LEU L  90      24.703  23.105  36.864  1.00 36.40           C  
ATOM    664  CG  LEU L  90      23.628  23.379  35.799  1.00 35.38           C  
ATOM    665  CD1 LEU L  90      24.172  23.159  34.381  1.00 78.06           C  
ATOM    666  CD2 LEU L  90      22.351  22.572  36.084  1.00 77.07           C  
ATOM    667  C   LEU L  90      25.304  25.448  37.134  1.00 45.67           C  
ATOM    668  O   LEU L  90      24.900  25.774  38.249  1.00 46.47           O  
ATOM    669  N   GLY L  91      25.254  26.274  36.079  1.00 44.45           N  
ATOM    670  CA  GLY L  91      24.643  27.571  36.159  1.00 44.08           C  
ATOM    671  C   GLY L  91      23.220  27.381  35.696  1.00 45.37           C  
ATOM    672  O   GLY L  91      22.937  27.155  34.516  1.00 44.71           O  
ATOM    673  N   SER L  92      22.094  27.880  36.315  1.00 13.51           N  
ATOM    674  CA  SER L  92      20.818  27.945  35.515  1.00 13.51           C  
ATOM    675  CB  SER L  92      19.584  27.518  36.325  1.00 17.70           C  
ATOM    676  OG  SER L  92      18.422  27.605  35.512  1.00  0.00           O  
ATOM    677  C   SER L  92      20.450  29.315  34.910  1.00 13.15           C  
ATOM    678  O   SER L  92      19.570  29.416  34.045  1.00 13.51           O  
ATOM    679  N   TYR L  93      21.110  30.402  35.357  1.00 17.40           N  
ATOM    680  CA  TYR L  93      20.754  31.795  35.181  1.00 14.68           C  
ATOM    681  CB  TYR L  93      21.861  32.746  35.680  1.00 12.34           C  
ATOM    682  CG  TYR L  93      21.354  34.149  35.655  1.00 14.25           C  
ATOM    683  CD1 TYR L  93      20.516  34.604  36.650  1.00 15.88           C  
ATOM    684  CD2 TYR L  93      21.723  35.013  34.648  1.00 12.54           C  
ATOM    685  CE1 TYR L  93      20.050  35.897  36.643  1.00 12.80           C  
ATOM    686  CE2 TYR L  93      21.261  36.307  34.637  1.00 11.83           C  
ATOM    687  CZ  TYR L  93      20.425  36.752  35.635  1.00 10.41           C  
ATOM    688  OH  TYR L  93      19.954  38.081  35.622  1.00 14.71           O  
ATOM    689  C   TYR L  93      20.347  32.220  33.807  1.00 16.73           C  
ATOM    690  O   TYR L  93      20.918  31.829  32.789  1.00 20.28           O  
ATOM    691  N   ASP L  94      19.289  33.063  33.792  1.00 21.33           N  
ATOM    692  CA  ASP L  94      18.712  33.629  32.607  1.00 17.84           C  
ATOM    693  CB  ASP L  94      17.475  32.850  32.126  1.00 14.80           C  
ATOM    694  CG  ASP L  94      16.451  32.799  33.259  1.00 13.96           C  
ATOM    695  OD1 ASP L  94      16.832  32.385  34.386  1.00  0.00           O  
ATOM    696  OD2 ASP L  94      15.267  33.153  33.010  1.00  0.00           O1-
ATOM    697  C   ASP L  94      18.291  35.031  32.929  1.00 17.17           C  
ATOM    698  O   ASP L  94      17.769  35.295  34.011  1.00 15.76           O  
ATOM    699  N   CYS L  95      18.562  35.978  32.005  1.00 16.98           N  
ATOM    700  CA  CYS L  95      18.200  37.355  32.180  1.00 16.54           C  
ATOM    701  CB  CYS L  95      18.766  38.256  31.067  1.00 17.52           C  
ATOM    702  SG  CYS L  95      20.584  38.245  31.010  1.00  0.00           S  
ATOM    703  C   CYS L  95      16.704  37.490  32.155  1.00 18.21           C  
ATOM    704  O   CYS L  95      16.120  38.196  32.977  1.00 20.21           O  
ATOM    705  N   ASN L  96      16.046  36.799  31.202  1.00 18.24           N  
ATOM    706  CA  ASN L  96      14.622  36.923  31.045  1.00 23.10           C  
ATOM    707  CB  ASN L  96      14.231  37.781  29.829  1.00 24.89           C  
ATOM    708  CG  ASN L  96      14.657  39.213  30.126  1.00  0.00           C  
ATOM    709  OD1 ASN L  96      14.321  39.774  31.168  1.00  0.00           O  
ATOM    710  ND2 ASN L  96      15.431  39.817  29.185  1.00  0.00           N  
ATOM    711  C   ASN L  96      14.049  35.553  30.840  1.00 23.30           C  
ATOM    712  O   ASN L  96      13.412  34.999  31.734  1.00 24.07           O  
ATOM    713  N   ARG L  97      14.226  35.001  29.620  1.00 21.16           N  
ATOM    714  CA  ARG L  97      13.760  33.690  29.245  1.00 23.71           C  
ATOM    715  CB  ARG L  97      13.625  33.546  27.726  1.00 26.74           C  
ATOM    716  CG  ARG L  97      12.605  34.533  27.163  1.00 30.05           C  
ATOM    717  CD  ARG L  97      12.929  34.972  25.742  1.00 53.06           C  
ATOM    718  NE  ARG L  97      14.322  35.501  25.792  1.00 52.04           N  
ATOM    719  CZ  ARG L  97      14.572  36.748  26.290  1.00 41.09           C  
ATOM    720  NH1 ARG L  97      13.541  37.539  26.705  1.00 33.46           N1+
ATOM    721  NH2 ARG L  97      15.858  37.195  26.393  1.00 44.92           N  
ATOM    722  C   ARG L  97      14.770  32.691  29.731  1.00 25.23           C  
ATOM    723  O   ARG L  97      15.948  33.011  29.853  1.00 28.01           O  
ATOM    724  N   ALA L  98      14.340  31.431  29.965  1.00 21.47           N  
ATOM    725  CA  ALA L  98      15.161  30.446  30.623  1.00 19.19           C  
ATOM    726  CB  ALA L  98      14.457  29.085  30.750  1.00 13.53           C  
ATOM    727  C   ALA L  98      16.448  30.231  29.886  1.00 22.29           C  
ATOM    728  O   ALA L  98      17.510  30.194  30.507  1.00 26.19           O  
ATOM    729  N   GLU L  99      16.407  30.092  28.549  1.00 20.52           N  
ATOM    730  CA  GLU L  99      17.641  29.939  27.830  1.00 24.60           C  
ATOM    731  CB  GLU L  99      18.602  31.138  27.883  1.00 21.83           C  
ATOM    732  CG  GLU L  99      18.241  32.279  26.934  1.00 27.62           C  
ATOM    733  CD  GLU L  99      19.482  33.151  26.799  1.00  0.00           C  
ATOM    734  OE1 GLU L  99      20.563  32.589  26.475  1.00  0.00           O  
ATOM    735  OE2 GLU L  99      19.368  34.382  27.034  1.00  0.00           O1-
ATOM    736  C   GLU L  99      18.421  28.745  28.281  1.00 21.48           C  
ATOM    737  O   GLU L  99      17.902  27.788  28.853  1.00 26.76           O  
ATOM    738  N   CYS L 100      19.731  28.811  27.966  1.00 17.28           N  
ATOM    739  CA  CYS L 100      20.715  27.785  28.154  1.00 18.52           C  
ATOM    740  CB  CYS L 100      21.963  28.028  27.278  1.00 19.48           C  
ATOM    741  SG  CYS L 100      23.248  26.752  27.435  1.00  0.00           S  
ATOM    742  C   CYS L 100      21.147  27.659  29.587  1.00 17.23           C  
ATOM    743  O   CYS L 100      20.970  28.559  30.406  1.00 21.04           O  
ATOM    744  N   HIS L 101      21.711  26.479  29.926  1.00 16.16           N  
ATOM    745  CA  HIS L 101      22.238  26.224  31.238  1.00 14.76           C  
ATOM    746  ND1 HIS L 101      19.081  25.445  31.214  1.00  0.00           N  
ATOM    747  CG  HIS L 101      20.034  25.423  32.210  1.00  0.00           C  
ATOM    748  CB  HIS L 101      21.484  25.100  31.971  1.00 11.05           C  
ATOM    749  NE2 HIS L 101      18.036  25.978  33.103  1.00  0.00           N  
ATOM    750  CD2 HIS L 101      19.377  25.748  33.356  1.00  0.00           C  
ATOM    751  CE1 HIS L 101      17.906  25.784  31.802  1.00  0.00           C  
ATOM    752  C   HIS L 101      23.666  25.781  31.026  1.00 14.79           C  
ATOM    753  O   HIS L 101      23.968  25.323  29.925  1.00 13.94           O  
ATOM    754  N   ALA L 102      24.614  25.893  32.012  1.00 52.13           N  
ATOM    755  CA  ALA L 102      25.869  25.487  31.467  1.00 51.55           C  
ATOM    756  CB  ALA L 102      26.814  26.657  31.139  1.00 56.22           C  
ATOM    757  C   ALA L 102      26.530  24.662  32.520  1.00 48.67           C  
ATOM    758  O   ALA L 102      26.250  24.812  33.708  1.00 48.26           O  
ATOM    759  N   PHE L 103      27.425  23.748  32.099  1.00 47.59           N  
ATOM    760  CA  PHE L 103      28.086  22.901  33.043  1.00 46.80           C  
ATOM    761  CB  PHE L 103      28.051  21.404  32.685  1.00 46.85           C  
ATOM    762  CG  PHE L 103      26.672  20.899  32.920  1.00 47.37           C  
ATOM    763  CD1 PHE L 103      25.713  20.976  31.940  1.00 47.05           C  
ATOM    764  CD2 PHE L 103      26.344  20.339  34.132  1.00 47.72           C  
ATOM    765  CE1 PHE L 103      24.443  20.504  32.175  1.00 45.95           C  
ATOM    766  CE2 PHE L 103      25.077  19.864  34.374  1.00 46.78           C  
ATOM    767  CZ  PHE L 103      24.123  19.945  33.390  1.00 46.29           C  
ATOM    768  C   PHE L 103      29.528  23.284  33.130  1.00 48.38           C  
ATOM    769  O   PHE L 103      30.127  23.773  32.174  1.00 52.43           O  
ATOM    770  N   GLY L 104      30.109  23.027  34.317  1.00 48.39           N  
ATOM    771  CA  GLY L 104      31.440  23.389  34.713  1.00 48.30           C  
ATOM    772  C   GLY L 104      32.538  22.775  33.907  1.00 49.33           C  
ATOM    773  O   GLY L 104      33.500  23.463  33.600  1.00 50.70           O  
ATOM    774  N   GLY L 105      32.468  21.492  33.525  1.00 48.66           N  
ATOM    775  CA  GLY L 105      33.605  20.929  32.847  1.00 47.64           C  
ATOM    776  C   GLY L 105      34.091  19.793  33.686  1.00 47.15           C  
ATOM    777  O   GLY L 105      34.677  18.843  33.171  1.00 47.23           O  
ATOM    778  N   GLY L 106      33.863  19.871  35.012  1.00 46.91           N  
ATOM    779  CA  GLY L 106      34.141  18.755  35.869  1.00 44.30           C  
ATOM    780  C   GLY L 106      35.444  18.874  36.595  1.00 45.31           C  
ATOM    781  O   GLY L 106      36.396  19.510  36.142  1.00 46.29           O  
ATOM    782  N   THR L 107      35.481  18.247  37.791  1.00 45.13           N  
ATOM    783  CA  THR L 107      36.674  18.147  38.581  1.00 46.46           C  
ATOM    784  CB  THR L 107      36.760  19.187  39.679  1.00 44.72           C  
ATOM    785  OG1 THR L 107      38.063  19.207  40.236  1.00 43.64           O  
ATOM    786  CG2 THR L 107      35.725  18.915  40.779  1.00 45.13           C  
ATOM    787  C   THR L 107      36.695  16.752  39.153  1.00 45.05           C  
ATOM    788  O   THR L 107      35.780  16.340  39.866  1.00 43.98           O  
ATOM    789  N   LYS L 108      37.749  15.970  38.843  1.00 44.49           N  
ATOM    790  CA  LYS L 108      37.813  14.611  39.308  0.83 45.30           C  
ATOM    791  CB  LYS L 108      38.607  13.684  38.367  0.83 70.67           C  
ATOM    792  CG  LYS L 108      37.910  13.467  37.020  0.83 69.39           C  
ATOM    793  CD  LYS L 108      38.802  12.839  35.947  0.83 76.69           C  
ATOM    794  CE  LYS L 108      39.540  13.860  35.078  1.00  0.00           C  
ATOM    795  NZ  LYS L 108      38.583  14.571  34.198  1.00  0.00           N1+
ATOM    796  C   LYS L 108      38.486  14.602  40.644  1.00 44.04           C  
ATOM    797  O   LYS L 108      39.550  15.195  40.820  1.00 45.46           O  
ATOM    798  N   VAL L 109      37.872  13.918  41.630  1.00 45.14           N  
ATOM    799  CA  VAL L 109      38.455  13.890  42.937  1.00 45.77           C  
ATOM    800  CB  VAL L 109      37.493  14.283  44.020  1.00 39.44           C  
ATOM    801  CG1 VAL L 109      38.162  14.050  45.384  1.00 22.68           C  
ATOM    802  CG2 VAL L 109      37.073  15.743  43.785  1.00 21.49           C  
ATOM    803  C   VAL L 109      38.909  12.498  43.226  1.00 45.66           C  
ATOM    804  O   VAL L 109      38.150  11.537  43.098  1.00 45.46           O  
ATOM    805  N   VAL L 110      40.186  12.345  43.625  1.00 46.23           N  
ATOM    806  CA  VAL L 110      40.622  11.029  43.968  1.00 46.24           C  
ATOM    807  CB  VAL L 110      41.815  10.539  43.201  1.00 58.95           C  
ATOM    808  CG1 VAL L 110      43.042  11.378  43.583  1.00 10.89           C  
ATOM    809  CG2 VAL L 110      41.969   9.033  43.472  1.00 13.07           C  
ATOM    810  C   VAL L 110      40.972  11.044  45.416  1.00 47.33           C  
ATOM    811  O   VAL L 110      41.627  11.965  45.900  1.00 49.40           O  
ATOM    812  N   VAL L 111      40.507  10.021  46.156  1.00 45.86           N  
ATOM    813  CA  VAL L 111      40.810   9.941  47.553  1.00 46.01           C  
ATOM    814  CB  VAL L 111      39.607  10.095  48.443  1.00 53.92           C  
ATOM    815  CG1 VAL L 111      39.088  11.531  48.320  1.00 53.26           C  
ATOM    816  CG2 VAL L 111      38.553   9.057  48.048  1.00 53.77           C  
ATOM    817  C   VAL L 111      41.420   8.566  47.812  1.00 45.69           C  
ATOM    818  O   VAL L 111      42.381   8.187  47.090  1.00 46.20           O  
ATOM    819  OXT VAL L 111      40.932   7.878  48.748  1.00  0.00           O  
TER     820      VAL L 111 
ATOM    821  N   GLU H 112       7.243   6.514  44.724  1.00 84.33           N1+
ATOM    822  CA  GLU H 112       8.210   7.628  44.625  1.00 82.25           C  
ATOM    823  CB  GLU H 112       9.647   7.105  44.778  1.00110.74           C  
ATOM    824  CG  GLU H 112       9.967   6.607  46.188  1.00118.27           C  
ATOM    825  CD  GLU H 112      10.074   7.824  47.091  1.00116.33           C  
ATOM    826  OE1 GLU H 112      10.779   8.791  46.696  1.00112.04           O  
ATOM    827  OE2 GLU H 112       9.453   7.808  48.187  1.00  0.00           O1-
ATOM    828  C   GLU H 112       8.092   8.278  43.293  1.00 78.69           C  
ATOM    829  O   GLU H 112       7.082   8.136  42.607  1.00 78.90           O  
HETATM  830  N   UNK H 113       9.135   9.027  42.896  1.00 62.26           N  
HETATM  831  CA  UNK H 113       9.108   9.692  41.630  1.00 56.67           C  
HETATM  832  C   UNK H 113      10.378   9.347  40.929  1.00 53.82           C  
HETATM  833  O   UNK H 113      11.465   9.492  41.487  1.00 55.52           O  
ATOM    834  N   SER H 114      10.271   8.872  39.673  1.00 50.15           N  
ATOM    835  CA  SER H 114      11.455   8.440  38.996  1.00 47.63           C  
ATOM    836  CB  SER H 114      11.732   6.935  39.139  1.00 62.22           C  
ATOM    837  OG  SER H 114      10.703   6.192  38.505  1.00 27.49           O  
ATOM    838  C   SER H 114      11.319   8.721  37.533  1.00 44.81           C  
ATOM    839  O   SER H 114      10.229   8.991  37.031  1.00 43.60           O  
ATOM    840  N   VAL H 115      12.461   8.694  36.818  1.00 43.41           N  
ATOM    841  CA  VAL H 115      12.459   8.877  35.394  1.00 42.32           C  
ATOM    842  CB  VAL H 115      13.000  10.203  34.932  1.00 45.16           C  
ATOM    843  CG1 VAL H 115      11.993  11.300  35.292  1.00 24.52           C  
ATOM    844  CG2 VAL H 115      14.367  10.439  35.587  1.00 23.29           C  
ATOM    845  C   VAL H 115      13.274   7.783  34.783  1.00 40.43           C  
ATOM    846  O   VAL H 115      14.271   7.336  35.350  1.00 41.49           O  
ATOM    847  N   GLU H 116      12.834   7.303  33.602  1.00 41.84           N  
ATOM    848  CA  GLU H 116      13.518   6.251  32.905  0.83 40.00           C  
ATOM    849  CB  GLU H 116      12.757   4.914  32.932  0.83 41.39           C  
ATOM    850  CG  GLU H 116      13.475   3.783  32.190  0.50 20.47           C  
ATOM    851  CD  GLU H 116      12.520   2.602  32.075  0.50 26.30           C  
ATOM    852  OE1 GLU H 116      11.375   2.715  32.590  0.50 33.40           O  
ATOM    853  OE2 GLU H 116      12.924   1.573  31.468  0.50 29.87           O1-
ATOM    854  C   GLU H 116      13.606   6.645  31.466  1.00 40.42           C  
ATOM    855  O   GLU H 116      12.608   7.037  30.863  1.00 39.81           O  
ATOM    856  N   GLU H 117      14.810   6.524  30.871  1.00 39.85           N  
ATOM    857  CA  GLU H 117      14.975   6.898  29.495  1.00 40.73           C  
ATOM    858  CB  GLU H 117      16.246   7.725  29.225  1.00 38.54           C  
ATOM    859  CG  GLU H 117      16.260   9.096  29.909  1.00 37.63           C  
ATOM    860  CD  GLU H 117      16.743   8.916  31.343  1.00 37.98           C  
ATOM    861  OE1 GLU H 117      17.224   7.798  31.666  1.00 38.95           O  
ATOM    862  OE2 GLU H 117      16.647   9.893  32.134  1.00 39.03           O1-
ATOM    863  C   GLU H 117      15.079   5.653  28.676  1.00 42.88           C  
ATOM    864  O   GLU H 117      15.508   4.607  29.163  1.00 44.47           O  
ATOM    865  N   SER H 118      14.644   5.738  27.403  1.00 44.92           N  
ATOM    866  CA  SER H 118      14.740   4.614  26.519  1.00 44.20           C  
ATOM    867  CB  SER H 118      13.489   3.719  26.522  1.00 54.32           C  
ATOM    868  OG  SER H 118      12.365   4.446  26.052  1.00 59.25           O  
ATOM    869  C   SER H 118      14.931   5.146  25.130  1.00 45.64           C  
ATOM    870  O   SER H 118      14.827   6.350  24.897  1.00 44.14           O  
ATOM    871  N   GLY H 119      15.244   4.249  24.170  1.00 46.33           N  
ATOM    872  CA  GLY H 119      15.368   4.654  22.796  1.00 44.13           C  
ATOM    873  C   GLY H 119      16.800   4.758  22.358  1.00 43.00           C  
ATOM    874  O   GLY H 119      17.054   4.924  21.164  1.00 46.82           O  
ATOM    875  N   GLY H 120      17.778   4.671  23.285  1.00 42.71           N  
ATOM    876  CA  GLY H 120      19.157   4.789  22.891  1.00 40.62           C  
ATOM    877  C   GLY H 120      19.529   3.581  22.100  1.00 40.30           C  
ATOM    878  O   GLY H 120      19.360   2.455  22.561  1.00 44.47           O  
ATOM    879  N   ARG H 121      20.093   3.786  20.892  1.00 40.82           N  
ATOM    880  CA  ARG H 121      20.443   2.663  20.072  1.00 41.55           C  
ATOM    881  CB  ARG H 121      19.257   2.120  19.257  1.00108.47           C  
ATOM    882  CG  ARG H 121      18.706   3.156  18.276  1.00110.58           C  
ATOM    883  CD  ARG H 121      17.469   2.716  17.490  1.00112.43           C  
ATOM    884  NE  ARG H 121      17.207   3.786  16.485  1.00114.19           N  
ATOM    885  CZ  ARG H 121      15.950   3.991  15.997  1.00114.66           C  
ATOM    886  NH1 ARG H 121      14.920   3.214  16.438  1.00114.56           N1+
ATOM    887  NH2 ARG H 121      15.728   4.970  15.070  1.00117.92           N  
ATOM    888  C   ARG H 121      21.468   3.099  19.071  1.00 41.88           C  
ATOM    889  O   ARG H 121      21.813   4.277  18.964  1.00 44.06           O  
ATOM    890  N   LEU H 122      22.001   2.115  18.323  1.00 42.14           N  
ATOM    891  CA  LEU H 122      22.954   2.359  17.279  1.00 45.07           C  
ATOM    892  CB  LEU H 122      23.692   1.081  16.847  1.00 45.69           C  
ATOM    893  CG  LEU H 122      24.615   1.263  15.629  1.00 48.16           C  
ATOM    894  CD1 LEU H 122      25.799   2.189  15.947  1.00 48.19           C  
ATOM    895  CD2 LEU H 122      25.043  -0.095  15.049  1.00 47.65           C  
ATOM    896  C   LEU H 122      22.209   2.841  16.073  1.00 45.69           C  
ATOM    897  O   LEU H 122      21.216   2.236  15.673  1.00 48.89           O  
ATOM    898  N   VAL H 123      22.676   3.951  15.462  1.00 47.06           N  
ATOM    899  CA  VAL H 123      22.064   4.433  14.254  1.00 47.94           C  
ATOM    900  CB  VAL H 123      21.064   5.541  14.459  1.00 46.19           C  
ATOM    901  CG1 VAL H 123      19.848   4.980  15.211  1.00 47.42           C  
ATOM    902  CG2 VAL H 123      21.751   6.699  15.197  1.00 45.20           C  
ATOM    903  C   VAL H 123      23.145   4.954  13.359  1.00 50.14           C  
ATOM    904  O   VAL H 123      24.233   5.305  13.811  1.00 49.23           O  
ATOM    905  N   THR H 124      22.874   4.986  12.039  1.00 52.74           N  
ATOM    906  CA  THR H 124      23.842   5.505  11.121  1.00 54.28           C  
ATOM    907  CB  THR H 124      23.723   4.920   9.737  1.00 50.83           C  
ATOM    908  OG1 THR H 124      24.719   5.462   8.886  1.00 64.26           O  
ATOM    909  CG2 THR H 124      22.318   5.179   9.171  1.00 62.85           C  
ATOM    910  C   THR H 124      23.656   6.992  11.099  1.00 52.75           C  
ATOM    911  O   THR H 124      22.639   7.500  11.566  1.00 50.60           O  
ATOM    912  N   PRO H 125      24.619   7.719  10.596  1.00 53.63           N  
ATOM    913  CA  PRO H 125      24.502   9.150  10.606  1.00 55.46           C  
ATOM    914  CD  PRO H 125      26.004   7.288  10.687  1.00 59.63           C  
ATOM    915  CB  PRO H 125      25.893   9.679  10.255  1.00 62.50           C  
ATOM    916  CG  PRO H 125      26.835   8.581  10.779  1.00 60.93           C  
ATOM    917  C   PRO H 125      23.411   9.627   9.707  1.00 55.64           C  
ATOM    918  O   PRO H 125      23.222   9.045   8.641  1.00 58.09           O  
ATOM    919  N   GLY H 126      22.678  10.678  10.128  1.00 54.87           N  
ATOM    920  CA  GLY H 126      21.634  11.235   9.319  1.00 55.56           C  
ATOM    921  C   GLY H 126      20.353  10.509   9.590  1.00 58.18           C  
ATOM    922  O   GLY H 126      19.291  10.922   9.127  1.00 60.83           O  
ATOM    923  N   THR H 127      20.406   9.418  10.377  1.00 57.97           N  
ATOM    924  CA  THR H 127      19.215   8.659  10.634  1.00 56.66           C  
ATOM    925  CB  THR H 127      19.482   7.188  10.768  1.00 60.61           C  
ATOM    926  OG1 THR H 127      20.013   6.678   9.555  1.00 59.28           O  
ATOM    927  CG2 THR H 127      18.179   6.460  11.118  1.00 64.51           C  
ATOM    928  C   THR H 127      18.608   9.130  11.921  1.00 54.55           C  
ATOM    929  O   THR H 127      19.152   8.938  13.006  1.00 52.65           O  
ATOM    930  N   PRO H 128      17.458   9.738  11.794  1.00 54.16           N  
ATOM    931  CA  PRO H 128      16.728  10.313  12.894  1.00 52.31           C  
ATOM    932  CD  PRO H 128      16.647   9.604  10.595  1.00 26.92           C  
ATOM    933  CB  PRO H 128      15.476  10.922  12.264  1.00 42.07           C  
ATOM    934  CG  PRO H 128      15.234  10.032  11.028  1.00 25.71           C  
ATOM    935  C   PRO H 128      16.370   9.292  13.932  1.00 51.09           C  
ATOM    936  O   PRO H 128      16.016   8.168  13.578  1.00 49.59           O  
ATOM    937  N   LEU H 129      16.445   9.683  15.221  1.00 50.10           N  
ATOM    938  CA  LEU H 129      16.162   8.810  16.323  1.00 49.14           C  
ATOM    939  CB  LEU H 129      17.485   8.296  16.937  1.00 42.88           C  
ATOM    940  CG  LEU H 129      17.414   7.336  18.140  1.00 42.54           C  
ATOM    941  CD1 LEU H 129      18.809   6.788  18.473  1.00 43.92           C  
ATOM    942  CD2 LEU H 129      16.811   8.006  19.378  1.00 42.96           C  
ATOM    943  C   LEU H 129      15.404   9.610  17.339  1.00 46.91           C  
ATOM    944  O   LEU H 129      15.590  10.822  17.435  1.00 49.04           O  
ATOM    945  N   THR H 130      14.490   8.962  18.101  1.00 44.22           N  
ATOM    946  CA  THR H 130      13.788   9.693  19.118  1.00 44.20           C  
ATOM    947  CB  THR H 130      12.325   9.875  18.837  1.00 48.78           C  
ATOM    948  OG1 THR H 130      11.795  10.884  19.682  1.00 50.17           O  
ATOM    949  CG2 THR H 130      11.595   8.545  19.081  1.00 49.95           C  
ATOM    950  C   THR H 130      13.942   8.973  20.432  1.00 44.20           C  
ATOM    951  O   THR H 130      13.798   7.753  20.515  1.00 43.78           O  
ATOM    952  N   LEU H 131      14.264   9.740  21.498  1.00 44.23           N  
ATOM    953  CA  LEU H 131      14.453   9.246  22.839  1.00 41.83           C  
ATOM    954  CB  LEU H 131      15.483  10.054  23.659  1.00 44.13           C  
ATOM    955  CG  LEU H 131      16.954  10.068  23.192  1.00 44.09           C  
ATOM    956  CD1 LEU H 131      17.654   8.729  23.445  1.00 43.43           C  
ATOM    957  CD2 LEU H 131      17.094  10.563  21.748  1.00 45.65           C  
ATOM    958  C   LEU H 131      13.186   9.496  23.600  1.00 43.78           C  
ATOM    959  O   LEU H 131      12.466  10.458  23.327  1.00 47.15           O  
ATOM    960  N   THR H 132      12.881   8.637  24.596  1.00 44.25           N  
ATOM    961  CA  THR H 132      11.709   8.896  25.383  1.00 45.45           C  
ATOM    962  CB  THR H 132      10.599   7.907  25.184  1.00 55.97           C  
ATOM    963  OG1 THR H 132      10.974   6.636  25.690  1.00115.46           O  
ATOM    964  CG2 THR H 132      10.304   7.804  23.679  1.00116.26           C  
ATOM    965  C   THR H 132      12.084   8.841  26.834  1.00 45.52           C  
ATOM    966  O   THR H 132      12.941   8.065  27.254  1.00 45.81           O  
ATOM    967  N   CYS H 133      11.437   9.702  27.639  1.00 46.93           N  
ATOM    968  CA  CYS H 133      11.650   9.748  29.054  0.83 46.92           C  
ATOM    969  CB  CYS H 133      12.124  11.134  29.521  0.83 51.64           C  
ATOM    970  SG  CYS H 133      12.212  11.320  31.322  0.83 55.70           S  
ATOM    971  C   CYS H 133      10.327   9.470  29.695  1.00 45.69           C  
ATOM    972  O   CYS H 133       9.355  10.186  29.462  1.00 46.90           O  
ATOM    973  N   THR H 134      10.264   8.421  30.540  1.00 44.15           N  
ATOM    974  CA  THR H 134       9.018   8.064  31.156  1.00 46.17           C  
ATOM    975  CB  THR H 134       8.741   6.587  31.145  1.00 58.32           C  
ATOM    976  OG1 THR H 134       8.758   6.089  29.815  1.00 15.86           O  
ATOM    977  CG2 THR H 134       7.358   6.349  31.777  1.00 19.97           C  
ATOM    978  C   THR H 134       9.083   8.473  32.587  1.00 47.80           C  
ATOM    979  O   THR H 134       9.967   8.062  33.336  1.00 47.96           O  
ATOM    980  N   VAL H 135       8.114   9.295  33.015  1.00 47.22           N  
ATOM    981  CA  VAL H 135       8.147   9.754  34.369  1.00 46.38           C  
ATOM    982  CB  VAL H 135       7.829  11.212  34.523  1.00 49.87           C  
ATOM    983  CG1 VAL H 135       8.945  12.040  33.864  1.00 64.58           C  
ATOM    984  CG2 VAL H 135       6.430  11.462  33.932  1.00 62.10           C  
ATOM    985  C   VAL H 135       7.140   8.996  35.165  1.00 47.82           C  
ATOM    986  O   VAL H 135       6.137   8.510  34.642  1.00 47.85           O  
ATOM    987  N   SER H 136       7.437   8.833  36.468  1.00 50.42           N  
ATOM    988  CA  SER H 136       6.508   8.194  37.346  0.83 50.18           C  
ATOM    989  CB  SER H 136       6.803   6.703  37.580  0.83 42.41           C  
ATOM    990  OG  SER H 136       8.047   6.550  38.247  0.83 43.25           O  
ATOM    991  C   SER H 136       6.605   8.874  38.674  1.00 51.60           C  
ATOM    992  O   SER H 136       7.680   9.311  39.082  1.00 51.54           O  
ATOM    993  N   GLY H 137       5.435   9.083  39.314  1.00 25.45           N  
ATOM    994  CA  GLY H 137       5.379   9.746  40.581  1.00 26.04           C  
ATOM    995  C   GLY H 137       4.842  11.144  40.450  1.00 27.42           C  
ATOM    996  O   GLY H 137       4.361  11.699  41.438  1.00 28.99           O  
ATOM    997  N   PHE H 138       4.895  11.769  39.251  1.00 26.33           N  
ATOM    998  CA  PHE H 138       4.384  13.114  39.190  1.00 25.78           C  
ATOM    999  CB  PHE H 138       5.429  14.213  39.491  1.00 25.07           C  
ATOM   1000  CG  PHE H 138       6.391  14.324  38.360  1.00 25.64           C  
ATOM   1001  CD1 PHE H 138       6.100  15.079  37.252  1.00 26.26           C  
ATOM   1002  CD2 PHE H 138       7.603  13.693  38.399  1.00 25.03           C  
ATOM   1003  CE1 PHE H 138       6.975  15.189  36.202  1.00 26.82           C  
ATOM   1004  CE2 PHE H 138       8.485  13.801  37.350  1.00 25.72           C  
ATOM   1005  CZ  PHE H 138       8.183  14.549  36.242  1.00 26.31           C  
ATOM   1006  C   PHE H 138       3.759  13.411  37.855  1.00 26.77           C  
ATOM   1007  O   PHE H 138       3.772  12.607  36.920  1.00 26.45           O  
ATOM   1008  N   SER H 139       3.175  14.625  37.745  1.00 26.78           N  
ATOM   1009  CA  SER H 139       2.532  14.996  36.519  1.00 27.60           C  
ATOM   1010  CB  SER H 139       1.157  15.667  36.705  1.00 30.37           C  
ATOM   1011  OG  SER H 139       1.317  16.967  37.256  1.00 35.27           O  
ATOM   1012  C   SER H 139       3.410  15.972  35.797  1.00 27.44           C  
ATOM   1013  O   SER H 139       4.062  16.825  36.396  1.00 27.77           O  
ATOM   1014  N   LEU H 140       3.444  15.838  34.459  1.00 25.89           N  
ATOM   1015  CA  LEU H 140       4.218  16.653  33.566  1.00 25.91           C  
ATOM   1016  CB  LEU H 140       4.291  16.109  32.123  1.00 25.61           C  
ATOM   1017  CG  LEU H 140       5.162  14.839  31.978  1.00 26.53           C  
ATOM   1018  CD1 LEU H 140       5.216  14.348  30.522  1.00 26.07           C  
ATOM   1019  CD2 LEU H 140       6.563  15.044  32.576  1.00 24.84           C  
ATOM   1020  C   LEU H 140       3.675  18.050  33.539  1.00 26.92           C  
ATOM   1021  O   LEU H 140       4.400  18.994  33.237  1.00 26.96           O  
ATOM   1022  N   SER H 141       2.368  18.229  33.790  1.00 26.93           N  
ATOM   1023  CA  SER H 141       1.818  19.553  33.774  1.00 27.64           C  
ATOM   1024  CB  SER H 141       0.296  19.580  33.984  1.00 29.22           C  
ATOM   1025  OG  SER H 141      -0.016  19.130  35.295  1.00 65.53           O  
ATOM   1026  C   SER H 141       2.423  20.324  34.900  1.00 27.68           C  
ATOM   1027  O   SER H 141       2.509  21.547  34.841  1.00 28.45           O  
ATOM   1028  N   SER H 142       2.797  19.623  35.987  1.00 26.08           N  
ATOM   1029  CA  SER H 142       3.361  20.251  37.153  1.00 25.67           C  
ATOM   1030  CB  SER H 142       3.283  19.356  38.404  1.00 49.50           C  
ATOM   1031  OG  SER H 142       1.928  19.188  38.796  1.00  0.00           O  
ATOM   1032  C   SER H 142       4.803  20.626  36.980  1.00 25.74           C  
ATOM   1033  O   SER H 142       5.228  21.679  37.452  1.00 25.27           O  
ATOM   1034  N   TYR H 143       5.601  19.781  36.297  1.00 24.13           N  
ATOM   1035  CA  TYR H 143       7.016  20.026  36.277  1.00 22.84           C  
ATOM   1036  CB  TYR H 143       7.857  18.946  36.991  1.00 22.96           C  
ATOM   1037  CG  TYR H 143       7.496  18.880  38.434  1.00 24.15           C  
ATOM   1038  CD1 TYR H 143       7.947  19.818  39.326  1.00 24.40           C  
ATOM   1039  CD2 TYR H 143       6.718  17.855  38.905  1.00 24.24           C  
ATOM   1040  CE1 TYR H 143       7.612  19.744  40.657  1.00 24.46           C  
ATOM   1041  CE2 TYR H 143       6.377  17.771  40.232  1.00 25.47           C  
ATOM   1042  CZ  TYR H 143       6.824  18.720  41.111  1.00 25.92           C  
ATOM   1043  OH  TYR H 143       6.478  18.638  42.475  1.00 27.35           O  
ATOM   1044  C   TYR H 143       7.529  20.021  34.872  1.00 23.18           C  
ATOM   1045  O   TYR H 143       6.972  19.526  33.896  1.00 24.24           O  
ATOM   1046  N   PRO H 144       8.603  20.714  34.834  1.00 46.11           N  
ATOM   1047  CA  PRO H 144       9.421  20.892  33.651  1.00 44.68           C  
ATOM   1048  CD  PRO H 144       8.680  21.870  35.710  1.00  0.00           C  
ATOM   1049  CB  PRO H 144      10.086  22.264  33.789  1.00 41.82           C  
ATOM   1050  CG  PRO H 144       9.958  22.605  35.283  1.00 55.71           C  
ATOM   1051  C   PRO H 144      10.427  19.785  33.523  1.00 44.08           C  
ATOM   1052  O   PRO H 144      10.871  19.264  34.544  1.00 44.94           O  
ATOM   1053  N   MET H 145      10.833  19.437  32.285  1.00 42.34           N  
ATOM   1054  CA  MET H 145      11.800  18.391  32.096  1.00 41.48           C  
ATOM   1055  CB  MET H 145      11.219  17.125  31.443  1.00 42.26           C  
ATOM   1056  CG  MET H 145      10.103  16.466  32.259  1.00 42.43           C  
ATOM   1057  SD  MET H 145      10.594  15.892  33.913  1.00 17.30           S  
ATOM   1058  CE  MET H 145      11.565  14.471  33.337  1.00 19.38           C  
ATOM   1059  C   MET H 145      12.881  18.882  31.180  1.00 42.70           C  
ATOM   1060  O   MET H 145      12.627  19.702  30.299  1.00 42.78           O  
ATOM   1061  N   ASN H 146      14.126  18.376  31.372  1.00 40.86           N  
ATOM   1062  CA  ASN H 146      15.261  18.832  30.603  1.00 39.21           C  
ATOM   1063  CB  ASN H 146      16.242  19.706  31.417  1.00 38.64           C  
ATOM   1064  CG  ASN H 146      15.580  21.007  31.880  1.00 53.97           C  
ATOM   1065  OD1 ASN H 146      16.110  22.098  31.671  1.00 91.55           O  
ATOM   1066  ND2 ASN H 146      14.399  20.894  32.544  1.00 91.18           N  
ATOM   1067  C   ASN H 146      16.080  17.653  30.144  1.00 39.13           C  
ATOM   1068  O   ASN H 146      16.110  16.604  30.786  1.00 39.72           O  
ATOM   1069  N   TRP H 147      16.793  17.814  29.005  1.00 38.41           N  
ATOM   1070  CA  TRP H 147      17.622  16.767  28.463  1.00 37.28           C  
ATOM   1071  CB  TRP H 147      17.327  16.458  26.984  1.00 40.46           C  
ATOM   1072  CG  TRP H 147      15.986  15.804  26.759  1.00 40.80           C  
ATOM   1073  CD2 TRP H 147      15.769  14.392  26.883  1.00 40.25           C  
ATOM   1074  CD1 TRP H 147      14.784  16.355  26.424  1.00 39.87           C  
ATOM   1075  NE1 TRP H 147      13.828  15.369  26.327  1.00 40.83           N  
ATOM   1076  CE2 TRP H 147      14.423  14.156  26.608  1.00 40.25           C  
ATOM   1077  CE3 TRP H 147      16.625  13.377  27.198  1.00 39.33           C  
ATOM   1078  CZ2 TRP H 147      13.910  12.889  26.645  1.00 41.24           C  
ATOM   1079  CZ3 TRP H 147      16.105  12.103  27.238  1.00 39.30           C  
ATOM   1080  CH2 TRP H 147      14.774  11.865  26.965  1.00 41.21           C  
ATOM   1081  C   TRP H 147      19.056  17.208  28.545  1.00 38.42           C  
ATOM   1082  O   TRP H 147      19.374  18.364  28.275  1.00 38.25           O  
ATOM   1083  N   VAL H 148      19.959  16.284  28.949  1.00 38.66           N  
ATOM   1084  CA  VAL H 148      21.368  16.571  29.055  1.00 38.63           C  
ATOM   1085  CB  VAL H 148      21.823  16.782  30.470  1.00 47.68           C  
ATOM   1086  CG1 VAL H 148      23.349  16.968  30.478  1.00 47.49           C  
ATOM   1087  CG2 VAL H 148      21.048  17.972  31.064  1.00 47.01           C  
ATOM   1088  C   VAL H 148      22.113  15.392  28.507  1.00 37.23           C  
ATOM   1089  O   VAL H 148      21.669  14.254  28.647  1.00 38.57           O  
ATOM   1090  N   ARG H 149      23.273  15.623  27.857  1.00 39.46           N  
ATOM   1091  CA  ARG H 149      23.984  14.489  27.332  1.00 39.11           C  
ATOM   1092  CB  ARG H 149      24.058  14.409  25.796  1.00 39.93           C  
ATOM   1093  CG  ARG H 149      24.832  15.540  25.118  1.00 41.19           C  
ATOM   1094  CD  ARG H 149      24.847  15.386  23.594  1.00 42.54           C  
ATOM   1095  NE  ARG H 149      25.660  16.494  23.021  1.00 45.23           N  
ATOM   1096  CZ  ARG H 149      26.014  16.464  21.703  1.00 44.83           C  
ATOM   1097  NH1 ARG H 149      25.604  15.427  20.915  1.00 43.00           N1+
ATOM   1098  NH2 ARG H 149      26.790  17.459  21.181  1.00 48.02           N  
ATOM   1099  C   ARG H 149      25.389  14.510  27.834  1.00 40.01           C  
ATOM   1100  O   ARG H 149      25.858  15.514  28.366  1.00 41.37           O  
ATOM   1101  N   GLN H 150      26.076  13.352  27.724  1.00 44.66           N  
ATOM   1102  CA  GLN H 150      27.447  13.247  28.132  1.00 43.82           C  
ATOM   1103  CB  GLN H 150      27.592  12.758  29.586  1.00 29.55           C  
ATOM   1104  CG  GLN H 150      29.024  12.754  30.120  1.00 30.40           C  
ATOM   1105  CD  GLN H 150      28.963  12.332  31.583  1.00 29.84           C  
ATOM   1106  OE1 GLN H 150      28.444  11.270  31.919  1.00 32.30           O  
ATOM   1107  NE2 GLN H 150      29.504  13.194  32.484  1.00 30.83           N  
ATOM   1108  C   GLN H 150      28.115  12.248  27.233  1.00 45.77           C  
ATOM   1109  O   GLN H 150      27.809  11.058  27.270  1.00 45.43           O  
ATOM   1110  N   ALA H 151      29.076  12.717  26.412  1.00 46.97           N  
ATOM   1111  CA  ALA H 151      29.791  11.875  25.490  1.00 47.58           C  
ATOM   1112  CB  ALA H 151      30.662  12.661  24.495  1.00 30.94           C  
ATOM   1113  C   ALA H 151      30.693  10.994  26.298  1.00 48.70           C  
ATOM   1114  O   ALA H 151      30.906  11.235  27.484  1.00 48.82           O  
ATOM   1115  N   PRO H 152      31.218   9.956  25.707  1.00 51.54           N  
ATOM   1116  CA  PRO H 152      32.040   9.071  26.475  1.00 52.12           C  
ATOM   1117  CD  PRO H 152      30.545   9.267  24.617  1.00 66.01           C  
ATOM   1118  CB  PRO H 152      32.293   7.861  25.580  1.00 68.31           C  
ATOM   1119  CG  PRO H 152      31.027   7.806  24.699  1.00 69.53           C  
ATOM   1120  C   PRO H 152      33.263   9.732  27.029  1.00 53.65           C  
ATOM   1121  O   PRO H 152      34.057  10.277  26.265  1.00 56.43           O  
ATOM   1122  N   GLY H 153      33.433   9.667  28.366  1.00 55.59           N  
ATOM   1123  CA  GLY H 153      34.597  10.192  29.024  1.00 55.92           C  
ATOM   1124  C   GLY H 153      34.592  11.690  28.985  1.00 57.91           C  
ATOM   1125  O   GLY H 153      35.643  12.315  29.126  1.00 59.17           O  
ATOM   1126  N   LYS H 154      33.410  12.313  28.814  1.00 56.84           N  
ATOM   1127  CA  LYS H 154      33.355  13.745  28.705  1.00 56.69           C  
ATOM   1128  CB  LYS H 154      32.745  14.217  27.374  1.00 42.29           C  
ATOM   1129  CG  LYS H 154      33.461  13.681  26.130  1.00 43.04           C  
ATOM   1130  CD  LYS H 154      34.936  14.073  26.027  0.67 47.82           C  
ATOM   1131  CE  LYS H 154      35.626  13.510  24.783  0.67 51.27           C  
ATOM   1132  NZ  LYS H 154      37.045  13.930  24.755  0.67 56.52           N1+
ATOM   1133  C   LYS H 154      32.469  14.279  29.790  1.00 56.62           C  
ATOM   1134  O   LYS H 154      31.963  13.533  30.627  1.00 54.33           O  
ATOM   1135  N   GLY H 155      32.286  15.617  29.803  1.00 52.64           N  
ATOM   1136  CA  GLY H 155      31.493  16.282  30.799  1.00 49.76           C  
ATOM   1137  C   GLY H 155      30.063  16.346  30.357  1.00 49.19           C  
ATOM   1138  O   GLY H 155      29.693  15.844  29.295  1.00 49.00           O  
ATOM   1139  N   LEU H 156      29.218  16.990  31.197  1.00 46.80           N  
ATOM   1140  CA  LEU H 156      27.806  17.115  30.959  1.00 43.92           C  
ATOM   1141  CB  LEU H 156      27.001  17.337  32.249  1.00 30.60           C  
ATOM   1142  CG  LEU H 156      27.148  16.202  33.274  1.00 30.36           C  
ATOM   1143  CD1 LEU H 156      26.316  16.490  34.533  1.00 31.28           C  
ATOM   1144  CD2 LEU H 156      26.833  14.836  32.647  1.00 32.01           C  
ATOM   1145  C   LEU H 156      27.535  18.303  30.074  1.00 42.77           C  
ATOM   1146  O   LEU H 156      28.236  19.311  30.144  1.00 43.19           O  
ATOM   1147  N   GLU H 157      26.499  18.194  29.205  1.00 39.77           N  
ATOM   1148  CA  GLU H 157      26.075  19.271  28.341  1.00 41.03           C  
ATOM   1149  CB  GLU H 157      26.457  19.102  26.859  1.00 72.92           C  
ATOM   1150  CG  GLU H 157      27.922  19.386  26.537  1.00 76.10           C  
ATOM   1151  CD  GLU H 157      28.094  19.277  25.026  1.00 77.09           C  
ATOM   1152  OE1 GLU H 157      27.488  18.355  24.418  1.00 77.32           O  
ATOM   1153  OE2 GLU H 157      28.830  20.125  24.457  1.00108.99           O1-
ATOM   1154  C   GLU H 157      24.570  19.339  28.362  1.00 40.06           C  
ATOM   1155  O   GLU H 157      23.899  18.330  28.150  1.00 41.20           O  
ATOM   1156  N   TRP H 158      24.001  20.543  28.604  1.00 39.88           N  
ATOM   1157  CA  TRP H 158      22.567  20.727  28.647  1.00 39.62           C  
ATOM   1158  CB  TRP H 158      22.186  21.969  29.476  1.00 38.60           C  
ATOM   1159  CG  TRP H 158      20.717  22.321  29.546  1.00 38.51           C  
ATOM   1160  CD2 TRP H 158      20.122  23.372  28.773  1.00 38.80           C  
ATOM   1161  CD1 TRP H 158      19.728  21.807  30.331  1.00 38.67           C  
ATOM   1162  NE1 TRP H 158      18.550  22.481  30.101  1.00 39.10           N  
ATOM   1163  CE2 TRP H 158      18.781  23.449  29.142  1.00 38.77           C  
ATOM   1164  CE3 TRP H 158      20.651  24.215  27.839  1.00 40.57           C  
ATOM   1165  CZ2 TRP H 158      17.943  24.373  28.582  1.00 39.52           C  
ATOM   1166  CZ3 TRP H 158      19.803  25.137  27.268  1.00 40.02           C  
ATOM   1167  CH2 TRP H 158      18.476  25.215  27.632  1.00 41.60           C  
ATOM   1168  C   TRP H 158      22.049  20.908  27.245  1.00 38.71           C  
ATOM   1169  O   TRP H 158      22.594  21.707  26.488  1.00 40.21           O  
ATOM   1170  N   ILE H 159      21.062  20.072  26.831  1.00 37.79           N  
ATOM   1171  CA  ILE H 159      20.412  20.125  25.538  1.00 38.34           C  
ATOM   1172  CB  ILE H 159      19.779  18.808  25.175  1.00 36.96           C  
ATOM   1173  CG1 ILE H 159      20.799  17.653  25.173  1.00 37.27           C  
ATOM   1174  CG2 ILE H 159      19.077  18.997  23.817  1.00 37.01           C  
ATOM   1175  CD1 ILE H 159      21.833  17.721  24.054  1.00 16.64           C  
ATOM   1176  C   ILE H 159      19.292  21.138  25.466  1.00 39.12           C  
ATOM   1177  O   ILE H 159      19.293  22.032  24.620  1.00 39.82           O  
ATOM   1178  N   GLY H 160      18.300  21.031  26.387  1.00 38.85           N  
ATOM   1179  CA  GLY H 160      17.135  21.879  26.312  1.00 39.01           C  
ATOM   1180  C   GLY H 160      16.159  21.492  27.385  1.00 40.29           C  
ATOM   1181  O   GLY H 160      16.390  20.555  28.147  1.00 39.91           O  
ATOM   1182  N   GLY H 161      15.017  22.212  27.457  1.00 41.50           N  
ATOM   1183  CA  GLY H 161      14.055  21.927  28.484  1.00 40.32           C  
ATOM   1184  C   GLY H 161      12.673  22.234  27.976  1.00 41.03           C  
ATOM   1185  O   GLY H 161      12.499  23.053  27.074  1.00 41.42           O  
ATOM   1186  N   ILE H 162      11.653  21.554  28.551  1.00 42.50           N  
ATOM   1187  CA  ILE H 162      10.267  21.773  28.228  1.00 43.54           C  
ATOM   1188  CB  ILE H 162       9.606  20.606  27.540  1.00 47.56           C  
ATOM   1189  CG1 ILE H 162       8.187  20.983  27.076  1.00 47.14           C  
ATOM   1190  CG2 ILE H 162       9.661  19.387  28.477  1.00 48.37           C  
ATOM   1191  CD1 ILE H 162       7.567  19.963  26.121  1.00 66.81           C  
ATOM   1192  C   ILE H 162       9.537  22.028  29.514  1.00 44.66           C  
ATOM   1193  O   ILE H 162       9.650  21.267  30.476  1.00 44.78           O  
ATOM   1194  N   GLY H 163       8.741  23.113  29.558  1.00 46.57           N  
ATOM   1195  CA  GLY H 163       8.068  23.444  30.779  1.00 47.53           C  
ATOM   1196  C   GLY H 163       6.854  22.585  30.912  1.00 48.00           C  
ATOM   1197  O   GLY H 163       6.485  21.830  30.014  1.00 47.46           O  
ATOM   1198  N   THR H 164       6.058  22.986  31.927  1.00 46.85           N  
ATOM   1199  CA  THR H 164       4.713  22.556  32.192  1.00 36.61           C  
ATOM   1200  CB  THR H 164       4.195  23.177  33.454  1.00 50.50           C  
ATOM   1201  OG1 THR H 164       4.146  24.590  33.328  1.00 54.51           O  
ATOM   1202  CG2 THR H 164       5.116  22.787  34.620  1.00 55.23           C  
ATOM   1203  C   THR H 164       3.820  23.071  31.089  1.00 51.36           C  
ATOM   1204  O   THR H 164       2.920  22.377  30.621  1.00 50.49           O  
ATOM   1205  N   SER H 165       4.049  24.332  30.666  1.00 48.41           N  
ATOM   1206  CA  SER H 165       3.275  25.044  29.680  1.00 42.04           C  
ATOM   1207  CB  SER H 165       3.710  26.509  29.559  1.00 56.37           C  
ATOM   1208  OG  SER H 165       3.577  27.147  30.816  1.00 33.27           O  
ATOM   1209  C   SER H 165       3.486  24.445  28.328  1.00 55.88           C  
ATOM   1210  O   SER H 165       2.684  24.671  27.420  1.00 54.40           O  
ATOM   1211  N   GLY H 166       4.570  23.668  28.153  1.00 53.83           N  
ATOM   1212  CA  GLY H 166       4.859  23.125  26.862  1.00 42.95           C  
ATOM   1213  C   GLY H 166       5.786  24.065  26.183  1.00 53.01           C  
ATOM   1214  O   GLY H 166       6.017  24.000  24.977  1.00 55.00           O  
ATOM   1215  N   ASN H 167       6.355  24.998  26.953  1.00 51.37           N  
ATOM   1216  CA  ASN H 167       7.233  25.912  26.261  1.00 50.93           C  
ATOM   1217  CB  ASN H 167       7.318  27.323  26.874  1.00 38.45           C  
ATOM   1218  CG  ASN H 167       7.984  27.223  28.236  1.00  0.00           C  
ATOM   1219  OD1 ASN H 167       8.920  27.961  28.539  1.00  0.00           O  
ATOM   1220  ND2 ASN H 167       7.487  26.289  29.089  1.00  0.00           N  
ATOM   1221  C   ASN H 167       8.613  25.321  26.264  1.00 49.87           C  
ATOM   1222  O   ASN H 167       9.069  24.793  27.277  1.00 49.95           O  
ATOM   1223  N   ILE H 168       9.338  25.430  25.127  1.00 48.61           N  
ATOM   1224  CA  ILE H 168      10.602  24.752  25.020  1.00 47.19           C  
ATOM   1225  CB  ILE H 168      10.622  23.762  23.896  1.00 55.11           C  
ATOM   1226  CG1 ILE H 168       9.507  22.722  24.102  1.00 17.82           C  
ATOM   1227  CG2 ILE H 168      12.028  23.146  23.826  1.00 15.01           C  
ATOM   1228  CD1 ILE H 168       9.211  21.892  22.854  1.00 20.46           C  
ATOM   1229  C   ILE H 168      11.721  25.727  24.803  1.00 47.50           C  
ATOM   1230  O   ILE H 168      11.569  26.746  24.131  1.00 49.52           O  
ATOM   1231  N   TRP H 169      12.890  25.426  25.411  1.00 47.18           N  
ATOM   1232  CA  TRP H 169      14.048  26.267  25.306  1.00 47.21           C  
ATOM   1233  CB  TRP H 169      14.385  26.927  26.652  1.00 47.60           C  
ATOM   1234  CG  TRP H 169      13.231  27.675  27.285  1.00 47.57           C  
ATOM   1235  CD2 TRP H 169      12.816  29.009  26.943  1.00 49.06           C  
ATOM   1236  CD1 TRP H 169      12.384  27.250  28.271  1.00 49.64           C  
ATOM   1237  NE1 TRP H 169      11.485  28.242  28.578  1.00119.37           N  
ATOM   1238  CE2 TRP H 169      11.735  29.328  27.766  1.00 50.61           C  
ATOM   1239  CE3 TRP H 169      13.296  29.897  26.022  1.00118.75           C  
ATOM   1240  CZ2 TRP H 169      11.117  30.543  27.681  1.00124.71           C  
ATOM   1241  CZ3 TRP H 169      12.664  31.119  25.935  1.00122.74           C  
ATOM   1242  CH2 TRP H 169      11.597  31.436  26.750  1.00125.60           C  
ATOM   1243  C   TRP H 169      15.198  25.358  24.974  1.00 46.73           C  
ATOM   1244  O   TRP H 169      15.311  24.267  25.530  1.00 46.67           O  
ATOM   1245  N   TYR H 170      16.103  25.790  24.071  1.00 50.32           N  
ATOM   1246  CA  TYR H 170      17.197  24.935  23.698  1.00 49.33           C  
ATOM   1247  CB  TYR H 170      17.212  24.518  22.216  1.00 57.04           C  
ATOM   1248  CG  TYR H 170      15.958  23.803  21.859  1.00 56.19           C  
ATOM   1249  CD1 TYR H 170      15.819  22.455  22.081  1.00 55.92           C  
ATOM   1250  CD2 TYR H 170      14.913  24.492  21.297  1.00 55.66           C  
ATOM   1251  CE1 TYR H 170      14.654  21.808  21.741  1.00 55.96           C  
ATOM   1252  CE2 TYR H 170      13.745  23.853  20.955  1.00 56.85           C  
ATOM   1253  CZ  TYR H 170      13.613  22.506  21.177  1.00 56.28           C  
ATOM   1254  OH  TYR H 170      12.416  21.846  20.827  1.00 56.82           O  
ATOM   1255  C   TYR H 170      18.466  25.708  23.862  1.00 49.13           C  
ATOM   1256  O   TYR H 170      18.454  26.932  23.980  1.00 50.50           O  
ATOM   1257  N   ALA H 171      19.604  24.986  23.906  1.00 48.46           N  
ATOM   1258  CA  ALA H 171      20.895  25.609  23.983  1.00 49.54           C  
ATOM   1259  CB  ALA H 171      22.019  24.647  24.404  1.00 39.76           C  
ATOM   1260  C   ALA H 171      21.206  26.099  22.597  1.00 52.26           C  
ATOM   1261  O   ALA H 171      20.602  25.668  21.615  1.00 53.61           O  
ATOM   1262  N   SER H 172      22.175  27.023  22.483  1.00 56.01           N  
ATOM   1263  CA  SER H 172      22.463  27.654  21.228  1.00 54.74           C  
ATOM   1264  CB  SER H 172      23.608  28.672  21.334  1.00 60.31           C  
ATOM   1265  OG  SER H 172      23.245  29.727  22.213  1.00 88.11           O  
ATOM   1266  C   SER H 172      22.862  26.645  20.191  1.00 55.50           C  
ATOM   1267  O   SER H 172      22.338  26.646  19.079  1.00 58.97           O  
ATOM   1268  N   TRP H 173      23.801  25.747  20.534  1.00 54.11           N  
ATOM   1269  CA  TRP H 173      24.318  24.776  19.611  1.00 53.98           C  
ATOM   1270  CB  TRP H 173      25.500  23.998  20.215  1.00102.15           C  
ATOM   1271  CG  TRP H 173      25.249  23.456  21.604  1.00102.52           C  
ATOM   1272  CD2 TRP H 173      24.879  22.102  21.912  1.00 99.98           C  
ATOM   1273  CD1 TRP H 173      25.364  24.105  22.797  1.00101.21           C  
ATOM   1274  NE1 TRP H 173      25.077  23.248  23.831  1.00100.80           N  
ATOM   1275  CE2 TRP H 173      24.781  22.010  23.301  1.00 99.41           C  
ATOM   1276  CE3 TRP H 173      24.648  21.024  21.109  1.00101.27           C  
ATOM   1277  CZ2 TRP H 173      24.448  20.835  23.909  1.00 99.71           C  
ATOM   1278  CZ3 TRP H 173      24.306  19.840  21.726  1.00103.39           C  
ATOM   1279  CH2 TRP H 173      24.209  19.750  23.099  1.00103.75           C  
ATOM   1280  C   TRP H 173      23.250  23.815  19.164  1.00 53.47           C  
ATOM   1281  O   TRP H 173      23.190  23.457  17.988  1.00 56.05           O  
ATOM   1282  N   ALA H 174      22.387  23.377  20.102  1.00 54.02           N  
ATOM   1283  CA  ALA H 174      21.346  22.399  19.907  1.00 56.33           C  
ATOM   1284  CB  ALA H 174      20.658  21.995  21.223  1.00 31.68           C  
ATOM   1285  C   ALA H 174      20.264  22.849  18.968  1.00 56.65           C  
ATOM   1286  O   ALA H 174      19.660  22.015  18.295  1.00 56.27           O  
ATOM   1287  N   LYS H 175      19.939  24.153  18.908  1.00 57.07           N  
ATOM   1288  CA  LYS H 175      18.788  24.521  18.136  0.83 61.04           C  
ATOM   1289  CB  LYS H 175      18.371  25.996  18.301  0.83 80.23           C  
ATOM   1290  CG  LYS H 175      19.494  27.025  18.175  0.83 83.54           C  
ATOM   1291  CD  LYS H 175      18.986  28.459  18.335  0.75108.48           C  
ATOM   1292  CE  LYS H 175      20.093  29.501  18.491  0.75111.20           C  
ATOM   1293  NZ  LYS H 175      19.498  30.838  18.705  0.75117.29           N1+
ATOM   1294  C   LYS H 175      18.896  24.127  16.702  1.00 61.65           C  
ATOM   1295  O   LYS H 175      19.905  24.350  16.034  1.00 62.65           O  
ATOM   1296  N   GLY H 176      17.803  23.486  16.233  1.00 61.29           N  
ATOM   1297  CA  GLY H 176      17.610  23.017  14.894  1.00 62.63           C  
ATOM   1298  C   GLY H 176      17.857  21.540  14.865  1.00 61.40           C  
ATOM   1299  O   GLY H 176      17.134  20.790  14.213  1.00 64.39           O  
ATOM   1300  N   ARG H 177      18.893  21.096  15.593  1.00 59.34           N  
ATOM   1301  CA  ARG H 177      19.318  19.726  15.653  1.00 58.89           C  
ATOM   1302  CB  ARG H 177      20.631  19.572  16.431  1.00 55.82           C  
ATOM   1303  CG  ARG H 177      21.835  20.230  15.764  1.00 61.87           C  
ATOM   1304  CD  ARG H 177      22.838  19.210  15.237  1.00 62.71           C  
ATOM   1305  NE  ARG H 177      23.276  18.409  16.414  1.00 64.62           N  
ATOM   1306  CZ  ARG H 177      24.354  18.810  17.146  1.00 63.16           C  
ATOM   1307  NH1 ARG H 177      25.078  19.899  16.757  1.00 63.15           N1+
ATOM   1308  NH2 ARG H 177      24.712  18.118  18.266  1.00 62.65           N  
ATOM   1309  C   ARG H 177      18.329  18.878  16.385  1.00 59.09           C  
ATOM   1310  O   ARG H 177      18.147  17.706  16.053  1.00 60.54           O  
ATOM   1311  N   PHE H 178      17.692  19.439  17.435  1.00 57.97           N  
ATOM   1312  CA  PHE H 178      16.859  18.622  18.269  1.00 56.58           C  
ATOM   1313  CB  PHE H 178      17.389  18.491  19.714  1.00 47.31           C  
ATOM   1314  CG  PHE H 178      18.704  17.783  19.730  1.00 46.02           C  
ATOM   1315  CD1 PHE H 178      19.881  18.466  19.521  1.00 45.49           C  
ATOM   1316  CD2 PHE H 178      18.761  16.430  19.970  1.00 46.70           C  
ATOM   1317  CE1 PHE H 178      21.088  17.806  19.544  1.00 46.17           C  
ATOM   1318  CE2 PHE H 178      19.965  15.767  19.993  1.00 45.88           C  
ATOM   1319  CZ  PHE H 178      21.133  16.454  19.779  1.00 47.75           C  
ATOM   1320  C   PHE H 178      15.502  19.224  18.409  1.00 56.44           C  
ATOM   1321  O   PHE H 178      15.314  20.427  18.239  1.00 58.29           O  
ATOM   1322  N   ILE H 179      14.503  18.361  18.690  1.00 54.36           N  
ATOM   1323  CA  ILE H 179      13.188  18.830  18.993  1.00 55.42           C  
ATOM   1324  CB  ILE H 179      12.162  18.628  17.916  1.00 40.95           C  
ATOM   1325  CG1 ILE H 179      10.925  19.486  18.225  1.00  0.00           C  
ATOM   1326  CG2 ILE H 179      11.840  17.133  17.804  1.00 42.37           C  
ATOM   1327  CD1 ILE H 179       9.955  19.605  17.052  1.00  0.00           C  
ATOM   1328  C   ILE H 179      12.734  18.095  20.211  1.00 53.74           C  
ATOM   1329  O   ILE H 179      12.892  16.879  20.328  1.00 54.07           O  
ATOM   1330  N   ILE H 180      12.156  18.842  21.163  1.00 52.90           N  
ATOM   1331  CA  ILE H 180      11.686  18.266  22.384  1.00 52.98           C  
ATOM   1332  CB  ILE H 180      12.109  19.034  23.601  1.00 54.11           C  
ATOM   1333  CG1 ILE H 180      13.643  19.041  23.712  1.00 51.68           C  
ATOM   1334  CG2 ILE H 180      11.396  18.434  24.825  1.00 52.27           C  
ATOM   1335  CD1 ILE H 180      14.180  20.052  24.724  1.00 51.23           C  
ATOM   1336  C   ILE H 180      10.205  18.324  22.320  1.00 54.50           C  
ATOM   1337  O   ILE H 180       9.627  19.294  21.831  1.00 56.09           O  
ATOM   1338  N   SER H 181       9.550  17.243  22.769  1.00 55.03           N  
ATOM   1339  CA  SER H 181       8.128  17.233  22.738  1.00 54.44           C  
ATOM   1340  CB  SER H 181       7.543  16.456  21.543  1.00 58.79           C  
ATOM   1341  OG  SER H 181       7.960  15.101  21.587  1.00 60.15           O  
ATOM   1342  C   SER H 181       7.664  16.574  23.976  1.00 53.05           C  
ATOM   1343  O   SER H 181       8.398  15.911  24.705  1.00 54.49           O  
ATOM   1344  N   ARG H 182       6.386  16.805  24.242  1.00 17.55           N  
ATOM   1345  CA  ARG H 182       5.679  16.256  25.333  1.00 16.72           C  
ATOM   1346  CB  ARG H 182       5.329  17.273  26.426  1.00 16.24           C  
ATOM   1347  CG  ARG H 182       4.708  16.632  27.668  1.00 19.25           C  
ATOM   1348  CD  ARG H 182       4.066  17.640  28.620  1.00 19.70           C  
ATOM   1349  NE  ARG H 182       2.609  17.675  28.307  1.00  0.00           N  
ATOM   1350  CZ  ARG H 182       1.823  18.646  28.856  1.00  0.00           C  
ATOM   1351  NH1 ARG H 182       2.385  19.587  29.663  1.00  0.00           N1+
ATOM   1352  NH2 ARG H 182       0.483  18.680  28.593  1.00  0.00           N  
ATOM   1353  C   ARG H 182       4.435  15.943  24.635  1.00 19.90           C  
ATOM   1354  O   ARG H 182       4.470  15.221  23.648  1.00 22.64           O  
ATOM   1355  N   ALA H 183       3.314  16.534  25.068  1.00 77.03           N  
ATOM   1356  CA  ALA H 183       2.036  16.166  24.546  1.00 77.40           C  
ATOM   1357  CB  ALA H 183       1.834  16.575  23.076  1.00 85.73           C  
ATOM   1358  C   ALA H 183       2.018  14.690  24.639  1.00 80.76           C  
ATOM   1359  O   ALA H 183       1.563  13.978  23.745  1.00 84.16           O  
ATOM   1360  N   SER H 184       2.559  14.221  25.776  1.00 64.97           N  
ATOM   1361  CA  SER H 184       2.606  12.850  26.096  1.00 65.08           C  
ATOM   1362  CB  SER H 184       4.019  12.248  26.144  1.00 77.25           C  
ATOM   1363  OG  SER H 184       4.573  12.196  24.838  1.00177.84           O  
ATOM   1364  C   SER H 184       2.089  12.866  27.472  1.00 63.72           C  
ATOM   1365  O   SER H 184       2.535  13.672  28.287  1.00 63.00           O  
ATOM   1366  N   SER H 185       1.099  12.015  27.755  1.00 25.81           N  
ATOM   1367  CA  SER H 185       0.598  12.046  29.082  1.00 28.26           C  
ATOM   1368  CB  SER H 185      -0.540  11.036  29.308  1.00 31.29           C  
ATOM   1369  OG  SER H 185      -1.643  11.352  28.472  1.00 27.97           O  
ATOM   1370  C   SER H 185       1.737  11.644  29.954  1.00 25.64           C  
ATOM   1371  O   SER H 185       2.051  12.307  30.935  1.00 28.30           O  
ATOM   1372  N   THR H 186       2.353  10.505  29.595  1.00 63.74           N  
ATOM   1373  CA  THR H 186       3.430   9.840  30.270  1.00 61.98           C  
ATOM   1374  CB  THR H 186       3.492   8.383  29.907  1.00 52.02           C  
ATOM   1375  OG1 THR H 186       4.524   7.735  30.635  1.00 68.52           O  
ATOM   1376  CG2 THR H 186       3.745   8.256  28.394  1.00 68.10           C  
ATOM   1377  C   THR H 186       4.813  10.392  30.055  1.00 60.76           C  
ATOM   1378  O   THR H 186       5.642  10.301  30.960  1.00 62.93           O  
ATOM   1379  N   THR H 187       5.143  10.946  28.870  1.00 55.81           N  
ATOM   1380  CA  THR H 187       6.557  11.154  28.695  1.00 54.78           C  
ATOM   1381  CB  THR H 187       7.175  10.112  27.808  1.00 57.65           C  
ATOM   1382  OG1 THR H 187       6.636  10.205  26.500  1.00 60.37           O  
ATOM   1383  CG2 THR H 187       6.887   8.721  28.390  1.00 59.24           C  
ATOM   1384  C   THR H 187       6.907  12.453  28.044  1.00 54.61           C  
ATOM   1385  O   THR H 187       6.061  13.264  27.675  1.00 53.79           O  
ATOM   1386  N   VAL H 188       8.238  12.679  27.959  1.00 52.94           N  
ATOM   1387  CA  VAL H 188       8.849  13.744  27.221  1.00 51.36           C  
ATOM   1388  CB  VAL H 188       9.651  14.705  28.050  1.00 52.40           C  
ATOM   1389  CG1 VAL H 188       8.691  15.506  28.940  1.00 53.91           C  
ATOM   1390  CG2 VAL H 188      10.694  13.913  28.852  1.00 54.22           C  
ATOM   1391  C   VAL H 188       9.787  13.052  26.282  1.00 51.29           C  
ATOM   1392  O   VAL H 188      10.433  12.072  26.658  1.00 51.10           O  
ATOM   1393  N   ASP H 189       9.863  13.523  25.021  1.00 51.01           N  
ATOM   1394  CA  ASP H 189      10.673  12.837  24.056  1.00 49.34           C  
ATOM   1395  CB  ASP H 189       9.854  12.241  22.897  1.00 44.66           C  
ATOM   1396  CG  ASP H 189       8.957  11.139  23.461  1.00 30.58           C  
ATOM   1397  OD1 ASP H 189       8.905  10.986  24.711  1.00 34.33           O  
ATOM   1398  OD2 ASP H 189       8.308  10.431  22.646  1.00 31.83           O1-
ATOM   1399  C   ASP H 189      11.686  13.784  23.482  1.00 49.50           C  
ATOM   1400  O   ASP H 189      11.527  15.001  23.554  1.00 51.87           O  
ATOM   1401  N   LEU H 190      12.793  13.232  22.933  1.00 45.55           N  
ATOM   1402  CA  LEU H 190      13.806  14.050  22.327  1.00 45.15           C  
ATOM   1403  CB  LEU H 190      15.132  14.044  23.113  1.00 44.66           C  
ATOM   1404  CG  LEU H 190      16.224  14.960  22.526  1.00 45.66           C  
ATOM   1405  CD1 LEU H 190      15.854  16.444  22.685  1.00 47.12           C  
ATOM   1406  CD2 LEU H 190      17.608  14.629  23.104  1.00 44.77           C  
ATOM   1407  C   LEU H 190      14.093  13.485  20.968  1.00 47.34           C  
ATOM   1408  O   LEU H 190      14.498  12.331  20.828  1.00 45.88           O  
ATOM   1409  N   LYS H 191      13.901  14.307  19.922  1.00 48.80           N  
ATOM   1410  CA  LYS H 191      14.130  13.887  18.568  1.00 49.15           C  
ATOM   1411  CB  LYS H 191      13.092  14.478  17.601  1.00 46.48           C  
ATOM   1412  CG  LYS H 191      13.354  14.210  16.119  1.00 49.92           C  
ATOM   1413  CD  LYS H 191      12.903  12.848  15.603  1.00 56.37           C  
ATOM   1414  CE  LYS H 191      11.669  12.955  14.708  1.00 61.57           C  
ATOM   1415  NZ  LYS H 191      11.499  11.710  13.930  1.00 69.46           N1+
ATOM   1416  C   LYS H 191      15.458  14.429  18.135  1.00 48.93           C  
ATOM   1417  O   LYS H 191      15.732  15.617  18.293  1.00 49.74           O  
ATOM   1418  N   VAL H 192      16.330  13.554  17.594  1.00 48.42           N  
ATOM   1419  CA  VAL H 192      17.584  13.999  17.054  1.00 48.05           C  
ATOM   1420  CB  VAL H 192      18.722  13.072  17.367  1.00 46.15           C  
ATOM   1421  CG1 VAL H 192      19.991  13.596  16.676  1.00 20.54           C  
ATOM   1422  CG2 VAL H 192      18.846  12.958  18.896  1.00 23.38           C  
ATOM   1423  C   VAL H 192      17.385  14.006  15.569  1.00 51.08           C  
ATOM   1424  O   VAL H 192      17.375  12.957  14.925  1.00 53.18           O  
ATOM   1425  N   THR H 193      17.248  15.217  14.995  1.00 51.81           N  
ATOM   1426  CA  THR H 193      16.861  15.398  13.622  1.00 53.05           C  
ATOM   1427  CB  THR H 193      16.749  16.848  13.259  1.00 52.86           C  
ATOM   1428  OG1 THR H 193      15.854  17.506  14.142  1.00 69.95           O  
ATOM   1429  CG2 THR H 193      16.215  16.945  11.820  1.00 70.50           C  
ATOM   1430  C   THR H 193      17.841  14.787  12.676  1.00 55.74           C  
ATOM   1431  O   THR H 193      17.454  13.999  11.815  1.00 58.96           O  
ATOM   1432  N   SER H 194      19.135  15.147  12.789  1.00 55.35           N  
ATOM   1433  CA  SER H 194      20.110  14.556  11.921  1.00 55.15           C  
ATOM   1434  CB  SER H 194      20.538  15.469  10.756  1.00 81.10           C  
ATOM   1435  OG  SER H 194      21.131  16.665  11.244  1.00 84.29           O  
ATOM   1436  C   SER H 194      21.308  14.269  12.765  1.00 54.41           C  
ATOM   1437  O   SER H 194      22.096  15.152  13.098  1.00 55.20           O  
ATOM   1438  N   PRO H 195      21.457  13.027  13.103  1.00 52.42           N  
ATOM   1439  CA  PRO H 195      22.547  12.653  13.958  1.00 52.06           C  
ATOM   1440  CD  PRO H 195      20.284  12.200  13.330  1.00 72.07           C  
ATOM   1441  CB  PRO H 195      22.176  11.292  14.542  1.00 56.13           C  
ATOM   1442  CG  PRO H 195      20.640  11.293  14.517  1.00 55.20           C  
ATOM   1443  C   PRO H 195      23.867  12.635  13.269  1.00 55.58           C  
ATOM   1444  O   PRO H 195      23.922  12.361  12.070  1.00 57.29           O  
ATOM   1445  N   THR H 196      24.935  12.915  14.039  1.00 56.92           N  
ATOM   1446  CA  THR H 196      26.285  12.895  13.565  1.00 56.81           C  
ATOM   1447  CB  THR H 196      26.909  14.260  13.520  1.00 58.20           C  
ATOM   1448  OG1 THR H 196      26.918  14.840  14.816  1.00 58.87           O  
ATOM   1449  CG2 THR H 196      26.096  15.137  12.553  1.00 59.72           C  
ATOM   1450  C   THR H 196      27.055  12.072  14.554  1.00 56.47           C  
ATOM   1451  O   THR H 196      26.554  11.748  15.628  1.00 54.80           O  
ATOM   1452  N   THR H 197      28.312  11.726  14.222  1.00 57.10           N  
ATOM   1453  CA  THR H 197      29.115  10.887  15.071  1.00 55.28           C  
ATOM   1454  CB  THR H 197      30.469  10.575  14.493  1.00 60.25           C  
ATOM   1455  OG1 THR H 197      31.212  11.767  14.283  1.00 80.79           O  
ATOM   1456  CG2 THR H 197      30.282   9.824  13.164  1.00 81.21           C  
ATOM   1457  C   THR H 197      29.314  11.563  16.395  1.00 55.08           C  
ATOM   1458  O   THR H 197      29.400  10.905  17.430  1.00 53.65           O  
ATOM   1459  N   GLU H 198      29.383  12.907  16.393  1.00 56.80           N  
ATOM   1460  CA  GLU H 198      29.631  13.710  17.559  1.00 54.96           C  
ATOM   1461  CB  GLU H 198      29.702  15.216  17.255  1.00 86.17           C  
ATOM   1462  CG  GLU H 198      30.885  15.626  16.374  1.00122.46           C  
ATOM   1463  CD  GLU H 198      30.477  15.441  14.917  1.00124.74           C  
ATOM   1464  OE1 GLU H 198      30.456  14.276  14.437  1.00125.75           O  
ATOM   1465  OE2 GLU H 198      30.177  16.474  14.261  1.00128.72           O1-
ATOM   1466  C   GLU H 198      28.526  13.514  18.549  1.00 51.33           C  
ATOM   1467  O   GLU H 198      28.722  13.720  19.745  1.00 51.52           O  
ATOM   1468  N   ASP H 199      27.323  13.159  18.063  1.00 48.06           N  
ATOM   1469  CA  ASP H 199      26.139  12.964  18.855  1.00 46.41           C  
ATOM   1470  CB  ASP H 199      24.865  12.836  18.005  1.00 51.39           C  
ATOM   1471  CG  ASP H 199      24.556  14.220  17.447  1.00 53.71           C  
ATOM   1472  OD1 ASP H 199      25.246  15.196  17.847  0.97 56.38           O  
ATOM   1473  OD2 ASP H 199      23.618  14.321  16.614  1.00 55.49           O1-
ATOM   1474  C   ASP H 199      26.251  11.754  19.743  1.00 45.20           C  
ATOM   1475  O   ASP H 199      25.445  11.592  20.657  1.00 44.33           O  
ATOM   1476  N   THR H 200      27.191  10.827  19.471  1.00 45.27           N  
ATOM   1477  CA  THR H 200      27.295   9.659  20.305  1.00 44.16           C  
ATOM   1478  CB  THR H 200      28.447   8.767  19.935  1.00 44.58           C  
ATOM   1479  OG1 THR H 200      28.326   8.356  18.581  1.00 47.68           O  
ATOM   1480  CG2 THR H 200      28.443   7.539  20.861  1.00 44.24           C  
ATOM   1481  C   THR H 200      27.498  10.110  21.721  1.00 44.43           C  
ATOM   1482  O   THR H 200      28.450  10.828  22.023  1.00 45.60           O  
ATOM   1483  N   ALA H 201      26.585   9.702  22.628  1.00 43.79           N  
ATOM   1484  CA  ALA H 201      26.696  10.117  23.998  1.00 41.47           C  
ATOM   1485  CB  ALA H 201      26.540  11.637  24.185  1.00 45.01           C  
ATOM   1486  C   ALA H 201      25.591   9.471  24.769  1.00 39.95           C  
ATOM   1487  O   ALA H 201      24.717   8.814  24.206  1.00 39.59           O  
ATOM   1488  N   THR H 202      25.622   9.627  26.106  1.00 40.46           N  
ATOM   1489  CA  THR H 202      24.570   9.105  26.921  1.00 40.23           C  
ATOM   1490  CB  THR H 202      25.046   8.622  28.258  1.00 34.18           C  
ATOM   1491  OG1 THR H 202      26.074   7.659  28.100  1.00 34.88           O  
ATOM   1492  CG2 THR H 202      23.859   7.979  28.986  1.00 33.36           C  
ATOM   1493  C   THR H 202      23.660  10.270  27.169  1.00 39.02           C  
ATOM   1494  O   THR H 202      24.126  11.360  27.497  1.00 38.45           O  
ATOM   1495  N   TYR H 203      22.335  10.072  27.006  1.00 36.32           N  
ATOM   1496  CA  TYR H 203      21.403  11.157  27.159  1.00 35.19           C  
ATOM   1497  CB  TYR H 203      20.428  11.307  25.975  1.00 38.55           C  
ATOM   1498  CG  TYR H 203      21.197  11.769  24.783  1.00 37.50           C  
ATOM   1499  CD1 TYR H 203      21.955  10.889  24.046  1.00 38.07           C  
ATOM   1500  CD2 TYR H 203      21.152  13.086  24.394  1.00 36.49           C  
ATOM   1501  CE1 TYR H 203      22.659  11.319  22.945  1.00 37.92           C  
ATOM   1502  CE2 TYR H 203      21.852  13.522  23.294  1.00 38.62           C  
ATOM   1503  CZ  TYR H 203      22.609  12.638  22.565  1.00 38.10           C  
ATOM   1504  OH  TYR H 203      23.329  13.080  21.435  1.00 40.20           O  
ATOM   1505  C   TYR H 203      20.580  10.922  28.384  1.00 35.42           C  
ATOM   1506  O   TYR H 203      20.034   9.838  28.586  1.00 36.95           O  
ATOM   1507  N   PHE H 204      20.473  11.959  29.242  1.00 37.34           N  
ATOM   1508  CA  PHE H 204      19.731  11.823  30.461  1.00 37.58           C  
ATOM   1509  CB  PHE H 204      20.461  12.272  31.743  1.00 43.65           C  
ATOM   1510  CG  PHE H 204      21.743  11.538  31.931  1.00 42.47           C  
ATOM   1511  CD1 PHE H 204      21.770  10.223  32.334  1.00 40.95           C  
ATOM   1512  CD2 PHE H 204      22.936  12.176  31.694  1.00 44.69           C  
ATOM   1513  CE1 PHE H 204      22.966   9.566  32.502  1.00 42.38           C  
ATOM   1514  CE2 PHE H 204      24.133  11.523  31.864  1.00 44.25           C  
ATOM   1515  CZ  PHE H 204      24.154  10.213  32.269  1.00 43.72           C  
ATOM   1516  C   PHE H 204      18.546  12.732  30.408  1.00 36.94           C  
ATOM   1517  O   PHE H 204      18.541  13.766  29.741  1.00 38.19           O  
ATOM   1518  N   CYS H 205      17.495  12.333  31.142  1.00 37.30           N  
ATOM   1519  CA  CYS H 205      16.288  13.086  31.294  0.83 37.82           C  
ATOM   1520  CB  CYS H 205      15.063  12.179  31.072  0.83 49.50           C  
ATOM   1521  SG  CYS H 205      13.472  12.895  31.549  0.83 54.18           S  
ATOM   1522  C   CYS H 205      16.300  13.562  32.714  1.00 39.65           C  
ATOM   1523  O   CYS H 205      16.670  12.820  33.624  1.00 38.38           O  
ATOM   1524  N   ALA H 206      15.924  14.834  32.947  1.00 40.38           N  
ATOM   1525  CA  ALA H 206      15.980  15.295  34.303  1.00 40.00           C  
ATOM   1526  CB  ALA H 206      17.196  16.190  34.585  1.00 33.05           C  
ATOM   1527  C   ALA H 206      14.752  16.110  34.606  1.00 38.91           C  
ATOM   1528  O   ALA H 206      14.236  16.839  33.756  1.00 39.48           O  
ATOM   1529  N   ARG H 207      14.256  15.991  35.857  1.00 42.09           N  
ATOM   1530  CA  ARG H 207      13.114  16.740  36.310  1.00 42.38           C  
ATOM   1531  CB  ARG H 207      12.197  15.968  37.273  1.00 30.50           C  
ATOM   1532  CG  ARG H 207      10.991  16.768  37.766  1.00 15.20           C  
ATOM   1533  CD  ARG H 207      10.147  16.019  38.801  1.00 14.41           C  
ATOM   1534  NE  ARG H 207      10.863  16.072  40.107  1.00 18.79           N  
ATOM   1535  CZ  ARG H 207      10.171  15.858  41.265  1.00 21.21           C  
ATOM   1536  NH1 ARG H 207       8.825  15.628  41.228  1.00 24.15           N1+
ATOM   1537  NH2 ARG H 207      10.825  15.884  42.462  1.00 23.94           N  
ATOM   1538  C   ARG H 207      13.613  17.952  37.033  1.00 42.61           C  
ATOM   1539  O   ARG H 207      14.565  17.869  37.806  1.00 43.85           O  
ATOM   1540  N   GLY H 208      12.959  19.113  36.814  1.00 46.58           N  
ATOM   1541  CA  GLY H 208      13.459  20.344  37.366  1.00 47.13           C  
ATOM   1542  C   GLY H 208      12.884  20.633  38.708  1.00 47.85           C  
ATOM   1543  O   GLY H 208      11.708  20.379  38.966  1.00 48.02           O  
ATOM   1544  N   LEU H 209      13.669  21.533  39.296  1.00 28.15           N  
ATOM   1545  CA  LEU H 209      13.334  22.307  40.418  1.00 29.24           C  
ATOM   1546  CB  LEU H 209      14.501  22.466  41.402  1.00 30.34           C  
ATOM   1547  CG  LEU H 209      14.084  23.053  42.759  1.00 35.43           C  
ATOM   1548  CD1 LEU H 209      12.946  22.225  43.377  1.00 29.98           C  
ATOM   1549  CD2 LEU H 209      15.293  23.157  43.707  1.00 29.90           C  
ATOM   1550  C   LEU H 209      13.094  23.615  39.742  1.00 30.80           C  
ATOM   1551  O   LEU H 209      12.829  23.646  38.542  1.00 33.24           O  
ATOM   1552  N   TYR H 210      13.199  24.735  40.458  1.00 31.12           N  
ATOM   1553  CA  TYR H 210      12.912  25.987  39.834  1.00 34.11           C  
ATOM   1554  CB  TYR H 210      13.053  27.151  40.834  1.00 36.22           C  
ATOM   1555  CG  TYR H 210      14.322  26.952  41.597  1.00 42.76           C  
ATOM   1556  CD1 TYR H 210      15.528  27.420  41.127  1.00 34.97           C  
ATOM   1557  CD2 TYR H 210      14.300  26.284  42.799  1.00 32.63           C  
ATOM   1558  CE1 TYR H 210      16.691  27.229  41.840  1.00 43.52           C  
ATOM   1559  CE2 TYR H 210      15.458  26.091  43.515  1.00 34.28           C  
ATOM   1560  CZ  TYR H 210      16.657  26.558  43.038  1.00 43.35           C  
ATOM   1561  OH  TYR H 210      17.841  26.356  43.777  1.00 57.16           O  
ATOM   1562  C   TYR H 210      13.798  26.205  38.642  1.00 33.28           C  
ATOM   1563  O   TYR H 210      13.304  26.593  37.585  1.00 36.14           O  
ATOM   1564  N   ASN H 211      15.118  25.954  38.747  1.00 30.31           N  
ATOM   1565  CA  ASN H 211      15.951  26.185  37.599  1.00 27.37           C  
ATOM   1566  CB  ASN H 211      16.705  27.518  37.705  1.00 25.64           C  
ATOM   1567  CG  ASN H 211      15.666  28.623  37.579  1.00 20.41           C  
ATOM   1568  OD1 ASN H 211      15.385  29.355  38.528  1.00 15.50           O  
ATOM   1569  ND2 ASN H 211      15.067  28.742  36.365  1.00  0.00           N  
ATOM   1570  C   ASN H 211      16.977  25.100  37.523  1.00 26.75           C  
ATOM   1571  O   ASN H 211      17.589  24.884  36.478  1.00 27.72           O  
ATOM   1572  N   ASP H 212      17.198  24.398  38.647  1.00 28.10           N  
ATOM   1573  CA  ASP H 212      18.194  23.366  38.681  1.00 28.41           C  
ATOM   1574  CB  ASP H 212      18.902  23.258  40.031  1.00 28.67           C  
ATOM   1575  CG  ASP H 212      19.689  24.539  40.263  1.00 31.32           C  
ATOM   1576  OD1 ASP H 212      19.755  25.382  39.325  1.00 36.81           O  
ATOM   1577  OD2 ASP H 212      20.226  24.694  41.388  1.00 26.10           O1-
ATOM   1578  C   ASP H 212      17.520  22.063  38.386  1.00 27.29           C  
ATOM   1579  O   ASP H 212      16.333  22.042  38.067  1.00 28.46           O  
ATOM   1580  N   TYR H 213      18.267  20.939  38.469  1.00 27.07           N  
ATOM   1581  CA  TYR H 213      17.681  19.671  38.135  1.00 25.16           C  
ATOM   1582  CB  TYR H 213      18.501  18.925  37.069  1.00 23.36           C  
ATOM   1583  CG  TYR H 213      18.670  19.918  35.973  1.00 22.99           C  
ATOM   1584  CD1 TYR H 213      17.575  20.417  35.306  1.00 24.82           C  
ATOM   1585  CD2 TYR H 213      19.928  20.341  35.607  1.00 23.72           C  
ATOM   1586  CE1 TYR H 213      17.728  21.340  34.298  1.00 26.02           C  
ATOM   1587  CE2 TYR H 213      20.086  21.262  34.599  1.00 23.69           C  
ATOM   1588  CZ  TYR H 213      18.987  21.763  33.945  1.00 24.23           C  
ATOM   1589  OH  TYR H 213      19.156  22.710  32.913  1.00  0.00           O  
ATOM   1590  C   TYR H 213      17.624  18.843  39.377  1.00 24.45           C  
ATOM   1591  O   TYR H 213      18.591  18.181  39.751  1.00 26.39           O  
ATOM   1592  N   THR H 214      16.435  18.819  40.008  1.00 27.87           N  
ATOM   1593  CA  THR H 214      16.249  18.141  41.250  1.00 28.85           C  
ATOM   1594  CB  THR H 214      14.851  18.199  41.801  1.00 30.18           C  
ATOM   1595  OG1 THR H 214      13.920  17.682  40.860  1.00  0.00           O  
ATOM   1596  CG2 THR H 214      14.503  19.639  42.197  1.00  0.00           C  
ATOM   1597  C   THR H 214      16.534  16.720  41.036  1.00 28.99           C  
ATOM   1598  O   THR H 214      17.157  16.043  41.855  1.00 30.23           O  
ATOM   1599  N   VAL H 215      16.088  16.234  39.889  1.00 42.31           N  
ATOM   1600  CA  VAL H 215      16.155  14.749  39.745  1.00 41.25           C  
ATOM   1601  CB  VAL H 215      14.898  14.041  40.164  1.00 42.22           C  
ATOM   1602  CG1 VAL H 215      14.621  14.383  41.636  1.00 56.89           C  
ATOM   1603  CG2 VAL H 215      13.768  14.407  39.202  1.00 52.96           C  
ATOM   1604  C   VAL H 215      16.543  14.208  38.375  1.00 40.43           C  
ATOM   1605  O   VAL H 215      16.215  14.808  37.357  1.00 41.44           O  
ATOM   1606  N   TRP H 216      17.214  13.008  38.328  1.00 41.90           N  
ATOM   1607  CA  TRP H 216      17.792  12.472  37.100  1.00 41.99           C  
ATOM   1608  CB  TRP H 216      19.333  12.472  37.143  1.00 35.73           C  
ATOM   1609  CG  TRP H 216      19.978  13.833  37.274  1.00 37.20           C  
ATOM   1610  CD2 TRP H 216      20.719  14.489  36.233  1.00 34.85           C  
ATOM   1611  CD1 TRP H 216      20.027  14.656  38.361  1.00 36.34           C  
ATOM   1612  NE1 TRP H 216      20.746  15.787  38.062  1.00 36.44           N  
ATOM   1613  CE2 TRP H 216      21.179  15.698  36.756  1.00 34.74           C  
ATOM   1614  CE3 TRP H 216      21.000  14.114  34.951  1.00 32.83           C  
ATOM   1615  CZ2 TRP H 216      21.928  16.555  36.001  1.00 34.10           C  
ATOM   1616  CZ3 TRP H 216      21.749  14.984  34.192  1.00 33.38           C  
ATOM   1617  CH2 TRP H 216      22.203  16.181  34.705  1.00 34.56           C  
ATOM   1618  C   TRP H 216      17.432  11.028  36.811  1.00 41.37           C  
ATOM   1619  O   TRP H 216      17.162  10.237  37.713  1.00 41.96           O  
ATOM   1620  N   GLY H 217      17.428  10.660  35.499  1.00 40.37           N  
ATOM   1621  CA  GLY H 217      17.211   9.311  35.027  1.00 40.07           C  
ATOM   1622  C   GLY H 217      18.554   8.650  34.878  1.00 41.90           C  
ATOM   1623  O   GLY H 217      19.590   9.308  34.955  1.00 40.40           O  
ATOM   1624  N   PRO H 218      18.556   7.356  34.664  1.00 41.30           N  
ATOM   1625  CA  PRO H 218      19.756   6.572  34.489  1.00 40.48           C  
ATOM   1626  CD  PRO H 218      17.386   6.533  34.911  1.00 42.28           C  
ATOM   1627  CB  PRO H 218      19.319   5.110  34.603  1.00 42.54           C  
ATOM   1628  CG  PRO H 218      17.793   5.142  34.397  1.00 42.19           C  
ATOM   1629  C   PRO H 218      20.479   6.874  33.211  1.00 39.89           C  
ATOM   1630  O   PRO H 218      21.681   6.615  33.142  1.00 41.77           O  
ATOM   1631  N   GLY H 219      19.774   7.384  32.180  1.00 38.00           N  
ATOM   1632  CA  GLY H 219      20.399   7.723  30.929  1.00 37.76           C  
ATOM   1633  C   GLY H 219      20.213   6.613  29.941  1.00 39.18           C  
ATOM   1634  O   GLY H 219      19.959   5.471  30.317  1.00 39.91           O  
ATOM   1635  N   THR H 220      20.326   6.953  28.634  1.00 37.76           N  
ATOM   1636  CA  THR H 220      20.233   6.019  27.542  1.00 37.69           C  
ATOM   1637  CB  THR H 220      18.948   6.160  26.777  1.00 37.99           C  
ATOM   1638  OG1 THR H 220      18.786   5.084  25.867  1.00 41.31           O  
ATOM   1639  CG2 THR H 220      18.949   7.507  26.032  1.00 36.94           C  
ATOM   1640  C   THR H 220      21.374   6.330  26.613  1.00 37.22           C  
ATOM   1641  O   THR H 220      21.673   7.495  26.362  1.00 38.78           O  
ATOM   1642  N   LEU H 221      22.036   5.298  26.048  1.00 36.97           N  
ATOM   1643  CA  LEU H 221      23.229   5.559  25.286  1.00 38.64           C  
ATOM   1644  CB  LEU H 221      24.343   4.540  25.612  1.00 36.29           C  
ATOM   1645  CG  LEU H 221      25.747   4.843  25.048  1.00 37.47           C  
ATOM   1646  CD1 LEU H 221      25.774   4.798  23.521  1.00 39.42           C  
ATOM   1647  CD2 LEU H 221      26.324   6.144  25.626  1.00 41.28           C  
ATOM   1648  C   LEU H 221      22.927   5.508  23.816  1.00 39.17           C  
ATOM   1649  O   LEU H 221      22.372   4.537  23.305  1.00 40.37           O  
ATOM   1650  N   VAL H 222      23.303   6.582  23.093  1.00 40.05           N  
ATOM   1651  CA  VAL H 222      23.073   6.678  21.678  1.00 40.25           C  
ATOM   1652  CB  VAL H 222      22.482   7.999  21.278  1.00 36.03           C  
ATOM   1653  CG1 VAL H 222      22.428   8.083  19.744  1.00 34.66           C  
ATOM   1654  CG2 VAL H 222      21.107   8.129  21.952  1.00 35.03           C  
ATOM   1655  C   VAL H 222      24.392   6.536  20.990  1.00 43.07           C  
ATOM   1656  O   VAL H 222      25.374   7.171  21.371  1.00 40.67           O  
ATOM   1657  N   THR H 223      24.454   5.670  19.957  1.00 44.55           N  
ATOM   1658  CA  THR H 223      25.697   5.488  19.267  1.00 44.31           C  
ATOM   1659  CB  THR H 223      26.225   4.088  19.375  1.00 40.28           C  
ATOM   1660  OG1 THR H 223      26.376   3.736  20.744  1.00 40.15           O  
ATOM   1661  CG2 THR H 223      27.585   4.016  18.658  1.00 40.57           C  
ATOM   1662  C   THR H 223      25.465   5.775  17.819  1.00 45.25           C  
ATOM   1663  O   THR H 223      24.566   5.207  17.202  1.00 45.48           O  
ATOM   1664  N   VAL H 224      26.273   6.685  17.236  1.00 44.47           N  
ATOM   1665  CA  VAL H 224      26.096   6.986  15.847  1.00 45.24           C  
ATOM   1666  CB  VAL H 224      25.932   8.450  15.572  1.00 48.41           C  
ATOM   1667  CG1 VAL H 224      25.841   8.661  14.052  1.00 51.47           C  
ATOM   1668  CG2 VAL H 224      24.708   8.954  16.354  1.00 46.74           C  
ATOM   1669  C   VAL H 224      27.330   6.540  15.133  1.00 46.33           C  
ATOM   1670  O   VAL H 224      28.413   7.084  15.349  1.00 45.72           O  
ATOM   1671  N   SER H 225      27.187   5.527  14.251  1.00 48.17           N  
ATOM   1672  CA  SER H 225      28.327   5.048  13.527  1.00 49.82           C  
ATOM   1673  CB  SER H 225      29.108   3.945  14.256  1.00 57.96           C  
ATOM   1674  OG  SER H 225      28.334   2.756  14.315  1.00 62.19           O  
ATOM   1675  C   SER H 225      27.854   4.454  12.236  1.00 52.76           C  
ATOM   1676  O   SER H 225      26.695   4.070  12.094  1.00 53.40           O  
ATOM   1677  N   SER H 226      28.774   4.365  11.256  1.00 56.17           N  
ATOM   1678  CA  SER H 226      28.462   3.820   9.967  1.00 56.66           C  
ATOM   1679  CB  SER H 226      29.576   4.068   8.938  1.00 59.83           C  
ATOM   1680  OG  SER H 226      29.812   5.461   8.798  1.00 77.93           O  
ATOM   1681  C   SER H 226      28.317   2.312  10.130  1.00 57.08           C  
ATOM   1682  O   SER H 226      29.300   1.677  10.595  1.00 58.81           O  
ATOM   1683  OXT SER H 226      27.230   1.775   9.791  1.00  0.00           O1-
TER    1684      SER H 226 
CONECT    1    2
CONECT    2    1    3
CONECT    3    2    4
CONECT    4    3
CONECT  140  658
CONECT  658  140
CONECT  830  831
CONECT  831  830  832
CONECT  832  831  833
CONECT  833  832
CONECT  970 1521
CONECT 1521  970
END
