# Supplementary material for: Fully automated antibody structure prediction using BIOVIA tools: Validation study
Source: PLoS One. 2017 May 18;12(5):e0177923. doi: 10.1371/journal.pone.0177923 (PMC5436848; doi:10.1371/journal.pone.0177923)
Supplement: S3 Dataset — Predicted structures using the Top5 framework method, Chothia CDR definition with canonical filtering, using up to 5 CDR templates rather than the default 3, and generating 10 CDR models. (ZIP) [file pone.0177923.s005.zip › 4O5L_LH_FV_FinalModel.pdb]

REMARK   Accelrys Discovery Studio PDB file
REMARK   Created:  2015-11-30T17:30:06Z
SSBOND   1 CYS L   22    CYS L   89                                     
SSBOND   2 CYS H  133    CYS H  206                                     
ATOM      1  N   GLN L   1      34.712  25.473  27.424  1.00 65.04           N1+
ATOM      2  CA  GLN L   1      33.513  25.659  26.575  1.00 62.54           C  
ATOM      3  CB  GLN L   1      33.147  24.338  25.880  1.00 60.37           C  
ATOM      4  CG  GLN L   1      31.912  24.458  24.985  1.00 63.79           C  
ATOM      5  CD  GLN L   1      31.642  23.103  24.346  1.00 61.66           C  
ATOM      6  OE1 GLN L   1      32.199  22.772  23.298  1.00 59.59           O  
ATOM      7  NE2 GLN L   1      30.761  22.295  24.992  1.00 59.88           N  
ATOM      8  C   GLN L   1      32.297  26.104  27.362  1.00 60.22           C  
ATOM      9  O   GLN L   1      31.692  27.126  27.049  1.00 59.63           O  
ATOM     10  N   SER L   2      31.912  25.372  28.432  1.00 56.46           N  
ATOM     11  CA  SER L   2      30.719  25.698  29.167  1.00 49.07           C  
ATOM     12  CB  SER L   2      30.407  24.715  30.312  1.00 52.95           C  
ATOM     13  OG  SER L   2      31.423  24.771  31.295  1.00 57.35           O  
ATOM     14  C   SER L   2      30.833  27.072  29.749  1.00 46.11           C  
ATOM     15  O   SER L   2      31.927  27.615  29.879  1.00 49.33           O  
ATOM     16  N   VAL L   3      29.663  27.670  30.076  1.00 36.00           N  
ATOM     17  CA  VAL L   3      29.544  28.999  30.607  1.00 31.14           C  
ATOM     18  CB  VAL L   3      28.125  29.465  30.750  1.00 31.12           C  
ATOM     19  CG1 VAL L   3      27.479  28.730  31.936  1.00 26.40           C  
ATOM     20  CG2 VAL L   3      28.123  30.999  30.870  1.00 25.96           C  
ATOM     21  C   VAL L   3      30.195  29.060  31.956  1.00 29.20           C  
ATOM     22  O   VAL L   3      30.782  30.081  32.311  1.00 30.74           O  
ATOM     23  N   LEU L   4      30.085  27.985  32.766  1.00 27.51           N  
ATOM     24  CA  LEU L   4      30.708  27.996  34.068  1.00 23.75           C  
ATOM     25  CB  LEU L   4      29.876  27.284  35.155  1.00 22.56           C  
ATOM     26  CG  LEU L   4      28.491  27.918  35.389  1.00 21.94           C  
ATOM     27  CD1 LEU L   4      27.723  27.190  36.506  1.00 21.97           C  
ATOM     28  CD2 LEU L   4      28.595  29.434  35.623  1.00 25.73           C  
ATOM     29  C   LEU L   4      32.023  27.273  33.979  1.00 24.64           C  
ATOM     30  O   LEU L   4      32.128  26.246  33.315  1.00 25.26           O  
ATOM     31  N   THR L   5      33.071  27.784  34.667  1.00 28.42           N  
ATOM     32  CA  THR L   5      34.366  27.167  34.547  0.90 29.05           C  
ATOM     33  CB  THR L   5      35.442  28.141  34.160  0.90 32.88           C  
ATOM     34  OG1 THR L   5      35.121  28.758  32.923  0.90 36.29           O  
ATOM     35  CG2 THR L   5      36.775  27.387  34.036  0.90 34.59           C  
ATOM     36  C   THR L   5      34.775  26.556  35.860  1.00 29.01           C  
ATOM     37  O   THR L   5      34.681  27.180  36.916  1.00 29.15           O  
ATOM     38  N   GLN L   6      35.242  25.290  35.807  1.00 28.84           N  
ATOM     39  CA  GLN L   6      35.712  24.594  36.973  1.00 28.22           C  
ATOM     40  CB  GLN L   6      34.804  23.442  37.439  1.00 28.84           C  
ATOM     41  CG  GLN L   6      33.435  23.891  37.955  1.00 28.02           C  
ATOM     42  CD  GLN L   6      32.666  22.645  38.372  1.00 28.93           C  
ATOM     43  OE1 GLN L   6      31.643  22.299  37.783  1.00 27.74           O  
ATOM     44  NE2 GLN L   6      33.178  21.949  39.421  1.00 26.40           N  
ATOM     45  C   GLN L   6      37.029  23.977  36.624  1.00 28.54           C  
ATOM     46  O   GLN L   6      37.330  23.761  35.451  1.00 30.16           O  
ATOM     47  N   PRO L   7      37.845  23.707  37.610  1.00 27.57           N  
ATOM     48  CA  PRO L   7      39.110  23.059  37.415  1.00 28.47           C  
ATOM     49  CD  PRO L   7      37.631  24.147  38.975  1.00 28.19           C  
ATOM     50  CB  PRO L   7      39.816  23.115  38.771  1.00 29.55           C  
ATOM     51  CG  PRO L   7      38.676  23.358  39.782  1.00 29.82           C  
ATOM     52  C   PRO L   7      38.817  21.671  36.956  1.00 27.88           C  
ATOM     53  O   PRO L   7      37.860  21.080  37.453  1.00 28.25           O  
ATOM     54  N   PRO L   8      39.566  21.146  36.032  1.00 27.79           N  
ATOM     55  CA  PRO L   8      39.326  19.815  35.555  1.00 28.22           C  
ATOM     56  CD  PRO L   8      40.300  21.950  35.076  1.00 32.41           C  
ATOM     57  CB  PRO L   8      40.143  19.674  34.266  1.00 32.19           C  
ATOM     58  CG  PRO L   8      41.066  20.908  34.247  1.00 34.79           C  
ATOM     59  C   PRO L   8      39.615  18.778  36.589  1.00 27.70           C  
ATOM     60  O   PRO L   8      38.966  17.732  36.569  1.00 27.00           O  
ATOM     61  N   SER L   9      40.578  19.026  37.497  1.00 26.64           N  
ATOM     62  CA  SER L   9      40.860  18.004  38.460  1.00 27.86           C  
ATOM     63  CB  SER L   9      42.016  17.068  38.062  1.00 30.20           C  
ATOM     64  OG  SER L   9      43.251  17.767  38.094  1.00 30.21           O  
ATOM     65  C   SER L   9      41.239  18.638  39.756  1.00 30.37           C  
ATOM     66  O   SER L   9      41.820  19.720  39.796  1.00 31.18           O  
ATOM     67  N   ALA L  10      40.885  17.956  40.863  1.00 29.16           N  
ATOM     68  CA  ALA L  10      41.242  18.386  42.182  1.00 28.95           C  
ATOM     69  CB  ALA L  10      40.075  19.018  42.959  1.00 27.54           C  
ATOM     70  C   ALA L  10      41.643  17.140  42.904  1.00 31.09           C  
ATOM     71  O   ALA L  10      41.115  16.064  42.628  1.00 29.27           O  
ATOM     72  N   SER L  11      42.607  17.238  43.839  1.00 30.21           N  
ATOM     73  CA  SER L  11      43.006  16.043  44.525  1.00 29.53           C  
ATOM     74  CB  SER L  11      44.299  15.424  43.965  1.00 28.54           C  
ATOM     75  OG  SER L  11      45.370  16.350  44.074  1.00 31.40           O  
ATOM     76  C   SER L  11      43.227  16.360  45.967  1.00 29.81           C  
ATOM     77  O   SER L  11      43.548  17.491  46.331  1.00 30.83           O  
ATOM     78  N   GLY L  12      43.040  15.343  46.835  1.00 29.31           N  
ATOM     79  CA  GLY L  12      43.249  15.535  48.240  1.00 29.20           C  
ATOM     80  C   GLY L  12      43.419  14.191  48.869  1.00 31.14           C  
ATOM     81  O   GLY L  12      43.053  13.165  48.297  1.00 30.26           O  
ATOM     82  N   THR L  13      44.002  14.176  50.083  1.00 31.04           N  
ATOM     83  CA  THR L  13      44.205  12.955  50.802  1.00 31.08           C  
ATOM     84  CB  THR L  13      45.450  12.965  51.643  1.00 34.13           C  
ATOM     85  OG1 THR L  13      45.383  14.002  52.611  1.00 37.97           O  
ATOM     86  CG2 THR L  13      46.661  13.181  50.720  1.00 38.07           C  
ATOM     87  C   THR L  13      43.028  12.767  51.700  1.00 28.67           C  
ATOM     88  O   THR L  13      42.269  13.700  51.950  1.00 30.44           O  
ATOM     89  N   PRO L  14      42.852  11.578  52.200  1.00 29.08           N  
ATOM     90  CA  PRO L  14      41.711  11.344  53.034  1.00 31.09           C  
ATOM     91  CD  PRO L  14      43.257  10.382  51.480  1.00 31.03           C  
ATOM     92  CB  PRO L  14      41.639   9.831  53.219  1.00 33.19           C  
ATOM     93  CG  PRO L  14      42.266   9.288  51.919  1.00 32.87           C  
ATOM     94  C   PRO L  14      41.788  12.135  54.298  1.00 31.40           C  
ATOM     95  O   PRO L  14      42.862  12.208  54.893  1.00 31.86           O  
ATOM     96  N   GLY L  15      40.653  12.736  54.716  1.00 30.34           N  
ATOM     97  CA  GLY L  15      40.575  13.485  55.937  1.00 33.62           C  
ATOM     98  C   GLY L  15      40.854  14.934  55.667  1.00 34.04           C  
ATOM     99  O   GLY L  15      40.613  15.785  56.521  1.00 37.11           O  
ATOM    100  N   GLN L  16      41.354  15.256  54.462  1.00 32.48           N  
ATOM    101  CA  GLN L  16      41.711  16.611  54.158  1.00 31.07           C  
ATOM    102  CB  GLN L  16      42.835  16.689  53.107  1.00 33.14           C  
ATOM    103  CG  GLN L  16      43.466  18.070  52.947  1.00 35.58           C  
ATOM    104  CD  GLN L  16      44.597  17.939  51.939  1.00 37.72           C  
ATOM    105  OE1 GLN L  16      44.503  17.183  50.972  1.00 36.71           O  
ATOM    106  NE2 GLN L  16      45.707  18.691  52.171  1.00 35.81           N  
ATOM    107  C   GLN L  16      40.501  17.334  53.650  1.00 34.55           C  
ATOM    108  O   GLN L  16      39.495  16.716  53.301  1.00 33.32           O  
ATOM    109  N   SER L  17      40.554  18.684  53.631  1.00 31.87           N  
ATOM    110  CA  SER L  17      39.444  19.451  53.136  1.00 33.57           C  
ATOM    111  CB  SER L  17      39.147  20.708  53.968  1.00 33.33           C  
ATOM    112  OG  SER L  17      38.048  21.413  53.413  1.00  0.00           O  
ATOM    113  C   SER L  17      39.817  19.911  51.759  1.00 33.08           C  
ATOM    114  O   SER L  17      40.939  20.364  51.528  1.00 32.97           O  
ATOM    115  N   VAL L  18      38.878  19.795  50.798  1.00 28.19           N  
ATOM    116  CA  VAL L  18      39.162  20.204  49.452  1.00 28.98           C  
ATOM    117  CB  VAL L  18      39.221  19.067  48.471  1.00 31.91           C  
ATOM    118  CG1 VAL L  18      40.385  18.138  48.852  1.00 33.25           C  
ATOM    119  CG2 VAL L  18      37.849  18.374  48.444  1.00 34.21           C  
ATOM    120  C   VAL L  18      38.051  21.097  49.006  1.00 29.28           C  
ATOM    121  O   VAL L  18      36.933  21.016  49.512  1.00 28.51           O  
ATOM    122  N   THR L  19      38.349  22.002  48.051  1.00 29.11           N  
ATOM    123  CA  THR L  19      37.337  22.884  47.549  0.90 28.18           C  
ATOM    124  CB  THR L  19      37.532  24.316  47.952  0.90 30.19           C  
ATOM    125  OG1 THR L  19      38.778  24.800  47.472  0.88 29.48           O  
ATOM    126  CG2 THR L  19      37.475  24.414  49.486  0.88 26.76           C  
ATOM    127  C   THR L  19      37.368  22.836  46.052  1.00 28.53           C  
ATOM    128  O   THR L  19      38.420  22.646  45.444  1.00 28.90           O  
ATOM    129  N   ILE L  20      36.181  22.996  45.427  1.00 26.92           N  
ATOM    130  CA  ILE L  20      36.042  22.993  43.997  1.00 25.81           C  
ATOM    131  CB  ILE L  20      35.015  22.009  43.506  1.00 24.73           C  
ATOM    132  CG1 ILE L  20      35.302  20.568  43.964  1.00 24.93           C  
ATOM    133  CG2 ILE L  20      34.941  22.157  41.979  1.00 24.71           C  
ATOM    134  CD1 ILE L  20      36.509  19.916  43.305  1.00 25.42           C  
ATOM    135  C   ILE L  20      35.462  24.328  43.645  1.00 25.26           C  
ATOM    136  O   ILE L  20      34.411  24.699  44.166  1.00 24.62           O  
ATOM    137  N   SER L  21      36.100  25.080  42.728  1.00 27.94           N  
ATOM    138  CA  SER L  21      35.584  26.388  42.432  0.90 27.47           C  
ATOM    139  CB  SER L  21      36.678  27.460  42.280  0.90 28.79           C  
ATOM    140  OG  SER L  21      37.492  27.178  41.151  0.90 30.40           O  
ATOM    141  C   SER L  21      34.817  26.350  41.149  1.00 26.44           C  
ATOM    142  O   SER L  21      35.077  25.521  40.278  1.00 28.10           O  
ATOM    143  N   CYS L  22      33.795  27.224  41.029  1.00 25.76           N  
ATOM    144  CA  CYS L  22      33.116  27.336  39.772  1.00 26.19           C  
ATOM    145  CB  CYS L  22      31.780  26.531  39.648  1.00 26.54           C  
ATOM    146  SG  CYS L  22      30.210  27.357  40.052  1.00 29.79           S  
ATOM    147  C   CYS L  22      32.965  28.805  39.503  1.00 27.49           C  
ATOM    148  O   CYS L  22      32.369  29.541  40.290  1.00 30.25           O  
ATOM    149  N   SER L  23      33.546  29.283  38.381  1.00 26.95           N  
ATOM    150  CA  SER L  23      33.524  30.692  38.100  1.00 27.75           C  
ATOM    151  CB  SER L  23      34.897  31.267  37.705  1.00 32.02           C  
ATOM    152  OG  SER L  23      35.396  30.620  36.545  1.00 41.73           O  
ATOM    153  C   SER L  23      32.546  30.950  37.001  1.00 27.76           C  
ATOM    154  O   SER L  23      32.447  30.185  36.042  1.00 26.48           O  
ATOM    155  N   GLY L  24      31.895  32.115  37.126  1.00 40.33           N  
ATOM    156  CA  GLY L  24      30.944  32.535  36.160  1.00 40.68           C  
ATOM    157  C   GLY L  24      31.036  34.019  36.076  1.00 42.24           C  
ATOM    158  O   GLY L  24      32.099  34.611  36.262  1.00 43.56           O  
ATOM    159  N   SER L  25      29.891  34.648  35.774  1.00 41.26           N  
ATOM    160  CA  SER L  25      29.825  36.058  35.580  0.94 43.55           C  
ATOM    161  CB  SER L  25      29.671  36.425  34.102  0.94 47.87           C  
ATOM    162  OG  SER L  25      28.532  35.760  33.576  0.94 48.84           O  
ATOM    163  C   SER L  25      28.624  36.565  36.305  1.00 43.60           C  
ATOM    164  O   SER L  25      27.932  35.825  37.002  1.00 41.86           O  
ATOM    165  N   ARG L  26      28.366  37.873  36.146  1.00 45.03           N  
ATOM    166  CA  ARG L  26      27.272  38.552  36.765  1.00 45.57           C  
ATOM    167  CB  ARG L  26      27.351  40.063  36.493  1.00 48.77           C  
ATOM    168  CG  ARG L  26      26.669  40.948  37.537  1.00 57.06           C  
ATOM    169  CD  ARG L  26      27.126  42.405  37.440  1.00  0.00           C  
ATOM    170  NE  ARG L  26      26.830  42.864  36.055  1.00  0.00           N  
ATOM    171  CZ  ARG L  26      27.634  43.780  35.439  1.00  0.00           C  
ATOM    172  NH1 ARG L  26      28.758  44.246  36.060  1.00  0.00           N1+
ATOM    173  NH2 ARG L  26      27.313  44.222  34.189  1.00  0.00           N  
ATOM    174  C   ARG L  26      26.000  37.972  36.213  1.00 45.10           C  
ATOM    175  O   ARG L  26      24.975  37.960  36.889  1.00 47.04           O  
ATOM    176  N   SER L  27      26.043  37.483  34.955  1.00 44.08           N  
ATOM    177  CA  SER L  27      24.910  36.926  34.251  1.00 42.91           C  
ATOM    178  CB  SER L  27      25.298  36.314  32.893  1.00 49.70           C  
ATOM    179  OG  SER L  27      25.904  37.271  32.042  1.00 51.86           O  
ATOM    180  C   SER L  27      24.358  35.742  34.985  1.00 40.38           C  
ATOM    181  O   SER L  27      23.142  35.566  35.071  1.00 40.30           O  
ATOM    182  N   ASN L  28      25.250  34.888  35.517  1.00 40.72           N  
ATOM    183  CA  ASN L  28      24.859  33.634  36.094  1.00 39.44           C  
ATOM    184  CB  ASN L  28      25.674  32.432  35.513  1.00 39.79           C  
ATOM    185  CG  ASN L  28      27.212  32.568  35.596  1.00 40.65           C  
ATOM    186  OD1 ASN L  28      27.857  32.085  36.527  1.00 40.56           O  
ATOM    187  ND2 ASN L  28      27.827  33.205  34.564  1.00 41.02           N  
ATOM    188  C   ASN L  28      24.970  33.646  37.592  1.00 39.41           C  
ATOM    189  O   ASN L  28      24.017  33.953  38.310  1.00 41.15           O  
ATOM    190  N   ILE L  29      26.153  33.285  38.096  1.00 38.36           N  
ATOM    191  CA  ILE L  29      26.400  33.120  39.490  1.00 38.93           C  
ATOM    192  CB  ILE L  29      27.805  32.640  39.767  1.00 38.86           C  
ATOM    193  CG1 ILE L  29      27.978  31.205  39.226  1.00 38.08           C  
ATOM    194  CG2 ILE L  29      28.084  32.772  41.271  1.00 39.53           C  
ATOM    195  CD1 ILE L  29      29.419  30.692  39.209  1.00 39.54           C  
ATOM    196  C   ILE L  29      26.142  34.405  40.202  1.00 42.63           C  
ATOM    197  O   ILE L  29      25.596  34.377  41.296  1.00 42.92           O  
ATOM    198  N   GLY L  30      26.503  35.567  39.627  1.00 42.91           N  
ATOM    199  CA  GLY L  30      26.324  36.786  40.369  1.00 44.89           C  
ATOM    200  C   GLY L  30      24.870  37.026  40.652  1.00 47.05           C  
ATOM    201  O   GLY L  30      24.499  37.461  41.742  1.00 51.65           O  
ATOM    202  N   GLY L  31      24.022  36.825  39.628  1.00 44.53           N  
ATOM    203  CA  GLY L  31      22.612  37.057  39.748  1.00 48.20           C  
ATOM    204  C   GLY L  31      21.876  36.012  40.541  1.00 47.32           C  
ATOM    205  O   GLY L  31      21.062  36.356  41.397  1.00 50.86           O  
ATOM    206  N   ASN L  32      22.111  34.703  40.290  1.00 42.57           N  
ATOM    207  CA  ASN L  32      21.248  33.797  40.994  1.00 42.54           C  
ATOM    208  CB  ASN L  32      20.022  33.366  40.175  1.00 40.69           C  
ATOM    209  CG  ASN L  32      19.267  34.668  39.882  1.00 45.44           C  
ATOM    210  OD1 ASN L  32      19.518  35.319  38.870  1.00 48.44           O  
ATOM    211  ND2 ASN L  32      18.337  35.085  40.783  1.00 44.75           N  
ATOM    212  C   ASN L  32      21.986  32.628  41.594  1.00 40.46           C  
ATOM    213  O   ASN L  32      23.210  32.542  41.506  1.00 43.66           O  
ATOM    214  N   THR L  33      21.235  31.703  42.243  1.00 39.43           N  
ATOM    215  CA  THR L  33      21.792  30.642  43.059  1.00 39.05           C  
ATOM    216  CB  THR L  33      20.776  29.901  43.895  1.00 42.22           C  
ATOM    217  OG1 THR L  33      19.866  29.198  43.061  1.00 35.74           O  
ATOM    218  CG2 THR L  33      20.013  30.894  44.789  1.00 40.39           C  
ATOM    219  C   THR L  33      22.485  29.592  42.245  1.00 37.19           C  
ATOM    220  O   THR L  33      22.278  29.473  41.039  1.00 38.92           O  
ATOM    221  N   VAL L  34      23.349  28.791  42.919  1.00 25.06           N  
ATOM    222  CA  VAL L  34      24.097  27.789  42.221  1.00 23.57           C  
ATOM    223  CB  VAL L  34      25.575  28.090  42.250  1.00 22.93           C  
ATOM    224  CG1 VAL L  34      26.232  27.402  43.458  1.00 23.90           C  
ATOM    225  CG2 VAL L  34      26.174  27.794  40.871  1.00 24.53           C  
ATOM    226  C   VAL L  34      23.840  26.456  42.842  1.00 24.25           C  
ATOM    227  O   VAL L  34      23.769  26.371  44.063  1.00 23.38           O  
ATOM    228  N   ASN L  35      23.689  25.393  42.008  1.00 22.66           N  
ATOM    229  CA  ASN L  35      23.438  24.046  42.467  1.00 22.95           C  
ATOM    230  CB  ASN L  35      22.217  23.408  41.805  1.00 22.44           C  
ATOM    231  CG  ASN L  35      21.006  23.930  42.535  1.00 26.72           C  
ATOM    232  OD1 ASN L  35      20.758  25.127  42.629  1.00 23.00           O  
ATOM    233  ND2 ASN L  35      20.206  22.968  43.052  1.00 19.11           N  
ATOM    234  C   ASN L  35      24.625  23.181  42.147  1.00 21.29           C  
ATOM    235  O   ASN L  35      25.412  23.496  41.256  1.00 22.34           O  
ATOM    236  N   TRP L  36      24.794  22.062  42.889  1.00 20.79           N  
ATOM    237  CA  TRP L  36      25.920  21.198  42.651  1.00 20.58           C  
ATOM    238  CB  TRP L  36      26.951  21.206  43.795  1.00 21.40           C  
ATOM    239  CG  TRP L  36      27.677  22.519  43.963  1.00 21.55           C  
ATOM    240  CD2 TRP L  36      28.987  22.788  43.441  1.00 20.79           C  
ATOM    241  CD1 TRP L  36      27.282  23.650  44.615  1.00 19.98           C  
ATOM    242  NE1 TRP L  36      28.262  24.611  44.525  1.00 21.77           N  
ATOM    243  CE2 TRP L  36      29.316  24.093  43.805  1.00 21.65           C  
ATOM    244  CE3 TRP L  36      29.842  22.011  42.714  1.00 20.21           C  
ATOM    245  CZ2 TRP L  36      30.514  24.643  43.451  1.00 23.76           C  
ATOM    246  CZ3 TRP L  36      31.048  22.568  42.356  1.00 23.12           C  
ATOM    247  CH2 TRP L  36      31.376  23.859  42.719  1.00 23.05           C  
ATOM    248  C   TRP L  36      25.429  19.791  42.519  1.00 20.50           C  
ATOM    249  O   TRP L  36      24.479  19.394  43.193  1.00 21.02           O  
ATOM    250  N   TYR L  37      26.089  19.003  41.637  1.00 20.38           N  
ATOM    251  CA  TYR L  37      25.727  17.632  41.382  1.00 20.58           C  
ATOM    252  CB  TYR L  37      25.236  17.402  39.939  1.00 19.70           C  
ATOM    253  CG  TYR L  37      23.971  18.166  39.740  1.00 18.54           C  
ATOM    254  CD1 TYR L  37      24.010  19.472  39.310  1.00 19.18           C  
ATOM    255  CD2 TYR L  37      22.752  17.578  39.985  1.00 19.30           C  
ATOM    256  CE1 TYR L  37      22.850  20.185  39.130  1.00 19.57           C  
ATOM    257  CE2 TYR L  37      21.587  18.287  39.807  1.00 19.71           C  
ATOM    258  CZ  TYR L  37      21.635  19.592  39.373  1.00 19.55           C  
ATOM    259  OH  TYR L  37      20.439  20.317  39.191  1.00 21.96           O  
ATOM    260  C   TYR L  37      26.956  16.775  41.533  1.00 19.79           C  
ATOM    261  O   TYR L  37      28.068  17.200  41.225  1.00 20.37           O  
ATOM    262  N   GLN L  38      26.767  15.533  42.032  1.00 20.01           N  
ATOM    263  CA  GLN L  38      27.836  14.576  42.189  1.00 20.43           C  
ATOM    264  CB  GLN L  38      27.893  13.946  43.592  1.00 21.22           C  
ATOM    265  CG  GLN L  38      28.995  12.895  43.761  1.00 21.09           C  
ATOM    266  CD  GLN L  38      28.895  12.323  45.172  1.00 24.59           C  
ATOM    267  OE1 GLN L  38      27.843  11.846  45.596  1.00 24.87           O  
ATOM    268  NE2 GLN L  38      30.031  12.374  45.923  1.00 24.17           N  
ATOM    269  C   GLN L  38      27.556  13.446  41.246  1.00 21.80           C  
ATOM    270  O   GLN L  38      26.426  12.970  41.152  1.00 21.98           O  
ATOM    271  N   HIS L  39      28.594  12.973  40.530  1.00 20.08           N  
ATOM    272  CA  HIS L  39      28.378  11.942  39.555  1.00 19.48           C  
ATOM    273  ND1 HIS L  39      28.985  10.637  36.426  1.00  0.00           N  
ATOM    274  CG  HIS L  39      28.191  11.610  37.003  1.00 20.57           C  
ATOM    275  CB  HIS L  39      28.616  12.489  38.136  1.00 19.22           C  
ATOM    276  NE2 HIS L  39      27.068  10.643  35.299  1.00 21.54           N  
ATOM    277  CD2 HIS L  39      27.026  11.592  36.303  1.00  0.00           C  
ATOM    278  CE1 HIS L  39      28.266  10.096  35.417  1.00  0.00           C  
ATOM    279  C   HIS L  39      29.370  10.847  39.786  1.00 21.60           C  
ATOM    280  O   HIS L  39      30.569  11.038  39.585  1.00 22.98           O  
ATOM    281  N   LEU L  40      28.877   9.668  40.217  1.00 21.93           N  
ATOM    282  CA  LEU L  40      29.691   8.503  40.413  0.90 23.69           C  
ATOM    283  CB  LEU L  40      28.996   7.412  41.251  0.90 24.03           C  
ATOM    284  CG  LEU L  40      28.601   7.836  42.679  0.90 25.55           C  
ATOM    285  CD1 LEU L  40      29.832   8.144  43.546  1.00 27.50           C  
ATOM    286  CD2 LEU L  40      27.565   8.971  42.663  1.00 27.31           C  
ATOM    287  C   LEU L  40      29.888   7.918  39.053  1.00 26.38           C  
ATOM    288  O   LEU L  40      29.058   8.109  38.165  1.00 26.71           O  
ATOM    289  N   PRO L  41      30.952   7.204  38.841  1.00 28.57           N  
ATOM    290  CA  PRO L  41      31.145   6.678  37.523  1.00 30.34           C  
ATOM    291  CD  PRO L  41      32.213   7.490  39.506  1.00 32.42           C  
ATOM    292  CB  PRO L  41      32.589   6.189  37.482  1.00 34.48           C  
ATOM    293  CG  PRO L  41      33.304   7.112  38.489  1.00 33.87           C  
ATOM    294  C   PRO L  41      30.122   5.648  37.196  1.00 29.34           C  
ATOM    295  O   PRO L  41      29.808   4.821  38.050  1.00 30.90           O  
ATOM    296  N   GLY L  42      29.585   5.692  35.960  1.00 30.73           N  
ATOM    297  CA  GLY L  42      28.660   4.696  35.508  1.00 30.65           C  
ATOM    298  C   GLY L  42      27.275   4.947  36.025  1.00 34.31           C  
ATOM    299  O   GLY L  42      26.416   4.076  35.904  1.00 33.54           O  
ATOM    300  N   MET L  43      26.993   6.127  36.614  1.00 31.48           N  
ATOM    301  CA  MET L  43      25.655   6.303  37.110  1.00 28.55           C  
ATOM    302  CB  MET L  43      25.488   5.941  38.595  1.00 30.80           C  
ATOM    303  CG  MET L  43      25.593   4.430  38.818  1.00  0.00           C  
ATOM    304  SD  MET L  43      25.390   3.864  40.531  1.00  0.00           S  
ATOM    305  CE  MET L  43      25.599   2.109  40.114  1.00  0.00           C  
ATOM    306  C   MET L  43      25.190   7.710  36.882  1.00 25.50           C  
ATOM    307  O   MET L  43      25.937   8.553  36.392  1.00 24.42           O  
ATOM    308  N   ALA L  44      23.904   7.976  37.195  1.00 24.28           N  
ATOM    309  CA  ALA L  44      23.308   9.268  36.981  1.00 23.07           C  
ATOM    310  CB  ALA L  44      21.769   9.240  37.013  1.00 24.60           C  
ATOM    311  C   ALA L  44      23.767  10.224  38.042  1.00 22.84           C  
ATOM    312  O   ALA L  44      24.147   9.833  39.145  1.00 23.72           O  
ATOM    313  N   PRO L  45      23.721  11.491  37.714  1.00 21.82           N  
ATOM    314  CA  PRO L  45      24.137  12.526  38.624  1.00 21.79           C  
ATOM    315  CD  PRO L  45      23.845  11.900  36.323  1.00 21.77           C  
ATOM    316  CB  PRO L  45      24.191  13.806  37.793  1.00 20.36           C  
ATOM    317  CG  PRO L  45      24.468  13.305  36.363  1.00 21.83           C  
ATOM    318  C   PRO L  45      23.195  12.608  39.786  1.00 23.33           C  
ATOM    319  O   PRO L  45      22.051  12.171  39.675  1.00 23.09           O  
ATOM    320  N   LYS L  46      23.683  13.156  40.915  1.00 20.94           N  
ATOM    321  CA  LYS L  46      22.977  13.269  42.162  0.90 22.63           C  
ATOM    322  CB  LYS L  46      23.809  12.580  43.256  0.90 25.81           C  
ATOM    323  CG  LYS L  46      23.273  12.584  44.681  0.90 29.97           C  
ATOM    324  CD  LYS L  46      22.304  11.458  45.012  0.90 36.38           C  
ATOM    325  CE  LYS L  46      22.067  11.360  46.516  0.90 39.82           C  
ATOM    326  NZ  LYS L  46      21.540  10.027  46.864  0.90 41.23           N1+
ATOM    327  C   LYS L  46      22.974  14.731  42.525  1.00 21.72           C  
ATOM    328  O   LYS L  46      23.968  15.411  42.293  1.00 21.54           O  
ATOM    329  N   LEU L  47      21.870  15.245  43.119  1.00 21.25           N  
ATOM    330  CA  LEU L  47      21.821  16.631  43.522  1.00 20.58           C  
ATOM    331  CB  LEU L  47      20.384  17.190  43.553  1.00 21.29           C  
ATOM    332  CG  LEU L  47      20.280  18.669  43.982  1.00 22.86           C  
ATOM    333  CD1 LEU L  47      21.082  19.589  43.048  1.00 21.99           C  
ATOM    334  CD2 LEU L  47      18.814  19.115  44.114  1.00 24.17           C  
ATOM    335  C   LEU L  47      22.406  16.751  44.915  1.00 21.94           C  
ATOM    336  O   LEU L  47      21.884  16.167  45.865  1.00 23.88           O  
ATOM    337  N   LEU L  48      23.593  17.397  45.031  1.00 21.34           N  
ATOM    338  CA  LEU L  48      24.281  17.682  46.273  1.00 22.90           C  
ATOM    339  CB  LEU L  48      25.805  17.853  46.099  1.00 24.40           C  
ATOM    340  CG  LEU L  48      26.598  16.540  45.908  1.00 27.66           C  
ATOM    341  CD1 LEU L  48      28.072  16.821  45.603  1.00 27.18           C  
ATOM    342  CD2 LEU L  48      26.489  15.615  47.129  1.00 26.15           C  
ATOM    343  C   LEU L  48      23.804  18.916  47.003  1.00 23.26           C  
ATOM    344  O   LEU L  48      23.616  18.895  48.220  1.00 24.57           O  
ATOM    345  N   ILE L  49      23.648  20.043  46.271  1.00 22.82           N  
ATOM    346  CA  ILE L  49      23.346  21.333  46.854  1.00 23.73           C  
ATOM    347  CB  ILE L  49      24.551  22.233  46.887  1.00 25.10           C  
ATOM    348  CG1 ILE L  49      25.698  21.602  47.695  1.00 25.06           C  
ATOM    349  CG2 ILE L  49      24.121  23.604  47.432  1.00 25.17           C  
ATOM    350  CD1 ILE L  49      25.421  21.447  49.189  1.00 28.68           C  
ATOM    351  C   ILE L  49      22.349  22.042  45.971  1.00 25.34           C  
ATOM    352  O   ILE L  49      22.432  21.928  44.749  1.00 24.18           O  
ATOM    353  N   TYR L  50      21.447  22.873  46.560  1.00 23.56           N  
ATOM    354  CA  TYR L  50      20.423  23.546  45.793  1.00 24.97           C  
ATOM    355  CB  TYR L  50      18.936  23.383  46.283  1.00 25.99           C  
ATOM    356  CG  TYR L  50      18.523  23.710  47.705  1.00 27.45           C  
ATOM    357  CD1 TYR L  50      18.962  24.803  48.394  1.00 28.59           C  
ATOM    358  CD2 TYR L  50      17.657  22.893  48.395  1.00 27.50           C  
ATOM    359  CE1 TYR L  50      18.598  25.124  49.663  1.00 29.63           C  
ATOM    360  CE2 TYR L  50      17.267  23.192  49.688  1.00 31.23           C  
ATOM    361  CZ  TYR L  50      17.733  24.316  50.334  1.00 32.09           C  
ATOM    362  OH  TYR L  50      17.352  24.638  51.653  1.00 34.37           O  
ATOM    363  C   TYR L  50      20.790  24.980  45.659  1.00 26.50           C  
ATOM    364  O   TYR L  50      21.784  25.237  45.005  1.00 26.18           O  
ATOM    365  N   SER L  51      19.976  25.929  46.144  0.88 46.05           N  
ATOM    366  CA  SER L  51      20.423  27.261  46.360  0.88 45.42           C  
ATOM    367  CB  SER L  51      19.508  28.086  47.282  0.85 53.12           C  
ATOM    368  OG  SER L  51      19.489  27.533  48.588  0.80 63.75           O  
ATOM    369  C   SER L  51      21.731  27.052  47.063  0.88 49.35           C  
ATOM    370  O   SER L  51      21.888  26.141  47.873  0.88 52.41           O  
ATOM    371  N   SER L  52      22.656  27.989  46.864  1.00 48.66           N  
ATOM    372  CA  SER L  52      24.064  27.852  47.089  1.00 45.22           C  
ATOM    373  CB  SER L  52      24.778  29.211  47.154  1.00 50.04           C  
ATOM    374  OG  SER L  52      24.349  29.934  48.298  1.00  0.00           O  
ATOM    375  C   SER L  52      24.471  27.093  48.312  1.00 48.60           C  
ATOM    376  O   SER L  52      25.516  26.445  48.262  1.00 50.70           O  
ATOM    377  N   ASN L  53      23.744  27.129  49.441  1.00 50.17           N  
ATOM    378  CA  ASN L  53      24.359  26.408  50.514  1.00 52.99           C  
ATOM    379  CB  ASN L  53      24.799  27.361  51.635  1.00 58.23           C  
ATOM    380  CG  ASN L  53      25.809  26.649  52.515  1.00 68.47           C  
ATOM    381  OD1 ASN L  53      26.100  25.469  52.328  1.00 70.75           O  
ATOM    382  ND2 ASN L  53      26.362  27.392  53.508  1.00 73.26           N  
ATOM    383  C   ASN L  53      23.420  25.423  51.118  1.00 50.95           C  
ATOM    384  O   ASN L  53      23.597  25.049  52.277  1.00 53.00           O  
ATOM    385  N   GLN L  54      22.411  24.903  50.399  1.00 26.77           N  
ATOM    386  CA  GLN L  54      21.714  24.009  51.274  0.88 27.84           C  
ATOM    387  CB  GLN L  54      20.399  24.521  51.864  0.88 29.74           C  
ATOM    388  CG  GLN L  54      19.974  23.766  53.119  0.88 31.54           C  
ATOM    389  CD  GLN L  54      21.149  23.803  54.092  0.88 37.44           C  
ATOM    390  OE1 GLN L  54      22.130  23.081  53.928  0.88 34.19           O  
ATOM    391  NE2 GLN L  54      21.050  24.668  55.136  0.88 41.22           N  
ATOM    392  C   GLN L  54      21.636  22.628  50.705  1.00 30.91           C  
ATOM    393  O   GLN L  54      21.758  22.419  49.499  1.00 29.54           O  
ATOM    394  N   ARG L  55      21.455  21.638  51.601  1.00 29.10           N  
ATOM    395  CA  ARG L  55      21.591  20.264  51.211  1.00 27.68           C  
ATOM    396  CB  ARG L  55      22.467  19.442  52.167  1.00 30.77           C  
ATOM    397  CG  ARG L  55      23.856  19.997  52.466  1.00 33.22           C  
ATOM    398  CD  ARG L  55      24.773  18.960  53.121  1.00 35.36           C  
ATOM    399  NE  ARG L  55      24.004  18.248  54.187  1.00 38.55           N  
ATOM    400  CZ  ARG L  55      24.050  18.653  55.493  1.00 39.89           C  
ATOM    401  NH1 ARG L  55      24.759  19.766  55.836  1.00 37.02           N1+
ATOM    402  NH2 ARG L  55      23.392  17.942  56.454  1.00 40.67           N  
ATOM    403  C   ARG L  55      20.288  19.549  51.285  1.00 30.17           C  
ATOM    404  O   ARG L  55      19.521  19.700  52.234  1.00 32.41           O  
ATOM    405  N   SER L  56      20.043  18.689  50.278  1.00 32.42           N  
ATOM    406  CA  SER L  56      18.871  17.869  50.255  1.00 32.43           C  
ATOM    407  CB  SER L  56      18.700  17.073  48.947  1.00 32.18           C  
ATOM    408  OG  SER L  56      18.702  17.936  47.822  1.00  0.00           O  
ATOM    409  C   SER L  56      19.094  16.839  51.318  1.00 35.92           C  
ATOM    410  O   SER L  56      20.213  16.631  51.790  1.00 34.77           O  
ATOM    411  N   SER L  57      18.016  16.163  51.739  1.00 37.19           N  
ATOM    412  CA  SER L  57      18.207  15.157  52.736  0.91 38.94           C  
ATOM    413  CB  SER L  57      16.893  14.562  53.274  0.91 41.43           C  
ATOM    414  OG  SER L  57      17.167  13.576  54.259  0.91 46.37           O  
ATOM    415  C   SER L  57      18.972  14.051  52.097  1.00 39.06           C  
ATOM    416  O   SER L  57      18.844  13.801  50.901  1.00 38.34           O  
ATOM    417  N   GLY L  58      19.816  13.364  52.887  1.00 39.53           N  
ATOM    418  CA  GLY L  58      20.548  12.246  52.369  1.00 37.37           C  
ATOM    419  C   GLY L  58      21.970  12.637  52.094  1.00 35.04           C  
ATOM    420  O   GLY L  58      22.834  11.767  52.021  1.00 38.83           O  
ATOM    421  N   VAL L  59      22.265  13.944  51.928  1.00 33.66           N  
ATOM    422  CA  VAL L  59      23.637  14.314  51.690  1.00 32.77           C  
ATOM    423  CB  VAL L  59      23.828  15.532  50.839  1.00 30.50           C  
ATOM    424  CG1 VAL L  59      23.498  15.198  49.382  1.00 28.94           C  
ATOM    425  CG2 VAL L  59      22.931  16.638  51.403  1.00 29.75           C  
ATOM    426  C   VAL L  59      24.311  14.582  52.998  1.00 34.24           C  
ATOM    427  O   VAL L  59      23.751  15.204  53.898  1.00 33.89           O  
ATOM    428  N   PRO L  60      25.533  14.121  53.094  1.00 33.11           N  
ATOM    429  CA  PRO L  60      26.293  14.294  54.301  1.00 36.07           C  
ATOM    430  CD  PRO L  60      25.923  12.911  52.385  1.00 33.16           C  
ATOM    431  CB  PRO L  60      27.498  13.367  54.180  1.00 35.32           C  
ATOM    432  CG  PRO L  60      26.990  12.239  53.267  1.00 36.00           C  
ATOM    433  C   PRO L  60      26.665  15.726  54.519  1.00 36.29           C  
ATOM    434  O   PRO L  60      26.825  16.470  53.554  1.00 32.44           O  
ATOM    435  N   ASP L  61      26.836  16.102  55.797  1.00 33.52           N  
ATOM    436  CA  ASP L  61      27.136  17.428  56.260  1.00 33.91           C  
ATOM    437  CB  ASP L  61      27.077  17.553  57.797  1.00 42.57           C  
ATOM    438  CG  ASP L  61      28.071  16.589  58.432  1.00 53.70           C  
ATOM    439  OD1 ASP L  61      28.596  15.707  57.703  1.00 52.70           O  
ATOM    440  OD2 ASP L  61      28.308  16.714  59.663  1.00 55.63           O1-
ATOM    441  C   ASP L  61      28.485  17.867  55.780  1.00 31.79           C  
ATOM    442  O   ASP L  61      28.773  19.062  55.742  1.00 34.25           O  
ATOM    443  N   ARG L  62      29.359  16.917  55.409  1.00 32.63           N  
ATOM    444  CA  ARG L  62      30.696  17.245  55.001  1.00 32.12           C  
ATOM    445  CB  ARG L  62      31.588  16.027  54.690  1.00 32.50           C  
ATOM    446  CG  ARG L  62      31.110  15.164  53.522  1.00 34.37           C  
ATOM    447  CD  ARG L  62      32.117  14.085  53.110  1.00 37.07           C  
ATOM    448  NE  ARG L  62      31.985  12.955  54.071  1.00 32.84           N  
ATOM    449  CZ  ARG L  62      32.179  11.671  53.654  1.00 32.78           C  
ATOM    450  NH1 ARG L  62      32.538  11.406  52.364  1.00 33.99           N1+
ATOM    451  NH2 ARG L  62      31.999  10.644  54.534  1.00 35.06           N  
ATOM    452  C   ARG L  62      30.653  18.103  53.772  1.00 29.61           C  
ATOM    453  O   ARG L  62      31.619  18.813  53.491  1.00 28.17           O  
ATOM    454  N   PHE L  63      29.565  18.011  52.975  1.00 28.79           N  
ATOM    455  CA  PHE L  63      29.452  18.789  51.771  1.00 27.53           C  
ATOM    456  CB  PHE L  63      28.560  18.127  50.705  1.00 25.96           C  
ATOM    457  CG  PHE L  63      29.232  16.879  50.248  1.00 25.07           C  
ATOM    458  CD1 PHE L  63      30.118  16.905  49.197  1.00 27.21           C  
ATOM    459  CD2 PHE L  63      28.977  15.679  50.871  1.00 27.91           C  
ATOM    460  CE1 PHE L  63      30.741  15.752  48.779  1.00 25.63           C  
ATOM    461  CE2 PHE L  63      29.598  14.524  50.455  1.00 29.39           C  
ATOM    462  CZ  PHE L  63      30.481  14.557  49.405  1.00 25.88           C  
ATOM    463  C   PHE L  63      28.816  20.113  52.082  1.00 25.38           C  
ATOM    464  O   PHE L  63      27.798  20.186  52.767  1.00 29.08           O  
ATOM    465  N   SER L  64      29.410  21.209  51.565  1.00 25.01           N  
ATOM    466  CA  SER L  64      28.884  22.523  51.811  1.00 27.11           C  
ATOM    467  CB  SER L  64      29.565  23.237  52.991  1.00 28.96           C  
ATOM    468  OG  SER L  64      30.947  23.428  52.720  1.00 30.17           O  
ATOM    469  C   SER L  64      29.128  23.358  50.592  1.00 28.44           C  
ATOM    470  O   SER L  64      30.044  23.094  49.815  1.00 28.91           O  
ATOM    471  N   GLY L  65      28.303  24.409  50.394  1.00 26.80           N  
ATOM    472  CA  GLY L  65      28.500  25.238  49.241  1.00 26.50           C  
ATOM    473  C   GLY L  65      28.461  26.674  49.660  1.00 28.57           C  
ATOM    474  O   GLY L  65      27.863  27.024  50.676  1.00 30.72           O  
ATOM    475  N   SER L  66      29.121  27.545  48.865  1.00 28.97           N  
ATOM    476  CA  SER L  66      29.146  28.955  49.140  1.00 29.95           C  
ATOM    477  CB  SER L  66      30.426  29.429  49.850  1.00 28.10           C  
ATOM    478  OG  SER L  66      30.522  28.857  51.145  1.00 32.43           O  
ATOM    479  C   SER L  66      29.125  29.680  47.834  1.00 31.88           C  
ATOM    480  O   SER L  66      29.456  29.115  46.792  1.00 27.95           O  
ATOM    481  N   LYS L  67      28.705  30.963  47.864  1.00 30.93           N  
ATOM    482  CA  LYS L  67      28.702  31.770  46.676  1.00 32.79           C  
ATOM    483  CB  LYS L  67      27.301  31.995  46.081  1.00 33.14           C  
ATOM    484  CG  LYS L  67      27.316  32.716  44.731  1.00 35.30           C  
ATOM    485  CD  LYS L  67      25.983  32.647  43.981  1.00 32.36           C  
ATOM    486  CE  LYS L  67      24.911  33.589  44.532  1.00 33.42           C  
ATOM    487  NZ  LYS L  67      24.968  34.897  43.841  1.00 36.11           N1+
ATOM    488  C   LYS L  67      29.259  33.109  47.047  1.00 34.37           C  
ATOM    489  O   LYS L  67      28.959  33.650  48.107  1.00 36.19           O  
ATOM    490  N   SER L  68      30.084  33.687  46.159  1.00 33.37           N  
ATOM    491  CA  SER L  68      30.715  34.947  46.419  1.00 35.56           C  
ATOM    492  CB  SER L  68      32.217  34.945  46.095  1.00 36.53           C  
ATOM    493  OG  SER L  68      32.772  36.219  46.384  1.00 43.87           O  
ATOM    494  C   SER L  68      30.063  35.958  45.543  1.00 36.03           C  
ATOM    495  O   SER L  68      28.949  36.399  45.791  1.00 34.32           O  
ATOM    496  N   GLY L  69      30.765  36.409  44.503  1.00 35.06           N  
ATOM    497  CA  GLY L  69      30.170  37.309  43.567  1.00 34.48           C  
ATOM    498  C   GLY L  69      29.784  36.438  42.419  1.00 34.41           C  
ATOM    499  O   GLY L  69      28.724  35.815  42.406  1.00 36.41           O  
ATOM    500  N   THR L  70      30.648  36.447  41.399  1.00 31.59           N  
ATOM    501  CA  THR L  70      30.566  35.685  40.188  1.00 34.23           C  
ATOM    502  CB  THR L  70      31.483  36.205  39.123  1.00 33.69           C  
ATOM    503  OG1 THR L  70      32.830  36.142  39.568  1.00 33.05           O  
ATOM    504  CG2 THR L  70      31.096  37.659  38.802  1.00 33.32           C  
ATOM    505  C   THR L  70      30.937  34.248  40.427  1.00 35.04           C  
ATOM    506  O   THR L  70      30.724  33.410  39.552  1.00 31.48           O  
ATOM    507  N   SER L  71      31.591  33.926  41.561  1.00 33.47           N  
ATOM    508  CA  SER L  71      32.046  32.570  41.714  1.00 32.26           C  
ATOM    509  CB  SER L  71      33.567  32.462  41.934  1.00 34.73           C  
ATOM    510  OG  SER L  71      33.941  33.142  43.122  1.00 37.71           O  
ATOM    511  C   SER L  71      31.365  31.861  42.851  1.00 30.33           C  
ATOM    512  O   SER L  71      30.732  32.470  43.712  1.00 29.81           O  
ATOM    513  N   ALA L  72      31.467  30.511  42.847  1.00 27.99           N  
ATOM    514  CA  ALA L  72      30.872  29.693  43.868  1.00 26.30           C  
ATOM    515  CB  ALA L  72      29.553  29.031  43.434  1.00 26.03           C  
ATOM    516  C   ALA L  72      31.837  28.589  44.178  1.00 25.03           C  
ATOM    517  O   ALA L  72      32.715  28.281  43.373  1.00 26.74           O  
ATOM    518  N   SER L  73      31.719  27.978  45.379  1.00 24.41           N  
ATOM    519  CA  SER L  73      32.625  26.920  45.724  0.92 26.68           C  
ATOM    520  CB  SER L  73      33.748  27.336  46.692  0.92 27.65           C  
ATOM    521  OG  SER L  73      34.696  28.163  46.039  0.90 32.94           O  
ATOM    522  C   SER L  73      31.894  25.828  46.433  1.00 24.76           C  
ATOM    523  O   SER L  73      30.908  26.049  47.136  1.00 26.87           O  
ATOM    524  N   LEU L  74      32.388  24.590  46.239  1.00 24.31           N  
ATOM    525  CA  LEU L  74      31.875  23.454  46.941  1.00 22.70           C  
ATOM    526  CB  LEU L  74      31.520  22.275  46.019  1.00 22.42           C  
ATOM    527  CG  LEU L  74      30.980  21.037  46.761  1.00 24.17           C  
ATOM    528  CD1 LEU L  74      29.655  21.336  47.478  1.00 24.37           C  
ATOM    529  CD2 LEU L  74      30.883  19.829  45.818  1.00 24.96           C  
ATOM    530  C   LEU L  74      32.989  23.003  47.824  1.00 25.59           C  
ATOM    531  O   LEU L  74      34.114  22.825  47.362  1.00 27.21           O  
ATOM    532  N   ALA L  75      32.715  22.820  49.129  1.00 25.62           N  
ATOM    533  CA  ALA L  75      33.771  22.401  50.000  1.00 25.15           C  
ATOM    534  CB  ALA L  75      33.990  23.341  51.200  1.00 27.36           C  
ATOM    535  C   ALA L  75      33.419  21.059  50.543  1.00 25.47           C  
ATOM    536  O   ALA L  75      32.282  20.810  50.942  1.00 26.77           O  
ATOM    537  N   ILE L  76      34.406  20.143  50.545  1.00 27.65           N  
ATOM    538  CA  ILE L  76      34.193  18.833  51.080  1.00 27.37           C  
ATOM    539  CB  ILE L  76      34.526  17.741  50.106  1.00 26.84           C  
ATOM    540  CG1 ILE L  76      33.649  17.850  48.850  1.00 28.32           C  
ATOM    541  CG2 ILE L  76      34.384  16.394  50.829  1.00 29.32           C  
ATOM    542  CD1 ILE L  76      34.134  16.971  47.699  1.00 28.81           C  
ATOM    543  C   ILE L  76      35.140  18.697  52.225  1.00 30.43           C  
ATOM    544  O   ILE L  76      36.356  18.735  52.045  1.00 30.09           O  
ATOM    545  N   SER L  77      34.605  18.547  53.450  1.00 31.17           N  
ATOM    546  CA  SER L  77      35.494  18.395  54.561  0.87 35.07           C  
ATOM    547  CB  SER L  77      35.034  19.132  55.832  0.87 33.04           C  
ATOM    548  OG  SER L  77      33.801  18.601  56.292  0.84 40.44           O  
ATOM    549  C   SER L  77      35.585  16.932  54.871  1.00 35.86           C  
ATOM    550  O   SER L  77      34.675  16.164  54.568  1.00 37.63           O  
ATOM    551  N   GLY L  78      36.719  16.498  55.454  1.00 35.10           N  
ATOM    552  CA  GLY L  78      36.844  15.120  55.843  1.00 33.73           C  
ATOM    553  C   GLY L  78      36.703  14.247  54.636  1.00 32.68           C  
ATOM    554  O   GLY L  78      35.903  13.315  54.624  1.00 32.28           O  
ATOM    555  N   LEU L  79      37.513  14.516  53.599  1.00 31.34           N  
ATOM    556  CA  LEU L  79      37.453  13.815  52.348  1.00 30.86           C  
ATOM    557  CB  LEU L  79      38.600  14.248  51.415  1.00 29.60           C  
ATOM    558  CG  LEU L  79      38.639  13.559  50.039  1.00 30.00           C  
ATOM    559  CD1 LEU L  79      37.401  13.902  49.201  1.00 31.20           C  
ATOM    560  CD2 LEU L  79      39.952  13.883  49.304  1.00 29.26           C  
ATOM    561  C   LEU L  79      37.571  12.340  52.590  1.00 31.01           C  
ATOM    562  O   LEU L  79      38.375  11.883  53.403  1.00 31.60           O  
ATOM    563  N   GLN L  80      36.735  11.552  51.883  1.00 30.30           N  
ATOM    564  CA  GLN L  80      36.770  10.130  52.053  1.00 30.48           C  
ATOM    565  CB  GLN L  80      35.474   9.580  52.669  1.00 32.46           C  
ATOM    566  CG  GLN L  80      35.686   8.293  53.459  1.00 35.03           C  
ATOM    567  CD  GLN L  80      36.270   8.670  54.812  1.00 41.20           C  
ATOM    568  OE1 GLN L  80      35.774   8.246  55.854  1.00 45.44           O  
ATOM    569  NE2 GLN L  80      37.354   9.491  54.802  1.00 43.09           N  
ATOM    570  C   GLN L  80      36.965   9.525  50.691  1.00 30.21           C  
ATOM    571  O   GLN L  80      36.770  10.183  49.671  1.00 28.43           O  
ATOM    572  N   SER L  81      37.361   8.240  50.638  1.00 29.97           N  
ATOM    573  CA  SER L  81      37.688   7.584  49.399  1.00 30.38           C  
ATOM    574  CB  SER L  81      38.193   6.149  49.620  1.00 33.19           C  
ATOM    575  OG  SER L  81      38.500   5.538  48.377  1.00 43.71           O  
ATOM    576  C   SER L  81      36.485   7.508  48.503  1.00 30.49           C  
ATOM    577  O   SER L  81      36.614   7.563  47.281  1.00 29.85           O  
ATOM    578  N   GLU L  82      35.275   7.400  49.085  1.00 29.82           N  
ATOM    579  CA  GLU L  82      34.048   7.234  48.347  1.00 30.48           C  
ATOM    580  CB  GLU L  82      32.824   7.040  49.256  1.00 31.78           C  
ATOM    581  CG  GLU L  82      32.942   5.847  50.202  1.00 34.63           C  
ATOM    582  CD  GLU L  82      33.656   6.346  51.442  1.00 43.39           C  
ATOM    583  OE1 GLU L  82      33.905   7.581  51.498  1.00 39.11           O  
ATOM    584  OE2 GLU L  82      33.956   5.523  52.349  1.00 45.74           O1-
ATOM    585  C   GLU L  82      33.777   8.456  47.524  1.00 28.13           C  
ATOM    586  O   GLU L  82      33.102   8.388  46.498  1.00 28.65           O  
ATOM    587  N   ASP L  83      34.290   9.607  47.982  1.00 25.53           N  
ATOM    588  CA  ASP L  83      34.055  10.905  47.418  1.00 26.35           C  
ATOM    589  CB  ASP L  83      34.673  12.019  48.280  1.00 26.26           C  
ATOM    590  CG  ASP L  83      33.943  12.002  49.620  1.00 30.03           C  
ATOM    591  OD1 ASP L  83      32.864  11.357  49.703  1.00 29.22           O  
ATOM    592  OD2 ASP L  83      34.459  12.629  50.582  1.00 29.11           O1-
ATOM    593  C   ASP L  83      34.603  11.011  46.024  1.00 24.92           C  
ATOM    594  O   ASP L  83      34.246  11.944  45.307  1.00 27.00           O  
ATOM    595  N   ASP L  84      35.534  10.124  45.612  1.00 25.78           N  
ATOM    596  CA  ASP L  84      36.041  10.257  44.273  1.00 25.46           C  
ATOM    597  CB  ASP L  84      37.104   9.217  43.869  1.00 26.21           C  
ATOM    598  CG  ASP L  84      36.497   7.824  43.864  1.00 29.97           C  
ATOM    599  OD1 ASP L  84      35.551   7.585  44.663  1.00  0.00           O  
ATOM    600  OD2 ASP L  84      36.967   6.975  43.061  1.00  0.00           O1-
ATOM    601  C   ASP L  84      34.890  10.177  43.323  1.00 26.72           C  
ATOM    602  O   ASP L  84      34.134   9.207  43.304  1.00 26.87           O  
ATOM    603  N   ALA L  85      34.723  11.242  42.511  1.00 23.64           N  
ATOM    604  CA  ALA L  85      33.626  11.325  41.591  1.00 21.28           C  
ATOM    605  CB  ALA L  85      32.254  11.403  42.284  1.00 20.86           C  
ATOM    606  C   ALA L  85      33.798  12.594  40.815  1.00 24.36           C  
ATOM    607  O   ALA L  85      34.791  13.304  40.979  1.00 23.90           O  
ATOM    608  N   ASP L  86      32.841  12.878  39.906  1.00 22.14           N  
ATOM    609  CA  ASP L  86      32.857  14.087  39.133  1.00 21.57           C  
ATOM    610  CB  ASP L  86      32.371  13.908  37.687  1.00 23.16           C  
ATOM    611  CG  ASP L  86      33.373  13.031  36.949  1.00 27.82           C  
ATOM    612  OD1 ASP L  86      34.386  12.636  37.581  1.00 33.64           O  
ATOM    613  OD2 ASP L  86      33.131  12.731  35.747  1.00 31.22           O1-
ATOM    614  C   ASP L  86      31.878  15.016  39.788  1.00 21.89           C  
ATOM    615  O   ASP L  86      30.823  14.581  40.244  1.00 22.69           O  
ATOM    616  N   TYR L  87      32.203  16.324  39.872  1.00 20.19           N  
ATOM    617  CA  TYR L  87      31.287  17.248  40.487  1.00 20.97           C  
ATOM    618  CB  TYR L  87      31.837  17.920  41.763  1.00 20.49           C  
ATOM    619  CG  TYR L  87      32.016  16.866  42.804  1.00 20.38           C  
ATOM    620  CD1 TYR L  87      30.931  16.226  43.346  1.00 20.11           C  
ATOM    621  CD2 TYR L  87      33.265  16.531  43.269  1.00 20.61           C  
ATOM    622  CE1 TYR L  87      31.092  15.255  44.304  1.00 20.73           C  
ATOM    623  CE2 TYR L  87      33.428  15.560  44.231  1.00 20.21           C  
ATOM    624  CZ  TYR L  87      32.339  14.915  44.754  1.00 21.62           C  
ATOM    625  OH  TYR L  87      32.496  13.918  45.741  1.00 22.34           O  
ATOM    626  C   TYR L  87      30.964  18.341  39.509  1.00 21.34           C  
ATOM    627  O   TYR L  87      31.858  18.862  38.842  1.00 23.36           O  
ATOM    628  N   TYR L  88      29.665  18.718  39.395  1.00 20.07           N  
ATOM    629  CA  TYR L  88      29.291  19.740  38.447  1.00 20.73           C  
ATOM    630  CB  TYR L  88      28.326  19.292  37.334  1.00 20.40           C  
ATOM    631  CG  TYR L  88      28.829  18.090  36.610  1.00 18.84           C  
ATOM    632  CD1 TYR L  88      29.898  18.146  35.744  1.00 18.90           C  
ATOM    633  CD2 TYR L  88      28.216  16.878  36.823  1.00 19.59           C  
ATOM    634  CE1 TYR L  88      30.329  17.013  35.093  1.00 20.32           C  
ATOM    635  CE2 TYR L  88      28.644  15.746  36.174  1.00 20.70           C  
ATOM    636  CZ  TYR L  88      29.700  15.812  35.303  1.00 21.07           C  
ATOM    637  OH  TYR L  88      30.144  14.651  34.637  1.00 23.22           O  
ATOM    638  C   TYR L  88      28.526  20.832  39.154  1.00 20.70           C  
ATOM    639  O   TYR L  88      27.657  20.579  39.989  1.00 21.10           O  
ATOM    640  N   CYS L  89      28.849  22.092  38.808  1.00 21.35           N  
ATOM    641  CA  CYS L  89      28.194  23.280  39.287  1.00 21.60           C  
ATOM    642  CB  CYS L  89      29.212  24.464  39.302  1.00 22.67           C  
ATOM    643  SG  CYS L  89      28.839  25.860  40.409  1.00 29.75           S  
ATOM    644  C   CYS L  89      27.127  23.570  38.262  1.00 21.68           C  
ATOM    645  O   CYS L  89      27.271  23.179  37.104  1.00 22.31           O  
ATOM    646  N   ALA L  90      26.008  24.222  38.653  1.00 19.72           N  
ATOM    647  CA  ALA L  90      24.981  24.539  37.695  1.00 20.41           C  
ATOM    648  CB  ALA L  90      23.902  23.454  37.565  1.00 20.24           C  
ATOM    649  C   ALA L  90      24.294  25.779  38.166  1.00 21.39           C  
ATOM    650  O   ALA L  90      24.177  26.040  39.362  1.00 22.84           O  
ATOM    651  N   SER L  91      23.819  26.594  37.206  1.00 21.53           N  
ATOM    652  CA  SER L  91      23.158  27.805  37.563  1.00 22.73           C  
ATOM    653  CB  SER L  91      24.123  28.968  37.858  1.00 23.16           C  
ATOM    654  OG  SER L  91      23.398  30.138  38.202  1.00 22.58           O  
ATOM    655  C   SER L  91      22.359  28.216  36.386  1.00 26.99           C  
ATOM    656  O   SER L  91      22.627  27.801  35.259  1.00 25.68           O  
ATOM    657  N   TRP L  92      21.544  29.253  36.639  1.00 21.37           N  
ATOM    658  CA  TRP L  92      20.792  30.177  35.846  1.00 22.97           C  
ATOM    659  CB  TRP L  92      20.426  31.329  36.745  1.00 24.76           C  
ATOM    660  CG  TRP L  92      19.351  32.213  36.270  1.00 27.48           C  
ATOM    661  CD2 TRP L  92      18.207  32.184  37.077  1.00 27.80           C  
ATOM    662  CD1 TRP L  92      19.147  33.131  35.285  1.00 30.86           C  
ATOM    663  NE1 TRP L  92      17.876  33.648  35.412  1.00 31.84           N  
ATOM    664  CE2 TRP L  92      17.299  33.073  36.528  1.00 32.07           C  
ATOM    665  CE3 TRP L  92      17.960  31.451  38.188  1.00 25.38           C  
ATOM    666  CZ2 TRP L  92      16.083  33.231  37.104  1.00 33.46           C  
ATOM    667  CZ3 TRP L  92      16.747  31.618  38.786  1.00 27.92           C  
ATOM    668  CH2 TRP L  92      15.833  32.494  38.244  1.00 31.93           C  
ATOM    669  C   TRP L  92      21.780  31.008  35.071  1.00 24.31           C  
ATOM    670  O   TRP L  92      22.819  31.395  35.607  1.00 25.98           O  
ATOM    671  N   ASP L  93      21.458  31.375  33.818  1.00 23.08           N  
ATOM    672  CA  ASP L  93      22.295  32.334  33.156  1.00 23.27           C  
ATOM    673  CB  ASP L  93      23.259  31.676  32.127  1.00 22.30           C  
ATOM    674  CG  ASP L  93      24.603  32.400  31.920  1.00 26.87           C  
ATOM    675  OD1 ASP L  93      24.744  33.599  32.274  1.00 30.60           O  
ATOM    676  OD2 ASP L  93      25.524  31.718  31.387  1.00 25.00           O1-
ATOM    677  C   ASP L  93      21.329  33.268  32.490  1.00 28.81           C  
ATOM    678  O   ASP L  93      20.538  32.863  31.640  1.00 28.33           O  
ATOM    679  N   ASP L  94      21.299  34.543  32.905  1.00 27.62           N  
ATOM    680  CA  ASP L  94      20.384  35.447  32.262  1.00 31.19           C  
ATOM    681  CB  ASP L  94      20.093  36.724  33.071  1.00 31.92           C  
ATOM    682  CG  ASP L  94      21.398  37.280  33.590  1.00 36.17           C  
ATOM    683  OD1 ASP L  94      22.439  37.067  32.920  1.00 39.63           O  
ATOM    684  OD2 ASP L  94      21.377  37.884  34.695  1.00 41.85           O1-
ATOM    685  C   ASP L  94      20.789  35.753  30.846  1.00 35.12           C  
ATOM    686  O   ASP L  94      19.927  36.030  30.014  1.00 40.26           O  
ATOM    687  N   SER L  95      22.099  35.709  30.528  1.00 34.62           N  
ATOM    688  CA  SER L  95      22.555  36.053  29.208  0.90 38.67           C  
ATOM    689  CB  SER L  95      24.093  36.005  29.102  0.90 37.58           C  
ATOM    690  OG  SER L  95      24.608  34.791  29.629  0.90 46.60           O  
ATOM    691  C   SER L  95      21.943  35.131  28.200  1.00 39.10           C  
ATOM    692  O   SER L  95      21.516  35.545  27.125  1.00 42.02           O  
ATOM    693  N   LEU L  96      21.904  33.832  28.498  1.00 33.65           N  
ATOM    694  CA  LEU L  96      21.181  32.985  27.615  1.00 32.77           C  
ATOM    695  CB  LEU L  96      21.961  31.706  27.276  1.00 32.81           C  
ATOM    696  CG  LEU L  96      23.280  32.136  26.590  1.00 35.34           C  
ATOM    697  CD1 LEU L  96      24.089  30.959  26.034  1.00 35.64           C  
ATOM    698  CD2 LEU L  96      23.031  33.243  25.546  1.00 39.01           C  
ATOM    699  C   LEU L  96      19.962  32.784  28.430  1.00 33.77           C  
ATOM    700  O   LEU L  96      19.719  33.575  29.339  1.00 35.60           O  
ATOM    701  N   ASN L  97      19.084  31.824  28.158  1.00 32.96           N  
ATOM    702  CA  ASN L  97      18.113  31.912  29.197  1.00 33.62           C  
ATOM    703  CB  ASN L  97      16.658  31.968  28.743  1.00 39.30           C  
ATOM    704  CG  ASN L  97      15.792  32.312  29.949  1.00 50.10           C  
ATOM    705  OD1 ASN L  97      16.226  32.915  30.933  1.00 55.31           O  
ATOM    706  ND2 ASN L  97      14.506  31.896  29.846  1.00 48.86           N  
ATOM    707  C   ASN L  97      18.187  30.681  30.002  1.00 32.28           C  
ATOM    708  O   ASN L  97      17.320  29.823  29.875  1.00 31.65           O  
ATOM    709  N   GLY L  98      19.172  30.507  30.882  1.00 27.89           N  
ATOM    710  CA  GLY L  98      18.893  29.275  31.514  1.00 26.60           C  
ATOM    711  C   GLY L  98      20.072  28.670  32.263  1.00 25.17           C  
ATOM    712  O   GLY L  98      21.131  29.266  32.318  1.00 23.72           O  
ATOM    713  N   VAL L  99      19.901  27.416  32.773  1.00 23.15           N  
ATOM    714  CA  VAL L  99      20.617  26.584  33.724  1.00 22.04           C  
ATOM    715  CB  VAL L  99      19.700  25.789  34.674  1.00 24.19           C  
ATOM    716  CG1 VAL L  99      19.112  24.446  34.125  1.00 43.60           C  
ATOM    717  CG2 VAL L  99      20.392  25.809  36.019  1.00 31.57           C  
ATOM    718  C   VAL L  99      21.676  25.639  33.204  1.00 23.62           C  
ATOM    719  O   VAL L  99      21.603  24.418  33.217  1.00 25.53           O  
ATOM    720  N   VAL L 100      22.768  26.277  32.859  1.00 22.75           N  
ATOM    721  CA  VAL L 100      24.105  26.098  32.379  1.00 21.94           C  
ATOM    722  CB  VAL L 100      24.848  27.395  32.273  1.00 24.46           C  
ATOM    723  CG1 VAL L 100      24.124  28.287  31.252  1.00 24.63           C  
ATOM    724  CG2 VAL L 100      24.936  28.020  33.677  1.00 27.58           C  
ATOM    725  C   VAL L 100      24.833  25.250  33.383  1.00 22.74           C  
ATOM    726  O   VAL L 100      24.501  25.247  34.568  1.00 22.92           O  
ATOM    727  N   PHE L 101      25.848  24.487  32.925  1.00 22.95           N  
ATOM    728  CA  PHE L 101      26.590  23.642  33.819  1.00 22.48           C  
ATOM    729  CB  PHE L 101      26.508  22.135  33.496  1.00 21.09           C  
ATOM    730  CG  PHE L 101      25.177  21.566  33.853  1.00 19.47           C  
ATOM    731  CD1 PHE L 101      24.915  21.163  35.141  1.00 20.56           C  
ATOM    732  CD2 PHE L 101      24.198  21.405  32.904  1.00 20.27           C  
ATOM    733  CE1 PHE L 101      23.694  20.628  35.479  1.00 21.83           C  
ATOM    734  CE2 PHE L 101      22.976  20.869  33.238  1.00 21.67           C  
ATOM    735  CZ  PHE L 101      22.716  20.478  34.529  1.00 22.79           C  
ATOM    736  C   PHE L 101      28.039  23.971  33.678  1.00 25.44           C  
ATOM    737  O   PHE L 101      28.473  24.569  32.695  1.00 26.59           O  
ATOM    738  N   GLY L 102      28.830  23.605  34.702  1.00 24.39           N  
ATOM    739  CA  GLY L 102      30.248  23.777  34.622  1.00 24.19           C  
ATOM    740  C   GLY L 102      30.780  22.587  33.889  1.00 25.62           C  
ATOM    741  O   GLY L 102      30.068  21.613  33.649  1.00 23.86           O  
ATOM    742  N   GLY L 103      32.077  22.648  33.536  1.00 24.78           N  
ATOM    743  CA  GLY L 103      32.775  21.642  32.787  1.00 26.17           C  
ATOM    744  C   GLY L 103      32.853  20.363  33.566  1.00 24.92           C  
ATOM    745  O   GLY L 103      32.889  19.283  32.982  1.00 25.63           O  
ATOM    746  N   GLY L 104      32.948  20.450  34.906  1.00 23.65           N  
ATOM    747  CA  GLY L 104      33.038  19.262  35.707  1.00 23.54           C  
ATOM    748  C   GLY L 104      34.415  19.163  36.275  1.00 25.23           C  
ATOM    749  O   GLY L 104      35.397  19.574  35.657  1.00 27.20           O  
ATOM    750  N   THR L 105      34.511  18.606  37.499  1.00 23.92           N  
ATOM    751  CA  THR L 105      35.799  18.458  38.100  1.00 23.41           C  
ATOM    752  CB  THR L 105      36.013  19.416  39.239  1.00 23.88           C  
ATOM    753  OG1 THR L 105      37.397  19.573  39.495  1.00 24.14           O  
ATOM    754  CG2 THR L 105      35.316  18.888  40.498  1.00 23.50           C  
ATOM    755  C   THR L 105      35.920  17.043  38.587  1.00 25.14           C  
ATOM    756  O   THR L 105      35.013  16.493  39.212  1.00 25.12           O  
ATOM    757  N   LYS L 106      37.064  16.401  38.286  1.00 24.29           N  
ATOM    758  CA  LYS L 106      37.285  15.047  38.700  1.00 25.57           C  
ATOM    759  CB  LYS L 106      38.167  14.268  37.705  1.00 27.15           C  
ATOM    760  CG  LYS L 106      38.309  12.767  37.980  1.00 31.63           C  
ATOM    761  CD  LYS L 106      37.057  11.960  37.628  1.00 39.20           C  
ATOM    762  CE  LYS L 106      37.273  10.446  37.672  1.00 42.87           C  
ATOM    763  NZ  LYS L 106      37.470  10.009  39.073  1.00 40.69           N1+
ATOM    764  C   LYS L 106      38.031  15.118  39.995  1.00 27.37           C  
ATOM    765  O   LYS L 106      39.116  15.692  40.066  1.00 27.37           O  
ATOM    766  N   LEU L 107      37.458  14.530  41.061  1.00 26.16           N  
ATOM    767  CA  LEU L 107      38.094  14.562  42.347  1.00 26.50           C  
ATOM    768  CB  LEU L 107      37.098  14.655  43.513  1.00 24.78           C  
ATOM    769  CG  LEU L 107      37.770  14.687  44.898  1.00 19.46           C  
ATOM    770  CD1 LEU L 107      38.558  15.990  45.111  1.00 23.52           C  
ATOM    771  CD2 LEU L 107      36.757  14.410  46.018  1.00 20.80           C  
ATOM    772  C   LEU L 107      38.839  13.286  42.521  1.00 27.36           C  
ATOM    773  O   LEU L 107      38.278  12.201  42.376  1.00 26.56           O  
ATOM    774  N   THR L 108      40.138  13.388  42.854  1.00 27.07           N  
ATOM    775  CA  THR L 108      40.923  12.205  43.035  1.00 26.75           C  
ATOM    776  CB  THR L 108      42.206  12.228  42.255  1.00 29.46           C  
ATOM    777  OG1 THR L 108      41.944  12.407  40.871  1.00 30.73           O  
ATOM    778  CG2 THR L 108      42.937  10.893  42.476  1.00 30.00           C  
ATOM    779  C   THR L 108      41.302  12.138  44.478  1.00 28.40           C  
ATOM    780  O   THR L 108      41.673  13.142  45.085  1.00 28.11           O  
ATOM    781  N   VAL L 109      41.197  10.934  45.075  1.00 29.68           N  
ATOM    782  CA  VAL L 109      41.589  10.782  46.446  1.00 28.33           C  
ATOM    783  CB  VAL L 109      40.688   9.854  47.207  1.00 30.87           C  
ATOM    784  CG1 VAL L 109      41.254   9.667  48.624  1.00 31.63           C  
ATOM    785  CG2 VAL L 109      39.263  10.430  47.177  1.00 29.86           C  
ATOM    786  C   VAL L 109      42.961  10.180  46.416  1.00 30.00           C  
ATOM    787  O   VAL L 109      43.172   9.100  45.864  1.00 31.35           O  
ATOM    788  N   LEU L 110      43.939  10.881  47.021  1.00 29.63           N  
ATOM    789  CA  LEU L 110      45.314  10.453  46.994  1.00 31.86           C  
ATOM    790  CB  LEU L 110      46.317  11.584  47.279  1.00 32.39           C  
ATOM    791  CG  LEU L 110      46.376  12.662  46.181  1.00 33.45           C  
ATOM    792  CD1 LEU L 110      47.396  13.756  46.531  1.00 35.41           C  
ATOM    793  CD2 LEU L 110      46.636  12.037  44.801  1.00 32.06           C  
ATOM    794  C   LEU L 110      45.536   9.384  48.009  1.00 32.66           C  
ATOM    795  O   LEU L 110      44.741   9.183  48.924  1.00 33.14           O  
ATOM    796  N   GLY L 111      46.646   8.639  47.845  1.00 32.91           N  
ATOM    797  CA  GLY L 111      46.972   7.594  48.769  1.00 34.06           C  
ATOM    798  C   GLY L 111      47.095   8.215  50.160  1.00 36.84           C  
ATOM    799  O   GLY L 111      47.081   9.470  50.273  1.00 35.55           O  
ATOM    800  OXT GLY L 111      47.207   7.426  51.136  1.00  0.00           O1-
TER     801      GLY L 111 
ATOM    802  N   GLU H 112       8.453   5.207  46.092  1.00 37.79           N1+
ATOM    803  CA  GLU H 112       9.202   6.438  45.753  1.00 33.72           C  
ATOM    804  CB  GLU H 112      10.686   6.306  46.131  1.00 34.79           C  
ATOM    805  CG  GLU H 112      10.923   6.192  47.636  1.00 40.09           C  
ATOM    806  CD  GLU H 112      10.563   4.774  48.051  1.00 39.91           C  
ATOM    807  OE1 GLU H 112      10.554   3.883  47.160  1.00 36.52           O  
ATOM    808  OE2 GLU H 112      10.294   4.562  49.264  1.00 57.62           O1-
ATOM    809  C   GLU H 112       9.119   6.659  44.286  1.00 26.01           C  
ATOM    810  O   GLU H 112       8.844   5.733  43.524  1.00 26.92           O  
ATOM    811  N   VAL H 113       9.354   7.910  43.853  1.00 33.25           N  
ATOM    812  CA  VAL H 113       9.249   8.197  42.458  1.00 33.29           C  
ATOM    813  CB  VAL H 113       9.183   9.667  42.156  1.00 32.64           C  
ATOM    814  CG1 VAL H 113       9.132   9.846  40.631  1.00 30.24           C  
ATOM    815  CG2 VAL H 113       7.980  10.273  42.897  1.00 33.20           C  
ATOM    816  C   VAL H 113      10.456   7.656  41.776  1.00 29.09           C  
ATOM    817  O   VAL H 113      11.568   7.731  42.295  1.00 31.53           O  
ATOM    818  N   GLN H 114      10.257   7.058  40.588  1.00 32.98           N  
ATOM    819  CA  GLN H 114      11.395   6.577  39.865  0.90 31.44           C  
ATOM    820  CB  GLN H 114      11.690   5.088  40.110  0.90 33.71           C  
ATOM    821  CG  GLN H 114      10.575   4.139  39.682  0.90 39.02           C  
ATOM    822  CD  GLN H 114      11.058   2.733  40.006  0.90 47.89           C  
ATOM    823  OE1 GLN H 114      11.283   2.395  41.166  0.90 46.19           O  
ATOM    824  NE2 GLN H 114      11.231   1.892  38.952  0.90 53.57           N  
ATOM    825  C   GLN H 114      11.159   6.818  38.409  1.00 32.00           C  
ATOM    826  O   GLN H 114      10.051   6.645  37.905  1.00 32.99           O  
ATOM    827  N   LEU H 115      12.209   7.261  37.696  1.00 27.84           N  
ATOM    828  CA  LEU H 115      12.076   7.508  36.288  1.00 26.14           C  
ATOM    829  CB  LEU H 115      12.671   8.856  35.852  1.00 25.97           C  
ATOM    830  CG  LEU H 115      11.917  10.063  36.449  1.00 28.30           C  
ATOM    831  CD1 LEU H 115      12.532  11.395  35.995  1.00 28.59           C  
ATOM    832  CD2 LEU H 115      10.415   9.972  36.149  1.00 28.26           C  
ATOM    833  C   LEU H 115      12.800   6.420  35.560  1.00 28.57           C  
ATOM    834  O   LEU H 115      13.970   6.149  35.828  1.00 28.64           O  
ATOM    835  N   VAL H 116      12.100   5.761  34.608  1.00 25.97           N  
ATOM    836  CA  VAL H 116      12.689   4.684  33.860  1.00 24.10           C  
ATOM    837  CB  VAL H 116      11.882   3.421  33.930  1.00 26.81           C  
ATOM    838  CG1 VAL H 116      12.533   2.364  33.020  1.00 21.34           C  
ATOM    839  CG2 VAL H 116      11.765   2.993  35.401  1.00 23.09           C  
ATOM    840  C   VAL H 116      12.732   5.097  32.421  1.00 23.92           C  
ATOM    841  O   VAL H 116      11.715   5.473  31.844  1.00 25.58           O  
ATOM    842  N   GLU H 117      13.926   5.023  31.801  1.00 22.99           N  
ATOM    843  CA  GLU H 117      14.092   5.439  30.439  1.00 22.78           C  
ATOM    844  CB  GLU H 117      15.397   6.215  30.198  1.00 21.83           C  
ATOM    845  CG  GLU H 117      15.426   7.557  30.932  1.00 22.30           C  
ATOM    846  CD  GLU H 117      16.750   8.242  30.629  1.00 21.64           C  
ATOM    847  OE1 GLU H 117      17.064   8.425  29.423  1.00  0.00           O  
ATOM    848  OE2 GLU H 117      17.466   8.588  31.606  1.00 22.62           O1-
ATOM    849  C   GLU H 117      14.097   4.249  29.526  1.00 23.02           C  
ATOM    850  O   GLU H 117      14.197   3.104  29.963  1.00 24.83           O  
ATOM    851  N   SER H 118      13.973   4.516  28.210  1.00 22.04           N  
ATOM    852  CA  SER H 118      13.960   3.489  27.206  1.00 21.64           C  
ATOM    853  CB  SER H 118      13.433   3.971  25.843  1.00 22.93           C  
ATOM    854  OG  SER H 118      14.258   5.010  25.336  1.00 23.13           O  
ATOM    855  C   SER H 118      15.358   2.974  27.029  1.00 24.47           C  
ATOM    856  O   SER H 118      16.309   3.513  27.591  1.00 23.03           O  
ATOM    857  N   GLY H 119      15.508   1.895  26.231  1.00 24.41           N  
ATOM    858  CA  GLY H 119      16.766   1.217  26.068  1.00 24.00           C  
ATOM    859  C   GLY H 119      17.678   1.947  25.128  1.00 23.78           C  
ATOM    860  O   GLY H 119      17.297   2.908  24.462  1.00 23.84           O  
ATOM    861  N   ALA H 120      18.931   1.448  25.044  1.00 23.05           N  
ATOM    862  CA  ALA H 120      19.976   2.032  24.250  1.00 22.12           C  
ATOM    863  CB  ALA H 120      21.339   1.340  24.425  1.00 23.13           C  
ATOM    864  C   ALA H 120      19.610   1.956  22.804  1.00 23.86           C  
ATOM    865  O   ALA H 120      18.898   1.049  22.373  1.00 26.30           O  
ATOM    866  N   GLU H 121      20.097   2.938  22.015  1.00 23.57           N  
ATOM    867  CA  GLU H 121      19.763   3.007  20.620  1.00 24.03           C  
ATOM    868  CB  GLU H 121      18.858   4.209  20.296  1.00 25.35           C  
ATOM    869  CG  GLU H 121      17.506   4.195  21.017  1.00 29.09           C  
ATOM    870  CD  GLU H 121      16.511   3.417  20.169  1.00 35.23           C  
ATOM    871  OE1 GLU H 121      16.871   3.054  19.018  1.00 34.23           O  
ATOM    872  OE2 GLU H 121      15.373   3.183  20.659  1.00 34.38           O1-
ATOM    873  C   GLU H 121      21.020   3.219  19.826  1.00 24.27           C  
ATOM    874  O   GLU H 121      21.983   3.818  20.301  1.00 24.28           O  
ATOM    875  N   VAL H 122      21.038   2.697  18.581  1.00 24.03           N  
ATOM    876  CA  VAL H 122      22.134   2.923  17.682  1.00 23.97           C  
ATOM    877  CB  VAL H 122      22.794   1.655  17.219  1.00 26.19           C  
ATOM    878  CG1 VAL H 122      23.904   2.011  16.217  1.00 26.18           C  
ATOM    879  CG2 VAL H 122      23.298   0.887  18.452  1.00 26.73           C  
ATOM    880  C   VAL H 122      21.528   3.587  16.483  1.00 22.60           C  
ATOM    881  O   VAL H 122      20.516   3.119  15.964  1.00 24.63           O  
ATOM    882  N   LYS H 123      22.123   4.703  16.010  1.00 21.09           N  
ATOM    883  CA  LYS H 123      21.513   5.403  14.913  1.00 23.47           C  
ATOM    884  CB  LYS H 123      20.777   6.678  15.358  1.00 23.09           C  
ATOM    885  CG  LYS H 123      19.519   6.412  16.187  1.00 23.46           C  
ATOM    886  CD  LYS H 123      18.450   5.642  15.414  1.00 25.88           C  
ATOM    887  CE  LYS H 123      17.093   5.594  16.116  1.00 33.04           C  
ATOM    888  NZ  LYS H 123      16.123   4.846  15.289  1.00 37.96           N1+
ATOM    889  C   LYS H 123      22.556   5.836  13.929  1.00 23.96           C  
ATOM    890  O   LYS H 123      23.698   6.118  14.284  1.00 25.12           O  
ATOM    891  N   LYS H 124      22.169   5.888  12.637  1.00 24.50           N  
ATOM    892  CA  LYS H 124      23.050   6.355  11.606  0.91 24.79           C  
ATOM    893  CB  LYS H 124      22.709   5.840  10.198  0.91 25.38           C  
ATOM    894  CG  LYS H 124      22.984   4.349  10.011  0.91 28.01           C  
ATOM    895  CD  LYS H 124      22.389   3.782   8.723  0.91 32.46           C  
ATOM    896  CE  LYS H 124      20.866   3.652   8.761  0.91 35.32           C  
ATOM    897  NZ  LYS H 124      20.368   3.140   7.464  0.91 33.50           N1+
ATOM    898  C   LYS H 124      22.934   7.842  11.581  1.00 25.63           C  
ATOM    899  O   LYS H 124      21.946   8.408  12.048  1.00 26.25           O  
ATOM    900  N   PRO H 125      23.924   8.503  11.053  1.00 25.96           N  
ATOM    901  CA  PRO H 125      23.868   9.934  11.029  1.00 25.62           C  
ATOM    902  CD  PRO H 125      25.292   8.016  11.146  1.00 26.97           C  
ATOM    903  CB  PRO H 125      25.270  10.401  10.650  1.00 27.54           C  
ATOM    904  CG  PRO H 125      26.174   9.278  11.194  1.00 28.20           C  
ATOM    905  C   PRO H 125      22.781  10.420  10.130  1.00 27.16           C  
ATOM    906  O   PRO H 125      22.515   9.788   9.110  1.00 27.09           O  
ATOM    907  N   GLY H 126      22.134  11.541  10.508  1.00 26.91           N  
ATOM    908  CA  GLY H 126      21.090  12.120   9.715  1.00 27.54           C  
ATOM    909  C   GLY H 126      19.765  11.621  10.211  1.00 26.71           C  
ATOM    910  O   GLY H 126      18.725  12.192   9.889  1.00 28.52           O  
ATOM    911  N   SER H 127      19.765  10.553  11.028  1.00 24.91           N  
ATOM    912  CA  SER H 127      18.525   9.991  11.485  1.00 25.61           C  
ATOM    913  CB  SER H 127      18.619   8.491  11.821  1.00 26.51           C  
ATOM    914  OG  SER H 127      19.514   8.288  12.904  1.00 29.60           O  
ATOM    915  C   SER H 127      18.059  10.712  12.709  1.00 25.94           C  
ATOM    916  O   SER H 127      18.658  11.697  13.141  1.00 24.88           O  
ATOM    917  N   SER H 128      16.928  10.246  13.280  0.91 24.86           N  
ATOM    918  CA  SER H 128      16.372  10.851  14.457  0.82 25.93           C  
ATOM    919  CB  SER H 128      15.005  11.501  14.210  0.82 28.11           C  
ATOM    920  OG  SER H 128      14.522  12.078  15.412  0.82 31.19           O  
ATOM    921  C   SER H 128      16.176   9.782  15.489  0.91 25.49           C  
ATOM    922  O   SER H 128      16.058   8.602  15.161  0.91 26.65           O  
ATOM    923  N   VAL H 129      16.171  10.173  16.782  1.00 23.71           N  
ATOM    924  CA  VAL H 129      15.949   9.226  17.839  1.00 23.10           C  
ATOM    925  CB  VAL H 129      17.195   8.887  18.608  1.00 23.33           C  
ATOM    926  CG1 VAL H 129      17.708  10.161  19.302  1.00 24.76           C  
ATOM    927  CG2 VAL H 129      16.881   7.735  19.578  1.00 24.28           C  
ATOM    928  C   VAL H 129      14.967   9.825  18.800  1.00 23.06           C  
ATOM    929  O   VAL H 129      14.952  11.037  19.017  1.00 23.02           O  
ATOM    930  N   LYS H 130      14.089   8.982  19.386  1.00 23.70           N  
ATOM    931  CA  LYS H 130      13.147   9.477  20.350  1.00 22.79           C  
ATOM    932  CB  LYS H 130      11.686   9.401  19.868  1.00 24.60           C  
ATOM    933  CG  LYS H 130      10.710  10.213  20.724  1.00 25.89           C  
ATOM    934  CD  LYS H 130       9.341  10.419  20.067  1.00 27.42           C  
ATOM    935  CE  LYS H 130       8.365  11.227  20.924  1.00 28.92           C  
ATOM    936  NZ  LYS H 130       7.072  11.376  20.221  1.00 29.49           N1+
ATOM    937  C   LYS H 130      13.275   8.619  21.574  1.00 24.89           C  
ATOM    938  O   LYS H 130      13.009   7.419  21.531  1.00 27.79           O  
ATOM    939  N   VAL H 131      13.687   9.224  22.709  1.00 22.73           N  
ATOM    940  CA  VAL H 131      13.842   8.492  23.938  1.00 22.79           C  
ATOM    941  CB  VAL H 131      15.140   8.729  24.658  1.00 21.78           C  
ATOM    942  CG1 VAL H 131      16.237   7.874  24.019  1.00 23.85           C  
ATOM    943  CG2 VAL H 131      15.472  10.220  24.539  1.00 24.18           C  
ATOM    944  C   VAL H 131      12.722   8.828  24.866  1.00 22.76           C  
ATOM    945  O   VAL H 131      12.205   9.945  24.869  1.00 22.88           O  
ATOM    946  N   SER H 132      12.316   7.837  25.688  1.00 22.42           N  
ATOM    947  CA  SER H 132      11.195   8.032  26.561  1.00 23.46           C  
ATOM    948  CB  SER H 132      10.071   7.006  26.347  1.00 24.54           C  
ATOM    949  OG  SER H 132      10.532   5.700  26.661  1.00 26.19           O  
ATOM    950  C   SER H 132      11.633   7.928  27.990  1.00 23.76           C  
ATOM    951  O   SER H 132      12.636   7.293  28.313  1.00 23.45           O  
ATOM    952  N   CYS H 133      10.876   8.605  28.882  1.00 23.67           N  
ATOM    953  CA  CYS H 133      11.138   8.606  30.292  1.00 24.51           C  
ATOM    954  CB  CYS H 133      11.749   9.950  30.750  1.00 24.42           C  
ATOM    955  SG  CYS H 133      12.154  10.049  32.519  1.00 29.27           S  
ATOM    956  C   CYS H 133       9.809   8.416  30.957  1.00 26.04           C  
ATOM    957  O   CYS H 133       8.933   9.273  30.858  1.00 24.82           O  
ATOM    958  N   ARG H 134       9.626   7.281  31.663  1.00 24.12           N  
ATOM    959  CA  ARG H 134       8.350   6.999  32.255  1.00 27.36           C  
ATOM    960  CB  ARG H 134       7.874   5.556  32.004  1.00 29.02           C  
ATOM    961  CG  ARG H 134       6.516   5.240  32.631  1.00 33.79           C  
ATOM    962  CD  ARG H 134       5.975   3.853  32.279  1.00 37.95           C  
ATOM    963  NE  ARG H 134       6.762   2.846  33.048  1.00  0.00           N  
ATOM    964  CZ  ARG H 134       7.830   2.222  32.472  1.00  0.00           C  
ATOM    965  NH1 ARG H 134       8.173   2.506  31.181  1.00  0.00           N1+
ATOM    966  NH2 ARG H 134       8.553   1.307  33.181  1.00  0.00           N  
ATOM    967  C   ARG H 134       8.447   7.203  33.728  1.00 28.15           C  
ATOM    968  O   ARG H 134       9.415   6.806  34.374  1.00 29.19           O  
ATOM    969  N   ALA H 135       7.414   7.849  34.292  0.92 28.82           N  
ATOM    970  CA  ALA H 135       7.378   8.111  35.696  0.92 31.48           C  
ATOM    971  CB  ALA H 135       6.582   9.375  36.015  0.92 34.12           C  
ATOM    972  C   ALA H 135       6.613   6.993  36.310  0.92 35.18           C  
ATOM    973  O   ALA H 135       5.445   6.783  35.983  0.92 36.92           O  
ATOM    974  N   SER H 136       7.249   6.256  37.236  1.00 37.02           N  
ATOM    975  CA  SER H 136       6.574   5.153  37.844  1.00 40.66           C  
ATOM    976  CB  SER H 136       7.237   3.798  37.547  1.00 43.41           C  
ATOM    977  OG  SER H 136       6.516   2.750  38.173  1.00 45.27           O  
ATOM    978  C   SER H 136       6.604   5.370  39.324  1.00 41.58           C  
ATOM    979  O   SER H 136       7.507   6.015  39.854  1.00 42.66           O  
ATOM    980  N   GLY H 137       5.447   5.114  39.951  1.00 56.56           N  
ATOM    981  CA  GLY H 137       5.207   5.805  41.180  1.00 61.76           C  
ATOM    982  C   GLY H 137       4.411   6.980  40.634  1.00 61.04           C  
ATOM    983  O   GLY H 137       4.224   7.075  39.423  1.00 60.83           O  
ATOM    984  N   THR H 138       3.955   7.955  41.439  1.00 52.06           N  
ATOM    985  CA  THR H 138       3.010   8.866  40.835  1.00 47.29           C  
ATOM    986  CB  THR H 138       1.847   9.164  41.742  1.00 50.01           C  
ATOM    987  OG1 THR H 138       1.189   7.960  42.108  1.00 21.62           O  
ATOM    988  CG2 THR H 138       0.861  10.088  41.008  1.00 16.69           C  
ATOM    989  C   THR H 138       3.610  10.179  40.434  1.00 45.56           C  
ATOM    990  O   THR H 138       4.481  10.735  41.098  1.00 46.10           O  
ATOM    991  N   PHE H 139       3.091  10.711  39.307  1.00 43.65           N  
ATOM    992  CA  PHE H 139       3.540  11.903  38.656  1.00 42.30           C  
ATOM    993  CB  PHE H 139       3.767  11.605  37.163  1.00 40.14           C  
ATOM    994  CG  PHE H 139       4.431  12.738  36.470  1.00  9.57           C  
ATOM    995  CD1 PHE H 139       5.802  12.835  36.461  1.00 10.03           C  
ATOM    996  CD2 PHE H 139       3.686  13.688  35.814  1.00 11.25           C  
ATOM    997  CE1 PHE H 139       6.425  13.875  35.813  1.00  9.76           C  
ATOM    998  CE2 PHE H 139       4.303  14.729  35.165  1.00 11.89           C  
ATOM    999  CZ  PHE H 139       5.674  14.825  35.164  1.00 11.90           C  
ATOM   1000  C   PHE H 139       2.414  12.872  38.772  1.00 43.43           C  
ATOM   1001  O   PHE H 139       1.503  12.860  37.950  1.00 43.74           O  
ATOM   1002  N   TYR H 140       2.412  13.743  39.797  1.00 39.46           N  
ATOM   1003  CA  TYR H 140       1.337  14.680  39.774  1.00 36.08           C  
ATOM   1004  CB  TYR H 140       0.496  14.730  41.069  1.00 37.16           C  
ATOM   1005  CG  TYR H 140       1.346  14.962  42.272  1.00  0.00           C  
ATOM   1006  CD1 TYR H 140       1.918  13.892  42.922  1.00  0.00           C  
ATOM   1007  CD2 TYR H 140       1.566  16.229  42.760  1.00  0.00           C  
ATOM   1008  CE1 TYR H 140       2.698  14.080  44.037  1.00  0.00           C  
ATOM   1009  CE2 TYR H 140       2.345  16.424  43.876  1.00  0.00           C  
ATOM   1010  CZ  TYR H 140       2.913  15.348  44.517  1.00  0.00           C  
ATOM   1011  OH  TYR H 140       3.713  15.543  45.662  1.00  0.00           O  
ATOM   1012  C   TYR H 140       1.918  16.020  39.445  1.00 32.80           C  
ATOM   1013  O   TYR H 140       2.591  16.651  40.254  1.00 33.00           O  
ATOM   1014  N   LYS H 141       1.686  16.467  38.196  1.00 29.01           N  
ATOM   1015  CA  LYS H 141       2.079  17.760  37.709  1.00 25.96           C  
ATOM   1016  CB  LYS H 141       1.071  18.871  38.074  1.00 25.07           C  
ATOM   1017  CG  LYS H 141       0.509  18.797  39.501  1.00 11.75           C  
ATOM   1018  CD  LYS H 141       1.496  19.148  40.616  1.00 12.48           C  
ATOM   1019  CE  LYS H 141       1.800  20.644  40.712  1.00  0.00           C  
ATOM   1020  NZ  LYS H 141       2.758  20.897  41.811  1.00  0.00           N1+
ATOM   1021  C   LYS H 141       3.468  18.175  38.090  1.00 23.39           C  
ATOM   1022  O   LYS H 141       3.670  19.019  38.959  1.00 24.03           O  
ATOM   1023  N   TYR H 142       4.497  17.588  37.457  1.00 21.90           N  
ATOM   1024  CA  TYR H 142       5.804  18.065  37.784  1.00 20.24           C  
ATOM   1025  CB  TYR H 142       6.686  17.082  38.576  1.00 20.33           C  
ATOM   1026  CG  TYR H 142       6.240  17.055  39.995  1.00 23.63           C  
ATOM   1027  CD1 TYR H 142       6.795  17.935  40.893  1.00  2.20           C  
ATOM   1028  CD2 TYR H 142       5.284  16.168  40.430  1.00  2.00           C  
ATOM   1029  CE1 TYR H 142       6.408  17.935  42.210  1.00  2.00           C  
ATOM   1030  CE2 TYR H 142       4.890  16.163  41.749  1.00  3.27           C  
ATOM   1031  CZ  TYR H 142       5.453  17.048  42.639  1.00  2.00           C  
ATOM   1032  OH  TYR H 142       5.057  17.050  43.992  1.00  2.00           O  
ATOM   1033  C   TYR H 142       6.560  18.343  36.549  1.00 19.83           C  
ATOM   1034  O   TYR H 142       6.292  17.827  35.468  1.00 20.69           O  
ATOM   1035  N   ALA H 143       7.500  19.273  36.682  1.00 26.01           N  
ATOM   1036  CA  ALA H 143       8.499  19.367  35.590  1.00 24.32           C  
ATOM   1037  CB  ALA H 143       9.162  20.755  35.525  1.00 23.61           C  
ATOM   1038  C   ALA H 143       9.615  18.352  35.466  1.00 24.91           C  
ATOM   1039  O   ALA H 143      10.045  17.729  36.432  1.00 24.50           O  
ATOM   1040  N   ILE H 144      10.079  18.153  34.190  1.00 23.09           N  
ATOM   1041  CA  ILE H 144      11.144  17.251  33.819  0.95 22.38           C  
ATOM   1042  CB  ILE H 144      10.591  15.958  33.325  0.95 23.00           C  
ATOM   1043  CG1 ILE H 144       9.598  16.247  32.201  1.00 28.19           C  
ATOM   1044  CG2 ILE H 144       9.983  15.195  34.509  1.00 27.36           C  
ATOM   1045  CD1 ILE H 144       8.831  15.004  31.791  1.00 32.17           C  
ATOM   1046  C   ILE H 144      12.070  17.870  32.799  1.00 22.80           C  
ATOM   1047  O   ILE H 144      11.648  18.581  31.888  1.00 22.91           O  
ATOM   1048  N   ASN H 145      13.392  17.613  32.937  1.00 22.87           N  
ATOM   1049  CA  ASN H 145      14.328  18.173  32.004  1.00 20.46           C  
ATOM   1050  CB  ASN H 145      15.211  19.296  32.579  1.00 21.42           C  
ATOM   1051  CG  ASN H 145      16.076  18.772  33.707  1.00  8.09           C  
ATOM   1052  OD1 ASN H 145      15.885  17.665  34.204  1.00  0.00           O  
ATOM   1053  ND2 ASN H 145      17.059  19.610  34.130  1.00  0.00           N  
ATOM   1054  C   ASN H 145      15.192  17.090  31.436  1.00 18.85           C  
ATOM   1055  O   ASN H 145      15.303  16.001  31.995  1.00 20.10           O  
ATOM   1056  N   TRP H 146      15.796  17.358  30.258  1.00 17.37           N  
ATOM   1057  CA  TRP H 146      16.650  16.388  29.635  1.00 17.44           C  
ATOM   1058  CB  TRP H 146      16.212  16.022  28.206  1.00 18.64           C  
ATOM   1059  CG  TRP H 146      14.909  15.258  28.165  1.00 18.25           C  
ATOM   1060  CD2 TRP H 146      14.812  13.824  28.119  1.00 19.19           C  
ATOM   1061  CD1 TRP H 146      13.629  15.730  28.164  1.00 19.92           C  
ATOM   1062  NE1 TRP H 146      12.740  14.682  28.126  1.00 20.45           N  
ATOM   1063  CE2 TRP H 146      13.455  13.503  28.096  1.00 20.18           C  
ATOM   1064  CE3 TRP H 146      15.775  12.855  28.096  1.00 20.21           C  
ATOM   1065  CZ2 TRP H 146      13.039  12.203  28.052  1.00 20.64           C  
ATOM   1066  CZ3 TRP H 146      15.351  11.544  28.052  1.00 22.17           C  
ATOM   1067  CH2 TRP H 146      14.009  11.225  28.030  1.00 21.41           C  
ATOM   1068  C   TRP H 146      18.036  16.952  29.583  1.00 18.07           C  
ATOM   1069  O   TRP H 146      18.245  18.097  29.179  1.00 17.73           O  
ATOM   1070  N   VAL H 147      19.025  16.145  30.023  1.00 17.52           N  
ATOM   1071  CA  VAL H 147      20.401  16.557  30.035  1.00 17.83           C  
ATOM   1072  CB  VAL H 147      20.930  16.758  31.427  1.00 17.09           C  
ATOM   1073  CG1 VAL H 147      22.417  17.126  31.345  1.00 17.73           C  
ATOM   1074  CG2 VAL H 147      20.063  17.809  32.139  1.00 16.99           C  
ATOM   1075  C   VAL H 147      21.188  15.438  29.431  1.00 18.61           C  
ATOM   1076  O   VAL H 147      20.892  14.268  29.667  1.00 19.68           O  
ATOM   1077  N   ARG H 148      22.225  15.757  28.629  1.00 18.63           N  
ATOM   1078  CA  ARG H 148      22.960  14.674  28.041  1.00 18.41           C  
ATOM   1079  CB  ARG H 148      22.873  14.590  26.507  1.00 19.02           C  
ATOM   1080  CG  ARG H 148      23.494  15.778  25.772  1.00 19.98           C  
ATOM   1081  CD  ARG H 148      23.465  15.612  24.252  1.00 20.75           C  
ATOM   1082  NE  ARG H 148      24.216  16.751  23.656  1.00 23.39           N  
ATOM   1083  CZ  ARG H 148      24.338  16.851  22.300  1.00 22.98           C  
ATOM   1084  NH1 ARG H 148      23.746  15.921  21.492  1.00 20.97           N1+
ATOM   1085  NH2 ARG H 148      25.048  17.879  21.753  1.00 24.10           N  
ATOM   1086  C   ARG H 148      24.406  14.838  28.368  1.00 18.27           C  
ATOM   1087  O   ARG H 148      24.858  15.928  28.719  1.00 18.54           O  
ATOM   1088  N   GLN H 149      25.164  13.724  28.314  1.00 19.25           N  
ATOM   1089  CA  GLN H 149      26.577  13.835  28.524  1.00 18.99           C  
ATOM   1090  CB  GLN H 149      27.052  13.464  29.941  1.00 19.39           C  
ATOM   1091  CG  GLN H 149      26.867  12.002  30.333  1.00 21.54           C  
ATOM   1092  CD  GLN H 149      27.393  11.865  31.756  1.00 23.28           C  
ATOM   1093  OE1 GLN H 149      27.090  10.898  32.451  1.00 23.66           O  
ATOM   1094  NE2 GLN H 149      28.207  12.859  32.207  1.00 22.18           N  
ATOM   1095  C   GLN H 149      27.281  12.972  27.530  1.00 21.31           C  
ATOM   1096  O   GLN H 149      27.047  11.768  27.438  1.00 21.49           O  
ATOM   1097  N   ALA H 150      28.182  13.591  26.741  1.00 21.20           N  
ATOM   1098  CA  ALA H 150      28.946  12.872  25.762  1.00 23.56           C  
ATOM   1099  CB  ALA H 150      29.680  13.782  24.761  1.00 25.40           C  
ATOM   1100  C   ALA H 150      29.966  12.081  26.518  1.00 28.06           C  
ATOM   1101  O   ALA H 150      30.289  12.404  27.661  1.00 27.62           O  
ATOM   1102  N   PRO H 151      30.489  11.041  25.927  1.00 27.47           N  
ATOM   1103  CA  PRO H 151      31.422  10.236  26.654  1.00 28.42           C  
ATOM   1104  CD  PRO H 151      29.773  10.274  24.920  1.00 27.49           C  
ATOM   1105  CB  PRO H 151      31.668   9.004  25.788  1.00 27.49           C  
ATOM   1106  CG  PRO H 151      30.339   8.846  25.019  1.00 28.22           C  
ATOM   1107  C   PRO H 151      32.638  11.010  27.041  1.00 29.67           C  
ATOM   1108  O   PRO H 151      33.273  11.617  26.180  1.00 29.06           O  
ATOM   1109  N   GLY H 152      32.979  10.993  28.343  1.00 30.59           N  
ATOM   1110  CA  GLY H 152      34.157  11.651  28.823  1.00 30.08           C  
ATOM   1111  C   GLY H 152      33.941  13.137  28.861  1.00 35.34           C  
ATOM   1112  O   GLY H 152      34.890  13.890  29.073  1.00 33.34           O  
ATOM   1113  N   GLN H 153      32.689  13.605  28.678  1.00 30.00           N  
ATOM   1114  CA  GLN H 153      32.435  15.023  28.642  0.84 27.74           C  
ATOM   1115  CB  GLN H 153      31.732  15.479  27.351  0.84 27.52           C  
ATOM   1116  CG  GLN H 153      32.526  15.191  26.074  0.84 32.62           C  
ATOM   1117  CD  GLN H 153      33.683  16.176  25.974  0.84 38.23           C  
ATOM   1118  OE1 GLN H 153      34.847  15.785  25.901  0.84 43.73           O  
ATOM   1119  NE2 GLN H 153      33.355  17.495  25.962  0.84 43.37           N  
ATOM   1120  C   GLN H 153      31.519  15.372  29.781  1.00 26.34           C  
ATOM   1121  O   GLN H 153      31.122  14.510  30.565  1.00 27.09           O  
ATOM   1122  N   GLY H 154      31.184  16.676  29.911  1.00 24.92           N  
ATOM   1123  CA  GLY H 154      30.368  17.149  30.999  1.00 23.97           C  
ATOM   1124  C   GLY H 154      28.912  17.143  30.627  1.00 23.40           C  
ATOM   1125  O   GLY H 154      28.533  16.764  29.523  1.00 23.16           O  
ATOM   1126  N   LEU H 155      28.062  17.593  31.576  1.00 21.23           N  
ATOM   1127  CA  LEU H 155      26.629  17.638  31.419  1.00 18.97           C  
ATOM   1128  CB  LEU H 155      25.884  17.807  32.753  1.00 18.40           C  
ATOM   1129  CG  LEU H 155      26.053  16.617  33.717  1.00 20.47           C  
ATOM   1130  CD1 LEU H 155      25.284  16.854  35.024  1.00 20.72           C  
ATOM   1131  CD2 LEU H 155      25.673  15.288  33.043  1.00 20.12           C  
ATOM   1132  C   LEU H 155      26.254  18.800  30.548  1.00 19.18           C  
ATOM   1133  O   LEU H 155      26.885  19.857  30.583  1.00 19.64           O  
ATOM   1134  N   GLU H 156      25.193  18.618  29.726  1.00 19.66           N  
ATOM   1135  CA  GLU H 156      24.718  19.660  28.858  1.00 19.63           C  
ATOM   1136  CB  GLU H 156      25.132  19.429  27.395  1.00 20.76           C  
ATOM   1137  CG  GLU H 156      24.926  20.635  26.478  1.00 25.31           C  
ATOM   1138  CD  GLU H 156      25.437  20.250  25.097  1.00 34.32           C  
ATOM   1139  OE1 GLU H 156      25.962  19.114  24.956  1.00 34.34           O  
ATOM   1140  OE2 GLU H 156      25.313  21.087  24.164  1.00 37.22           O1-
ATOM   1141  C   GLU H 156      23.219  19.649  28.936  1.00 19.68           C  
ATOM   1142  O   GLU H 156      22.596  18.599  28.798  1.00 18.72           O  
ATOM   1143  N   TRP H 157      22.591  20.829  29.134  1.00 20.16           N  
ATOM   1144  CA  TRP H 157      21.163  20.868  29.316  1.00 19.42           C  
ATOM   1145  CB  TRP H 157      20.724  21.987  30.275  1.00 19.27           C  
ATOM   1146  CG  TRP H 157      19.243  22.050  30.559  1.00 20.29           C  
ATOM   1147  CD2 TRP H 157      18.365  23.073  30.062  1.00 20.05           C  
ATOM   1148  CD1 TRP H 157      18.482  21.243  31.354  1.00 20.26           C  
ATOM   1149  NE1 TRP H 157      17.186  21.699  31.382  1.00 20.80           N  
ATOM   1150  CE2 TRP H 157      17.099  22.825  30.592  1.00 20.28           C  
ATOM   1151  CE3 TRP H 157      18.596  24.136  29.239  1.00 20.54           C  
ATOM   1152  CZ2 TRP H 157      16.040  23.640  30.307  1.00 21.06           C  
ATOM   1153  CZ3 TRP H 157      17.525  24.951  28.948  1.00 21.46           C  
ATOM   1154  CH2 TRP H 157      16.270  24.710  29.471  1.00 21.59           C  
ATOM   1155  C   TRP H 157      20.491  21.090  28.000  1.00 19.30           C  
ATOM   1156  O   TRP H 157      20.766  22.071  27.314  1.00 21.61           O  
ATOM   1157  N   MET H 158      19.676  20.101  27.573  1.00 19.39           N  
ATOM   1158  CA  MET H 158      18.917  20.141  26.353  1.00 21.41           C  
ATOM   1159  CB  MET H 158      18.486  18.731  25.922  1.00 20.77           C  
ATOM   1160  CG  MET H 158      19.692  17.812  25.717  1.00 22.96           C  
ATOM   1161  SD  MET H 158      19.297  16.114  25.206  1.00 29.26           S  
ATOM   1162  CE  MET H 158      18.960  16.553  23.479  1.00 24.28           C  
ATOM   1163  C   MET H 158      17.692  21.004  26.428  1.00 22.24           C  
ATOM   1164  O   MET H 158      17.421  21.790  25.522  1.00 22.93           O  
ATOM   1165  N   GLY H 159      16.912  20.881  27.524  1.00 20.26           N  
ATOM   1166  CA  GLY H 159      15.677  21.613  27.645  1.00 19.49           C  
ATOM   1167  C   GLY H 159      14.788  20.856  28.587  1.00 21.72           C  
ATOM   1168  O   GLY H 159      15.215  19.900  29.229  1.00 20.82           O  
ATOM   1169  N   GLY H 160      13.509  21.263  28.703  1.00 22.11           N  
ATOM   1170  CA  GLY H 160      12.652  20.563  29.613  1.00 22.26           C  
ATOM   1171  C   GLY H 160      11.242  20.971  29.360  1.00 22.56           C  
ATOM   1172  O   GLY H 160      10.963  21.810  28.505  1.00 23.17           O  
ATOM   1173  N   ILE H 161      10.304  20.338  30.088  1.00 22.60           N  
ATOM   1174  CA  ILE H 161       8.918  20.671  29.929  1.00 23.75           C  
ATOM   1175  CB  ILE H 161       8.254  19.881  28.836  1.00 24.39           C  
ATOM   1176  CG1 ILE H 161       6.848  20.429  28.541  1.00 25.73           C  
ATOM   1177  CG2 ILE H 161       8.284  18.395  29.233  1.00 25.76           C  
ATOM   1178  CD1 ILE H 161       6.235  19.873  27.255  1.00 26.97           C  
ATOM   1179  C   ILE H 161       8.179  20.389  31.203  1.00 24.28           C  
ATOM   1180  O   ILE H 161       8.594  19.553  32.005  1.00 23.26           O  
ATOM   1181  N   ILE H 162       7.063  21.116  31.424  1.00 26.50           N  
ATOM   1182  CA  ILE H 162       6.172  20.797  32.507  1.00 28.12           C  
ATOM   1183  CB  ILE H 162       5.657  21.997  33.251  1.00 27.78           C  
ATOM   1184  CG1 ILE H 162       6.814  22.706  33.977  1.00 47.44           C  
ATOM   1185  CG2 ILE H 162       4.533  21.537  34.193  1.00 44.81           C  
ATOM   1186  CD1 ILE H 162       6.438  24.068  34.557  1.00 48.09           C  
ATOM   1187  C   ILE H 162       5.017  20.095  31.835  1.00 30.11           C  
ATOM   1188  O   ILE H 162       4.357  20.655  30.962  1.00 30.84           O  
ATOM   1189  N   PRO H 163       4.678  18.913  32.208  1.00 24.82           N  
ATOM   1190  CA  PRO H 163       3.578  18.295  31.525  1.00 26.32           C  
ATOM   1191  CD  PRO H 163       5.656  17.936  32.641  1.00 25.26           C  
ATOM   1192  CB  PRO H 163       3.636  16.809  31.899  1.00 26.52           C  
ATOM   1193  CG  PRO H 163       4.793  16.699  32.916  1.00 25.28           C  
ATOM   1194  C   PRO H 163       2.231  18.951  31.685  1.00 27.90           C  
ATOM   1195  O   PRO H 163       1.439  18.879  30.746  1.00 29.26           O  
ATOM   1196  N   PHE H 164       1.933  19.578  32.845  1.00 29.43           N  
ATOM   1197  CA  PHE H 164       0.640  20.179  33.043  1.00 31.81           C  
ATOM   1198  CB  PHE H 164       0.427  20.675  34.484  1.00 32.64           C  
ATOM   1199  CG  PHE H 164      -0.936  21.270  34.557  1.00  0.00           C  
ATOM   1200  CD1 PHE H 164      -2.039  20.469  34.753  1.00 41.64           C  
ATOM   1201  CD2 PHE H 164      -1.114  22.628  34.433  1.00  0.00           C  
ATOM   1202  CE1 PHE H 164      -3.299  21.018  34.822  1.00  0.00           C  
ATOM   1203  CE2 PHE H 164      -2.370  23.181  34.500  1.00  0.00           C  
ATOM   1204  CZ  PHE H 164      -3.465  22.376  34.695  1.00  0.00           C  
ATOM   1205  C   PHE H 164       0.507  21.363  32.139  1.00 31.98           C  
ATOM   1206  O   PHE H 164      -0.514  21.562  31.480  1.00 31.93           O  
ATOM   1207  N   PHE H 165       1.563  22.191  32.131  1.00 31.31           N  
ATOM   1208  CA  PHE H 165       1.608  23.410  31.389  1.00 31.30           C  
ATOM   1209  CB  PHE H 165       2.903  24.162  31.706  1.00 31.91           C  
ATOM   1210  CG  PHE H 165       2.688  25.581  31.368  1.00 34.64           C  
ATOM   1211  CD1 PHE H 165       2.883  26.044  30.091  1.00 42.46           C  
ATOM   1212  CD2 PHE H 165       2.272  26.442  32.353  1.00 35.11           C  
ATOM   1213  CE1 PHE H 165       2.672  27.369  29.802  1.00 43.70           C  
ATOM   1214  CE2 PHE H 165       2.062  27.767  32.069  1.00 46.61           C  
ATOM   1215  CZ  PHE H 165       2.263  28.232  30.791  1.00 37.24           C  
ATOM   1216  C   PHE H 165       1.641  23.078  29.932  1.00 30.41           C  
ATOM   1217  O   PHE H 165       0.860  23.591  29.132  1.00 31.07           O  
ATOM   1218  N   GLY H 166       2.556  22.166  29.563  1.00 29.20           N  
ATOM   1219  CA  GLY H 166       2.707  21.759  28.201  1.00 28.61           C  
ATOM   1220  C   GLY H 166       3.521  22.747  27.401  1.00 28.28           C  
ATOM   1221  O   GLY H 166       3.348  22.787  26.185  1.00 28.49           O  
ATOM   1222  N   THR H 167       4.416  23.581  27.997  1.00 34.08           N  
ATOM   1223  CA  THR H 167       5.119  24.442  27.074  1.00 31.21           C  
ATOM   1224  CB  THR H 167       4.951  25.908  27.346  1.00 32.65           C  
ATOM   1225  OG1 THR H 167       3.575  26.257  27.297  1.00 56.33           O  
ATOM   1226  CG2 THR H 167       5.727  26.697  26.278  1.00 54.37           C  
ATOM   1227  C   THR H 167       6.579  24.126  27.203  1.00 31.11           C  
ATOM   1228  O   THR H 167       7.178  24.341  28.250  1.00 30.43           O  
ATOM   1229  N   THR H 168       7.210  23.630  26.123  1.00 30.83           N  
ATOM   1230  CA  THR H 168       8.579  23.197  26.186  1.00 28.92           C  
ATOM   1231  CB  THR H 168       8.924  22.275  25.059  1.00 29.74           C  
ATOM   1232  OG1 THR H 168       8.644  22.912  23.822  1.00 20.55           O  
ATOM   1233  CG2 THR H 168       8.091  20.991  25.189  1.00 19.40           C  
ATOM   1234  C   THR H 168       9.535  24.353  26.136  1.00 29.48           C  
ATOM   1235  O   THR H 168       9.281  25.367  25.489  1.00 29.85           O  
ATOM   1236  N   ASN H 169      10.677  24.203  26.852  1.00 28.14           N  
ATOM   1237  CA  ASN H 169      11.743  25.170  26.873  1.00 27.40           C  
ATOM   1238  CB  ASN H 169      12.142  25.633  28.285  1.00 28.60           C  
ATOM   1239  CG  ASN H 169      11.022  26.477  28.869  1.00 45.42           C  
ATOM   1240  OD1 ASN H 169      10.667  27.525  28.333  1.00 41.44           O  
ATOM   1241  ND2 ASN H 169      10.448  26.007  30.006  1.00 45.08           N  
ATOM   1242  C   ASN H 169      12.948  24.466  26.324  1.00 26.83           C  
ATOM   1243  O   ASN H 169      13.167  23.293  26.619  1.00 26.44           O  
ATOM   1244  N   TYR H 170      13.771  25.162  25.509  1.00 26.13           N  
ATOM   1245  CA  TYR H 170      14.897  24.485  24.929  1.00 24.83           C  
ATOM   1246  CB  TYR H 170      14.785  24.257  23.410  1.00 24.25           C  
ATOM   1247  CG  TYR H 170      13.658  23.334  23.099  1.00 24.91           C  
ATOM   1248  CD1 TYR H 170      13.782  21.978  23.295  1.00 26.12           C  
ATOM   1249  CD2 TYR H 170      12.484  23.828  22.581  1.00 27.56           C  
ATOM   1250  CE1 TYR H 170      12.742  21.131  22.994  1.00 26.72           C  
ATOM   1251  CE2 TYR H 170      11.441  22.987  22.278  1.00 28.15           C  
ATOM   1252  CZ  TYR H 170      11.569  21.635  22.484  1.00 27.32           C  
ATOM   1253  OH  TYR H 170      10.500  20.770  22.173  1.00 28.19           O  
ATOM   1254  C   TYR H 170      16.141  25.299  25.098  1.00 24.73           C  
ATOM   1255  O   TYR H 170      16.105  26.507  25.328  1.00 26.85           O  
ATOM   1256  N   ALA H 171      17.298  24.611  25.016  1.00 22.56           N  
ATOM   1257  CA  ALA H 171      18.562  25.280  25.028  1.00 23.89           C  
ATOM   1258  CB  ALA H 171      19.761  24.343  25.251  1.00 24.89           C  
ATOM   1259  C   ALA H 171      18.702  25.899  23.675  1.00 25.42           C  
ATOM   1260  O   ALA H 171      18.185  25.380  22.687  1.00 24.57           O  
ATOM   1261  N   GLN H 172      19.420  27.032  23.600  1.00 28.82           N  
ATOM   1262  CA  GLN H 172      19.551  27.759  22.369  1.00 32.34           C  
ATOM   1263  CB  GLN H 172      20.397  29.035  22.532  1.00 35.94           C  
ATOM   1264  CG  GLN H 172      19.791  30.067  23.486  1.00 44.09           C  
ATOM   1265  CD  GLN H 172      18.532  30.620  22.837  1.00 54.96           C  
ATOM   1266  OE1 GLN H 172      18.512  30.913  21.642  1.00 56.58           O  
ATOM   1267  NE2 GLN H 172      17.445  30.759  23.643  1.00 58.29           N  
ATOM   1268  C   GLN H 172      20.242  26.906  21.353  1.00 31.22           C  
ATOM   1269  O   GLN H 172      19.867  26.890  20.183  1.00 32.86           O  
ATOM   1270  N   LYS H 173      21.265  26.155  21.791  1.00 32.07           N  
ATOM   1271  CA  LYS H 173      22.094  25.364  20.923  1.00 32.33           C  
ATOM   1272  CB  LYS H 173      23.167  24.635  21.749  1.00 35.32           C  
ATOM   1273  CG  LYS H 173      24.199  23.839  20.956  1.00 35.61           C  
ATOM   1274  CD  LYS H 173      25.380  23.408  21.834  1.00 37.74           C  
ATOM   1275  CE  LYS H 173      26.430  22.550  21.127  1.00 40.00           C  
ATOM   1276  NZ  LYS H 173      27.506  22.189  22.079  1.00 40.11           N1+
ATOM   1277  C   LYS H 173      21.275  24.328  20.209  1.00 33.95           C  
ATOM   1278  O   LYS H 173      21.488  24.074  19.023  1.00 35.49           O  
ATOM   1279  N   PHE H 174      20.357  23.678  20.945  1.00 33.88           N  
ATOM   1280  CA  PHE H 174      19.480  22.625  20.498  1.00 33.15           C  
ATOM   1281  CB  PHE H 174      18.927  21.765  21.644  1.00 31.51           C  
ATOM   1282  CG  PHE H 174      20.061  20.937  22.127  1.00 31.38           C  
ATOM   1283  CD1 PHE H 174      20.476  19.847  21.397  1.00 31.60           C  
ATOM   1284  CD2 PHE H 174      20.702  21.241  23.305  1.00 28.94           C  
ATOM   1285  CE1 PHE H 174      21.523  19.071  21.830  1.00 32.35           C  
ATOM   1286  CE2 PHE H 174      21.748  20.468  23.743  1.00 32.32           C  
ATOM   1287  CZ  PHE H 174      22.160  19.383  23.007  1.00 33.03           C  
ATOM   1288  C   PHE H 174      18.305  23.102  19.704  1.00 34.38           C  
ATOM   1289  O   PHE H 174      17.710  22.300  18.984  1.00 34.57           O  
ATOM   1290  N   GLN H 175      17.889  24.375  19.880  1.00 36.01           N  
ATOM   1291  CA  GLN H 175      16.687  24.887  19.273  0.92 37.30           C  
ATOM   1292  CB  GLN H 175      16.570  26.423  19.327  0.92 39.95           C  
ATOM   1293  CG  GLN H 175      16.344  26.999  20.727  0.92 44.44           C  
ATOM   1294  CD  GLN H 175      14.855  26.947  21.046  0.92 50.76           C  
ATOM   1295  OE1 GLN H 175      14.447  27.163  22.186  0.92 54.27           O  
ATOM   1296  NE2 GLN H 175      14.018  26.660  20.014  0.92 50.09           N  
ATOM   1297  C   GLN H 175      16.592  24.501  17.830  1.00 36.03           C  
ATOM   1298  O   GLN H 175      17.514  24.697  17.039  1.00 36.79           O  
ATOM   1299  N   GLY H 176      15.435  23.902  17.479  1.00 35.80           N  
ATOM   1300  CA  GLY H 176      15.103  23.512  16.142  1.00 36.23           C  
ATOM   1301  C   GLY H 176      15.197  22.021  16.012  1.00 36.91           C  
ATOM   1302  O   GLY H 176      14.282  21.383  15.496  1.00 40.68           O  
ATOM   1303  N   ARG H 177      16.327  21.435  16.447  1.00 31.92           N  
ATOM   1304  CA  ARG H 177      16.557  20.022  16.319  1.00 32.53           C  
ATOM   1305  CB  ARG H 177      18.050  19.658  16.195  1.00 33.38           C  
ATOM   1306  CG  ARG H 177      18.964  20.096  17.336  1.00 33.59           C  
ATOM   1307  CD  ARG H 177      20.422  20.214  16.887  1.00 31.42           C  
ATOM   1308  NE  ARG H 177      20.773  18.937  16.207  1.00 27.35           N  
ATOM   1309  CZ  ARG H 177      21.808  18.173  16.659  1.00 25.04           C  
ATOM   1310  NH1 ARG H 177      22.564  18.588  17.716  1.00 25.23           N1+
ATOM   1311  NH2 ARG H 177      22.087  16.988  16.043  1.00 26.31           N  
ATOM   1312  C   ARG H 177      15.865  19.161  17.341  1.00 30.61           C  
ATOM   1313  O   ARG H 177      15.517  18.019  17.039  1.00 29.03           O  
ATOM   1314  N   LEU H 178      15.657  19.654  18.580  1.00 27.56           N  
ATOM   1315  CA  LEU H 178      15.125  18.800  19.613  1.00 25.90           C  
ATOM   1316  CB  LEU H 178      15.922  18.941  20.933  1.00 27.47           C  
ATOM   1317  CG  LEU H 178      15.512  18.060  22.140  1.00  0.00           C  
ATOM   1318  CD1 LEU H 178      16.536  18.217  23.275  1.00  0.00           C  
ATOM   1319  CD2 LEU H 178      14.097  18.354  22.663  1.00  0.00           C  
ATOM   1320  C   LEU H 178      13.684  19.125  19.859  1.00 27.30           C  
ATOM   1321  O   LEU H 178      13.266  20.278  19.776  1.00 27.29           O  
ATOM   1322  N   THR H 179      12.876  18.075  20.134  1.00 24.24           N  
ATOM   1323  CA  THR H 179      11.493  18.255  20.480  1.00 24.53           C  
ATOM   1324  CB  THR H 179      10.546  17.706  19.453  1.00 27.15           C  
ATOM   1325  OG1 THR H 179      10.763  18.337  18.199  1.00 30.01           O  
ATOM   1326  CG2 THR H 179       9.103  17.946  19.928  1.00 26.94           C  
ATOM   1327  C   THR H 179      11.242  17.500  21.753  1.00 24.58           C  
ATOM   1328  O   THR H 179      11.523  16.304  21.840  1.00 24.31           O  
ATOM   1329  N   ILE H 180      10.688  18.183  22.777  1.00 23.67           N  
ATOM   1330  CA  ILE H 180      10.391  17.543  24.031  1.00 23.84           C  
ATOM   1331  CB  ILE H 180      10.966  18.250  25.226  1.00 22.27           C  
ATOM   1332  CG1 ILE H 180      12.503  18.253  25.156  1.00 25.53           C  
ATOM   1333  CG2 ILE H 180      10.415  17.576  26.493  1.00 24.00           C  
ATOM   1334  CD1 ILE H 180      13.158  19.194  26.165  1.00 23.62           C  
ATOM   1335  C   ILE H 180       8.904  17.539  24.167  1.00 23.90           C  
ATOM   1336  O   ILE H 180       8.237  18.524  23.856  1.00 22.06           O  
ATOM   1337  N   THR H 181       8.344  16.400  24.618  1.00 23.43           N  
ATOM   1338  CA  THR H 181       6.920  16.261  24.686  1.00 24.36           C  
ATOM   1339  CB  THR H 181       6.418  15.502  23.493  1.00 25.52           C  
ATOM   1340  OG1 THR H 181       5.003  15.494  23.445  1.00 28.92           O  
ATOM   1341  CG2 THR H 181       6.965  14.068  23.552  1.00 29.88           C  
ATOM   1342  C   THR H 181       6.574  15.510  25.939  1.00 24.93           C  
ATOM   1343  O   THR H 181       7.422  14.843  26.528  1.00 24.26           O  
ATOM   1344  N   ALA H 182       5.312  15.632  26.408  1.00 25.20           N  
ATOM   1345  CA  ALA H 182       4.909  14.902  27.579  1.00 27.72           C  
ATOM   1346  CB  ALA H 182       4.957  15.735  28.871  1.00 29.25           C  
ATOM   1347  C   ALA H 182       3.494  14.456  27.396  1.00 31.33           C  
ATOM   1348  O   ALA H 182       2.645  15.212  26.922  1.00 32.19           O  
ATOM   1349  N   ASP H 183       3.217  13.196  27.786  1.00 29.43           N  
ATOM   1350  CA  ASP H 183       1.906  12.621  27.688  1.00 31.67           C  
ATOM   1351  CB  ASP H 183       1.895  11.288  26.915  1.00 33.00           C  
ATOM   1352  CG  ASP H 183       0.457  10.864  26.640  1.00 41.33           C  
ATOM   1353  OD1 ASP H 183      -0.437  11.204  27.460  1.00 40.27           O  
ATOM   1354  OD2 ASP H 183       0.235  10.195  25.596  1.00 44.31           O1-
ATOM   1355  C   ASP H 183       1.455  12.349  29.086  1.00 31.57           C  
ATOM   1356  O   ASP H 183       2.008  11.496  29.778  1.00 30.97           O  
ATOM   1357  N   GLY H 184       0.435  13.097  29.538  1.00 31.98           N  
ATOM   1358  CA  GLY H 184      -0.060  12.995  30.881  1.00 32.61           C  
ATOM   1359  C   GLY H 184      -0.687  11.661  31.143  1.00 35.45           C  
ATOM   1360  O   GLY H 184      -0.548  11.109  32.234  1.00 36.63           O  
ATOM   1361  N   SER H 185      -1.420  11.106  30.163  1.00 33.96           N  
ATOM   1362  CA  SER H 185      -2.123   9.881  30.420  1.00 34.02           C  
ATOM   1363  CB  SER H 185      -2.881   9.372  29.183  1.00 35.67           C  
ATOM   1364  OG  SER H 185      -3.830  10.341  28.764  1.00 45.01           O  
ATOM   1365  C   SER H 185      -1.141   8.817  30.795  1.00 35.09           C  
ATOM   1366  O   SER H 185      -1.334   8.095  31.773  1.00 36.45           O  
ATOM   1367  N   THR H 186      -0.073   8.695  29.987  1.00 33.72           N  
ATOM   1368  CA  THR H 186       0.977   7.724  30.119  1.00 33.75           C  
ATOM   1369  CB  THR H 186       1.768   7.562  28.854  1.00 33.53           C  
ATOM   1370  OG1 THR H 186       2.401   8.784  28.506  1.00 39.13           O  
ATOM   1371  CG2 THR H 186       0.809   7.124  27.734  1.00 40.25           C  
ATOM   1372  C   THR H 186       1.932   8.043  31.239  1.00 32.55           C  
ATOM   1373  O   THR H 186       2.604   7.147  31.749  1.00 33.01           O  
ATOM   1374  N   ASN H 187       2.040   9.322  31.647  1.00 31.49           N  
ATOM   1375  CA  ASN H 187       3.043   9.714  32.603  0.90 30.03           C  
ATOM   1376  CB  ASN H 187       3.012   8.972  33.952  0.90 31.73           C  
ATOM   1377  CG  ASN H 187       1.801   9.491  34.699  1.00 32.39           C  
ATOM   1378  OD1 ASN H 187       1.484  10.675  34.615  1.00 29.26           O  
ATOM   1379  ND2 ASN H 187       1.101   8.593  35.443  1.00 41.54           N  
ATOM   1380  C   ASN H 187       4.374   9.455  31.983  1.00 28.20           C  
ATOM   1381  O   ASN H 187       5.293   8.951  32.627  1.00 28.84           O  
ATOM   1382  N   THR H 188       4.500   9.801  30.688  1.00 27.28           N  
ATOM   1383  CA  THR H 188       5.744   9.585  30.016  1.00 26.73           C  
ATOM   1384  CB  THR H 188       5.650   8.535  28.948  1.00 28.25           C  
ATOM   1385  OG1 THR H 188       5.202   7.308  29.507  1.00 29.98           O  
ATOM   1386  CG2 THR H 188       7.035   8.348  28.310  1.00 26.42           C  
ATOM   1387  C   THR H 188       6.162  10.861  29.352  1.00 26.78           C  
ATOM   1388  O   THR H 188       5.333  11.634  28.874  1.00 26.45           O  
ATOM   1389  N   ALA H 189       7.486  11.112  29.317  1.00 23.79           N  
ATOM   1390  CA  ALA H 189       8.033  12.278  28.684  1.00 23.08           C  
ATOM   1391  CB  ALA H 189       8.955  13.090  29.585  1.00 23.05           C  
ATOM   1392  C   ALA H 189       8.916  11.797  27.580  1.00 22.74           C  
ATOM   1393  O   ALA H 189       9.485  10.711  27.674  1.00 23.60           O  
ATOM   1394  N   TYR H 190       9.059  12.596  26.500  1.00 21.49           N  
ATOM   1395  CA  TYR H 190       9.866  12.131  25.409  1.00 22.66           C  
ATOM   1396  CB  TYR H 190       9.071  11.777  24.138  1.00 22.65           C  
ATOM   1397  CG  TYR H 190       8.021  10.761  24.443  1.00 23.55           C  
ATOM   1398  CD1 TYR H 190       8.342   9.442  24.653  1.00 23.87           C  
ATOM   1399  CD2 TYR H 190       6.702  11.136  24.537  1.00 24.18           C  
ATOM   1400  CE1 TYR H 190       7.366   8.514  24.932  1.00 27.36           C  
ATOM   1401  CE2 TYR H 190       5.721  10.214  24.815  1.00 25.94           C  
ATOM   1402  CZ  TYR H 190       6.052   8.897  25.012  1.00 28.00           C  
ATOM   1403  OH  TYR H 190       5.051   7.944  25.298  1.00 32.96           O  
ATOM   1404  C   TYR H 190      10.808  13.215  24.979  1.00 21.74           C  
ATOM   1405  O   TYR H 190      10.567  14.401  25.198  1.00 21.75           O  
ATOM   1406  N   MET H 191      11.940  12.806  24.368  1.00 21.10           N  
ATOM   1407  CA  MET H 191      12.874  13.736  23.809  1.00 21.27           C  
ATOM   1408  CB  MET H 191      14.164  13.862  24.640  1.00 21.46           C  
ATOM   1409  CG  MET H 191      15.132  14.942  24.156  1.00 24.20           C  
ATOM   1410  SD  MET H 191      15.989  14.553  22.601  1.00 31.47           S  
ATOM   1411  CE  MET H 191      16.979  13.203  23.305  1.00 26.49           C  
ATOM   1412  C   MET H 191      13.231  13.208  22.451  1.00 21.44           C  
ATOM   1413  O   MET H 191      13.663  12.063  22.322  1.00 22.44           O  
ATOM   1414  N   GLN H 192      13.049  14.028  21.394  1.00 20.92           N  
ATOM   1415  CA  GLN H 192      13.359  13.570  20.068  1.00 21.98           C  
ATOM   1416  CB  GLN H 192      12.149  13.598  19.118  1.00 24.26           C  
ATOM   1417  CG  GLN H 192      12.463  13.108  17.703  1.00 26.49           C  
ATOM   1418  CD  GLN H 192      11.181  13.178  16.884  1.00 36.10           C  
ATOM   1419  OE1 GLN H 192      10.145  13.630  17.368  1.00 34.80           O  
ATOM   1420  NE2 GLN H 192      11.254  12.723  15.605  1.00  0.00           N  
ATOM   1421  C   GLN H 192      14.406  14.479  19.500  1.00 23.43           C  
ATOM   1422  O   GLN H 192      14.239  15.699  19.461  1.00 25.07           O  
ATOM   1423  N   LEU H 193      15.532  13.892  19.044  1.00 21.87           N  
ATOM   1424  CA  LEU H 193      16.614  14.661  18.497  1.00 21.83           C  
ATOM   1425  CB  LEU H 193      17.941  14.380  19.225  1.00 19.68           C  
ATOM   1426  CG  LEU H 193      19.149  15.173  18.704  1.00 20.55           C  
ATOM   1427  CD1 LEU H 193      18.940  16.686  18.885  1.00 23.36           C  
ATOM   1428  CD2 LEU H 193      20.450  14.680  19.353  1.00 21.20           C  
ATOM   1429  C   LEU H 193      16.760  14.251  17.062  1.00 23.49           C  
ATOM   1430  O   LEU H 193      16.862  13.064  16.756  1.00 23.71           O  
ATOM   1431  N   ASP H 194      16.756  15.241  16.144  0.93 24.90           N  
ATOM   1432  CA  ASP H 194      16.821  14.972  14.735  0.86 25.29           C  
ATOM   1433  CB  ASP H 194      15.842  15.850  13.938  0.86 29.10           C  
ATOM   1434  CG  ASP H 194      14.425  15.505  14.377  0.81 27.22           C  
ATOM   1435  OD1 ASP H 194      14.027  14.319  14.236  0.81 31.30           O  
ATOM   1436  OD2 ASP H 194      13.725  16.425  14.876  1.00  0.00           O1-
ATOM   1437  C   ASP H 194      18.195  15.296  14.225  0.93 25.17           C  
ATOM   1438  O   ASP H 194      19.024  15.855  14.940  0.93 24.64           O  
ATOM   1439  N   SER H 195      18.454  14.940  12.946  1.00 25.20           N  
ATOM   1440  CA  SER H 195      19.692  15.239  12.277  1.00 26.39           C  
ATOM   1441  CB  SER H 195      19.838  16.725  11.895  1.00 29.76           C  
ATOM   1442  OG  SER H 195      19.898  17.534  13.060  1.00 32.65           O  
ATOM   1443  C   SER H 195      20.844  14.852  13.145  1.00 24.99           C  
ATOM   1444  O   SER H 195      21.713  15.672  13.442  1.00 26.23           O  
ATOM   1445  N   LEU H 196      20.899  13.567  13.546  1.00 24.20           N  
ATOM   1446  CA  LEU H 196      21.918  13.092  14.442  1.00 23.86           C  
ATOM   1447  CB  LEU H 196      21.689  11.640  14.906  1.00 23.53           C  
ATOM   1448  CG  LEU H 196      20.481  11.458  15.840  1.00 22.88           C  
ATOM   1449  CD1 LEU H 196      20.319   9.990  16.262  1.00 22.06           C  
ATOM   1450  CD2 LEU H 196      20.574  12.396  17.056  1.00 21.55           C  
ATOM   1451  C   LEU H 196      23.269  13.142  13.795  1.00 26.89           C  
ATOM   1452  O   LEU H 196      23.421  12.931  12.594  1.00 26.01           O  
ATOM   1453  N   ARG H 197      24.287  13.432  14.634  1.00 26.81           N  
ATOM   1454  CA  ARG H 197      25.662  13.546  14.235  0.91 28.00           C  
ATOM   1455  CB  ARG H 197      26.183  14.981  14.383  0.91 31.13           C  
ATOM   1456  CG  ARG H 197      25.311  15.994  13.648  0.84 35.79           C  
ATOM   1457  CD  ARG H 197      25.490  17.440  14.108  0.84 37.49           C  
ATOM   1458  NE  ARG H 197      24.566  18.271  13.286  0.84 40.07           N  
ATOM   1459  CZ  ARG H 197      23.969  19.377  13.818  0.84 37.87           C  
ATOM   1460  NH1 ARG H 197      24.187  19.712  15.122  0.84 40.10           N1+
ATOM   1461  NH2 ARG H 197      23.153  20.150  13.043  0.84 33.24           N  
ATOM   1462  C   ARG H 197      26.450  12.726  15.211  1.00 29.74           C  
ATOM   1463  O   ARG H 197      25.924  12.279  16.230  1.00 27.51           O  
ATOM   1464  N   SER H 198      27.746  12.505  14.919  1.00 29.47           N  
ATOM   1465  CA  SER H 198      28.583  11.722  15.782  1.00 30.38           C  
ATOM   1466  CB  SER H 198      30.000  11.514  15.221  1.00 32.29           C  
ATOM   1467  OG  SER H 198      30.679  12.757  15.131  1.00 36.12           O  
ATOM   1468  C   SER H 198      28.718  12.435  17.093  1.00 27.83           C  
ATOM   1469  O   SER H 198      28.911  11.810  18.135  1.00 29.67           O  
ATOM   1470  N   GLU H 199      28.594  13.772  17.068  1.00 27.01           N  
ATOM   1471  CA  GLU H 199      28.733  14.606  18.227  1.00 28.52           C  
ATOM   1472  CB  GLU H 199      28.573  16.097  17.898  1.00 30.07           C  
ATOM   1473  CG  GLU H 199      29.677  16.644  16.996  1.00 37.33           C  
ATOM   1474  CD  GLU H 199      29.323  18.085  16.676  1.00 46.47           C  
ATOM   1475  OE1 GLU H 199      28.210  18.523  17.074  1.00 43.44           O  
ATOM   1476  OE2 GLU H 199      30.159  18.769  16.026  1.00 50.26           O1-
ATOM   1477  C   GLU H 199      27.650  14.260  19.200  1.00 27.48           C  
ATOM   1478  O   GLU H 199      27.814  14.430  20.405  1.00 27.97           O  
ATOM   1479  N   ASP H 200      26.498  13.810  18.678  1.00 25.15           N  
ATOM   1480  CA  ASP H 200      25.310  13.475  19.412  1.00 23.01           C  
ATOM   1481  CB  ASP H 200      24.094  13.283  18.493  1.00 23.86           C  
ATOM   1482  CG  ASP H 200      23.770  14.646  17.895  1.00 25.43           C  
ATOM   1483  OD1 ASP H 200      24.115  15.675  18.536  1.00 25.34           O  
ATOM   1484  OD2 ASP H 200      23.180  14.677  16.783  1.00 26.14           O1-
ATOM   1485  C   ASP H 200      25.482  12.231  20.240  1.00 22.12           C  
ATOM   1486  O   ASP H 200      24.656  11.962  21.111  1.00 21.32           O  
ATOM   1487  N   THR H 201      26.491  11.383  19.955  1.00 21.12           N  
ATOM   1488  CA  THR H 201      26.632  10.200  20.762  1.00 21.50           C  
ATOM   1489  CB  THR H 201      27.812   9.347  20.406  1.00 24.05           C  
ATOM   1490  OG1 THR H 201      29.016  10.082  20.553  1.00 24.37           O  
ATOM   1491  CG2 THR H 201      27.662   8.881  18.957  1.00 22.26           C  
ATOM   1492  C   THR H 201      26.803  10.618  22.188  1.00 21.48           C  
ATOM   1493  O   THR H 201      27.691  11.406  22.513  1.00 22.59           O  
ATOM   1494  N   ALA H 202      25.935  10.095  23.080  1.00 20.14           N  
ATOM   1495  CA  ALA H 202      26.030  10.457  24.466  1.00 20.37           C  
ATOM   1496  CB  ALA H 202      25.782  11.954  24.722  1.00 19.76           C  
ATOM   1497  C   ALA H 202      24.986   9.706  25.228  1.00 19.57           C  
ATOM   1498  O   ALA H 202      24.153   9.005  24.653  1.00 19.19           O  
ATOM   1499  N   VAL H 203      25.042   9.810  26.572  1.00 19.19           N  
ATOM   1500  CA  VAL H 203      24.031   9.228  27.404  1.00 18.25           C  
ATOM   1501  CB  VAL H 203      24.536   8.775  28.743  1.00 19.60           C  
ATOM   1502  CG1 VAL H 203      23.343   8.265  29.571  1.00 19.59           C  
ATOM   1503  CG2 VAL H 203      25.635   7.721  28.522  1.00 21.81           C  
ATOM   1504  C   VAL H 203      23.042  10.325  27.643  1.00 19.07           C  
ATOM   1505  O   VAL H 203      23.424  11.447  27.971  1.00 17.89           O  
ATOM   1506  N   TYR H 204      21.738  10.029  27.479  1.00 17.89           N  
ATOM   1507  CA  TYR H 204      20.736  11.042  27.648  1.00 17.27           C  
ATOM   1508  CB  TYR H 204      19.714  11.098  26.496  1.00 17.79           C  
ATOM   1509  CG  TYR H 204      20.413  11.607  25.281  1.00 17.88           C  
ATOM   1510  CD1 TYR H 204      21.110  10.761  24.451  1.00 19.41           C  
ATOM   1511  CD2 TYR H 204      20.370  12.944  24.968  1.00 18.63           C  
ATOM   1512  CE1 TYR H 204      21.750  11.243  23.331  1.00 18.55           C  
ATOM   1513  CE2 TYR H 204      21.007  13.430  23.850  1.00 18.23           C  
ATOM   1514  CZ  TYR H 204      21.701  12.580  23.027  1.00 17.93           C  
ATOM   1515  OH  TYR H 204      22.355  13.078  21.880  1.00 20.53           O  
ATOM   1516  C   TYR H 204      19.979  10.732  28.899  1.00 17.91           C  
ATOM   1517  O   TYR H 204      19.512   9.611  29.094  1.00 19.29           O  
ATOM   1518  N   TYR H 205      19.840  11.742  29.788  1.00 18.70           N  
ATOM   1519  CA  TYR H 205      19.180  11.538  31.046  1.00 17.43           C  
ATOM   1520  CB  TYR H 205      20.012  11.957  32.275  1.00 16.82           C  
ATOM   1521  CG  TYR H 205      21.175  11.047  32.469  1.00 17.47           C  
ATOM   1522  CD1 TYR H 205      21.008   9.832  33.090  1.00 18.09           C  
ATOM   1523  CD2 TYR H 205      22.435  11.417  32.055  1.00 18.73           C  
ATOM   1524  CE1 TYR H 205      22.075   8.988  33.282  1.00 19.42           C  
ATOM   1525  CE2 TYR H 205      23.508  10.578  32.245  1.00 18.20           C  
ATOM   1526  CZ  TYR H 205      23.327   9.362  32.859  1.00 20.02           C  
ATOM   1527  OH  TYR H 205      24.426   8.499  33.055  1.00 24.63           O  
ATOM   1528  C   TYR H 205      17.968  12.408  31.115  1.00 18.87           C  
ATOM   1529  O   TYR H 205      17.948  13.522  30.589  1.00 18.97           O  
ATOM   1530  N   CYS H 206      16.901  11.877  31.743  1.00 18.97           N  
ATOM   1531  CA  CYS H 206      15.746  12.662  32.052  0.91 18.31           C  
ATOM   1532  CB  CYS H 206      14.397  11.978  31.719  0.91 19.05           C  
ATOM   1533  SG  CYS H 206      14.167  10.379  32.561  0.91 28.14           S  
ATOM   1534  C   CYS H 206      15.825  12.841  33.531  1.00 20.88           C  
ATOM   1535  O   CYS H 206      16.287  11.948  34.240  1.00 21.73           O  
ATOM   1536  N   ALA H 207      15.428  14.021  34.040  1.00 19.53           N  
ATOM   1537  CA  ALA H 207      15.498  14.227  35.457  1.00 19.70           C  
ATOM   1538  CB  ALA H 207      16.739  15.018  35.899  1.00 20.78           C  
ATOM   1539  C   ALA H 207      14.306  15.026  35.863  1.00 21.69           C  
ATOM   1540  O   ALA H 207      13.838  15.895  35.126  1.00 21.91           O  
ATOM   1541  N   GLY H 208      13.782  14.752  37.073  1.00 21.30           N  
ATOM   1542  CA  GLY H 208      12.649  15.508  37.513  1.00 22.84           C  
ATOM   1543  C   GLY H 208      13.142  16.566  38.452  1.00 23.88           C  
ATOM   1544  O   GLY H 208      13.889  16.305  39.393  1.00 22.69           O  
ATOM   1545  N   PRO H 209      12.744  17.775  38.169  1.00 24.41           N  
ATOM   1546  CA  PRO H 209      13.074  18.862  39.047  1.00 24.08           C  
ATOM   1547  CD  PRO H 209      12.792  18.210  36.784  1.00  0.00           C  
ATOM   1548  CB  PRO H 209      13.025  20.142  38.209  1.00 14.33           C  
ATOM   1549  CG  PRO H 209      12.443  19.702  36.852  1.00 13.98           C  
ATOM   1550  C   PRO H 209      12.108  18.846  40.157  1.00 24.84           C  
ATOM   1551  O   PRO H 209      11.127  18.118  40.095  1.00 25.89           O  
ATOM   1552  N   SER H 210      12.270  19.624  41.242  1.00 10.91           N  
ATOM   1553  CA  SER H 210      11.136  19.696  42.131  1.00 10.49           C  
ATOM   1554  CB  SER H 210      11.237  18.820  43.376  1.00 14.68           C  
ATOM   1555  OG  SER H 210       9.950  18.735  43.968  1.00 24.22           O  
ATOM   1556  C   SER H 210      11.114  21.099  42.571  1.00 14.14           C  
ATOM   1557  O   SER H 210      10.470  21.484  43.543  1.00 12.43           O  
ATOM   1558  N   ILE H 211      11.826  21.936  41.829  1.00 13.98           N  
ATOM   1559  CA  ILE H 211      11.752  23.266  42.280  1.00 12.38           C  
ATOM   1560  CB  ILE H 211      12.864  23.682  43.211  1.00  0.00           C  
ATOM   1561  CG1 ILE H 211      12.525  25.019  43.923  1.00  0.00           C  
ATOM   1562  CG2 ILE H 211      14.182  23.636  42.420  1.00  0.00           C  
ATOM   1563  CD1 ILE H 211      13.666  25.675  44.688  1.00  0.00           C  
ATOM   1564  C   ILE H 211      11.822  24.095  41.057  1.00 10.97           C  
ATOM   1565  O   ILE H 211      11.893  23.619  39.930  1.00 12.07           O  
ATOM   1566  N   THR H 212      11.808  25.393  41.294  1.00  8.70           N  
ATOM   1567  CA  THR H 212      11.838  26.411  40.340  1.00  7.50           C  
ATOM   1568  CB  THR H 212      12.081  27.787  40.940  1.00  8.49           C  
ATOM   1569  OG1 THR H 212      13.081  27.710  41.945  1.00 11.09           O  
ATOM   1570  CG2 THR H 212      10.780  28.402  41.489  1.00 11.75           C  
ATOM   1571  C   THR H 212      12.796  26.149  39.248  1.00 10.39           C  
ATOM   1572  O   THR H 212      14.021  26.155  39.387  1.00 10.84           O  
ATOM   1573  N   GLU H 213      12.195  25.739  38.124  1.00  8.91           N  
ATOM   1574  CA  GLU H 213      12.917  26.112  36.974  1.00  7.53           C  
ATOM   1575  CB  GLU H 213      13.900  25.203  36.276  1.00 10.25           C  
ATOM   1576  CG  GLU H 213      13.255  24.106  35.510  1.00 11.16           C  
ATOM   1577  CD  GLU H 213      13.410  22.915  36.400  1.00 10.12           C  
ATOM   1578  OE1 GLU H 213      12.893  22.934  37.544  1.00 10.27           O  
ATOM   1579  OE2 GLU H 213      14.059  21.950  35.927  1.00  0.00           O1-
ATOM   1580  C   GLU H 213      11.903  26.737  36.068  1.00  8.95           C  
ATOM   1581  O   GLU H 213      10.699  26.588  36.266  1.00 10.87           O  
ATOM   1582  N   SER H 214      12.328  27.632  35.196  1.00  9.35           N  
ATOM   1583  CA  SER H 214      11.353  28.124  34.282  1.00  8.61           C  
ATOM   1584  CB  SER H 214      11.715  29.554  33.939  1.00 10.13           C  
ATOM   1585  OG  SER H 214      12.180  30.128  35.150  1.00  0.00           O  
ATOM   1586  C   SER H 214      11.416  27.246  33.065  1.00  9.92           C  
ATOM   1587  O   SER H 214      10.408  26.939  32.447  1.00 13.71           O  
ATOM   1588  N   HIS H 215      12.689  26.966  32.731  1.00  9.50           N  
ATOM   1589  CA  HIS H 215      13.412  26.146  31.805  1.00 11.35           C  
ATOM   1590  ND1 HIS H 215      12.733  22.751  32.525  1.00  0.00           N  
ATOM   1591  CG  HIS H 215      12.223  24.002  32.268  1.00  0.00           C  
ATOM   1592  CB  HIS H 215      12.739  24.917  31.187  1.00  0.00           C  
ATOM   1593  NE2 HIS H 215      11.062  23.056  33.959  1.00  0.00           N  
ATOM   1594  CD2 HIS H 215      11.202  24.175  33.157  1.00  0.00           C  
ATOM   1595  CE1 HIS H 215      12.000  22.226  33.538  1.00  0.00           C  
ATOM   1596  C   HIS H 215      14.513  26.845  31.027  1.00 12.28           C  
ATOM   1597  O   HIS H 215      14.472  27.273  29.872  1.00 11.35           O  
ATOM   1598  N   TYR H 216      15.620  26.724  31.773  1.00 10.50           N  
ATOM   1599  CA  TYR H 216      16.989  27.116  31.927  1.00  9.85           C  
ATOM   1600  CB  TYR H 216      17.325  26.521  33.190  1.00  9.73           C  
ATOM   1601  CG  TYR H 216      16.917  27.363  34.198  1.00 11.00           C  
ATOM   1602  CD1 TYR H 216      16.737  28.589  33.703  1.00 11.73           C  
ATOM   1603  CD2 TYR H 216      16.731  26.887  35.463  1.00  9.95           C  
ATOM   1604  CE1 TYR H 216      16.292  29.477  34.588  1.00 10.28           C  
ATOM   1605  CE2 TYR H 216      16.285  27.801  36.354  1.00 10.08           C  
ATOM   1606  CZ  TYR H 216      16.119  29.082  35.890  1.00 12.11           C  
ATOM   1607  OH  TYR H 216      15.654  30.037  36.780  1.00 13.09           O  
ATOM   1608  C   TYR H 216      17.969  26.317  31.229  1.00 10.31           C  
ATOM   1609  O   TYR H 216      18.008  25.172  31.633  1.00  9.81           O  
ATOM   1610  N   CYS H 217      18.849  26.891  30.323  1.00  9.52           N  
ATOM   1611  CA  CYS H 217      19.838  26.399  29.372  1.00  8.14           C  
ATOM   1612  CB  CYS H 217      19.818  27.035  27.962  1.00 11.12           C  
ATOM   1613  SG  CYS H 217      18.965  28.630  27.804  1.00  0.00           S  
ATOM   1614  C   CYS H 217      21.193  26.023  29.703  1.00  9.30           C  
ATOM   1615  O   CYS H 217      21.691  26.582  30.634  1.00 10.63           O  
ATOM   1616  N   LEU H 218      21.733  25.043  28.895  1.00 10.45           N  
ATOM   1617  CA  LEU H 218      23.016  24.407  28.482  1.00 11.16           C  
ATOM   1618  CB  LEU H 218      23.628  25.262  27.325  1.00  0.00           C  
ATOM   1619  CG  LEU H 218      24.133  24.673  25.966  1.00  0.00           C  
ATOM   1620  CD1 LEU H 218      24.607  25.838  25.073  1.00  0.00           C  
ATOM   1621  CD2 LEU H 218      25.216  23.588  26.032  1.00  0.00           C  
ATOM   1622  C   LEU H 218      24.137  23.846  29.407  1.00 10.79           C  
ATOM   1623  O   LEU H 218      23.907  23.323  30.497  1.00  9.04           O  
ATOM   1624  N   ASP H 219      25.385  23.812  28.782  1.00 10.13           N  
ATOM   1625  CA  ASP H 219      26.822  23.451  28.847  1.00  9.51           C  
ATOM   1626  CB  ASP H 219      27.748  24.725  28.749  1.00 11.15           C  
ATOM   1627  CG  ASP H 219      27.754  25.612  27.476  1.00  0.00           C  
ATOM   1628  OD1 ASP H 219      27.424  25.144  26.351  1.00  0.00           O  
ATOM   1629  OD2 ASP H 219      28.143  26.801  27.624  1.00  0.00           O1-
ATOM   1630  C   ASP H 219      27.262  22.913  30.131  1.00 10.67           C  
ATOM   1631  O   ASP H 219      26.816  23.409  31.100  1.00 11.46           O  
ATOM   1632  N   CYS H 220      28.137  21.917  30.263  1.00 10.18           N  
ATOM   1633  CA  CYS H 220      28.670  21.472  31.552  1.00  8.95           C  
ATOM   1634  CB  CYS H 220      28.677  20.077  32.263  1.00  8.02           C  
ATOM   1635  SG  CYS H 220      28.028  19.638  33.894  1.00  0.00           S  
ATOM   1636  C   CYS H 220      29.742  20.541  30.888  1.00  9.68           C  
ATOM   1637  O   CYS H 220      29.337  20.077  29.847  1.00 11.50           O  
ATOM   1638  N   ALA H 221      30.959  20.066  31.424  1.00 10.96           N  
ATOM   1639  CA  ALA H 221      32.037  19.332  30.583  1.00 12.06           C  
ATOM   1640  CB  ALA H 221      33.150  20.252  30.012  1.00  0.00           C  
ATOM   1641  C   ALA H 221      32.973  17.932  31.005  1.00 13.88           C  
ATOM   1642  O   ALA H 221      33.625  17.438  30.138  1.00 12.99           O  
ATOM   1643  N   ALA H 222      32.809  17.168  32.217  1.00 14.68           N  
ATOM   1644  CA  ALA H 222      33.261  16.002  33.018  1.00 14.25           C  
ATOM   1645  CB  ALA H 222      33.409  16.330  34.517  1.00 20.41           C  
ATOM   1646  C   ALA H 222      32.841  14.499  33.029  1.00 15.61           C  
ATOM   1647  O   ALA H 222      33.729  13.678  33.044  1.00 14.10           O  
ATOM   1648  N   LYS H 223      31.563  14.062  33.068  1.00 12.66           N  
ATOM   1649  CA  LYS H 223      30.934  12.717  33.402  1.00 14.49           C  
ATOM   1650  CB  LYS H 223      31.983  11.600  33.618  1.00 15.95           C  
ATOM   1651  CG  LYS H 223      31.602  10.204  34.104  1.00  0.00           C  
ATOM   1652  CD  LYS H 223      31.778  10.138  35.599  1.00  0.00           C  
ATOM   1653  CE  LYS H 223      33.226   9.742  35.842  1.00  0.00           C  
ATOM   1654  NZ  LYS H 223      33.392   8.387  35.283  1.00  0.00           N1+
ATOM   1655  C   LYS H 223      29.462  12.440  34.110  1.00 12.98           C  
ATOM   1656  O   LYS H 223      29.201  11.360  33.722  1.00 11.88           O  
ATOM   1657  N   ASP H 224      28.432  13.467  34.563  1.00 12.45           N  
ATOM   1658  CA  ASP H 224      27.021  13.930  34.774  1.00 11.68           C  
ATOM   1659  CB  ASP H 224      26.248  12.876  34.069  1.00 12.59           C  
ATOM   1660  CG  ASP H 224      24.982  12.548  33.650  1.00  0.00           C  
ATOM   1661  OD1 ASP H 224      24.004  13.227  33.270  1.00  0.00           O  
ATOM   1662  OD2 ASP H 224      25.067  11.335  33.922  1.00  0.00           O1-
ATOM   1663  C   ASP H 224      26.603  14.419  36.096  1.00  9.67           C  
ATOM   1664  O   ASP H 224      25.939  15.353  36.188  1.00 10.55           O  
ATOM   1665  N   TYR H 225      26.944  13.986  37.273  1.00 10.72           N  
ATOM   1666  CA  TYR H 225      26.488  13.849  38.650  1.00 13.93           C  
ATOM   1667  CB  TYR H 225      26.222  11.882  39.099  1.00 13.14           C  
ATOM   1668  CG  TYR H 225      25.953  10.642  40.270  1.00 21.43           C  
ATOM   1669  CD1 TYR H 225      25.094  10.768  41.374  1.00 26.42           C  
ATOM   1670  CD2 TYR H 225      26.242   9.251  40.021  1.00 21.98           C  
ATOM   1671  CE1 TYR H 225      24.593   9.779  42.176  1.00  0.00           C  
ATOM   1672  CE2 TYR H 225      25.707   8.215  40.804  1.00  0.00           C  
ATOM   1673  CZ  TYR H 225      24.879   8.473  41.887  1.00  0.00           C  
ATOM   1674  OH  TYR H 225      24.338   7.466  42.716  1.00  0.00           O  
ATOM   1675  C   TYR H 225      27.123  15.104  39.067  1.00 14.81           C  
ATOM   1676  O   TYR H 225      28.201  15.357  39.542  1.00 15.19           O  
ATOM   1677  N   TYR H 226      26.485  15.978  38.413  1.00 11.86           N  
ATOM   1678  CA  TYR H 226      26.528  17.429  38.363  1.00 13.50           C  
ATOM   1679  CB  TYR H 226      27.678  18.247  39.493  1.00 12.63           C  
ATOM   1680  CG  TYR H 226      28.523  18.931  41.454  1.00 16.32           C  
ATOM   1681  CD1 TYR H 226      29.287  18.375  42.544  1.00  0.00           C  
ATOM   1682  CD2 TYR H 226      28.399  19.888  42.014  1.00  0.00           C  
ATOM   1683  CE1 TYR H 226      29.649  18.405  43.840  1.00  0.00           C  
ATOM   1684  CE2 TYR H 226      28.590  19.594  43.236  1.00  0.00           C  
ATOM   1685  CZ  TYR H 226      28.849  19.183  44.324  1.00  0.00           C  
ATOM   1686  OH  TYR H 226      28.382  19.788  45.557  1.00  0.00           O  
ATOM   1687  C   TYR H 226      25.101  17.577  37.497  1.00 12.43           C  
ATOM   1688  O   TYR H 226      24.366  16.591  37.559  1.00 10.66           O  
ATOM   1689  N   TYR H 227      24.490  18.587  36.845  1.00  7.75           N  
ATOM   1690  CA  TYR H 227      22.929  18.618  36.994  1.00 10.05           C  
ATOM   1691  CB  TYR H 227      21.601  19.642  36.631  1.00  8.26           C  
ATOM   1692  CG  TYR H 227      20.949  21.081  36.813  1.00  7.73           C  
ATOM   1693  CD1 TYR H 227      21.377  22.267  37.299  1.00  8.24           C  
ATOM   1694  CD2 TYR H 227      19.613  21.027  36.547  1.00 11.36           C  
ATOM   1695  CE1 TYR H 227      20.578  23.367  37.500  1.00 10.49           C  
ATOM   1696  CE2 TYR H 227      18.763  22.100  36.734  1.00  9.51           C  
ATOM   1697  CZ  TYR H 227      19.229  23.318  37.239  1.00  8.31           C  
ATOM   1698  OH  TYR H 227      18.413  24.478  37.461  1.00  8.38           O  
ATOM   1699  C   TYR H 227      21.904  18.238  36.219  1.00 11.36           C  
ATOM   1700  O   TYR H 227      21.927  17.953  35.059  1.00 10.48           O  
ATOM   1701  N   GLY H 228      20.814  18.409  37.006  1.00  8.85           N  
ATOM   1702  CA  GLY H 228      19.364  18.134  36.938  1.00  9.35           C  
ATOM   1703  C   GLY H 228      18.677  18.605  38.139  1.00 10.07           C  
ATOM   1704  O   GLY H 228      17.982  19.611  38.122  1.00 10.22           O  
ATOM   1705  N   LEU H 229      18.917  17.924  39.250  1.00 10.07           N  
ATOM   1706  CA  LEU H 229      18.149  18.180  40.445  1.00 10.18           C  
ATOM   1707  CB  LEU H 229      16.763  18.920  40.435  1.00 10.48           C  
ATOM   1708  CG  LEU H 229      16.730  20.483  40.344  1.00 10.71           C  
ATOM   1709  CD1 LEU H 229      15.262  20.957  40.309  1.00  0.00           C  
ATOM   1710  CD2 LEU H 229      17.589  21.201  41.413  1.00  0.00           C  
ATOM   1711  C   LEU H 229      17.856  16.888  41.132  1.00  9.71           C  
ATOM   1712  O   LEU H 229      18.736  16.051  41.235  1.00 13.68           O  
ATOM   1713  N   ASP H 230      16.620  16.759  41.663  1.00 11.91           N  
ATOM   1714  CA  ASP H 230      16.195  15.677  42.518  1.00 10.82           C  
ATOM   1715  CB  ASP H 230      14.699  15.468  42.691  1.00 10.16           C  
ATOM   1716  CG  ASP H 230      14.023  16.410  43.617  1.00 16.00           C  
ATOM   1717  OD1 ASP H 230      14.631  17.449  43.978  1.00 13.97           O  
ATOM   1718  OD2 ASP H 230      12.862  16.078  43.971  1.00 16.24           O1-
ATOM   1719  C   ASP H 230      16.378  14.290  41.971  1.00 13.50           C  
ATOM   1720  O   ASP H 230      17.321  13.592  42.346  1.00 16.03           O  
ATOM   1721  N   VAL H 231      15.467  13.874  41.048  1.00 24.70           N  
ATOM   1722  CA  VAL H 231      15.362  12.478  40.697  1.00 24.46           C  
ATOM   1723  CB  VAL H 231      13.964  11.940  40.807  1.00 26.15           C  
ATOM   1724  CG1 VAL H 231      13.929  10.536  40.186  1.00 21.20           C  
ATOM   1725  CG2 VAL H 231      13.560  11.963  42.292  1.00 21.56           C  
ATOM   1726  C   VAL H 231      15.790  12.305  39.274  1.00 24.38           C  
ATOM   1727  O   VAL H 231      15.312  13.002  38.383  1.00 23.91           O  
ATOM   1728  N   TRP H 232      16.680  11.323  39.015  1.00 23.08           N  
ATOM   1729  CA  TRP H 232      17.202  11.164  37.687  1.00 23.12           C  
ATOM   1730  CB  TRP H 232      18.731  11.356  37.621  1.00 22.15           C  
ATOM   1731  CG  TRP H 232      19.205  12.768  37.891  1.00 21.03           C  
ATOM   1732  CD2 TRP H 232      19.854  13.607  36.918  1.00 18.75           C  
ATOM   1733  CD1 TRP H 232      19.165  13.485  39.050  1.00 20.95           C  
ATOM   1734  NE1 TRP H 232      19.739  14.721  38.861  1.00 20.59           N  
ATOM   1735  CE2 TRP H 232      20.169  14.809  37.555  1.00 18.86           C  
ATOM   1736  CE3 TRP H 232      20.168  13.391  35.607  1.00 18.33           C  
ATOM   1737  CZ2 TRP H 232      20.805  15.816  36.884  1.00 18.95           C  
ATOM   1738  CZ3 TRP H 232      20.802  14.412  34.932  1.00 18.48           C  
ATOM   1739  CH2 TRP H 232      21.114  15.600  35.558  1.00 19.94           C  
ATOM   1740  C   TRP H 232      16.910   9.785  37.183  1.00 23.97           C  
ATOM   1741  O   TRP H 232      16.768   8.834  37.950  1.00 26.81           O  
ATOM   1742  N   GLY H 233      16.789   9.660  35.847  1.00 23.68           N  
ATOM   1743  CA  GLY H 233      16.573   8.389  35.222  1.00 23.83           C  
ATOM   1744  C   GLY H 233      17.911   7.726  35.109  1.00 23.51           C  
ATOM   1745  O   GLY H 233      18.942   8.314  35.432  1.00 23.94           O  
ATOM   1746  N   GLN H 234      17.908   6.462  34.641  1.00 22.64           N  
ATOM   1747  CA  GLN H 234      19.087   5.652  34.500  1.00 22.34           C  
ATOM   1748  CB  GLN H 234      18.797   4.170  34.182  1.00 23.98           C  
ATOM   1749  CG  GLN H 234      18.184   3.911  32.803  1.00 24.52           C  
ATOM   1750  CD  GLN H 234      16.671   4.030  32.887  1.00 24.29           C  
ATOM   1751  OE1 GLN H 234      16.130   5.032  33.350  1.00 19.50           O  
ATOM   1752  NE2 GLN H 234      15.963   2.967  32.423  1.00 19.29           N  
ATOM   1753  C   GLN H 234      19.972   6.171  33.406  1.00 22.41           C  
ATOM   1754  O   GLN H 234      21.189   6.000  33.461  1.00 21.45           O  
ATOM   1755  N   GLY H 235      19.386   6.772  32.354  1.00 21.08           N  
ATOM   1756  CA  GLY H 235      20.163   7.263  31.247  1.00 20.51           C  
ATOM   1757  C   GLY H 235      19.955   6.334  30.092  1.00 20.57           C  
ATOM   1758  O   GLY H 235      19.704   5.143  30.276  1.00 22.94           O  
ATOM   1759  N   THR H 236      20.031   6.878  28.858  1.00 19.20           N  
ATOM   1760  CA  THR H 236      19.883   6.049  27.697  1.00 20.37           C  
ATOM   1761  CB  THR H 236      18.563   6.271  26.991  1.00 21.06           C  
ATOM   1762  OG1 THR H 236      18.242   5.148  26.192  1.00 21.48           O  
ATOM   1763  CG2 THR H 236      18.605   7.535  26.114  1.00 21.98           C  
ATOM   1764  C   THR H 236      21.046   6.353  26.790  1.00 20.19           C  
ATOM   1765  O   THR H 236      21.309   7.504  26.444  1.00 19.28           O  
ATOM   1766  N   THR H 237      21.811   5.315  26.402  1.00 20.12           N  
ATOM   1767  CA  THR H 237      22.953   5.556  25.568  1.00 19.13           C  
ATOM   1768  CB  THR H 237      24.009   4.494  25.685  1.00 20.53           C  
ATOM   1769  OG1 THR H 237      24.454   4.393  27.030  1.00 22.60           O  
ATOM   1770  CG2 THR H 237      25.185   4.861  24.764  1.00 23.61           C  
ATOM   1771  C   THR H 237      22.509   5.590  24.140  1.00 19.77           C  
ATOM   1772  O   THR H 237      21.807   4.694  23.674  1.00 21.37           O  
ATOM   1773  N   VAL H 238      22.905   6.651  23.409  1.00 18.06           N  
ATOM   1774  CA  VAL H 238      22.595   6.735  22.012  1.00 18.86           C  
ATOM   1775  CB  VAL H 238      21.823   7.970  21.641  1.00 20.28           C  
ATOM   1776  CG1 VAL H 238      21.654   8.007  20.113  1.00 20.87           C  
ATOM   1777  CG2 VAL H 238      20.491   7.971  22.408  1.00 19.32           C  
ATOM   1778  C   VAL H 238      23.905   6.799  21.295  1.00 20.05           C  
ATOM   1779  O   VAL H 238      24.727   7.677  21.560  1.00 20.43           O  
ATOM   1780  N   THR H 239      24.140   5.860  20.357  1.00 19.97           N  
ATOM   1781  CA  THR H 239      25.389   5.873  19.652  1.00 21.80           C  
ATOM   1782  CB  THR H 239      26.114   4.561  19.695  1.00 21.63           C  
ATOM   1783  OG1 THR H 239      26.360   4.184  21.042  1.00 22.26           O  
ATOM   1784  CG2 THR H 239      27.447   4.712  18.942  1.00 22.16           C  
ATOM   1785  C   THR H 239      25.099   6.185  18.221  1.00 22.67           C  
ATOM   1786  O   THR H 239      24.242   5.564  17.594  1.00 23.21           O  
ATOM   1787  N   VAL H 240      25.818   7.179  17.668  1.00 21.93           N  
ATOM   1788  CA  VAL H 240      25.604   7.581  16.310  1.00 23.90           C  
ATOM   1789  CB  VAL H 240      25.458   9.068  16.181  1.00 24.18           C  
ATOM   1790  CG1 VAL H 240      25.289   9.426  14.698  1.00 26.45           C  
ATOM   1791  CG2 VAL H 240      24.297   9.524  17.081  1.00 23.22           C  
ATOM   1792  C   VAL H 240      26.817   7.193  15.529  1.00 27.20           C  
ATOM   1793  O   VAL H 240      27.916   7.680  15.791  1.00 28.00           O  
ATOM   1794  N   SER H 241      26.650   6.294  14.538  1.00 27.09           N  
ATOM   1795  CA  SER H 241      27.783   5.901  13.752  1.00 27.35           C  
ATOM   1796  CB  SER H 241      28.584   4.736  14.354  1.00 28.76           C  
ATOM   1797  OG  SER H 241      29.188   5.136  15.577  1.00 31.07           O  
ATOM   1798  C   SER H 241      27.291   5.452  12.417  1.00 29.77           C  
ATOM   1799  O   SER H 241      26.147   5.024  12.271  1.00 29.53           O  
ATOM   1800  N   SER H 242      28.163   5.539  11.393  1.00 29.56           N  
ATOM   1801  CA  SER H 242      27.776   5.126  10.078  0.91 31.41           C  
ATOM   1802  CB  SER H 242      28.768   5.554   8.985  0.91 33.21           C  
ATOM   1803  OG  SER H 242      28.829   6.970   8.902  0.91 35.93           O  
ATOM   1804  C   SER H 242      27.723   3.606  10.082  1.00 32.72           C  
ATOM   1805  O   SER H 242      28.398   2.997   9.212  1.00 32.70           O  
ATOM   1806  OXT SER H 242      27.008   3.035  10.948  1.00  0.00           O1-
TER    1807      SER H 242 
CONECT  146  643
CONECT  643  146
CONECT  955 1533
CONECT 1533  955
END
