# Supplementary material for: Fully automated antibody structure prediction using BIOVIA tools: Validation study
Source: PLoS One. 2017 May 18;12(5):e0177923. doi: 10.1371/journal.pone.0177923 (PMC5436848; doi:10.1371/journal.pone.0177923)
Supplement: S3 Dataset — Predicted structures using the Top5 framework method, Chothia CDR definition with canonical filtering, using up to 5 CDR templates rather than the default 3, and generating 10 CDR models. (ZIP) [file pone.0177923.s005.zip › 4OAW_AB_FV_FinalModel.pdb]

REMARK   Accelrys Discovery Studio PDB file
REMARK   Created:  2015-11-30T20:59:58Z
SSBOND   1 CYS L   23    CYS L   88                                     
SSBOND   2 CYS H  129    CYS H  203                                     
ATOM      1  N   ASP L   1      25.128  32.597  25.764  1.00 50.73           N1+
ATOM      2  CA  ASP L   1      24.803  32.024  27.085  1.00 50.02           C  
ATOM      3  CB  ASP L   1      24.646  30.492  27.021  1.00 50.71           C  
ATOM      4  CG  ASP L   1      23.294  30.144  26.412  1.00 52.05           C  
ATOM      5  OD1 ASP L   1      22.502  31.087  26.142  1.00 52.32           O  
ATOM      6  OD2 ASP L   1      23.033  28.927  26.213  1.00 52.89           O1-
ATOM      7  C   ASP L   1      25.837  32.337  28.116  1.00 49.04           C  
ATOM      8  O   ASP L   1      26.722  33.163  27.899  1.00 49.67           O  
ATOM      9  N   ILE L   2      25.730  31.660  29.277  1.00 51.51           N  
ATOM     10  CA  ILE L   2      26.616  31.844  30.383  1.00 49.92           C  
ATOM     11  CB  ILE L   2      25.936  31.873  31.720  1.00 49.67           C  
ATOM     12  CG1 ILE L   2      25.032  33.110  31.836  1.00 49.27           C  
ATOM     13  CG2 ILE L   2      27.019  31.798  32.807  1.00 48.66           C  
ATOM     14  CD1 ILE L   2      24.133  33.079  33.070  1.00 48.68           C  
ATOM     15  C   ILE L   2      27.557  30.693  30.395  1.00 49.75           C  
ATOM     16  O   ILE L   2      27.173  29.551  30.143  1.00 49.95           O  
ATOM     17  N   GLN L   3      28.839  30.991  30.667  1.00 48.93           N  
ATOM     18  CA  GLN L   3      29.855  29.984  30.631  1.00 48.56           C  
ATOM     19  CB  GLN L   3      31.071  30.412  29.795  1.00 49.67           C  
ATOM     20  CG  GLN L   3      30.707  30.733  28.344  1.00 52.42           C  
ATOM     21  CD  GLN L   3      31.926  31.349  27.676  1.00 54.56           C  
ATOM     22  OE1 GLN L   3      31.817  32.007  26.642  1.00 55.09           O  
ATOM     23  NE2 GLN L   3      33.123  31.138  28.284  1.00 55.21           N  
ATOM     24  C   GLN L   3      30.334  29.742  32.023  1.00 47.18           C  
ATOM     25  O   GLN L   3      30.676  30.670  32.756  1.00 46.85           O  
ATOM     26  N   MET L   4      30.381  28.458  32.417  1.00 45.22           N  
ATOM     27  CA  MET L   4      30.818  28.124  33.740  1.00 43.85           C  
ATOM     28  CB  MET L   4      29.950  27.037  34.393  1.00 43.40           C  
ATOM     29  CG  MET L   4      28.472  27.424  34.473  1.00 42.39           C  
ATOM     30  SD  MET L   4      28.137  28.941  35.417  1.00 42.71           S  
ATOM     31  CE  MET L   4      28.441  28.184  37.039  1.00 39.60           C  
ATOM     32  C   MET L   4      32.209  27.574  33.629  1.00 43.35           C  
ATOM     33  O   MET L   4      32.473  26.691  32.815  1.00 42.87           O  
ATOM     34  N   THR L   5      33.146  28.092  34.452  1.00 42.86           N  
ATOM     35  CA  THR L   5      34.505  27.627  34.396  1.00 43.50           C  
ATOM     36  CB  THR L   5      35.495  28.735  34.178  1.00 43.86           C  
ATOM     37  OG1 THR L   5      35.205  29.407  32.961  1.00 45.01           O  
ATOM     38  CG2 THR L   5      36.909  28.136  34.126  1.00 43.82           C  
ATOM     39  C   THR L   5      34.810  26.971  35.705  1.00 43.65           C  
ATOM     40  O   THR L   5      34.584  27.554  36.764  1.00 43.60           O  
ATOM     41  N   GLN L   6      35.356  25.735  35.663  1.00 43.81           N  
ATOM     42  CA  GLN L   6      35.567  25.030  36.891  1.00 44.78           C  
ATOM     43  CB  GLN L   6      34.884  23.654  36.906  1.00 45.13           C  
ATOM     44  CG  GLN L   6      34.657  23.124  38.319  1.00 44.96           C  
ATOM     45  CD  GLN L   6      33.669  21.969  38.248  1.00 44.75           C  
ATOM     46  OE1 GLN L   6      32.784  21.943  37.395  1.00 44.25           O  
ATOM     47  NE2 GLN L   6      33.817  20.990  39.178  1.00 44.40           N  
ATOM     48  C   GLN L   6      37.029  24.900  37.146  1.00 45.44           C  
ATOM     49  O   GLN L   6      37.826  24.768  36.217  1.00 46.49           O  
ATOM     50  N   SER L   7      37.392  24.886  38.445  1.00 46.20           N  
ATOM     51  CA  SER L   7      38.752  24.996  38.874  1.00 46.71           C  
ATOM     52  CB  SER L   7      38.920  25.625  40.268  1.00 47.99           C  
ATOM     53  OG  SER L   7      40.299  25.779  40.564  1.00 49.57           O  
ATOM     54  C   SER L   7      39.485  23.733  38.670  1.00 46.49           C  
ATOM     55  O   SER L   7      39.497  23.361  37.500  1.00 47.66           O  
ATOM     56  N   PRO L   8      40.138  23.085  39.637  1.00 46.09           N  
ATOM     57  CA  PRO L   8      41.043  22.046  39.257  1.00 46.03           C  
ATOM     58  CD  PRO L   8      39.605  22.812  40.975  1.00 46.18           C  
ATOM     59  CB  PRO L   8      41.539  21.427  40.560  1.00 45.81           C  
ATOM     60  CG  PRO L   8      40.303  21.531  41.464  1.00 45.90           C  
ATOM     61  C   PRO L   8      40.338  21.017  38.436  1.00 46.11           C  
ATOM     62  O   PRO L   8      39.230  20.626  38.798  1.00 46.69           O  
ATOM     63  N   SER L   9      40.929  20.643  37.286  1.00 45.79           N  
ATOM     64  CA  SER L   9      40.316  19.648  36.470  1.00 46.46           C  
ATOM     65  CB  SER L   9      41.070  19.396  35.154  1.00 47.08           C  
ATOM     66  OG  SER L   9      40.402  18.397  34.399  1.00 49.99           O  
ATOM     67  C   SER L   9      40.372  18.391  37.270  1.00 46.05           C  
ATOM     68  O   SER L   9      39.423  17.609  37.304  1.00 46.09           O  
ATOM     69  N   THR L  10      41.510  18.184  37.951  1.00 34.08           N  
ATOM     70  CA  THR L  10      41.682  17.026  38.768  1.00 34.10           C  
ATOM     71  CB  THR L  10      42.708  16.062  38.244  1.00 34.53           C  
ATOM     72  OG1 THR L  10      42.328  15.582  36.962  1.00 31.86           O  
ATOM     73  CG2 THR L  10      42.855  14.890  39.235  1.00 30.58           C  
ATOM     74  C   THR L  10      42.168  17.482  40.099  1.00 33.70           C  
ATOM     75  O   THR L  10      42.853  18.499  40.216  1.00 33.58           O  
ATOM     76  N   LEU L  11      41.792  16.745  41.156  1.00 45.11           N  
ATOM     77  CA  LEU L  11      42.271  17.117  42.447  1.00 44.74           C  
ATOM     78  CB  LEU L  11      41.202  17.866  43.264  1.00 44.18           C  
ATOM     79  CG  LEU L  11      41.736  18.603  44.503  1.00 44.35           C  
ATOM     80  CD1 LEU L  11      40.599  19.315  45.247  1.00 44.98           C  
ATOM     81  CD2 LEU L  11      42.544  17.679  45.420  1.00 44.69           C  
ATOM     82  C   LEU L  11      42.627  15.832  43.123  1.00 45.04           C  
ATOM     83  O   LEU L  11      41.871  14.865  43.061  1.00 45.33           O  
ATOM     84  N   SER L  12      43.812  15.771  43.761  1.00 44.67           N  
ATOM     85  CA  SER L  12      44.171  14.539  44.398  1.00 44.01           C  
ATOM     86  CB  SER L  12      45.559  14.032  43.979  1.00 43.58           C  
ATOM     87  OG  SER L  12      45.749  12.711  44.456  1.00 44.02           O  
ATOM     88  C   SER L  12      44.194  14.803  45.872  1.00 43.96           C  
ATOM     89  O   SER L  12      44.775  15.789  46.322  1.00 44.34           O  
ATOM     90  N   ALA L  13      43.560  13.919  46.672  1.00 44.05           N  
ATOM     91  CA  ALA L  13      43.494  14.167  48.084  1.00 44.43           C  
ATOM     92  CB  ALA L  13      42.232  14.938  48.510  1.00 44.39           C  
ATOM     93  C   ALA L  13      43.469  12.857  48.799  1.00 44.28           C  
ATOM     94  O   ALA L  13      43.368  11.795  48.188  1.00 44.42           O  
ATOM     95  N   SER L  14      43.591  12.916  50.139  1.00 43.94           N  
ATOM     96  CA  SER L  14      43.568  11.740  50.954  1.00 43.74           C  
ATOM     97  CB  SER L  14      44.756  11.644  51.927  1.00 43.24           C  
ATOM     98  OG  SER L  14      45.971  11.536  51.202  1.00 43.08           O  
ATOM     99  C   SER L  14      42.334  11.825  51.787  1.00 43.78           C  
ATOM    100  O   SER L  14      41.680  12.864  51.847  1.00 43.92           O  
ATOM    101  N   VAL L  15      41.964  10.712  52.441  1.00 44.12           N  
ATOM    102  CA  VAL L  15      40.783  10.741  53.248  1.00 44.51           C  
ATOM    103  CB  VAL L  15      40.380   9.386  53.755  1.00 44.80           C  
ATOM    104  CG1 VAL L  15      39.138   9.546  54.647  1.00 43.56           C  
ATOM    105  CG2 VAL L  15      40.176   8.453  52.549  1.00 44.48           C  
ATOM    106  C   VAL L  15      41.071  11.604  54.435  1.00 45.38           C  
ATOM    107  O   VAL L  15      42.167  11.569  54.994  1.00 45.42           O  
ATOM    108  N   GLY L  16      40.081  12.425  54.838  1.00 45.44           N  
ATOM    109  CA  GLY L  16      40.233  13.265  55.992  1.00 46.22           C  
ATOM    110  C   GLY L  16      40.679  14.635  55.575  1.00 47.09           C  
ATOM    111  O   GLY L  16      40.695  15.560  56.388  1.00 47.80           O  
ATOM    112  N   ASP L  17      41.038  14.817  54.291  1.00 46.51           N  
ATOM    113  CA  ASP L  17      41.510  16.100  53.851  1.00 46.80           C  
ATOM    114  CB  ASP L  17      42.213  16.062  52.480  1.00 48.57           C  
ATOM    115  CG  ASP L  17      43.568  15.381  52.612  1.00 50.34           C  
ATOM    116  OD1 ASP L  17      44.024  15.168  53.768  1.00 51.78           O  
ATOM    117  OD2 ASP L  17      44.173  15.073  51.552  1.00 50.70           O1-
ATOM    118  C   ASP L  17      40.346  17.027  53.701  1.00 46.41           C  
ATOM    119  O   ASP L  17      39.191  16.605  53.702  1.00 46.36           O  
ATOM    120  N   ARG L  18      40.635  18.342  53.598  1.00 45.90           N  
ATOM    121  CA  ARG L  18      39.600  19.300  53.346  1.00 45.47           C  
ATOM    122  CB  ARG L  18      39.631  20.533  54.270  1.00 46.18           C  
ATOM    123  CG  ARG L  18      38.513  21.534  53.971  1.00 48.07           C  
ATOM    124  CD  ARG L  18      38.479  22.738  54.913  1.00 49.97           C  
ATOM    125  NE  ARG L  18      37.859  22.278  56.187  1.00 53.33           N  
ATOM    126  CZ  ARG L  18      38.630  21.677  57.137  1.00 54.94           C  
ATOM    127  NH1 ARG L  18      39.972  21.542  56.936  1.00 55.50           N1+
ATOM    128  NH2 ARG L  18      38.057  21.210  58.284  1.00 55.82           N  
ATOM    129  C   ARG L  18      39.808  19.763  51.936  1.00 44.94           C  
ATOM    130  O   ARG L  18      40.913  20.146  51.560  1.00 44.54           O  
ATOM    131  N   VAL L  19      38.738  19.737  51.114  1.00 44.25           N  
ATOM    132  CA  VAL L  19      38.873  20.061  49.722  1.00 43.79           C  
ATOM    133  CB  VAL L  19      38.465  18.919  48.833  1.00 43.97           C  
ATOM    134  CG1 VAL L  19      38.563  19.372  47.375  1.00 44.69           C  
ATOM    135  CG2 VAL L  19      39.307  17.678  49.164  1.00 44.00           C  
ATOM    136  C   VAL L  19      37.952  21.186  49.380  1.00 43.18           C  
ATOM    137  O   VAL L  19      36.862  21.304  49.936  1.00 43.20           O  
ATOM    138  N   THR L  20      38.387  22.054  48.444  1.00 42.48           N  
ATOM    139  CA  THR L  20      37.589  23.162  48.017  1.00 42.25           C  
ATOM    140  CB  THR L  20      38.164  24.455  48.522  1.00 42.27           C  
ATOM    141  OG1 THR L  20      38.258  24.419  49.938  1.00 42.55           O  
ATOM    142  CG2 THR L  20      37.267  25.617  48.103  1.00 41.72           C  
ATOM    143  C   THR L  20      37.626  23.176  46.513  1.00 41.92           C  
ATOM    144  O   THR L  20      38.690  23.270  45.902  1.00 42.75           O  
ATOM    145  N   ILE L  21      36.449  23.080  45.867  1.00 41.26           N  
ATOM    146  CA  ILE L  21      36.382  23.110  44.432  1.00 40.08           C  
ATOM    147  CB  ILE L  21      35.542  22.002  43.861  1.00 39.57           C  
ATOM    148  CG1 ILE L  21      36.153  20.637  44.218  1.00 39.43           C  
ATOM    149  CG2 ILE L  21      35.394  22.229  42.350  1.00 39.87           C  
ATOM    150  CD1 ILE L  21      35.220  19.454  43.961  1.00 38.58           C  
ATOM    151  C   ILE L  21      35.716  24.402  44.083  1.00 39.94           C  
ATOM    152  O   ILE L  21      34.691  24.742  44.668  1.00 40.55           O  
ATOM    153  N   THR L  22      36.286  25.172  43.130  1.00 39.32           N  
ATOM    154  CA  THR L  22      35.699  26.449  42.820  1.00 40.40           C  
ATOM    155  CB  THR L  22      36.650  27.616  42.897  1.00 40.78           C  
ATOM    156  OG1 THR L  22      37.683  27.485  41.932  1.00 42.08           O  
ATOM    157  CG2 THR L  22      37.249  27.689  44.311  1.00 40.48           C  
ATOM    158  C   THR L  22      35.166  26.430  41.420  1.00 40.46           C  
ATOM    159  O   THR L  22      35.672  25.722  40.553  1.00 40.56           O  
ATOM    160  N   CYS L  23      34.094  27.213  41.181  1.00 41.05           N  
ATOM    161  CA  CYS L  23      33.463  27.308  39.891  1.00 41.93           C  
ATOM    162  CB  CYS L  23      32.145  26.493  39.840  1.00 42.59           C  
ATOM    163  SG  CYS L  23      31.258  26.552  38.252  1.00 46.84           S  
ATOM    164  C   CYS L  23      33.151  28.763  39.660  1.00 42.26           C  
ATOM    165  O   CYS L  23      32.611  29.431  40.541  1.00 42.71           O  
ATOM    166  N   ARG L  24      33.488  29.311  38.472  1.00 42.62           N  
ATOM    167  CA  ARG L  24      33.218  30.709  38.247  1.00 42.64           C  
ATOM    168  CB  ARG L  24      34.487  31.586  38.193  1.00 43.21           C  
ATOM    169  CG  ARG L  24      35.565  31.126  37.214  1.00 45.21           C  
ATOM    170  CD  ARG L  24      36.806  32.024  37.224  1.00 47.88           C  
ATOM    171  NE  ARG L  24      37.439  31.923  38.571  1.00 50.75           N  
ATOM    172  CZ  ARG L  24      38.373  32.843  38.955  1.00 52.64           C  
ATOM    173  NH1 ARG L  24      38.717  33.859  38.112  1.00 52.38           N1+
ATOM    174  NH2 ARG L  24      38.962  32.753  40.182  1.00 53.69           N  
ATOM    175  C   ARG L  24      32.382  30.895  37.011  1.00 42.15           C  
ATOM    176  O   ARG L  24      32.446  30.104  36.071  1.00 41.35           O  
ATOM    177  N   ALA L  25      31.558  31.970  36.991  1.00 42.10           N  
ATOM    178  CA  ALA L  25      30.634  32.200  35.909  1.00 42.50           C  
ATOM    179  CB  ALA L  25      29.188  32.431  36.377  1.00 41.42           C  
ATOM    180  C   ALA L  25      31.046  33.407  35.127  1.00 42.99           C  
ATOM    181  O   ALA L  25      31.697  34.316  35.640  1.00 42.54           O  
ATOM    182  N   SER L  26      30.743  33.422  33.812  1.00 51.00           N  
ATOM    183  CA  SER L  26      31.154  34.499  32.953  1.00 53.85           C  
ATOM    184  CB  SER L  26      30.806  34.256  31.473  1.00 53.86           C  
ATOM    185  OG  SER L  26      29.399  34.241  31.290  1.00 53.59           O  
ATOM    186  C   SER L  26      30.465  35.753  33.376  1.00 56.76           C  
ATOM    187  O   SER L  26      31.028  36.844  33.272  1.00 60.68           O  
ATOM    188  N   GLN L  27      29.214  35.620  33.859  1.00 54.92           N  
ATOM    189  CA  GLN L  27      28.466  36.766  34.281  1.00 55.19           C  
ATOM    190  CB  GLN L  27      27.326  37.140  33.319  1.00 56.15           C  
ATOM    191  CG  GLN L  27      27.835  37.575  31.944  1.00 59.49           C  
ATOM    192  CD  GLN L  27      26.635  37.924  31.077  1.00 65.08           C  
ATOM    193  OE1 GLN L  27      26.711  38.811  30.228  1.00 67.98           O  
ATOM    194  NE2 GLN L  27      25.497  37.213  31.292  1.00 66.07           N  
ATOM    195  C   GLN L  27      27.867  36.440  35.611  1.00 52.63           C  
ATOM    196  O   GLN L  27      27.895  35.289  36.044  1.00 50.32           O  
ATOM    197  N   THR L  28      27.325  37.464  36.302  1.00 54.03           N  
ATOM    198  CA  THR L  28      26.774  37.256  37.612  1.00 54.96           C  
ATOM    199  CB  THR L  28      26.423  38.531  38.325  1.00 58.75           C  
ATOM    200  OG1 THR L  28      25.387  39.212  37.632  1.00  0.00           O  
ATOM    201  CG2 THR L  28      27.682  39.413  38.390  1.00  0.00           C  
ATOM    202  C   THR L  28      25.528  36.445  37.489  1.00 52.42           C  
ATOM    203  O   THR L  28      24.651  36.748  36.681  1.00 53.15           O  
ATOM    204  N   ILE L  29      25.437  35.358  38.283  1.00 50.28           N  
ATOM    205  CA  ILE L  29      24.272  34.527  38.221  1.00 48.98           C  
ATOM    206  CB  ILE L  29      24.625  33.116  37.851  1.00 47.64           C  
ATOM    207  CG1 ILE L  29      25.552  32.512  38.922  1.00 45.23           C  
ATOM    208  CG2 ILE L  29      25.236  33.128  36.440  1.00 47.57           C  
ATOM    209  CD1 ILE L  29      25.799  31.014  38.760  1.00 40.86           C  
ATOM    210  C   ILE L  29      23.618  34.462  39.564  1.00 50.55           C  
ATOM    211  O   ILE L  29      22.940  33.478  39.863  1.00 47.81           O  
ATOM    212  N   SER L  30      23.754  35.514  40.394  1.00 52.54           N  
ATOM    213  CA  SER L  30      23.103  35.466  41.670  1.00 48.56           C  
ATOM    214  CB  SER L  30      21.568  35.399  41.583  1.00 46.99           C  
ATOM    215  OG  SER L  30      21.050  36.603  41.037  1.00 54.39           O  
ATOM    216  C   SER L  30      23.569  34.247  42.400  1.00 48.93           C  
ATOM    217  O   SER L  30      24.712  33.811  42.268  1.00 49.54           O  
ATOM    218  N   SER L  31      22.683  33.726  43.265  1.00 47.86           N  
ATOM    219  CA  SER L  31      22.888  32.535  44.033  1.00 46.89           C  
ATOM    220  CB  SER L  31      22.071  32.540  45.338  1.00 48.19           C  
ATOM    221  OG  SER L  31      20.681  32.560  45.049  1.00 63.56           O  
ATOM    222  C   SER L  31      22.499  31.303  43.259  1.00 46.08           C  
ATOM    223  O   SER L  31      22.464  30.216  43.829  1.00 44.57           O  
ATOM    224  N   TRP L  32      22.162  31.401  41.956  1.00 45.96           N  
ATOM    225  CA  TRP L  32      21.655  30.212  41.322  1.00 42.40           C  
ATOM    226  CB  TRP L  32      20.759  30.530  40.116  1.00 39.94           C  
ATOM    227  CG  TRP L  32      19.590  31.415  40.466  1.00 43.04           C  
ATOM    228  CD2 TRP L  32      18.605  31.101  41.463  1.00 44.53           C  
ATOM    229  CD1 TRP L  32      19.274  32.651  39.985  1.00 47.69           C  
ATOM    230  NE1 TRP L  32      18.148  33.126  40.614  1.00 50.12           N  
ATOM    231  CE2 TRP L  32      17.729  32.183  41.528  1.00 48.24           C  
ATOM    232  CE3 TRP L  32      18.453  30.007  42.264  1.00 46.45           C  
ATOM    233  CZ2 TRP L  32      16.678  32.187  42.403  1.00 49.11           C  
ATOM    234  CZ3 TRP L  32      17.386  30.008  43.137  1.00 49.29           C  
ATOM    235  CH2 TRP L  32      16.518  31.077  43.202  1.00 47.55           C  
ATOM    236  C   TRP L  32      22.781  29.339  40.806  1.00 42.90           C  
ATOM    237  O   TRP L  32      23.018  29.298  39.599  1.00 42.02           O  
ATOM    238  N   LEU L  33      23.470  28.579  41.699  1.00 38.93           N  
ATOM    239  CA  LEU L  33      24.508  27.673  41.308  1.00 36.06           C  
ATOM    240  CB  LEU L  33      25.886  28.168  41.811  1.00 35.58           C  
ATOM    241  CG  LEU L  33      27.117  27.301  41.480  1.00 35.16           C  
ATOM    242  CD1 LEU L  33      27.086  25.969  42.239  1.00 35.19           C  
ATOM    243  CD2 LEU L  33      27.315  27.132  39.971  1.00 35.60           C  
ATOM    244  C   LEU L  33      24.181  26.370  41.973  1.00 34.45           C  
ATOM    245  O   LEU L  33      23.807  26.354  43.144  1.00 34.77           O  
ATOM    246  N   ALA L  34      24.299  25.237  41.247  1.00 32.46           N  
ATOM    247  CA  ALA L  34      23.978  23.967  41.840  1.00 31.67           C  
ATOM    248  CB  ALA L  34      22.773  23.272  41.183  1.00 32.69           C  
ATOM    249  C   ALA L  34      25.154  23.060  41.676  1.00 30.65           C  
ATOM    250  O   ALA L  34      25.953  23.218  40.756  1.00 30.23           O  
ATOM    251  N   TRP L  35      25.303  22.085  42.594  1.00 30.49           N  
ATOM    252  CA  TRP L  35      26.420  21.193  42.517  1.00 31.04           C  
ATOM    253  CB  TRP L  35      27.327  21.260  43.759  1.00 30.17           C  
ATOM    254  CG  TRP L  35      28.011  22.597  43.942  1.00 31.14           C  
ATOM    255  CD2 TRP L  35      29.284  22.944  43.378  1.00 30.56           C  
ATOM    256  CD1 TRP L  35      27.587  23.691  44.637  1.00 31.93           C  
ATOM    257  NE1 TRP L  35      28.513  24.702  44.536  1.00 31.64           N  
ATOM    258  CE2 TRP L  35      29.564  24.256  43.764  1.00 31.12           C  
ATOM    259  CE3 TRP L  35      30.150  22.233  42.596  1.00 30.17           C  
ATOM    260  CZ2 TRP L  35      30.717  24.878  43.375  1.00 30.82           C  
ATOM    261  CZ3 TRP L  35      31.314  22.861  42.210  1.00 31.24           C  
ATOM    262  CH2 TRP L  35      31.592  24.158  42.592  1.00 30.46           C  
ATOM    263  C   TRP L  35      25.897  19.793  42.412  1.00 31.40           C  
ATOM    264  O   TRP L  35      24.928  19.422  43.072  1.00 32.65           O  
ATOM    265  N   TYR L  36      26.544  18.972  41.562  1.00 31.98           N  
ATOM    266  CA  TYR L  36      26.118  17.615  41.368  1.00 32.71           C  
ATOM    267  CB  TYR L  36      25.614  17.324  39.943  1.00 32.29           C  
ATOM    268  CG  TYR L  36      24.365  18.093  39.679  1.00 32.46           C  
ATOM    269  CD1 TYR L  36      24.403  19.439  39.395  1.00 33.11           C  
ATOM    270  CD2 TYR L  36      23.147  17.455  39.694  1.00 32.24           C  
ATOM    271  CE1 TYR L  36      23.244  20.135  39.145  1.00 33.63           C  
ATOM    272  CE2 TYR L  36      21.985  18.146  39.444  1.00 33.48           C  
ATOM    273  CZ  TYR L  36      22.030  19.491  39.169  1.00 34.04           C  
ATOM    274  OH  TYR L  36      20.838  20.203  38.911  1.00 34.03           O  
ATOM    275  C   TYR L  36      27.312  16.729  41.561  1.00 33.31           C  
ATOM    276  O   TYR L  36      28.452  17.144  41.356  1.00 33.88           O  
ATOM    277  N   GLN L  37      27.070  15.474  41.989  1.00 33.75           N  
ATOM    278  CA  GLN L  37      28.128  14.519  42.170  1.00 34.54           C  
ATOM    279  CB  GLN L  37      28.134  13.885  43.573  1.00 34.52           C  
ATOM    280  CG  GLN L  37      29.257  12.868  43.790  1.00 35.96           C  
ATOM    281  CD  GLN L  37      28.979  12.117  45.087  1.00 37.36           C  
ATOM    282  OE1 GLN L  37      28.087  11.272  45.144  1.00 38.10           O  
ATOM    283  NE2 GLN L  37      29.761  12.424  46.156  1.00 37.14           N  
ATOM    284  C   GLN L  37      27.857  13.402  41.210  1.00 35.03           C  
ATOM    285  O   GLN L  37      26.706  13.006  41.031  1.00 35.06           O  
ATOM    286  N   GLN L  38      28.911  12.875  40.554  1.00 35.37           N  
ATOM    287  CA  GLN L  38      28.728  11.808  39.609  1.00 36.13           C  
ATOM    288  CB  GLN L  38      28.774  12.293  38.144  1.00 35.38           C  
ATOM    289  CG  GLN L  38      28.581  11.177  37.113  1.00 34.44           C  
ATOM    290  CD  GLN L  38      28.652  11.777  35.715  1.00 35.25           C  
ATOM    291  OE1 GLN L  38      29.142  12.889  35.523  1.00 34.72           O  
ATOM    292  NE2 GLN L  38      28.145  11.021  34.704  1.00 35.54           N  
ATOM    293  C   GLN L  38      29.835  10.811  39.770  1.00 37.19           C  
ATOM    294  O   GLN L  38      30.987  11.178  39.991  1.00 36.92           O  
ATOM    295  N   LYS L  39      29.501   9.510  39.656  1.00 39.21           N  
ATOM    296  CA  LYS L  39      30.483   8.465  39.731  1.00 41.05           C  
ATOM    297  CB  LYS L  39      30.185   7.370  40.761  1.00 41.40           C  
ATOM    298  CG  LYS L  39      30.349   7.811  42.210  1.00 42.77           C  
ATOM    299  CD  LYS L  39      29.833   6.752  43.178  1.00 43.97           C  
ATOM    300  CE  LYS L  39      30.154   7.035  44.642  1.00 44.17           C  
ATOM    301  NZ  LYS L  39      29.645   5.921  45.467  1.00 44.86           N1+
ATOM    302  C   LYS L  39      30.478   7.778  38.404  1.00 42.44           C  
ATOM    303  O   LYS L  39      29.555   7.944  37.606  1.00 42.06           O  
ATOM    304  N   SER L  40      31.521   6.973  38.134  1.00 44.20           N  
ATOM    305  CA  SER L  40      31.619   6.335  36.857  1.00 45.07           C  
ATOM    306  CB  SER L  40      32.902   5.504  36.689  1.00 45.56           C  
ATOM    307  OG  SER L  40      32.925   4.447  37.637  1.00  0.00           O  
ATOM    308  C   SER L  40      30.447   5.433  36.643  1.00 45.44           C  
ATOM    309  O   SER L  40      30.084   4.633  37.503  1.00 46.01           O  
ATOM    310  N   GLY L  41      29.814   5.581  35.461  1.00 45.26           N  
ATOM    311  CA  GLY L  41      28.742   4.732  35.031  1.00 45.54           C  
ATOM    312  C   GLY L  41      27.476   5.039  35.766  1.00 46.22           C  
ATOM    313  O   GLY L  41      26.520   4.268  35.690  1.00 46.74           O  
ATOM    314  N   THR L  42      27.402   6.172  36.488  1.00 45.66           N  
ATOM    315  CA  THR L  42      26.187   6.408  37.216  1.00 45.34           C  
ATOM    316  CB  THR L  42      26.361   6.398  38.707  1.00 47.04           C  
ATOM    317  OG1 THR L  42      27.242   7.437  39.108  1.00  0.00           O  
ATOM    318  CG2 THR L  42      26.920   5.028  39.129  1.00  0.00           C  
ATOM    319  C   THR L  42      25.655   7.756  36.853  1.00 44.39           C  
ATOM    320  O   THR L  42      26.344   8.568  36.239  1.00 44.14           O  
ATOM    321  N   ALA L  43      24.374   7.999  37.206  1.00 42.62           N  
ATOM    322  CA  ALA L  43      23.715   9.250  36.961  1.00 41.32           C  
ATOM    323  CB  ALA L  43      22.184   9.156  37.046  1.00 41.04           C  
ATOM    324  C   ALA L  43      24.161  10.239  37.994  1.00 40.79           C  
ATOM    325  O   ALA L  43      24.572   9.868  39.092  1.00 41.20           O  
ATOM    326  N   PRO L  44      24.080  11.501  37.656  1.00 39.94           N  
ATOM    327  CA  PRO L  44      24.492  12.537  38.568  1.00 39.08           C  
ATOM    328  CD  PRO L  44      24.255  11.900  36.268  1.00 39.77           C  
ATOM    329  CB  PRO L  44      24.590  13.809  37.730  1.00 39.38           C  
ATOM    330  CG  PRO L  44      24.908  13.290  36.315  1.00 38.96           C  
ATOM    331  C   PRO L  44      23.562  12.657  39.735  1.00 38.49           C  
ATOM    332  O   PRO L  44      22.404  12.257  39.628  1.00 38.12           O  
ATOM    333  N   LYS L  45      24.065  13.182  40.870  1.00 37.87           N  
ATOM    334  CA  LYS L  45      23.278  13.339  42.061  1.00 37.77           C  
ATOM    335  CB  LYS L  45      23.837  12.521  43.239  1.00 38.55           C  
ATOM    336  CG  LYS L  45      23.037  12.626  44.539  1.00 41.10           C  
ATOM    337  CD  LYS L  45      23.531  11.655  45.615  1.00 42.90           C  
ATOM    338  CE  LYS L  45      22.916  11.884  46.997  1.00 43.99           C  
ATOM    339  NZ  LYS L  45      23.472  10.910  47.965  1.00 44.14           N1+
ATOM    340  C   LYS L  45      23.350  14.783  42.453  1.00 36.93           C  
ATOM    341  O   LYS L  45      24.413  15.396  42.384  1.00 36.71           O  
ATOM    342  N   LEU L  46      22.206  15.355  42.890  1.00 35.63           N  
ATOM    343  CA  LEU L  46      22.140  16.748  43.248  1.00 34.71           C  
ATOM    344  CB  LEU L  46      20.731  17.355  43.091  1.00 33.97           C  
ATOM    345  CG  LEU L  46      20.622  18.830  43.531  1.00 32.95           C  
ATOM    346  CD1 LEU L  46      21.494  19.750  42.662  1.00 31.08           C  
ATOM    347  CD2 LEU L  46      19.155  19.287  43.590  1.00 32.20           C  
ATOM    348  C   LEU L  46      22.511  16.909  44.685  1.00 34.71           C  
ATOM    349  O   LEU L  46      21.820  16.416  45.573  1.00 33.92           O  
ATOM    350  N   LEU L  47      23.702  17.488  44.926  1.00 34.85           N  
ATOM    351  CA  LEU L  47      24.187  17.794  46.240  1.00 35.91           C  
ATOM    352  CB  LEU L  47      25.721  17.849  46.269  1.00 35.09           C  
ATOM    353  CG  LEU L  47      26.368  16.493  45.929  1.00 34.46           C  
ATOM    354  CD1 LEU L  47      27.901  16.582  45.965  1.00 35.18           C  
ATOM    355  CD2 LEU L  47      25.810  15.373  46.822  1.00 34.59           C  
ATOM    356  C   LEU L  47      23.679  19.100  46.790  1.00 36.97           C  
ATOM    357  O   LEU L  47      23.200  19.160  47.921  1.00 37.46           O  
ATOM    358  N   ILE L  48      23.786  20.194  45.994  1.00 36.69           N  
ATOM    359  CA  ILE L  48      23.459  21.495  46.514  1.00 37.78           C  
ATOM    360  CB  ILE L  48      24.668  22.238  47.012  1.00 37.22           C  
ATOM    361  CG1 ILE L  48      25.335  21.458  48.156  1.00 39.64           C  
ATOM    362  CG2 ILE L  48      24.238  23.656  47.419  1.00 39.22           C  
ATOM    363  CD1 ILE L  48      26.709  21.996  48.552  1.00 39.40           C  
ATOM    364  C   ILE L  48      22.842  22.335  45.445  1.00 38.16           C  
ATOM    365  O   ILE L  48      23.171  22.204  44.267  1.00 38.90           O  
ATOM    366  N   TYR L  49      21.919  23.229  45.857  1.00 38.59           N  
ATOM    367  CA  TYR L  49      21.272  24.141  44.962  1.00 39.28           C  
ATOM    368  CB  TYR L  49      19.818  23.748  44.630  1.00 39.59           C  
ATOM    369  CG  TYR L  49      18.965  23.991  45.829  1.00 41.14           C  
ATOM    370  CD1 TYR L  49      18.921  23.085  46.864  1.00 41.56           C  
ATOM    371  CD2 TYR L  49      18.213  25.141  45.920  1.00 41.85           C  
ATOM    372  CE1 TYR L  49      18.134  23.319  47.968  1.00 42.43           C  
ATOM    373  CE2 TYR L  49      17.423  25.380  47.019  1.00 42.55           C  
ATOM    374  CZ  TYR L  49      17.382  24.468  48.046  1.00 42.76           C  
ATOM    375  OH  TYR L  49      16.572  24.717  49.175  1.00 43.76           O  
ATOM    376  C   TYR L  49      21.250  25.470  45.662  1.00 40.14           C  
ATOM    377  O   TYR L  49      21.417  25.545  46.879  1.00 40.31           O  
ATOM    378  N   LYS L  50      21.055  26.559  44.889  1.00 26.17           N  
ATOM    379  CA  LYS L  50      20.953  27.877  45.450  1.00 28.00           C  
ATOM    380  CB  LYS L  50      19.831  27.967  46.497  1.00 27.31           C  
ATOM    381  CG  LYS L  50      19.472  29.388  46.924  1.00 18.89           C  
ATOM    382  CD  LYS L  50      18.219  29.428  47.799  1.00 23.58           C  
ATOM    383  CE  LYS L  50      17.013  28.751  47.149  1.00 24.27           C  
ATOM    384  NZ  LYS L  50      15.883  28.698  48.100  1.00 27.48           N1+
ATOM    385  C   LYS L  50      22.239  28.244  46.120  1.00 30.24           C  
ATOM    386  O   LYS L  50      22.260  29.027  47.067  1.00 28.42           O  
ATOM    387  N   ALA L  51      23.347  27.659  45.634  1.00 29.84           N  
ATOM    388  CA  ALA L  51      24.689  27.975  46.029  1.00 28.26           C  
ATOM    389  CB  ALA L  51      24.960  29.491  46.012  1.00 28.83           C  
ATOM    390  C   ALA L  51      25.039  27.465  47.397  1.00 27.73           C  
ATOM    391  O   ALA L  51      26.181  27.064  47.620  1.00 33.44           O  
ATOM    392  N   SER L  52      24.083  27.368  48.340  1.00 28.72           N  
ATOM    393  CA  SER L  52      24.541  26.965  49.643  1.00 31.22           C  
ATOM    394  CB  SER L  52      24.773  28.156  50.586  1.00 32.42           C  
ATOM    395  OG  SER L  52      25.799  28.997  50.079  1.00 36.38           O  
ATOM    396  C   SER L  52      23.500  26.138  50.291  1.00 32.49           C  
ATOM    397  O   SER L  52      23.675  25.684  51.422  1.00 34.64           O  
ATOM    398  N   SER L  53      22.400  25.870  49.577  1.00 40.73           N  
ATOM    399  CA  SER L  53      21.347  25.168  50.250  1.00 40.82           C  
ATOM    400  CB  SER L  53      19.940  25.578  49.784  1.00 41.19           C  
ATOM    401  OG  SER L  53      19.694  26.931  50.137  1.00 47.45           O  
ATOM    402  C   SER L  53      21.524  23.715  49.965  1.00 40.42           C  
ATOM    403  O   SER L  53      21.471  23.281  48.817  1.00 39.55           O  
ATOM    404  N   ILE L  54      21.713  22.922  51.035  1.00 39.91           N  
ATOM    405  CA  ILE L  54      21.970  21.521  50.904  1.00 39.54           C  
ATOM    406  CB  ILE L  54      22.498  20.924  52.177  1.00 38.55           C  
ATOM    407  CG1 ILE L  54      23.794  21.645  52.592  1.00  0.00           C  
ATOM    408  CG2 ILE L  54      22.675  19.413  51.959  1.00  0.00           C  
ATOM    409  CD1 ILE L  54      24.241  21.354  54.024  1.00 40.55           C  
ATOM    410  C   ILE L  54      20.694  20.820  50.544  1.00 39.60           C  
ATOM    411  O   ILE L  54      19.633  21.091  51.099  1.00 40.22           O  
ATOM    412  N   VAL L  55      20.765  19.900  49.563  1.00 39.52           N  
ATOM    413  CA  VAL L  55      19.610  19.157  49.150  1.00 39.72           C  
ATOM    414  CB  VAL L  55      19.783  18.456  47.835  1.00 40.23           C  
ATOM    415  CG1 VAL L  55      18.491  17.686  47.516  1.00  0.00           C  
ATOM    416  CG2 VAL L  55      20.164  19.501  46.773  1.00  0.00           C  
ATOM    417  C   VAL L  55      19.353  18.137  50.213  1.00 40.24           C  
ATOM    418  O   VAL L  55      20.251  17.767  50.968  1.00 39.96           O  
ATOM    419  N   SER L  56      18.097  17.668  50.321  1.00 40.60           N  
ATOM    420  CA  SER L  56      17.792  16.750  51.377  1.00 40.93           C  
ATOM    421  CB  SER L  56      16.305  16.361  51.452  1.00 42.57           C  
ATOM    422  OG  SER L  56      16.094  15.452  52.523  1.00 44.46           O  
ATOM    423  C   SER L  56      18.586  15.488  51.212  1.00 39.44           C  
ATOM    424  O   SER L  56      18.820  15.023  50.098  1.00 38.99           O  
ATOM    425  N   GLY L  57      19.027  14.911  52.352  1.00 38.92           N  
ATOM    426  CA  GLY L  57      19.717  13.649  52.365  1.00 38.44           C  
ATOM    427  C   GLY L  57      21.187  13.810  52.112  1.00 38.30           C  
ATOM    428  O   GLY L  57      21.867  12.826  51.826  1.00 38.71           O  
ATOM    429  N   VAL L  58      21.735  15.034  52.228  1.00 38.36           N  
ATOM    430  CA  VAL L  58      23.138  15.195  51.948  1.00 38.05           C  
ATOM    431  CB  VAL L  58      23.428  16.425  51.135  1.00 37.58           C  
ATOM    432  CG1 VAL L  58      24.946  16.523  50.905  1.00 35.97           C  
ATOM    433  CG2 VAL L  58      22.606  16.355  49.838  1.00 36.92           C  
ATOM    434  C   VAL L  58      23.885  15.314  53.244  1.00 38.27           C  
ATOM    435  O   VAL L  58      23.412  15.926  54.200  1.00 38.44           O  
ATOM    436  N   PRO L  59      25.063  14.738  53.284  1.00 38.22           N  
ATOM    437  CA  PRO L  59      25.864  14.752  54.481  1.00 39.19           C  
ATOM    438  CD  PRO L  59      25.339  13.572  52.462  1.00 38.10           C  
ATOM    439  CB  PRO L  59      26.989  13.751  54.238  1.00 39.27           C  
ATOM    440  CG  PRO L  59      26.369  12.746  53.250  1.00 38.52           C  
ATOM    441  C   PRO L  59      26.337  16.135  54.814  1.00 39.91           C  
ATOM    442  O   PRO L  59      26.522  16.946  53.909  1.00 40.13           O  
ATOM    443  N   SER L  60      26.553  16.401  56.115  1.00 40.93           N  
ATOM    444  CA  SER L  60      26.920  17.687  56.641  1.00 41.10           C  
ATOM    445  CB  SER L  60      27.021  17.671  58.176  1.00 41.17           C  
ATOM    446  OG  SER L  60      25.779  17.276  58.736  1.00 41.71           O  
ATOM    447  C   SER L  60      28.265  18.094  56.134  1.00 40.59           C  
ATOM    448  O   SER L  60      28.582  19.280  56.075  1.00 39.80           O  
ATOM    449  N   ARG L  61      29.091  17.116  55.733  1.00 40.78           N  
ATOM    450  CA  ARG L  61      30.433  17.391  55.314  1.00 41.32           C  
ATOM    451  CB  ARG L  61      31.252  16.112  55.034  1.00 41.29           C  
ATOM    452  CG  ARG L  61      30.670  15.142  54.002  1.00 41.14           C  
ATOM    453  CD  ARG L  61      31.532  13.882  53.854  1.00 40.43           C  
ATOM    454  NE  ARG L  61      30.890  12.967  52.867  1.00 40.91           N  
ATOM    455  CZ  ARG L  61      30.035  11.993  53.295  1.00 41.26           C  
ATOM    456  NH1 ARG L  61      29.730  11.886  54.620  1.00 40.44           N1+
ATOM    457  NH2 ARG L  61      29.488  11.124  52.396  1.00 40.84           N  
ATOM    458  C   ARG L  61      30.414  18.278  54.109  1.00 41.79           C  
ATOM    459  O   ARG L  61      31.365  19.028  53.882  1.00 41.52           O  
ATOM    460  N   PHE L  62      29.347  18.194  53.288  1.00 41.66           N  
ATOM    461  CA  PHE L  62      29.262  18.998  52.101  1.00 41.63           C  
ATOM    462  CB  PHE L  62      28.369  18.378  51.012  1.00 41.48           C  
ATOM    463  CG  PHE L  62      29.039  17.169  50.455  1.00 41.15           C  
ATOM    464  CD1 PHE L  62      28.926  15.943  51.069  1.00 41.29           C  
ATOM    465  CD2 PHE L  62      29.779  17.265  49.301  1.00 40.65           C  
ATOM    466  CE1 PHE L  62      29.545  14.834  50.540  1.00 41.91           C  
ATOM    467  CE2 PHE L  62      30.399  16.159  48.770  1.00 41.40           C  
ATOM    468  CZ  PHE L  62      30.284  14.942  49.389  1.00 41.84           C  
ATOM    469  C   PHE L  62      28.663  20.338  52.419  1.00 42.00           C  
ATOM    470  O   PHE L  62      27.647  20.446  53.104  1.00 42.14           O  
ATOM    471  N   SER L  63      29.290  21.410  51.893  1.00 42.14           N  
ATOM    472  CA  SER L  63      28.808  22.738  52.130  1.00 42.57           C  
ATOM    473  CB  SER L  63      29.519  23.402  53.321  1.00 42.21           C  
ATOM    474  OG  SER L  63      29.026  24.715  53.530  1.00 42.70           O  
ATOM    475  C   SER L  63      29.112  23.550  50.909  1.00 42.95           C  
ATOM    476  O   SER L  63      30.126  23.333  50.250  1.00 42.13           O  
ATOM    477  N   GLY L  64      28.236  24.522  50.585  1.00 43.39           N  
ATOM    478  CA  GLY L  64      28.457  25.337  49.425  1.00 44.13           C  
ATOM    479  C   GLY L  64      28.397  26.771  49.850  1.00 44.77           C  
ATOM    480  O   GLY L  64      27.697  27.117  50.802  1.00 45.03           O  
ATOM    481  N   SER L  65      29.140  27.650  49.145  1.00 45.86           N  
ATOM    482  CA  SER L  65      29.141  29.046  49.484  1.00 47.13           C  
ATOM    483  CB  SER L  65      30.207  29.433  50.523  1.00 48.31           C  
ATOM    484  OG  SER L  65      31.505  29.260  49.978  1.00 51.31           O  
ATOM    485  C   SER L  65      29.433  29.830  48.240  1.00 46.86           C  
ATOM    486  O   SER L  65      29.769  29.265  47.201  1.00 46.26           O  
ATOM    487  N   GLY L  66      29.306  31.173  48.319  1.00 46.75           N  
ATOM    488  CA  GLY L  66      29.617  31.998  47.182  1.00 47.24           C  
ATOM    489  C   GLY L  66      28.372  32.594  46.598  1.00 47.51           C  
ATOM    490  O   GLY L  66      27.265  32.090  46.785  1.00 47.18           O  
ATOM    491  N   SER L  67      28.543  33.727  45.882  1.00 48.11           N  
ATOM    492  CA  SER L  67      27.452  34.394  45.232  1.00 48.26           C  
ATOM    493  CB  SER L  67      26.704  35.383  46.145  1.00 48.79           C  
ATOM    494  OG  SER L  67      27.568  36.440  46.538  1.00 51.76           O  
ATOM    495  C   SER L  67      28.031  35.186  44.102  1.00 47.96           C  
ATOM    496  O   SER L  67      29.236  35.430  44.052  1.00 47.75           O  
ATOM    497  N   GLY L  68      27.178  35.623  43.157  1.00 47.28           N  
ATOM    498  CA  GLY L  68      27.673  36.400  42.061  1.00 47.19           C  
ATOM    499  C   GLY L  68      28.380  35.497  41.098  1.00 47.19           C  
ATOM    500  O   GLY L  68      27.780  34.607  40.501  1.00 47.00           O  
ATOM    501  N   THR L  69      29.649  35.829  40.805  1.00 46.54           N  
ATOM    502  CA  THR L  69      30.490  35.096  39.899  1.00 46.20           C  
ATOM    503  CB  THR L  69      31.510  35.969  39.238  1.00 46.18           C  
ATOM    504  OG1 THR L  69      32.270  35.204  38.317  1.00 45.76           O  
ATOM    505  CG2 THR L  69      32.418  36.590  40.310  1.00 46.06           C  
ATOM    506  C   THR L  69      31.214  33.917  40.488  1.00 45.93           C  
ATOM    507  O   THR L  69      31.470  32.945  39.779  1.00 45.57           O  
ATOM    508  N   GLU L  70      31.611  33.967  41.776  1.00 45.36           N  
ATOM    509  CA  GLU L  70      32.468  32.907  42.235  1.00 45.56           C  
ATOM    510  CB  GLU L  70      33.789  33.438  42.813  1.00 47.74           C  
ATOM    511  CG  GLU L  70      34.911  32.402  42.815  1.00 50.64           C  
ATOM    512  CD  GLU L  70      35.391  32.246  41.379  1.00 42.57           C  
ATOM    513  OE1 GLU L  70      35.449  33.276  40.656  1.00 46.17           O  
ATOM    514  OE2 GLU L  70      35.710  31.094  40.983  1.00 44.96           O1-
ATOM    515  C   GLU L  70      31.780  32.075  43.279  1.00 44.32           C  
ATOM    516  O   GLU L  70      31.162  32.599  44.203  1.00 44.82           O  
ATOM    517  N   PHE L  71      31.885  30.732  43.147  1.00 42.61           N  
ATOM    518  CA  PHE L  71      31.233  29.831  44.058  1.00 41.50           C  
ATOM    519  CB  PHE L  71      30.016  29.129  43.439  1.00 41.52           C  
ATOM    520  CG  PHE L  71      28.991  30.184  43.240  1.00 41.90           C  
ATOM    521  CD1 PHE L  71      29.070  31.037  42.165  1.00 42.24           C  
ATOM    522  CD2 PHE L  71      27.959  30.320  44.137  1.00 42.24           C  
ATOM    523  CE1 PHE L  71      28.124  32.014  41.979  1.00 42.70           C  
ATOM    524  CE2 PHE L  71      27.009  31.295  43.957  1.00 42.98           C  
ATOM    525  CZ  PHE L  71      27.097  32.142  42.881  1.00 42.80           C  
ATOM    526  C   PHE L  71      32.195  28.763  44.465  1.00 40.04           C  
ATOM    527  O   PHE L  71      33.173  28.495  43.767  1.00 40.50           O  
ATOM    528  N   THR L  72      31.949  28.136  45.638  1.00 39.32           N  
ATOM    529  CA  THR L  72      32.859  27.119  46.054  1.00 37.97           C  
ATOM    530  CB  THR L  72      33.890  27.642  46.999  1.00 37.91           C  
ATOM    531  OG1 THR L  72      35.006  26.774  46.999  1.00 39.04           O  
ATOM    532  CG2 THR L  72      33.288  27.723  48.412  1.00 36.87           C  
ATOM    533  C   THR L  72      32.112  26.008  46.731  1.00 37.68           C  
ATOM    534  O   THR L  72      31.162  26.237  47.479  1.00 37.70           O  
ATOM    535  N   LEU L  73      32.532  24.755  46.464  1.00 36.01           N  
ATOM    536  CA  LEU L  73      31.969  23.602  47.107  1.00 35.79           C  
ATOM    537  CB  LEU L  73      31.602  22.480  46.125  1.00 35.27           C  
ATOM    538  CG  LEU L  73      30.991  21.235  46.795  1.00 34.38           C  
ATOM    539  CD1 LEU L  73      29.619  21.545  47.417  1.00 34.34           C  
ATOM    540  CD2 LEU L  73      30.974  20.043  45.823  1.00 33.92           C  
ATOM    541  C   LEU L  73      33.058  23.080  47.985  1.00 35.82           C  
ATOM    542  O   LEU L  73      34.167  22.820  47.519  1.00 35.23           O  
ATOM    543  N   THR L  74      32.778  22.914  49.291  1.00 36.61           N  
ATOM    544  CA  THR L  74      33.824  22.483  50.176  1.00 37.07           C  
ATOM    545  CB  THR L  74      34.119  23.478  51.263  1.00 36.74           C  
ATOM    546  OG1 THR L  74      34.490  24.727  50.698  1.00 37.28           O  
ATOM    547  CG2 THR L  74      35.262  22.934  52.135  1.00 35.63           C  
ATOM    548  C   THR L  74      33.416  21.214  50.856  1.00 37.77           C  
ATOM    549  O   THR L  74      32.261  21.037  51.240  1.00 37.96           O  
ATOM    550  N   ILE L  75      34.375  20.278  51.008  1.00 38.72           N  
ATOM    551  CA  ILE L  75      34.094  19.054  51.702  1.00 39.91           C  
ATOM    552  CB  ILE L  75      34.389  17.831  50.878  1.00 39.37           C  
ATOM    553  CG1 ILE L  75      33.543  17.845  49.593  1.00 39.13           C  
ATOM    554  CG2 ILE L  75      34.137  16.587  51.743  1.00 39.24           C  
ATOM    555  CD1 ILE L  75      33.927  16.760  48.589  1.00 39.48           C  
ATOM    556  C   ILE L  75      34.983  19.045  52.913  1.00 41.34           C  
ATOM    557  O   ILE L  75      36.208  19.045  52.795  1.00 41.61           O  
ATOM    558  N   THR L  76      34.367  19.030  54.116  1.00 42.90           N  
ATOM    559  CA  THR L  76      35.076  19.157  55.364  1.00 43.95           C  
ATOM    560  CB  THR L  76      34.155  19.208  56.549  1.00 44.06           C  
ATOM    561  OG1 THR L  76      33.429  17.993  56.663  1.00  0.00           O  
ATOM    562  CG2 THR L  76      33.189  20.391  56.364  1.00  0.00           C  
ATOM    563  C   THR L  76      36.029  18.024  55.602  1.00 44.88           C  
ATOM    564  O   THR L  76      37.200  18.263  55.895  1.00 45.82           O  
ATOM    565  N   SER L  77      35.564  16.762  55.504  1.00 44.73           N  
ATOM    566  CA  SER L  77      36.470  15.664  55.707  1.00 44.47           C  
ATOM    567  CB  SER L  77      36.401  15.042  57.114  1.00 44.61           C  
ATOM    568  OG  SER L  77      35.129  14.456  57.342  1.00 45.61           O  
ATOM    569  C   SER L  77      36.094  14.619  54.712  1.00 44.35           C  
ATOM    570  O   SER L  77      35.044  13.989  54.806  1.00 44.87           O  
ATOM    571  N   LEU L  78      37.005  14.372  53.763  1.00 43.93           N  
ATOM    572  CA  LEU L  78      36.731  13.557  52.622  1.00 43.98           C  
ATOM    573  CB  LEU L  78      37.857  13.740  51.586  1.00 44.54           C  
ATOM    574  CG  LEU L  78      37.515  13.339  50.146  1.00 44.98           C  
ATOM    575  CD1 LEU L  78      36.381  14.216  49.588  1.00 44.15           C  
ATOM    576  CD2 LEU L  78      38.764  13.404  49.257  1.00 44.55           C  
ATOM    577  C   LEU L  78      36.581  12.116  53.035  1.00 43.37           C  
ATOM    578  O   LEU L  78      37.316  11.613  53.884  1.00 43.03           O  
ATOM    579  N   GLN L  79      35.592  11.418  52.427  1.00 42.82           N  
ATOM    580  CA  GLN L  79      35.276  10.044  52.724  1.00 42.60           C  
ATOM    581  CB  GLN L  79      33.774   9.818  52.976  1.00 43.52           C  
ATOM    582  CG  GLN L  79      33.165  10.713  54.059  1.00 44.33           C  
ATOM    583  CD  GLN L  79      33.536  10.166  55.425  1.00 46.17           C  
ATOM    584  OE1 GLN L  79      33.635   8.955  55.618  1.00 46.79           O  
ATOM    585  NE2 GLN L  79      33.747  11.084  56.406  1.00 46.41           N  
ATOM    586  C   GLN L  79      35.593   9.252  51.489  1.00 42.65           C  
ATOM    587  O   GLN L  79      35.706   9.809  50.401  1.00 41.85           O  
ATOM    588  N   PRO L  80      35.730   7.960  51.607  1.00 42.51           N  
ATOM    589  CA  PRO L  80      36.047   7.156  50.457  1.00 42.22           C  
ATOM    590  CD  PRO L  80      36.170   7.341  52.847  1.00 44.77           C  
ATOM    591  CB  PRO L  80      36.293   5.752  51.001  1.00 41.32           C  
ATOM    592  CG  PRO L  80      36.821   6.012  52.425  1.00 44.06           C  
ATOM    593  C   PRO L  80      34.976   7.244  49.417  1.00 41.82           C  
ATOM    594  O   PRO L  80      35.263   7.051  48.237  1.00 41.93           O  
ATOM    595  N   ASP L  81      33.734   7.511  49.849  1.00 41.76           N  
ATOM    596  CA  ASP L  81      32.573   7.615  49.012  1.00 42.39           C  
ATOM    597  CB  ASP L  81      31.297   7.716  49.865  1.00 43.75           C  
ATOM    598  CG  ASP L  81      30.115   7.467  48.955  1.00 46.58           C  
ATOM    599  OD1 ASP L  81      30.326   6.767  47.933  1.00 35.03           O  
ATOM    600  OD2 ASP L  81      28.997   7.968  49.250  1.00 31.85           O1-
ATOM    601  C   ASP L  81      32.646   8.859  48.173  1.00 41.80           C  
ATOM    602  O   ASP L  81      32.105   8.911  47.070  1.00 41.47           O  
ATOM    603  N   ASP L  82      33.303   9.901  48.711  1.00 40.23           N  
ATOM    604  CA  ASP L  82      33.387  11.230  48.172  1.00 39.30           C  
ATOM    605  CB  ASP L  82      33.963  12.229  49.187  1.00 38.97           C  
ATOM    606  CG  ASP L  82      32.938  12.328  50.308  1.00 39.55           C  
ATOM    607  OD1 ASP L  82      31.818  11.779  50.126  1.00 38.68           O  
ATOM    608  OD2 ASP L  82      33.253  12.950  51.357  1.00 39.52           O1-
ATOM    609  C   ASP L  82      34.188  11.307  46.904  1.00 39.07           C  
ATOM    610  O   ASP L  82      34.080  12.296  46.179  1.00 39.02           O  
ATOM    611  N   PHE L  83      35.060  10.321  46.623  1.00 37.74           N  
ATOM    612  CA  PHE L  83      35.848  10.413  45.425  1.00 36.75           C  
ATOM    613  CB  PHE L  83      36.976   9.370  45.363  1.00 37.00           C  
ATOM    614  CG  PHE L  83      37.925   9.682  46.467  1.00 38.48           C  
ATOM    615  CD1 PHE L  83      37.699   9.209  47.739  1.00 39.47           C  
ATOM    616  CD2 PHE L  83      39.037  10.454  46.230  1.00 39.05           C  
ATOM    617  CE1 PHE L  83      38.574   9.498  48.757  1.00 39.88           C  
ATOM    618  CE2 PHE L  83      39.915  10.745  47.246  1.00 39.51           C  
ATOM    619  CZ  PHE L  83      39.683  10.267  48.512  1.00 39.69           C  
ATOM    620  C   PHE L  83      34.958  10.189  44.241  1.00 35.86           C  
ATOM    621  O   PHE L  83      34.414   9.104  44.044  1.00 35.38           O  
ATOM    622  N   ALA L  84      34.802  11.241  43.410  1.00 34.26           N  
ATOM    623  CA  ALA L  84      33.969  11.187  42.244  1.00 32.34           C  
ATOM    624  CB  ALA L  84      32.468  11.070  42.562  1.00 32.32           C  
ATOM    625  C   ALA L  84      34.184  12.486  41.527  1.00 31.33           C  
ATOM    626  O   ALA L  84      35.095  13.240  41.866  1.00 30.55           O  
ATOM    627  N   THR L  85      33.370  12.766  40.489  1.00 30.10           N  
ATOM    628  CA  THR L  85      33.513  14.000  39.765  1.00 29.54           C  
ATOM    629  CB  THR L  85      33.409  13.838  38.278  1.00 29.52           C  
ATOM    630  OG1 THR L  85      34.412  12.945  37.816  1.00 29.75           O  
ATOM    631  CG2 THR L  85      33.584  15.216  37.617  1.00 28.58           C  
ATOM    632  C   THR L  85      32.405  14.911  40.190  1.00 29.10           C  
ATOM    633  O   THR L  85      31.280  14.469  40.417  1.00 28.64           O  
ATOM    634  N   TYR L  86      32.703  16.220  40.324  1.00 29.11           N  
ATOM    635  CA  TYR L  86      31.691  17.150  40.738  1.00 30.55           C  
ATOM    636  CB  TYR L  86      32.031  17.892  42.046  1.00 30.23           C  
ATOM    637  CG  TYR L  86      32.033  16.901  43.163  1.00 30.67           C  
ATOM    638  CD1 TYR L  86      33.133  16.108  43.395  1.00 30.79           C  
ATOM    639  CD2 TYR L  86      30.936  16.766  43.983  1.00 30.54           C  
ATOM    640  CE1 TYR L  86      33.139  15.196  44.426  1.00 30.77           C  
ATOM    641  CE2 TYR L  86      30.935  15.857  45.015  1.00 30.93           C  
ATOM    642  CZ  TYR L  86      32.039  15.070  45.238  1.00 31.35           C  
ATOM    643  OH  TYR L  86      32.039  14.137  46.299  1.00 31.49           O  
ATOM    644  C   TYR L  86      31.525  18.173  39.657  1.00 31.55           C  
ATOM    645  O   TYR L  86      32.501  18.678  39.104  1.00 32.36           O  
ATOM    646  N   TYR L  87      30.256  18.496  39.330  1.00 31.89           N  
ATOM    647  CA  TYR L  87      29.954  19.442  38.293  1.00 32.26           C  
ATOM    648  CB  TYR L  87      29.044  18.896  37.174  1.00 31.04           C  
ATOM    649  CG  TYR L  87      29.732  17.858  36.353  1.00 30.40           C  
ATOM    650  CD1 TYR L  87      29.667  16.523  36.684  1.00 29.23           C  
ATOM    651  CD2 TYR L  87      30.439  18.230  35.235  1.00 29.73           C  
ATOM    652  CE1 TYR L  87      30.299  15.578  35.907  1.00 29.19           C  
ATOM    653  CE2 TYR L  87      31.074  17.292  34.457  1.00 28.97           C  
ATOM    654  CZ  TYR L  87      31.004  15.963  34.793  1.00 29.29           C  
ATOM    655  OH  TYR L  87      31.656  15.003  33.989  1.00 30.55           O  
ATOM    656  C   TYR L  87      29.166  20.559  38.899  1.00 33.28           C  
ATOM    657  O   TYR L  87      28.361  20.351  39.805  1.00 33.46           O  
ATOM    658  N   CYS L  88      29.405  21.791  38.407  1.00 34.26           N  
ATOM    659  CA  CYS L  88      28.661  22.933  38.843  1.00 35.77           C  
ATOM    660  CB  CYS L  88      29.543  24.164  39.183  1.00 37.95           C  
ATOM    661  SG  CYS L  88      30.719  24.619  37.867  1.00 42.80           S  
ATOM    662  C   CYS L  88      27.738  23.274  37.718  1.00 35.11           C  
ATOM    663  O   CYS L  88      28.038  23.031  36.551  1.00 35.11           O  
ATOM    664  N   GLN L  89      26.554  23.811  38.048  1.00 35.06           N  
ATOM    665  CA  GLN L  89      25.593  24.106  37.027  1.00 35.69           C  
ATOM    666  CB  GLN L  89      24.460  23.071  36.990  1.00 34.89           C  
ATOM    667  CG  GLN L  89      23.270  23.483  36.124  1.00 36.00           C  
ATOM    668  CD  GLN L  89      22.092  22.602  36.516  1.00 37.75           C  
ATOM    669  OE1 GLN L  89      22.159  21.380  36.420  1.00 38.90           O  
ATOM    670  NE2 GLN L  89      20.983  23.232  36.985  1.00 38.18           N  
ATOM    671  C   GLN L  89      24.929  25.389  37.382  1.00 36.66           C  
ATOM    672  O   GLN L  89      24.515  25.587  38.524  1.00 37.08           O  
ATOM    673  N   GLN L  90      24.785  26.294  36.396  1.00 38.06           N  
ATOM    674  CA  GLN L  90      24.097  27.513  36.687  1.00 39.31           C  
ATOM    675  CB  GLN L  90      24.723  28.759  36.027  1.00 40.13           C  
ATOM    676  CG  GLN L  90      24.718  28.758  34.498  1.00 41.03           C  
ATOM    677  CD  GLN L  90      23.378  29.269  34.007  1.00 42.65           C  
ATOM    678  OE1 GLN L  90      22.758  30.127  34.636  1.00 42.56           O  
ATOM    679  NE2 GLN L  90      22.913  28.722  32.851  1.00 43.16           N  
ATOM    680  C   GLN L  90      22.682  27.347  36.236  1.00 40.65           C  
ATOM    681  O   GLN L  90      22.410  26.955  35.104  1.00 40.46           O  
ATOM    682  N   TYR L  91      21.663  27.709  37.046  1.00 39.33           N  
ATOM    683  CA  TYR L  91      20.341  27.641  36.472  1.00 40.29           C  
ATOM    684  CB  TYR L  91      19.514  26.508  37.092  1.00 35.73           C  
ATOM    685  CG  TYR L  91      19.538  26.689  38.572  1.00 39.14           C  
ATOM    686  CD1 TYR L  91      20.577  26.195  39.327  1.00 40.32           C  
ATOM    687  CD2 TYR L  91      18.520  27.352  39.208  1.00 43.25           C  
ATOM    688  CE1 TYR L  91      20.608  26.360  40.692  1.00 41.21           C  
ATOM    689  CE2 TYR L  91      18.544  27.520  40.573  1.00 46.27           C  
ATOM    690  CZ  TYR L  91      19.584  27.024  41.319  1.00 46.46           C  
ATOM    691  OH  TYR L  91      19.601  27.200  42.719  1.00 48.48           O  
ATOM    692  C   TYR L  91      19.626  28.939  36.679  1.00 44.39           C  
ATOM    693  O   TYR L  91      18.429  28.948  36.965  1.00 44.15           O  
ATOM    694  N   ASN L  92      20.313  30.084  36.506  1.00 46.36           N  
ATOM    695  CA  ASN L  92      19.582  31.300  36.676  1.00 50.85           C  
ATOM    696  CB  ASN L  92      20.448  32.575  36.716  1.00 58.32           C  
ATOM    697  CG  ASN L  92      21.144  32.831  35.386  1.00  0.00           C  
ATOM    698  OD1 ASN L  92      20.521  33.204  34.392  1.00  0.00           O  
ATOM    699  ND2 ASN L  92      22.494  32.679  35.386  1.00  0.00           N  
ATOM    700  C   ASN L  92      18.627  31.389  35.538  1.00 52.04           C  
ATOM    701  O   ASN L  92      17.468  31.760  35.714  1.00 52.85           O  
ATOM    702  N   SER L  93      19.094  31.021  34.329  1.00 51.50           N  
ATOM    703  CA  SER L  93      18.228  31.093  33.196  1.00 56.13           C  
ATOM    704  CB  SER L  93      18.313  32.418  32.424  1.00 55.21           C  
ATOM    705  OG  SER L  93      19.576  32.525  31.784  1.00 63.27           O  
ATOM    706  C   SER L  93      18.642  30.032  32.236  1.00 57.06           C  
ATOM    707  O   SER L  93      19.742  29.490  32.327  1.00 58.33           O  
ATOM    708  N   SER L  94      17.739  29.695  31.294  1.00 57.01           N  
ATOM    709  CA  SER L  94      18.054  28.734  30.282  1.00 56.70           C  
ATOM    710  CB  SER L  94      16.811  28.059  29.672  1.00 53.13           C  
ATOM    711  OG  SER L  94      16.119  27.315  30.663  1.00 60.01           O  
ATOM    712  C   SER L  94      18.740  29.486  29.187  1.00 55.92           C  
ATOM    713  O   SER L  94      18.491  30.674  28.985  1.00 60.11           O  
ATOM    714  N   PRO L  95      19.599  28.822  28.466  1.00 56.37           N  
ATOM    715  CA  PRO L  95      19.857  27.436  28.719  1.00 54.58           C  
ATOM    716  CD  PRO L  95      19.789  29.163  27.066  1.00 58.80           C  
ATOM    717  CB  PRO L  95      20.595  26.910  27.491  1.00 54.65           C  
ATOM    718  CG  PRO L  95      20.119  27.838  26.361  1.00 56.48           C  
ATOM    719  C   PRO L  95      20.626  27.256  29.976  1.00 51.07           C  
ATOM    720  O   PRO L  95      21.416  28.128  30.339  1.00 54.01           O  
ATOM    721  N   GLU L  96      20.389  26.130  30.667  1.00 45.16           N  
ATOM    722  CA  GLU L  96      21.147  25.880  31.841  1.00 42.47           C  
ATOM    723  CB  GLU L  96      20.489  24.866  32.786  1.00 42.99           C  
ATOM    724  CG  GLU L  96      19.209  25.441  33.397  1.00 47.19           C  
ATOM    725  CD  GLU L  96      18.593  24.408  34.324  1.00 65.75           C  
ATOM    726  OE1 GLU L  96      19.010  23.222  34.250  1.00 33.12           O  
ATOM    727  OE2 GLU L  96      17.701  24.796  35.125  1.00 36.72           O1-
ATOM    728  C   GLU L  96      22.470  25.393  31.374  1.00 41.33           C  
ATOM    729  O   GLU L  96      22.578  24.765  30.323  1.00 45.40           O  
ATOM    730  N   THR L  97      23.527  25.695  32.145  1.00 44.34           N  
ATOM    731  CA  THR L  97      24.853  25.369  31.677  1.00 42.84           C  
ATOM    732  CB  THR L  97      25.588  26.607  31.273  1.00 43.12           C  
ATOM    733  OG1 THR L  97      24.823  27.326  30.319  1.00 43.28           O  
ATOM    734  CG2 THR L  97      26.926  26.203  30.647  1.00 43.56           C  
ATOM    735  C   THR L  97      25.641  24.700  32.782  1.00 41.68           C  
ATOM    736  O   THR L  97      25.385  24.927  33.964  1.00 42.23           O  
ATOM    737  N   PHE L  98      26.646  23.865  32.413  1.00 40.53           N  
ATOM    738  CA  PHE L  98      27.440  23.131  33.377  1.00 39.09           C  
ATOM    739  CB  PHE L  98      27.439  21.602  33.178  1.00 38.25           C  
ATOM    740  CG  PHE L  98      26.114  21.006  33.508  1.00 37.40           C  
ATOM    741  CD1 PHE L  98      25.112  20.942  32.569  1.00 37.59           C  
ATOM    742  CD2 PHE L  98      25.884  20.489  34.762  1.00 37.46           C  
ATOM    743  CE1 PHE L  98      23.896  20.379  32.884  1.00 38.10           C  
ATOM    744  CE2 PHE L  98      24.672  19.926  35.079  1.00 37.85           C  
ATOM    745  CZ  PHE L  98      23.673  19.870  34.139  1.00 37.87           C  
ATOM    746  C   PHE L  98      28.891  23.491  33.249  1.00 38.63           C  
ATOM    747  O   PHE L  98      29.333  24.076  32.263  1.00 38.19           O  
ATOM    748  N   GLY L  99      29.667  23.167  34.305  1.00 37.83           N  
ATOM    749  CA  GLY L  99      31.097  23.326  34.279  1.00 37.08           C  
ATOM    750  C   GLY L  99      31.678  22.048  33.733  1.00 36.71           C  
ATOM    751  O   GLY L  99      30.980  21.043  33.624  1.00 36.18           O  
ATOM    752  N   GLN L 100      32.991  22.056  33.409  0.90 35.99           N  
ATOM    753  CA  GLN L 100      33.700  20.932  32.849  0.90 36.00           C  
ATOM    754  CB  GLN L 100      35.123  21.277  32.380  0.90 36.52           C  
ATOM    755  CG  GLN L 100      35.142  22.100  31.089  0.90 38.08           C  
ATOM    756  CD  GLN L 100      34.748  21.180  29.937  0.90 39.73           C  
ATOM    757  OE1 GLN L 100      34.083  21.598  28.990  0.90 40.70           O  
ATOM    758  NE2 GLN L 100      35.174  19.891  30.012  0.90 39.28           N  
ATOM    759  C   GLN L 100      33.793  19.825  33.852  0.90 35.80           C  
ATOM    760  O   GLN L 100      33.901  18.655  33.488  0.90 35.98           O  
ATOM    761  N   GLY L 101      33.821  20.158  35.152  1.00 35.34           N  
ATOM    762  CA  GLY L 101      33.845  19.114  36.136  1.00 34.83           C  
ATOM    763  C   GLY L 101      35.201  19.009  36.753  1.00 34.59           C  
ATOM    764  O   GLY L 101      36.208  19.401  36.166  1.00 34.74           O  
ATOM    765  N   THR L 102      35.236  18.484  37.996  1.00 34.26           N  
ATOM    766  CA  THR L 102      36.472  18.278  38.694  1.00 33.55           C  
ATOM    767  CB  THR L 102      36.654  19.201  39.861  1.00 33.11           C  
ATOM    768  OG1 THR L 102      36.630  20.551  39.423  1.00 31.46           O  
ATOM    769  CG2 THR L 102      37.999  18.885  40.534  1.00 31.62           C  
ATOM    770  C   THR L 102      36.455  16.884  39.237  1.00 34.28           C  
ATOM    771  O   THR L 102      35.556  16.507  39.985  1.00 34.15           O  
ATOM    772  N   LYS L 103      37.474  16.079  38.893  1.00 34.86           N  
ATOM    773  CA  LYS L 103      37.496  14.729  39.373  1.00 36.58           C  
ATOM    774  CB  LYS L 103      38.133  13.745  38.377  1.00 37.07           C  
ATOM    775  CG  LYS L 103      38.066  12.283  38.816  1.00 39.43           C  
ATOM    776  CD  LYS L 103      38.494  11.315  37.713  1.00 42.30           C  
ATOM    777  CE  LYS L 103      39.998  11.346  37.436  1.00 44.16           C  
ATOM    778  NZ  LYS L 103      40.325  10.391  36.356  1.00 44.80           N1+
ATOM    779  C   LYS L 103      38.325  14.701  40.616  1.00 37.13           C  
ATOM    780  O   LYS L 103      39.456  15.185  40.631  1.00 37.20           O  
ATOM    781  N   VAL L 104      37.768  14.133  41.704  1.00 37.17           N  
ATOM    782  CA  VAL L 104      38.501  14.032  42.933  1.00 38.01           C  
ATOM    783  CB  VAL L 104      37.644  14.234  44.155  1.00 38.71           C  
ATOM    784  CG1 VAL L 104      38.486  13.953  45.413  1.00 35.13           C  
ATOM    785  CG2 VAL L 104      37.060  15.657  44.120  1.00 34.85           C  
ATOM    786  C   VAL L 104      39.055  12.643  42.985  1.00 38.76           C  
ATOM    787  O   VAL L 104      38.306  11.668  43.023  1.00 38.68           O  
ATOM    788  N   GLU L 105      40.398  12.519  42.996  1.00 39.40           N  
ATOM    789  CA  GLU L 105      40.999  11.216  42.983  1.00 40.93           C  
ATOM    790  CB  GLU L 105      42.040  11.008  41.871  1.00 41.97           C  
ATOM    791  CG  GLU L 105      43.242  11.941  41.994  1.00 44.80           C  
ATOM    792  CD  GLU L 105      44.406  11.298  41.257  1.00 45.97           C  
ATOM    793  OE1 GLU L 105      44.189  10.245  40.602  1.00 46.01           O  
ATOM    794  OE2 GLU L 105      45.534  11.848  41.356  1.00 47.37           O1-
ATOM    795  C   GLU L 105      41.713  10.991  44.276  1.00 40.95           C  
ATOM    796  O   GLU L 105      41.977  11.923  45.034  1.00 40.85           O  
ATOM    797  N   ILE L 106      42.039   9.714  44.558  1.00 40.96           N  
ATOM    798  CA  ILE L 106      42.687   9.373  45.791  1.00 40.26           C  
ATOM    799  CB  ILE L 106      42.443   7.957  46.227  1.00 40.22           C  
ATOM    800  CG1 ILE L 106      40.941   7.717  46.454  1.00 40.62           C  
ATOM    801  CG2 ILE L 106      43.305   7.689  47.472  1.00 40.55           C  
ATOM    802  CD1 ILE L 106      40.572   6.241  46.601  1.00 40.59           C  
ATOM    803  C   ILE L 106      44.158   9.532  45.622  1.00 39.97           C  
ATOM    804  O   ILE L 106      44.768   8.988  44.702  1.00 39.07           O  
ATOM    805  N   LYS L 107      44.763  10.304  46.541  1.00 39.89           N  
ATOM    806  CA  LYS L 107      46.172  10.538  46.524  1.00 41.28           C  
ATOM    807  CB  LYS L 107      46.629  11.396  47.714  1.00 42.35           C  
ATOM    808  CG  LYS L 107      48.102  11.804  47.667  1.00 45.36           C  
ATOM    809  CD  LYS L 107      48.446  12.901  48.674  1.00 48.85           C  
ATOM    810  CE  LYS L 107      49.935  13.243  48.740  1.00 51.14           C  
ATOM    811  NZ  LYS L 107      50.331  14.015  47.542  1.00 52.27           N1+
ATOM    812  C   LYS L 107      46.837   9.177  46.639  1.00 41.03           C  
ATOM    813  O   LYS L 107      46.596   8.501  47.676  1.00 41.65           O  
ATOM    814  OXT LYS L 107      47.590   8.793  45.704  1.00  0.00           O1-
TER     815      LYS L 107 
ATOM    816  N   GLN H 108       9.361   4.930  44.745  1.00 69.70           N1+
ATOM    817  CA  GLN H 108       9.944   6.256  44.451  1.00 69.39           C  
ATOM    818  CB  GLN H 108      11.479   6.188  44.491  1.00 69.99           C  
ATOM    819  CG  GLN H 108      12.084   5.918  45.867  1.00 71.27           C  
ATOM    820  CD  GLN H 108      13.585   5.783  45.663  1.00 72.79           C  
ATOM    821  OE1 GLN H 108      14.167   4.741  45.959  1.00 73.22           O  
ATOM    822  NE2 GLN H 108      14.236   6.854  45.134  1.00 76.84           N  
ATOM    823  C   GLN H 108       9.571   6.656  43.068  1.00 68.75           C  
ATOM    824  O   GLN H 108       8.979   5.876  42.322  1.00 68.73           O  
ATOM    825  N   VAL H 109       9.884   7.909  42.696  1.00 67.36           N  
ATOM    826  CA  VAL H 109       9.645   8.288  41.346  1.00 65.82           C  
ATOM    827  CB  VAL H 109       9.729   9.760  41.095  1.00 65.59           C  
ATOM    828  CG1 VAL H 109       8.655  10.459  41.935  1.00 65.93           C  
ATOM    829  CG2 VAL H 109      11.165  10.220  41.394  1.00 65.02           C  
ATOM    830  C   VAL H 109      10.764   7.672  40.604  1.00 64.88           C  
ATOM    831  O   VAL H 109      11.861   7.511  41.134  1.00 64.33           O  
ATOM    832  N   GLN H 110      10.501   7.273  39.357  1.00 63.84           N  
ATOM    833  CA  GLN H 110      11.537   6.644  38.620  1.00 63.07           C  
ATOM    834  CB  GLN H 110      11.291   5.123  38.548  1.00 64.00           C  
ATOM    835  CG  GLN H 110      12.325   4.293  37.788  1.00 66.08           C  
ATOM    836  CD  GLN H 110      11.872   2.836  37.849  1.00 67.40           C  
ATOM    837  OE1 GLN H 110      12.674   1.935  38.085  1.00 68.38           O  
ATOM    838  NE2 GLN H 110      10.551   2.592  37.630  1.00 68.38           N  
ATOM    839  C   GLN H 110      11.471   7.190  37.239  1.00 61.17           C  
ATOM    840  O   GLN H 110      10.387   7.430  36.712  1.00 61.35           O  
ATOM    841  N   LEU H 111      12.640   7.442  36.625  1.00 59.14           N  
ATOM    842  CA  LEU H 111      12.605   7.885  35.266  1.00 56.72           C  
ATOM    843  CB  LEU H 111      13.462   9.135  35.008  1.00 55.89           C  
ATOM    844  CG  LEU H 111      12.980  10.372  35.789  1.00 55.06           C  
ATOM    845  CD1 LEU H 111      13.860  11.597  35.487  1.00 55.04           C  
ATOM    846  CD2 LEU H 111      11.483  10.631  35.542  1.00 54.64           C  
ATOM    847  C   LEU H 111      13.201   6.759  34.486  1.00 55.74           C  
ATOM    848  O   LEU H 111      14.341   6.371  34.733  1.00 55.60           O  
ATOM    849  N   VAL H 112      12.442   6.181  33.536  1.00 55.09           N  
ATOM    850  CA  VAL H 112      12.970   5.066  32.806  1.00 54.93           C  
ATOM    851  CB  VAL H 112      12.085   3.860  32.846  1.00 55.87           C  
ATOM    852  CG1 VAL H 112      12.097   3.300  34.275  1.00 23.54           C  
ATOM    853  CG2 VAL H 112      10.683   4.284  32.389  1.00 23.45           C  
ATOM    854  C   VAL H 112      13.147   5.475  31.386  1.00 54.19           C  
ATOM    855  O   VAL H 112      12.218   5.927  30.720  1.00 54.63           O  
ATOM    856  N   GLN H 113      14.384   5.314  30.890  1.00 53.16           N  
ATOM    857  CA  GLN H 113      14.691   5.704  29.550  1.00 52.28           C  
ATOM    858  CB  GLN H 113      16.054   6.398  29.398  1.00 51.15           C  
ATOM    859  CG  GLN H 113      16.149   7.718  30.162  1.00 50.19           C  
ATOM    860  CD  GLN H 113      17.453   8.390  29.767  1.00 49.41           C  
ATOM    861  OE1 GLN H 113      18.226   8.824  30.618  1.00 49.32           O  
ATOM    862  NE2 GLN H 113      17.700   8.496  28.433  1.00 49.23           N  
ATOM    863  C   GLN H 113      14.714   4.492  28.676  1.00 52.32           C  
ATOM    864  O   GLN H 113      14.677   3.352  29.140  1.00 52.42           O  
ATOM    865  N   SER H 114      14.771   4.745  27.352  1.00 52.38           N  
ATOM    866  CA  SER H 114      14.800   3.722  26.347  1.00 52.33           C  
ATOM    867  CB  SER H 114      14.556   4.261  24.928  1.00 52.37           C  
ATOM    868  OG  SER H 114      15.562   5.204  24.591  1.00 52.08           O  
ATOM    869  C   SER H 114      16.147   3.073  26.375  1.00 52.18           C  
ATOM    870  O   SER H 114      17.041   3.505  27.101  1.00 52.18           O  
ATOM    871  N   GLY H 115      16.311   1.982  25.598  1.00 51.90           N  
ATOM    872  CA  GLY H 115      17.541   1.241  25.592  1.00 51.80           C  
ATOM    873  C   GLY H 115      18.517   1.856  24.641  1.00 51.88           C  
ATOM    874  O   GLY H 115      18.185   2.745  23.859  1.00 51.58           O  
ATOM    875  N   ALA H 116      19.758   1.329  24.666  1.00 51.92           N  
ATOM    876  CA  ALA H 116      20.836   1.839  23.869  1.00 52.38           C  
ATOM    877  CB  ALA H 116      22.167   1.107  24.107  1.00 52.28           C  
ATOM    878  C   ALA H 116      20.490   1.709  22.423  1.00 52.92           C  
ATOM    879  O   ALA H 116      19.856   0.745  21.998  1.00 52.95           O  
ATOM    880  N   GLU H 117      20.899   2.711  21.619  1.00 53.40           N  
ATOM    881  CA  GLU H 117      20.574   2.649  20.227  1.00 53.49           C  
ATOM    882  CB  GLU H 117      19.435   3.600  19.829  1.00 54.58           C  
ATOM    883  CG  GLU H 117      18.112   3.222  20.499  1.00 56.97           C  
ATOM    884  CD  GLU H 117      17.016   4.117  19.946  1.00 58.49           C  
ATOM    885  OE1 GLU H 117      17.137   4.528  18.762  1.00 59.58           O  
ATOM    886  OE2 GLU H 117      16.039   4.397  20.691  1.00 59.39           O1-
ATOM    887  C   GLU H 117      21.780   2.998  19.422  1.00 53.27           C  
ATOM    888  O   GLU H 117      22.637   3.767  19.854  1.00 52.88           O  
ATOM    889  N   VAL H 118      21.894   2.394  18.223  1.00 52.73           N  
ATOM    890  CA  VAL H 118      22.984   2.728  17.359  1.00 52.26           C  
ATOM    891  CB  VAL H 118      23.892   1.569  17.060  1.00 52.57           C  
ATOM    892  CG1 VAL H 118      23.126   0.516  16.247  1.00 52.40           C  
ATOM    893  CG2 VAL H 118      25.145   2.109  16.360  1.00 52.31           C  
ATOM    894  C   VAL H 118      22.378   3.226  16.085  1.00 52.31           C  
ATOM    895  O   VAL H 118      21.489   2.594  15.514  1.00 52.60           O  
ATOM    896  N   LYS H 119      22.834   4.400  15.609  1.00 52.12           N  
ATOM    897  CA  LYS H 119      22.245   4.939  14.420  1.00 52.06           C  
ATOM    898  CB  LYS H 119      21.438   6.229  14.654  1.00 51.40           C  
ATOM    899  CG  LYS H 119      20.130   6.015  15.416  1.00 52.06           C  
ATOM    900  CD  LYS H 119      19.119   5.145  14.667  1.00 52.48           C  
ATOM    901  CE  LYS H 119      17.813   4.929  15.433  1.00 52.59           C  
ATOM    902  NZ  LYS H 119      16.873   4.121  14.626  1.00 52.95           N1+
ATOM    903  C   LYS H 119      23.320   5.276  13.441  1.00 52.21           C  
ATOM    904  O   LYS H 119      24.427   5.672  13.805  1.00 52.26           O  
ATOM    905  N   LYS H 120      23.003   5.108  12.144  1.00 52.24           N  
ATOM    906  CA  LYS H 120      23.930   5.446  11.107  1.00 52.09           C  
ATOM    907  CB  LYS H 120      23.561   4.856   9.735  1.00 52.83           C  
ATOM    908  CG  LYS H 120      23.570   3.325   9.715  1.00 54.14           C  
ATOM    909  CD  LYS H 120      22.473   2.718  10.593  1.00 55.73           C  
ATOM    910  CE  LYS H 120      22.443   1.190  10.603  1.00 56.35           C  
ATOM    911  NZ  LYS H 120      21.380   0.719  11.522  1.00 56.71           N1+
ATOM    912  C   LYS H 120      23.890   6.934  11.003  1.00 51.54           C  
ATOM    913  O   LYS H 120      22.890   7.562  11.346  1.00 51.46           O  
ATOM    914  N   PRO H 121      24.953   7.522  10.543  1.00 51.42           N  
ATOM    915  CA  PRO H 121      24.988   8.950  10.459  1.00 51.81           C  
ATOM    916  CD  PRO H 121      26.279   6.954  10.727  1.00 51.35           C  
ATOM    917  CB  PRO H 121      26.428   9.303  10.096  1.00 51.67           C  
ATOM    918  CG  PRO H 121      27.241   8.156  10.727  1.00 51.65           C  
ATOM    919  C   PRO H 121      23.957   9.455   9.508  1.00 52.30           C  
ATOM    920  O   PRO H 121      23.691   8.795   8.505  1.00 52.56           O  
ATOM    921  N   GLY H 122      23.352  10.616   9.824  1.00 52.05           N  
ATOM    922  CA  GLY H 122      22.368  11.211   8.969  1.00 51.96           C  
ATOM    923  C   GLY H 122      21.003  10.826   9.446  1.00 51.85           C  
ATOM    924  O   GLY H 122      20.015  11.467   9.091  1.00 51.99           O  
ATOM    925  N   SER H 123      20.908   9.775  10.280  1.00 51.36           N  
ATOM    926  CA  SER H 123      19.625   9.344  10.755  1.00 51.44           C  
ATOM    927  CB  SER H 123      19.601   7.925  11.347  1.00 52.44           C  
ATOM    928  OG  SER H 123      19.809   6.959  10.332  1.00 53.95           O  
ATOM    929  C   SER H 123      19.222  10.243  11.870  1.00 50.85           C  
ATOM    930  O   SER H 123      19.910  11.209  12.194  1.00 50.28           O  
ATOM    931  N   SER H 124      18.045   9.954  12.455  1.00 50.32           N  
ATOM    932  CA  SER H 124      17.568  10.699  13.577  1.00 50.37           C  
ATOM    933  CB  SER H 124      16.328  11.558  13.266  1.00 51.02           C  
ATOM    934  OG  SER H 124      15.238  10.730  12.892  1.00 52.25           O  
ATOM    935  C   SER H 124      17.184   9.691  14.612  1.00 49.97           C  
ATOM    936  O   SER H 124      16.932   8.530  14.294  1.00 50.64           O  
ATOM    937  N   VAL H 125      17.161  10.095  15.897  1.00 49.27           N  
ATOM    938  CA  VAL H 125      16.824   9.141  16.911  1.00 49.13           C  
ATOM    939  CB  VAL H 125      18.022   8.633  17.659  1.00 48.48           C  
ATOM    940  CG1 VAL H 125      18.727   9.823  18.332  1.00 47.42           C  
ATOM    941  CG2 VAL H 125      17.560   7.546  18.643  1.00 48.61           C  
ATOM    942  C   VAL H 125      15.896   9.776  17.897  1.00 49.81           C  
ATOM    943  O   VAL H 125      15.889  10.994  18.079  1.00 49.30           O  
ATOM    944  N   LYS H 126      15.055   8.941  18.538  1.00 50.08           N  
ATOM    945  CA  LYS H 126      14.151   9.440  19.529  1.00 50.55           C  
ATOM    946  CB  LYS H 126      12.676   9.377  19.087  1.00 51.51           C  
ATOM    947  CG  LYS H 126      11.719  10.065  20.061  1.00 52.23           C  
ATOM    948  CD  LYS H 126      10.381  10.463  19.432  1.00 52.49           C  
ATOM    949  CE  LYS H 126       9.722   9.358  18.606  1.00 53.02           C  
ATOM    950  NZ  LYS H 126       9.023   8.402  19.492  1.00 52.31           N1+
ATOM    951  C   LYS H 126      14.333   8.601  20.754  1.00 50.72           C  
ATOM    952  O   LYS H 126      14.320   7.374  20.687  1.00 51.29           O  
ATOM    953  N   VAL H 127      14.525   9.258  21.916  1.00 50.28           N  
ATOM    954  CA  VAL H 127      14.736   8.549  23.143  1.00 49.99           C  
ATOM    955  CB  VAL H 127      15.977   8.977  23.870  1.00 49.73           C  
ATOM    956  CG1 VAL H 127      16.103   8.159  25.164  1.00 49.81           C  
ATOM    957  CG2 VAL H 127      17.176   8.857  22.914  1.00 48.96           C  
ATOM    958  C   VAL H 127      13.575   8.865  24.025  1.00 50.33           C  
ATOM    959  O   VAL H 127      13.041   9.970  23.988  1.00 51.08           O  
ATOM    960  N   SER H 128      13.150   7.892  24.854  1.00 49.92           N  
ATOM    961  CA  SER H 128      11.989   8.109  25.667  1.00 50.04           C  
ATOM    962  CB  SER H 128      10.908   7.030  25.474  1.00 50.53           C  
ATOM    963  OG  SER H 128      11.416   5.755  25.838  1.00 50.69           O  
ATOM    964  C   SER H 128      12.379   8.116  27.113  1.00 49.75           C  
ATOM    965  O   SER H 128      13.404   7.560  27.499  1.00 50.26           O  
ATOM    966  N   CYS H 129      11.577   8.812  27.943  1.00 49.85           N  
ATOM    967  CA  CYS H 129      11.810   8.859  29.356  1.00 50.51           C  
ATOM    968  CB  CYS H 129      12.446  10.207  29.777  1.00 49.79           C  
ATOM    969  SG  CYS H 129      12.846  10.362  31.546  1.00 49.20           S  
ATOM    970  C   CYS H 129      10.456   8.713  29.981  1.00 51.42           C  
ATOM    971  O   CYS H 129       9.668   9.658  29.995  1.00 51.64           O  
ATOM    972  N   GLU H 130      10.144   7.511  30.507  1.00 52.09           N  
ATOM    973  CA  GLU H 130       8.852   7.272  31.089  1.00 53.00           C  
ATOM    974  CB  GLU H 130       8.345   5.828  30.962  1.00 53.91           C  
ATOM    975  CG  GLU H 130       6.963   5.633  31.595  1.00 54.81           C  
ATOM    976  CD  GLU H 130       6.635   4.148  31.584  1.00 55.87           C  
ATOM    977  OE1 GLU H 130       7.192   3.425  30.716  1.00  0.00           O  
ATOM    978  OE2 GLU H 130       5.825   3.714  32.446  1.00  0.00           O1-
ATOM    979  C   GLU H 130       8.922   7.557  32.549  1.00 53.84           C  
ATOM    980  O   GLU H 130       9.841   7.122  33.240  1.00 53.69           O  
ATOM    981  N   ALA H 131       7.918   8.296  33.056  1.00 54.48           N  
ATOM    982  CA  ALA H 131       7.875   8.626  34.450  1.00 55.95           C  
ATOM    983  CB  ALA H 131       7.387  10.057  34.724  1.00 55.14           C  
ATOM    984  C   ALA H 131       6.897   7.689  35.073  1.00 57.25           C  
ATOM    985  O   ALA H 131       5.850   7.399  34.494  1.00 57.37           O  
ATOM    986  N   SER H 132       7.209   7.157  36.270  1.00 58.47           N  
ATOM    987  CA  SER H 132       6.253   6.234  36.789  1.00 59.84           C  
ATOM    988  CB  SER H 132       6.616   4.759  36.539  1.00 60.14           C  
ATOM    989  OG  SER H 132       7.785   4.410  37.265  1.00 61.39           O  
ATOM    990  C   SER H 132       6.078   6.396  38.258  1.00 60.44           C  
ATOM    991  O   SER H 132       6.986   6.775  38.997  1.00 60.43           O  
ATOM    992  N   GLY H 133       4.889   6.083  38.789  1.00 87.65           N  
ATOM    993  CA  GLY H 133       4.802   6.233  40.213  1.00 89.20           C  
ATOM    994  C   GLY H 133       3.873   7.362  40.470  1.00 90.49           C  
ATOM    995  O   GLY H 133       2.708   7.308  40.083  1.00 90.55           O  
ATOM    996  N   VAL H 134       4.357   8.392  41.191  1.00 92.89           N  
ATOM    997  CA  VAL H 134       3.537   9.550  41.354  1.00 93.14           C  
ATOM    998  CB  VAL H 134       3.870  10.371  42.564  1.00106.43           C  
ATOM    999  CG1 VAL H 134       3.006  11.642  42.534  1.00  0.00           C  
ATOM   1000  CG2 VAL H 134       3.673   9.514  43.825  1.00  0.00           C  
ATOM   1001  C   VAL H 134       3.874  10.370  40.155  1.00 92.96           C  
ATOM   1002  O   VAL H 134       4.983  10.892  40.054  1.00 91.70           O  
ATOM   1003  N   THR H 135       2.893  10.543  39.247  1.00 94.45           N  
ATOM   1004  CA  THR H 135       3.114  11.127  37.957  1.00 95.35           C  
ATOM   1005  CB  THR H 135       1.852  11.288  37.165  1.00 95.89           C  
ATOM   1006  OG1 THR H 135       0.951  12.138  37.858  1.00 98.49           O  
ATOM   1007  CG2 THR H 135       1.216   9.904  36.955  1.00 96.58           C  
ATOM   1008  C   THR H 135       3.784  12.453  38.066  1.00 94.69           C  
ATOM   1009  O   THR H 135       3.843  13.052  39.136  1.00 94.52           O  
ATOM   1010  N   SER H 136       4.367  12.907  36.935  1.00 93.42           N  
ATOM   1011  CA  SER H 136       5.054  14.167  36.865  1.00 91.10           C  
ATOM   1012  CB  SER H 136       6.383  14.073  36.100  1.00 90.54           C  
ATOM   1013  OG  SER H 136       7.273  13.203  36.784  1.00  0.00           O  
ATOM   1014  C   SER H 136       4.177  15.113  36.118  1.00 88.20           C  
ATOM   1015  O   SER H 136       4.562  15.639  35.079  1.00 86.32           O  
ATOM   1016  N   SER H 137       2.987  15.405  36.666  1.00 84.52           N  
ATOM   1017  CA  SER H 137       2.047  16.237  35.980  1.00 81.06           C  
ATOM   1018  CB  SER H 137       0.727  16.357  36.758  1.00 80.76           C  
ATOM   1019  OG  SER H 137       0.978  16.805  38.080  1.00 78.24           O  
ATOM   1020  C   SER H 137       2.607  17.613  35.766  1.00 76.66           C  
ATOM   1021  O   SER H 137       2.767  18.051  34.628  1.00 76.63           O  
ATOM   1022  N   SER H 138       2.880  18.329  36.874  1.00 72.98           N  
ATOM   1023  CA  SER H 138       3.390  19.675  36.893  1.00 71.75           C  
ATOM   1024  CB  SER H 138       3.046  20.404  38.198  1.00 71.24           C  
ATOM   1025  OG  SER H 138       1.636  20.505  38.340  1.00 79.78           O  
ATOM   1026  C   SER H 138       4.883  19.688  36.778  1.00 67.89           C  
ATOM   1027  O   SER H 138       5.493  20.758  36.798  1.00 66.66           O  
ATOM   1028  N   TYR H 139       5.516  18.510  36.627  1.00 64.27           N  
ATOM   1029  CA  TYR H 139       6.947  18.436  36.706  1.00 59.09           C  
ATOM   1030  CB  TYR H 139       7.477  17.180  37.413  1.00 61.65           C  
ATOM   1031  CG  TYR H 139       7.130  17.339  38.855  1.00 62.46           C  
ATOM   1032  CD1 TYR H 139       7.789  18.280  39.614  1.00 66.04           C  
ATOM   1033  CD2 TYR H 139       6.170  16.556  39.455  1.00 65.91           C  
ATOM   1034  CE1 TYR H 139       7.494  18.445  40.946  1.00 71.05           C  
ATOM   1035  CE2 TYR H 139       5.870  16.716  40.789  1.00 63.93           C  
ATOM   1036  CZ  TYR H 139       6.533  17.661  41.535  1.00 67.88           C  
ATOM   1037  OH  TYR H 139       6.231  17.829  42.903  1.00 70.45           O  
ATOM   1038  C   TYR H 139       7.526  18.504  35.332  1.00 57.79           C  
ATOM   1039  O   TYR H 139       6.815  18.759  34.362  1.00 58.94           O  
ATOM   1040  N   THR H 140       8.865  18.330  35.211  1.00 52.45           N  
ATOM   1041  CA  THR H 140       9.403  18.961  34.043  1.00 49.69           C  
ATOM   1042  CB  THR H 140       9.782  20.398  34.242  1.00 49.90           C  
ATOM   1043  OG1 THR H 140      10.823  20.503  35.201  1.00  0.00           O  
ATOM   1044  CG2 THR H 140       8.535  21.171  34.703  1.00  0.00           C  
ATOM   1045  C   THR H 140      10.647  18.219  33.697  1.00 47.50           C  
ATOM   1046  O   THR H 140      11.568  18.079  34.501  1.00 47.58           O  
ATOM   1047  N   ILE H 141      10.717  17.744  32.448  1.00 45.36           N  
ATOM   1048  CA  ILE H 141      11.794  16.888  32.077  1.00 42.75           C  
ATOM   1049  CB  ILE H 141      11.323  15.714  31.267  1.00 43.00           C  
ATOM   1050  CG1 ILE H 141      10.207  14.948  32.004  1.00 42.85           C  
ATOM   1051  CG2 ILE H 141      12.546  14.854  30.921  1.00 43.32           C  
ATOM   1052  CD1 ILE H 141      10.594  14.422  33.383  1.00 43.56           C  
ATOM   1053  C   ILE H 141      12.799  17.615  31.222  1.00 41.36           C  
ATOM   1054  O   ILE H 141      12.447  18.320  30.278  1.00 40.50           O  
ATOM   1055  N   SER H 142      14.102  17.446  31.544  1.00 39.79           N  
ATOM   1056  CA  SER H 142      15.183  18.044  30.796  1.00 38.82           C  
ATOM   1057  CB  SER H 142      16.130  18.923  31.628  1.00 39.13           C  
ATOM   1058  OG  SER H 142      15.502  20.147  31.960  1.00 44.86           O  
ATOM   1059  C   SER H 142      16.047  16.944  30.276  1.00 38.24           C  
ATOM   1060  O   SER H 142      16.092  15.863  30.856  1.00 37.87           O  
ATOM   1061  N   TRP H 143      16.756  17.194  29.156  1.00 37.23           N  
ATOM   1062  CA  TRP H 143      17.622  16.191  28.616  1.00 36.47           C  
ATOM   1063  CB  TRP H 143      17.267  15.829  27.163  1.00 37.64           C  
ATOM   1064  CG  TRP H 143      15.902  15.187  27.054  1.00 39.52           C  
ATOM   1065  CD2 TRP H 143      15.667  13.772  26.976  1.00 40.12           C  
ATOM   1066  CD1 TRP H 143      14.675  15.782  27.028  1.00 40.69           C  
ATOM   1067  NE1 TRP H 143      13.690  14.826  26.957  1.00 40.60           N  
ATOM   1068  CE2 TRP H 143      14.286  13.585  26.918  1.00 40.69           C  
ATOM   1069  CE3 TRP H 143      16.527  12.715  26.954  1.00 41.06           C  
ATOM   1070  CZ2 TRP H 143      13.744  12.333  26.839  1.00 41.16           C  
ATOM   1071  CZ3 TRP H 143      15.977  11.456  26.871  1.00 42.07           C  
ATOM   1072  CH2 TRP H 143      14.614  11.266  26.814  1.00 42.39           C  
ATOM   1073  C   TRP H 143      19.028  16.708  28.673  1.00 36.34           C  
ATOM   1074  O   TRP H 143      19.316  17.825  28.245  1.00 36.14           O  
ATOM   1075  N   VAL H 144      19.943  15.886  29.237  1.00 35.55           N  
ATOM   1076  CA  VAL H 144      21.319  16.269  29.354  1.00 34.92           C  
ATOM   1077  CB  VAL H 144      21.772  16.399  30.780  1.00 34.77           C  
ATOM   1078  CG1 VAL H 144      23.255  16.800  30.790  1.00 33.76           C  
ATOM   1079  CG2 VAL H 144      20.854  17.399  31.503  1.00 34.13           C  
ATOM   1080  C   VAL H 144      22.128  15.178  28.717  1.00 35.64           C  
ATOM   1081  O   VAL H 144      21.879  13.998  28.944  1.00 35.18           O  
ATOM   1082  N   ARG H 145      23.142  15.565  27.914  1.00 35.29           N  
ATOM   1083  CA  ARG H 145      23.952  14.650  27.153  1.00 35.01           C  
ATOM   1084  CB  ARG H 145      24.133  15.138  25.706  1.00 35.93           C  
ATOM   1085  CG  ARG H 145      25.156  14.343  24.903  1.00 36.39           C  
ATOM   1086  CD  ARG H 145      25.794  15.134  23.759  1.00 36.58           C  
ATOM   1087  NE  ARG H 145      24.739  15.447  22.764  1.00 37.33           N  
ATOM   1088  CZ  ARG H 145      25.094  15.877  21.520  1.00 37.69           C  
ATOM   1089  NH1 ARG H 145      26.410  16.009  21.189  1.00 38.81           N1+
ATOM   1090  NH2 ARG H 145      24.134  16.170  20.598  1.00 37.86           N  
ATOM   1091  C   ARG H 145      25.327  14.596  27.742  1.00 34.68           C  
ATOM   1092  O   ARG H 145      25.800  15.568  28.326  1.00 33.67           O  
ATOM   1093  N   LEU H 146      26.002  13.435  27.610  1.00 34.87           N  
ATOM   1094  CA  LEU H 146      27.326  13.274  28.144  1.00 34.87           C  
ATOM   1095  CB  LEU H 146      27.278  12.465  29.449  1.00 34.84           C  
ATOM   1096  CG  LEU H 146      28.634  12.244  30.129  1.00 34.63           C  
ATOM   1097  CD1 LEU H 146      29.136  13.546  30.763  1.00  0.00           C  
ATOM   1098  CD2 LEU H 146      28.574  11.077  31.127  1.00  0.00           C  
ATOM   1099  C   LEU H 146      28.126  12.452  27.166  1.00 35.76           C  
ATOM   1100  O   LEU H 146      27.951  11.238  27.095  1.00 34.97           O  
ATOM   1101  N   ALA H 147      29.049  13.078  26.404  1.00 36.74           N  
ATOM   1102  CA  ALA H 147      29.853  12.333  25.466  1.00 38.35           C  
ATOM   1103  CB  ALA H 147      30.630  13.221  24.478  1.00 37.22           C  
ATOM   1104  C   ALA H 147      30.845  11.553  26.269  1.00 39.77           C  
ATOM   1105  O   ALA H 147      31.128  11.908  27.411  1.00 39.43           O  
ATOM   1106  N   PRO H 148      31.396  10.497  25.727  1.00 41.36           N  
ATOM   1107  CA  PRO H 148      32.290   9.708  26.521  1.00 42.50           C  
ATOM   1108  CD  PRO H 148      30.711   9.694  24.727  1.00 40.70           C  
ATOM   1109  CB  PRO H 148      32.565   8.446  25.709  1.00 42.20           C  
ATOM   1110  CG  PRO H 148      31.263   8.265  24.903  1.00 41.47           C  
ATOM   1111  C   PRO H 148      33.489  10.469  26.966  1.00 43.25           C  
ATOM   1112  O   PRO H 148      34.173  11.067  26.137  1.00 42.96           O  
ATOM   1113  N   GLY H 149      33.759  10.445  28.286  1.00 43.99           N  
ATOM   1114  CA  GLY H 149      34.900  11.116  28.828  1.00 44.93           C  
ATOM   1115  C   GLY H 149      34.657  12.594  28.799  1.00 45.72           C  
ATOM   1116  O   GLY H 149      35.588  13.379  28.974  1.00 45.99           O  
ATOM   1117  N   GLN H 150      33.394  13.019  28.592  1.00 45.34           N  
ATOM   1118  CA  GLN H 150      33.112  14.426  28.503  1.00 45.24           C  
ATOM   1119  CB  GLN H 150      32.383  14.827  27.208  1.00 46.89           C  
ATOM   1120  CG  GLN H 150      33.146  14.484  25.924  1.00 49.79           C  
ATOM   1121  CD  GLN H 150      34.405  15.337  25.836  1.00 52.62           C  
ATOM   1122  OE1 GLN H 150      34.795  16.007  26.792  1.00 52.85           O  
ATOM   1123  NE2 GLN H 150      35.065  15.311  24.647  1.00 53.55           N  
ATOM   1124  C   GLN H 150      32.215  14.794  29.641  1.00 44.47           C  
ATOM   1125  O   GLN H 150      31.823  13.939  30.432  1.00 43.87           O  
ATOM   1126  N   GLY H 151      31.905  16.103  29.768  1.00 43.50           N  
ATOM   1127  CA  GLY H 151      31.067  16.587  30.833  1.00 43.10           C  
ATOM   1128  C   GLY H 151      29.639  16.632  30.382  1.00 42.66           C  
ATOM   1129  O   GLY H 151      29.307  16.222  29.273  1.00 42.04           O  
ATOM   1130  N   LEU H 152      28.757  17.160  31.259  1.00 42.37           N  
ATOM   1131  CA  LEU H 152      27.338  17.233  31.045  1.00 41.99           C  
ATOM   1132  CB  LEU H 152      26.560  17.443  32.355  1.00 41.01           C  
ATOM   1133  CG  LEU H 152      26.748  16.296  33.363  1.00 40.84           C  
ATOM   1134  CD1 LEU H 152      25.955  16.550  34.655  1.00 39.45           C  
ATOM   1135  CD2 LEU H 152      26.417  14.939  32.725  1.00 38.53           C  
ATOM   1136  C   LEU H 152      27.017  18.394  30.154  1.00 41.90           C  
ATOM   1137  O   LEU H 152      27.676  19.432  30.201  1.00 41.66           O  
ATOM   1138  N   GLU H 153      25.979  18.230  29.305  1.00 42.24           N  
ATOM   1139  CA  GLU H 153      25.551  19.274  28.420  1.00 42.94           C  
ATOM   1140  CB  GLU H 153      26.022  19.049  26.972  1.00 43.67           C  
ATOM   1141  CG  GLU H 153      25.791  20.241  26.043  1.00 46.09           C  
ATOM   1142  CD  GLU H 153      26.426  19.887  24.707  1.00 48.07           C  
ATOM   1143  OE1 GLU H 153      26.834  18.706  24.544  1.00 49.01           O  
ATOM   1144  OE2 GLU H 153      26.516  20.790  23.833  1.00 49.92           O1-
ATOM   1145  C   GLU H 153      24.049  19.274  28.425  1.00 42.39           C  
ATOM   1146  O   GLU H 153      23.419  18.263  28.123  1.00 42.14           O  
ATOM   1147  N   TRP H 154      23.426  20.429  28.741  1.00 41.48           N  
ATOM   1148  CA  TRP H 154      21.992  20.503  28.840  1.00 41.20           C  
ATOM   1149  CB  TRP H 154      21.528  21.569  29.856  1.00 41.20           C  
ATOM   1150  CG  TRP H 154      20.034  21.747  30.010  1.00 41.35           C  
ATOM   1151  CD2 TRP H 154      19.277  22.786  29.366  1.00 42.03           C  
ATOM   1152  CD1 TRP H 154      19.145  21.037  30.765  1.00 40.97           C  
ATOM   1153  NE1 TRP H 154      17.884  21.567  30.630  1.00 41.01           N  
ATOM   1154  CE2 TRP H 154      17.951  22.645  29.771  1.00 41.67           C  
ATOM   1155  CE3 TRP H 154      19.659  23.780  28.511  1.00 41.89           C  
ATOM   1156  CZ2 TRP H 154      16.981  23.497  29.325  1.00 42.31           C  
ATOM   1157  CZ3 TRP H 154      18.677  24.634  28.060  1.00 41.72           C  
ATOM   1158  CH2 TRP H 154      17.364  24.495  28.459  1.00 40.89           C  
ATOM   1159  C   TRP H 154      21.449  20.879  27.500  1.00 41.58           C  
ATOM   1160  O   TRP H 154      21.754  21.946  26.976  1.00 41.22           O  
ATOM   1161  N   MET H 155      20.711  19.942  26.875  1.00 41.58           N  
ATOM   1162  CA  MET H 155      20.098  20.106  25.585  1.00 41.95           C  
ATOM   1163  CB  MET H 155      19.710  18.748  24.988  1.00 42.25           C  
ATOM   1164  CG  MET H 155      20.925  17.836  24.808  1.00 42.66           C  
ATOM   1165  SD  MET H 155      20.542  16.186  24.156  1.00 43.99           S  
ATOM   1166  CE  MET H 155      20.166  16.755  22.476  1.00 43.37           C  
ATOM   1167  C   MET H 155      18.868  20.965  25.614  1.00 42.18           C  
ATOM   1168  O   MET H 155      18.675  21.822  24.752  1.00 41.07           O  
ATOM   1169  N   GLY H 156      17.991  20.762  26.618  1.00 42.38           N  
ATOM   1170  CA  GLY H 156      16.749  21.489  26.620  1.00 42.60           C  
ATOM   1171  C   GLY H 156      15.806  20.842  27.603  1.00 43.13           C  
ATOM   1172  O   GLY H 156      16.186  19.917  28.316  1.00 42.99           O  
ATOM   1173  N   ARG H 157      14.537  21.312  27.670  1.00 42.73           N  
ATOM   1174  CA  ARG H 157      13.602  20.792  28.638  1.00 44.27           C  
ATOM   1175  CB  ARG H 157      13.725  21.546  29.977  1.00  0.00           C  
ATOM   1176  CG  ARG H 157      12.710  21.169  31.057  1.00  0.00           C  
ATOM   1177  CD  ARG H 157      12.664  22.194  32.197  1.00  0.00           C  
ATOM   1178  NE  ARG H 157      14.006  22.204  32.846  1.00  0.00           N  
ATOM   1179  CZ  ARG H 157      14.609  23.374  33.212  1.00  0.00           C  
ATOM   1180  NH1 ARG H 157      13.979  24.569  33.014  1.00  0.00           N1+
ATOM   1181  NH2 ARG H 157      15.854  23.349  33.773  1.00  0.00           N  
ATOM   1182  C   ARG H 157      12.184  21.000  28.163  1.00 45.25           C  
ATOM   1183  O   ARG H 157      11.941  21.800  27.262  1.00 45.90           O  
ATOM   1184  N   ILE H 158      11.214  20.258  28.764  1.00 45.16           N  
ATOM   1185  CA  ILE H 158       9.811  20.392  28.446  1.00 45.51           C  
ATOM   1186  CB  ILE H 158       9.266  19.303  27.576  1.00 45.45           C  
ATOM   1187  CG1 ILE H 158       7.807  19.625  27.200  1.00 45.65           C  
ATOM   1188  CG2 ILE H 158       9.450  17.969  28.318  1.00 44.96           C  
ATOM   1189  CD1 ILE H 158       7.226  18.739  26.098  1.00 45.24           C  
ATOM   1190  C   ILE H 158       9.024  20.342  29.736  1.00 46.73           C  
ATOM   1191  O   ILE H 158       9.392  19.636  30.674  1.00 47.04           O  
ATOM   1192  N   THR H 159       7.911  21.101  29.837  1.00 47.90           N  
ATOM   1193  CA  THR H 159       7.123  21.061  31.046  1.00 48.87           C  
ATOM   1194  CB  THR H 159       7.067  22.373  31.766  1.00 48.78           C  
ATOM   1195  OG1 THR H 159       6.455  23.360  30.949  1.00  0.00           O  
ATOM   1196  CG2 THR H 159       8.509  22.782  32.107  1.00 54.59           C  
ATOM   1197  C   THR H 159       5.746  20.703  30.650  1.00 49.75           C  
ATOM   1198  O   THR H 159       5.072  21.432  29.921  1.00 49.02           O  
ATOM   1199  N   PRO H 160       5.224  19.562  30.931  1.00 35.44           N  
ATOM   1200  CA  PRO H 160       4.015  19.163  30.236  1.00 37.92           C  
ATOM   1201  CD  PRO H 160       6.034  18.420  31.317  1.00 33.73           C  
ATOM   1202  CB  PRO H 160       3.805  17.700  30.614  1.00 37.59           C  
ATOM   1203  CG  PRO H 160       5.243  17.187  30.845  1.00 33.86           C  
ATOM   1204  C   PRO H 160       2.794  20.028  30.363  1.00 39.79           C  
ATOM   1205  O   PRO H 160       2.033  20.131  29.399  1.00 43.61           O  
ATOM   1206  N   ILE H 161       2.604  20.679  31.517  1.00 41.03           N  
ATOM   1207  CA  ILE H 161       1.463  21.526  31.704  1.00 44.62           C  
ATOM   1208  CB  ILE H 161       1.427  22.109  33.080  1.00 44.04           C  
ATOM   1209  CG1 ILE H 161       1.281  21.001  34.130  1.00 46.55           C  
ATOM   1210  CG2 ILE H 161       0.315  23.164  33.128  1.00 42.11           C  
ATOM   1211  CD1 ILE H 161       1.484  21.508  35.552  1.00 46.95           C  
ATOM   1212  C   ILE H 161       1.552  22.676  30.754  1.00 42.96           C  
ATOM   1213  O   ILE H 161       0.556  23.088  30.161  1.00 45.10           O  
ATOM   1214  N   PHE H 162       2.761  23.250  30.636  1.00 40.28           N  
ATOM   1215  CA  PHE H 162       3.022  24.373  29.783  1.00 42.09           C  
ATOM   1216  CB  PHE H 162       4.375  25.034  30.088  1.00 37.37           C  
ATOM   1217  CG  PHE H 162       4.197  25.647  31.432  1.00 40.63           C  
ATOM   1218  CD1 PHE H 162       4.309  24.887  32.574  1.00 38.77           C  
ATOM   1219  CD2 PHE H 162       3.907  26.984  31.554  1.00 40.38           C  
ATOM   1220  CE1 PHE H 162       4.140  25.450  33.817  1.00 36.35           C  
ATOM   1221  CE2 PHE H 162       3.736  27.552  32.794  1.00 37.75           C  
ATOM   1222  CZ  PHE H 162       3.852  26.787  33.929  1.00 35.92           C  
ATOM   1223  C   PHE H 162       2.980  23.970  28.338  1.00 43.53           C  
ATOM   1224  O   PHE H 162       2.494  24.723  27.495  1.00 46.91           O  
ATOM   1225  N   ASP H 163       3.485  22.759  28.023  1.00 42.05           N  
ATOM   1226  CA  ASP H 163       3.562  22.246  26.683  1.00 41.13           C  
ATOM   1227  CB  ASP H 163       2.195  22.148  25.977  1.00 35.33           C  
ATOM   1228  CG  ASP H 163       1.423  20.987  26.583  1.00 38.15           C  
ATOM   1229  OD1 ASP H 163       2.012  19.879  26.701  1.00 43.22           O  
ATOM   1230  OD2 ASP H 163       0.231  21.190  26.934  1.00 40.49           O1-
ATOM   1231  C   ASP H 163       4.447  23.098  25.835  1.00 43.67           C  
ATOM   1232  O   ASP H 163       4.159  23.297  24.658  1.00 45.29           O  
ATOM   1233  N   ILE H 164       5.557  23.635  26.382  1.00 55.78           N  
ATOM   1234  CA  ILE H 164       6.357  24.395  25.478  1.00 55.54           C  
ATOM   1235  CB  ILE H 164       6.390  25.859  25.804  1.00 55.44           C  
ATOM   1236  CG1 ILE H 164       4.973  26.432  25.921  1.00 21.42           C  
ATOM   1237  CG2 ILE H 164       7.222  26.560  24.722  1.00 21.58           C  
ATOM   1238  CD1 ILE H 164       4.172  26.341  24.628  1.00 20.17           C  
ATOM   1239  C   ILE H 164       7.727  23.906  25.794  1.00 55.31           C  
ATOM   1240  O   ILE H 164       7.993  23.559  26.944  1.00 55.48           O  
ATOM   1241  N   THR H 165       8.644  23.875  24.812  1.00 54.85           N  
ATOM   1242  CA  THR H 165       9.949  23.368  25.121  1.00 53.98           C  
ATOM   1243  CB  THR H 165      10.326  22.219  24.239  1.00 53.71           C  
ATOM   1244  OG1 THR H 165      11.577  21.668  24.625  1.00  0.00           O  
ATOM   1245  CG2 THR H 165      10.380  22.743  22.793  1.00  0.00           C  
ATOM   1246  C   THR H 165      10.952  24.459  24.892  1.00 53.73           C  
ATOM   1247  O   THR H 165      10.767  25.310  24.022  1.00 53.67           O  
ATOM   1248  N   ASN H 166      12.028  24.476  25.713  1.00 52.72           N  
ATOM   1249  CA  ASN H 166      13.087  25.433  25.542  1.00 51.96           C  
ATOM   1250  CB  ASN H 166      13.370  26.273  26.804  1.00 51.85           C  
ATOM   1251  CG  ASN H 166      12.198  27.216  27.058  1.00 53.26           C  
ATOM   1252  OD1 ASN H 166      11.463  27.588  26.142  1.00 60.59           O  
ATOM   1253  ND2 ASN H 166      12.025  27.622  28.345  1.00 60.02           N  
ATOM   1254  C   ASN H 166      14.321  24.653  25.219  1.00 51.34           C  
ATOM   1255  O   ASN H 166      14.649  23.690  25.909  1.00 50.78           O  
ATOM   1256  N   TYR H 167      15.057  25.064  24.165  1.00 50.39           N  
ATOM   1257  CA  TYR H 167      16.207  24.306  23.754  1.00 49.97           C  
ATOM   1258  CB  TYR H 167      16.222  23.907  22.267  1.00 49.46           C  
ATOM   1259  CG  TYR H 167      14.997  23.133  21.929  1.00 49.49           C  
ATOM   1260  CD1 TYR H 167      14.934  21.773  22.130  1.00 49.67           C  
ATOM   1261  CD2 TYR H 167      13.900  23.782  21.413  1.00 49.21           C  
ATOM   1262  CE1 TYR H 167      13.799  21.068  21.808  1.00 49.63           C  
ATOM   1263  CE2 TYR H 167      12.764  23.084  21.087  1.00 49.23           C  
ATOM   1264  CZ  TYR H 167      12.713  21.724  21.283  1.00 49.41           C  
ATOM   1265  OH  TYR H 167      11.547  21.004  20.949  1.00 48.49           O  
ATOM   1266  C   TYR H 167      17.405  25.182  23.904  1.00 50.32           C  
ATOM   1267  O   TYR H 167      17.305  26.409  23.883  1.00 49.50           O  
ATOM   1268  N   ALA H 168      18.581  24.549  24.090  1.00 50.79           N  
ATOM   1269  CA  ALA H 168      19.804  25.284  24.188  1.00 52.14           C  
ATOM   1270  CB  ALA H 168      21.014  24.446  24.636  1.00 51.71           C  
ATOM   1271  C   ALA H 168      20.086  25.799  22.815  1.00 53.22           C  
ATOM   1272  O   ALA H 168      19.608  25.250  21.826  1.00 53.15           O  
ATOM   1273  N   GLN H 169      20.894  26.868  22.729  1.00 54.52           N  
ATOM   1274  CA  GLN H 169      21.119  27.567  21.494  1.00 55.57           C  
ATOM   1275  CB  GLN H 169      22.099  28.742  21.690  1.00 57.07           C  
ATOM   1276  CG  GLN H 169      22.399  29.550  20.425  1.00 59.48           C  
ATOM   1277  CD  GLN H 169      23.579  30.473  20.723  1.00 61.09           C  
ATOM   1278  OE1 GLN H 169      24.715  30.024  20.865  1.00 61.80           O  
ATOM   1279  NE2 GLN H 169      23.310  31.803  20.816  1.00 61.39           N  
ATOM   1280  C   GLN H 169      21.709  26.690  20.426  1.00 55.48           C  
ATOM   1281  O   GLN H 169      21.185  26.645  19.314  1.00 55.73           O  
ATOM   1282  N   LYS H 170      22.787  25.935  20.718  1.00 55.42           N  
ATOM   1283  CA  LYS H 170      23.434  25.236  19.634  1.00 55.34           C  
ATOM   1284  CB  LYS H 170      24.797  24.604  19.980  1.00 55.53           C  
ATOM   1285  CG  LYS H 170      24.745  23.239  20.661  1.00 56.57           C  
ATOM   1286  CD  LYS H 170      26.094  22.515  20.592  1.00 57.41           C  
ATOM   1287  CE  LYS H 170      26.035  21.038  20.979  1.00 62.15           C  
ATOM   1288  NZ  LYS H 170      27.318  20.380  20.648  1.00 61.12           N1+
ATOM   1289  C   LYS H 170      22.544  24.171  19.074  1.00 55.14           C  
ATOM   1290  O   LYS H 170      22.568  23.893  17.875  1.00 55.13           O  
ATOM   1291  N   PHE H 171      21.747  23.536  19.944  1.00 54.49           N  
ATOM   1292  CA  PHE H 171      20.867  22.457  19.605  1.00 54.19           C  
ATOM   1293  CB  PHE H 171      20.325  21.703  20.830  1.00 54.19           C  
ATOM   1294  CG  PHE H 171      21.459  20.928  21.411  1.00 53.35           C  
ATOM   1295  CD1 PHE H 171      21.742  19.668  20.942  1.00 52.92           C  
ATOM   1296  CD2 PHE H 171      22.243  21.452  22.411  1.00 52.97           C  
ATOM   1297  CE1 PHE H 171      22.783  18.936  21.461  1.00 52.97           C  
ATOM   1298  CE2 PHE H 171      23.286  20.725  22.936  1.00 53.23           C  
ATOM   1299  CZ  PHE H 171      23.559  19.464  22.465  1.00 53.14           C  
ATOM   1300  C   PHE H 171      19.705  22.919  18.791  1.00 54.37           C  
ATOM   1301  O   PHE H 171      19.068  22.105  18.126  1.00 53.47           O  
ATOM   1302  N   GLN H 172      19.341  24.210  18.862  1.00 54.77           N  
ATOM   1303  CA  GLN H 172      18.131  24.610  18.204  1.00 55.04           C  
ATOM   1304  CB  GLN H 172      17.784  26.093  18.346  1.00 56.43           C  
ATOM   1305  CG  GLN H 172      16.444  26.411  17.689  1.00 58.56           C  
ATOM   1306  CD  GLN H 172      16.051  27.810  18.106  1.00 60.01           C  
ATOM   1307  OE1 GLN H 172      16.832  28.525  18.731  1.00 61.07           O  
ATOM   1308  NE2 GLN H 172      14.799  28.208  17.760  1.00 59.71           N  
ATOM   1309  C   GLN H 172      18.123  24.268  16.746  1.00 53.89           C  
ATOM   1310  O   GLN H 172      19.077  24.512  16.007  1.00 53.19           O  
ATOM   1311  N   GLY H 173      16.994  23.657  16.330  1.00 52.81           N  
ATOM   1312  CA  GLY H 173      16.713  23.256  14.984  1.00 52.39           C  
ATOM   1313  C   GLY H 173      16.862  21.767  14.887  1.00 52.22           C  
ATOM   1314  O   GLY H 173      16.034  21.090  14.278  1.00 52.85           O  
ATOM   1315  N   ARG H 174      17.952  21.231  15.466  1.00 51.36           N  
ATOM   1316  CA  ARG H 174      18.266  19.829  15.448  1.00 50.58           C  
ATOM   1317  CB  ARG H 174      19.728  19.567  15.848  1.00 50.67           C  
ATOM   1318  CG  ARG H 174      20.748  20.226  14.916  1.00 51.92           C  
ATOM   1319  CD  ARG H 174      22.200  20.030  15.364  1.00 51.78           C  
ATOM   1320  NE  ARG H 174      22.581  18.631  15.024  1.00 51.72           N  
ATOM   1321  CZ  ARG H 174      23.617  18.019  15.666  1.00 51.79           C  
ATOM   1322  NH1 ARG H 174      24.315  18.676  16.637  1.00 51.49           N1+
ATOM   1323  NH2 ARG H 174      23.949  16.738  15.340  1.00 51.48           N  
ATOM   1324  C   ARG H 174      17.404  19.022  16.378  1.00 50.08           C  
ATOM   1325  O   ARG H 174      16.987  17.917  16.035  1.00 49.97           O  
ATOM   1326  N   VAL H 175      17.107  19.548  17.582  1.00 48.97           N  
ATOM   1327  CA  VAL H 175      16.478  18.737  18.591  1.00 48.12           C  
ATOM   1328  CB  VAL H 175      17.172  18.858  19.916  1.00 47.80           C  
ATOM   1329  CG1 VAL H 175      17.073  20.316  20.390  1.00 48.10           C  
ATOM   1330  CG2 VAL H 175      16.564  17.843  20.892  1.00 47.93           C  
ATOM   1331  C   VAL H 175      15.034  19.101  18.785  1.00 47.72           C  
ATOM   1332  O   VAL H 175      14.632  20.248  18.593  1.00 48.25           O  
ATOM   1333  N   THR H 176      14.212  18.087  19.146  1.00 46.98           N  
ATOM   1334  CA  THR H 176      12.808  18.284  19.387  1.00 47.34           C  
ATOM   1335  CB  THR H 176      11.967  17.768  18.255  1.00 47.16           C  
ATOM   1336  OG1 THR H 176      12.354  18.386  17.036  1.00 52.80           O  
ATOM   1337  CG2 THR H 176      10.492  18.079  18.543  1.00 52.74           C  
ATOM   1338  C   THR H 176      12.426  17.502  20.615  1.00 47.47           C  
ATOM   1339  O   THR H 176      12.661  16.296  20.694  1.00 47.10           O  
ATOM   1340  N   LEU H 177      11.807  18.169  21.609  1.00 47.35           N  
ATOM   1341  CA  LEU H 177      11.431  17.474  22.812  1.00 47.28           C  
ATOM   1342  CB  LEU H 177      12.090  18.048  24.075  1.00 46.94           C  
ATOM   1343  CG  LEU H 177      13.622  17.901  24.083  1.00  0.00           C  
ATOM   1344  CD1 LEU H 177      14.227  18.409  25.402  1.00 47.47           C  
ATOM   1345  CD2 LEU H 177      14.041  16.462  23.745  1.00  0.00           C  
ATOM   1346  C   LEU H 177       9.949  17.596  22.996  1.00 48.15           C  
ATOM   1347  O   LEU H 177       9.397  18.696  22.963  1.00 47.82           O  
ATOM   1348  N   THR H 178       9.261  16.454  23.212  1.00 49.19           N  
ATOM   1349  CA  THR H 178       7.835  16.490  23.390  1.00 49.70           C  
ATOM   1350  CB  THR H 178       7.082  15.900  22.233  1.00 50.39           C  
ATOM   1351  OG1 THR H 178       7.425  14.532  22.066  1.00 50.99           O  
ATOM   1352  CG2 THR H 178       7.431  16.690  20.959  1.00 50.13           C  
ATOM   1353  C   THR H 178       7.470  15.688  24.603  1.00 50.39           C  
ATOM   1354  O   THR H 178       8.312  15.013  25.191  1.00 49.62           O  
ATOM   1355  N   ALA H 179       6.191  15.783  25.029  1.00 50.80           N  
ATOM   1356  CA  ALA H 179       5.722  15.029  26.157  1.00 52.31           C  
ATOM   1357  CB  ALA H 179       5.741  15.823  27.475  1.00 51.97           C  
ATOM   1358  C   ALA H 179       4.299  14.653  25.892  1.00 53.74           C  
ATOM   1359  O   ALA H 179       3.526  15.434  25.340  1.00 54.25           O  
ATOM   1360  N   ASP H 180       3.920  13.420  26.276  1.00 54.86           N  
ATOM   1361  CA  ASP H 180       2.572  12.975  26.090  1.00 56.17           C  
ATOM   1362  CB  ASP H 180       2.478  11.729  25.187  1.00 56.33           C  
ATOM   1363  CG  ASP H 180       1.026  11.456  24.826  1.00 57.64           C  
ATOM   1364  OD1 ASP H 180       0.204  12.409  24.860  1.00 58.39           O  
ATOM   1365  OD2 ASP H 180       0.718  10.278  24.505  1.00 57.52           O1-
ATOM   1366  C   ASP H 180       2.073  12.593  27.445  1.00 56.92           C  
ATOM   1367  O   ASP H 180       2.581  11.660  28.057  1.00 56.62           O  
ATOM   1368  N   LYS H 181       1.072  13.317  27.965  1.00 57.91           N  
ATOM   1369  CA  LYS H 181       0.562  13.043  29.278  1.00 59.67           C  
ATOM   1370  CB  LYS H 181      -0.457  14.098  29.745  1.00 60.90           C  
ATOM   1371  CG  LYS H 181      -1.712  14.190  28.879  1.00 63.49           C  
ATOM   1372  CD  LYS H 181      -2.817  15.038  29.517  1.00 64.81           C  
ATOM   1373  CE  LYS H 181      -4.087  15.148  28.672  1.00  0.00           C  
ATOM   1374  NZ  LYS H 181      -5.089  15.979  29.376  1.00  0.00           N1+
ATOM   1375  C   LYS H 181      -0.099  11.699  29.293  1.00 59.51           C  
ATOM   1376  O   LYS H 181      -0.029  10.972  30.283  1.00 59.83           O  
ATOM   1377  N   SER H 182      -0.765  11.319  28.188  1.00 59.40           N  
ATOM   1378  CA  SER H 182      -1.485  10.079  28.223  1.00 59.32           C  
ATOM   1379  CB  SER H 182      -2.255   9.769  26.925  1.00 58.56           C  
ATOM   1380  OG  SER H 182      -1.361   9.511  25.853  1.00 37.74           O  
ATOM   1381  C   SER H 182      -0.521   8.961  28.487  1.00 59.19           C  
ATOM   1382  O   SER H 182      -0.860   7.992  29.166  1.00 59.67           O  
ATOM   1383  N   THR H 183       0.679   9.039  27.882  1.00 58.41           N  
ATOM   1384  CA  THR H 183       1.750   8.100  28.080  1.00 57.69           C  
ATOM   1385  CB  THR H 183       2.691   8.052  26.913  1.00 58.06           C  
ATOM   1386  OG1 THR H 183       3.663   7.049  27.130  1.00 58.57           O  
ATOM   1387  CG2 THR H 183       3.391   9.403  26.742  1.00 58.45           C  
ATOM   1388  C   THR H 183       2.547   8.376  29.336  1.00 56.26           C  
ATOM   1389  O   THR H 183       3.123   7.464  29.934  1.00 56.04           O  
ATOM   1390  N   GLY H 184       2.645   9.660  29.739  1.00 54.84           N  
ATOM   1391  CA  GLY H 184       3.443  10.041  30.876  1.00 53.97           C  
ATOM   1392  C   GLY H 184       4.874   9.946  30.450  1.00 53.08           C  
ATOM   1393  O   GLY H 184       5.768   9.731  31.267  1.00 53.09           O  
ATOM   1394  N   THR H 185       5.125  10.104  29.135  1.00 51.87           N  
ATOM   1395  CA  THR H 185       6.472   9.979  28.670  1.00 51.28           C  
ATOM   1396  CB  THR H 185       6.641   8.827  27.717  1.00 51.93           C  
ATOM   1397  OG1 THR H 185       6.260   7.619  28.360  1.00 52.79           O  
ATOM   1398  CG2 THR H 185       8.106   8.736  27.258  1.00 51.35           C  
ATOM   1399  C   THR H 185       6.885  11.243  27.974  1.00 50.14           C  
ATOM   1400  O   THR H 185       6.062  12.027  27.500  1.00 49.87           O  
ATOM   1401  N   THR H 186       8.213  11.470  27.943  1.00 49.16           N  
ATOM   1402  CA  THR H 186       8.803  12.613  27.315  1.00 47.42           C  
ATOM   1403  CB  THR H 186       9.666  13.412  28.246  1.00 46.68           C  
ATOM   1404  OG1 THR H 186       8.919  13.827  29.378  1.00 59.85           O  
ATOM   1405  CG2 THR H 186      10.202  14.638  27.490  1.00 60.40           C  
ATOM   1406  C   THR H 186       9.717  12.064  26.269  1.00 47.38           C  
ATOM   1407  O   THR H 186      10.403  11.068  26.499  1.00 47.55           O  
ATOM   1408  N   TYR H 187       9.763  12.706  25.087  1.00 46.73           N  
ATOM   1409  CA  TYR H 187      10.573  12.164  24.039  1.00 46.64           C  
ATOM   1410  CB  TYR H 187       9.769  11.815  22.774  1.00 46.93           C  
ATOM   1411  CG  TYR H 187       8.739  10.792  23.117  1.00 47.39           C  
ATOM   1412  CD1 TYR H 187       7.519  11.174  23.626  1.00 47.70           C  
ATOM   1413  CD2 TYR H 187       8.983   9.451  22.925  1.00 47.25           C  
ATOM   1414  CE1 TYR H 187       6.559  10.241  23.944  1.00 48.60           C  
ATOM   1415  CE2 TYR H 187       8.029   8.513  23.241  1.00 48.16           C  
ATOM   1416  CZ  TYR H 187       6.814   8.904  23.751  1.00 48.94           C  
ATOM   1417  OH  TYR H 187       5.839   7.937  24.075  1.00 50.15           O  
ATOM   1418  C   TYR H 187      11.574  13.196  23.634  1.00 46.36           C  
ATOM   1419  O   TYR H 187      11.302  14.395  23.674  1.00 46.53           O  
ATOM   1420  N   MET H 188      12.784  12.739  23.265  1.00 45.74           N  
ATOM   1421  CA  MET H 188      13.808  13.623  22.802  1.00 46.22           C  
ATOM   1422  CB  MET H 188      15.056  13.582  23.704  1.00 46.51           C  
ATOM   1423  CG  MET H 188      16.195  14.508  23.279  1.00 48.27           C  
ATOM   1424  SD  MET H 188      17.152  13.925  21.850  1.00 51.70           S  
ATOM   1425  CE  MET H 188      18.124  12.743  22.828  1.00 49.91           C  
ATOM   1426  C   MET H 188      14.188  13.151  21.435  1.00 46.54           C  
ATOM   1427  O   MET H 188      14.583  11.999  21.262  1.00 46.61           O  
ATOM   1428  N   GLU H 189      14.067  14.024  20.415  1.00 46.94           N  
ATOM   1429  CA  GLU H 189      14.398  13.578  19.090  1.00 47.56           C  
ATOM   1430  CB  GLU H 189      13.214  13.629  18.108  1.00 48.34           C  
ATOM   1431  CG  GLU H 189      13.573  13.132  16.709  1.00 50.86           C  
ATOM   1432  CD  GLU H 189      12.280  12.826  15.969  1.00 53.10           C  
ATOM   1433  OE1 GLU H 189      11.462  12.039  16.514  1.00 54.59           O  
ATOM   1434  OE2 GLU H 189      12.093  13.367  14.848  1.00 54.23           O1-
ATOM   1435  C   GLU H 189      15.498  14.434  18.548  1.00 48.15           C  
ATOM   1436  O   GLU H 189      15.407  15.660  18.544  1.00 48.49           O  
ATOM   1437  N   LEU H 190      16.589  13.791  18.082  1.00 47.33           N  
ATOM   1438  CA  LEU H 190      17.692  14.529  17.536  1.00 48.10           C  
ATOM   1439  CB  LEU H 190      18.984  14.350  18.357  1.00 47.24           C  
ATOM   1440  CG  LEU H 190      20.199  15.126  17.819  1.00 47.03           C  
ATOM   1441  CD1 LEU H 190      19.956  16.643  17.850  1.00 46.35           C  
ATOM   1442  CD2 LEU H 190      21.479  14.718  18.565  1.00 45.94           C  
ATOM   1443  C   LEU H 190      17.937  14.026  16.142  1.00 48.90           C  
ATOM   1444  O   LEU H 190      18.165  12.836  15.935  1.00 49.31           O  
ATOM   1445  N   SER H 191      17.875  14.936  15.144  1.00 49.60           N  
ATOM   1446  CA  SER H 191      18.058  14.584  13.761  1.00 50.35           C  
ATOM   1447  CB  SER H 191      17.040  15.264  12.830  1.00 51.04           C  
ATOM   1448  OG  SER H 191      17.193  16.675  12.886  1.00 52.59           O  
ATOM   1449  C   SER H 191      19.429  14.992  13.302  1.00 50.34           C  
ATOM   1450  O   SER H 191      20.184  15.632  14.030  1.00 50.85           O  
ATOM   1451  N   SER H 192      19.770  14.638  12.041  1.00 50.11           N  
ATOM   1452  CA  SER H 192      21.040  14.974  11.455  1.00 50.13           C  
ATOM   1453  CB  SER H 192      21.243  16.491  11.281  1.00 50.71           C  
ATOM   1454  OG  SER H 192      20.297  17.017  10.362  1.00 52.74           O  
ATOM   1455  C   SER H 192      22.143  14.474  12.330  1.00 49.69           C  
ATOM   1456  O   SER H 192      23.080  15.204  12.644  1.00 49.34           O  
ATOM   1457  N   LEU H 193      22.069  13.188  12.718  1.00 49.23           N  
ATOM   1458  CA  LEU H 193      23.041  12.618  13.606  1.00 48.45           C  
ATOM   1459  CB  LEU H 193      22.717  11.166  14.008  1.00 47.10           C  
ATOM   1460  CG  LEU H 193      21.420  11.025  14.822  1.00 45.57           C  
ATOM   1461  CD1 LEU H 193      21.151   9.560  15.196  1.00 44.78           C  
ATOM   1462  CD2 LEU H 193      21.426  11.956  16.044  1.00 44.02           C  
ATOM   1463  C   LEU H 193      24.386  12.600  12.958  1.00 49.02           C  
ATOM   1464  O   LEU H 193      24.529  12.345  11.763  1.00 48.83           O  
ATOM   1465  N   ARG H 194      25.416  12.892  13.776  1.00 49.73           N  
ATOM   1466  CA  ARG H 194      26.784  12.893  13.352  1.00 50.65           C  
ATOM   1467  CB  ARG H 194      27.395  14.299  13.272  1.00 51.57           C  
ATOM   1468  CG  ARG H 194      26.731  15.179  12.215  1.00 53.95           C  
ATOM   1469  CD  ARG H 194      27.311  16.592  12.165  1.00 56.07           C  
ATOM   1470  NE  ARG H 194      27.096  17.197  13.509  1.00 58.88           N  
ATOM   1471  CZ  ARG H 194      27.510  18.471  13.764  1.00 59.45           C  
ATOM   1472  NH1 ARG H 194      28.095  19.203  12.773  1.00 59.12           N1+
ATOM   1473  NH2 ARG H 194      27.345  19.013  15.006  1.00 59.59           N  
ATOM   1474  C   ARG H 194      27.538  12.121  14.391  1.00 50.25           C  
ATOM   1475  O   ARG H 194      26.992  11.777  15.436  1.00 49.65           O  
ATOM   1476  N   SER H 195      28.821  11.817  14.120  1.00 50.37           N  
ATOM   1477  CA  SER H 195      29.610  11.013  15.013  1.00 49.85           C  
ATOM   1478  CB  SER H 195      31.036  10.772  14.490  1.00 50.57           C  
ATOM   1479  OG  SER H 195      30.999   9.998  13.300  1.00 51.29           O  
ATOM   1480  C   SER H 195      29.729  11.703  16.340  1.00 49.23           C  
ATOM   1481  O   SER H 195      29.754  11.055  17.387  1.00 49.09           O  
ATOM   1482  N   ASP H 196      29.759  13.045  16.328  1.00 48.34           N  
ATOM   1483  CA  ASP H 196      29.955  13.855  17.498  1.00 48.13           C  
ATOM   1484  CB  ASP H 196      29.943  15.354  17.156  1.00 50.65           C  
ATOM   1485  CG  ASP H 196      31.100  15.631  16.206  1.00 53.96           C  
ATOM   1486  OD1 ASP H 196      32.190  15.029  16.403  1.00  0.00           O  
ATOM   1487  OD2 ASP H 196      30.903  16.438  15.258  1.00  0.00           O1-
ATOM   1488  C   ASP H 196      28.830  13.615  18.460  1.00 46.89           C  
ATOM   1489  O   ASP H 196      28.980  13.810  19.663  1.00 46.59           O  
ATOM   1490  N   ASP H 197      27.658  13.223  17.938  1.00 45.54           N  
ATOM   1491  CA  ASP H 197      26.443  13.036  18.680  1.00 43.93           C  
ATOM   1492  CB  ASP H 197      25.222  12.873  17.760  1.00 44.69           C  
ATOM   1493  CG  ASP H 197      25.001  14.220  17.079  1.00 45.98           C  
ATOM   1494  OD1 ASP H 197      25.237  15.267  17.741  1.00 46.24           O  
ATOM   1495  OD2 ASP H 197      24.610  14.221  15.883  1.00 46.28           O1-
ATOM   1496  C   ASP H 197      26.507  11.864  19.621  1.00 42.62           C  
ATOM   1497  O   ASP H 197      25.689  11.782  20.535  1.00 42.35           O  
ATOM   1498  N   THR H 198      27.424  10.899  19.413  1.00 41.74           N  
ATOM   1499  CA  THR H 198      27.465   9.738  20.264  1.00 41.28           C  
ATOM   1500  CB  THR H 198      28.608   8.818  19.946  1.00 41.10           C  
ATOM   1501  OG1 THR H 198      28.540   8.405  18.589  1.00 43.19           O  
ATOM   1502  CG2 THR H 198      28.528   7.594  20.873  1.00 40.69           C  
ATOM   1503  C   THR H 198      27.623  10.171  21.691  1.00 40.93           C  
ATOM   1504  O   THR H 198      28.486  10.986  22.011  1.00 41.61           O  
ATOM   1505  N   ALA H 199      26.770   9.636  22.595  1.00 39.91           N  
ATOM   1506  CA  ALA H 199      26.887  10.005  23.978  1.00 39.63           C  
ATOM   1507  CB  ALA H 199      26.766  11.518  24.223  1.00 39.55           C  
ATOM   1508  C   ALA H 199      25.794   9.345  24.756  1.00 38.76           C  
ATOM   1509  O   ALA H 199      24.953   8.634  24.208  1.00 39.90           O  
ATOM   1510  N   VAL H 200      25.810   9.549  26.088  1.00 37.79           N  
ATOM   1511  CA  VAL H 200      24.787   9.018  26.940  1.00 36.72           C  
ATOM   1512  CB  VAL H 200      25.304   8.584  28.279  1.00 36.41           C  
ATOM   1513  CG1 VAL H 200      24.127   8.046  29.110  1.00 36.43           C  
ATOM   1514  CG2 VAL H 200      26.445   7.573  28.065  1.00 36.30           C  
ATOM   1515  C   VAL H 200      23.824  10.136  27.174  1.00 36.78           C  
ATOM   1516  O   VAL H 200      24.222  11.238  27.545  1.00 36.01           O  
ATOM   1517  N   TYR H 201      22.519   9.875  26.967  1.00 36.12           N  
ATOM   1518  CA  TYR H 201      21.545  10.918  27.125  1.00 36.46           C  
ATOM   1519  CB  TYR H 201      20.532  11.014  25.968  1.00 35.61           C  
ATOM   1520  CG  TYR H 201      21.228  11.495  24.742  1.00 34.75           C  
ATOM   1521  CD1 TYR H 201      21.972  10.636  23.967  1.00 35.53           C  
ATOM   1522  CD2 TYR H 201      21.125  12.813  24.359  1.00 34.09           C  
ATOM   1523  CE1 TYR H 201      22.608  11.086  22.834  1.00 35.47           C  
ATOM   1524  CE2 TYR H 201      21.758  13.270  23.228  1.00 34.14           C  
ATOM   1525  CZ  TYR H 201      22.502  12.404  22.463  1.00 34.78           C  
ATOM   1526  OH  TYR H 201      23.154  12.869  21.302  1.00 36.52           O  
ATOM   1527  C   TYR H 201      20.748  10.635  28.361  1.00 37.46           C  
ATOM   1528  O   TYR H 201      20.226   9.535  28.541  1.00 38.22           O  
ATOM   1529  N   TYR H 202      20.624  11.647  29.245  1.00 37.66           N  
ATOM   1530  CA  TYR H 202      19.905  11.477  30.478  1.00 38.08           C  
ATOM   1531  CB  TYR H 202      20.666  11.905  31.749  1.00 37.54           C  
ATOM   1532  CG  TYR H 202      21.923  11.131  31.963  1.00 37.03           C  
ATOM   1533  CD1 TYR H 202      21.881   9.853  32.468  1.00 36.88           C  
ATOM   1534  CD2 TYR H 202      23.144  11.687  31.656  1.00 37.44           C  
ATOM   1535  CE1 TYR H 202      23.042   9.143  32.676  1.00 36.42           C  
ATOM   1536  CE2 TYR H 202      24.307  10.981  31.863  1.00 36.31           C  
ATOM   1537  CZ  TYR H 202      24.257   9.707  32.375  1.00 35.91           C  
ATOM   1538  OH  TYR H 202      25.447   8.976  32.589  1.00 23.58           O  
ATOM   1539  C   TYR H 202      18.749  12.420  30.460  1.00 39.20           C  
ATOM   1540  O   TYR H 202      18.798  13.456  29.802  1.00 39.70           O  
ATOM   1541  N   CYS H 203      17.660  12.051  31.163  1.00 39.77           N  
ATOM   1542  CA  CYS H 203      16.529  12.916  31.342  1.00 40.41           C  
ATOM   1543  CB  CYS H 203      15.183  12.282  30.895  1.00 42.93           C  
ATOM   1544  SG  CYS H 203      14.870  10.635  31.617  1.00 46.31           S  
ATOM   1545  C   CYS H 203      16.464  13.198  32.823  1.00 39.49           C  
ATOM   1546  O   CYS H 203      16.687  12.308  33.642  1.00 38.93           O  
ATOM   1547  N   ALA H 204      16.193  14.458  33.223  1.00 38.94           N  
ATOM   1548  CA  ALA H 204      16.125  14.776  34.633  1.00 38.45           C  
ATOM   1549  CB  ALA H 204      17.337  15.572  35.144  1.00 37.80           C  
ATOM   1550  C   ALA H 204      14.915  15.639  34.900  1.00 38.56           C  
ATOM   1551  O   ALA H 204      14.466  16.363  34.012  1.00 38.52           O  
ATOM   1552  N   ARG H 205      14.370  15.605  36.148  1.00 39.00           N  
ATOM   1553  CA  ARG H 205      13.154  16.329  36.494  1.00 40.07           C  
ATOM   1554  CB  ARG H 205      12.111  15.477  37.240  1.00 39.92           C  
ATOM   1555  CG  ARG H 205      10.840  16.255  37.593  1.00 45.77           C  
ATOM   1556  CD  ARG H 205      10.856  16.890  38.985  1.00 46.69           C  
ATOM   1557  NE  ARG H 205      10.624  15.810  39.983  1.00 23.98           N  
ATOM   1558  CZ  ARG H 205      10.288  16.131  41.266  1.00 23.75           C  
ATOM   1559  NH1 ARG H 205      10.236  17.440  41.651  1.00 24.54           N1+
ATOM   1560  NH2 ARG H 205      10.004  15.141  42.159  1.00 23.23           N  
ATOM   1561  C   ARG H 205      13.419  17.540  37.363  1.00 40.90           C  
ATOM   1562  O   ARG H 205      14.231  17.488  38.287  1.00 40.20           O  
ATOM   1563  N   ASP H 206      12.689  18.658  37.084  1.00 42.07           N  
ATOM   1564  CA  ASP H 206      12.834  19.970  37.701  1.00 42.68           C  
ATOM   1565  CB  ASP H 206      13.526  20.979  36.762  1.00 22.97           C  
ATOM   1566  CG  ASP H 206      14.883  20.462  36.290  1.00 24.85           C  
ATOM   1567  OD1 ASP H 206      15.345  19.402  36.793  1.00  0.00           O  
ATOM   1568  OD2 ASP H 206      15.472  21.129  35.399  1.00  0.00           O1-
ATOM   1569  C   ASP H 206      11.449  20.588  37.911  1.00 43.75           C  
ATOM   1570  O   ASP H 206      10.451  19.887  38.049  1.00 43.18           O  
ATOM   1571  N   LYS H 207      11.911  21.194  39.043  1.00 86.03           N  
ATOM   1572  CA  LYS H 207      11.131  21.487  40.204  1.00 91.72           C  
ATOM   1573  CB  LYS H 207      11.904  22.361  41.206  1.00 93.63           C  
ATOM   1574  CG  LYS H 207      11.455  22.217  42.660  1.00103.83           C  
ATOM   1575  CD  LYS H 207      12.429  22.899  43.625  1.00105.03           C  
ATOM   1576  CE  LYS H 207      13.895  22.774  43.198  1.00120.97           C  
ATOM   1577  NZ  LYS H 207      14.769  23.507  44.138  1.00120.61           N1+
ATOM   1578  C   LYS H 207       9.982  22.220  39.687  1.00 91.15           C  
ATOM   1579  O   LYS H 207       8.845  22.021  40.113  1.00 92.38           O  
ATOM   1580  N   SER H 208      10.297  23.020  38.669  1.00 88.49           N  
ATOM   1581  CA  SER H 208       9.342  23.784  37.960  1.00 90.48           C  
ATOM   1582  CB  SER H 208       8.210  22.929  37.359  1.00 91.05           C  
ATOM   1583  OG  SER H 208       7.334  23.727  36.576  1.00  0.00           O  
ATOM   1584  C   SER H 208       8.745  24.816  38.849  1.00 99.28           C  
ATOM   1585  O   SER H 208       7.562  25.124  38.727  1.00101.80           O  
ATOM   1586  N   ASP H 209       9.532  25.384  39.786  1.00 90.90           N  
ATOM   1587  CA  ASP H 209       8.987  26.478  40.541  1.00 95.83           C  
ATOM   1588  CB  ASP H 209       9.841  26.915  41.746  1.00100.85           C  
ATOM   1589  CG  ASP H 209       9.670  25.872  42.839  1.00111.46           C  
ATOM   1590  OD1 ASP H 209       8.534  25.733  43.364  1.00 97.63           O  
ATOM   1591  OD2 ASP H 209      10.685  25.204  43.172  1.00115.52           O1-
ATOM   1592  C   ASP H 209       8.907  27.630  39.586  1.00 96.30           C  
ATOM   1593  O   ASP H 209       9.767  27.782  38.718  1.00 96.02           O  
ATOM   1594  N   VAL H 210       7.856  28.467  39.705  1.00 98.45           N  
ATOM   1595  CA  VAL H 210       7.690  29.564  38.792  1.00 98.87           C  
ATOM   1596  CB  VAL H 210       6.782  29.216  37.638  1.00 99.87           C  
ATOM   1597  CG1 VAL H 210       6.612  30.446  36.728  1.00  0.00           C  
ATOM   1598  CG2 VAL H 210       7.358  27.985  36.915  1.00  0.00           C  
ATOM   1599  C   VAL H 210       7.040  30.693  39.533  1.00102.92           C  
ATOM   1600  O   VAL H 210       6.379  30.481  40.548  1.00104.57           O  
ATOM   1601  N   VAL H 211       7.237  31.934  39.037  1.00107.83           N  
ATOM   1602  CA  VAL H 211       6.641  33.113  39.600  1.00111.09           C  
ATOM   1603  CB  VAL H 211       7.667  34.131  39.999  1.00114.21           C  
ATOM   1604  CG1 VAL H 211       8.527  33.527  41.118  1.00  0.00           C  
ATOM   1605  CG2 VAL H 211       8.475  34.527  38.753  1.00  0.00           C  
ATOM   1606  C   VAL H 211       5.796  33.703  38.514  1.00111.79           C  
ATOM   1607  O   VAL H 211       6.224  33.798  37.364  1.00112.33           O  
ATOM   1608  N   VAL H 212       4.557  34.120  38.838  1.00154.17           N  
ATOM   1609  CA  VAL H 212       3.739  34.615  37.770  1.00154.74           C  
ATOM   1610  CB  VAL H 212       2.470  33.831  37.592  1.00151.02           C  
ATOM   1611  CG1 VAL H 212       2.836  32.383  37.222  1.00  0.00           C  
ATOM   1612  CG2 VAL H 212       1.627  33.950  38.873  1.00  0.00           C  
ATOM   1613  C   VAL H 212       3.346  36.029  38.044  1.00158.01           C  
ATOM   1614  O   VAL H 212       2.971  36.378  39.161  1.00150.05           O  
ATOM   1615  N   VAL H 213       3.457  36.891  37.013  1.00115.35           N  
ATOM   1616  CA  VAL H 213       3.011  38.249  37.137  1.00121.11           C  
ATOM   1617  CB  VAL H 213       4.095  39.205  37.535  1.00143.31           C  
ATOM   1618  CG1 VAL H 213       3.517  40.630  37.499  1.00  0.00           C  
ATOM   1619  CG2 VAL H 213       4.632  38.784  38.912  1.00  0.00           C  
ATOM   1620  C   VAL H 213       2.493  38.675  35.798  1.00122.98           C  
ATOM   1621  O   VAL H 213       3.123  38.417  34.773  1.00124.66           O  
ATOM   1622  N   THR H 214       1.302  39.315  35.782  1.00130.21           N  
ATOM   1623  CA  THR H 214       0.696  39.787  34.565  1.00129.14           C  
ATOM   1624  CB  THR H 214      -0.743  40.191  34.741  1.00127.63           C  
ATOM   1625  OG1 THR H 214      -1.345  40.419  33.476  1.00  0.00           O  
ATOM   1626  CG2 THR H 214      -0.818  41.463  35.602  1.00  0.00           C  
ATOM   1627  C   THR H 214       1.452  40.959  34.013  1.00135.83           C  
ATOM   1628  O   THR H 214       1.657  41.060  32.805  1.00135.58           O  
ATOM   1629  N   SER H 215       1.884  41.882  34.894  1.00116.38           N  
ATOM   1630  CA  SER H 215       2.556  43.085  34.489  1.00125.91           C  
ATOM   1631  CB  SER H 215       2.834  44.025  35.676  1.00133.39           C  
ATOM   1632  OG  SER H 215       3.515  45.187  35.229  1.00  0.00           O  
ATOM   1633  C   SER H 215       3.868  42.743  33.881  1.00129.41           C  
ATOM   1634  O   SER H 215       4.264  43.292  32.854  1.00139.94           O  
ATOM   1635  N   ILE H 216       4.569  41.777  34.483  1.00127.75           N  
ATOM   1636  CA  ILE H 216       5.862  41.467  33.978  1.00134.03           C  
ATOM   1637  CB  ILE H 216       6.940  41.456  35.022  1.00127.09           C  
ATOM   1638  CG1 ILE H 216       6.666  40.383  36.084  1.00 64.55           C  
ATOM   1639  CG2 ILE H 216       7.063  42.878  35.589  1.00 70.10           C  
ATOM   1640  CD1 ILE H 216       7.861  40.133  37.003  1.00160.31           C  
ATOM   1641  C   ILE H 216       5.761  40.116  33.375  1.00133.07           C  
ATOM   1642  O   ILE H 216       4.673  39.593  33.152  1.00136.37           O  
ATOM   1643  N   ARG H 217       6.900  39.549  32.987  1.00137.11           N  
ATOM   1644  CA  ARG H 217       6.886  38.259  32.375  1.00134.57           C  
ATOM   1645  CB  ARG H 217       8.168  37.944  31.585  1.00128.01           C  
ATOM   1646  CG  ARG H 217       8.417  38.808  30.348  1.00199.93           C  
ATOM   1647  CD  ARG H 217       9.730  38.453  29.640  1.00222.75           C  
ATOM   1648  NE  ARG H 217      10.845  38.789  30.573  1.00  0.00           N  
ATOM   1649  CZ  ARG H 217      11.983  38.037  30.587  1.00  0.00           C  
ATOM   1650  NH1 ARG H 217      12.107  36.969  29.747  1.00  0.00           N1+
ATOM   1651  NH2 ARG H 217      13.001  38.356  31.439  1.00  0.00           N  
ATOM   1652  C   ARG H 217       6.816  37.224  33.452  1.00125.59           C  
ATOM   1653  O   ARG H 217       6.883  37.507  34.649  1.00121.95           O  
ATOM   1654  N   PRO H 218       6.591  36.018  33.006  1.00126.79           N  
ATOM   1655  CA  PRO H 218       6.664  34.894  33.897  1.00118.35           C  
ATOM   1656  CD  PRO H 218       5.625  35.806  31.942  1.00175.78           C  
ATOM   1657  CB  PRO H 218       5.934  33.749  33.196  1.00116.90           C  
ATOM   1658  CG  PRO H 218       4.939  34.469  32.268  1.00124.16           C  
ATOM   1659  C   PRO H 218       8.119  34.627  34.120  1.00114.17           C  
ATOM   1660  O   PRO H 218       8.915  34.987  33.254  1.00118.29           O  
ATOM   1661  N   ALA H 219       8.496  34.028  35.266  1.00104.89           N  
ATOM   1662  CA  ALA H 219       9.884  33.740  35.490  1.00 98.61           C  
ATOM   1663  CB  ALA H 219      10.512  34.573  36.620  1.00 99.48           C  
ATOM   1664  C   ALA H 219       9.977  32.303  35.902  1.00 93.53           C  
ATOM   1665  O   ALA H 219       9.153  31.815  36.673  1.00 92.39           O  
ATOM   1666  N   TYR H 220      10.998  31.576  35.404  1.00108.63           N  
ATOM   1667  CA  TYR H 220      11.091  30.179  35.737  1.00102.22           C  
ATOM   1668  CB  TYR H 220      11.036  29.244  34.513  1.00 99.80           C  
ATOM   1669  CG  TYR H 220       9.735  29.374  33.797  1.00108.00           C  
ATOM   1670  CD1 TYR H 220       8.632  28.642  34.176  1.00 99.43           C  
ATOM   1671  CD2 TYR H 220       9.630  30.225  32.723  1.00100.22           C  
ATOM   1672  CE1 TYR H 220       7.441  28.766  33.495  1.00100.47           C  
ATOM   1673  CE2 TYR H 220       8.445  30.355  32.040  1.00101.65           C  
ATOM   1674  CZ  TYR H 220       7.348  29.625  32.425  1.00102.01           C  
ATOM   1675  OH  TYR H 220       6.132  29.758  31.720  1.00102.26           O  
ATOM   1676  C   TYR H 220      12.429  29.917  36.359  1.00101.73           C  
ATOM   1677  O   TYR H 220      13.446  30.448  35.916  1.00 99.03           O  
ATOM   1678  N   TYR H 221      12.460  29.082  37.416  1.00 90.87           N  
ATOM   1679  CA  TYR H 221      13.710  28.729  38.027  1.00 90.32           C  
ATOM   1680  CB  TYR H 221      13.811  29.154  39.503  1.00 90.98           C  
ATOM   1681  CG  TYR H 221      13.757  30.642  39.531  1.00 91.99           C  
ATOM   1682  CD1 TYR H 221      12.552  31.306  39.529  1.00101.73           C  
ATOM   1683  CD2 TYR H 221      14.917  31.377  39.553  1.00 94.90           C  
ATOM   1684  CE1 TYR H 221      12.508  32.681  39.548  1.00100.07           C  
ATOM   1685  CE2 TYR H 221      14.878  32.750  39.573  1.00104.33           C  
ATOM   1686  CZ  TYR H 221      13.674  33.406  39.569  1.00107.63           C  
ATOM   1687  OH  TYR H 221      13.635  34.816  39.588  1.00  0.00           O  
ATOM   1688  C   TYR H 221      13.801  27.237  37.990  1.00 86.58           C  
ATOM   1689  O   TYR H 221      12.858  26.546  38.371  1.00 86.08           O  
ATOM   1690  N   TYR H 222      14.930  26.673  37.516  1.00 92.94           N  
ATOM   1691  CA  TYR H 222      14.934  25.235  37.498  1.00 85.49           C  
ATOM   1692  CB  TYR H 222      14.683  24.605  36.122  1.00 81.61           C  
ATOM   1693  CG  TYR H 222      13.242  24.758  35.751  1.00 85.91           C  
ATOM   1694  CD1 TYR H 222      12.783  25.935  35.214  1.00 87.79           C  
ATOM   1695  CD2 TYR H 222      12.350  23.722  35.905  1.00 86.10           C  
ATOM   1696  CE1 TYR H 222      11.467  26.076  34.841  1.00 78.37           C  
ATOM   1697  CE2 TYR H 222      11.029  23.858  35.537  1.00 89.15           C  
ATOM   1698  CZ  TYR H 222      10.582  25.042  35.002  1.00 81.61           C  
ATOM   1699  OH  TYR H 222       9.232  25.200  34.612  1.00 82.37           O  
ATOM   1700  C   TYR H 222      16.197  24.640  38.047  1.00 84.50           C  
ATOM   1701  O   TYR H 222      17.275  25.227  37.997  1.00 89.00           O  
ATOM   1702  N   GLY H 223      16.054  23.423  38.613  1.00 61.09           N  
ATOM   1703  CA  GLY H 223      17.126  22.625  39.151  1.00 70.82           C  
ATOM   1704  C   GLY H 223      16.661  21.199  39.037  1.00 81.20           C  
ATOM   1705  O   GLY H 223      15.457  20.961  39.076  1.00 87.14           O  
ATOM   1706  N   MET H 224      17.596  20.220  38.945  1.00 80.98           N  
ATOM   1707  CA  MET H 224      17.275  18.831  38.666  1.00 78.83           C  
ATOM   1708  CB  MET H 224      18.370  18.156  37.826  1.00 70.86           C  
ATOM   1709  CG  MET H 224      18.759  18.900  36.547  1.00 65.59           C  
ATOM   1710  SD  MET H 224      17.603  18.749  35.161  1.00 87.26           S  
ATOM   1711  CE  MET H 224      18.653  19.698  34.025  1.00 47.48           C  
ATOM   1712  C   MET H 224      17.252  18.008  39.930  1.00 80.83           C  
ATOM   1713  O   MET H 224      18.295  17.777  40.534  1.00 82.78           O  
ATOM   1714  N   ASP H 225      16.058  17.542  40.357  1.00 80.35           N  
ATOM   1715  CA  ASP H 225      15.862  16.724  41.532  1.00 91.00           C  
ATOM   1716  CB  ASP H 225      14.373  16.595  41.901  1.00 91.41           C  
ATOM   1717  CG  ASP H 225      13.740  17.954  42.140  1.00109.80           C  
ATOM   1718  OD1 ASP H 225      13.295  18.565  41.131  1.00121.46           O  
ATOM   1719  OD2 ASP H 225      13.660  18.383  43.320  1.00109.31           O1-
ATOM   1720  C   ASP H 225      16.277  15.270  41.356  1.00 84.24           C  
ATOM   1721  O   ASP H 225      16.915  14.680  42.222  1.00 85.06           O  
ATOM   1722  N   VAL H 226      15.895  14.692  40.201  1.00 47.45           N  
ATOM   1723  CA  VAL H 226      15.749  13.306  39.813  1.00 45.90           C  
ATOM   1724  CB  VAL H 226      14.314  12.868  39.743  1.00 45.20           C  
ATOM   1725  CG1 VAL H 226      14.257  11.424  39.229  1.00 61.70           C  
ATOM   1726  CG2 VAL H 226      13.668  13.048  41.121  1.00 61.62           C  
ATOM   1727  C   VAL H 226      16.303  13.095  38.434  1.00 45.52           C  
ATOM   1728  O   VAL H 226      16.118  13.928  37.550  1.00 45.33           O  
ATOM   1729  N   TRP H 227      16.968  11.934  38.205  1.00 44.25           N  
ATOM   1730  CA  TRP H 227      17.604  11.671  36.938  1.00 43.34           C  
ATOM   1731  CB  TRP H 227      19.135  11.676  37.050  1.00 42.81           C  
ATOM   1732  CG  TRP H 227      19.723  13.022  37.402  1.00 41.85           C  
ATOM   1733  CD2 TRP H 227      20.455  13.842  36.481  1.00 40.74           C  
ATOM   1734  CD1 TRP H 227      19.719  13.688  38.594  1.00 40.94           C  
ATOM   1735  NE1 TRP H 227      20.395  14.879  38.469  1.00 40.62           N  
ATOM   1736  CE2 TRP H 227      20.859  14.984  37.174  1.00 40.62           C  
ATOM   1737  CE3 TRP H 227      20.771  13.656  35.164  1.00 39.73           C  
ATOM   1738  CZ2 TRP H 227      21.588  15.963  36.560  1.00 40.78           C  
ATOM   1739  CZ3 TRP H 227      21.503  14.647  34.546  1.00 39.85           C  
ATOM   1740  CH2 TRP H 227      21.904  15.778  35.230  1.00 40.33           C  
ATOM   1741  C   TRP H 227      17.228  10.308  36.441  1.00 43.37           C  
ATOM   1742  O   TRP H 227      16.738   9.468  37.194  1.00 43.91           O  
ATOM   1743  N   GLY H 228      17.436  10.089  35.122  1.00 42.85           N  
ATOM   1744  CA  GLY H 228      17.166   8.839  34.476  1.00 42.85           C  
ATOM   1745  C   GLY H 228      18.416   8.011  34.480  1.00 43.14           C  
ATOM   1746  O   GLY H 228      19.486   8.486  34.854  1.00 42.72           O  
ATOM   1747  N   GLN H 229      18.297   6.736  34.047  1.00 43.40           N  
ATOM   1748  CA  GLN H 229      19.402   5.817  33.994  1.00 43.84           C  
ATOM   1749  CB  GLN H 229      19.016   4.347  33.742  1.00 45.02           C  
ATOM   1750  CG  GLN H 229      18.429   4.066  32.359  1.00 46.97           C  
ATOM   1751  CD  GLN H 229      16.922   4.237  32.432  1.00 49.06           C  
ATOM   1752  OE1 GLN H 229      16.410   5.078  33.169  1.00 53.14           O  
ATOM   1753  NE2 GLN H 229      16.188   3.398  31.655  1.00 51.76           N  
ATOM   1754  C   GLN H 229      20.359   6.222  32.915  1.00 43.38           C  
ATOM   1755  O   GLN H 229      21.565   6.002  33.034  1.00 43.36           O  
ATOM   1756  N   GLY H 230      19.842   6.789  31.810  1.00 43.00           N  
ATOM   1757  CA  GLY H 230      20.694   7.212  30.735  1.00 42.84           C  
ATOM   1758  C   GLY H 230      20.585   6.227  29.617  1.00 43.69           C  
ATOM   1759  O   GLY H 230      20.347   5.043  29.837  1.00 44.20           O  
ATOM   1760  N   THR H 231      20.754   6.706  28.365  1.00 43.50           N  
ATOM   1761  CA  THR H 231      20.676   5.814  27.246  1.00 42.95           C  
ATOM   1762  CB  THR H 231      19.416   5.997  26.452  1.00 42.65           C  
ATOM   1763  OG1 THR H 231      19.160   4.837  25.681  1.00 43.15           O  
ATOM   1764  CG2 THR H 231      19.560   7.214  25.526  1.00 43.10           C  
ATOM   1765  C   THR H 231      21.861   6.095  26.374  1.00 42.94           C  
ATOM   1766  O   THR H 231      22.226   7.249  26.154  1.00 42.48           O  
ATOM   1767  N   THR H 232      22.511   5.042  25.843  1.00 42.60           N  
ATOM   1768  CA  THR H 232      23.672   5.335  25.058  1.00 42.08           C  
ATOM   1769  CB  THR H 232      24.862   4.462  25.365  1.00 41.95           C  
ATOM   1770  OG1 THR H 232      26.036   5.021  24.797  1.00 53.35           O  
ATOM   1771  CG2 THR H 232      24.629   3.045  24.818  1.00 52.89           C  
ATOM   1772  C   THR H 232      23.329   5.235  23.606  1.00 42.33           C  
ATOM   1773  O   THR H 232      22.833   4.219  23.121  1.00 43.47           O  
ATOM   1774  N   VAL H 233      23.571   6.341  22.878  1.00 41.43           N  
ATOM   1775  CA  VAL H 233      23.313   6.372  21.471  1.00 41.36           C  
ATOM   1776  CB  VAL H 233      22.543   7.587  21.036  1.00 41.21           C  
ATOM   1777  CG1 VAL H 233      22.463   7.594  19.502  1.00 40.41           C  
ATOM   1778  CG2 VAL H 233      21.169   7.580  21.727  1.00 40.69           C  
ATOM   1779  C   VAL H 233      24.642   6.415  20.787  1.00 41.64           C  
ATOM   1780  O   VAL H 233      25.431   7.339  20.984  1.00 41.65           O  
ATOM   1781  N   THR H 234      24.921   5.399  19.949  1.00 42.32           N  
ATOM   1782  CA  THR H 234      26.179   5.360  19.267  1.00 42.90           C  
ATOM   1783  CB  THR H 234      26.841   4.011  19.312  1.00 44.18           C  
ATOM   1784  OG1 THR H 234      27.058   3.618  20.658  1.00 44.25           O  
ATOM   1785  CG2 THR H 234      28.183   4.084  18.563  1.00 43.38           C  
ATOM   1786  C   THR H 234      25.909   5.668  17.834  1.00 43.18           C  
ATOM   1787  O   THR H 234      25.087   5.019  17.186  1.00 43.56           O  
ATOM   1788  N   VAL H 235      26.591   6.695  17.300  1.00 42.59           N  
ATOM   1789  CA  VAL H 235      26.375   7.026  15.927  1.00 43.15           C  
ATOM   1790  CB  VAL H 235      26.224   8.500  15.690  1.00 42.73           C  
ATOM   1791  CG1 VAL H 235      26.021   8.735  14.188  1.00 42.80           C  
ATOM   1792  CG2 VAL H 235      25.065   9.020  16.559  1.00 42.93           C  
ATOM   1793  C   VAL H 235      27.583   6.567  15.188  1.00 44.43           C  
ATOM   1794  O   VAL H 235      28.677   7.101  15.363  1.00 45.53           O  
ATOM   1795  N   SER H 236      27.409   5.541  14.336  1.00 45.31           N  
ATOM   1796  CA  SER H 236      28.534   5.047  13.607  1.00 45.85           C  
ATOM   1797  CB  SER H 236      29.333   3.982  14.376  1.00 45.61           C  
ATOM   1798  OG  SER H 236      28.527   2.832  14.594  1.00 32.55           O  
ATOM   1799  C   SER H 236      28.021   4.395  12.371  1.00 46.63           C  
ATOM   1800  O   SER H 236      26.884   3.931  12.317  1.00 46.76           O  
ATOM   1801  N   SER H 237      28.871   4.349  11.330  1.00 46.85           N  
ATOM   1802  CA  SER H 237      28.481   3.716  10.112  1.00 47.17           C  
ATOM   1803  CB  SER H 237      29.397   4.072   8.933  1.00 47.57           C  
ATOM   1804  OG  SER H 237      30.716   3.612   9.193  1.00 50.81           O  
ATOM   1805  C   SER H 237      28.612   2.220  10.360  1.00 47.19           C  
ATOM   1806  O   SER H 237      27.851   1.437   9.728  1.00 47.13           O  
ATOM   1807  OXT SER H 237      29.482   1.837  11.186  1.00  0.00           O1-
TER    1808      SER H 237 
CONECT  163  661
CONECT  661  163
CONECT  969 1544
CONECT 1544  969
END
