# Supplementary material for: Fully automated antibody structure prediction using BIOVIA tools: Validation study
Source: PLoS One. 2017 May 18;12(5):e0177923. doi: 10.1371/journal.pone.0177923 (PMC5436848; doi:10.1371/journal.pone.0177923)
Supplement: S3 Dataset — Predicted structures using the Top5 framework method, Chothia CDR definition with canonical filtering, using up to 5 CDR templates rather than the default 3, and generating 10 CDR models. (ZIP) [file pone.0177923.s005.zip › 4OCX_LH_FV_FinalModel.pdb]

REMARK   Accelrys Discovery Studio PDB file
REMARK   Created:  2015-11-30T19:43:48Z
SSBOND   1 CYS L   23    CYS L   93                                     
SSBOND   2 CYS H  134    CYS H  208                                     
ATOM      1  N   ASP L   1      25.617  31.983  25.885  1.00 35.75           N1+
ATOM      2  CA  ASP L   1      25.315  31.206  27.106  1.00 33.95           C  
ATOM      3  CB  ASP L   1      25.525  29.696  26.880  1.00 34.33           C  
ATOM      4  CG  ASP L   1      24.482  29.143  25.924  1.00 39.25           C  
ATOM      5  OD1 ASP L   1      23.318  29.624  25.960  1.00 39.71           O  
ATOM      6  OD2 ASP L   1      24.840  28.223  25.143  1.00 41.59           O1-
ATOM      7  C   ASP L   1      26.265  31.576  28.188  1.00 32.60           C  
ATOM      8  O   ASP L   1      27.366  32.058  27.926  1.00 32.32           O  
ATOM      9  N   VAL L   2      25.845  31.355  29.446  1.00 27.88           N  
ATOM     10  CA  VAL L   2      26.709  31.618  30.555  1.00 27.41           C  
ATOM     11  CB  VAL L   2      25.998  31.612  31.881  1.00 26.97           C  
ATOM     12  CG1 VAL L   2      27.039  31.755  33.003  1.00 25.67           C  
ATOM     13  CG2 VAL L   2      24.937  32.726  31.882  1.00 26.55           C  
ATOM     14  C   VAL L   2      27.710  30.509  30.572  1.00 27.89           C  
ATOM     15  O   VAL L   2      27.349  29.337  30.470  1.00 26.99           O  
ATOM     16  N   LEU L   3      29.007  30.851  30.702  1.00 25.57           N  
ATOM     17  CA  LEU L   3      30.006  29.822  30.711  1.00 26.23           C  
ATOM     18  CB  LEU L   3      31.286  30.166  29.927  1.00 28.45           C  
ATOM     19  CG  LEU L   3      31.082  30.358  28.412  1.00 39.72           C  
ATOM     20  CD1 LEU L   3      30.587  29.068  27.738  1.00  0.00           C  
ATOM     21  CD2 LEU L   3      30.200  31.580  28.115  1.00  0.00           C  
ATOM     22  C   LEU L   3      30.416  29.594  32.129  1.00 25.57           C  
ATOM     23  O   LEU L   3      30.679  30.536  32.876  1.00 24.09           O  
ATOM     24  N   LEU L   4      30.467  28.312  32.537  1.00 24.95           N  
ATOM     25  CA  LEU L   4      30.851  27.977  33.877  1.00 23.63           C  
ATOM     26  CB  LEU L   4      29.912  26.949  34.532  1.00 23.08           C  
ATOM     27  CG  LEU L   4      28.450  27.423  34.633  1.00 21.50           C  
ATOM     28  CD1 LEU L   4      27.567  26.373  35.329  1.00 22.51           C  
ATOM     29  CD2 LEU L   4      28.355  28.813  35.279  1.00 25.87           C  
ATOM     30  C   LEU L   4      32.204  27.343  33.799  1.00 24.30           C  
ATOM     31  O   LEU L   4      32.392  26.375  33.063  1.00 23.12           O  
ATOM     32  N   THR L   5      33.187  27.871  34.562  1.00 22.08           N  
ATOM     33  CA  THR L   5      34.517  27.325  34.509  1.00 22.95           C  
ATOM     34  CB  THR L   5      35.556  28.332  34.111  1.00 24.27           C  
ATOM     35  OG1 THR L   5      35.246  28.876  32.837  1.00 30.33           O  
ATOM     36  CG2 THR L   5      36.926  27.634  34.065  1.00 27.77           C  
ATOM     37  C   THR L   5      34.889  26.818  35.872  1.00 23.62           C  
ATOM     38  O   THR L   5      34.751  27.524  36.870  1.00 24.48           O  
ATOM     39  N   GLN L   6      35.398  25.569  35.941  1.00 21.39           N  
ATOM     40  CA  GLN L   6      35.728  24.996  37.216  1.00 25.35           C  
ATOM     41  CB  GLN L   6      35.049  23.640  37.487  1.00 23.24           C  
ATOM     42  CG  GLN L   6      33.523  23.707  37.565  1.00 23.97           C  
ATOM     43  CD  GLN L   6      32.996  22.304  37.835  1.00 22.88           C  
ATOM     44  OE1 GLN L   6      32.030  21.857  37.219  1.00 23.96           O  
ATOM     45  NE2 GLN L   6      33.643  21.588  38.794  1.00 21.42           N  
ATOM     46  C   GLN L   6      37.202  24.741  37.304  1.00 26.29           C  
ATOM     47  O   GLN L   6      37.860  24.417  36.316  1.00 27.35           O  
ATOM     48  N   ILE L   7      37.757  24.933  38.517  1.00 27.21           N  
ATOM     49  CA  ILE L   7      39.136  24.637  38.792  1.00 29.05           C  
ATOM     50  CB  ILE L   7      40.036  25.847  38.794  1.00 33.06           C  
ATOM     51  CG1 ILE L   7      40.169  26.397  37.361  1.00  0.00           C  
ATOM     52  CG2 ILE L   7      41.381  25.479  39.442  1.00 38.12           C  
ATOM     53  CD1 ILE L   7      40.897  27.738  37.254  1.00  0.00           C  
ATOM     54  C   ILE L   7      39.172  24.013  40.151  1.00 30.00           C  
ATOM     55  O   ILE L   7      38.382  24.385  41.016  1.00 30.39           O  
ATOM     56  N   PRO L   8      40.038  23.058  40.385  1.00 29.83           N  
ATOM     57  CA  PRO L   8      40.940  22.529  39.393  1.00 30.45           C  
ATOM     58  CD  PRO L   8      40.559  22.883  41.731  1.00 28.21           C  
ATOM     59  CB  PRO L   8      42.153  21.993  40.155  1.00 27.02           C  
ATOM     60  CG  PRO L   8      41.650  21.811  41.594  1.00 30.04           C  
ATOM     61  C   PRO L   8      40.260  21.469  38.596  1.00 29.74           C  
ATOM     62  O   PRO L   8      39.146  21.079  38.941  1.00 30.26           O  
ATOM     63  N   LEU L   9      40.905  21.021  37.504  1.00 29.09           N  
ATOM     64  CA  LEU L   9      40.368  19.969  36.697  1.00 30.22           C  
ATOM     65  CB  LEU L   9      41.179  19.746  35.410  1.00 32.48           C  
ATOM     66  CG  LEU L   9      40.498  18.807  34.399  1.00 39.38           C  
ATOM     67  CD1 LEU L   9      39.223  19.442  33.814  1.00 41.83           C  
ATOM     68  CD2 LEU L   9      41.487  18.360  33.315  1.00 39.89           C  
ATOM     69  C   LEU L   9      40.399  18.691  37.491  1.00 28.26           C  
ATOM     70  O   LEU L   9      39.441  17.921  37.465  1.00 25.16           O  
ATOM     71  N   SER L  10      41.510  18.421  38.216  1.00 26.80           N  
ATOM     72  CA  SER L  10      41.608  17.206  38.986  1.00 30.07           C  
ATOM     73  CB  SER L  10      42.615  16.182  38.429  1.00 30.13           C  
ATOM     74  OG  SER L  10      42.165  15.668  37.184  1.00 42.78           O  
ATOM     75  C   SER L  10      42.083  17.564  40.360  1.00 30.92           C  
ATOM     76  O   SER L  10      42.895  18.471  40.532  1.00 30.32           O  
ATOM     77  N   LEU L  11      41.575  16.857  41.391  1.00 29.11           N  
ATOM     78  CA  LEU L  11      41.989  17.197  42.721  1.00 32.18           C  
ATOM     79  CB  LEU L  11      40.880  17.935  43.489  1.00 33.41           C  
ATOM     80  CG  LEU L  11      41.250  18.369  44.916  1.00 37.72           C  
ATOM     81  CD1 LEU L  11      42.384  19.407  44.905  1.00 39.72           C  
ATOM     82  CD2 LEU L  11      40.009  18.869  45.669  1.00 39.15           C  
ATOM     83  C   LEU L  11      42.312  15.939  43.477  1.00 32.77           C  
ATOM     84  O   LEU L  11      41.421  15.164  43.809  1.00 31.82           O  
ATOM     85  N   PRO L  12      43.574  15.686  43.723  1.00 30.92           N  
ATOM     86  CA  PRO L  12      43.913  14.553  44.545  1.00 32.53           C  
ATOM     87  CD  PRO L  12      44.584  15.929  42.707  1.00 30.29           C  
ATOM     88  CB  PRO L  12      45.304  14.092  44.105  1.00 34.38           C  
ATOM     89  CG  PRO L  12      45.851  15.258  43.264  1.00 31.28           C  
ATOM     90  C   PRO L  12      43.836  14.907  45.999  1.00 33.50           C  
ATOM     91  O   PRO L  12      44.426  15.914  46.389  1.00 34.28           O  
ATOM     92  N   VAL L  13      43.179  14.075  46.834  1.00 31.59           N  
ATOM     93  CA  VAL L  13      43.113  14.370  48.242  1.00 32.89           C  
ATOM     94  CB  VAL L  13      41.856  15.059  48.689  1.00 34.72           C  
ATOM     95  CG1 VAL L  13      41.869  16.515  48.218  1.00 35.43           C  
ATOM     96  CG2 VAL L  13      40.662  14.253  48.153  1.00 37.62           C  
ATOM     97  C   VAL L  13      43.173  13.099  49.028  1.00 32.97           C  
ATOM     98  O   VAL L  13      42.677  12.059  48.600  1.00 32.80           O  
ATOM     99  N   SER L  14      43.794  13.159  50.222  1.00 34.20           N  
ATOM    100  CA  SER L  14      43.871  12.000  51.065  1.00 34.29           C  
ATOM    101  CB  SER L  14      45.079  12.019  52.017  1.00 37.65           C  
ATOM    102  OG  SER L  14      46.280  11.945  51.264  1.00 36.28           O  
ATOM    103  C   SER L  14      42.620  11.940  51.889  1.00 33.52           C  
ATOM    104  O   SER L  14      41.979  12.956  52.140  1.00 32.32           O  
ATOM    105  N   LEU L  15      42.241  10.735  52.355  1.00 34.18           N  
ATOM    106  CA  LEU L  15      41.037  10.635  53.132  1.00 36.03           C  
ATOM    107  CB  LEU L  15      40.658   9.201  53.550  1.00 37.53           C  
ATOM    108  CG  LEU L  15      40.111   8.302  52.427  1.00 41.86           C  
ATOM    109  CD1 LEU L  15      38.702   8.742  51.999  1.00 39.37           C  
ATOM    110  CD2 LEU L  15      41.094   8.203  51.251  1.00 43.93           C  
ATOM    111  C   LEU L  15      41.204  11.403  54.404  1.00 39.40           C  
ATOM    112  O   LEU L  15      42.256  11.372  55.040  1.00 37.42           O  
ATOM    113  N   GLY L  16      40.139  12.131  54.797  1.00 38.29           N  
ATOM    114  CA  GLY L  16      40.127  12.842  56.042  1.00 39.76           C  
ATOM    115  C   GLY L  16      40.518  14.271  55.833  1.00 40.06           C  
ATOM    116  O   GLY L  16      40.281  15.104  56.708  1.00 41.63           O  
ATOM    117  N   ASP L  17      41.139  14.597  54.682  1.00 39.36           N  
ATOM    118  CA  ASP L  17      41.541  15.958  54.462  1.00 39.50           C  
ATOM    119  CB  ASP L  17      42.828  16.120  53.626  1.00 40.18           C  
ATOM    120  CG  ASP L  17      42.681  15.618  52.188  1.00 47.60           C  
ATOM    121  OD1 ASP L  17      41.543  15.408  51.688  1.00 52.09           O  
ATOM    122  OD2 ASP L  17      43.757  15.454  51.558  1.00 51.42           O1-
ATOM    123  C   ASP L  17      40.432  16.725  53.811  1.00 38.67           C  
ATOM    124  O   ASP L  17      39.483  16.146  53.285  1.00 37.33           O  
ATOM    125  N   GLN L  18      40.536  18.070  53.840  1.00 38.77           N  
ATOM    126  CA  GLN L  18      39.532  18.908  53.250  1.00 37.83           C  
ATOM    127  CB  GLN L  18      39.510  20.342  53.809  1.00 39.69           C  
ATOM    128  CG  GLN L  18      40.773  21.139  53.479  1.00 45.61           C  
ATOM    129  CD  GLN L  18      40.634  22.522  54.095  1.00 46.47           C  
ATOM    130  OE1 GLN L  18      39.539  23.079  54.160  1.00 62.27           O  
ATOM    131  NE2 GLN L  18      41.777  23.089  54.563  1.00 60.60           N  
ATOM    132  C   GLN L  18      39.811  19.033  51.787  1.00 36.19           C  
ATOM    133  O   GLN L  18      40.943  18.862  51.340  1.00 35.33           O  
ATOM    134  N   ALA L  19      38.753  19.315  50.998  1.00 34.71           N  
ATOM    135  CA  ALA L  19      38.915  19.521  49.586  1.00 34.21           C  
ATOM    136  CB  ALA L  19      38.487  18.316  48.731  1.00 32.38           C  
ATOM    137  C   ALA L  19      38.037  20.676  49.197  1.00 34.45           C  
ATOM    138  O   ALA L  19      36.969  20.870  49.774  1.00 34.04           O  
ATOM    139  N   SER L  20      38.473  21.492  48.212  1.00 32.45           N  
ATOM    140  CA  SER L  20      37.660  22.601  47.782  1.00 33.77           C  
ATOM    141  CB  SER L  20      38.128  23.977  48.291  1.00 35.96           C  
ATOM    142  OG  SER L  20      37.916  24.098  49.689  1.00 41.02           O  
ATOM    143  C   SER L  20      37.699  22.681  46.286  1.00 31.92           C  
ATOM    144  O   SER L  20      38.727  22.421  45.662  1.00 32.15           O  
ATOM    145  N   ILE L  21      36.559  23.060  45.673  1.00 30.81           N  
ATOM    146  CA  ILE L  21      36.470  23.184  44.243  1.00 28.91           C  
ATOM    147  CB  ILE L  21      35.518  22.201  43.635  1.00 29.70           C  
ATOM    148  CG1 ILE L  21      35.964  20.776  43.991  1.00 30.58           C  
ATOM    149  CG2 ILE L  21      35.445  22.461  42.119  1.00 28.76           C  
ATOM    150  CD1 ILE L  21      34.906  19.715  43.711  1.00 34.35           C  
ATOM    151  C   ILE L  21      35.946  24.556  43.959  1.00 28.60           C  
ATOM    152  O   ILE L  21      35.104  25.071  44.693  1.00 26.74           O  
ATOM    153  N   SER L  22      36.440  25.186  42.873  1.00 26.62           N  
ATOM    154  CA  SER L  22      36.044  26.533  42.567  1.00 29.35           C  
ATOM    155  CB  SER L  22      37.247  27.474  42.379  1.00 31.47           C  
ATOM    156  OG  SER L  22      36.810  28.803  42.142  1.00 37.13           O  
ATOM    157  C   SER L  22      35.267  26.535  41.284  1.00 28.84           C  
ATOM    158  O   SER L  22      35.514  25.733  40.385  1.00 27.95           O  
ATOM    159  N   CYS L  23      34.276  27.447  41.185  1.00 28.18           N  
ATOM    160  CA  CYS L  23      33.461  27.573  40.006  1.00 29.13           C  
ATOM    161  CB  CYS L  23      32.048  26.977  40.195  1.00 30.20           C  
ATOM    162  SG  CYS L  23      30.972  27.172  38.742  1.00 39.49           S  
ATOM    163  C   CYS L  23      33.298  29.035  39.704  1.00 31.44           C  
ATOM    164  O   CYS L  23      33.010  29.831  40.596  1.00 32.34           O  
ATOM    165  N   ARG L  24      33.481  29.431  38.422  1.00 30.46           N  
ATOM    166  CA  ARG L  24      33.341  30.817  38.063  1.00 32.60           C  
ATOM    167  CB  ARG L  24      34.662  31.489  37.650  1.00 37.80           C  
ATOM    168  CG  ARG L  24      35.606  31.729  38.830  1.00 45.91           C  
ATOM    169  CD  ARG L  24      36.932  32.381  38.439  1.00 54.00           C  
ATOM    170  NE  ARG L  24      36.620  33.484  37.490  1.00 57.83           N  
ATOM    171  CZ  ARG L  24      36.659  33.254  36.146  1.00 63.38           C  
ATOM    172  NH1 ARG L  24      37.051  32.035  35.673  1.00 63.14           N1+
ATOM    173  NH2 ARG L  24      36.306  34.245  35.278  1.00 61.65           N  
ATOM    174  C   ARG L  24      32.403  30.924  36.904  1.00 31.35           C  
ATOM    175  O   ARG L  24      32.389  30.083  36.007  1.00 27.84           O  
ATOM    176  N   SER L  25      31.591  31.998  36.901  1.00 29.03           N  
ATOM    177  CA  SER L  25      30.619  32.203  35.871  1.00 29.81           C  
ATOM    178  CB  SER L  25      29.227  32.458  36.438  1.00 29.71           C  
ATOM    179  OG  SER L  25      29.276  33.666  37.181  1.00 32.60           O  
ATOM    180  C   SER L  25      30.985  33.451  35.138  1.00 31.12           C  
ATOM    181  O   SER L  25      31.569  34.375  35.702  1.00 30.15           O  
ATOM    182  N   SER L  26      30.714  33.425  33.815  1.00 23.25           N  
ATOM    183  CA  SER L  26      31.054  34.474  32.896  1.00 24.38           C  
ATOM    184  CB  SER L  26      30.840  34.069  31.425  1.00 24.10           C  
ATOM    185  OG  SER L  26      29.472  33.774  31.183  1.00 24.32           O  
ATOM    186  C   SER L  26      30.226  35.677  33.182  1.00 25.48           C  
ATOM    187  O   SER L  26      30.660  36.804  32.949  1.00 26.63           O  
ATOM    188  N   GLN L  27      28.996  35.454  33.685  1.00 25.72           N  
ATOM    189  CA  GLN L  27      28.107  36.532  33.997  1.00 26.41           C  
ATOM    190  CB  GLN L  27      26.970  36.679  32.973  1.00 27.58           C  
ATOM    191  CG  GLN L  27      27.502  37.032  31.584  1.00 30.25           C  
ATOM    192  CD  GLN L  27      26.338  37.126  30.612  1.00 32.25           C  
ATOM    193  OE1 GLN L  27      26.339  36.481  29.565  1.00 35.07           O  
ATOM    194  NE2 GLN L  27      25.322  37.956  30.964  1.00 33.11           N  
ATOM    195  C   GLN L  27      27.505  36.213  35.325  1.00 26.29           C  
ATOM    196  O   GLN L  27      27.619  35.089  35.809  1.00 24.67           O  
ATOM    197  N   SER L  28      26.856  37.210  35.958  1.00 26.19           N  
ATOM    198  CA  SER L  28      26.301  37.005  37.263  0.90 25.94           C  
ATOM    199  CB  SER L  28      25.822  38.311  37.921  0.90 27.08           C  
ATOM    200  OG  SER L  28      25.317  38.051  39.222  0.90 27.83           O  
ATOM    201  C   SER L  28      25.139  36.065  37.163  1.00 25.48           C  
ATOM    202  O   SER L  28      24.340  36.124  36.231  1.00 25.83           O  
ATOM    203  N   ILE L  29      25.104  35.108  38.110  1.00 25.16           N  
ATOM    204  CA  ILE L  29      24.111  34.099  38.338  1.00 24.89           C  
ATOM    205  CB  ILE L  29      24.656  32.884  39.025  1.00 24.68           C  
ATOM    206  CG1 ILE L  29      25.813  32.342  38.175  1.00 25.18           C  
ATOM    207  CG2 ILE L  29      23.539  31.840  39.154  1.00 25.02           C  
ATOM    208  CD1 ILE L  29      26.487  31.110  38.765  1.00 25.04           C  
ATOM    209  C   ILE L  29      22.905  34.650  39.044  1.00 24.74           C  
ATOM    210  O   ILE L  29      21.863  34.002  39.080  1.00 24.37           O  
ATOM    211  N   VAL L  30      23.043  35.790  39.744  1.00 24.32           N  
ATOM    212  CA  VAL L  30      21.934  36.339  40.476  1.00 24.10           C  
ATOM    213  CB  VAL L  30      22.263  37.646  41.135  1.00 23.68           C  
ATOM    214  CG1 VAL L  30      21.006  38.201  41.826  1.00 23.17           C  
ATOM    215  CG2 VAL L  30      23.452  37.414  42.081  1.00 23.58           C  
ATOM    216  C   VAL L  30      20.789  36.581  39.544  1.00 24.35           C  
ATOM    217  O   VAL L  30      20.910  37.272  38.534  1.00 25.58           O  
ATOM    218  N   HIS L  31      19.628  36.002  39.904  1.00 23.37           N  
ATOM    219  CA  HIS L  31      18.395  36.086  39.177  1.00 23.72           C  
ATOM    220  ND1 HIS L  31      15.031  35.529  38.961  1.00 24.00           N  
ATOM    221  CG  HIS L  31      16.198  34.843  38.711  1.00 23.30           C  
ATOM    222  CB  HIS L  31      17.435  34.941  39.552  1.00 23.29           C  
ATOM    223  NE2 HIS L  31      14.654  34.272  37.167  1.00 23.55           N  
ATOM    224  CD2 HIS L  31      15.950  34.082  37.609  1.00 22.76           C  
ATOM    225  CE1 HIS L  31      14.141  35.150  38.009  1.00 23.82           C  
ATOM    226  C   HIS L  31      17.745  37.386  39.538  1.00 24.17           C  
ATOM    227  O   HIS L  31      18.101  38.017  40.533  1.00 24.64           O  
ATOM    228  N   SER L  32      16.776  37.825  38.713  1.00 24.42           N  
ATOM    229  CA  SER L  32      16.097  39.070  38.935  1.00 24.66           C  
ATOM    230  CB  SER L  32      15.057  39.378  37.845  1.00 24.97           C  
ATOM    231  OG  SER L  32      14.036  38.391  37.854  1.00 26.19           O  
ATOM    232  C   SER L  32      15.374  38.998  40.243  1.00 24.43           C  
ATOM    233  O   SER L  32      15.267  39.996  40.954  1.00 25.43           O  
ATOM    234  N   ASN L  33      14.863  37.802  40.596  1.00 23.77           N  
ATOM    235  CA  ASN L  33      14.131  37.636  41.817  1.00 23.55           C  
ATOM    236  CB  ASN L  33      13.341  36.312  41.932  1.00 23.28           C  
ATOM    237  CG  ASN L  33      14.247  35.093  41.965  1.00 22.28           C  
ATOM    238  OD1 ASN L  33      15.471  35.201  41.983  1.00 22.04           O  
ATOM    239  ND2 ASN L  33      13.620  33.886  41.967  1.00 20.67           N  
ATOM    240  C   ASN L  33      15.059  37.823  42.978  1.00 23.50           C  
ATOM    241  O   ASN L  33      14.626  38.171  44.072  1.00 24.69           O  
ATOM    242  N   GLY L  34      16.374  37.602  42.786  1.00 23.52           N  
ATOM    243  CA  GLY L  34      17.273  37.813  43.885  1.00 23.50           C  
ATOM    244  C   GLY L  34      17.909  36.515  44.276  1.00 23.33           C  
ATOM    245  O   GLY L  34      18.863  36.500  45.052  1.00 24.19           O  
ATOM    246  N   ASN L  35      17.398  35.382  43.760  1.00 21.98           N  
ATOM    247  CA  ASN L  35      17.986  34.116  44.101  1.00 20.85           C  
ATOM    248  CB  ASN L  35      17.009  32.936  43.982  1.00 20.89           C  
ATOM    249  CG  ASN L  35      15.906  33.127  45.012  1.00 21.71           C  
ATOM    250  OD1 ASN L  35      16.116  33.721  46.070  1.00 22.98           O  
ATOM    251  ND2 ASN L  35      14.692  32.606  44.695  1.00 19.96           N  
ATOM    252  C   ASN L  35      19.122  33.842  43.160  1.00 19.94           C  
ATOM    253  O   ASN L  35      19.166  34.352  42.042  1.00 20.02           O  
ATOM    254  N   THR L  36      20.098  33.033  43.614  1.00 18.88           N  
ATOM    255  CA  THR L  36      21.201  32.658  42.777  1.00 18.71           C  
ATOM    256  CB  THR L  36      22.538  32.936  43.404  1.00 19.20           C  
ATOM    257  OG1 THR L  36      22.660  34.322  43.688  1.00 21.04           O  
ATOM    258  CG2 THR L  36      23.653  32.497  42.441  1.00 18.78           C  
ATOM    259  C   THR L  36      21.082  31.182  42.584  1.00 18.09           C  
ATOM    260  O   THR L  36      21.269  30.410  43.526  1.00 17.71           O  
ATOM    261  N   TYR L  37      20.795  30.738  41.343  1.00 17.74           N  
ATOM    262  CA  TYR L  37      20.590  29.328  41.205  1.00 17.10           C  
ATOM    263  CB  TYR L  37      19.535  28.966  40.143  1.00 16.89           C  
ATOM    264  CG  TYR L  37      18.245  29.577  40.577  1.00 16.83           C  
ATOM    265  CD1 TYR L  37      17.919  30.853  40.185  1.00 17.12           C  
ATOM    266  CD2 TYR L  37      17.364  28.891  41.382  1.00 17.30           C  
ATOM    267  CE1 TYR L  37      16.736  31.435  40.575  1.00 17.53           C  
ATOM    268  CE2 TYR L  37      16.177  29.467  41.778  1.00 17.48           C  
ATOM    269  CZ  TYR L  37      15.862  30.742  41.375  1.00 18.21           C  
ATOM    270  OH  TYR L  37      14.647  31.335  41.780  1.00 18.17           O  
ATOM    271  C   TYR L  37      21.888  28.696  40.806  1.00 16.99           C  
ATOM    272  O   TYR L  37      22.093  28.342  39.643  1.00 17.76           O  
ATOM    273  N   LEU L  38      22.805  28.522  41.785  1.00 20.98           N  
ATOM    274  CA  LEU L  38      24.037  27.856  41.469  1.00 21.47           C  
ATOM    275  CB  LEU L  38      25.256  28.634  41.996  1.00 22.61           C  
ATOM    276  CG  LEU L  38      26.628  28.001  41.708  1.00 24.13           C  
ATOM    277  CD1 LEU L  38      26.876  26.755  42.573  1.00 24.10           C  
ATOM    278  CD2 LEU L  38      26.803  27.741  40.206  1.00 23.81           C  
ATOM    279  C   LEU L  38      23.965  26.530  42.168  1.00 21.80           C  
ATOM    280  O   LEU L  38      23.699  26.478  43.367  1.00 22.07           O  
ATOM    281  N   GLU L  39      24.194  25.416  41.441  1.00 18.32           N  
ATOM    282  CA  GLU L  39      24.055  24.136  42.081  1.00 18.21           C  
ATOM    283  CB  GLU L  39      22.823  23.347  41.603  1.00 19.27           C  
ATOM    284  CG  GLU L  39      21.501  23.975  42.053  1.00 20.97           C  
ATOM    285  CD  GLU L  39      20.365  23.109  41.529  1.00  0.00           C  
ATOM    286  OE1 GLU L  39      20.492  22.597  40.384  1.00  0.00           O  
ATOM    287  OE2 GLU L  39      19.362  22.940  42.271  1.00  0.00           O1-
ATOM    288  C   GLU L  39      25.273  23.288  41.860  1.00 18.93           C  
ATOM    289  O   GLU L  39      26.117  23.581  41.012  1.00 18.00           O  
ATOM    290  N   TRP L  40      25.412  22.218  42.674  1.00 17.51           N  
ATOM    291  CA  TRP L  40      26.533  21.325  42.540  1.00 18.57           C  
ATOM    292  CB  TRP L  40      27.503  21.366  43.735  1.00 18.31           C  
ATOM    293  CG  TRP L  40      28.220  22.689  43.909  1.00 18.55           C  
ATOM    294  CD2 TRP L  40      29.507  23.013  43.354  1.00 17.65           C  
ATOM    295  CD1 TRP L  40      27.814  23.793  44.604  1.00 19.68           C  
ATOM    296  NE1 TRP L  40      28.765  24.780  44.516  1.00 18.88           N  
ATOM    297  CE2 TRP L  40      29.813  24.315  43.752  1.00 18.92           C  
ATOM    298  CE3 TRP L  40      30.368  22.286  42.582  1.00 18.84           C  
ATOM    299  CZ2 TRP L  40      30.987  24.910  43.381  1.00 19.09           C  
ATOM    300  CZ3 TRP L  40      31.547  22.894  42.207  1.00 21.47           C  
ATOM    301  CH2 TRP L  40      31.852  24.182  42.598  1.00 18.86           C  
ATOM    302  C   TRP L  40      26.000  19.924  42.424  1.00 18.82           C  
ATOM    303  O   TRP L  40      25.059  19.541  43.119  1.00 19.42           O  
ATOM    304  N   TYR L  41      26.614  19.118  41.529  1.00 18.05           N  
ATOM    305  CA  TYR L  41      26.198  17.764  41.277  1.00 19.48           C  
ATOM    306  CB  TYR L  41      25.641  17.549  39.847  1.00 20.08           C  
ATOM    307  CG  TYR L  41      24.340  18.270  39.617  1.00 24.68           C  
ATOM    308  CD1 TYR L  41      24.299  19.627  39.378  1.00 24.02           C  
ATOM    309  CD2 TYR L  41      23.144  17.579  39.604  1.00 25.34           C  
ATOM    310  CE1 TYR L  41      23.101  20.275  39.151  1.00 22.72           C  
ATOM    311  CE2 TYR L  41      21.942  18.221  39.378  1.00 23.25           C  
ATOM    312  CZ  TYR L  41      21.916  19.574  39.152  1.00 23.40           C  
ATOM    313  OH  TYR L  41      20.687  20.230  38.922  1.00  0.00           O  
ATOM    314  C   TYR L  41      27.405  16.870  41.418  1.00 18.99           C  
ATOM    315  O   TYR L  41      28.544  17.303  41.242  1.00 18.51           O  
ATOM    316  N   LEU L  42      27.170  15.590  41.781  1.00 17.83           N  
ATOM    317  CA  LEU L  42      28.212  14.604  41.929  1.00 18.69           C  
ATOM    318  CB  LEU L  42      28.306  14.029  43.360  1.00 19.83           C  
ATOM    319  CG  LEU L  42      29.242  12.807  43.502  1.00 20.40           C  
ATOM    320  CD1 LEU L  42      30.697  13.157  43.161  1.00 20.74           C  
ATOM    321  CD2 LEU L  42      29.091  12.137  44.879  1.00 23.55           C  
ATOM    322  C   LEU L  42      27.894  13.446  41.029  1.00 18.90           C  
ATOM    323  O   LEU L  42      26.762  12.968  40.987  1.00 20.81           O  
ATOM    324  N   GLN L  43      28.897  12.965  40.270  1.00 19.45           N  
ATOM    325  CA  GLN L  43      28.670  11.832  39.414  1.00 20.35           C  
ATOM    326  CB  GLN L  43      28.827  12.194  37.920  1.00 22.23           C  
ATOM    327  CG  GLN L  43      28.598  11.047  36.930  1.00 24.28           C  
ATOM    328  CD  GLN L  43      28.761  11.598  35.513  1.00 25.22           C  
ATOM    329  OE1 GLN L  43      29.806  12.134  35.147  1.00 25.96           O  
ATOM    330  NE2 GLN L  43      27.685  11.470  34.691  1.00 24.53           N  
ATOM    331  C   GLN L  43      29.694  10.787  39.754  1.00 21.74           C  
ATOM    332  O   GLN L  43      30.888  10.967  39.521  1.00 20.51           O  
ATOM    333  N   LYS L  44      29.239   9.652  40.322  1.00 23.22           N  
ATOM    334  CA  LYS L  44      30.115   8.567  40.655  1.00 25.93           C  
ATOM    335  CB  LYS L  44      29.578   7.665  41.774  1.00 27.14           C  
ATOM    336  CG  LYS L  44      29.626   8.371  43.132  1.00 30.82           C  
ATOM    337  CD  LYS L  44      28.808   7.694  44.231  1.00 36.89           C  
ATOM    338  CE  LYS L  44      28.851   8.446  45.561  1.00 47.75           C  
ATOM    339  NZ  LYS L  44      28.017   7.747  46.561  1.00 50.99           N1+
ATOM    340  C   LYS L  44      30.326   7.769  39.405  1.00 27.73           C  
ATOM    341  O   LYS L  44      29.585   7.901  38.433  1.00 27.37           O  
ATOM    342  N   PRO L  45      31.319   6.927  39.412  1.00 28.28           N  
ATOM    343  CA  PRO L  45      31.751   6.263  38.217  1.00 30.86           C  
ATOM    344  CD  PRO L  45      32.260   6.794  40.510  1.00 29.32           C  
ATOM    345  CB  PRO L  45      32.869   5.321  38.659  1.00 31.00           C  
ATOM    346  CG  PRO L  45      33.445   6.012  39.916  1.00 31.64           C  
ATOM    347  C   PRO L  45      30.719   5.668  37.310  1.00 32.00           C  
ATOM    348  O   PRO L  45      30.561   6.194  36.217  1.00 34.23           O  
ATOM    349  N   GLY L  46      30.004   4.603  37.691  1.00 32.85           N  
ATOM    350  CA  GLY L  46      29.036   4.001  36.809  1.00 34.18           C  
ATOM    351  C   GLY L  46      27.770   4.798  36.697  1.00 37.27           C  
ATOM    352  O   GLY L  46      27.078   4.733  35.684  1.00 37.78           O  
ATOM    353  N   GLN L  47      27.440   5.531  37.774  1.00 35.61           N  
ATOM    354  CA  GLN L  47      26.148   6.094  38.073  1.00 33.17           C  
ATOM    355  CB  GLN L  47      26.054   6.244  39.591  0.90 34.59           C  
ATOM    356  CG  GLN L  47      26.377   4.897  40.243  0.90 38.25           C  
ATOM    357  CD  GLN L  47      26.902   5.135  41.646  0.90 45.36           C  
ATOM    358  OE1 GLN L  47      26.426   6.010  42.365  0.90 47.44           O  
ATOM    359  NE2 GLN L  47      27.931   4.337  42.042  0.90 49.42           N  
ATOM    360  C   GLN L  47      25.813   7.402  37.417  1.00 31.77           C  
ATOM    361  O   GLN L  47      26.619   8.029  36.729  1.00 30.96           O  
ATOM    362  N   SER L  48      24.532   7.808  37.593  1.00 27.61           N  
ATOM    363  CA  SER L  48      23.997   9.035  37.074  1.00 30.46           C  
ATOM    364  CB  SER L  48      22.467   9.025  36.958  1.00 31.19           C  
ATOM    365  OG  SER L  48      22.059   7.959  36.117  1.00 38.12           O  
ATOM    366  C   SER L  48      24.352  10.129  38.036  1.00 27.52           C  
ATOM    367  O   SER L  48      24.733   9.872  39.176  1.00 26.11           O  
ATOM    368  N   PRO L  49      24.223  11.354  37.603  1.00 25.16           N  
ATOM    369  CA  PRO L  49      24.570  12.460  38.456  1.00 23.95           C  
ATOM    370  CD  PRO L  49      24.429  11.663  36.197  1.00 24.09           C  
ATOM    371  CB  PRO L  49      24.623  13.683  37.541  1.00 22.85           C  
ATOM    372  CG  PRO L  49      25.002  13.091  36.171  1.00 24.15           C  
ATOM    373  C   PRO L  49      23.614  12.591  39.600  1.00 24.80           C  
ATOM    374  O   PRO L  49      22.468  12.163  39.472  1.00 24.51           O  
ATOM    375  N   LYS L  50      24.081  13.147  40.741  1.00 22.33           N  
ATOM    376  CA  LYS L  50      23.229  13.335  41.886  1.00 21.53           C  
ATOM    377  CB  LYS L  50      23.563  12.384  43.048  1.00 25.85           C  
ATOM    378  CG  LYS L  50      23.226  10.922  42.749  1.00 31.93           C  
ATOM    379  CD  LYS L  50      23.926   9.923  43.669  1.00 37.83           C  
ATOM    380  CE  LYS L  50      23.526   8.472  43.395  1.00 40.46           C  
ATOM    381  NZ  LYS L  50      23.682   8.157  41.956  1.00 42.53           N1+
ATOM    382  C   LYS L  50      23.419  14.744  42.380  1.00 21.14           C  
ATOM    383  O   LYS L  50      24.529  15.274  42.372  1.00 20.71           O  
ATOM    384  N   LEU L  51      22.325  15.383  42.849  1.00 18.89           N  
ATOM    385  CA  LEU L  51      22.332  16.767  43.265  1.00 20.60           C  
ATOM    386  CB  LEU L  51      20.919  17.385  43.200  1.00 20.66           C  
ATOM    387  CG  LEU L  51      20.822  18.874  43.580  1.00 22.88           C  
ATOM    388  CD1 LEU L  51      21.606  19.756  42.595  1.00 21.85           C  
ATOM    389  CD2 LEU L  51      19.354  19.312  43.707  1.00 21.19           C  
ATOM    390  C   LEU L  51      22.808  16.873  44.687  1.00 22.88           C  
ATOM    391  O   LEU L  51      22.224  16.270  45.584  1.00 22.67           O  
ATOM    392  N   LEU L  52      23.981  17.510  44.902  1.00 20.99           N  
ATOM    393  CA  LEU L  52      24.491  17.784  46.222  1.00 21.49           C  
ATOM    394  CB  LEU L  52      26.026  17.828  46.259  1.00 23.36           C  
ATOM    395  CG  LEU L  52      26.687  16.462  46.001  1.00 27.60           C  
ATOM    396  CD1 LEU L  52      28.215  16.576  46.070  1.00 26.69           C  
ATOM    397  CD2 LEU L  52      26.146  15.385  46.951  1.00 28.34           C  
ATOM    398  C   LEU L  52      23.995  19.069  46.831  1.00 23.63           C  
ATOM    399  O   LEU L  52      23.506  19.088  47.960  1.00 23.68           O  
ATOM    400  N   ILE L  53      24.107  20.191  46.080  1.00 22.38           N  
ATOM    401  CA  ILE L  53      23.843  21.494  46.642  1.00 23.51           C  
ATOM    402  CB  ILE L  53      25.107  22.278  46.880  1.00 24.07           C  
ATOM    403  CG1 ILE L  53      26.037  21.562  47.873  1.00 27.45           C  
ATOM    404  CG2 ILE L  53      24.707  23.692  47.325  1.00 23.64           C  
ATOM    405  CD1 ILE L  53      25.442  21.424  49.271  1.00 30.77           C  
ATOM    406  C   ILE L  53      23.057  22.309  45.660  1.00 23.00           C  
ATOM    407  O   ILE L  53      23.283  22.222  44.455  1.00 20.56           O  
ATOM    408  N   TYR L  54      22.105  23.130  46.162  1.00 22.51           N  
ATOM    409  CA  TYR L  54      21.348  24.008  45.315  1.00 22.40           C  
ATOM    410  CB  TYR L  54      19.962  23.443  44.928  1.00 21.02           C  
ATOM    411  CG  TYR L  54      19.194  23.052  46.146  1.00 23.92           C  
ATOM    412  CD1 TYR L  54      19.525  21.910  46.834  1.00 25.87           C  
ATOM    413  CD2 TYR L  54      18.151  23.815  46.614  1.00 26.05           C  
ATOM    414  CE1 TYR L  54      18.834  21.528  47.958  1.00 26.80           C  
ATOM    415  CE2 TYR L  54      17.453  23.440  47.739  1.00 28.26           C  
ATOM    416  CZ  TYR L  54      17.789  22.293  48.412  1.00 30.07           C  
ATOM    417  OH  TYR L  54      17.077  21.905  49.566  1.00 31.59           O  
ATOM    418  C   TYR L  54      21.239  25.354  45.984  1.00 22.73           C  
ATOM    419  O   TYR L  54      21.408  25.469  47.196  1.00 22.77           O  
ATOM    420  N   LYS L  55      21.006  26.427  45.189  1.00 20.36           N  
ATOM    421  CA  LYS L  55      20.904  27.801  45.627  1.00 20.97           C  
ATOM    422  CB  LYS L  55      19.632  28.121  46.431  1.00 19.14           C  
ATOM    423  CG  LYS L  55      19.318  29.617  46.396  1.00 20.90           C  
ATOM    424  CD  LYS L  55      17.894  29.981  46.818  1.00 23.44           C  
ATOM    425  CE  LYS L  55      17.804  30.529  48.243  1.00 24.10           C  
ATOM    426  NZ  LYS L  55      16.466  31.120  48.467  1.00 25.25           N1+
ATOM    427  C   LYS L  55      22.129  28.186  46.408  1.00 21.38           C  
ATOM    428  O   LYS L  55      22.061  28.839  47.449  1.00 21.35           O  
ATOM    429  N   VAL L  56      23.289  27.747  45.895  1.00 22.55           N  
ATOM    430  CA  VAL L  56      24.614  28.065  46.344  1.00 22.39           C  
ATOM    431  CB  VAL L  56      24.836  29.543  46.489  1.00 19.95           C  
ATOM    432  CG1 VAL L  56      26.263  29.777  47.016  1.00 19.32           C  
ATOM    433  CG2 VAL L  56      24.551  30.218  45.138  1.00 18.78           C  
ATOM    434  C   VAL L  56      24.959  27.421  47.652  1.00 23.55           C  
ATOM    435  O   VAL L  56      26.112  27.031  47.830  1.00 23.54           O  
ATOM    436  N   SER L  57      23.994  27.179  48.568  1.00 23.45           N  
ATOM    437  CA  SER L  57      24.476  26.679  49.828  1.00 22.83           C  
ATOM    438  CB  SER L  57      24.770  27.813  50.823  1.00 29.39           C  
ATOM    439  OG  SER L  57      23.575  28.511  51.140  1.00 30.00           O  
ATOM    440  C   SER L  57      23.497  25.764  50.508  1.00 23.92           C  
ATOM    441  O   SER L  57      23.769  25.320  51.620  1.00 23.64           O  
ATOM    442  N   THR L  58      22.354  25.418  49.884  1.00 27.47           N  
ATOM    443  CA  THR L  58      21.425  24.564  50.569  1.00 28.02           C  
ATOM    444  CB  THR L  58      19.984  24.855  50.269  1.00 29.48           C  
ATOM    445  OG1 THR L  58      19.700  24.584  48.907  1.00  0.00           O  
ATOM    446  CG2 THR L  58      19.714  26.336  50.584  1.00  0.00           C  
ATOM    447  C   THR L  58      21.713  23.145  50.187  1.00 28.19           C  
ATOM    448  O   THR L  58      21.906  22.823  49.015  1.00 26.95           O  
ATOM    449  N   ARG L  59      21.773  22.249  51.192  1.00 27.53           N  
ATOM    450  CA  ARG L  59      22.085  20.871  50.927  1.00 29.06           C  
ATOM    451  CB  ARG L  59      22.751  20.115  52.087  1.00 31.38           C  
ATOM    452  CG  ARG L  59      24.253  20.367  52.208  1.00 35.08           C  
ATOM    453  CD  ARG L  59      24.892  19.555  53.332  1.00 40.98           C  
ATOM    454  NE  ARG L  59      24.213  19.972  54.587  1.00 48.82           N  
ATOM    455  CZ  ARG L  59      24.756  20.960  55.354  1.00 56.34           C  
ATOM    456  NH1 ARG L  59      25.939  21.531  54.984  1.00 54.38           N1+
ATOM    457  NH2 ARG L  59      24.121  21.366  56.491  1.00 55.94           N  
ATOM    458  C   ARG L  59      20.846  20.124  50.581  1.00 29.39           C  
ATOM    459  O   ARG L  59      19.785  20.320  51.174  1.00 28.74           O  
ATOM    460  N   PHE L  60      20.982  19.211  49.601  1.00 28.82           N  
ATOM    461  CA  PHE L  60      19.887  18.421  49.138  1.00 30.27           C  
ATOM    462  CB  PHE L  60      20.156  17.785  47.763  1.00 29.14           C  
ATOM    463  CG  PHE L  60      18.821  17.533  47.158  1.00 24.94           C  
ATOM    464  CD1 PHE L  60      18.052  18.606  46.778  1.00 27.14           C  
ATOM    465  CD2 PHE L  60      18.343  16.260  46.949  1.00 27.42           C  
ATOM    466  CE1 PHE L  60      16.817  18.421  46.210  1.00 26.67           C  
ATOM    467  CE2 PHE L  60      17.105  16.070  46.380  1.00 28.41           C  
ATOM    468  CZ  PHE L  60      16.338  17.149  46.013  1.00 27.31           C  
ATOM    469  C   PHE L  60      19.678  17.348  50.158  1.00 33.23           C  
ATOM    470  O   PHE L  60      20.555  17.072  50.973  1.00 31.06           O  
ATOM    471  N   SER L  61      18.482  16.730  50.168  1.00 35.36           N  
ATOM    472  CA  SER L  61      18.208  15.754  51.181  1.00 37.50           C  
ATOM    473  CB  SER L  61      16.772  15.200  51.141  1.00 41.75           C  
ATOM    474  OG  SER L  61      16.580  14.405  49.979  1.00 46.46           O  
ATOM    475  C   SER L  61      19.143  14.595  51.033  1.00 37.23           C  
ATOM    476  O   SER L  61      19.411  14.129  49.927  1.00 37.87           O  
ATOM    477  N   GLY L  62      19.665  14.110  52.180  1.00 36.39           N  
ATOM    478  CA  GLY L  62      20.507  12.948  52.230  1.00 35.77           C  
ATOM    479  C   GLY L  62      21.956  13.324  52.160  1.00 35.20           C  
ATOM    480  O   GLY L  62      22.819  12.469  52.354  1.00 37.02           O  
ATOM    481  N   VAL L  63      22.274  14.604  51.883  1.00 33.16           N  
ATOM    482  CA  VAL L  63      23.653  14.987  51.762  1.00 30.78           C  
ATOM    483  CB  VAL L  63      23.857  16.171  50.858  1.00 29.79           C  
ATOM    484  CG1 VAL L  63      25.353  16.528  50.804  1.00 28.71           C  
ATOM    485  CG2 VAL L  63      23.242  15.841  49.488  1.00 28.11           C  
ATOM    486  C   VAL L  63      24.172  15.352  53.118  1.00 33.58           C  
ATOM    487  O   VAL L  63      23.545  16.095  53.873  1.00 33.89           O  
ATOM    488  N   PRO L  64      25.333  14.843  53.424  1.00 34.89           N  
ATOM    489  CA  PRO L  64      25.994  15.031  54.687  1.00 36.59           C  
ATOM    490  CD  PRO L  64      26.057  13.956  52.532  1.00 34.85           C  
ATOM    491  CB  PRO L  64      27.165  14.052  54.685  1.00 38.43           C  
ATOM    492  CG  PRO L  64      27.436  13.799  53.190  1.00 38.88           C  
ATOM    493  C   PRO L  64      26.443  16.449  54.861  1.00 38.21           C  
ATOM    494  O   PRO L  64      26.652  17.147  53.871  1.00 35.02           O  
ATOM    495  N   ASP L  65      26.623  16.867  56.127  1.00 39.91           N  
ATOM    496  CA  ASP L  65      27.010  18.189  56.529  1.00 40.75           C  
ATOM    497  CB  ASP L  65      26.879  18.423  58.049  1.00 48.09           C  
ATOM    498  CG  ASP L  65      27.710  17.407  58.826  1.00 54.50           C  
ATOM    499  OD1 ASP L  65      28.445  16.607  58.187  1.00 57.09           O  
ATOM    500  OD2 ASP L  65      27.600  17.407  60.081  1.00 59.70           O1-
ATOM    501  C   ASP L  65      28.405  18.490  56.069  1.00 40.82           C  
ATOM    502  O   ASP L  65      28.823  19.647  56.051  1.00 40.52           O  
ATOM    503  N   ARG L  66      29.169  17.448  55.696  1.00 38.95           N  
ATOM    504  CA  ARG L  66      30.536  17.595  55.278  1.00 37.50           C  
ATOM    505  CB  ARG L  66      31.167  16.261  54.836  1.00 39.84           C  
ATOM    506  CG  ARG L  66      31.407  15.305  56.004  1.00 45.32           C  
ATOM    507  CD  ARG L  66      32.220  14.058  55.641  1.00 46.81           C  
ATOM    508  NE  ARG L  66      31.320  13.087  54.957  1.00 44.48           N  
ATOM    509  CZ  ARG L  66      31.118  13.133  53.608  1.00 42.81           C  
ATOM    510  NH1 ARG L  66      31.679  14.125  52.859  1.00 40.23           N1+
ATOM    511  NH2 ARG L  66      30.351  12.178  53.007  1.00 41.14           N  
ATOM    512  C   ARG L  66      30.592  18.525  54.103  1.00 36.08           C  
ATOM    513  O   ARG L  66      31.565  19.263  53.942  1.00 35.01           O  
ATOM    514  N   PHE L  67      29.560  18.499  53.236  1.00 30.90           N  
ATOM    515  CA  PHE L  67      29.571  19.333  52.067  1.00 30.65           C  
ATOM    516  CB  PHE L  67      28.725  18.767  50.915  1.00 29.34           C  
ATOM    517  CG  PHE L  67      29.403  17.544  50.412  1.00 30.29           C  
ATOM    518  CD1 PHE L  67      29.294  16.354  51.090  1.00 30.92           C  
ATOM    519  CD2 PHE L  67      30.139  17.586  49.252  1.00 30.09           C  
ATOM    520  CE1 PHE L  67      29.920  15.223  50.624  1.00 30.59           C  
ATOM    521  CE2 PHE L  67      30.766  16.458  48.781  1.00 29.77           C  
ATOM    522  CZ  PHE L  67      30.658  15.274  49.468  1.00 28.85           C  
ATOM    523  C   PHE L  67      29.003  20.683  52.392  1.00 33.05           C  
ATOM    524  O   PHE L  67      27.959  20.797  53.032  1.00 32.27           O  
ATOM    525  N   SER L  68      29.702  21.755  51.959  1.00 31.75           N  
ATOM    526  CA  SER L  68      29.201  23.084  52.165  1.00 32.05           C  
ATOM    527  CB  SER L  68      29.817  23.832  53.357  1.00 35.22           C  
ATOM    528  OG  SER L  68      29.363  23.260  54.576  1.00 37.77           O  
ATOM    529  C   SER L  68      29.475  23.888  50.935  1.00 31.03           C  
ATOM    530  O   SER L  68      30.504  23.724  50.280  1.00 31.57           O  
ATOM    531  N   GLY L  69      28.542  24.801  50.594  1.00 29.90           N  
ATOM    532  CA  GLY L  69      28.692  25.593  49.407  1.00 28.97           C  
ATOM    533  C   GLY L  69      28.628  27.040  49.786  1.00 30.68           C  
ATOM    534  O   GLY L  69      27.887  27.429  50.688  1.00 31.37           O  
ATOM    535  N   SER L  70      29.410  27.881  49.074  1.00 28.64           N  
ATOM    536  CA  SER L  70      29.474  29.286  49.365  1.00 31.89           C  
ATOM    537  CB  SER L  70      30.650  29.658  50.288  1.00 30.38           C  
ATOM    538  OG  SER L  70      30.557  28.967  51.524  1.00 34.40           O  
ATOM    539  C   SER L  70      29.749  30.008  48.082  1.00 31.60           C  
ATOM    540  O   SER L  70      30.051  29.394  47.060  1.00 28.73           O  
ATOM    541  N   GLY L  71      29.628  31.353  48.100  1.00 31.60           N  
ATOM    542  CA  GLY L  71      29.970  32.112  46.927  1.00 32.04           C  
ATOM    543  C   GLY L  71      28.935  33.160  46.679  1.00 34.21           C  
ATOM    544  O   GLY L  71      27.876  33.176  47.302  1.00 34.53           O  
ATOM    545  N   SER L  72      29.238  34.083  45.738  1.00 35.04           N  
ATOM    546  CA  SER L  72      28.313  35.126  45.395  1.00 36.10           C  
ATOM    547  CB  SER L  72      28.369  36.323  46.355  1.00 40.89           C  
ATOM    548  OG  SER L  72      29.671  36.892  46.340  1.00 43.38           O  
ATOM    549  C   SER L  72      28.687  35.664  44.053  1.00 35.73           C  
ATOM    550  O   SER L  72      29.833  35.559  43.621  1.00 36.62           O  
ATOM    551  N   GLY L  73      27.708  36.272  43.358  1.00 35.77           N  
ATOM    552  CA  GLY L  73      27.972  36.867  42.086  1.00 36.22           C  
ATOM    553  C   GLY L  73      28.484  35.813  41.161  1.00 34.91           C  
ATOM    554  O   GLY L  73      27.748  34.919  40.752  1.00 35.07           O  
ATOM    555  N   THR L  74      29.730  36.024  40.698  1.00 34.94           N  
ATOM    556  CA  THR L  74      30.493  35.192  39.807  1.00 33.76           C  
ATOM    557  CB  THR L  74      31.486  35.989  39.021  1.00 36.53           C  
ATOM    558  OG1 THR L  74      32.457  36.552  39.890  1.00 36.20           O  
ATOM    559  CG2 THR L  74      30.733  37.105  38.276  1.00 31.90           C  
ATOM    560  C   THR L  74      31.262  34.067  40.462  1.00 33.20           C  
ATOM    561  O   THR L  74      31.581  33.090  39.786  1.00 33.13           O  
ATOM    562  N   ASP L  75      31.660  34.180  41.752  1.00 32.01           N  
ATOM    563  CA  ASP L  75      32.576  33.198  42.301  1.00 33.85           C  
ATOM    564  CB  ASP L  75      33.730  33.839  43.083  1.00 37.40           C  
ATOM    565  CG  ASP L  75      34.579  34.645  42.118  1.00 45.75           C  
ATOM    566  OD1 ASP L  75      34.447  34.429  40.884  1.00 48.49           O  
ATOM    567  OD2 ASP L  75      35.373  35.490  42.609  1.00 50.34           O1-
ATOM    568  C   ASP L  75      31.900  32.277  43.275  1.00 31.50           C  
ATOM    569  O   ASP L  75      31.226  32.730  44.198  1.00 30.22           O  
ATOM    570  N   PHE L  76      32.101  30.945  43.122  1.00 28.60           N  
ATOM    571  CA  PHE L  76      31.460  30.016  44.014  1.00 27.39           C  
ATOM    572  CB  PHE L  76      30.293  29.260  43.358  1.00 26.32           C  
ATOM    573  CG  PHE L  76      29.325  30.255  42.816  1.00 26.83           C  
ATOM    574  CD1 PHE L  76      28.366  30.831  43.613  1.00 28.97           C  
ATOM    575  CD2 PHE L  76      29.387  30.622  41.493  1.00 26.20           C  
ATOM    576  CE1 PHE L  76      27.481  31.747  43.096  1.00 26.72           C  
ATOM    577  CE2 PHE L  76      28.506  31.537  40.970  1.00 27.72           C  
ATOM    578  CZ  PHE L  76      27.547  32.104  41.771  1.00 29.45           C  
ATOM    579  C   PHE L  76      32.444  28.953  44.414  1.00 27.49           C  
ATOM    580  O   PHE L  76      33.371  28.647  43.668  1.00 28.34           O  
ATOM    581  N   THR L  77      32.258  28.356  45.617  1.00 27.44           N  
ATOM    582  CA  THR L  77      33.160  27.326  46.056  1.00 28.27           C  
ATOM    583  CB  THR L  77      34.142  27.803  47.080  1.00 31.65           C  
ATOM    584  OG1 THR L  77      34.890  28.890  46.558  1.00 33.87           O  
ATOM    585  CG2 THR L  77      35.085  26.641  47.430  1.00 30.52           C  
ATOM    586  C   THR L  77      32.382  26.217  46.698  1.00 28.76           C  
ATOM    587  O   THR L  77      31.368  26.447  47.354  1.00 29.77           O  
ATOM    588  N   LEU L  78      32.860  24.968  46.507  1.00 26.50           N  
ATOM    589  CA  LEU L  78      32.294  23.793  47.112  1.00 26.47           C  
ATOM    590  CB  LEU L  78      31.961  22.688  46.094  1.00 25.75           C  
ATOM    591  CG  LEU L  78      31.496  21.367  46.732  1.00 26.49           C  
ATOM    592  CD1 LEU L  78      30.175  21.547  47.493  1.00 29.71           C  
ATOM    593  CD2 LEU L  78      31.439  20.236  45.693  1.00 28.17           C  
ATOM    594  C   LEU L  78      33.351  23.240  48.013  1.00 28.56           C  
ATOM    595  O   LEU L  78      34.488  23.048  47.588  1.00 28.74           O  
ATOM    596  N   LYS L  79      33.003  22.968  49.290  1.00 29.54           N  
ATOM    597  CA  LYS L  79      34.000  22.475  50.200  1.00 31.84           C  
ATOM    598  CB  LYS L  79      34.282  23.423  51.379  1.00 34.31           C  
ATOM    599  CG  LYS L  79      35.000  24.706  50.956  1.00 38.69           C  
ATOM    600  CD  LYS L  79      35.099  25.781  52.042  1.00 47.31           C  
ATOM    601  CE  LYS L  79      35.802  27.048  51.544  1.00 45.19           C  
ATOM    602  NZ  LYS L  79      35.954  28.029  52.641  1.00 48.74           N1+
ATOM    603  C   LYS L  79      33.554  21.178  50.793  1.00 31.78           C  
ATOM    604  O   LYS L  79      32.376  20.985  51.096  1.00 32.89           O  
ATOM    605  N   ILE L  80      34.514  20.243  50.950  1.00 31.64           N  
ATOM    606  CA  ILE L  80      34.274  18.974  51.580  1.00 33.32           C  
ATOM    607  CB  ILE L  80      34.677  17.806  50.718  1.00 33.77           C  
ATOM    608  CG1 ILE L  80      33.932  17.845  49.374  1.00 34.32           C  
ATOM    609  CG2 ILE L  80      34.435  16.508  51.509  1.00 32.87           C  
ATOM    610  CD1 ILE L  80      34.511  16.886  48.334  1.00 34.93           C  
ATOM    611  C   ILE L  80      35.182  18.965  52.775  1.00 37.81           C  
ATOM    612  O   ILE L  80      36.404  18.932  52.634  1.00 38.27           O  
ATOM    613  N   SER L  81      34.600  18.996  53.989  1.00 39.77           N  
ATOM    614  CA  SER L  81      35.375  19.077  55.197  1.00 41.37           C  
ATOM    615  CB  SER L  81      34.492  19.265  56.441  1.00 43.22           C  
ATOM    616  OG  SER L  81      33.599  18.171  56.567  1.00 37.36           O  
ATOM    617  C   SER L  81      36.209  17.847  55.398  1.00 44.93           C  
ATOM    618  O   SER L  81      37.417  17.945  55.610  1.00 46.60           O  
ATOM    619  N   ARG L  82      35.597  16.649  55.351  1.00 43.32           N  
ATOM    620  CA  ARG L  82      36.377  15.457  55.540  1.00 42.49           C  
ATOM    621  CB  ARG L  82      36.001  14.701  56.822  1.00 47.07           C  
ATOM    622  CG  ARG L  82      36.471  15.420  58.087  1.00 54.07           C  
ATOM    623  CD  ARG L  82      35.736  14.973  59.348  1.00 59.38           C  
ATOM    624  NE  ARG L  82      34.362  15.539  59.246  1.00 66.48           N  
ATOM    625  CZ  ARG L  82      33.292  14.885  59.780  1.00 70.03           C  
ATOM    626  NH1 ARG L  82      33.471  13.701  60.434  1.00 68.16           N1+
ATOM    627  NH2 ARG L  82      32.039  15.413  59.652  1.00 67.94           N  
ATOM    628  C   ARG L  82      36.095  14.556  54.385  1.00 41.33           C  
ATOM    629  O   ARG L  82      34.995  14.021  54.253  1.00 43.82           O  
ATOM    630  N   VAL L  83      37.111  14.331  53.533  1.00 37.56           N  
ATOM    631  CA  VAL L  83      36.925  13.547  52.347  1.00 36.09           C  
ATOM    632  CB  VAL L  83      38.076  13.648  51.386  1.00 34.85           C  
ATOM    633  CG1 VAL L  83      37.847  12.677  50.214  1.00 33.36           C  
ATOM    634  CG2 VAL L  83      38.226  15.117  50.961  1.00 34.10           C  
ATOM    635  C   VAL L  83      36.793  12.109  52.716  1.00 36.54           C  
ATOM    636  O   VAL L  83      37.556  11.590  53.531  1.00 38.05           O  
ATOM    637  N   GLU L  84      35.805  11.433  52.094  1.00 36.64           N  
ATOM    638  CA  GLU L  84      35.553  10.039  52.312  1.00 35.98           C  
ATOM    639  CB  GLU L  84      34.120   9.740  52.779  1.00 39.32           C  
ATOM    640  CG  GLU L  84      33.798  10.309  54.158  1.00 45.86           C  
ATOM    641  CD  GLU L  84      32.388   9.875  54.525  1.00 52.90           C  
ATOM    642  OE1 GLU L  84      31.565   9.661  53.596  1.00 54.23           O  
ATOM    643  OE2 GLU L  84      32.120   9.745  55.747  1.00 57.78           O1-
ATOM    644  C   GLU L  84      35.718   9.359  50.988  1.00 36.26           C  
ATOM    645  O   GLU L  84      35.737  10.005  49.942  1.00 36.24           O  
ATOM    646  N   ALA L  85      35.847   8.020  51.009  1.00 36.89           N  
ATOM    647  CA  ALA L  85      36.057   7.228  49.828  1.00 38.40           C  
ATOM    648  CB  ALA L  85      36.241   5.734  50.142  1.00 40.56           C  
ATOM    649  C   ALA L  85      34.880   7.359  48.905  1.00 34.79           C  
ATOM    650  O   ALA L  85      35.032   7.383  47.687  1.00 35.06           O  
ATOM    651  N   GLU L  86      33.661   7.450  49.451  1.00 37.29           N  
ATOM    652  CA  GLU L  86      32.476   7.508  48.644  1.00 39.77           C  
ATOM    653  CB  GLU L  86      31.169   7.529  49.461  1.00 44.80           C  
ATOM    654  CG  GLU L  86      30.819   6.203  50.144  1.00 51.86           C  
ATOM    655  CD  GLU L  86      31.564   6.114  51.471  1.00 62.10           C  
ATOM    656  OE1 GLU L  86      31.382   7.034  52.311  1.00 61.47           O  
ATOM    657  OE2 GLU L  86      32.319   5.124  51.661  1.00 67.84           O1-
ATOM    658  C   GLU L  86      32.496   8.746  47.798  1.00 37.82           C  
ATOM    659  O   GLU L  86      31.837   8.805  46.764  1.00 36.76           O  
ATOM    660  N   ASP L  87      33.232   9.775  48.245  1.00 32.11           N  
ATOM    661  CA  ASP L  87      33.306  11.075  47.640  1.00 29.74           C  
ATOM    662  CB  ASP L  87      34.089  12.080  48.507  1.00 30.77           C  
ATOM    663  CG  ASP L  87      33.243  12.402  49.738  1.00 35.70           C  
ATOM    664  OD1 ASP L  87      32.052  11.988  49.763  1.00 36.42           O  
ATOM    665  OD2 ASP L  87      33.772  13.069  50.666  1.00 36.35           O1-
ATOM    666  C   ASP L  87      33.927  11.048  46.266  1.00 28.89           C  
ATOM    667  O   ASP L  87      33.724  11.991  45.501  1.00 27.66           O  
ATOM    668  N   LEU L  88      34.722  10.015  45.900  1.00 26.54           N  
ATOM    669  CA  LEU L  88      35.359  10.071  44.605  1.00 25.89           C  
ATOM    670  CB  LEU L  88      36.155   8.838  44.131  1.00 26.25           C  
ATOM    671  CG  LEU L  88      37.483   8.522  44.823  1.00 29.25           C  
ATOM    672  CD1 LEU L  88      37.256   7.946  46.215  1.00 28.97           C  
ATOM    673  CD2 LEU L  88      38.360   7.610  43.948  1.00 28.17           C  
ATOM    674  C   LEU L  88      34.329  10.171  43.539  1.00 24.99           C  
ATOM    675  O   LEU L  88      33.227   9.634  43.657  1.00 24.55           O  
ATOM    676  N   GLY L  89      34.694  10.874  42.450  1.00 23.16           N  
ATOM    677  CA  GLY L  89      33.808  11.016  41.336  1.00 23.54           C  
ATOM    678  C   GLY L  89      34.072  12.350  40.716  1.00 22.18           C  
ATOM    679  O   GLY L  89      35.087  12.987  40.994  1.00 22.94           O  
ATOM    680  N   VAL L  90      33.150  12.801  39.840  1.00 19.68           N  
ATOM    681  CA  VAL L  90      33.296  14.065  39.177  1.00 19.94           C  
ATOM    682  CB  VAL L  90      33.107  13.988  37.685  1.00 21.76           C  
ATOM    683  CG1 VAL L  90      33.141  15.414  37.105  1.00 24.30           C  
ATOM    684  CG2 VAL L  90      34.175  13.051  37.095  1.00 21.07           C  
ATOM    685  C   VAL L  90      32.245  14.992  39.709  1.00 19.03           C  
ATOM    686  O   VAL L  90      31.073  14.628  39.800  1.00 19.02           O  
ATOM    687  N   TYR L  91      32.651  16.231  40.066  1.00 18.46           N  
ATOM    688  CA  TYR L  91      31.746  17.210  40.601  1.00 18.87           C  
ATOM    689  CB  TYR L  91      32.258  17.935  41.855  1.00 19.52           C  
ATOM    690  CG  TYR L  91      32.179  17.001  43.012  1.00 21.39           C  
ATOM    691  CD1 TYR L  91      33.155  16.056  43.227  1.00 21.10           C  
ATOM    692  CD2 TYR L  91      31.124  17.077  43.892  1.00 20.95           C  
ATOM    693  CE1 TYR L  91      33.079  15.199  44.300  1.00 22.57           C  
ATOM    694  CE2 TYR L  91      31.042  16.223  44.967  1.00 21.68           C  
ATOM    695  CZ  TYR L  91      32.022  15.281  45.173  1.00 22.20           C  
ATOM    696  OH  TYR L  91      31.948  14.403  46.275  1.00 24.97           O  
ATOM    697  C   TYR L  91      31.515  18.263  39.568  1.00 20.00           C  
ATOM    698  O   TYR L  91      32.449  18.716  38.907  1.00 20.36           O  
ATOM    699  N   TYR L  92      30.236  18.667  39.406  1.00 18.18           N  
ATOM    700  CA  TYR L  92      29.880  19.652  38.426  1.00 18.78           C  
ATOM    701  CB  TYR L  92      28.870  19.168  37.367  1.00 17.87           C  
ATOM    702  CG  TYR L  92      29.456  18.110  36.492  1.00 17.87           C  
ATOM    703  CD1 TYR L  92      29.406  16.784  36.858  1.00 17.37           C  
ATOM    704  CD2 TYR L  92      30.043  18.447  35.293  1.00 19.43           C  
ATOM    705  CE1 TYR L  92      29.936  15.813  36.041  1.00 17.76           C  
ATOM    706  CE2 TYR L  92      30.575  17.479  34.472  1.00 20.25           C  
ATOM    707  CZ  TYR L  92      30.524  16.158  34.848  1.00 22.01           C  
ATOM    708  OH  TYR L  92      31.066  15.156  34.016  1.00 28.89           O  
ATOM    709  C   TYR L  92      29.170  20.787  39.097  1.00 20.95           C  
ATOM    710  O   TYR L  92      28.382  20.604  40.025  1.00 21.02           O  
ATOM    711  N   CYS L  93      29.458  22.006  38.607  1.00 18.44           N  
ATOM    712  CA  CYS L  93      28.847  23.242  38.996  1.00 21.26           C  
ATOM    713  CB  CYS L  93      29.912  24.360  39.001  1.00 25.02           C  
ATOM    714  SG  CYS L  93      29.326  26.063  39.194  1.00 34.91           S  
ATOM    715  C   CYS L  93      27.849  23.507  37.903  1.00 21.12           C  
ATOM    716  O   CYS L  93      28.121  23.203  36.742  1.00 21.40           O  
ATOM    717  N   PHE L  94      26.653  24.041  38.240  1.00 19.59           N  
ATOM    718  CA  PHE L  94      25.632  24.225  37.240  1.00 20.07           C  
ATOM    719  CB  PHE L  94      24.756  22.950  37.185  1.00 20.81           C  
ATOM    720  CG  PHE L  94      23.548  23.054  36.318  1.00 21.09           C  
ATOM    721  CD1 PHE L  94      23.652  23.169  34.952  1.00 23.19           C  
ATOM    722  CD2 PHE L  94      22.298  22.974  36.891  1.00 22.65           C  
ATOM    723  CE1 PHE L  94      22.517  23.241  34.179  1.00 27.69           C  
ATOM    724  CE2 PHE L  94      21.157  23.044  36.126  1.00 21.75           C  
ATOM    725  CZ  PHE L  94      21.273  23.181  34.764  1.00 28.08           C  
ATOM    726  C   PHE L  94      24.793  25.426  37.603  1.00 21.62           C  
ATOM    727  O   PHE L  94      24.501  25.642  38.778  1.00 21.71           O  
ATOM    728  N   GLN L  95      24.368  26.236  36.600  1.00 19.43           N  
ATOM    729  CA  GLN L  95      23.621  27.447  36.856  1.00 18.90           C  
ATOM    730  CB  GLN L  95      24.326  28.702  36.302  1.00 19.37           C  
ATOM    731  CG  GLN L  95      24.484  28.710  34.777  1.00 19.82           C  
ATOM    732  CD  GLN L  95      23.244  29.325  34.146  1.00 20.50           C  
ATOM    733  OE1 GLN L  95      22.391  29.886  34.832  1.00 20.14           O  
ATOM    734  NE2 GLN L  95      23.143  29.230  32.792  1.00 18.34           N  
ATOM    735  C   GLN L  95      22.252  27.376  36.224  1.00 19.18           C  
ATOM    736  O   GLN L  95      22.091  26.944  35.085  1.00 18.02           O  
ATOM    737  N   GLY L  96      21.208  27.571  37.050  1.00 17.24           N  
ATOM    738  CA  GLY L  96      19.799  27.577  36.735  1.00 16.89           C  
ATOM    739  C   GLY L  96      19.249  28.889  36.250  1.00 17.77           C  
ATOM    740  O   GLY L  96      18.140  28.941  35.728  1.00 19.23           O  
ATOM    741  N   SER L  97      19.925  30.010  36.547  1.00 18.98           N  
ATOM    742  CA  SER L  97      19.345  31.317  36.359  1.00 20.65           C  
ATOM    743  CB  SER L  97      20.171  32.412  37.044  1.00 20.46           C  
ATOM    744  OG  SER L  97      20.195  32.153  38.440  1.00 23.25           O  
ATOM    745  C   SER L  97      19.083  31.730  34.943  1.00 21.14           C  
ATOM    746  O   SER L  97      18.069  32.380  34.689  1.00 22.62           O  
ATOM    747  N   HIS L  98      19.955  31.390  33.975  1.00 19.99           N  
ATOM    748  CA  HIS L  98      19.720  31.917  32.660  1.00 22.22           C  
ATOM    749  ND1 HIS L  98      20.852  34.945  33.248  1.00 30.02           N  
ATOM    750  CG  HIS L  98      21.457  33.729  33.036  1.00 27.40           C  
ATOM    751  CB  HIS L  98      20.938  32.675  32.105  1.00 22.95           C  
ATOM    752  NE2 HIS L  98      22.661  34.906  34.542  1.00 32.24           N  
ATOM    753  CD2 HIS L  98      22.562  33.723  33.834  1.00 30.72           C  
ATOM    754  CE1 HIS L  98      21.612  35.609  34.156  1.00 30.94           C  
ATOM    755  C   HIS L  98      19.471  30.788  31.717  1.00 21.93           C  
ATOM    756  O   HIS L  98      20.065  29.718  31.840  1.00 22.12           O  
ATOM    757  N   VAL L  99      18.550  30.997  30.755  1.00 20.95           N  
ATOM    758  CA  VAL L  99      18.340  30.001  29.753  1.00 20.08           C  
ATOM    759  CB  VAL L  99      16.987  30.067  29.098  1.00 21.13           C  
ATOM    760  CG1 VAL L  99      16.944  29.040  27.954  1.00 20.90           C  
ATOM    761  CG2 VAL L  99      15.901  29.849  30.163  1.00 20.83           C  
ATOM    762  C   VAL L  99      19.346  30.322  28.709  1.00 20.65           C  
ATOM    763  O   VAL L  99      19.551  31.491  28.383  1.00 20.80           O  
ATOM    764  N   PRO L 100      20.007  29.342  28.173  1.00 20.21           N  
ATOM    765  CA  PRO L 100      19.834  27.974  28.584  1.00 19.33           C  
ATOM    766  CD  PRO L 100      20.399  29.454  26.785  1.00 20.21           C  
ATOM    767  CB  PRO L 100      20.245  27.118  27.391  1.00 18.66           C  
ATOM    768  CG  PRO L 100      21.005  28.092  26.478  1.00 22.32           C  
ATOM    769  C   PRO L 100      20.614  27.664  29.824  1.00 19.11           C  
ATOM    770  O   PRO L 100      21.562  28.381  30.140  1.00 19.05           O  
ATOM    771  N   LEU L 101      20.231  26.588  30.536  1.00 17.89           N  
ATOM    772  CA  LEU L 101      20.919  26.207  31.734  1.00 17.15           C  
ATOM    773  CB  LEU L 101      20.165  25.126  32.525  1.00 16.66           C  
ATOM    774  CG  LEU L 101      18.770  25.576  33.005  1.00 19.42           C  
ATOM    775  CD1 LEU L 101      18.068  24.464  33.790  1.00 16.90           C  
ATOM    776  CD2 LEU L 101      18.843  26.891  33.795  1.00 17.63           C  
ATOM    777  C   LEU L 101      22.231  25.631  31.318  1.00 17.18           C  
ATOM    778  O   LEU L 101      22.309  24.955  30.293  1.00 17.46           O  
ATOM    779  N   THR L 102      23.312  25.884  32.085  1.00 17.34           N  
ATOM    780  CA  THR L 102      24.551  25.332  31.610  1.00 20.35           C  
ATOM    781  CB  THR L 102      25.357  26.302  30.791  1.00 19.72           C  
ATOM    782  OG1 THR L 102      25.592  27.501  31.516  1.00 20.02           O  
ATOM    783  CG2 THR L 102      24.583  26.604  29.497  1.00 17.04           C  
ATOM    784  C   THR L 102      25.380  24.787  32.739  1.00 20.56           C  
ATOM    785  O   THR L 102      25.213  25.170  33.898  1.00 19.30           O  
ATOM    786  N   PHE L 103      26.316  23.862  32.405  1.00 19.16           N  
ATOM    787  CA  PHE L 103      27.108  23.171  33.394  1.00 17.27           C  
ATOM    788  CB  PHE L 103      27.113  21.634  33.253  1.00 17.10           C  
ATOM    789  CG  PHE L 103      25.735  21.071  33.254  1.00 17.37           C  
ATOM    790  CD1 PHE L 103      25.050  20.955  32.069  1.00 19.87           C  
ATOM    791  CD2 PHE L 103      25.129  20.644  34.413  1.00 17.35           C  
ATOM    792  CE1 PHE L 103      23.779  20.434  32.032  1.00 19.75           C  
ATOM    793  CE2 PHE L 103      23.858  20.122  34.379  1.00 20.12           C  
ATOM    794  CZ  PHE L 103      23.178  20.015  33.191  1.00 20.14           C  
ATOM    795  C   PHE L 103      28.562  23.501  33.211  1.00 19.39           C  
ATOM    796  O   PHE L 103      28.997  23.910  32.136  1.00 20.70           O  
ATOM    797  N   GLY L 104      29.356  23.314  34.291  1.00 18.14           N  
ATOM    798  CA  GLY L 104      30.779  23.508  34.250  1.00 19.46           C  
ATOM    799  C   GLY L 104      31.401  22.252  33.700  1.00 23.50           C  
ATOM    800  O   GLY L 104      30.731  21.233  33.543  1.00 20.50           O  
ATOM    801  N   ALA L 105      32.720  22.305  33.427  0.90 21.59           N  
ATOM    802  CA  ALA L 105      33.506  21.248  32.835  0.90 23.56           C  
ATOM    803  CB  ALA L 105      34.957  21.667  32.546  1.00  0.00           C  
ATOM    804  C   ALA L 105      33.573  20.034  33.713  0.90 24.04           C  
ATOM    805  O   ALA L 105      33.658  18.910  33.219  0.90 25.01           O  
ATOM    806  N   GLY L 106      33.598  20.216  35.045  1.00 22.71           N  
ATOM    807  CA  GLY L 106      33.676  19.085  35.925  1.00 20.72           C  
ATOM    808  C   GLY L 106      35.042  19.031  36.537  1.00 23.57           C  
ATOM    809  O   GLY L 106      36.036  19.426  35.931  1.00 24.78           O  
ATOM    810  N   THR L 107      35.107  18.545  37.794  1.00 21.04           N  
ATOM    811  CA  THR L 107      36.350  18.394  38.495  1.00 22.14           C  
ATOM    812  CB  THR L 107      36.442  19.270  39.709  1.00 23.39           C  
ATOM    813  OG1 THR L 107      36.345  20.637  39.341  1.00 24.25           O  
ATOM    814  CG2 THR L 107      37.774  18.986  40.424  1.00 23.27           C  
ATOM    815  C   THR L 107      36.403  16.978  38.979  1.00 23.05           C  
ATOM    816  O   THR L 107      35.452  16.498  39.595  1.00 23.35           O  
ATOM    817  N   GLN L 108      37.521  16.264  38.731  1.00 22.90           N  
ATOM    818  CA  GLN L 108      37.557  14.899  39.176  1.00 23.40           C  
ATOM    819  CB  GLN L 108      38.280  13.914  38.244  1.00 27.62           C  
ATOM    820  CG  GLN L 108      39.791  14.120  38.144  1.00 32.95           C  
ATOM    821  CD  GLN L 108      40.352  12.870  37.484  1.00 42.80           C  
ATOM    822  OE1 GLN L 108      39.630  12.136  36.812  1.00  0.00           O  
ATOM    823  NE2 GLN L 108      41.670  12.609  37.694  1.00  0.00           N  
ATOM    824  C   GLN L 108      38.255  14.832  40.494  1.00 23.97           C  
ATOM    825  O   GLN L 108      39.357  15.350  40.675  1.00 25.05           O  
ATOM    826  N   LEU L 109      37.599  14.155  41.451  1.00 23.71           N  
ATOM    827  CA  LEU L 109      38.100  14.008  42.785  1.00 24.84           C  
ATOM    828  CB  LEU L 109      36.951  14.047  43.808  1.00 25.34           C  
ATOM    829  CG  LEU L 109      37.394  13.983  45.276  1.00 29.38           C  
ATOM    830  CD1 LEU L 109      38.031  15.309  45.720  1.00 31.64           C  
ATOM    831  CD2 LEU L 109      36.246  13.523  46.188  1.00 31.07           C  
ATOM    832  C   LEU L 109      38.724  12.647  42.864  1.00 27.10           C  
ATOM    833  O   LEU L 109      38.064  11.634  42.635  1.00 28.03           O  
ATOM    834  N   GLU L 110      40.029  12.596  43.202  1.00 25.91           N  
ATOM    835  CA  GLU L 110      40.747  11.357  43.278  1.00 28.92           C  
ATOM    836  CB  GLU L 110      41.999  11.385  42.387  1.00 30.29           C  
ATOM    837  CG  GLU L 110      42.809  10.094  42.364  1.00 36.66           C  
ATOM    838  CD  GLU L 110      44.096  10.385  41.606  1.00 42.88           C  
ATOM    839  OE1 GLU L 110      44.244  11.530  41.100  1.00 42.54           O  
ATOM    840  OE2 GLU L 110      44.954   9.467  41.522  1.00 42.88           O1-
ATOM    841  C   GLU L 110      41.216  11.195  44.695  1.00 29.09           C  
ATOM    842  O   GLU L 110      41.611  12.172  45.330  1.00 30.38           O  
ATOM    843  N   LEU L 111      41.176   9.957  45.239  1.00 26.26           N  
ATOM    844  CA  LEU L 111      41.634   9.760  46.588  1.00 27.90           C  
ATOM    845  CB  LEU L 111      40.905   8.662  47.379  1.00 30.62           C  
ATOM    846  CG  LEU L 111      39.476   9.035  47.800  1.00  0.00           C  
ATOM    847  CD1 LEU L 111      38.866   7.947  48.698  1.00 31.04           C  
ATOM    848  CD2 LEU L 111      39.416  10.435  48.433  1.00  0.00           C  
ATOM    849  C   LEU L 111      43.079   9.386  46.559  1.00 32.89           C  
ATOM    850  O   LEU L 111      43.502   8.518  45.798  1.00 32.04           O  
ATOM    851  N   LYS L 112      43.873  10.046  47.419  1.00 32.06           N  
ATOM    852  CA  LYS L 112      45.282   9.806  47.454  1.00 35.45           C  
ATOM    853  CB  LYS L 112      46.076  11.080  47.783  1.00 37.06           C  
ATOM    854  CG  LYS L 112      47.589  10.922  47.659  1.00 43.23           C  
ATOM    855  CD  LYS L 112      48.321  12.264  47.610  1.00 48.40           C  
ATOM    856  CE  LYS L 112      47.932  13.107  46.394  1.00 52.68           C  
ATOM    857  NZ  LYS L 112      48.751  14.337  46.339  1.00 57.60           N1+
ATOM    858  C   LYS L 112      45.573   8.778  48.541  1.00 35.80           C  
ATOM    859  O   LYS L 112      45.275   9.070  49.729  1.00 37.04           O  
ATOM    860  OXT LYS L 112      46.107   7.688  48.201  1.00  0.00           O1-
TER     861      LYS L 112 
ATOM    862  N   ASP H 113       7.861   6.380  45.962  1.00 45.57           N1+
ATOM    863  CA  ASP H 113       9.149   6.509  45.242  1.00 46.16           C  
ATOM    864  CB  ASP H 113       9.902   5.164  45.224  1.00 52.48           C  
ATOM    865  CG  ASP H 113       9.126   4.155  44.378  1.00 55.58           C  
ATOM    866  OD1 ASP H 113       7.866   4.203  44.369  1.00 62.93           O  
ATOM    867  OD2 ASP H 113       9.795   3.314  43.720  1.00 59.84           O1-
ATOM    868  C   ASP H 113       8.939   6.933  43.823  1.00 44.58           C  
ATOM    869  O   ASP H 113       8.015   6.471  43.159  1.00 45.80           O  
ATOM    870  N   VAL H 114       9.797   7.845  43.325  1.00 40.90           N  
ATOM    871  CA  VAL H 114       9.677   8.287  41.967  1.00 35.94           C  
ATOM    872  CB  VAL H 114       9.810   9.771  41.813  1.00 36.19           C  
ATOM    873  CG1 VAL H 114       9.799  10.114  40.315  1.00 35.29           C  
ATOM    874  CG2 VAL H 114       8.695  10.451  42.620  1.00 37.96           C  
ATOM    875  C   VAL H 114      10.816   7.684  41.206  1.00 33.97           C  
ATOM    876  O   VAL H 114      11.967   7.798  41.622  1.00 35.80           O  
ATOM    877  N   GLN H 115      10.527   7.023  40.065  1.00 31.92           N  
ATOM    878  CA  GLN H 115      11.596   6.406  39.332  1.00 32.04           C  
ATOM    879  CB  GLN H 115      11.569   4.869  39.460  1.00 35.13           C  
ATOM    880  CG  GLN H 115      12.826   4.145  38.977  1.00 40.53           C  
ATOM    881  CD  GLN H 115      12.654   2.662  39.288  1.00 46.93           C  
ATOM    882  OE1 GLN H 115      12.827   1.804  38.425  1.00 53.09           O  
ATOM    883  NE2 GLN H 115      12.313   2.347  40.567  1.00 46.87           N  
ATOM    884  C   GLN H 115      11.449   6.771  37.883  1.00 30.13           C  
ATOM    885  O   GLN H 115      10.340   6.788  37.347  1.00 28.82           O  
ATOM    886  N   LEU H 116      12.576   7.093  37.211  0.90 26.42           N  
ATOM    887  CA  LEU H 116      12.540   7.440  35.815  0.90 24.91           C  
ATOM    888  CB  LEU H 116      13.097   8.837  35.492  1.00 25.23           C  
ATOM    889  CG  LEU H 116      12.268   9.988  36.089  1.00 28.55           C  
ATOM    890  CD1 LEU H 116      12.348   9.996  37.623  1.00 29.69           C  
ATOM    891  CD2 LEU H 116      12.652  11.339  35.465  1.00 27.70           C  
ATOM    892  C   LEU H 116      13.379   6.453  35.059  0.90 25.47           C  
ATOM    893  O   LEU H 116      14.462   6.079  35.506  0.90 26.03           O  
ATOM    894  N   GLN H 117      12.891   5.999  33.884  1.00 23.67           N  
ATOM    895  CA  GLN H 117      13.647   5.032  33.139  1.00 27.26           C  
ATOM    896  CB  GLN H 117      13.073   3.611  33.280  1.00 29.92           C  
ATOM    897  CG  GLN H 117      13.958   2.512  32.694  1.00 38.99           C  
ATOM    898  CD  GLN H 117      13.441   1.183  33.231  1.00 50.32           C  
ATOM    899  OE1 GLN H 117      12.409   1.128  33.898  1.00 53.34           O  
ATOM    900  NE2 GLN H 117      14.184   0.081  32.946  1.00 49.97           N  
ATOM    901  C   GLN H 117      13.621   5.413  31.687  1.00 25.74           C  
ATOM    902  O   GLN H 117      12.555   5.572  31.094  1.00 24.54           O  
ATOM    903  N   GLU H 118      14.817   5.576  31.081  1.00 23.04           N  
ATOM    904  CA  GLU H 118      14.901   5.939  29.693  1.00 23.11           C  
ATOM    905  CB  GLU H 118      16.174   6.708  29.289  1.00 22.34           C  
ATOM    906  CG  GLU H 118      16.424   7.997  30.067  1.00 23.83           C  
ATOM    907  CD  GLU H 118      17.258   7.589  31.270  1.00 26.17           C  
ATOM    908  OE1 GLU H 118      17.465   6.356  31.433  1.00 25.11           O  
ATOM    909  OE2 GLU H 118      17.703   8.487  32.034  1.00 25.68           O1-
ATOM    910  C   GLU H 118      14.929   4.686  28.876  1.00 24.24           C  
ATOM    911  O   GLU H 118      15.340   3.629  29.354  1.00 25.61           O  
ATOM    912  N   SER H 119      14.471   4.782  27.611  1.00 23.63           N  
ATOM    913  CA  SER H 119      14.514   3.663  26.712  1.00 23.94           C  
ATOM    914  CB  SER H 119      13.279   2.748  26.797  1.00 26.28           C  
ATOM    915  OG  SER H 119      12.105   3.476  26.469  1.00 29.95           O  
ATOM    916  C   SER H 119      14.574   4.215  25.322  1.00 26.00           C  
ATOM    917  O   SER H 119      14.058   5.302  25.061  1.00 23.73           O  
ATOM    918  N   GLY H 120      15.208   3.471  24.386  1.00 27.69           N  
ATOM    919  CA  GLY H 120      15.315   3.952  23.035  1.00 28.67           C  
ATOM    920  C   GLY H 120      16.194   3.029  22.232  1.00 28.28           C  
ATOM    921  O   GLY H 120      16.700   2.024  22.726  1.00 29.59           O  
ATOM    922  N   PRO H 121      16.397   3.396  20.989  1.00 29.86           N  
ATOM    923  CA  PRO H 121      17.103   2.574  20.029  1.00 32.14           C  
ATOM    924  CD  PRO H 121      15.444   4.282  20.336  1.00 31.69           C  
ATOM    925  CB  PRO H 121      16.907   3.262  18.680  1.00 30.68           C  
ATOM    926  CG  PRO H 121      15.551   3.977  18.832  1.00 36.36           C  
ATOM    927  C   PRO H 121      18.518   2.107  20.255  1.00 32.87           C  
ATOM    928  O   PRO H 121      18.817   0.970  19.900  1.00 36.10           O  
ATOM    929  N   GLY H 122      19.424   2.943  20.780  1.00 30.17           N  
ATOM    930  CA  GLY H 122      20.770   2.510  21.026  1.00 27.05           C  
ATOM    931  C   GLY H 122      21.636   2.878  19.856  1.00 27.44           C  
ATOM    932  O   GLY H 122      22.771   3.320  20.038  1.00 28.00           O  
ATOM    933  N   LEU H 123      21.130   2.713  18.614  1.00 23.60           N  
ATOM    934  CA  LEU H 123      21.946   3.053  17.481  1.00 24.26           C  
ATOM    935  CB  LEU H 123      22.626   1.830  16.829  1.00 23.26           C  
ATOM    936  CG  LEU H 123      23.742   2.167  15.815  1.00 25.15           C  
ATOM    937  CD1 LEU H 123      23.215   2.934  14.597  1.00 25.14           C  
ATOM    938  CD2 LEU H 123      24.920   2.877  16.503  1.00 26.50           C  
ATOM    939  C   LEU H 123      21.051   3.690  16.458  1.00 26.72           C  
ATOM    940  O   LEU H 123      19.988   3.160  16.138  1.00 26.83           O  
ATOM    941  N   VAL H 124      21.458   4.861  15.925  1.00 25.29           N  
ATOM    942  CA  VAL H 124      20.672   5.550  14.937  1.00 24.76           C  
ATOM    943  CB  VAL H 124      20.034   6.804  15.475  1.00 26.58           C  
ATOM    944  CG1 VAL H 124      19.223   7.473  14.362  1.00 27.75           C  
ATOM    945  CG2 VAL H 124      19.184   6.445  16.699  1.00 29.91           C  
ATOM    946  C   VAL H 124      21.597   5.972  13.834  1.00 27.23           C  
ATOM    947  O   VAL H 124      22.767   6.268  14.072  1.00 25.85           O  
ATOM    948  N   LYS H 125      21.101   5.994  12.581  1.00 26.88           N  
ATOM    949  CA  LYS H 125      21.938   6.396  11.484  1.00 29.11           C  
ATOM    950  CB  LYS H 125      21.522   5.808  10.128  1.00 31.80           C  
ATOM    951  CG  LYS H 125      21.664   4.287  10.067  1.00 38.31           C  
ATOM    952  CD  LYS H 125      21.049   3.668   8.813  1.00 48.93           C  
ATOM    953  CE  LYS H 125      21.387   2.185   8.647  1.00 51.87           C  
ATOM    954  NZ  LYS H 125      20.797   1.668   7.392  1.00 54.13           N1+
ATOM    955  C   LYS H 125      21.879   7.885  11.379  1.00 28.23           C  
ATOM    956  O   LYS H 125      20.922   8.525  11.807  1.00 29.30           O  
ATOM    957  N   PRO H 126      22.901   8.448  10.798  1.00 28.75           N  
ATOM    958  CA  PRO H 126      22.963   9.875  10.675  1.00 30.06           C  
ATOM    959  CD  PRO H 126      24.223   7.844  10.848  1.00 29.47           C  
ATOM    960  CB  PRO H 126      24.380  10.185  10.197  1.00 31.24           C  
ATOM    961  CG  PRO H 126      25.212   9.021  10.770  1.00 31.82           C  
ATOM    962  C   PRO H 126      21.877  10.387   9.783  1.00 31.90           C  
ATOM    963  O   PRO H 126      21.459   9.676   8.872  1.00 29.98           O  
ATOM    964  N   SER H 127      21.425  11.631  10.036  1.00 30.92           N  
ATOM    965  CA  SER H 127      20.382  12.284   9.295  1.00 34.41           C  
ATOM    966  CB  SER H 127      20.541  12.113   7.775  1.00 35.77           C  
ATOM    967  OG  SER H 127      21.745  12.726   7.341  1.00 42.63           O  
ATOM    968  C   SER H 127      19.045  11.717   9.671  1.00 33.28           C  
ATOM    969  O   SER H 127      18.012  12.222   9.234  1.00 33.94           O  
ATOM    970  N   GLN H 128      19.016  10.689  10.537  1.00 31.72           N  
ATOM    971  CA  GLN H 128      17.765  10.117  10.946  1.00 33.00           C  
ATOM    972  CB  GLN H 128      17.855   8.625  11.308  1.00 36.36           C  
ATOM    973  CG  GLN H 128      18.313   7.742  10.146  1.00 43.58           C  
ATOM    974  CD  GLN H 128      17.243   7.770   9.067  1.00 49.70           C  
ATOM    975  OE1 GLN H 128      17.525   8.030   7.898  1.00 52.20           O  
ATOM    976  NE2 GLN H 128      15.976   7.481   9.465  1.00 47.84           N  
ATOM    977  C   GLN H 128      17.328  10.842  12.181  1.00 33.03           C  
ATOM    978  O   GLN H 128      18.035  11.719  12.674  1.00 32.70           O  
ATOM    979  N   SER H 129      16.130  10.496  12.703  1.00 32.64           N  
ATOM    980  CA  SER H 129      15.613  11.148  13.875  1.00 35.30           C  
ATOM    981  CB  SER H 129      14.112  11.471  13.792  1.00 36.06           C  
ATOM    982  OG  SER H 129      13.846  12.343  12.707  1.00 43.31           O  
ATOM    983  C   SER H 129      15.754  10.221  15.048  1.00 35.77           C  
ATOM    984  O   SER H 129      15.530   9.019  14.931  1.00 33.88           O  
ATOM    985  N   LEU H 130      16.123  10.785  16.219  1.00 33.10           N  
ATOM    986  CA  LEU H 130      16.291  10.053  17.445  1.00 32.60           C  
ATOM    987  CB  LEU H 130      17.420  10.637  18.318  1.00 32.54           C  
ATOM    988  CG  LEU H 130      17.673   9.912  19.655  1.00 35.56           C  
ATOM    989  CD1 LEU H 130      18.276   8.516  19.448  1.00 36.36           C  
ATOM    990  CD2 LEU H 130      18.505  10.784  20.610  1.00 33.02           C  
ATOM    991  C   LEU H 130      15.016  10.189  18.228  1.00 32.66           C  
ATOM    992  O   LEU H 130      14.407  11.258  18.261  1.00 30.09           O  
ATOM    993  N   SER H 131      14.559   9.087  18.862  1.00 31.88           N  
ATOM    994  CA  SER H 131      13.371   9.159  19.669  1.00 31.88           C  
ATOM    995  CB  SER H 131      12.134   8.524  19.016  1.00 36.28           C  
ATOM    996  OG  SER H 131      11.741   9.268  17.872  1.00 42.57           O  
ATOM    997  C   SER H 131      13.630   8.401  20.934  1.00 31.22           C  
ATOM    998  O   SER H 131      13.971   7.220  20.899  1.00 32.13           O  
ATOM    999  N   LEU H 132      13.449   9.063  22.097  1.00 24.31           N  
ATOM   1000  CA  LEU H 132      13.686   8.423  23.362  1.00 24.82           C  
ATOM   1001  CB  LEU H 132      14.856   9.049  24.150  1.00 24.17           C  
ATOM   1002  CG  LEU H 132      16.243   8.840  23.507  1.00 27.92           C  
ATOM   1003  CD1 LEU H 132      17.350   9.496  24.342  1.00 27.38           C  
ATOM   1004  CD2 LEU H 132      16.539   7.351  23.272  1.00 26.14           C  
ATOM   1005  C   LEU H 132      12.461   8.556  24.215  1.00 23.65           C  
ATOM   1006  O   LEU H 132      11.717   9.532  24.114  1.00 23.92           O  
ATOM   1007  N   THR H 133      12.217   7.554  25.086  1.00 22.70           N  
ATOM   1008  CA  THR H 133      11.070   7.613  25.946  1.00 24.42           C  
ATOM   1009  CB  THR H 133      10.106   6.481  25.736  1.00 24.87           C  
ATOM   1010  OG1 THR H 133       9.642   6.472  24.394  1.00 25.65           O  
ATOM   1011  CG2 THR H 133       8.921   6.660  26.701  1.00 23.63           C  
ATOM   1012  C   THR H 133      11.534   7.544  27.369  1.00 24.26           C  
ATOM   1013  O   THR H 133      12.476   6.824  27.702  1.00 26.21           O  
ATOM   1014  N   CYS H 134      10.893   8.337  28.250  1.00 21.45           N  
ATOM   1015  CA  CYS H 134      11.209   8.264  29.647  1.00 22.32           C  
ATOM   1016  CB  CYS H 134      11.746   9.591  30.233  1.00 24.38           C  
ATOM   1017  SG  CYS H 134      12.148   9.499  32.008  1.00 25.42           S  
ATOM   1018  C   CYS H 134       9.934   7.886  30.336  1.00 23.72           C  
ATOM   1019  O   CYS H 134       8.942   8.612  30.283  1.00 23.46           O  
ATOM   1020  N   THR H 135       9.935   6.716  31.006  1.00 23.48           N  
ATOM   1021  CA  THR H 135       8.749   6.245  31.658  1.00 23.26           C  
ATOM   1022  CB  THR H 135       8.560   4.761  31.538  1.00 26.21           C  
ATOM   1023  OG1 THR H 135       8.490   4.390  30.167  1.00 25.97           O  
ATOM   1024  CG2 THR H 135       7.261   4.372  32.262  1.00 26.97           C  
ATOM   1025  C   THR H 135       8.878   6.584  33.105  1.00 24.70           C  
ATOM   1026  O   THR H 135       9.883   6.269  33.742  1.00 23.61           O  
ATOM   1027  N   VAL H 136       7.847   7.253  33.656  1.00 22.02           N  
ATOM   1028  CA  VAL H 136       7.884   7.698  35.018  1.00 21.79           C  
ATOM   1029  CB  VAL H 136       7.436   9.126  35.156  1.00 22.26           C  
ATOM   1030  CG1 VAL H 136       7.424   9.512  36.645  1.00 21.31           C  
ATOM   1031  CG2 VAL H 136       8.342  10.010  34.282  1.00 24.70           C  
ATOM   1032  C   VAL H 136       6.955   6.853  35.832  1.00 24.12           C  
ATOM   1033  O   VAL H 136       5.823   6.588  35.429  1.00 24.03           O  
ATOM   1034  N   THR H 137       7.431   6.398  37.011  1.00 24.80           N  
ATOM   1035  CA  THR H 137       6.622   5.599  37.888  1.00 29.21           C  
ATOM   1036  CB  THR H 137       7.145   4.205  38.088  1.00 31.15           C  
ATOM   1037  OG1 THR H 137       8.470   4.264  38.590  1.00 36.46           O  
ATOM   1038  CG2 THR H 137       7.117   3.428  36.763  1.00 33.21           C  
ATOM   1039  C   THR H 137       6.649   6.226  39.247  1.00 28.69           C  
ATOM   1040  O   THR H 137       7.666   6.770  39.672  1.00 26.65           O  
ATOM   1041  N   GLY H 138       5.499   6.237  39.952  1.00 24.03           N  
ATOM   1042  CA  GLY H 138       5.473   6.754  41.294  1.00 23.51           C  
ATOM   1043  C   GLY H 138       4.864   8.129  41.369  1.00 24.35           C  
ATOM   1044  O   GLY H 138       4.344   8.508  42.418  1.00 27.01           O  
ATOM   1045  N   PHE H 139       4.897   8.926  40.281  1.00 20.46           N  
ATOM   1046  CA  PHE H 139       4.352  10.256  40.372  1.00 19.36           C  
ATOM   1047  CB  PHE H 139       5.449  11.294  40.690  1.00 22.94           C  
ATOM   1048  CG  PHE H 139       4.882  12.643  40.996  1.00 24.84           C  
ATOM   1049  CD1 PHE H 139       4.294  12.903  42.213  1.00 24.63           C  
ATOM   1050  CD2 PHE H 139       4.976  13.667  40.082  1.00 24.81           C  
ATOM   1051  CE1 PHE H 139       3.785  14.149  42.499  1.00 23.87           C  
ATOM   1052  CE2 PHE H 139       4.470  14.916  40.361  1.00 24.25           C  
ATOM   1053  CZ  PHE H 139       3.870  15.161  41.573  1.00 25.51           C  
ATOM   1054  C   PHE H 139       3.747  10.573  39.037  1.00 19.48           C  
ATOM   1055  O   PHE H 139       4.160  10.025  38.016  1.00 21.80           O  
ATOM   1056  N   SER H 140       2.739  11.470  38.992  1.00 22.70           N  
ATOM   1057  CA  SER H 140       2.165  11.729  37.704  1.00 24.65           C  
ATOM   1058  CB  SER H 140       0.638  11.895  37.697  1.00 26.42           C  
ATOM   1059  OG  SER H 140       0.272  13.105  38.336  1.00 31.02           O  
ATOM   1060  C   SER H 140       2.767  12.980  37.141  1.00 25.01           C  
ATOM   1061  O   SER H 140       2.941  13.989  37.820  1.00 25.20           O  
ATOM   1062  N   ILE H 141       3.089  12.923  35.842  1.00 24.24           N  
ATOM   1063  CA  ILE H 141       3.719  13.987  35.111  1.00 22.48           C  
ATOM   1064  CB  ILE H 141       4.201  13.559  33.751  1.00 20.39           C  
ATOM   1065  CG1 ILE H 141       3.049  13.064  32.862  1.00 19.27           C  
ATOM   1066  CG2 ILE H 141       5.309  12.513  33.961  1.00 16.66           C  
ATOM   1067  CD1 ILE H 141       3.491  12.804  31.420  1.00 14.89           C  
ATOM   1068  C   ILE H 141       2.830  15.198  35.020  1.00 21.59           C  
ATOM   1069  O   ILE H 141       3.313  16.293  34.738  1.00 22.84           O  
ATOM   1070  N   THR H 142       1.497  15.010  35.092  1.00 18.50           N  
ATOM   1071  CA  THR H 142       0.544  16.089  35.041  1.00 21.04           C  
ATOM   1072  CB  THR H 142      -0.849  15.592  34.810  1.00 23.12           C  
ATOM   1073  OG1 THR H 142      -1.260  14.762  35.885  1.00 25.32           O  
ATOM   1074  CG2 THR H 142      -0.853  14.797  33.494  1.00 22.68           C  
ATOM   1075  C   THR H 142       0.554  16.896  36.308  1.00 22.98           C  
ATOM   1076  O   THR H 142       0.379  18.113  36.266  1.00 25.34           O  
ATOM   1077  N   SER H 143       0.705  16.246  37.484  1.00 27.43           N  
ATOM   1078  CA  SER H 143       0.801  17.020  38.691  1.00 28.35           C  
ATOM   1079  CB  SER H 143       0.883  16.180  39.977  1.00 30.07           C  
ATOM   1080  OG  SER H 143      -0.295  15.406  40.138  1.00 30.57           O  
ATOM   1081  C   SER H 143       2.117  17.674  38.500  1.00 28.43           C  
ATOM   1082  O   SER H 143       2.889  17.123  37.733  1.00 30.75           O  
ATOM   1083  N   PRO H 144       2.444  18.719  39.210  1.00 24.79           N  
ATOM   1084  CA  PRO H 144       3.559  19.625  38.975  1.00 24.43           C  
ATOM   1085  CD  PRO H 144       1.678  19.078  40.391  1.00  0.00           C  
ATOM   1086  CB  PRO H 144       3.567  20.568  40.180  1.00 28.03           C  
ATOM   1087  CG  PRO H 144       2.138  20.498  40.745  1.00 31.36           C  
ATOM   1088  C   PRO H 144       4.946  19.088  38.698  1.00 22.82           C  
ATOM   1089  O   PRO H 144       5.128  17.878  38.605  1.00 22.48           O  
ATOM   1090  N   TYR H 145       5.920  20.005  38.441  1.00 24.54           N  
ATOM   1091  CA  TYR H 145       7.309  19.677  38.211  1.00 25.92           C  
ATOM   1092  CB  TYR H 145       7.801  18.356  38.845  1.00 23.70           C  
ATOM   1093  CG  TYR H 145       7.543  18.453  40.312  1.00 25.06           C  
ATOM   1094  CD1 TYR H 145       8.200  19.385  41.078  1.00 24.52           C  
ATOM   1095  CD2 TYR H 145       6.656  17.599  40.927  1.00 23.49           C  
ATOM   1096  CE1 TYR H 145       7.962  19.476  42.431  1.00 26.05           C  
ATOM   1097  CE2 TYR H 145       6.413  17.682  42.276  1.00 24.43           C  
ATOM   1098  CZ  TYR H 145       7.066  18.624  43.031  1.00 26.11           C  
ATOM   1099  OH  TYR H 145       6.816  18.712  44.417  1.00 32.14           O  
ATOM   1100  C   TYR H 145       7.592  19.632  36.730  1.00 24.07           C  
ATOM   1101  O   TYR H 145       6.717  19.299  35.936  1.00 25.54           O  
ATOM   1102  N   ALA H 146       8.829  20.017  36.338  1.00 22.79           N  
ATOM   1103  CA  ALA H 146       9.287  20.095  34.982  1.00 21.77           C  
ATOM   1104  CB  ALA H 146      10.257  21.263  34.739  1.00 21.34           C  
ATOM   1105  C   ALA H 146      10.038  18.820  34.730  1.00 21.43           C  
ATOM   1106  O   ALA H 146      10.752  18.328  35.603  1.00 21.10           O  
ATOM   1107  N   TRP H 147       9.882  18.233  33.525  1.00 19.71           N  
ATOM   1108  CA  TRP H 147      10.528  16.982  33.255  1.00 18.56           C  
ATOM   1109  CB  TRP H 147       9.507  15.909  32.853  1.00 18.40           C  
ATOM   1110  CG  TRP H 147       8.451  15.749  33.930  1.00 19.44           C  
ATOM   1111  CD2 TRP H 147       8.510  14.831  35.032  1.00 19.70           C  
ATOM   1112  CD1 TRP H 147       7.297  16.455  34.076  1.00 20.20           C  
ATOM   1113  NE1 TRP H 147       6.636  16.048  35.212  1.00 21.54           N  
ATOM   1114  CE2 TRP H 147       7.371  15.047  35.808  1.00 20.66           C  
ATOM   1115  CE3 TRP H 147       9.436  13.889  35.375  1.00 19.68           C  
ATOM   1116  CZ2 TRP H 147       7.138  14.323  36.944  1.00 21.86           C  
ATOM   1117  CZ3 TRP H 147       9.198  13.159  36.520  1.00 22.25           C  
ATOM   1118  CH2 TRP H 147       8.074  13.371  37.289  1.00 21.23           C  
ATOM   1119  C   TRP H 147      11.505  17.216  32.140  1.00 18.94           C  
ATOM   1120  O   TRP H 147      11.124  17.533  31.011  1.00 20.59           O  
ATOM   1121  N   ASN H 148      12.808  17.005  32.423  1.00 17.65           N  
ATOM   1122  CA  ASN H 148      13.787  17.433  31.462  1.00 18.68           C  
ATOM   1123  CB  ASN H 148      14.834  18.390  32.008  1.00 18.45           C  
ATOM   1124  CG  ASN H 148      14.134  19.667  32.423  1.00 22.68           C  
ATOM   1125  OD1 ASN H 148      14.446  20.742  31.921  1.00 23.47           O  
ATOM   1126  ND2 ASN H 148      13.158  19.557  33.362  1.00 22.50           N  
ATOM   1127  C   ASN H 148      14.566  16.323  30.846  1.00 20.48           C  
ATOM   1128  O   ASN H 148      14.507  15.156  31.232  1.00 20.69           O  
ATOM   1129  N   TRP H 149      15.301  16.716  29.787  1.00 18.90           N  
ATOM   1130  CA  TRP H 149      16.200  15.839  29.110  1.00 19.07           C  
ATOM   1131  CB  TRP H 149      15.827  15.574  27.641  1.00 19.14           C  
ATOM   1132  CG  TRP H 149      14.609  14.696  27.484  1.00 19.97           C  
ATOM   1133  CD2 TRP H 149      14.658  13.260  27.520  1.00 18.54           C  
ATOM   1134  CD1 TRP H 149      13.300  15.033  27.297  1.00 19.98           C  
ATOM   1135  NE1 TRP H 149      12.531  13.897  27.208  1.00 20.60           N  
ATOM   1136  CE2 TRP H 149      13.354  12.799  27.345  1.00 19.01           C  
ATOM   1137  CE3 TRP H 149      15.704  12.398  27.686  1.00 18.04           C  
ATOM   1138  CZ2 TRP H 149      13.076  11.463  27.332  1.00 19.97           C  
ATOM   1139  CZ3 TRP H 149      15.419  11.051  27.673  1.00 18.31           C  
ATOM   1140  CH2 TRP H 149      14.129  10.592  27.499  1.00 19.40           C  
ATOM   1141  C   TRP H 149      17.555  16.477  29.143  1.00 19.52           C  
ATOM   1142  O   TRP H 149      17.709  17.664  28.856  1.00 19.42           O  
ATOM   1143  N   ILE H 150      18.577  15.692  29.533  1.00 17.96           N  
ATOM   1144  CA  ILE H 150      19.926  16.184  29.585  1.00 18.84           C  
ATOM   1145  CB  ILE H 150      20.429  16.398  30.978  1.00 18.89           C  
ATOM   1146  CG1 ILE H 150      19.552  17.415  31.720  1.00 18.59           C  
ATOM   1147  CG2 ILE H 150      21.904  16.826  30.888  1.00 18.74           C  
ATOM   1148  CD1 ILE H 150      19.751  17.373  33.233  1.00 19.73           C  
ATOM   1149  C   ILE H 150      20.803  15.132  28.978  1.00 17.66           C  
ATOM   1150  O   ILE H 150      20.533  13.938  29.099  1.00 19.99           O  
ATOM   1151  N   ARG H 151      21.888  15.538  28.293  1.00 16.91           N  
ATOM   1152  CA  ARG H 151      22.723  14.524  27.713  1.00 16.56           C  
ATOM   1153  CB  ARG H 151      22.593  14.399  26.186  1.00 18.15           C  
ATOM   1154  CG  ARG H 151      22.874  15.673  25.396  1.00 21.01           C  
ATOM   1155  CD  ARG H 151      22.655  15.463  23.899  1.00 21.58           C  
ATOM   1156  NE  ARG H 151      22.732  16.791  23.238  1.00 19.91           N  
ATOM   1157  CZ  ARG H 151      23.164  16.880  21.949  1.00 23.91           C  
ATOM   1158  NH1 ARG H 151      23.575  15.757  21.292  1.00 20.87           N1+
ATOM   1159  NH2 ARG H 151      23.188  18.086  21.312  1.00 22.56           N  
ATOM   1160  C   ARG H 151      24.150  14.769  28.076  1.00 15.96           C  
ATOM   1161  O   ARG H 151      24.544  15.901  28.354  1.00 17.14           O  
ATOM   1162  N   GLN H 152      24.954  13.682  28.119  1.00 16.37           N  
ATOM   1163  CA  GLN H 152      26.343  13.788  28.462  1.00 17.25           C  
ATOM   1164  CB  GLN H 152      26.720  13.056  29.764  1.00 17.10           C  
ATOM   1165  CG  GLN H 152      28.193  13.215  30.146  1.00 20.00           C  
ATOM   1166  CD  GLN H 152      28.417  12.466  31.449  1.00 23.07           C  
ATOM   1167  OE1 GLN H 152      27.804  11.426  31.695  1.00 23.50           O  
ATOM   1168  NE2 GLN H 152      29.313  13.010  32.316  1.00 23.05           N  
ATOM   1169  C   GLN H 152      27.156  13.183  27.360  1.00 19.62           C  
ATOM   1170  O   GLN H 152      26.964  12.029  26.982  1.00 17.79           O  
ATOM   1171  N   PHE H 153      28.110  13.973  26.829  1.00 20.44           N  
ATOM   1172  CA  PHE H 153      28.959  13.557  25.749  1.00 21.84           C  
ATOM   1173  CB  PHE H 153      29.521  14.738  24.930  1.00 20.95           C  
ATOM   1174  CG  PHE H 153      28.393  15.542  24.370  1.00 22.86           C  
ATOM   1175  CD1 PHE H 153      27.864  16.592  25.086  1.00 22.39           C  
ATOM   1176  CD2 PHE H 153      27.861  15.260  23.133  1.00 23.51           C  
ATOM   1177  CE1 PHE H 153      26.828  17.342  24.581  1.00 24.31           C  
ATOM   1178  CE2 PHE H 153      26.825  16.006  22.623  1.00 22.72           C  
ATOM   1179  CZ  PHE H 153      26.305  17.052  23.346  1.00 24.44           C  
ATOM   1180  C   PHE H 153      30.145  12.864  26.346  1.00 24.63           C  
ATOM   1181  O   PHE H 153      30.418  12.990  27.537  1.00 24.94           O  
ATOM   1182  N   PRO H 154      30.861  12.112  25.553  1.00 26.93           N  
ATOM   1183  CA  PRO H 154      32.049  11.514  26.077  1.00 29.23           C  
ATOM   1184  CD  PRO H 154      30.269  11.317  24.490  1.00 27.80           C  
ATOM   1185  CB  PRO H 154      32.524  10.540  25.003  1.00 28.32           C  
ATOM   1186  CG  PRO H 154      31.209  10.108  24.321  1.00 29.52           C  
ATOM   1187  C   PRO H 154      32.957  12.656  26.399  1.00 28.72           C  
ATOM   1188  O   PRO H 154      32.974  13.628  25.646  1.00 30.42           O  
ATOM   1189  N   GLY H 155      33.733  12.563  27.494  1.00 28.33           N  
ATOM   1190  CA  GLY H 155      34.522  13.692  27.892  1.00 28.55           C  
ATOM   1191  C   GLY H 155      33.823  14.348  29.050  1.00 30.24           C  
ATOM   1192  O   GLY H 155      34.320  15.323  29.610  1.00 30.03           O  
ATOM   1193  N   ASN H 156      32.650  13.800  29.432  1.00 30.68           N  
ATOM   1194  CA  ASN H 156      31.883  14.196  30.585  1.00 29.48           C  
ATOM   1195  CB  ASN H 156      32.769  14.341  31.835  1.00 33.21           C  
ATOM   1196  CG  ASN H 156      33.369  12.985  32.189  1.00 38.92           C  
ATOM   1197  OD1 ASN H 156      32.762  11.940  31.960  1.00 39.17           O  
ATOM   1198  ND2 ASN H 156      34.598  13.003  32.772  1.00 41.07           N  
ATOM   1199  C   ASN H 156      31.136  15.500  30.430  1.00 28.09           C  
ATOM   1200  O   ASN H 156      30.523  15.954  31.394  1.00 29.20           O  
ATOM   1201  N   THR H 157      31.072  16.121  29.236  1.00 25.99           N  
ATOM   1202  CA  THR H 157      30.371  17.380  29.213  1.00 24.94           C  
ATOM   1203  CB  THR H 157      30.682  18.257  28.033  1.00 26.52           C  
ATOM   1204  OG1 THR H 157      30.179  19.566  28.257  1.00  0.00           O  
ATOM   1205  CG2 THR H 157      30.042  17.649  26.774  1.00  0.00           C  
ATOM   1206  C   THR H 157      28.890  17.145  29.250  1.00 22.78           C  
ATOM   1207  O   THR H 157      28.377  16.224  28.617  1.00 21.03           O  
ATOM   1208  N   LEU H 158      28.159  17.994  30.008  1.00 21.24           N  
ATOM   1209  CA  LEU H 158      26.734  17.857  30.160  1.00 20.75           C  
ATOM   1210  CB  LEU H 158      26.295  17.847  31.636  1.00 20.47           C  
ATOM   1211  CG  LEU H 158      26.719  16.563  32.373  1.00 20.64           C  
ATOM   1212  CD1 LEU H 158      26.315  16.587  33.855  1.00 20.76           C  
ATOM   1213  CD2 LEU H 158      26.166  15.322  31.654  1.00 19.31           C  
ATOM   1214  C   LEU H 158      26.052  18.999  29.469  1.00 20.91           C  
ATOM   1215  O   LEU H 158      26.553  20.123  29.459  1.00 21.75           O  
ATOM   1216  N   GLU H 159      24.886  18.721  28.843  1.00 20.26           N  
ATOM   1217  CA  GLU H 159      24.141  19.738  28.153  1.00 20.77           C  
ATOM   1218  CB  GLU H 159      24.256  19.630  26.617  1.00 21.34           C  
ATOM   1219  CG  GLU H 159      23.479  20.698  25.836  1.00 24.94           C  
ATOM   1220  CD  GLU H 159      23.584  20.391  24.344  1.00 31.85           C  
ATOM   1221  OE1 GLU H 159      23.021  19.355  23.901  1.00 30.37           O  
ATOM   1222  OE2 GLU H 159      24.229  21.200  23.624  1.00 34.42           O1-
ATOM   1223  C   GLU H 159      22.685  19.572  28.492  1.00 19.32           C  
ATOM   1224  O   GLU H 159      22.137  18.474  28.409  1.00 20.87           O  
ATOM   1225  N   TRP H 160      22.017  20.680  28.872  1.00 18.38           N  
ATOM   1226  CA  TRP H 160      20.616  20.660  29.202  1.00 17.90           C  
ATOM   1227  CB  TRP H 160      20.235  21.781  30.184  1.00 18.61           C  
ATOM   1228  CG  TRP H 160      18.759  21.967  30.408  1.00 20.12           C  
ATOM   1229  CD2 TRP H 160      17.982  22.997  29.774  1.00 19.38           C  
ATOM   1230  CD1 TRP H 160      17.900  21.278  31.212  1.00 18.98           C  
ATOM   1231  NE1 TRP H 160      16.641  21.812  31.115  1.00 19.51           N  
ATOM   1232  CE2 TRP H 160      16.673  22.868  30.237  1.00 20.59           C  
ATOM   1233  CE3 TRP H 160      18.334  23.969  28.884  1.00 19.91           C  
ATOM   1234  CZ2 TRP H 160      15.692  23.714  29.813  1.00 20.00           C  
ATOM   1235  CZ3 TRP H 160      17.338  24.820  28.455  1.00 19.62           C  
ATOM   1236  CH2 TRP H 160      16.044  24.693  28.912  1.00 19.16           C  
ATOM   1237  C   TRP H 160      19.871  20.888  27.925  1.00 18.33           C  
ATOM   1238  O   TRP H 160      20.076  21.900  27.260  1.00 19.43           O  
ATOM   1239  N   MET H 161      19.088  19.877  27.491  1.00 17.47           N  
ATOM   1240  CA  MET H 161      18.306  19.927  26.284  1.00 19.14           C  
ATOM   1241  CB  MET H 161      17.986  18.514  25.765  1.00 17.98           C  
ATOM   1242  CG  MET H 161      19.265  17.712  25.501  1.00 21.10           C  
ATOM   1243  SD  MET H 161      19.026  16.047  24.813  1.00 24.19           S  
ATOM   1244  CE  MET H 161      18.747  16.628  23.116  1.00 24.29           C  
ATOM   1245  C   MET H 161      17.023  20.718  26.370  1.00 20.09           C  
ATOM   1246  O   MET H 161      16.719  21.498  25.468  1.00 19.56           O  
ATOM   1247  N   GLY H 162      16.225  20.542  27.449  1.00 18.73           N  
ATOM   1248  CA  GLY H 162      14.965  21.242  27.523  1.00 18.80           C  
ATOM   1249  C   GLY H 162      14.041  20.511  28.448  1.00 20.03           C  
ATOM   1250  O   GLY H 162      14.397  19.466  28.990  1.00 17.83           O  
ATOM   1251  N   TYR H 163      12.819  21.062  28.663  1.00 19.24           N  
ATOM   1252  CA  TYR H 163      11.882  20.408  29.536  1.00 20.16           C  
ATOM   1253  CB  TYR H 163      11.882  20.920  30.990  1.00 20.01           C  
ATOM   1254  CG  TYR H 163      11.463  22.354  31.062  1.00 21.55           C  
ATOM   1255  CD1 TYR H 163      12.382  23.374  30.957  1.00 24.97           C  
ATOM   1256  CD2 TYR H 163      10.141  22.684  31.243  1.00 25.02           C  
ATOM   1257  CE1 TYR H 163      11.991  24.693  31.034  1.00 25.99           C  
ATOM   1258  CE2 TYR H 163       9.742  23.999  31.321  1.00 27.78           C  
ATOM   1259  CZ  TYR H 163      10.668  25.009  31.219  1.00 27.95           C  
ATOM   1260  OH  TYR H 163      10.257  26.357  31.302  1.00 33.71           O  
ATOM   1261  C   TYR H 163      10.480  20.589  29.055  1.00 20.28           C  
ATOM   1262  O   TYR H 163      10.192  21.410  28.184  1.00 20.05           O  
ATOM   1263  N   ILE H 164       9.579  19.749  29.609  1.00 19.25           N  
ATOM   1264  CA  ILE H 164       8.168  19.863  29.404  1.00 19.04           C  
ATOM   1265  CB  ILE H 164       7.567  18.710  28.646  1.00 19.90           C  
ATOM   1266  CG1 ILE H 164       6.119  19.051  28.260  1.00 21.19           C  
ATOM   1267  CG2 ILE H 164       7.727  17.408  29.452  1.00 19.20           C  
ATOM   1268  CD1 ILE H 164       5.549  18.146  27.170  1.00 23.26           C  
ATOM   1269  C   ILE H 164       7.581  19.926  30.780  1.00 21.35           C  
ATOM   1270  O   ILE H 164       7.858  19.073  31.622  1.00 20.82           O  
ATOM   1271  N   SER H 165       6.761  20.957  31.053  1.00 21.38           N  
ATOM   1272  CA  SER H 165       6.228  21.143  32.374  1.00 22.86           C  
ATOM   1273  CB  SER H 165       5.821  22.601  32.663  1.00 23.80           C  
ATOM   1274  OG  SER H 165       4.781  23.007  31.785  1.00 32.21           O  
ATOM   1275  C   SER H 165       5.031  20.260  32.576  1.00 23.81           C  
ATOM   1276  O   SER H 165       4.589  19.548  31.678  1.00 22.80           O  
ATOM   1277  N   TYR H 166       4.443  20.350  33.783  1.00 25.21           N  
ATOM   1278  CA  TYR H 166       3.242  19.653  34.149  1.00 26.67           C  
ATOM   1279  CB  TYR H 166       2.935  19.775  35.658  1.00 29.48           C  
ATOM   1280  CG  TYR H 166       2.971  21.213  36.058  1.00 31.84           C  
ATOM   1281  CD1 TYR H 166       4.172  21.803  36.385  1.00 33.45           C  
ATOM   1282  CD2 TYR H 166       1.829  21.976  36.105  1.00 33.64           C  
ATOM   1283  CE1 TYR H 166       4.237  23.124  36.756  1.00 36.01           C  
ATOM   1284  CE2 TYR H 166       1.885  23.301  36.478  1.00 36.40           C  
ATOM   1285  CZ  TYR H 166       3.091  23.878  36.800  1.00 35.29           C  
ATOM   1286  OH  TYR H 166       3.160  25.235  37.181  1.00 37.96           O  
ATOM   1287  C   TYR H 166       2.114  20.180  33.311  1.00 27.71           C  
ATOM   1288  O   TYR H 166       1.192  19.441  32.966  1.00 26.56           O  
ATOM   1289  N   ARG H 167       2.166  21.492  33.001  1.00 27.39           N  
ATOM   1290  CA  ARG H 167       1.227  22.236  32.198  1.00 28.48           C  
ATOM   1291  CB  ARG H 167       1.480  23.753  32.255  1.00 32.18           C  
ATOM   1292  CG  ARG H 167       1.139  24.366  33.617  1.00 37.29           C  
ATOM   1293  CD  ARG H 167      -0.167  25.161  33.600  1.00 41.33           C  
ATOM   1294  NE  ARG H 167      -0.947  24.700  32.416  1.00 44.50           N  
ATOM   1295  CZ  ARG H 167      -2.134  24.048  32.574  1.00 46.69           C  
ATOM   1296  NH1 ARG H 167      -2.608  23.764  33.824  1.00 48.58           N1+
ATOM   1297  NH2 ARG H 167      -2.856  23.685  31.475  1.00 47.74           N  
ATOM   1298  C   ARG H 167       1.296  21.796  30.761  1.00 28.71           C  
ATOM   1299  O   ARG H 167       0.330  21.952  30.012  1.00 30.36           O  
ATOM   1300  N   GLY H 168       2.454  21.276  30.311  1.00 28.72           N  
ATOM   1301  CA  GLY H 168       2.531  20.833  28.948  1.00 28.46           C  
ATOM   1302  C   GLY H 168       3.309  21.823  28.152  1.00 28.14           C  
ATOM   1303  O   GLY H 168       3.493  21.662  26.947  1.00 28.09           O  
ATOM   1304  N   SER H 169       3.787  22.890  28.804  1.00 25.58           N  
ATOM   1305  CA  SER H 169       4.552  23.874  28.090  1.00 26.80           C  
ATOM   1306  CB  SER H 169       4.594  25.241  28.797  1.00 29.02           C  
ATOM   1307  OG  SER H 169       5.171  25.110  30.088  1.00 36.00           O  
ATOM   1308  C   SER H 169       5.946  23.347  27.948  1.00 26.21           C  
ATOM   1309  O   SER H 169       6.395  22.550  28.771  1.00 26.15           O  
ATOM   1310  N   THR H 170       6.676  23.765  26.890  1.00 24.91           N  
ATOM   1311  CA  THR H 170       8.008  23.257  26.717  1.00 26.31           C  
ATOM   1312  CB  THR H 170       8.187  22.393  25.500  1.00 27.41           C  
ATOM   1313  OG1 THR H 170       7.869  23.121  24.323  1.00 29.60           O  
ATOM   1314  CG2 THR H 170       7.283  21.157  25.627  1.00 25.00           C  
ATOM   1315  C   THR H 170       8.968  24.391  26.574  1.00 27.11           C  
ATOM   1316  O   THR H 170       8.606  25.487  26.151  1.00 25.78           O  
ATOM   1317  N   THR H 171      10.228  24.143  26.981  1.00 25.93           N  
ATOM   1318  CA  THR H 171      11.281  25.104  26.829  1.00 24.59           C  
ATOM   1319  CB  THR H 171      11.700  25.740  28.118  1.00 26.06           C  
ATOM   1320  OG1 THR H 171      10.582  26.383  28.711  1.00 27.38           O  
ATOM   1321  CG2 THR H 171      12.793  26.782  27.828  1.00 26.48           C  
ATOM   1322  C   THR H 171      12.450  24.353  26.267  1.00 24.27           C  
ATOM   1323  O   THR H 171      12.764  23.260  26.737  1.00 23.46           O  
ATOM   1324  N   TYR H 172      13.135  24.912  25.246  1.00 22.97           N  
ATOM   1325  CA  TYR H 172      14.222  24.171  24.658  1.00 22.50           C  
ATOM   1326  CB  TYR H 172      14.030  23.798  23.173  1.00 23.39           C  
ATOM   1327  CG  TYR H 172      12.809  22.963  22.979  1.00 22.16           C  
ATOM   1328  CD1 TYR H 172      12.817  21.613  23.238  1.00 23.21           C  
ATOM   1329  CD2 TYR H 172      11.643  23.534  22.532  1.00 22.03           C  
ATOM   1330  CE1 TYR H 172      11.686  20.852  23.054  1.00 21.66           C  
ATOM   1331  CE2 TYR H 172      10.510  22.780  22.343  1.00 23.09           C  
ATOM   1332  CZ  TYR H 172      10.529  21.434  22.604  1.00 20.95           C  
ATOM   1333  OH  TYR H 172       9.365  20.658  22.411  1.00 21.30           O  
ATOM   1334  C   TYR H 172      15.466  25.007  24.666  1.00 22.65           C  
ATOM   1335  O   TYR H 172      15.414  26.235  24.640  1.00 23.35           O  
ATOM   1336  N   HIS H 173      16.636  24.334  24.712  1.00 22.04           N  
ATOM   1337  CA  HIS H 173      17.904  24.998  24.630  1.00 23.11           C  
ATOM   1338  ND1 HIS H 173      20.988  25.615  24.252  1.00  0.00           N  
ATOM   1339  CG  HIS H 173      20.425  24.580  24.967  1.00 22.92           C  
ATOM   1340  CB  HIS H 173      19.073  23.993  24.689  1.00 21.13           C  
ATOM   1341  NE2 HIS H 173      22.487  25.012  25.780  1.00  0.00           N  
ATOM   1342  CD2 HIS H 173      21.355  24.226  25.897  1.00  0.00           C  
ATOM   1343  CE1 HIS H 173      22.219  25.832  24.781  1.00  0.00           C  
ATOM   1344  C   HIS H 173      17.904  25.627  23.269  1.00 25.54           C  
ATOM   1345  O   HIS H 173      17.499  24.989  22.297  1.00 24.73           O  
ATOM   1346  N   PRO H 174      18.328  26.852  23.144  1.00 26.23           N  
ATOM   1347  CA  PRO H 174      18.274  27.506  21.863  1.00 27.81           C  
ATOM   1348  CD  PRO H 174      18.189  27.809  24.229  1.00 26.86           C  
ATOM   1349  CB  PRO H 174      18.515  28.995  22.136  1.00 29.67           C  
ATOM   1350  CG  PRO H 174      18.818  29.083  23.647  1.00 29.71           C  
ATOM   1351  C   PRO H 174      19.156  26.893  20.825  1.00 29.80           C  
ATOM   1352  O   PRO H 174      18.885  27.070  19.638  1.00 32.34           O  
ATOM   1353  N   SER H 175      20.220  26.186  21.231  0.90 28.87           N  
ATOM   1354  CA  SER H 175      21.087  25.602  20.255  0.90 32.42           C  
ATOM   1355  CB  SER H 175      22.277  24.893  20.917  0.90 32.73           C  
ATOM   1356  OG  SER H 175      23.017  25.828  21.686  0.90 41.98           O  
ATOM   1357  C   SER H 175      20.314  24.575  19.480  0.90 32.81           C  
ATOM   1358  O   SER H 175      20.446  24.473  18.265  0.90 33.56           O  
ATOM   1359  N   LEU H 176      19.538  23.747  20.204  1.00 31.19           N  
ATOM   1360  CA  LEU H 176      18.740  22.642  19.732  1.00 33.49           C  
ATOM   1361  CB  LEU H 176      18.517  21.588  20.821  1.00 29.64           C  
ATOM   1362  CG  LEU H 176      19.834  20.906  21.226  1.00 33.40           C  
ATOM   1363  CD1 LEU H 176      19.605  19.847  22.308  1.00 33.90           C  
ATOM   1364  CD2 LEU H 176      20.570  20.351  19.996  1.00 32.33           C  
ATOM   1365  C   LEU H 176      17.394  22.963  19.139  1.00 36.15           C  
ATOM   1366  O   LEU H 176      16.851  22.137  18.407  1.00 35.98           O  
ATOM   1367  N   LYS H 177      16.812  24.143  19.417  1.00 39.34           N  
ATOM   1368  CA  LYS H 177      15.406  24.387  19.186  1.00 40.88           C  
ATOM   1369  CB  LYS H 177      15.016  25.866  19.358  1.00 44.74           C  
ATOM   1370  CG  LYS H 177      15.147  26.390  20.787  1.00 51.03           C  
ATOM   1371  CD  LYS H 177      15.002  27.909  20.868  1.00 56.10           C  
ATOM   1372  CE  LYS H 177      14.970  28.458  22.295  1.00 56.20           C  
ATOM   1373  NZ  LYS H 177      14.817  29.930  22.260  1.00 61.71           N1+
ATOM   1374  C   LYS H 177      14.910  23.979  17.827  1.00 42.19           C  
ATOM   1375  O   LYS H 177      13.809  23.440  17.728  1.00 43.80           O  
ATOM   1376  N   SER H 178      15.652  24.216  16.735  1.00 40.57           N  
ATOM   1377  CA  SER H 178      15.096  23.856  15.459  1.00 43.37           C  
ATOM   1378  CB  SER H 178      15.954  24.350  14.280  1.00 47.19           C  
ATOM   1379  OG  SER H 178      17.240  23.749  14.324  1.00 49.55           O  
ATOM   1380  C   SER H 178      14.932  22.360  15.332  1.00 40.87           C  
ATOM   1381  O   SER H 178      13.979  21.887  14.713  1.00 40.83           O  
ATOM   1382  N   ARG H 179      15.910  21.596  15.857  1.00 34.50           N  
ATOM   1383  CA  ARG H 179      16.025  20.159  15.816  1.00 33.32           C  
ATOM   1384  CB  ARG H 179      17.485  19.726  16.007  1.00 35.39           C  
ATOM   1385  CG  ARG H 179      18.389  20.271  14.898  1.00 39.26           C  
ATOM   1386  CD  ARG H 179      19.889  20.160  15.174  1.00 38.76           C  
ATOM   1387  NE  ARG H 179      20.315  18.772  14.850  1.00 35.15           N  
ATOM   1388  CZ  ARG H 179      20.581  17.889  15.856  1.00 37.38           C  
ATOM   1389  NH1 ARG H 179      20.431  18.271  17.157  1.00 37.28           N1+
ATOM   1390  NH2 ARG H 179      21.009  16.629  15.555  1.00 33.83           N  
ATOM   1391  C   ARG H 179      15.181  19.385  16.807  1.00 31.46           C  
ATOM   1392  O   ARG H 179      14.821  18.239  16.535  1.00 31.80           O  
ATOM   1393  N   ILE H 180      14.854  19.963  17.983  1.00 27.93           N  
ATOM   1394  CA  ILE H 180      14.323  19.187  19.080  1.00 25.73           C  
ATOM   1395  CB  ILE H 180      15.022  19.512  20.367  1.00 27.45           C  
ATOM   1396  CG1 ILE H 180      14.508  18.632  21.517  1.00 27.97           C  
ATOM   1397  CG2 ILE H 180      14.860  21.021  20.614  1.00 26.28           C  
ATOM   1398  CD1 ILE H 180      15.327  18.774  22.798  1.00 25.88           C  
ATOM   1399  C   ILE H 180      12.868  19.421  19.352  1.00 27.04           C  
ATOM   1400  O   ILE H 180      12.322  20.493  19.093  1.00 26.91           O  
ATOM   1401  N   SER H 181      12.190  18.365  19.861  1.00 25.74           N  
ATOM   1402  CA  SER H 181      10.819  18.474  20.278  1.00 27.27           C  
ATOM   1403  CB  SER H 181       9.813  18.038  19.195  1.00 28.57           C  
ATOM   1404  OG  SER H 181       8.479  18.172  19.666  1.00 37.40           O  
ATOM   1405  C   SER H 181      10.634  17.563  21.457  1.00 26.35           C  
ATOM   1406  O   SER H 181      11.194  16.469  21.494  1.00 26.87           O  
ATOM   1407  N   ILE H 182       9.855  18.005  22.469  1.00 24.83           N  
ATOM   1408  CA  ILE H 182       9.579  17.184  23.617  1.00 22.76           C  
ATOM   1409  CB  ILE H 182      10.119  17.737  24.904  1.00 23.13           C  
ATOM   1410  CG1 ILE H 182      11.654  17.828  24.838  1.00 21.63           C  
ATOM   1411  CG2 ILE H 182       9.604  16.859  26.058  1.00 20.67           C  
ATOM   1412  CD1 ILE H 182      12.272  18.664  25.959  1.00 22.80           C  
ATOM   1413  C   ILE H 182       8.090  17.095  23.736  1.00 25.08           C  
ATOM   1414  O   ILE H 182       7.401  18.114  23.719  1.00 24.42           O  
ATOM   1415  N   THR H 183       7.559  15.861  23.870  1.00 24.25           N  
ATOM   1416  CA  THR H 183       6.135  15.667  23.901  1.00 25.08           C  
ATOM   1417  CB  THR H 183       5.645  14.955  22.672  1.00 26.95           C  
ATOM   1418  OG1 THR H 183       6.154  15.583  21.508  1.00 27.46           O  
ATOM   1419  CG2 THR H 183       4.119  15.059  22.617  1.00 28.11           C  
ATOM   1420  C   THR H 183       5.854  14.755  25.059  1.00 24.61           C  
ATOM   1421  O   THR H 183       6.777  14.317  25.741  1.00 23.67           O  
ATOM   1422  N   ARG H 184       4.562  14.470  25.336  1.00 24.91           N  
ATOM   1423  CA  ARG H 184       4.247  13.583  26.418  1.00 24.66           C  
ATOM   1424  CB  ARG H 184       4.113  14.291  27.777  1.00 22.91           C  
ATOM   1425  CG  ARG H 184       3.018  15.358  27.817  1.00 25.08           C  
ATOM   1426  CD  ARG H 184       2.836  15.991  29.198  1.00 24.65           C  
ATOM   1427  NE  ARG H 184       1.747  17.003  29.092  1.00 26.93           N  
ATOM   1428  CZ  ARG H 184       1.187  17.520  30.225  1.00 26.92           C  
ATOM   1429  NH1 ARG H 184       1.591  17.073  31.449  1.00 24.66           N1+
ATOM   1430  NH2 ARG H 184       0.245  18.503  30.137  1.00 26.41           N  
ATOM   1431  C   ARG H 184       2.941  12.905  26.140  1.00 26.24           C  
ATOM   1432  O   ARG H 184       2.183  13.320  25.264  1.00 26.62           O  
ATOM   1433  N   ASP H 185       2.687  11.788  26.856  1.00 26.47           N  
ATOM   1434  CA  ASP H 185       1.428  11.104  26.776  1.00 28.48           C  
ATOM   1435  CB  ASP H 185       1.473   9.789  25.973  1.00 30.12           C  
ATOM   1436  CG  ASP H 185       0.038   9.302  25.802  1.00 36.95           C  
ATOM   1437  OD1 ASP H 185      -0.611   8.996  26.838  1.00 37.85           O  
ATOM   1438  OD2 ASP H 185      -0.436   9.244  24.636  1.00 39.82           O1-
ATOM   1439  C   ASP H 185       1.038  10.818  28.196  1.00 29.16           C  
ATOM   1440  O   ASP H 185       1.640   9.980  28.863  1.00 28.32           O  
ATOM   1441  N   THR H 186       0.008  11.532  28.691  1.00 28.38           N  
ATOM   1442  CA  THR H 186      -0.425  11.473  30.059  1.00 30.56           C  
ATOM   1443  CB  THR H 186      -1.497  12.480  30.373  1.00 31.29           C  
ATOM   1444  OG1 THR H 186      -2.642  12.256  29.565  1.00 32.42           O  
ATOM   1445  CG2 THR H 186      -0.937  13.892  30.121  1.00 29.91           C  
ATOM   1446  C   THR H 186      -0.946  10.114  30.422  1.00 32.08           C  
ATOM   1447  O   THR H 186      -0.751   9.654  31.546  1.00 33.84           O  
ATOM   1448  N   SER H 187      -1.650   9.432  29.501  1.00 30.77           N  
ATOM   1449  CA  SER H 187      -2.211   8.157  29.853  1.00 32.88           C  
ATOM   1450  CB  SER H 187      -3.075   7.539  28.737  1.00 35.71           C  
ATOM   1451  OG  SER H 187      -2.272   7.167  27.627  1.00 40.54           O  
ATOM   1452  C   SER H 187      -1.102   7.198  30.167  1.00 33.82           C  
ATOM   1453  O   SER H 187      -1.201   6.404  31.102  1.00 33.52           O  
ATOM   1454  N   LYS H 188      -0.035   7.238  29.348  1.00 31.08           N  
ATOM   1455  CA  LYS H 188       1.147   6.427  29.463  1.00 31.15           C  
ATOM   1456  CB  LYS H 188       1.987   6.421  28.177  1.00 33.03           C  
ATOM   1457  CG  LYS H 188       1.292   5.662  27.047  1.00 38.19           C  
ATOM   1458  CD  LYS H 188       1.960   5.838  25.685  1.00 45.83           C  
ATOM   1459  CE  LYS H 188       1.267   5.066  24.561  1.00 46.94           C  
ATOM   1460  NZ  LYS H 188       2.034   5.215  23.304  1.00 49.07           N1+
ATOM   1461  C   LYS H 188       2.007   6.882  30.609  1.00 30.11           C  
ATOM   1462  O   LYS H 188       2.784   6.099  31.154  1.00 29.76           O  
ATOM   1463  N   ASN H 189       1.904   8.169  31.001  1.00 27.48           N  
ATOM   1464  CA  ASN H 189       2.747   8.705  32.035  1.00 25.29           C  
ATOM   1465  CB  ASN H 189       2.664   7.896  33.343  1.00 24.37           C  
ATOM   1466  CG  ASN H 189       3.104   8.764  34.513  1.00 26.10           C  
ATOM   1467  OD1 ASN H 189       3.230   9.982  34.391  1.00 24.57           O  
ATOM   1468  ND2 ASN H 189       3.329   8.121  35.690  1.00 24.56           N  
ATOM   1469  C   ASN H 189       4.160   8.668  31.533  1.00 25.46           C  
ATOM   1470  O   ASN H 189       5.087   8.292  32.250  1.00 24.34           O  
ATOM   1471  N   GLN H 190       4.348   9.067  30.257  1.00 23.73           N  
ATOM   1472  CA  GLN H 190       5.649   9.079  29.652  1.00 21.96           C  
ATOM   1473  CB  GLN H 190       5.803   8.020  28.549  1.00 23.73           C  
ATOM   1474  CG  GLN H 190       5.612   6.579  29.019  1.00 22.77           C  
ATOM   1475  CD  GLN H 190       5.634   5.710  27.771  1.00 27.77           C  
ATOM   1476  OE1 GLN H 190       5.030   6.053  26.758  1.00 28.30           O  
ATOM   1477  NE2 GLN H 190       6.357   4.562  27.835  1.00 25.77           N  
ATOM   1478  C   GLN H 190       5.832  10.391  28.949  1.00 22.37           C  
ATOM   1479  O   GLN H 190       4.861  11.029  28.542  1.00 20.98           O  
ATOM   1480  N   PHE H 191       7.100  10.843  28.818  1.00 20.31           N  
ATOM   1481  CA  PHE H 191       7.394  12.008  28.029  1.00 20.12           C  
ATOM   1482  CB  PHE H 191       7.719  13.293  28.820  1.00 20.23           C  
ATOM   1483  CG  PHE H 191       8.902  13.120  29.707  1.00 21.45           C  
ATOM   1484  CD1 PHE H 191       8.802  12.405  30.877  1.00 21.62           C  
ATOM   1485  CD2 PHE H 191      10.100  13.712  29.390  1.00 22.86           C  
ATOM   1486  CE1 PHE H 191       9.892  12.258  31.703  1.00 23.50           C  
ATOM   1487  CE2 PHE H 191      11.192  13.568  30.214  1.00 22.56           C  
ATOM   1488  CZ  PHE H 191      11.091  12.838  31.372  1.00 23.97           C  
ATOM   1489  C   PHE H 191       8.502  11.630  27.088  1.00 21.31           C  
ATOM   1490  O   PHE H 191       9.292  10.731  27.378  1.00 21.98           O  
ATOM   1491  N   PHE H 192       8.584  12.310  25.922  1.00 20.58           N  
ATOM   1492  CA  PHE H 192       9.464  11.842  24.886  1.00 21.48           C  
ATOM   1493  CB  PHE H 192       8.709  11.503  23.588  1.00 22.35           C  
ATOM   1494  CG  PHE H 192       7.554  10.625  23.917  1.00 23.02           C  
ATOM   1495  CD1 PHE H 192       6.349  11.188  24.266  1.00 24.54           C  
ATOM   1496  CD2 PHE H 192       7.666   9.255  23.878  1.00 23.34           C  
ATOM   1497  CE1 PHE H 192       5.265  10.402  24.574  1.00 24.87           C  
ATOM   1498  CE2 PHE H 192       6.583   8.464  24.185  1.00 24.13           C  
ATOM   1499  CZ  PHE H 192       5.383   9.035  24.534  1.00 25.28           C  
ATOM   1500  C   PHE H 192      10.407  12.921  24.454  1.00 22.66           C  
ATOM   1501  O   PHE H 192      10.152  14.110  24.631  1.00 24.03           O  
ATOM   1502  N   LEU H 193      11.541  12.496  23.858  1.00 22.25           N  
ATOM   1503  CA  LEU H 193      12.513  13.384  23.288  1.00 21.23           C  
ATOM   1504  CB  LEU H 193      13.922  13.210  23.884  1.00 20.45           C  
ATOM   1505  CG  LEU H 193      14.997  14.091  23.216  1.00 20.12           C  
ATOM   1506  CD1 LEU H 193      14.766  15.585  23.493  1.00 19.70           C  
ATOM   1507  CD2 LEU H 193      16.412  13.614  23.580  1.00 19.45           C  
ATOM   1508  C   LEU H 193      12.611  13.036  21.838  1.00 23.18           C  
ATOM   1509  O   LEU H 193      12.695  11.862  21.478  1.00 23.90           O  
ATOM   1510  N   GLN H 194      12.587  14.052  20.957  1.00 23.49           N  
ATOM   1511  CA  GLN H 194      12.684  13.764  19.558  1.00 25.14           C  
ATOM   1512  CB  GLN H 194      11.363  14.057  18.833  1.00 29.76           C  
ATOM   1513  CG  GLN H 194      11.278  13.428  17.447  1.00 37.99           C  
ATOM   1514  CD  GLN H 194       9.878  13.665  16.907  1.00 43.57           C  
ATOM   1515  OE1 GLN H 194       8.930  12.978  17.281  1.00 49.85           O  
ATOM   1516  NE2 GLN H 194       9.741  14.674  16.006  1.00 43.78           N  
ATOM   1517  C   GLN H 194      13.753  14.659  19.013  1.00 25.11           C  
ATOM   1518  O   GLN H 194      13.683  15.877  19.167  1.00 25.81           O  
ATOM   1519  N   LEU H 195      14.787  14.077  18.373  1.00 24.57           N  
ATOM   1520  CA  LEU H 195      15.845  14.905  17.869  1.00 26.54           C  
ATOM   1521  CB  LEU H 195      17.167  14.627  18.603  1.00 25.48           C  
ATOM   1522  CG  LEU H 195      18.277  15.655  18.343  1.00 28.69           C  
ATOM   1523  CD1 LEU H 195      17.857  17.055  18.815  1.00 28.20           C  
ATOM   1524  CD2 LEU H 195      19.591  15.213  19.002  1.00 29.78           C  
ATOM   1525  C   LEU H 195      16.001  14.587  16.414  1.00 28.72           C  
ATOM   1526  O   LEU H 195      16.230  13.438  16.044  1.00 28.92           O  
ATOM   1527  N   ASN H 196      15.867  15.607  15.541  1.00 30.50           N  
ATOM   1528  CA  ASN H 196      15.927  15.380  14.123  1.00 32.80           C  
ATOM   1529  CB  ASN H 196      14.993  16.300  13.317  1.00 34.32           C  
ATOM   1530  CG  ASN H 196      13.547  15.901  13.588  1.00 40.26           C  
ATOM   1531  OD1 ASN H 196      12.986  16.214  14.635  1.00 46.17           O  
ATOM   1532  ND2 ASN H 196      12.919  15.199  12.608  1.00 46.70           N  
ATOM   1533  C   ASN H 196      17.316  15.622  13.608  1.00 34.19           C  
ATOM   1534  O   ASN H 196      18.138  16.275  14.249  1.00 34.46           O  
ATOM   1535  N   SER H 197      17.597  15.069  12.409  1.00 35.01           N  
ATOM   1536  CA  SER H 197      18.829  15.270  11.695  1.00 36.15           C  
ATOM   1537  CB  SER H 197      18.945  16.674  11.082  1.00 38.00           C  
ATOM   1538  OG  SER H 197      17.900  16.880  10.145  1.00 42.47           O  
ATOM   1539  C   SER H 197      19.998  15.076  12.598  1.00 33.87           C  
ATOM   1540  O   SER H 197      20.822  15.974  12.760  1.00 34.30           O  
ATOM   1541  N   VAL H 198      20.114  13.880  13.196  1.00 31.49           N  
ATOM   1542  CA  VAL H 198      21.188  13.636  14.112  1.00 30.56           C  
ATOM   1543  CB  VAL H 198      20.957  12.450  15.005  1.00 29.80           C  
ATOM   1544  CG1 VAL H 198      19.724  12.724  15.885  1.00 28.26           C  
ATOM   1545  CG2 VAL H 198      20.838  11.188  14.134  1.00 28.45           C  
ATOM   1546  C   VAL H 198      22.471  13.410  13.371  1.00 30.75           C  
ATOM   1547  O   VAL H 198      22.486  12.945  12.231  1.00 31.05           O  
ATOM   1548  N   THR H 199      23.595  13.775  14.025  1.00 29.71           N  
ATOM   1549  CA  THR H 199      24.912  13.589  13.483  1.00 31.77           C  
ATOM   1550  CB  THR H 199      25.673  14.869  13.274  1.00 34.19           C  
ATOM   1551  OG1 THR H 199      25.915  15.509  14.517  1.00 40.79           O  
ATOM   1552  CG2 THR H 199      24.853  15.794  12.358  1.00 31.79           C  
ATOM   1553  C   THR H 199      25.678  12.797  14.501  1.00 31.08           C  
ATOM   1554  O   THR H 199      25.176  12.511  15.586  1.00 29.21           O  
ATOM   1555  N   THR H 200      26.932  12.438  14.174  1.00 30.68           N  
ATOM   1556  CA  THR H 200      27.744  11.641  15.048  1.00 29.81           C  
ATOM   1557  CB  THR H 200      29.071  11.254  14.463  1.00 31.74           C  
ATOM   1558  OG1 THR H 200      29.770  10.431  15.382  1.00 37.09           O  
ATOM   1559  CG2 THR H 200      29.892  12.511  14.134  1.00 34.58           C  
ATOM   1560  C   THR H 200      27.968  12.401  16.319  1.00 29.11           C  
ATOM   1561  O   THR H 200      28.200  11.814  17.374  1.00 29.70           O  
ATOM   1562  N   GLU H 201      27.908  13.738  16.240  1.00 27.50           N  
ATOM   1563  CA  GLU H 201      28.115  14.610  17.365  1.00 28.89           C  
ATOM   1564  CB  GLU H 201      28.016  16.095  16.992  1.00 33.74           C  
ATOM   1565  CG  GLU H 201      29.291  16.633  16.350  1.00 41.10           C  
ATOM   1566  CD  GLU H 201      30.215  17.015  17.496  1.00 47.60           C  
ATOM   1567  OE1 GLU H 201      30.280  16.252  18.497  1.00 46.99           O  
ATOM   1568  OE2 GLU H 201      30.855  18.095  17.394  1.00 51.89           O1-
ATOM   1569  C   GLU H 201      27.088  14.351  18.424  1.00 29.16           C  
ATOM   1570  O   GLU H 201      27.331  14.614  19.599  1.00 28.80           O  
ATOM   1571  N   ASP H 202      25.893  13.887  18.024  1.00 24.07           N  
ATOM   1572  CA  ASP H 202      24.783  13.617  18.896  1.00 22.62           C  
ATOM   1573  CB  ASP H 202      23.465  13.445  18.129  1.00 23.52           C  
ATOM   1574  CG  ASP H 202      23.104  14.828  17.605  1.00 26.73           C  
ATOM   1575  OD1 ASP H 202      22.977  15.768  18.439  1.00 27.61           O  
ATOM   1576  OD2 ASP H 202      22.969  14.971  16.361  1.00 29.38           O1-
ATOM   1577  C   ASP H 202      25.024  12.413  19.768  1.00 22.65           C  
ATOM   1578  O   ASP H 202      24.242  12.159  20.682  1.00 21.75           O  
ATOM   1579  N   THR H 203      26.047  11.585  19.473  1.00 19.60           N  
ATOM   1580  CA  THR H 203      26.282  10.418  20.283  1.00 20.18           C  
ATOM   1581  CB  THR H 203      27.451   9.601  19.811  1.00 19.68           C  
ATOM   1582  OG1 THR H 203      27.242   9.177  18.472  1.00 20.00           O  
ATOM   1583  CG2 THR H 203      27.607   8.380  20.733  1.00 18.61           C  
ATOM   1584  C   THR H 203      26.544  10.839  21.701  1.00 20.24           C  
ATOM   1585  O   THR H 203      27.399  11.686  21.961  1.00 21.07           O  
ATOM   1586  N   ALA H 204      25.800  10.254  22.668  1.00 18.45           N  
ATOM   1587  CA  ALA H 204      25.998  10.616  24.047  1.00 18.99           C  
ATOM   1588  CB  ALA H 204      25.710  12.103  24.333  1.00 19.40           C  
ATOM   1589  C   ALA H 204      25.065   9.804  24.890  1.00 19.27           C  
ATOM   1590  O   ALA H 204      24.300   8.986  24.383  1.00 19.06           O  
ATOM   1591  N   THR H 205      25.134   9.987  26.226  1.00 17.39           N  
ATOM   1592  CA  THR H 205      24.218   9.288  27.074  1.00 16.27           C  
ATOM   1593  CB  THR H 205      24.828   8.775  28.346  1.00 18.44           C  
ATOM   1594  OG1 THR H 205      23.941   7.856  28.964  1.00 19.17           O  
ATOM   1595  CG2 THR H 205      25.120   9.951  29.289  1.00 17.27           C  
ATOM   1596  C   THR H 205      23.128  10.262  27.394  1.00 17.46           C  
ATOM   1597  O   THR H 205      23.383  11.413  27.751  1.00 17.41           O  
ATOM   1598  N   TYR H 206      21.862   9.826  27.248  1.00 16.20           N  
ATOM   1599  CA  TYR H 206      20.761  10.725  27.451  1.00 16.88           C  
ATOM   1600  CB  TYR H 206      19.692  10.656  26.344  1.00 16.61           C  
ATOM   1601  CG  TYR H 206      20.263  11.241  25.095  1.00 16.78           C  
ATOM   1602  CD1 TYR H 206      21.196  10.547  24.358  1.00 16.75           C  
ATOM   1603  CD2 TYR H 206      19.850  12.477  24.648  1.00 15.22           C  
ATOM   1604  CE1 TYR H 206      21.716  11.086  23.205  1.00 17.36           C  
ATOM   1605  CE2 TYR H 206      20.366  13.021  23.494  1.00 15.84           C  
ATOM   1606  CZ  TYR H 206      21.305  12.323  22.772  1.00 17.18           C  
ATOM   1607  OH  TYR H 206      21.843  12.870  21.588  1.00 17.89           O  
ATOM   1608  C   TYR H 206      20.085  10.407  28.744  1.00 18.26           C  
ATOM   1609  O   TYR H 206      19.785   9.252  29.046  1.00 18.92           O  
ATOM   1610  N   PHE H 207      19.837  11.453  29.560  1.00 16.01           N  
ATOM   1611  CA  PHE H 207      19.198  11.219  30.820  1.00 17.98           C  
ATOM   1612  CB  PHE H 207      19.931  11.776  32.056  1.00 17.41           C  
ATOM   1613  CG  PHE H 207      21.355  11.351  32.129  1.00 17.17           C  
ATOM   1614  CD1 PHE H 207      21.713  10.066  32.461  1.00 18.46           C  
ATOM   1615  CD2 PHE H 207      22.340  12.265  31.851  1.00 17.01           C  
ATOM   1616  CE1 PHE H 207      23.037   9.703  32.527  1.00 19.51           C  
ATOM   1617  CE2 PHE H 207      23.665  11.908  31.917  1.00 18.85           C  
ATOM   1618  CZ  PHE H 207      24.016  10.626  32.257  1.00 20.07           C  
ATOM   1619  C   PHE H 207      17.923  11.998  30.845  1.00 19.09           C  
ATOM   1620  O   PHE H 207      17.814  13.067  30.244  1.00 18.57           O  
ATOM   1621  N   CYS H 208      16.910  11.450  31.543  1.00 19.12           N  
ATOM   1622  CA  CYS H 208      15.718  12.195  31.814  1.00 19.11           C  
ATOM   1623  CB  CYS H 208      14.394  11.488  31.426  1.00 21.15           C  
ATOM   1624  SG  CYS H 208      14.159   9.831  32.137  1.00 27.37           S  
ATOM   1625  C   CYS H 208      15.755  12.447  33.289  1.00 19.10           C  
ATOM   1626  O   CYS H 208      16.319  11.654  34.044  1.00 18.62           O  
ATOM   1627  N   SER H 209      15.210  13.597  33.734  1.00 18.46           N  
ATOM   1628  CA  SER H 209      15.228  13.920  35.131  1.00 18.74           C  
ATOM   1629  CB  SER H 209      16.531  14.608  35.569  1.00 16.64           C  
ATOM   1630  OG  SER H 209      16.902  15.598  34.623  1.00  0.00           O  
ATOM   1631  C   SER H 209      14.035  14.774  35.434  1.00 18.71           C  
ATOM   1632  O   SER H 209      13.325  15.198  34.523  1.00 18.21           O  
ATOM   1633  N   SER H 210      13.770  14.997  36.744  1.00 18.27           N  
ATOM   1634  CA  SER H 210      12.656  15.779  37.208  1.00 19.33           C  
ATOM   1635  CB  SER H 210      11.601  14.945  37.948  1.00 18.01           C  
ATOM   1636  OG  SER H 210      10.480  15.747  38.281  1.00 24.28           O  
ATOM   1637  C   SER H 210      13.200  16.782  38.177  1.00 20.80           C  
ATOM   1638  O   SER H 210      14.126  16.516  38.942  1.00 20.19           O  
ATOM   1639  N   TYR H 211      12.585  17.975  38.139  1.00 20.82           N  
ATOM   1640  CA  TYR H 211      13.068  19.196  38.695  1.00 22.56           C  
ATOM   1641  CB  TYR H 211      13.343  20.043  37.452  1.00 22.77           C  
ATOM   1642  CG  TYR H 211      14.348  19.589  36.408  1.00 26.04           C  
ATOM   1643  CD1 TYR H 211      14.601  18.281  36.103  1.00 22.69           C  
ATOM   1644  CD2 TYR H 211      15.082  20.512  35.686  1.00 23.43           C  
ATOM   1645  CE1 TYR H 211      15.554  17.950  35.173  1.00 23.07           C  
ATOM   1646  CE2 TYR H 211      16.031  20.215  34.756  1.00 26.07           C  
ATOM   1647  CZ  TYR H 211      16.271  18.901  34.498  1.00 24.74           C  
ATOM   1648  OH  TYR H 211      17.237  18.518  33.546  1.00 25.25           O  
ATOM   1649  C   TYR H 211      11.880  19.905  39.316  1.00 23.91           C  
ATOM   1650  O   TYR H 211      10.747  19.636  38.921  1.00 23.78           O  
ATOM   1651  N   GLY H 212      12.146  20.676  40.374  1.00 39.89           N  
ATOM   1652  CA  GLY H 212      11.043  21.252  41.059  1.00 42.33           C  
ATOM   1653  C   GLY H 212      11.558  21.889  42.299  1.00 42.94           C  
ATOM   1654  O   GLY H 212      12.763  22.008  42.511  1.00 43.83           O  
ATOM   1655  N   ASN H 213      10.617  22.281  43.169  1.00 44.36           N  
ATOM   1656  CA  ASN H 213      10.906  23.019  44.356  1.00 45.34           C  
ATOM   1657  CB  ASN H 213       9.619  23.283  45.158  0.75 45.26           C  
ATOM   1658  CG  ASN H 213       9.922  24.185  46.346  0.75 48.50           C  
ATOM   1659  OD1 ASN H 213      10.790  23.894  47.167  1.00  0.00           O  
ATOM   1660  ND2 ASN H 213       9.172  25.314  46.447  1.00  0.00           N  
ATOM   1661  C   ASN H 213      11.841  22.258  45.238  1.00 45.19           C  
ATOM   1662  O   ASN H 213      12.852  22.796  45.687  1.00 44.31           O  
ATOM   1663  N   TYR H 214      11.534  20.979  45.509  1.00 44.70           N  
ATOM   1664  CA  TYR H 214      12.345  20.252  46.436  1.00 45.22           C  
ATOM   1665  CB  TYR H 214      11.775  18.869  46.757  1.00 49.11           C  
ATOM   1666  CG  TYR H 214      12.535  18.426  47.950  1.00 52.35           C  
ATOM   1667  CD1 TYR H 214      12.259  19.018  49.158  1.00 58.97           C  
ATOM   1668  CD2 TYR H 214      13.498  17.448  47.877  1.00 61.43           C  
ATOM   1669  CE1 TYR H 214      12.932  18.643  50.291  1.00 64.07           C  
ATOM   1670  CE2 TYR H 214      14.177  17.069  49.012  1.00 62.42           C  
ATOM   1671  CZ  TYR H 214      13.893  17.664  50.219  1.00 64.27           C  
ATOM   1672  OH  TYR H 214      14.590  17.273  51.382  1.00 69.36           O  
ATOM   1673  C   TYR H 214      13.717  20.051  45.872  1.00 44.02           C  
ATOM   1674  O   TYR H 214      14.712  20.314  46.548  1.00 44.47           O  
ATOM   1675  N   GLY H 215      13.815  19.599  44.602  1.00 39.52           N  
ATOM   1676  CA  GLY H 215      15.118  19.361  44.043  1.00 38.23           C  
ATOM   1677  C   GLY H 215      15.009  18.535  42.800  1.00 36.88           C  
ATOM   1678  O   GLY H 215      13.953  18.500  42.171  1.00 35.83           O  
ATOM   1679  N   ALA H 216      16.114  17.840  42.419  1.00 35.56           N  
ATOM   1680  CA  ALA H 216      16.122  17.106  41.180  1.00 34.45           C  
ATOM   1681  CB  ALA H 216      17.045  17.715  40.107  1.00 30.96           C  
ATOM   1682  C   ALA H 216      16.540  15.672  41.372  1.00 32.85           C  
ATOM   1683  O   ALA H 216      17.233  15.318  42.322  1.00 32.28           O  
ATOM   1684  N   TYR H 217      16.084  14.818  40.428  1.00 20.64           N  
ATOM   1685  CA  TYR H 217      16.214  13.374  40.378  1.00 20.93           C  
ATOM   1686  CB  TYR H 217      14.914  12.649  40.768  1.00 22.03           C  
ATOM   1687  CG  TYR H 217      14.448  13.160  42.088  1.00 27.86           C  
ATOM   1688  CD1 TYR H 217      13.745  14.342  42.147  1.00 27.50           C  
ATOM   1689  CD2 TYR H 217      14.689  12.469  43.254  1.00 32.28           C  
ATOM   1690  CE1 TYR H 217      13.297  14.837  43.347  1.00 34.25           C  
ATOM   1691  CE2 TYR H 217      14.242  12.963  44.458  1.00 34.10           C  
ATOM   1692  CZ  TYR H 217      13.546  14.146  44.506  1.00 35.77           C  
ATOM   1693  OH  TYR H 217      13.086  14.652  45.742  1.00 40.73           O  
ATOM   1694  C   TYR H 217      16.480  12.949  38.967  1.00 21.78           C  
ATOM   1695  O   TYR H 217      15.923  13.513  38.029  1.00 20.32           O  
ATOM   1696  N   SER H 218      17.303  11.896  38.768  1.00 19.62           N  
ATOM   1697  CA  SER H 218      17.627  11.545  37.411  1.00 20.25           C  
ATOM   1698  CB  SER H 218      19.081  11.869  37.024  1.00 19.22           C  
ATOM   1699  OG  SER H 218      19.295  11.582  35.650  1.00  0.00           O  
ATOM   1700  C   SER H 218      17.403  10.086  37.134  1.00 21.03           C  
ATOM   1701  O   SER H 218      17.235   9.262  38.033  1.00 20.73           O  
ATOM   1702  N   GLY H 219      17.374   9.744  35.829  1.00 19.03           N  
ATOM   1703  CA  GLY H 219      17.182   8.387  35.398  1.00 20.30           C  
ATOM   1704  C   GLY H 219      18.524   7.716  35.312  1.00 23.04           C  
ATOM   1705  O   GLY H 219      19.543   8.294  35.679  1.00 21.36           O  
ATOM   1706  N   GLN H 220      18.532   6.451  34.838  1.00 23.82           N  
ATOM   1707  CA  GLN H 220      19.696   5.616  34.665  1.00 24.94           C  
ATOM   1708  CB  GLN H 220      19.338   4.209  34.152  1.00 29.48           C  
ATOM   1709  CG  GLN H 220      18.361   3.393  34.995  1.00 42.06           C  
ATOM   1710  CD  GLN H 220      17.977   2.188  34.143  1.00 51.34           C  
ATOM   1711  OE1 GLN H 220      16.929   1.576  34.339  1.00 52.22           O  
ATOM   1712  NE2 GLN H 220      18.846   1.848  33.153  1.00 50.77           N  
ATOM   1713  C   GLN H 220      20.544   6.173  33.561  1.00 24.42           C  
ATOM   1714  O   GLN H 220      21.772   6.120  33.613  1.00 24.18           O  
ATOM   1715  N   GLY H 221      19.889   6.669  32.496  1.00 21.17           N  
ATOM   1716  CA  GLY H 221      20.586   7.188  31.354  1.00 22.03           C  
ATOM   1717  C   GLY H 221      20.641   6.099  30.324  1.00 24.60           C  
ATOM   1718  O   GLY H 221      20.736   4.920  30.661  1.00 25.03           O  
ATOM   1719  N   THR H 222      20.570   6.468  29.027  1.00 22.26           N  
ATOM   1720  CA  THR H 222      20.641   5.477  27.989  1.00 22.85           C  
ATOM   1721  CB  THR H 222      19.331   5.251  27.294  1.00 26.47           C  
ATOM   1722  OG1 THR H 222      19.429   4.160  26.390  1.00 31.56           O  
ATOM   1723  CG2 THR H 222      18.935   6.542  26.558  1.00 26.63           C  
ATOM   1724  C   THR H 222      21.635   5.956  26.972  1.00 21.77           C  
ATOM   1725  O   THR H 222      21.682   7.140  26.646  1.00 19.96           O  
ATOM   1726  N   LEU H 223      22.452   5.034  26.424  0.90 19.72           N  
ATOM   1727  CA  LEU H 223      23.479   5.457  25.514  0.90 19.42           C  
ATOM   1728  CB  LEU H 223      24.763   4.608  25.611  0.90 20.67           C  
ATOM   1729  CG  LEU H 223      25.883   5.040  24.646  1.00 30.92           C  
ATOM   1730  CD1 LEU H 223      26.318   6.489  24.916  1.00 32.67           C  
ATOM   1731  CD2 LEU H 223      27.063   4.054  24.687  1.00 34.15           C  
ATOM   1732  C   LEU H 223      22.963   5.380  24.113  0.90 20.23           C  
ATOM   1733  O   LEU H 223      22.340   4.400  23.713  0.90 20.23           O  
ATOM   1734  N   VAL H 224      23.198   6.457  23.333  1.00 19.55           N  
ATOM   1735  CA  VAL H 224      22.770   6.479  21.965  1.00 20.23           C  
ATOM   1736  CB  VAL H 224      21.767   7.560  21.666  1.00 21.63           C  
ATOM   1737  CG1 VAL H 224      21.477   7.562  20.155  1.00 23.59           C  
ATOM   1738  CG2 VAL H 224      20.522   7.342  22.546  1.00 22.10           C  
ATOM   1739  C   VAL H 224      23.975   6.732  21.114  1.00 22.00           C  
ATOM   1740  O   VAL H 224      24.745   7.663  21.349  1.00 21.55           O  
ATOM   1741  N   THR H 225      24.155   5.887  20.082  1.00 21.84           N  
ATOM   1742  CA  THR H 225      25.280   6.016  19.203  1.00 21.54           C  
ATOM   1743  CB  THR H 225      26.041   4.736  19.049  1.00 23.33           C  
ATOM   1744  OG1 THR H 225      26.523   4.301  20.312  1.00 25.69           O  
ATOM   1745  CG2 THR H 225      27.206   4.969  18.072  1.00 20.76           C  
ATOM   1746  C   THR H 225      24.760   6.362  17.848  1.00 22.86           C  
ATOM   1747  O   THR H 225      23.838   5.723  17.343  1.00 22.85           O  
ATOM   1748  N   VAL H 226      25.339   7.405  17.226  1.00 21.22           N  
ATOM   1749  CA  VAL H 226      24.930   7.775  15.904  1.00 24.34           C  
ATOM   1750  CB  VAL H 226      24.716   9.253  15.751  1.00 26.29           C  
ATOM   1751  CG1 VAL H 226      24.434   9.566  14.272  1.00 25.71           C  
ATOM   1752  CG2 VAL H 226      23.590   9.675  16.710  1.00 24.85           C  
ATOM   1753  C   VAL H 226      26.050   7.384  15.003  1.00 24.94           C  
ATOM   1754  O   VAL H 226      27.131   7.970  15.050  1.00 26.24           O  
ATOM   1755  N   SER H 227      25.821   6.361  14.158  1.00 26.06           N  
ATOM   1756  CA  SER H 227      26.877   5.946  13.286  1.00 28.18           C  
ATOM   1757  CB  SER H 227      27.864   4.963  13.937  1.00 28.21           C  
ATOM   1758  OG  SER H 227      28.553   5.599  15.001  1.00 30.19           O  
ATOM   1759  C   SER H 227      26.270   5.230  12.131  1.00 29.27           C  
ATOM   1760  O   SER H 227      25.136   4.759  12.194  1.00 28.34           O  
ATOM   1761  N   ALA H 228      27.032   5.138  11.027  1.00 29.05           N  
ATOM   1762  CA  ALA H 228      26.553   4.435   9.880  1.00 33.18           C  
ATOM   1763  CB  ALA H 228      27.153   4.947   8.561  1.00 32.75           C  
ATOM   1764  C   ALA H 228      26.982   2.985  10.060  1.00 32.57           C  
ATOM   1765  O   ALA H 228      26.660   2.159   9.164  1.00 34.79           O  
ATOM   1766  OXT ALA H 228      27.634   2.684  11.094  1.00  0.00           O1-
TER    1767      ALA H 228 
CONECT  162  714
CONECT  714  162
CONECT 1017 1624
CONECT 1624 1017
END
