# Supplementary material for: Fully automated antibody structure prediction using BIOVIA tools: Validation study
Source: PLoS One. 2017 May 18;12(5):e0177923. doi: 10.1371/journal.pone.0177923 (PMC5436848; doi:10.1371/journal.pone.0177923)
Supplement: S3 Dataset — Predicted structures using the Top5 framework method, Chothia CDR definition with canonical filtering, using up to 5 CDR templates rather than the default 3, and generating 10 CDR models. (ZIP) [file pone.0177923.s005.zip › 4OD1_LH_FV_FinalModel.pdb]

REMARK   Accelrys Discovery Studio PDB file
REMARK   Created:  2015-11-30T17:02:25Z
SSBOND   1 CYS L   20    CYS L   87                                     
SSBOND   2 CYS H  131    CYS H  205                                     
ATOM      1  N   VAL L   1      30.074  27.590  29.454  1.00 89.81           N1+
ATOM      2  CA  VAL L   1      30.377  26.622  30.530  1.00 84.43           C  
ATOM      3  CB  VAL L   1      31.239  25.500  30.022  1.00 86.89           C  
ATOM      4  CG1 VAL L   1      30.445  24.692  28.983  1.00 82.56           C  
ATOM      5  CG2 VAL L   1      32.541  26.097  29.464  1.00 84.37           C  
ATOM      6  C   VAL L   1      31.097  27.306  31.644  1.00 76.27           C  
ATOM      7  O   VAL L   1      32.107  27.972  31.424  1.00 69.67           O  
ATOM      8  N   LEU L   2      30.587  27.152  32.883  1.00 60.36           N  
ATOM      9  CA  LEU L   2      31.223  27.755  34.019  1.00 52.99           C  
ATOM     10  CB  LEU L   2      30.507  27.507  35.361  1.00 49.11           C  
ATOM     11  CG  LEU L   2      29.098  28.115  35.500  1.00 52.02           C  
ATOM     12  CD1 LEU L   2      29.129  29.643  35.410  1.00 52.86           C  
ATOM     13  CD2 LEU L   2      28.101  27.474  34.531  1.00 55.78           C  
ATOM     14  C   LEU L   2      32.547  27.077  34.134  1.00 55.42           C  
ATOM     15  O   LEU L   2      32.687  25.918  33.752  1.00 60.39           O  
ATOM     16  N   THR L   3      33.569  27.776  34.662  1.00 50.82           N  
ATOM     17  CA  THR L   3      34.859  27.151  34.686  1.00 52.15           C  
ATOM     18  CB  THR L   3      36.001  28.082  34.396  1.00 56.00           C  
ATOM     19  OG1 THR L   3      36.049  29.129  35.353  1.00 58.33           O  
ATOM     20  CG2 THR L   3      35.826  28.654  32.982  1.00 53.41           C  
ATOM     21  C   THR L   3      35.122  26.533  36.020  1.00 54.23           C  
ATOM     22  O   THR L   3      34.891  27.137  37.067  1.00 56.89           O  
ATOM     23  N   GLN L   4      35.609  25.276  35.987  1.00 53.76           N  
ATOM     24  CA  GLN L   4      35.973  24.543  37.162  1.00 54.33           C  
ATOM     25  CB  GLN L   4      35.061  23.340  37.460  1.00 52.49           C  
ATOM     26  CG  GLN L   4      33.612  23.713  37.773  1.00 53.29           C  
ATOM     27  CD  GLN L   4      32.841  22.427  38.044  1.00 52.72           C  
ATOM     28  OE1 GLN L   4      31.825  22.154  37.407  1.00 54.54           O  
ATOM     29  NE2 GLN L   4      33.331  21.612  39.016  1.00 50.74           N  
ATOM     30  C   GLN L   4      37.324  23.956  36.902  1.00 56.15           C  
ATOM     31  O   GLN L   4      37.696  23.714  35.754  1.00 60.88           O  
ATOM     32  N   PRO L   5      38.092  23.747  37.937  1.00 55.01           N  
ATOM     33  CA  PRO L   5      39.385  23.128  37.827  1.00 55.81           C  
ATOM     34  CD  PRO L   5      37.663  23.940  39.312  1.00 54.65           C  
ATOM     35  CB  PRO L   5      39.959  23.150  39.244  1.00 53.85           C  
ATOM     36  CG  PRO L   5      38.705  23.173  40.144  1.00 57.29           C  
ATOM     37  C   PRO L   5      39.168  21.735  37.320  1.00 59.05           C  
ATOM     38  O   PRO L   5      38.278  21.066  37.836  1.00 56.60           O  
ATOM     39  N   PRO L   6      39.915  21.258  36.368  1.00 57.08           N  
ATOM     40  CA  PRO L   6      39.740  19.940  35.826  1.00 54.70           C  
ATOM     41  CD  PRO L   6      40.970  22.011  35.717  1.00 54.82           C  
ATOM     42  CB  PRO L   6      40.739  19.834  34.672  1.00 56.18           C  
ATOM     43  CG  PRO L   6      41.772  20.942  34.957  1.00 54.80           C  
ATOM     44  C   PRO L   6      39.901  18.867  36.856  1.00 52.40           C  
ATOM     45  O   PRO L   6      39.188  17.866  36.780  1.00 50.49           O  
ATOM     46  N   SER L   7      40.827  19.027  37.819  1.00 51.70           N  
ATOM     47  CA  SER L   7      40.970  17.977  38.783  1.00 53.87           C  
ATOM     48  CB  SER L   7      41.991  16.892  38.402  1.00 55.54           C  
ATOM     49  OG  SER L   7      41.500  16.117  37.320  1.00 62.72           O  
ATOM     50  C   SER L   7      41.442  18.549  40.074  1.00 53.45           C  
ATOM     51  O   SER L   7      42.033  19.627  40.125  1.00 54.01           O  
ATOM     52  N   VAL L   8      41.155  17.818  41.166  1.00 49.39           N  
ATOM     53  CA  VAL L   8      41.591  18.203  42.472  1.00 49.96           C  
ATOM     54  CB  VAL L   8      40.584  19.040  43.211  1.00 51.69           C  
ATOM     55  CG1 VAL L   8      40.396  20.363  42.455  1.00 35.10           C  
ATOM     56  CG2 VAL L   8      39.279  18.243  43.340  1.00 31.04           C  
ATOM     57  C   VAL L   8      41.790  16.933  43.240  1.00 53.36           C  
ATOM     58  O   VAL L   8      41.166  15.914  42.949  1.00 58.64           O  
ATOM     59  N   SER L   9      42.690  16.947  44.241  1.00 54.67           N  
ATOM     60  CA  SER L   9      42.883  15.739  44.992  1.00 57.82           C  
ATOM     61  CB  SER L   9      43.979  14.818  44.423  1.00 61.28           C  
ATOM     62  OG  SER L   9      45.247  15.451  44.507  1.00 71.07           O  
ATOM     63  C   SER L   9      43.271  16.090  46.392  1.00 59.63           C  
ATOM     64  O   SER L   9      43.675  17.215  46.682  1.00 62.22           O  
ATOM     65  N   ALA L  10      43.110  15.119  47.313  1.00 53.50           N  
ATOM     66  CA  ALA L  10      43.515  15.330  48.671  1.00 54.55           C  
ATOM     67  CB  ALA L  10      42.581  16.237  49.484  1.00 24.67           C  
ATOM     68  C   ALA L  10      43.558  14.001  49.355  1.00 58.22           C  
ATOM     69  O   ALA L  10      43.064  12.998  48.843  1.00 59.29           O  
ATOM     70  N   ALA L  11      44.208  13.967  50.532  1.00 60.87           N  
ATOM     71  CA  ALA L  11      44.326  12.776  51.319  1.00 60.52           C  
ATOM     72  CB  ALA L  11      45.517  12.809  52.292  1.00 66.81           C  
ATOM     73  C   ALA L  11      43.080  12.642  52.130  1.00 60.20           C  
ATOM     74  O   ALA L  11      42.324  13.596  52.299  1.00 65.58           O  
ATOM     75  N   PRO L  12      42.841  11.466  52.638  1.00 59.38           N  
ATOM     76  CA  PRO L  12      41.661  11.252  53.422  1.00 58.36           C  
ATOM     77  CD  PRO L  12      43.296  10.246  51.989  1.00 57.13           C  
ATOM     78  CB  PRO L  12      41.565   9.741  53.627  1.00 57.38           C  
ATOM     79  CG  PRO L  12      42.271   9.167  52.383  1.00 55.24           C  
ATOM     80  C   PRO L  12      41.719  12.046  54.686  1.00 58.43           C  
ATOM     81  O   PRO L  12      42.796  12.169  55.266  1.00 60.15           O  
ATOM     82  N   GLY L  13      40.571  12.606  55.116  1.00 61.43           N  
ATOM     83  CA  GLY L  13      40.505  13.349  56.339  1.00 60.16           C  
ATOM     84  C   GLY L  13      40.806  14.785  56.050  1.00 59.66           C  
ATOM     85  O   GLY L  13      40.576  15.656  56.886  1.00 61.81           O  
ATOM     86  N   GLN L  14      41.313  15.073  54.841  1.00 59.04           N  
ATOM     87  CA  GLN L  14      41.689  16.414  54.510  1.00 62.25           C  
ATOM     88  CB  GLN L  14      42.806  16.462  53.452  1.00 61.02           C  
ATOM     89  CG  GLN L  14      43.445  17.836  53.274  1.00 74.21           C  
ATOM     90  CD  GLN L  14      44.712  17.657  52.448  1.00 79.60           C  
ATOM     91  OE1 GLN L  14      45.746  17.238  52.963  1.00 83.88           O  
ATOM     92  NE2 GLN L  14      44.631  17.983  51.130  1.00 76.10           N  
ATOM     93  C   GLN L  14      40.477  17.134  54.002  1.00 64.46           C  
ATOM     94  O   GLN L  14      39.418  16.536  53.812  1.00 63.41           O  
ATOM     95  N   LYS L  15      40.589  18.466  53.827  1.00 61.05           N  
ATOM     96  CA  LYS L  15      39.486  19.236  53.324  1.00 59.33           C  
ATOM     97  CB  LYS L  15      39.131  20.435  54.218  1.00 63.62           C  
ATOM     98  CG  LYS L  15      37.957  21.260  53.694  1.00 65.41           C  
ATOM     99  CD  LYS L  15      37.469  22.334  54.667  1.00 69.28           C  
ATOM    100  CE  LYS L  15      36.362  23.215  54.084  1.00 49.74           C  
ATOM    101  NZ  LYS L  15      36.112  24.373  54.968  1.00 51.86           N1+
ATOM    102  C   LYS L  15      39.899  19.781  51.989  1.00 59.52           C  
ATOM    103  O   LYS L  15      41.048  20.182  51.813  1.00 56.32           O  
ATOM    104  N   VAL L  16      38.974  19.789  51.000  0.82 56.39           N  
ATOM    105  CA  VAL L  16      39.312  20.319  49.706  0.82 59.15           C  
ATOM    106  CB  VAL L  16      39.458  19.303  48.610  0.82 55.59           C  
ATOM    107  CG1 VAL L  16      40.595  18.342  48.966  0.82 62.17           C  
ATOM    108  CG2 VAL L  16      38.099  18.629  48.365  0.82 57.49           C  
ATOM    109  C   VAL L  16      38.201  21.211  49.260  0.82 56.10           C  
ATOM    110  O   VAL L  16      37.071  21.112  49.735  0.82 57.90           O  
ATOM    111  N   THR L  17      38.508  22.130  48.324  1.00 55.95           N  
ATOM    112  CA  THR L  17      37.492  23.021  47.847  1.00 51.01           C  
ATOM    113  CB  THR L  17      37.705  24.431  48.316  1.00 55.26           C  
ATOM    114  OG1 THR L  17      36.546  25.215  48.078  1.00 60.97           O  
ATOM    115  CG2 THR L  17      38.919  25.020  47.579  1.00 54.24           C  
ATOM    116  C   THR L  17      37.519  22.997  46.346  1.00 50.60           C  
ATOM    117  O   THR L  17      38.577  22.841  45.737  1.00 51.98           O  
ATOM    118  N   ILE L  18      36.333  23.120  45.710  1.00 44.94           N  
ATOM    119  CA  ILE L  18      36.250  23.112  44.275  1.00 44.11           C  
ATOM    120  CB  ILE L  18      35.454  21.952  43.757  1.00 44.49           C  
ATOM    121  CG1 ILE L  18      36.134  20.635  44.164  1.00 44.09           C  
ATOM    122  CG2 ILE L  18      35.284  22.117  42.239  1.00 40.41           C  
ATOM    123  CD1 ILE L  18      35.246  19.406  43.972  1.00 46.04           C  
ATOM    124  C   ILE L  18      35.557  24.373  43.851  1.00 44.71           C  
ATOM    125  O   ILE L  18      34.422  24.637  44.247  1.00 51.56           O  
ATOM    126  N   SER L  19      36.233  25.186  43.016  1.00 49.70           N  
ATOM    127  CA  SER L  19      35.719  26.464  42.604  1.00 50.98           C  
ATOM    128  CB  SER L  19      36.848  27.467  42.317  1.00 56.71           C  
ATOM    129  OG  SER L  19      36.319  28.717  41.910  1.00 66.62           O  
ATOM    130  C   SER L  19      34.888  26.337  41.361  1.00 50.39           C  
ATOM    131  O   SER L  19      35.081  25.429  40.554  1.00 52.66           O  
ATOM    132  N   CYS L  20      33.927  27.272  41.192  1.00 49.67           N  
ATOM    133  CA  CYS L  20      33.084  27.349  40.032  1.00 49.61           C  
ATOM    134  CB  CYS L  20      31.658  26.805  40.307  1.00 50.11           C  
ATOM    135  SG  CYS L  20      30.514  26.865  38.887  1.00 66.60           S  
ATOM    136  C   CYS L  20      33.011  28.810  39.689  1.00 50.12           C  
ATOM    137  O   CYS L  20      32.443  29.603  40.440  1.00 49.28           O  
ATOM    138  N   SER L  21      33.586  29.213  38.535  1.00 51.77           N  
ATOM    139  CA  SER L  21      33.617  30.613  38.217  1.00 50.13           C  
ATOM    140  CB  SER L  21      35.013  31.107  37.795  1.00 53.91           C  
ATOM    141  OG  SER L  21      34.973  32.494  37.493  1.00 70.27           O  
ATOM    142  C   SER L  21      32.680  30.879  37.080  1.00 53.36           C  
ATOM    143  O   SER L  21      32.684  30.168  36.077  1.00 55.13           O  
ATOM    144  N   GLY L  22      31.865  31.947  37.205  1.00 50.80           N  
ATOM    145  CA  GLY L  22      30.891  32.235  36.191  1.00 52.98           C  
ATOM    146  C   GLY L  22      30.885  33.705  35.913  1.00 59.23           C  
ATOM    147  O   GLY L  22      31.928  34.354  35.923  1.00 59.03           O  
ATOM    148  N   SER L  23      29.686  34.252  35.614  1.00 56.67           N  
ATOM    149  CA  SER L  23      29.532  35.644  35.305  1.00 50.26           C  
ATOM    150  CB  SER L  23      29.368  35.922  33.803  1.00 58.13           C  
ATOM    151  OG  SER L  23      28.171  35.328  33.324  1.00 66.29           O  
ATOM    152  C   SER L  23      28.289  36.123  35.990  1.00 51.87           C  
ATOM    153  O   SER L  23      27.614  35.367  36.683  1.00 52.33           O  
ATOM    154  N   SER L  24      27.966  37.418  35.820  0.77 51.89           N  
ATOM    155  CA  SER L  24      26.848  38.034  36.477  0.77 52.99           C  
ATOM    156  CB  SER L  24      26.817  39.558  36.278  0.77 53.19           C  
ATOM    157  OG  SER L  24      27.980  40.144  36.846  0.62 65.22           O  
ATOM    158  C   SER L  24      25.549  37.481  35.969  0.77 55.02           C  
ATOM    159  O   SER L  24      24.560  37.459  36.698  0.77 49.82           O  
ATOM    160  N   SER L  25      25.504  37.033  34.703  1.00 52.78           N  
ATOM    161  CA  SER L  25      24.279  36.548  34.125  1.00 51.18           C  
ATOM    162  CB  SER L  25      24.369  36.367  32.597  1.00 53.66           C  
ATOM    163  OG  SER L  25      25.330  35.375  32.267  1.00 63.82           O  
ATOM    164  C   SER L  25      23.884  35.228  34.724  1.00 54.16           C  
ATOM    165  O   SER L  25      22.726  34.820  34.627  1.00 54.83           O  
ATOM    166  N   ASN L  26      24.840  34.527  35.361  1.00 46.28           N  
ATOM    167  CA  ASN L  26      24.593  33.212  35.883  1.00 47.70           C  
ATOM    168  CB  ASN L  26      25.713  32.211  35.549  1.00 45.30           C  
ATOM    169  CG  ASN L  26      26.070  32.288  34.078  1.00 52.71           C  
ATOM    170  OD1 ASN L  26      25.205  32.315  33.209  1.00 49.67           O  
ATOM    171  ND2 ASN L  26      27.400  32.337  33.793  1.00 49.03           N  
ATOM    172  C   ASN L  26      24.671  33.281  37.377  1.00 48.64           C  
ATOM    173  O   ASN L  26      23.714  33.606  38.077  1.00 50.71           O  
ATOM    174  N   ILE L  27      25.874  32.973  37.892  1.00 43.44           N  
ATOM    175  CA  ILE L  27      26.118  32.858  39.298  1.00 45.73           C  
ATOM    176  CB  ILE L  27      27.542  32.503  39.622  1.00 48.53           C  
ATOM    177  CG1 ILE L  27      27.878  31.107  39.072  1.00 48.20           C  
ATOM    178  CG2 ILE L  27      27.733  32.622  41.143  1.00 48.71           C  
ATOM    179  CD1 ILE L  27      29.359  30.749  39.172  1.00 48.73           C  
ATOM    180  C   ILE L  27      25.783  34.136  39.989  1.00 51.27           C  
ATOM    181  O   ILE L  27      25.240  34.115  41.094  1.00 53.13           O  
ATOM    182  N   GLY L  28      26.094  35.292  39.381  1.00 46.34           N  
ATOM    183  CA  GLY L  28      25.822  36.507  40.088  1.00 48.24           C  
ATOM    184  C   GLY L  28      24.353  36.609  40.381  1.00 54.40           C  
ATOM    185  O   GLY L  28      23.965  37.005  41.478  1.00 57.26           O  
ATOM    186  N   ASN L  29      23.505  36.320  39.377  1.00 51.18           N  
ATOM    187  CA  ASN L  29      22.072  36.418  39.473  1.00 47.59           C  
ATOM    188  CB  ASN L  29      21.422  36.748  38.126  1.00 50.44           C  
ATOM    189  CG  ASN L  29      21.815  38.184  37.807  1.00 48.35           C  
ATOM    190  OD1 ASN L  29      22.241  38.493  36.696  1.00 48.69           O  
ATOM    191  ND2 ASN L  29      21.669  39.090  38.811  1.00 48.33           N  
ATOM    192  C   ASN L  29      21.346  35.231  40.060  1.00 49.59           C  
ATOM    193  O   ASN L  29      20.299  35.405  40.682  1.00 52.64           O  
ATOM    194  N   ASN L  30      21.839  33.991  39.867  1.00 44.44           N  
ATOM    195  CA  ASN L  30      21.017  32.859  40.216  1.00 40.53           C  
ATOM    196  CB  ASN L  30      20.673  31.991  38.996  1.00 37.58           C  
ATOM    197  CG  ASN L  30      19.854  32.842  38.039  1.00 42.75           C  
ATOM    198  OD1 ASN L  30      18.648  33.003  38.213  1.00 45.44           O  
ATOM    199  ND2 ASN L  30      20.529  33.412  37.006  1.00 60.47           N  
ATOM    200  C   ASN L  30      21.719  31.955  41.187  1.00 45.91           C  
ATOM    201  O   ASN L  30      22.922  32.054  41.409  1.00 47.87           O  
ATOM    202  N   PHE L  31      20.944  31.027  41.788  1.00 46.14           N  
ATOM    203  CA  PHE L  31      21.442  30.094  42.759  1.00 43.76           C  
ATOM    204  CB  PHE L  31      20.317  29.338  43.488  1.00 48.94           C  
ATOM    205  CG  PHE L  31      19.537  30.305  44.311  1.00 47.10           C  
ATOM    206  CD1 PHE L  31      19.973  30.677  45.562  1.00 36.97           C  
ATOM    207  CD2 PHE L  31      18.362  30.833  43.828  1.00 44.06           C  
ATOM    208  CE1 PHE L  31      19.242  31.565  46.317  1.00 43.07           C  
ATOM    209  CE2 PHE L  31      17.630  31.719  44.582  1.00 40.37           C  
ATOM    210  CZ  PHE L  31      18.068  32.086  45.830  1.00 44.26           C  
ATOM    211  C   PHE L  31      22.266  29.057  42.059  1.00 45.23           C  
ATOM    212  O   PHE L  31      22.076  28.789  40.873  1.00 46.19           O  
ATOM    213  N   VAL L  32      23.226  28.452  42.788  1.00 42.50           N  
ATOM    214  CA  VAL L  32      24.071  27.449  42.204  1.00 42.58           C  
ATOM    215  CB  VAL L  32      25.536  27.722  42.401  1.00 41.91           C  
ATOM    216  CG1 VAL L  32      26.344  26.542  41.834  1.00 42.46           C  
ATOM    217  CG2 VAL L  32      25.873  29.076  41.752  1.00 41.29           C  
ATOM    218  C   VAL L  32      23.770  26.133  42.853  1.00 44.75           C  
ATOM    219  O   VAL L  32      23.502  26.057  44.050  1.00 51.31           O  
ATOM    220  N   SER L  33      23.798  25.054  42.043  1.00 42.25           N  
ATOM    221  CA  SER L  33      23.550  23.723  42.527  1.00 40.09           C  
ATOM    222  CB  SER L  33      22.418  23.004  41.777  1.00 36.96           C  
ATOM    223  OG  SER L  33      21.195  23.703  41.938  1.00 57.81           O  
ATOM    224  C   SER L  33      24.800  22.931  42.283  1.00 43.57           C  
ATOM    225  O   SER L  33      25.568  23.235  41.370  1.00 41.98           O  
ATOM    226  N   TRP L  34      25.039  21.892  43.112  1.00 38.77           N  
ATOM    227  CA  TRP L  34      26.202  21.067  42.950  1.00 38.20           C  
ATOM    228  CB  TRP L  34      27.188  21.162  44.129  1.00 37.09           C  
ATOM    229  CG  TRP L  34      27.857  22.515  44.263  1.00 41.48           C  
ATOM    230  CD2 TRP L  34      29.104  22.871  43.643  1.00 41.91           C  
ATOM    231  CD1 TRP L  34      27.448  23.616  44.959  1.00 39.17           C  
ATOM    232  NE1 TRP L  34      28.361  24.633  44.812  1.00 46.34           N  
ATOM    233  CE2 TRP L  34      29.385  24.189  44.002  1.00 45.08           C  
ATOM    234  CE3 TRP L  34      29.945  22.157  42.836  1.00 46.09           C  
ATOM    235  CZ2 TRP L  34      30.517  24.816  43.561  1.00 48.95           C  
ATOM    236  CZ3 TRP L  34      31.084  22.793  42.392  1.00 52.01           C  
ATOM    237  CH2 TRP L  34      31.365  24.096  42.747  1.00 53.57           C  
ATOM    238  C   TRP L  34      25.762  19.653  42.803  1.00 40.96           C  
ATOM    239  O   TRP L  34      24.778  19.195  43.386  1.00 41.33           O  
ATOM    240  N   TYR L  35      26.516  18.932  41.968  1.00 37.24           N  
ATOM    241  CA  TYR L  35      26.185  17.628  41.540  1.00 38.35           C  
ATOM    242  CB  TYR L  35      25.840  17.835  40.072  1.00 34.81           C  
ATOM    243  CG  TYR L  35      24.756  18.871  39.862  1.00 38.73           C  
ATOM    244  CD1 TYR L  35      23.726  19.076  40.763  1.00 42.46           C  
ATOM    245  CD2 TYR L  35      24.777  19.679  38.754  1.00 36.34           C  
ATOM    246  CE1 TYR L  35      22.732  20.005  40.558  1.00 45.62           C  
ATOM    247  CE2 TYR L  35      23.787  20.611  38.537  1.00 42.48           C  
ATOM    248  CZ  TYR L  35      22.755  20.778  39.429  1.00 45.72           C  
ATOM    249  OH  TYR L  35      21.739  21.735  39.201  1.00 43.63           O  
ATOM    250  C   TYR L  35      27.463  16.800  41.616  1.00 42.22           C  
ATOM    251  O   TYR L  35      28.516  17.215  41.163  1.00 46.00           O  
ATOM    252  N   GLN L  36      27.397  15.584  42.176  1.00 43.75           N  
ATOM    253  CA  GLN L  36      28.382  14.510  42.220  1.00 43.33           C  
ATOM    254  CB  GLN L  36      28.494  13.903  43.629  1.00 43.29           C  
ATOM    255  CG  GLN L  36      29.531  12.801  43.843  1.00 46.74           C  
ATOM    256  CD  GLN L  36      29.334  12.322  45.278  1.00 51.96           C  
ATOM    257  OE1 GLN L  36      28.300  11.744  45.612  1.00 56.41           O  
ATOM    258  NE2 GLN L  36      30.344  12.576  46.152  1.00 50.75           N  
ATOM    259  C   GLN L  36      28.159  13.360  41.194  1.00 47.69           C  
ATOM    260  O   GLN L  36      27.104  12.823  40.879  1.00 45.81           O  
ATOM    261  N   GLN L  37      29.176  12.869  40.518  1.00 44.93           N  
ATOM    262  CA  GLN L  37      28.763  11.812  39.646  1.00 44.15           C  
ATOM    263  CB  GLN L  37      28.718  12.213  38.158  1.00 41.55           C  
ATOM    264  CG  GLN L  37      28.248  11.083  37.237  1.00 45.29           C  
ATOM    265  CD  GLN L  37      28.219  11.594  35.800  1.00 52.47           C  
ATOM    266  OE1 GLN L  37      27.734  10.915  34.896  1.00 53.47           O  
ATOM    267  NE2 GLN L  37      28.747  12.828  35.581  1.00 38.96           N  
ATOM    268  C   GLN L  37      29.747  10.715  39.797  1.00 49.39           C  
ATOM    269  O   GLN L  37      30.947  10.921  39.634  1.00 53.62           O  
ATOM    270  N   ARG L  38      29.240   9.520  40.144  1.00 57.14           N  
ATOM    271  CA  ARG L  38      30.056   8.359  40.309  1.00 60.28           C  
ATOM    272  CB  ARG L  38      29.433   7.349  41.288  1.00 58.83           C  
ATOM    273  CG  ARG L  38      30.414   6.330  41.865  1.00 66.50           C  
ATOM    274  CD  ARG L  38      29.762   5.412  42.900  1.00  0.00           C  
ATOM    275  NE  ARG L  38      29.066   6.291  43.882  1.00  0.00           N  
ATOM    276  CZ  ARG L  38      29.745   6.828  44.938  1.00  0.00           C  
ATOM    277  NH1 ARG L  38      31.075   6.566  45.098  1.00  0.00           N1+
ATOM    278  NH2 ARG L  38      29.094   7.634  45.827  1.00  0.00           N  
ATOM    279  C   ARG L  38      30.135   7.724  38.961  1.00 60.58           C  
ATOM    280  O   ARG L  38      29.264   7.939  38.120  1.00 59.20           O  
ATOM    281  N   PRO L  39      31.157   6.960  38.710  1.00 65.00           N  
ATOM    282  CA  PRO L  39      31.244   6.359  37.415  1.00 64.22           C  
ATOM    283  CD  PRO L  39      32.470   7.222  39.279  1.00 65.29           C  
ATOM    284  CB  PRO L  39      32.655   5.783  37.318  1.00 69.02           C  
ATOM    285  CG  PRO L  39      33.477   6.714  38.230  1.00 66.92           C  
ATOM    286  C   PRO L  39      30.137   5.375  37.196  1.00 65.56           C  
ATOM    287  O   PRO L  39      29.896   4.537  38.061  1.00 67.42           O  
ATOM    288  N   GLY L  40      29.445   5.474  36.044  1.00 66.85           N  
ATOM    289  CA  GLY L  40      28.432   4.530  35.671  1.00 68.83           C  
ATOM    290  C   GLY L  40      27.126   4.801  36.355  1.00 75.13           C  
ATOM    291  O   GLY L  40      26.194   4.009  36.219  1.00 78.03           O  
ATOM    292  N   THR L  41      26.992   5.919  37.091  1.00 68.36           N  
ATOM    293  CA  THR L  41      25.740   6.110  37.769  1.00 61.47           C  
ATOM    294  CB  THR L  41      25.851   6.055  39.265  1.00 69.92           C  
ATOM    295  OG1 THR L  41      26.705   7.089  39.735  1.00 83.31           O  
ATOM    296  CG2 THR L  41      26.406   4.681  39.672  1.00 71.75           C  
ATOM    297  C   THR L  41      25.186   7.447  37.419  1.00 59.87           C  
ATOM    298  O   THR L  41      25.874   8.307  36.871  1.00 64.14           O  
ATOM    299  N   ALA L  42      23.885   7.625  37.707  1.00 57.67           N  
ATOM    300  CA  ALA L  42      23.242   8.870  37.449  1.00 54.21           C  
ATOM    301  CB  ALA L  42      21.705   8.803  37.509  1.00 53.09           C  
ATOM    302  C   ALA L  42      23.707   9.836  38.486  1.00 53.83           C  
ATOM    303  O   ALA L  42      24.138   9.553  39.601  1.00 54.48           O  
ATOM    304  N   PRO L  43      23.639  11.002  37.984  1.00 47.58           N  
ATOM    305  CA  PRO L  43      23.930  12.219  38.675  1.00 45.28           C  
ATOM    306  CD  PRO L  43      23.643  11.095  36.530  1.00 42.55           C  
ATOM    307  CB  PRO L  43      23.691  13.199  37.534  1.00 44.08           C  
ATOM    308  CG  PRO L  43      24.024  12.518  36.219  1.00 43.04           C  
ATOM    309  C   PRO L  43      22.907  12.324  39.793  1.00 43.02           C  
ATOM    310  O   PRO L  43      21.768  11.951  39.586  1.00 46.17           O  
ATOM    311  N   LYS L  44      23.264  12.808  40.986  1.00 40.79           N  
ATOM    312  CA  LYS L  44      22.468  13.033  42.183  1.00 43.71           C  
ATOM    313  CB  LYS L  44      22.780  12.065  43.358  1.00 44.50           C  
ATOM    314  CG  LYS L  44      22.066  12.281  44.697  1.00 55.26           C  
ATOM    315  CD  LYS L  44      22.456  11.258  45.766  1.00 61.37           C  
ATOM    316  CE  LYS L  44      22.142  11.708  47.195  1.00 67.64           C  
ATOM    317  NZ  LYS L  44      22.806  10.800  48.155  1.00 74.25           N1+
ATOM    318  C   LYS L  44      22.484  14.490  42.692  1.00 46.13           C  
ATOM    319  O   LYS L  44      23.160  15.421  42.291  1.00 44.08           O  
ATOM    320  N   ILE L  45      21.701  14.858  43.674  1.00 46.26           N  
ATOM    321  CA  ILE L  45      21.856  16.257  43.961  1.00 40.11           C  
ATOM    322  CB  ILE L  45      20.521  16.856  44.216  1.00 38.60           C  
ATOM    323  CG1 ILE L  45      19.883  16.402  45.546  1.00  0.00           C  
ATOM    324  CG2 ILE L  45      19.693  16.291  43.065  1.00  0.00           C  
ATOM    325  CD1 ILE L  45      19.655  14.893  45.629  1.00 39.80           C  
ATOM    326  C   ILE L  45      22.677  16.381  45.215  1.00 44.10           C  
ATOM    327  O   ILE L  45      22.424  15.699  46.207  1.00 48.59           O  
ATOM    328  N   LEU L  46      23.807  17.109  45.148  1.00 44.72           N  
ATOM    329  CA  LEU L  46      24.595  17.324  46.331  0.94 40.93           C  
ATOM    330  CB  LEU L  46      26.084  17.387  45.987  0.94 43.47           C  
ATOM    331  CG  LEU L  46      26.961  17.466  47.234  0.94 47.22           C  
ATOM    332  CD1 LEU L  46      26.541  16.386  48.241  0.93 54.10           C  
ATOM    333  CD2 LEU L  46      28.447  17.362  46.853  0.93 57.06           C  
ATOM    334  C   LEU L  46      24.203  18.535  47.143  1.00 43.68           C  
ATOM    335  O   LEU L  46      24.049  18.455  48.365  1.00 46.61           O  
ATOM    336  N   ILE L  47      24.056  19.702  46.465  1.00 40.54           N  
ATOM    337  CA  ILE L  47      23.780  20.958  47.119  1.00 37.41           C  
ATOM    338  CB  ILE L  47      25.017  21.790  47.333  1.00 40.36           C  
ATOM    339  CG1 ILE L  47      26.015  21.072  48.256  1.00 39.97           C  
ATOM    340  CG2 ILE L  47      24.575  23.162  47.868  1.00 36.54           C  
ATOM    341  CD1 ILE L  47      25.489  20.865  49.673  1.00 49.21           C  
ATOM    342  C   ILE L  47      22.890  21.774  46.224  1.00 47.70           C  
ATOM    343  O   ILE L  47      23.036  21.739  45.002  1.00 46.06           O  
ATOM    344  N   TYR L  48      21.940  22.538  46.812  1.00 45.99           N  
ATOM    345  CA  TYR L  48      21.098  23.391  46.014  1.00 43.46           C  
ATOM    346  CB  TYR L  48      19.704  22.814  45.727  1.00 40.32           C  
ATOM    347  CG  TYR L  48      18.911  22.710  46.987  1.00 44.91           C  
ATOM    348  CD1 TYR L  48      19.067  21.641  47.836  1.00 43.42           C  
ATOM    349  CD2 TYR L  48      18.008  23.690  47.327  1.00 47.90           C  
ATOM    350  CE1 TYR L  48      18.332  21.544  48.994  1.00 49.37           C  
ATOM    351  CE2 TYR L  48      17.268  23.601  48.484  1.00 47.22           C  
ATOM    352  CZ  TYR L  48      17.429  22.525  49.321  1.00 48.06           C  
ATOM    353  OH  TYR L  48      16.676  22.424  50.510  1.00 49.38           O  
ATOM    354  C   TYR L  48      20.932  24.696  46.737  1.00 42.02           C  
ATOM    355  O   TYR L  48      21.178  24.794  47.938  1.00 41.05           O  
ATOM    356  N   GLU L  49      20.517  25.750  46.005  0.88 42.19           N  
ATOM    357  CA  GLU L  49      20.336  27.049  46.599  0.88 42.32           C  
ATOM    358  CB  GLU L  49      19.168  27.132  47.598  0.88 42.94           C  
ATOM    359  CG  GLU L  49      17.793  27.084  46.932  1.00 55.94           C  
ATOM    360  CD  GLU L  49      16.738  27.175  48.024  1.00  0.00           C  
ATOM    361  OE1 GLU L  49      16.791  28.143  48.827  1.00  0.00           O  
ATOM    362  OE2 GLU L  49      15.862  26.270  48.071  1.00  0.00           O1-
ATOM    363  C   GLU L  49      21.590  27.474  47.305  0.88 45.68           C  
ATOM    364  O   GLU L  49      21.556  28.017  48.408  0.88 46.74           O  
ATOM    365  N   ASN L  50      22.737  27.202  46.666  1.00 44.85           N  
ATOM    366  CA  ASN L  50      24.044  27.636  47.063  1.00 42.14           C  
ATOM    367  CB  ASN L  50      24.101  29.144  47.374  1.00 44.81           C  
ATOM    368  CG  ASN L  50      23.876  29.938  46.096  1.00 60.19           C  
ATOM    369  OD1 ASN L  50      24.191  29.480  44.999  1.00 31.81           O  
ATOM    370  ND2 ASN L  50      23.319  31.170  46.241  1.00 39.24           N  
ATOM    371  C   ASN L  50      24.544  26.939  48.290  1.00 45.20           C  
ATOM    372  O   ASN L  50      25.729  26.612  48.356  1.00 45.19           O  
ATOM    373  N   ASN L  51      23.675  26.611  49.269  1.00 45.21           N  
ATOM    374  CA  ASN L  51      24.276  26.071  50.452  1.00 47.31           C  
ATOM    375  CB  ASN L  51      24.558  27.171  51.474  1.00 53.75           C  
ATOM    376  CG  ASN L  51      25.566  26.618  52.444  1.00 84.28           C  
ATOM    377  OD1 ASN L  51      25.981  25.465  52.336  1.00 85.36           O  
ATOM    378  ND2 ASN L  51      25.975  27.464  53.422  1.00 96.36           N  
ATOM    379  C   ASN L  51      23.347  25.104  51.109  1.00 47.93           C  
ATOM    380  O   ASN L  51      23.560  24.717  52.258  1.00 47.22           O  
ATOM    381  N   LYS L  52      22.301  24.657  50.400  1.00 44.31           N  
ATOM    382  CA  LYS L  52      21.350  23.779  51.019  1.00 44.44           C  
ATOM    383  CB  LYS L  52      19.928  23.960  50.465  1.00 46.55           C  
ATOM    384  CG  LYS L  52      19.403  25.393  50.566  1.00 51.78           C  
ATOM    385  CD  LYS L  52      19.331  25.913  51.998  1.00 64.35           C  
ATOM    386  CE  LYS L  52      18.240  25.247  52.834  1.00 45.21           C  
ATOM    387  NZ  LYS L  52      16.906  25.662  52.347  1.00 47.25           N1+
ATOM    388  C   LYS L  52      21.737  22.368  50.716  1.00 44.85           C  
ATOM    389  O   LYS L  52      22.269  22.082  49.646  1.00 42.32           O  
ATOM    390  N   ARG L  53      21.469  21.444  51.665  1.00 45.63           N  
ATOM    391  CA  ARG L  53      21.788  20.058  51.458  1.00 46.07           C  
ATOM    392  CB  ARG L  53      22.737  19.482  52.528  1.00 47.21           C  
ATOM    393  CG  ARG L  53      24.149  20.069  52.474  1.00 52.53           C  
ATOM    394  CD  ARG L  53      25.096  19.541  53.554  1.00 51.34           C  
ATOM    395  NE  ARG L  53      24.596  20.030  54.869  1.00 50.63           N  
ATOM    396  CZ  ARG L  53      23.728  19.274  55.600  1.00 71.75           C  
ATOM    397  NH1 ARG L  53      23.376  18.028  55.170  1.00 59.01           N1+
ATOM    398  NH2 ARG L  53      23.218  19.761  56.769  1.00 60.13           N  
ATOM    399  C   ARG L  53      20.515  19.266  51.535  1.00 47.14           C  
ATOM    400  O   ARG L  53      19.701  19.441  52.442  1.00 49.41           O  
ATOM    401  N   PRO L  54      20.345  18.386  50.585  1.00 46.06           N  
ATOM    402  CA  PRO L  54      19.186  17.538  50.559  1.00 46.50           C  
ATOM    403  CD  PRO L  54      20.862  18.638  49.249  1.00 43.24           C  
ATOM    404  CB  PRO L  54      19.151  16.917  49.164  1.00 40.34           C  
ATOM    405  CG  PRO L  54      19.877  17.952  48.288  1.00 47.64           C  
ATOM    406  C   PRO L  54      19.330  16.532  51.646  1.00 53.89           C  
ATOM    407  O   PRO L  54      20.431  16.374  52.173  1.00 53.99           O  
ATOM    408  N   SER L  55      18.234  15.853  52.020  1.00 60.59           N  
ATOM    409  CA  SER L  55      18.362  14.888  53.063  1.00 63.75           C  
ATOM    410  CB  SER L  55      17.022  14.266  53.489  1.00 68.03           C  
ATOM    411  OG  SER L  55      17.232  13.325  54.529  1.00 75.95           O  
ATOM    412  C   SER L  55      19.241  13.796  52.539  1.00 66.22           C  
ATOM    413  O   SER L  55      19.274  13.517  51.342  1.00 65.30           O  
ATOM    414  N   GLU L  56      19.961  13.137  53.462  1.00 57.09           N  
ATOM    415  CA  GLU L  56      20.854  12.048  53.189  1.00 59.80           C  
ATOM    416  CB  GLU L  56      20.232  11.014  52.238  1.00  0.00           C  
ATOM    417  CG  GLU L  56      20.893   9.640  52.319  1.00  0.00           C  
ATOM    418  CD  GLU L  56      20.371   8.971  53.582  1.00  0.00           C  
ATOM    419  OE1 GLU L  56      20.420   9.625  54.659  1.00  0.00           O  
ATOM    420  OE2 GLU L  56      19.906   7.804  53.489  1.00  0.00           O1-
ATOM    421  C   GLU L  56      22.150  12.513  52.593  1.00 61.60           C  
ATOM    422  O   GLU L  56      22.968  11.687  52.189  1.00 66.92           O  
ATOM    423  N   THR L  57      22.417  13.834  52.576  1.00 55.21           N  
ATOM    424  CA  THR L  57      23.694  14.300  52.102  1.00 55.82           C  
ATOM    425  CB  THR L  57      23.594  15.540  51.265  1.00 52.68           C  
ATOM    426  OG1 THR L  57      23.034  16.597  52.030  1.00  0.00           O  
ATOM    427  CG2 THR L  57      22.703  15.237  50.049  1.00 46.38           C  
ATOM    428  C   THR L  57      24.477  14.638  53.335  1.00 56.00           C  
ATOM    429  O   THR L  57      23.966  15.299  54.239  1.00 54.35           O  
ATOM    430  N   PRO L  58      25.709  14.209  53.397  1.00 55.68           N  
ATOM    431  CA  PRO L  58      26.497  14.418  54.584  1.00 57.25           C  
ATOM    432  CD  PRO L  58      26.118  13.015  52.677  1.00 59.39           C  
ATOM    433  CB  PRO L  58      27.730  13.535  54.426  1.00 58.39           C  
ATOM    434  CG  PRO L  58      27.236  12.387  53.527  1.00 62.02           C  
ATOM    435  C   PRO L  58      26.823  15.857  54.834  1.00 57.15           C  
ATOM    436  O   PRO L  58      26.916  16.637  53.889  1.00 56.58           O  
ATOM    437  N   ASP L  59      27.020  16.202  56.120  1.00 55.33           N  
ATOM    438  CA  ASP L  59      27.275  17.525  56.616  1.00 59.21           C  
ATOM    439  CB  ASP L  59      27.337  17.570  58.150  1.00 65.30           C  
ATOM    440  CG  ASP L  59      27.608  19.012  58.550  1.00 76.39           C  
ATOM    441  OD1 ASP L  59      26.708  19.862  58.323  1.00 81.06           O  
ATOM    442  OD2 ASP L  59      28.719  19.282  59.078  1.00 88.69           O1-
ATOM    443  C   ASP L  59      28.597  18.026  56.127  1.00 57.98           C  
ATOM    444  O   ASP L  59      28.824  19.232  56.060  1.00 55.43           O  
ATOM    445  N   ARG L  60      29.522  17.113  55.797  1.00 54.75           N  
ATOM    446  CA  ARG L  60      30.846  17.507  55.416  1.00 53.57           C  
ATOM    447  CB  ARG L  60      31.823  16.335  55.233  1.00 56.23           C  
ATOM    448  CG  ARG L  60      31.429  15.329  54.156  1.00 55.14           C  
ATOM    449  CD  ARG L  60      32.495  14.251  53.968  1.00 59.29           C  
ATOM    450  NE  ARG L  60      32.072  13.380  52.839  1.00 60.93           N  
ATOM    451  CZ  ARG L  60      31.518  12.159  53.089  1.00 56.64           C  
ATOM    452  NH1 ARG L  60      31.384  11.723  54.374  1.00 58.54           N1+
ATOM    453  NH2 ARG L  60      31.115  11.371  52.051  1.00 53.73           N  
ATOM    454  C   ARG L  60      30.810  18.320  54.158  1.00 55.53           C  
ATOM    455  O   ARG L  60      31.765  19.045  53.877  1.00 55.09           O  
ATOM    456  N   PHE L  61      29.746  18.175  53.336  1.00 50.23           N  
ATOM    457  CA  PHE L  61      29.664  18.936  52.118  1.00 46.61           C  
ATOM    458  CB  PHE L  61      28.889  18.224  50.999  1.00 44.88           C  
ATOM    459  CG  PHE L  61      29.658  17.022  50.567  1.00 50.53           C  
ATOM    460  CD1 PHE L  61      29.490  15.810  51.191  1.00 50.27           C  
ATOM    461  CD2 PHE L  61      30.549  17.099  49.528  1.00 53.44           C  
ATOM    462  CE1 PHE L  61      30.195  14.700  50.789  1.00 49.61           C  
ATOM    463  CE2 PHE L  61      31.255  15.992  49.122  1.00 51.03           C  
ATOM    464  CZ  PHE L  61      31.084  14.785  49.749  1.00 46.95           C  
ATOM    465  C   PHE L  61      28.959  20.237  52.382  1.00 44.08           C  
ATOM    466  O   PHE L  61      27.912  20.270  53.025  1.00 47.88           O  
ATOM    467  N   SER L  62      29.531  21.358  51.887  1.00 45.34           N  
ATOM    468  CA  SER L  62      28.911  22.639  52.090  1.00 47.67           C  
ATOM    469  CB  SER L  62      29.445  23.385  53.324  1.00 45.74           C  
ATOM    470  OG  SER L  62      30.830  23.655  53.161  1.00 48.99           O  
ATOM    471  C   SER L  62      29.187  23.494  50.891  1.00 48.30           C  
ATOM    472  O   SER L  62      30.143  23.254  50.154  1.00 44.55           O  
ATOM    473  N   GLY L  63      28.346  24.530  50.666  1.00 50.95           N  
ATOM    474  CA  GLY L  63      28.535  25.368  49.518  1.00 45.89           C  
ATOM    475  C   GLY L  63      28.582  26.795  49.957  1.00 42.75           C  
ATOM    476  O   GLY L  63      28.091  27.156  51.026  1.00 46.20           O  
ATOM    477  N   SER L  64      29.201  27.647  49.116  1.00 42.37           N  
ATOM    478  CA  SER L  64      29.290  29.045  49.411  1.00 40.82           C  
ATOM    479  CB  SER L  64      30.560  29.442  50.186  1.00 48.04           C  
ATOM    480  OG  SER L  64      31.712  29.235  49.385  1.00 55.45           O  
ATOM    481  C   SER L  64      29.304  29.769  48.107  1.00 43.78           C  
ATOM    482  O   SER L  64      29.529  29.178  47.052  1.00 49.80           O  
ATOM    483  N   LYS L  65      29.038  31.087  48.156  1.00 47.09           N  
ATOM    484  CA  LYS L  65      28.972  31.865  46.956  1.00 51.22           C  
ATOM    485  CB  LYS L  65      27.519  32.019  46.488  1.00 53.44           C  
ATOM    486  CG  LYS L  65      27.305  32.991  45.332  1.00 51.57           C  
ATOM    487  CD  LYS L  65      25.909  32.873  44.722  1.00 56.36           C  
ATOM    488  CE  LYS L  65      25.468  34.100  43.924  1.00 59.74           C  
ATOM    489  NZ  LYS L  65      25.061  35.178  44.853  1.00 67.55           N1+
ATOM    490  C   LYS L  65      29.493  33.230  47.267  1.00 54.94           C  
ATOM    491  O   LYS L  65      29.197  33.792  48.320  1.00 58.58           O  
ATOM    492  N   SER L  66      30.318  33.789  46.358  1.00 58.51           N  
ATOM    493  CA  SER L  66      30.789  35.128  46.549  1.00 56.52           C  
ATOM    494  CB  SER L  66      32.172  35.203  47.219  1.00 58.40           C  
ATOM    495  OG  SER L  66      33.156  34.605  46.388  1.00 74.32           O  
ATOM    496  C   SER L  66      30.917  35.740  45.194  1.00 58.82           C  
ATOM    497  O   SER L  66      31.691  35.278  44.358  1.00 61.15           O  
ATOM    498  N   GLY L  67      30.156  36.818  44.945  1.00 55.75           N  
ATOM    499  CA  GLY L  67      30.247  37.473  43.677  1.00 54.32           C  
ATOM    500  C   GLY L  67      29.864  36.507  42.597  1.00 55.69           C  
ATOM    501  O   GLY L  67      28.805  35.887  42.627  1.00 56.36           O  
ATOM    502  N   THR L  68      30.731  36.435  41.575  1.00 48.94           N  
ATOM    503  CA  THR L  68      30.623  35.639  40.388  1.00 50.56           C  
ATOM    504  CB  THR L  68      31.438  36.189  39.259  1.00 53.34           C  
ATOM    505  OG1 THR L  68      31.099  35.513  38.062  1.00 57.89           O  
ATOM    506  CG2 THR L  68      32.934  36.022  39.569  1.00 53.14           C  
ATOM    507  C   THR L  68      30.999  34.200  40.605  1.00 53.85           C  
ATOM    508  O   THR L  68      30.777  33.373  39.723  1.00 52.82           O  
ATOM    509  N   SER L  69      31.669  33.856  41.723  1.00 49.41           N  
ATOM    510  CA  SER L  69      32.111  32.491  41.853  1.00 49.73           C  
ATOM    511  CB  SER L  69      33.620  32.373  42.113  1.00 50.84           C  
ATOM    512  OG  SER L  69      34.340  32.894  41.006  1.00 67.33           O  
ATOM    513  C   SER L  69      31.418  31.790  42.985  1.00 51.65           C  
ATOM    514  O   SER L  69      30.896  32.413  43.907  1.00 50.27           O  
ATOM    515  N   ALA L  70      31.397  30.439  42.915  1.00 47.48           N  
ATOM    516  CA  ALA L  70      30.805  29.614  43.933  1.00 46.72           C  
ATOM    517  CB  ALA L  70      29.534  28.881  43.466  1.00 51.57           C  
ATOM    518  C   ALA L  70      31.818  28.567  44.294  1.00 47.85           C  
ATOM    519  O   ALA L  70      32.729  28.294  43.514  1.00 52.03           O  
ATOM    520  N   THR L  71      31.729  27.980  45.510  0.85 43.31           N  
ATOM    521  CA  THR L  71      32.699  26.972  45.840  0.85 43.27           C  
ATOM    522  CB  THR L  71      33.874  27.490  46.621  0.85 51.42           C  
ATOM    523  OG1 THR L  71      33.455  27.980  47.884  1.00  0.00           O  
ATOM    524  CG2 THR L  71      34.551  28.603  45.806  1.00  0.00           C  
ATOM    525  C   THR L  71      32.066  25.879  46.651  0.85 44.76           C  
ATOM    526  O   THR L  71      31.191  26.122  47.482  0.85 48.09           O  
ATOM    527  N   LEU L  72      32.512  24.628  46.412  1.00 46.75           N  
ATOM    528  CA  LEU L  72      32.035  23.489  47.145  1.00 43.02           C  
ATOM    529  CB  LEU L  72      31.672  22.304  46.233  1.00 42.76           C  
ATOM    530  CG  LEU L  72      31.159  21.067  46.989  1.00 40.94           C  
ATOM    531  CD1 LEU L  72      29.853  21.367  47.736  1.00 42.22           C  
ATOM    532  CD2 LEU L  72      31.043  19.860  46.042  1.00 40.78           C  
ATOM    533  C   LEU L  72      33.158  23.048  48.035  1.00 49.57           C  
ATOM    534  O   LEU L  72      34.295  22.891  47.585  1.00 49.89           O  
ATOM    535  N   ALA L  73      32.866  22.846  49.337  1.00 48.45           N  
ATOM    536  CA  ALA L  73      33.896  22.454  50.253  1.00 47.18           C  
ATOM    537  CB  ALA L  73      34.045  23.412  51.446  1.00 50.16           C  
ATOM    538  C   ALA L  73      33.553  21.108  50.803  1.00 52.36           C  
ATOM    539  O   ALA L  73      32.402  20.829  51.139  1.00 54.17           O  
ATOM    540  N   ILE L  74      34.567  20.226  50.889  1.00 49.89           N  
ATOM    541  CA  ILE L  74      34.357  18.907  51.404  1.00 51.35           C  
ATOM    542  CB  ILE L  74      34.646  17.841  50.391  1.00 50.40           C  
ATOM    543  CG1 ILE L  74      33.757  18.031  49.151  1.00 52.16           C  
ATOM    544  CG2 ILE L  74      34.460  16.478  51.075  1.00 45.32           C  
ATOM    545  CD1 ILE L  74      34.180  17.167  47.964  1.00 53.74           C  
ATOM    546  C   ILE L  74      35.331  18.714  52.517  1.00 61.06           C  
ATOM    547  O   ILE L  74      36.537  18.892  52.345  1.00 65.77           O  
ATOM    548  N   THR L  75      34.827  18.317  53.696  1.00 61.02           N  
ATOM    549  CA  THR L  75      35.715  18.168  54.805  1.00 61.20           C  
ATOM    550  CB  THR L  75      35.209  18.849  56.036  1.00 66.17           C  
ATOM    551  OG1 THR L  75      34.933  20.213  55.763  1.00 54.68           O  
ATOM    552  CG2 THR L  75      36.297  18.757  57.109  1.00 39.13           C  
ATOM    553  C   THR L  75      35.779  16.710  55.116  1.00 62.08           C  
ATOM    554  O   THR L  75      34.892  15.951  54.735  1.00 70.06           O  
ATOM    555  N   GLY L  76      36.867  16.272  55.780  1.00 64.30           N  
ATOM    556  CA  GLY L  76      36.953  14.900  56.189  1.00 64.01           C  
ATOM    557  C   GLY L  76      36.821  14.022  54.985  1.00 64.93           C  
ATOM    558  O   GLY L  76      35.959  13.147  54.947  1.00 65.62           O  
ATOM    559  N   LEU L  77      37.683  14.226  53.975  1.00 61.62           N  
ATOM    560  CA  LEU L  77      37.587  13.484  52.750  0.87 56.44           C  
ATOM    561  CB  LEU L  77      38.739  13.743  51.767  0.87 56.43           C  
ATOM    562  CG  LEU L  77      38.678  15.097  51.046  0.87 53.20           C  
ATOM    563  CD1 LEU L  77      39.866  15.257  50.086  0.87 54.84           C  
ATOM    564  CD2 LEU L  77      37.335  15.273  50.323  0.87 54.61           C  
ATOM    565  C   LEU L  77      37.607  12.016  53.014  1.00 55.70           C  
ATOM    566  O   LEU L  77      38.368  11.516  53.841  1.00 62.16           O  
ATOM    567  N   GLN L  78      36.736  11.290  52.285  1.00 55.70           N  
ATOM    568  CA  GLN L  78      36.657   9.863  52.386  1.00 56.70           C  
ATOM    569  CB  GLN L  78      35.322   9.365  52.964  1.00 56.65           C  
ATOM    570  CG  GLN L  78      35.118   9.805  54.415  1.00 65.88           C  
ATOM    571  CD  GLN L  78      33.784   9.267  54.906  1.00 77.88           C  
ATOM    572  OE1 GLN L  78      32.812   9.199  54.159  1.00 85.10           O  
ATOM    573  NE2 GLN L  78      33.736   8.869  56.203  1.00 76.89           N  
ATOM    574  C   GLN L  78      36.820   9.311  51.003  1.00 59.69           C  
ATOM    575  O   GLN L  78      36.623  10.011  50.011  1.00 58.08           O  
ATOM    576  N   THR L  79      37.168   8.012  50.902  1.00 63.36           N  
ATOM    577  CA  THR L  79      37.459   7.377  49.643  1.00 64.08           C  
ATOM    578  CB  THR L  79      37.850   5.934  49.787  1.00 68.79           C  
ATOM    579  OG1 THR L  79      38.309   5.423  48.543  1.00  0.00           O  
ATOM    580  CG2 THR L  79      36.628   5.135  50.271  1.00  0.00           C  
ATOM    581  C   THR L  79      36.261   7.423  48.743  1.00 63.27           C  
ATOM    582  O   THR L  79      36.394   7.592  47.532  1.00 66.32           O  
ATOM    583  N   ALA L  80      35.056   7.291  49.321  1.00 62.44           N  
ATOM    584  CA  ALA L  80      33.804   7.243  48.611  1.00 59.46           C  
ATOM    585  CB  ALA L  80      32.594   7.087  49.546  1.00 59.60           C  
ATOM    586  C   ALA L  80      33.605   8.509  47.840  1.00 58.21           C  
ATOM    587  O   ALA L  80      32.915   8.515  46.823  1.00 53.22           O  
ATOM    588  N   ASP L  81      34.175   9.618  48.338  1.00 54.35           N  
ATOM    589  CA  ASP L  81      34.027  10.937  47.791  1.00 52.62           C  
ATOM    590  CB  ASP L  81      34.756  11.994  48.634  1.00 50.40           C  
ATOM    591  CG  ASP L  81      34.091  12.017  50.000  1.00 60.06           C  
ATOM    592  OD1 ASP L  81      32.985  11.427  50.129  1.00 61.80           O  
ATOM    593  OD2 ASP L  81      34.680  12.620  50.935  1.00 60.29           O1-
ATOM    594  C   ASP L  81      34.598  11.009  46.405  1.00 57.97           C  
ATOM    595  O   ASP L  81      34.263  11.920  45.652  1.00 54.68           O  
ATOM    596  N   GLU L  82      35.524  10.102  46.042  1.00 55.19           N  
ATOM    597  CA  GLU L  82      36.107  10.151  44.729  1.00 54.54           C  
ATOM    598  CB  GLU L  82      37.031   8.947  44.475  1.00 55.35           C  
ATOM    599  CG  GLU L  82      37.802   8.980  43.158  1.00 64.91           C  
ATOM    600  CD  GLU L  82      38.680   7.735  43.141  1.00 72.63           C  
ATOM    601  OE1 GLU L  82      38.111   6.613  43.082  1.00 68.67           O  
ATOM    602  OE2 GLU L  82      39.929   7.889  43.198  1.00 69.88           O1-
ATOM    603  C   GLU L  82      34.998  10.125  43.718  1.00 53.27           C  
ATOM    604  O   GLU L  82      34.188   9.201  43.698  1.00 56.26           O  
ATOM    605  N   ALA L  83      34.943  11.157  42.845  1.00 51.42           N  
ATOM    606  CA  ALA L  83      33.894  11.241  41.865  1.00 50.37           C  
ATOM    607  CB  ALA L  83      32.487  11.296  42.482  1.00 46.84           C  
ATOM    608  C   ALA L  83      34.093  12.511  41.097  1.00 51.55           C  
ATOM    609  O   ALA L  83      35.058  13.240  41.323  1.00 53.49           O  
ATOM    610  N   GLU L  84      33.185  12.788  40.137  1.00 48.75           N  
ATOM    611  CA  GLU L  84      33.249  13.994  39.357  1.00 48.54           C  
ATOM    612  CB  GLU L  84      32.820  13.793  37.893  1.00 56.72           C  
ATOM    613  CG  GLU L  84      33.762  12.928  37.056  1.00 47.34           C  
ATOM    614  CD  GLU L  84      33.058  12.646  35.735  1.00  0.00           C  
ATOM    615  OE1 GLU L  84      31.943  12.061  35.781  1.00  0.00           O  
ATOM    616  OE2 GLU L  84      33.617  13.016  34.667  1.00  0.00           O1-
ATOM    617  C   GLU L  84      32.246  14.928  39.960  1.00 50.08           C  
ATOM    618  O   GLU L  84      31.176  14.498  40.371  1.00 50.81           O  
ATOM    619  N   TYR L  85      32.555  16.235  40.050  1.00 45.99           N  
ATOM    620  CA  TYR L  85      31.611  17.146  40.638  1.00 46.72           C  
ATOM    621  CB  TYR L  85      32.152  17.865  41.887  1.00 47.21           C  
ATOM    622  CG  TYR L  85      32.321  16.861  42.973  1.00 49.42           C  
ATOM    623  CD1 TYR L  85      33.434  16.056  43.021  1.00 49.61           C  
ATOM    624  CD2 TYR L  85      31.364  16.732  43.952  1.00 49.53           C  
ATOM    625  CE1 TYR L  85      33.585  15.131  44.027  1.00 48.85           C  
ATOM    626  CE2 TYR L  85      31.510  15.808  44.959  1.00 51.00           C  
ATOM    627  CZ  TYR L  85      32.622  15.004  44.998  1.00 52.51           C  
ATOM    628  OH  TYR L  85      32.780  14.054  46.030  1.00 54.25           O  
ATOM    629  C   TYR L  85      31.308  18.223  39.641  1.00 48.92           C  
ATOM    630  O   TYR L  85      32.218  18.750  39.001  1.00 50.93           O  
ATOM    631  N   TYR L  86      30.009  18.574  39.488  1.00 41.97           N  
ATOM    632  CA  TYR L  86      29.630  19.592  38.545  1.00 40.60           C  
ATOM    633  CB  TYR L  86      28.762  19.086  37.373  1.00 38.37           C  
ATOM    634  CG  TYR L  86      29.498  18.073  36.559  1.00 41.91           C  
ATOM    635  CD1 TYR L  86      30.275  18.448  35.489  1.00 43.93           C  
ATOM    636  CD2 TYR L  86      29.411  16.734  36.861  1.00 41.28           C  
ATOM    637  CE1 TYR L  86      30.947  17.514  34.735  1.00 43.32           C  
ATOM    638  CE2 TYR L  86      30.081  15.793  36.110  1.00 42.72           C  
ATOM    639  CZ  TYR L  86      30.852  16.181  35.042  1.00 47.07           C  
ATOM    640  OH  TYR L  86      31.541  15.225  34.267  1.00 51.40           O  
ATOM    641  C   TYR L  86      28.785  20.634  39.224  1.00 41.01           C  
ATOM    642  O   TYR L  86      27.894  20.319  40.015  1.00 41.03           O  
ATOM    643  N   CYS L  87      29.065  21.924  38.928  1.00 38.32           N  
ATOM    644  CA  CYS L  87      28.246  23.004  39.410  1.00 40.90           C  
ATOM    645  CB  CYS L  87      29.036  24.297  39.764  1.00 38.14           C  
ATOM    646  SG  CYS L  87      30.093  24.920  38.414  1.00 73.52           S  
ATOM    647  C   CYS L  87      27.283  23.323  38.301  1.00 40.70           C  
ATOM    648  O   CYS L  87      27.502  22.937  37.154  1.00 42.60           O  
ATOM    649  N   ALA L  88      26.154  23.992  38.615  1.00 38.24           N  
ATOM    650  CA  ALA L  88      25.237  24.334  37.562  1.00 37.98           C  
ATOM    651  CB  ALA L  88      24.207  23.237  37.255  1.00 34.38           C  
ATOM    652  C   ALA L  88      24.464  25.546  37.982  1.00 37.45           C  
ATOM    653  O   ALA L  88      24.212  25.747  39.170  1.00 40.26           O  
ATOM    654  N   THR L  89      24.087  26.402  37.003  1.00 32.73           N  
ATOM    655  CA  THR L  89      23.283  27.556  37.312  1.00 37.03           C  
ATOM    656  CB  THR L  89      24.092  28.745  37.751  1.00 35.06           C  
ATOM    657  OG1 THR L  89      23.233  29.791  38.183  1.00  0.00           O  
ATOM    658  CG2 THR L  89      24.966  29.222  36.577  1.00 56.34           C  
ATOM    659  C   THR L  89      22.519  27.960  36.082  1.00 40.74           C  
ATOM    660  O   THR L  89      22.890  27.615  34.964  1.00 39.88           O  
ATOM    661  N   TRP L  90      21.407  28.699  36.266  1.00 38.00           N  
ATOM    662  CA  TRP L  90      20.641  29.203  35.159  1.00 42.79           C  
ATOM    663  CB  TRP L  90      19.201  29.592  35.517  1.00 39.09           C  
ATOM    664  CG  TRP L  90      18.427  30.156  34.352  1.00 42.75           C  
ATOM    665  CD2 TRP L  90      17.668  29.374  33.415  1.00 39.68           C  
ATOM    666  CD1 TRP L  90      18.287  31.456  33.970  1.00 40.89           C  
ATOM    667  NE1 TRP L  90      17.479  31.538  32.862  1.00 47.24           N  
ATOM    668  CE2 TRP L  90      17.094  30.264  32.506  1.00 38.92           C  
ATOM    669  CE3 TRP L  90      17.464  28.027  33.319  1.00 48.08           C  
ATOM    670  CZ2 TRP L  90      16.305  29.819  31.483  1.00 51.58           C  
ATOM    671  CZ3 TRP L  90      16.670  27.582  32.285  1.00 52.04           C  
ATOM    672  CH2 TRP L  90      16.102  28.461  31.386  1.00 54.09           C  
ATOM    673  C   TRP L  90      21.331  30.437  34.667  1.00 45.24           C  
ATOM    674  O   TRP L  90      21.976  31.133  35.450  1.00 43.61           O  
ATOM    675  N   SER L  91      21.231  30.719  33.349  1.00 46.51           N  
ATOM    676  CA  SER L  91      21.868  31.881  32.792  1.00 47.56           C  
ATOM    677  CB  SER L  91      22.974  31.537  31.780  1.00 55.84           C  
ATOM    678  OG  SER L  91      23.554  32.732  31.274  1.00  0.00           O  
ATOM    679  C   SER L  91      20.841  32.682  32.046  1.00 50.81           C  
ATOM    680  O   SER L  91      20.134  32.181  31.175  1.00 51.83           O  
ATOM    681  N   ALA L  92      20.769  33.974  32.411  1.00 56.56           N  
ATOM    682  CA  ALA L  92      19.899  35.028  31.964  1.00 60.29           C  
ATOM    683  CB  ALA L  92      19.988  36.274  32.860  1.00 66.11           C  
ATOM    684  C   ALA L  92      20.163  35.479  30.557  1.00 62.47           C  
ATOM    685  O   ALA L  92      19.288  36.108  29.963  1.00 63.29           O  
ATOM    686  N   SER L  93      21.393  35.252  30.044  1.00 63.66           N  
ATOM    687  CA  SER L  93      21.893  35.740  28.777  1.00 61.40           C  
ATOM    688  CB  SER L  93      23.259  35.154  28.383  1.00 67.59           C  
ATOM    689  OG  SER L  93      24.245  35.557  29.319  1.00 61.19           O  
ATOM    690  C   SER L  93      20.943  35.471  27.647  1.00 60.42           C  
ATOM    691  O   SER L  93      19.857  34.926  27.831  1.00 62.23           O  
ATOM    692  N   LEU L  94      21.386  35.800  26.413  1.00 61.11           N  
ATOM    693  CA  LEU L  94      20.508  35.917  25.282  1.00 65.92           C  
ATOM    694  CB  LEU L  94      21.270  36.091  23.963  1.00 62.93           C  
ATOM    695  CG  LEU L  94      20.333  36.222  22.754  1.00 71.21           C  
ATOM    696  CD1 LEU L  94      19.430  37.456  22.898  1.00 77.01           C  
ATOM    697  CD2 LEU L  94      21.116  36.212  21.433  1.00 67.99           C  
ATOM    698  C   LEU L  94      19.612  34.744  25.128  1.00 66.76           C  
ATOM    699  O   LEU L  94      18.400  34.935  25.184  1.00 63.81           O  
ATOM    700  N   SER L  95      20.139  33.518  24.971  1.00 56.52           N  
ATOM    701  CA  SER L  95      19.229  32.412  24.996  1.00 58.60           C  
ATOM    702  CB  SER L  95      19.557  31.294  23.996  1.00 61.85           C  
ATOM    703  OG  SER L  95      19.310  31.737  22.672  1.00 71.48           O  
ATOM    704  C   SER L  95      19.401  31.839  26.357  1.00 53.85           C  
ATOM    705  O   SER L  95      20.454  31.283  26.673  1.00 55.83           O  
ATOM    706  N   SER L  96      18.353  31.951  27.197  1.00 51.96           N  
ATOM    707  CA  SER L  96      18.470  31.513  28.557  1.00 55.79           C  
ATOM    708  CB  SER L  96      17.241  31.847  29.420  1.00 54.40           C  
ATOM    709  OG  SER L  96      17.089  33.254  29.536  1.00  0.00           O  
ATOM    710  C   SER L  96      18.643  30.033  28.562  1.00 55.46           C  
ATOM    711  O   SER L  96      18.060  29.319  27.747  1.00 55.22           O  
ATOM    712  N   ALA L  97      19.471  29.527  29.498  1.00 53.90           N  
ATOM    713  CA  ALA L  97      19.701  28.117  29.527  1.00 55.39           C  
ATOM    714  CB  ALA L  97      20.622  27.631  28.394  1.00 62.62           C  
ATOM    715  C   ALA L  97      20.364  27.757  30.817  1.00 54.80           C  
ATOM    716  O   ALA L  97      20.755  28.605  31.614  1.00 57.96           O  
ATOM    717  N   ARG L  98      20.456  26.445  31.070  1.00 43.14           N  
ATOM    718  CA  ARG L  98      21.132  25.934  32.224  1.00 42.37           C  
ATOM    719  CB  ARG L  98      20.657  24.527  32.589  1.00 42.06           C  
ATOM    720  CG  ARG L  98      19.231  24.455  33.113  1.00 47.91           C  
ATOM    721  CD  ARG L  98      19.210  24.340  34.629  1.00  0.00           C  
ATOM    722  NE  ARG L  98      20.069  23.178  34.995  1.00  0.00           N  
ATOM    723  CZ  ARG L  98      21.413  23.351  35.184  1.00 37.33           C  
ATOM    724  NH1 ARG L  98      21.974  24.597  35.129  1.00  0.00           N1+
ATOM    725  NH2 ARG L  98      22.220  22.280  35.416  1.00  0.00           N  
ATOM    726  C   ARG L  98      22.553  25.741  31.808  1.00 46.31           C  
ATOM    727  O   ARG L  98      22.819  25.239  30.717  1.00 49.01           O  
ATOM    728  N   VAL L  99      23.519  26.126  32.660  0.90 45.68           N  
ATOM    729  CA  VAL L  99      24.882  25.890  32.291  0.81 41.95           C  
ATOM    730  CB  VAL L  99      25.727  27.133  32.246  0.81 43.97           C  
ATOM    731  CG1 VAL L  99      27.159  26.738  31.841  0.68 51.15           C  
ATOM    732  CG2 VAL L  99      25.071  28.151  31.296  0.68 50.72           C  
ATOM    733  C   VAL L  99      25.487  24.974  33.311  0.90 43.35           C  
ATOM    734  O   VAL L  99      25.247  25.102  34.512  0.90 45.95           O  
ATOM    735  N   PHE L 100      26.286  24.002  32.836  1.00 42.03           N  
ATOM    736  CA  PHE L 100      26.988  23.105  33.710  1.00 46.96           C  
ATOM    737  CB  PHE L 100      26.932  21.620  33.296  1.00 47.71           C  
ATOM    738  CG  PHE L 100      25.616  21.004  33.631  1.00 46.45           C  
ATOM    739  CD1 PHE L 100      24.534  21.100  32.787  1.00 48.18           C  
ATOM    740  CD2 PHE L 100      25.475  20.297  34.801  1.00 47.61           C  
ATOM    741  CE1 PHE L 100      23.334  20.512  33.118  1.00 48.44           C  
ATOM    742  CE2 PHE L 100      24.279  19.708  35.137  1.00 48.73           C  
ATOM    743  CZ  PHE L 100      23.202  19.815  34.294  1.00 49.46           C  
ATOM    744  C   PHE L 100      28.432  23.461  33.600  1.00 48.25           C  
ATOM    745  O   PHE L 100      28.888  23.949  32.567  1.00 50.36           O  
ATOM    746  N   GLY L 101      29.192  23.237  34.686  1.00 48.24           N  
ATOM    747  CA  GLY L 101      30.601  23.482  34.635  1.00 44.28           C  
ATOM    748  C   GLY L 101      31.211  22.315  33.920  1.00 45.17           C  
ATOM    749  O   GLY L 101      30.536  21.335  33.616  1.00 44.07           O  
ATOM    750  N   THR L 102      32.525  22.408  33.647  1.00 46.21           N  
ATOM    751  CA  THR L 102      33.296  21.424  32.940  1.00 44.08           C  
ATOM    752  CB  THR L 102      34.693  21.895  32.643  1.00 35.66           C  
ATOM    753  OG1 THR L 102      35.380  22.185  33.851  1.00 36.05           O  
ATOM    754  CG2 THR L 102      34.620  23.151  31.758  1.00 36.98           C  
ATOM    755  C   THR L 102      33.397  20.169  33.751  1.00 48.97           C  
ATOM    756  O   THR L 102      33.568  19.083  33.201  1.00 47.49           O  
ATOM    757  N   GLY L 103      33.357  20.286  35.090  1.00 48.27           N  
ATOM    758  CA  GLY L 103      33.442  19.123  35.928  1.00 49.69           C  
ATOM    759  C   GLY L 103      34.820  19.066  36.512  1.00 48.12           C  
ATOM    760  O   GLY L 103      35.802  19.473  35.892  1.00 46.59           O  
ATOM    761  N   THR L 104      34.914  18.554  37.755  1.00 45.79           N  
ATOM    762  CA  THR L 104      36.166  18.413  38.440  1.00 44.87           C  
ATOM    763  CB  THR L 104      36.239  19.185  39.726  1.00 48.67           C  
ATOM    764  OG1 THR L 104      35.183  18.784  40.580  1.00 50.99           O  
ATOM    765  CG2 THR L 104      36.119  20.681  39.460  1.00 49.65           C  
ATOM    766  C   THR L 104      36.284  16.990  38.869  1.00 49.30           C  
ATOM    767  O   THR L 104      35.381  16.448  39.502  1.00 46.82           O  
ATOM    768  N   ARG L 105      37.417  16.339  38.563  1.00 48.95           N  
ATOM    769  CA  ARG L 105      37.559  14.990  39.020  1.00 44.68           C  
ATOM    770  CB  ARG L 105      38.368  14.093  38.066  1.00 47.10           C  
ATOM    771  CG  ARG L 105      38.602  12.672  38.591  1.00 59.86           C  
ATOM    772  CD  ARG L 105      37.328  11.848  38.785  1.00 69.92           C  
ATOM    773  NE  ARG L 105      36.850  11.400  37.448  1.00 58.57           N  
ATOM    774  CZ  ARG L 105      35.962  10.366  37.371  1.00 84.88           C  
ATOM    775  NH1 ARG L 105      35.557   9.736  38.512  1.00 74.37           N1+
ATOM    776  NH2 ARG L 105      35.476   9.964  36.160  1.00 63.88           N  
ATOM    777  C   ARG L 105      38.299  15.061  40.315  1.00 46.28           C  
ATOM    778  O   ARG L 105      39.404  15.593  40.385  1.00 47.51           O  
ATOM    779  N   ILE L 106      37.691  14.517  41.384  1.00 46.06           N  
ATOM    780  CA  ILE L 106      38.331  14.549  42.665  1.00 45.63           C  
ATOM    781  CB  ILE L 106      37.400  14.876  43.799  1.00 48.99           C  
ATOM    782  CG1 ILE L 106      38.157  14.894  45.141  1.00  0.00           C  
ATOM    783  CG2 ILE L 106      36.236  13.873  43.759  1.00  0.00           C  
ATOM    784  CD1 ILE L 106      39.166  16.030  45.284  1.00 51.28           C  
ATOM    785  C   ILE L 106      38.905  13.201  42.936  1.00 52.20           C  
ATOM    786  O   ILE L 106      38.215  12.183  42.896  1.00 50.49           O  
ATOM    787  N   THR L 107      40.224  13.165  43.206  1.00 52.16           N  
ATOM    788  CA  THR L 107      40.842  11.905  43.483  1.00 53.31           C  
ATOM    789  CB  THR L 107      42.066  11.653  42.654  1.00 58.56           C  
ATOM    790  OG1 THR L 107      41.745  11.699  41.271  1.00 60.23           O  
ATOM    791  CG2 THR L 107      42.624  10.268  43.009  1.00 56.10           C  
ATOM    792  C   THR L 107      41.255  11.919  44.919  1.00 54.60           C  
ATOM    793  O   THR L 107      41.766  12.917  45.428  1.00 52.25           O  
ATOM    794  N   VAL L 108      41.020  10.793  45.620  1.00 48.34           N  
ATOM    795  CA  VAL L 108      41.389  10.729  47.004  1.00 52.65           C  
ATOM    796  CB  VAL L 108      40.324  10.113  47.860  1.00 50.04           C  
ATOM    797  CG1 VAL L 108      40.843  10.033  49.306  1.00 55.75           C  
ATOM    798  CG2 VAL L 108      39.033  10.937  47.701  1.00 50.02           C  
ATOM    799  C   VAL L 108      42.604   9.863  47.109  1.00 58.84           C  
ATOM    800  O   VAL L 108      42.565   8.683  46.766  1.00 59.27           O  
ATOM    801  N   LEU L 109      43.720  10.435  47.605  1.00 63.00           N  
ATOM    802  CA  LEU L 109      44.945   9.698  47.730  1.00 62.36           C  
ATOM    803  CB  LEU L 109      46.057  10.458  48.483  1.00 59.24           C  
ATOM    804  CG  LEU L 109      46.692  11.632  47.707  1.00 57.58           C  
ATOM    805  CD1 LEU L 109      47.521  11.130  46.515  1.00 57.48           C  
ATOM    806  CD2 LEU L 109      45.652  12.689  47.306  1.00 63.10           C  
ATOM    807  C   LEU L 109      44.682   8.408  48.499  1.00 67.53           C  
ATOM    808  O   LEU L 109      44.555   8.479  49.751  1.00 66.03           O  
ATOM    809  OXT LEU L 109      44.625   7.331  47.848  1.00  0.00           O1-
TER     810      LEU L 109 
ATOM    811  N   GLY H 110       7.311   4.987  45.075  1.00 69.17           N1+
ATOM    812  CA  GLY H 110       8.738   5.179  44.737  1.00 75.50           C  
ATOM    813  C   GLY H 110       8.872   6.025  43.515  1.00 69.80           C  
ATOM    814  O   GLY H 110       8.410   5.657  42.437  1.00 70.80           O  
ATOM    815  N   VAL H 111       9.537   7.186  43.656  1.00 64.96           N  
ATOM    816  CA  VAL H 111       9.684   8.080  42.548  1.00 59.11           C  
ATOM    817  CB  VAL H 111      10.264   9.409  42.941  1.00 59.19           C  
ATOM    818  CG1 VAL H 111      10.530  10.238  41.676  1.00 54.01           C  
ATOM    819  CG2 VAL H 111       9.301  10.085  43.928  1.00 54.13           C  
ATOM    820  C   VAL H 111      10.612   7.446  41.568  1.00 57.32           C  
ATOM    821  O   VAL H 111      11.605   6.827  41.950  1.00 55.84           O  
ATOM    822  N   GLN H 112      10.304   7.565  40.261  1.00 54.52           N  
ATOM    823  CA  GLN H 112      11.181   6.919  39.334  1.00 52.13           C  
ATOM    824  CB  GLN H 112      10.860   5.421  39.224  1.00 56.12           C  
ATOM    825  CG  GLN H 112      11.895   4.586  38.478  1.00 67.78           C  
ATOM    826  CD  GLN H 112      11.529   3.132  38.734  1.00 78.39           C  
ATOM    827  OE1 GLN H 112      12.200   2.215  38.266  1.00 79.79           O  
ATOM    828  NE2 GLN H 112      10.436   2.909  39.514  1.00 83.82           N  
ATOM    829  C   GLN H 112      11.039   7.549  37.979  1.00 51.62           C  
ATOM    830  O   GLN H 112       9.967   8.017  37.602  1.00 52.59           O  
ATOM    831  N   LEU H 113      12.160   7.598  37.233  1.00 49.16           N  
ATOM    832  CA  LEU H 113      12.189   8.093  35.885  1.00 49.68           C  
ATOM    833  CB  LEU H 113      13.029   9.371  35.717  1.00 49.43           C  
ATOM    834  CG  LEU H 113      12.465  10.604  36.444  1.00 49.26           C  
ATOM    835  CD1 LEU H 113      13.361  11.838  36.226  1.00 48.61           C  
ATOM    836  CD2 LEU H 113      11.005  10.870  36.044  1.00 49.42           C  
ATOM    837  C   LEU H 113      12.865   7.035  35.072  1.00 52.71           C  
ATOM    838  O   LEU H 113      13.927   6.544  35.450  1.00 54.87           O  
ATOM    839  N   VAL H 114      12.260   6.631  33.936  1.00 52.28           N  
ATOM    840  CA  VAL H 114      12.895   5.619  33.140  1.00 49.43           C  
ATOM    841  CB  VAL H 114      12.154   4.314  33.160  1.00 54.17           C  
ATOM    842  CG1 VAL H 114      12.906   3.303  32.280  1.00 49.56           C  
ATOM    843  CG2 VAL H 114      11.991   3.865  34.622  1.00 52.48           C  
ATOM    844  C   VAL H 114      12.901   6.084  31.716  1.00 52.36           C  
ATOM    845  O   VAL H 114      11.843   6.272  31.117  1.00 52.42           O  
ATOM    846  N   GLU H 115      14.102   6.271  31.131  1.00 47.98           N  
ATOM    847  CA  GLU H 115      14.171   6.697  29.763  1.00 49.98           C  
ATOM    848  CB  GLU H 115      15.293   7.712  29.469  1.00 50.01           C  
ATOM    849  CG  GLU H 115      16.664   7.349  30.041  1.00 54.74           C  
ATOM    850  CD  GLU H 115      16.696   7.752  31.512  1.00 57.73           C  
ATOM    851  OE1 GLU H 115      16.324   6.907  32.369  1.00 57.34           O  
ATOM    852  OE2 GLU H 115      17.101   8.910  31.799  1.00 45.91           O1-
ATOM    853  C   GLU H 115      14.275   5.512  28.856  1.00 52.96           C  
ATOM    854  O   GLU H 115      14.774   4.454  29.235  1.00 58.37           O  
ATOM    855  N   SER H 116      13.767   5.670  27.615  1.00 51.31           N  
ATOM    856  CA  SER H 116      13.791   4.603  26.656  1.00 51.06           C  
ATOM    857  CB  SER H 116      12.498   3.765  26.625  1.00 55.44           C  
ATOM    858  OG  SER H 116      12.307   3.099  27.863  1.00 63.63           O  
ATOM    859  C   SER H 116      13.910   5.210  25.295  1.00 55.74           C  
ATOM    860  O   SER H 116      13.808   6.425  25.129  1.00 53.16           O  
ATOM    861  N   GLY H 117      14.139   4.355  24.279  1.00 55.87           N  
ATOM    862  CA  GLY H 117      14.170   4.808  22.916  1.00 53.46           C  
ATOM    863  C   GLY H 117      15.570   5.030  22.422  1.00 60.88           C  
ATOM    864  O   GLY H 117      15.754   5.440  21.277  1.00 61.25           O  
ATOM    865  N   GLY H 118      16.603   4.764  23.241  1.00 61.49           N  
ATOM    866  CA  GLY H 118      17.934   5.000  22.756  1.00 53.85           C  
ATOM    867  C   GLY H 118      18.316   3.895  21.825  1.00 62.78           C  
ATOM    868  O   GLY H 118      17.661   2.856  21.769  1.00 61.42           O  
ATOM    869  N   GLY H 119      19.412   4.101  21.063  1.00 61.50           N  
ATOM    870  CA  GLY H 119      19.854   3.091  20.144  1.00 58.62           C  
ATOM    871  C   GLY H 119      20.850   3.698  19.202  1.00 60.54           C  
ATOM    872  O   GLY H 119      21.288   4.833  19.380  1.00 63.49           O  
ATOM    873  N   VAL H 120      21.236   2.925  18.164  1.00 63.27           N  
ATOM    874  CA  VAL H 120      22.195   3.368  17.192  1.00 58.65           C  
ATOM    875  CB  VAL H 120      23.095   2.267  16.711  1.00 59.16           C  
ATOM    876  CG1 VAL H 120      24.044   2.835  15.644  1.00 63.75           C  
ATOM    877  CG2 VAL H 120      23.810   1.648  17.923  1.00 60.01           C  
ATOM    878  C   VAL H 120      21.446   3.880  16.000  1.00 61.89           C  
ATOM    879  O   VAL H 120      20.465   3.279  15.567  1.00 66.24           O  
ATOM    880  N   VAL H 121      21.889   5.028  15.444  1.00 58.78           N  
ATOM    881  CA  VAL H 121      21.230   5.579  14.294  1.00 57.55           C  
ATOM    882  CB  VAL H 121      20.177   6.591  14.642  1.00 53.81           C  
ATOM    883  CG1 VAL H 121      18.995   5.863  15.301  1.00 66.15           C  
ATOM    884  CG2 VAL H 121      20.808   7.648  15.564  1.00 56.94           C  
ATOM    885  C   VAL H 121      22.245   6.249  13.419  1.00 61.71           C  
ATOM    886  O   VAL H 121      23.337   6.605  13.860  1.00 60.45           O  
ATOM    887  N   GLN H 122      21.908   6.411  12.124  1.00 60.86           N  
ATOM    888  CA  GLN H 122      22.800   7.058  11.205  1.00 62.60           C  
ATOM    889  CB  GLN H 122      22.628   6.621   9.740  1.00 68.41           C  
ATOM    890  CG  GLN H 122      23.026   5.165   9.486  1.00 77.34           C  
ATOM    891  CD  GLN H 122      22.831   4.874   8.005  1.00 95.09           C  
ATOM    892  OE1 GLN H 122      22.334   5.713   7.256  1.00 92.43           O  
ATOM    893  NE2 GLN H 122      23.238   3.652   7.566  1.00101.92           N  
ATOM    894  C   GLN H 122      22.547   8.528  11.284  1.00 61.82           C  
ATOM    895  O   GLN H 122      21.474   8.974  11.685  1.00 60.19           O  
ATOM    896  N   PRO H 123      23.529   9.296  10.907  1.00 61.06           N  
ATOM    897  CA  PRO H 123      23.383  10.719  10.980  1.00 58.62           C  
ATOM    898  CD  PRO H 123      24.913   8.882  11.070  1.00 62.42           C  
ATOM    899  CB  PRO H 123      24.781  11.293  10.766  1.00 58.11           C  
ATOM    900  CG  PRO H 123      25.706  10.182  11.297  1.00 63.78           C  
ATOM    901  C   PRO H 123      22.360  11.189  10.007  1.00 56.38           C  
ATOM    902  O   PRO H 123      22.171  10.544   8.977  1.00 58.16           O  
ATOM    903  N   GLY H 124      21.664  12.293  10.337  1.00 57.07           N  
ATOM    904  CA  GLY H 124      20.680  12.845   9.457  1.00 58.46           C  
ATOM    905  C   GLY H 124      19.370  12.175   9.724  1.00 58.62           C  
ATOM    906  O   GLY H 124      18.344  12.562   9.170  1.00 61.58           O  
ATOM    907  N   LYS H 125      19.361  11.151  10.595  1.00 58.68           N  
ATOM    908  CA  LYS H 125      18.126  10.473  10.851  1.00 56.84           C  
ATOM    909  CB  LYS H 125      18.256   8.954  11.026  1.00 58.48           C  
ATOM    910  CG  LYS H 125      18.534   8.229   9.710  1.00 66.40           C  
ATOM    911  CD  LYS H 125      18.839   6.745   9.891  1.00 71.51           C  
ATOM    912  CE  LYS H 125      17.664   5.974  10.486  1.00  0.00           C  
ATOM    913  NZ  LYS H 125      16.470   6.156   9.633  1.00  0.00           N1+
ATOM    914  C   LYS H 125      17.512  11.038  12.089  1.00 63.50           C  
ATOM    915  O   LYS H 125      18.003  12.017  12.649  1.00 60.89           O  
ATOM    916  N   SER H 126      16.375  10.456  12.521  0.93 66.57           N  
ATOM    917  CA  SER H 126      15.733  10.972  13.695  0.93 64.98           C  
ATOM    918  CB  SER H 126      14.421  11.719  13.399  0.93 61.74           C  
ATOM    919  OG  SER H 126      13.509  10.861  12.733  0.93 68.20           O  
ATOM    920  C   SER H 126      15.437   9.862  14.660  0.93 65.21           C  
ATOM    921  O   SER H 126      15.337   8.693  14.289  0.93 67.68           O  
ATOM    922  N   LEU H 127      15.329  10.223  15.959  1.00 62.23           N  
ATOM    923  CA  LEU H 127      15.039   9.262  16.985  1.00 57.02           C  
ATOM    924  CB  LEU H 127      16.312   8.733  17.664  1.00 55.40           C  
ATOM    925  CG  LEU H 127      16.081   7.553  18.622  1.00 56.04           C  
ATOM    926  CD1 LEU H 127      15.566   6.319  17.865  1.00 57.65           C  
ATOM    927  CD2 LEU H 127      17.347   7.252  19.441  1.00 55.69           C  
ATOM    928  C   LEU H 127      14.199   9.950  18.025  1.00 54.73           C  
ATOM    929  O   LEU H 127      14.316  11.157  18.230  1.00 57.06           O  
ATOM    930  N   ARG H 128      13.309   9.197  18.704  0.88 48.03           N  
ATOM    931  CA  ARG H 128      12.451   9.794  19.688  0.88 53.78           C  
ATOM    932  CB  ARG H 128      10.972   9.630  19.318  0.88 54.24           C  
ATOM    933  CG  ARG H 128       9.984  10.270  20.287  0.88 52.10           C  
ATOM    934  CD  ARG H 128       8.557  10.202  19.748  0.88 63.75           C  
ATOM    935  NE  ARG H 128       7.654  10.859  20.730  0.88 70.61           N  
ATOM    936  CZ  ARG H 128       6.445  11.322  20.302  0.88 75.86           C  
ATOM    937  NH1 ARG H 128       6.114  11.217  18.984  0.88 67.12           N1+
ATOM    938  NH2 ARG H 128       5.566  11.879  21.184  0.88 74.88           N  
ATOM    939  C   ARG H 128      12.690   9.107  21.001  0.88 54.32           C  
ATOM    940  O   ARG H 128      12.616   7.882  21.096  0.88 55.68           O  
ATOM    941  N   LEU H 129      12.978   9.894  22.057  1.00 48.53           N  
ATOM    942  CA  LEU H 129      13.250   9.323  23.347  1.00 44.98           C  
ATOM    943  CB  LEU H 129      14.467   9.948  24.056  1.00 45.27           C  
ATOM    944  CG  LEU H 129      15.807   9.711  23.334  1.00 45.89           C  
ATOM    945  CD1 LEU H 129      16.971  10.361  24.097  1.00 44.15           C  
ATOM    946  CD2 LEU H 129      16.045   8.219  23.064  1.00 43.61           C  
ATOM    947  C   LEU H 129      12.064   9.560  24.228  1.00 48.78           C  
ATOM    948  O   LEU H 129      11.320  10.524  24.045  1.00 47.35           O  
ATOM    949  N   SER H 130      11.855   8.659  25.210  0.91 48.79           N  
ATOM    950  CA  SER H 130      10.743   8.788  26.102  0.91 52.87           C  
ATOM    951  CB  SER H 130       9.716   7.652  25.955  0.91 51.90           C  
ATOM    952  OG  SER H 130       9.207   7.607  24.632  0.91 61.55           O  
ATOM    953  C   SER H 130      11.262   8.670  27.501  0.91 50.41           C  
ATOM    954  O   SER H 130      12.282   8.028  27.746  0.91 51.66           O  
ATOM    955  N   CYS H 131      10.569   9.321  28.458  1.00 46.09           N  
ATOM    956  CA  CYS H 131      10.923   9.222  29.847  1.00 48.22           C  
ATOM    957  CB  CYS H 131      11.631  10.499  30.379  1.00 47.34           C  
ATOM    958  SG  CYS H 131      11.999  10.481  32.164  1.00 74.02           S  
ATOM    959  C   CYS H 131       9.637   9.015  30.592  1.00 50.64           C  
ATOM    960  O   CYS H 131       8.761   9.879  30.589  1.00 51.34           O  
ATOM    961  N   ALA H 132       9.488   7.849  31.256  1.00 46.16           N  
ATOM    962  CA  ALA H 132       8.266   7.561  31.955  1.00 48.92           C  
ATOM    963  CB  ALA H 132       7.849   6.082  31.883  1.00 47.54           C  
ATOM    964  C   ALA H 132       8.475   7.899  33.395  1.00 53.41           C  
ATOM    965  O   ALA H 132       9.478   7.525  33.996  1.00 50.24           O  
ATOM    966  N   ALA H 133       7.506   8.619  33.991  1.00 45.77           N  
ATOM    967  CA  ALA H 133       7.646   9.044  35.353  1.00 47.09           C  
ATOM    968  CB  ALA H 133       7.457  10.561  35.534  1.00 47.87           C  
ATOM    969  C   ALA H 133       6.608   8.370  36.185  1.00 49.82           C  
ATOM    970  O   ALA H 133       5.513   8.066  35.712  1.00 50.03           O  
ATOM    971  N   SER H 134       6.950   8.093  37.461  1.00 49.08           N  
ATOM    972  CA  SER H 134       6.000   7.470  38.329  1.00 48.33           C  
ATOM    973  CB  SER H 134       6.051   5.935  38.281  1.00 56.50           C  
ATOM    974  OG  SER H 134       7.327   5.480  38.706  1.00 61.31           O  
ATOM    975  C   SER H 134       6.277   7.888  39.741  1.00 51.50           C  
ATOM    976  O   SER H 134       7.371   8.342  40.078  1.00 48.43           O  
ATOM    977  N   ARG H 135       5.244   7.720  40.589  1.00 44.78           N  
ATOM    978  CA  ARG H 135       5.190   7.974  41.999  1.00 50.46           C  
ATOM    979  CB  ARG H 135       6.119   7.090  42.827  1.00  0.00           C  
ATOM    980  CG  ARG H 135       5.687   5.624  42.755  1.00  0.00           C  
ATOM    981  CD  ARG H 135       4.310   5.363  43.366  1.00  0.00           C  
ATOM    982  NE  ARG H 135       3.286   5.848  42.398  1.00  0.00           N  
ATOM    983  CZ  ARG H 135       2.000   6.050  42.806  1.00  0.00           C  
ATOM    984  NH1 ARG H 135       1.657   5.845  44.112  1.00  0.00           N1+
ATOM    985  NH2 ARG H 135       1.056   6.462  41.911  1.00  0.00           N  
ATOM    986  C   ARG H 135       5.359   9.408  42.385  1.00 52.37           C  
ATOM    987  O   ARG H 135       5.758   9.701  43.512  1.00 58.22           O  
ATOM    988  N   PHE H 136       5.039  10.347  41.480  1.00 52.56           N  
ATOM    989  CA  PHE H 136       5.008  11.728  41.872  1.00 50.86           C  
ATOM    990  CB  PHE H 136       6.373  12.452  41.892  1.00 48.76           C  
ATOM    991  CG  PHE H 136       6.965  12.596  40.531  1.00 47.33           C  
ATOM    992  CD1 PHE H 136       6.676  13.681  39.742  1.00 47.84           C  
ATOM    993  CD2 PHE H 136       7.835  11.660  40.036  1.00 46.11           C  
ATOM    994  CE1 PHE H 136       7.233  13.817  38.491  1.00 46.18           C  
ATOM    995  CE2 PHE H 136       8.392  11.793  38.786  1.00 48.94           C  
ATOM    996  CZ  PHE H 136       8.095  12.874  38.001  1.00 46.11           C  
ATOM    997  C   PHE H 136       4.081  12.415  40.925  1.00 51.63           C  
ATOM    998  O   PHE H 136       3.705  11.843  39.900  1.00 52.01           O  
ATOM    999  N   SER H 137       3.663  13.655  41.252  1.00 52.06           N  
ATOM   1000  CA  SER H 137       2.740  14.322  40.378  1.00 46.52           C  
ATOM   1001  CB  SER H 137       1.934  15.440  41.061  1.00 49.60           C  
ATOM   1002  OG  SER H 137       1.075  14.890  42.049  1.00  0.00           O  
ATOM   1003  C   SER H 137       3.548  14.953  39.294  1.00 48.05           C  
ATOM   1004  O   SER H 137       4.128  16.025  39.459  1.00 48.11           O  
ATOM   1005  N   PHE H 138       3.548  14.294  38.124  1.00 46.16           N  
ATOM   1006  CA  PHE H 138       4.311  14.655  36.963  1.00 42.59           C  
ATOM   1007  CB  PHE H 138       4.127  13.617  35.836  1.00 41.88           C  
ATOM   1008  CG  PHE H 138       4.889  14.021  34.618  1.00 45.98           C  
ATOM   1009  CD1 PHE H 138       6.255  13.864  34.549  1.00 47.73           C  
ATOM   1010  CD2 PHE H 138       4.224  14.537  33.529  1.00 48.67           C  
ATOM   1011  CE1 PHE H 138       6.947  14.233  33.419  1.00 47.52           C  
ATOM   1012  CE2 PHE H 138       4.910  14.907  32.397  1.00 51.25           C  
ATOM   1013  CZ  PHE H 138       6.275  14.758  32.340  1.00 47.96           C  
ATOM   1014  C   PHE H 138       3.888  15.995  36.449  1.00 47.28           C  
ATOM   1015  O   PHE H 138       4.722  16.826  36.091  1.00 45.68           O  
ATOM   1016  N   ASN H 139       2.571  16.248  36.431  1.00 47.04           N  
ATOM   1017  CA  ASN H 139       2.006  17.433  35.853  1.00 45.41           C  
ATOM   1018  CB  ASN H 139       0.474  17.463  35.950  1.00 47.99           C  
ATOM   1019  CG  ASN H 139      -0.070  16.300  35.136  1.00 53.15           C  
ATOM   1020  OD1 ASN H 139       0.669  15.631  34.416  1.00 52.05           O  
ATOM   1021  ND2 ASN H 139      -1.400  16.050  35.249  1.00 31.17           N  
ATOM   1022  C   ASN H 139       2.506  18.645  36.569  1.00 44.45           C  
ATOM   1023  O   ASN H 139       2.516  19.736  36.008  1.00 53.92           O  
ATOM   1024  N   ARG H 140       2.848  18.490  37.856  1.00 44.47           N  
ATOM   1025  CA  ARG H 140       3.258  19.545  38.738  1.00 46.46           C  
ATOM   1026  CB  ARG H 140       3.154  19.112  40.210  1.00 47.14           C  
ATOM   1027  CG  ARG H 140       2.829  20.266  41.156  1.00 27.79           C  
ATOM   1028  CD  ARG H 140       2.335  19.792  42.523  1.00  0.00           C  
ATOM   1029  NE  ARG H 140       1.478  20.878  43.077  1.00  0.00           N  
ATOM   1030  CZ  ARG H 140       0.153  20.912  42.746  1.00  0.00           C  
ATOM   1031  NH1 ARG H 140      -0.379  19.934  41.955  1.00  0.00           N1+
ATOM   1032  NH2 ARG H 140      -0.642  21.923  43.203  1.00  0.00           N  
ATOM   1033  C   ARG H 140       4.655  20.061  38.467  1.00 47.61           C  
ATOM   1034  O   ARG H 140       4.974  21.178  38.871  1.00 51.93           O  
ATOM   1035  N   TYR H 141       5.552  19.276  37.826  1.00 41.46           N  
ATOM   1036  CA  TYR H 141       6.926  19.712  37.751  1.00 41.76           C  
ATOM   1037  CB  TYR H 141       7.923  18.686  38.324  1.00 42.38           C  
ATOM   1038  CG  TYR H 141       7.698  18.452  39.781  1.00 41.51           C  
ATOM   1039  CD1 TYR H 141       6.708  17.600  40.213  1.00 42.70           C  
ATOM   1040  CD2 TYR H 141       8.500  19.063  40.717  1.00 42.11           C  
ATOM   1041  CE1 TYR H 141       6.512  17.375  41.556  1.00 39.15           C  
ATOM   1042  CE2 TYR H 141       8.309  18.842  42.062  1.00 42.77           C  
ATOM   1043  CZ  TYR H 141       7.311  17.996  42.483  1.00 44.39           C  
ATOM   1044  OH  TYR H 141       7.114  17.765  43.860  1.00 47.66           O  
ATOM   1045  C   TYR H 141       7.401  19.909  36.341  1.00 44.65           C  
ATOM   1046  O   TYR H 141       6.919  19.289  35.394  1.00 49.49           O  
ATOM   1047  N   GLY H 142       8.385  20.825  36.186  1.00 40.09           N  
ATOM   1048  CA  GLY H 142       9.043  21.031  34.930  1.00 40.96           C  
ATOM   1049  C   GLY H 142      10.011  19.894  34.803  1.00 42.09           C  
ATOM   1050  O   GLY H 142      10.396  19.291  35.804  1.00 45.13           O  
ATOM   1051  N   MET H 143      10.449  19.574  33.568  1.00 37.65           N  
ATOM   1052  CA  MET H 143      11.333  18.456  33.390  1.00 37.87           C  
ATOM   1053  CB  MET H 143      10.644  17.244  32.741  1.00 40.89           C  
ATOM   1054  CG  MET H 143       9.501  16.657  33.573  1.00 49.63           C  
ATOM   1055  SD  MET H 143      10.026  15.827  35.102  1.00 52.84           S  
ATOM   1056  CE  MET H 143      10.939  14.501  34.263  1.00 77.81           C  
ATOM   1057  C   MET H 143      12.430  18.864  32.465  1.00 40.76           C  
ATOM   1058  O   MET H 143      12.241  19.726  31.608  1.00 37.00           O  
ATOM   1059  N   HIS H 144      13.622  18.250  32.613  1.00 35.50           N  
ATOM   1060  CA  HIS H 144      14.686  18.621  31.726  1.00 34.34           C  
ATOM   1061  ND1 HIS H 144      16.037  21.941  32.599  1.00 34.04           N  
ATOM   1062  CG  HIS H 144      15.437  20.755  32.957  1.00 34.49           C  
ATOM   1063  CB  HIS H 144      15.823  19.412  32.395  1.00 35.05           C  
ATOM   1064  NE2 HIS H 144      14.535  22.440  34.159  1.00 36.72           N  
ATOM   1065  CD2 HIS H 144      14.518  21.080  33.907  1.00 36.07           C  
ATOM   1066  CE1 HIS H 144      15.463  22.914  33.350  1.00 35.08           C  
ATOM   1067  C   HIS H 144      15.315  17.395  31.143  1.00 37.05           C  
ATOM   1068  O   HIS H 144      15.110  16.272  31.605  1.00 37.76           O  
ATOM   1069  N   TRP H 145      16.075  17.609  30.050  1.00 37.79           N  
ATOM   1070  CA  TRP H 145      16.866  16.587  29.440  1.00 36.80           C  
ATOM   1071  CB  TRP H 145      16.572  16.357  27.947  1.00 37.94           C  
ATOM   1072  CG  TRP H 145      15.266  15.652  27.679  1.00 41.42           C  
ATOM   1073  CD2 TRP H 145      15.125  14.225  27.716  1.00 43.73           C  
ATOM   1074  CD1 TRP H 145      14.036  16.156  27.372  1.00 42.29           C  
ATOM   1075  NE1 TRP H 145      13.136  15.128  27.215  1.00 44.46           N  
ATOM   1076  CE2 TRP H 145      13.794  13.934  27.425  1.00 44.85           C  
ATOM   1077  CE3 TRP H 145      16.034  13.240  27.973  1.00 45.54           C  
ATOM   1078  CZ2 TRP H 145      13.349  12.644  27.386  1.00 48.52           C  
ATOM   1079  CZ3 TRP H 145      15.585  11.939  27.933  1.00 47.04           C  
ATOM   1080  CH2 TRP H 145      14.268  11.648  27.646  1.00 47.98           C  
ATOM   1081  C   TRP H 145      18.276  17.070  29.545  1.00 40.52           C  
ATOM   1082  O   TRP H 145      18.551  18.256  29.365  1.00 43.73           O  
ATOM   1083  N   VAL H 146      19.200  16.154  29.887  1.00 39.45           N  
ATOM   1084  CA  VAL H 146      20.591  16.481  30.002  1.00 39.98           C  
ATOM   1085  CB  VAL H 146      21.048  16.589  31.424  1.00 41.52           C  
ATOM   1086  CG1 VAL H 146      22.572  16.798  31.445  1.00 42.85           C  
ATOM   1087  CG2 VAL H 146      20.249  17.717  32.100  1.00 41.72           C  
ATOM   1088  C   VAL H 146      21.335  15.347  29.371  1.00 45.55           C  
ATOM   1089  O   VAL H 146      20.894  14.201  29.445  1.00 46.92           O  
ATOM   1090  N   ARG H 147      22.485  15.625  28.719  1.00 42.51           N  
ATOM   1091  CA  ARG H 147      23.181  14.537  28.089  1.00 43.78           C  
ATOM   1092  CB  ARG H 147      23.053  14.515  26.557  1.00 42.27           C  
ATOM   1093  CG  ARG H 147      23.576  15.774  25.869  1.00 37.54           C  
ATOM   1094  CD  ARG H 147      23.329  15.775  24.359  1.00 38.81           C  
ATOM   1095  NE  ARG H 147      23.810  17.079  23.823  1.00 45.38           N  
ATOM   1096  CZ  ARG H 147      23.494  17.449  22.549  1.00 53.13           C  
ATOM   1097  NH1 ARG H 147      22.735  16.626  21.766  1.00 49.95           N1+
ATOM   1098  NH2 ARG H 147      23.931  18.646  22.058  1.00 52.71           N  
ATOM   1099  C   ARG H 147      24.638  14.596  28.422  1.00 44.27           C  
ATOM   1100  O   ARG H 147      25.159  15.625  28.849  1.00 45.91           O  
ATOM   1101  N   GLN H 148      25.325  13.443  28.271  1.00 43.76           N  
ATOM   1102  CA  GLN H 148      26.732  13.390  28.531  1.00 46.82           C  
ATOM   1103  CB  GLN H 148      27.056  12.773  29.902  1.00 44.24           C  
ATOM   1104  CG  GLN H 148      28.538  12.806  30.274  1.00 43.66           C  
ATOM   1105  CD  GLN H 148      28.666  12.250  31.686  1.00 49.42           C  
ATOM   1106  OE1 GLN H 148      29.634  12.528  32.391  1.00 45.21           O  
ATOM   1107  NE2 GLN H 148      27.658  11.446  32.117  1.00 52.92           N  
ATOM   1108  C   GLN H 148      27.369  12.540  27.472  1.00 51.56           C  
ATOM   1109  O   GLN H 148      27.036  11.365  27.315  1.00 49.03           O  
ATOM   1110  N   ALA H 149      28.319  13.129  26.717  1.00 51.60           N  
ATOM   1111  CA  ALA H 149      29.020  12.426  25.679  1.00 54.15           C  
ATOM   1112  CB  ALA H 149      29.753  13.353  24.692  1.00 51.77           C  
ATOM   1113  C   ALA H 149      30.042  11.563  26.341  1.00 59.43           C  
ATOM   1114  O   ALA H 149      30.365  11.755  27.513  1.00 59.29           O  
ATOM   1115  N   PRO H 150      30.558  10.597  25.633  1.00 62.83           N  
ATOM   1116  CA  PRO H 150      31.512   9.724  26.248  1.00 61.94           C  
ATOM   1117  CD  PRO H 150      29.819   9.937  24.569  1.00 64.84           C  
ATOM   1118  CB  PRO H 150      31.738   8.589  25.251  1.00 64.90           C  
ATOM   1119  CG  PRO H 150      30.391   8.508  24.504  1.00 67.36           C  
ATOM   1120  C   PRO H 150      32.749  10.439  26.692  1.00 62.86           C  
ATOM   1121  O   PRO H 150      33.392  11.098  25.875  1.00 62.16           O  
ATOM   1122  N   GLY H 151      33.097  10.303  27.989  1.00 57.99           N  
ATOM   1123  CA  GLY H 151      34.294  10.873  28.539  1.00 65.36           C  
ATOM   1124  C   GLY H 151      34.150  12.360  28.650  1.00 64.48           C  
ATOM   1125  O   GLY H 151      35.131  13.060  28.896  1.00 66.25           O  
ATOM   1126  N   LYS H 152      32.921  12.887  28.497  1.00 55.60           N  
ATOM   1127  CA  LYS H 152      32.750  14.313  28.526  1.00 53.38           C  
ATOM   1128  CB  LYS H 152      32.014  14.870  27.295  1.00 54.18           C  
ATOM   1129  CG  LYS H 152      32.793  14.763  25.981  1.00 62.55           C  
ATOM   1130  CD  LYS H 152      34.100  15.557  25.971  1.00 72.43           C  
ATOM   1131  CE  LYS H 152      34.731  15.691  24.582  1.00 83.09           C  
ATOM   1132  NZ  LYS H 152      35.336  14.410  24.158  1.00 85.80           N1+
ATOM   1133  C   LYS H 152      31.920  14.687  29.711  1.00 54.25           C  
ATOM   1134  O   LYS H 152      31.474  13.836  30.478  1.00 56.84           O  
ATOM   1135  N   GLY H 153      31.725  16.010  29.893  1.00 47.65           N  
ATOM   1136  CA  GLY H 153      30.967  16.527  30.996  1.00 46.85           C  
ATOM   1137  C   GLY H 153      29.521  16.602  30.623  1.00 48.86           C  
ATOM   1138  O   GLY H 153      29.131  16.320  29.492  1.00 51.97           O  
ATOM   1139  N   LEU H 154      28.691  17.016  31.598  1.00 46.69           N  
ATOM   1140  CA  LEU H 154      27.268  17.116  31.452  1.00 43.09           C  
ATOM   1141  CB  LEU H 154      26.581  17.278  32.807  1.00 40.49           C  
ATOM   1142  CG  LEU H 154      26.822  16.053  33.696  1.00 43.63           C  
ATOM   1143  CD1 LEU H 154      26.304  16.290  35.107  1.00 39.74           C  
ATOM   1144  CD2 LEU H 154      26.227  14.784  33.070  1.00 44.73           C  
ATOM   1145  C   LEU H 154      26.937  18.313  30.618  1.00 42.61           C  
ATOM   1146  O   LEU H 154      27.580  19.357  30.724  1.00 43.75           O  
ATOM   1147  N   GLU H 155      25.916  18.166  29.748  1.00 41.29           N  
ATOM   1148  CA  GLU H 155      25.464  19.244  28.917  1.00 41.52           C  
ATOM   1149  CB  GLU H 155      25.834  19.070  27.433  1.00 42.65           C  
ATOM   1150  CG  GLU H 155      25.359  20.222  26.544  1.00 53.00           C  
ATOM   1151  CD  GLU H 155      25.791  19.919  25.115  1.00 59.30           C  
ATOM   1152  OE1 GLU H 155      25.920  18.713  24.775  1.00 57.03           O  
ATOM   1153  OE2 GLU H 155      26.008  20.893  24.347  1.00 59.00           O1-
ATOM   1154  C   GLU H 155      23.969  19.281  28.990  1.00 44.48           C  
ATOM   1155  O   GLU H 155      23.302  18.266  28.808  1.00 47.41           O  
ATOM   1156  N   TRP H 156      23.403  20.474  29.254  1.00 43.65           N  
ATOM   1157  CA  TRP H 156      21.979  20.646  29.371  1.00 42.11           C  
ATOM   1158  CB  TRP H 156      21.634  21.933  30.137  1.00 38.47           C  
ATOM   1159  CG  TRP H 156      20.167  22.249  30.221  1.00 41.24           C  
ATOM   1160  CD2 TRP H 156      19.518  23.248  29.420  1.00 42.97           C  
ATOM   1161  CD1 TRP H 156      19.211  21.722  31.037  1.00 42.72           C  
ATOM   1162  NE1 TRP H 156      18.004  22.330  30.793  1.00 42.33           N  
ATOM   1163  CE2 TRP H 156      18.178  23.273  29.801  1.00 42.44           C  
ATOM   1164  CE3 TRP H 156      20.002  24.081  28.452  1.00 40.99           C  
ATOM   1165  CZ2 TRP H 156      17.294  24.135  29.216  1.00 45.22           C  
ATOM   1166  CZ3 TRP H 156      19.106  24.944  27.860  1.00 41.63           C  
ATOM   1167  CH2 TRP H 156      17.779  24.971  28.235  1.00 44.60           C  
ATOM   1168  C   TRP H 156      21.386  20.750  27.996  1.00 44.47           C  
ATOM   1169  O   TRP H 156      21.910  21.476  27.156  1.00 45.03           O  
ATOM   1170  N   VAL H 157      20.371  19.906  27.697  1.00 41.84           N  
ATOM   1171  CA  VAL H 157      19.671  19.903  26.437  1.00 42.17           C  
ATOM   1172  CB  VAL H 157      19.198  18.528  26.078  1.00 42.26           C  
ATOM   1173  CG1 VAL H 157      18.460  18.583  24.731  1.00 42.09           C  
ATOM   1174  CG2 VAL H 157      20.414  17.585  26.100  1.00 45.06           C  
ATOM   1175  C   VAL H 157      18.475  20.812  26.343  1.00 44.90           C  
ATOM   1176  O   VAL H 157      18.384  21.650  25.444  1.00 47.84           O  
ATOM   1177  N   ALA H 158      17.512  20.668  27.286  1.00 42.10           N  
ATOM   1178  CA  ALA H 158      16.275  21.399  27.171  1.00 41.59           C  
ATOM   1179  CB  ALA H 158      15.374  20.897  26.028  1.00 40.55           C  
ATOM   1180  C   ALA H 158      15.478  21.270  28.441  1.00 44.20           C  
ATOM   1181  O   ALA H 158      15.778  20.458  29.316  1.00 41.15           O  
ATOM   1182  N   ALA H 159      14.437  22.122  28.572  1.00 39.49           N  
ATOM   1183  CA  ALA H 159      13.549  22.074  29.699  1.00 39.89           C  
ATOM   1184  CB  ALA H 159      13.875  23.112  30.779  1.00 43.16           C  
ATOM   1185  C   ALA H 159      12.179  22.416  29.206  1.00 43.36           C  
ATOM   1186  O   ALA H 159      12.031  23.186  28.258  1.00 48.02           O  
ATOM   1187  N   ILE H 160      11.140  21.831  29.839  1.00 42.29           N  
ATOM   1188  CA  ILE H 160       9.777  22.112  29.477  1.00 38.91           C  
ATOM   1189  CB  ILE H 160       9.112  20.976  28.751  1.00 43.39           C  
ATOM   1190  CG1 ILE H 160       7.706  21.386  28.278  1.00 43.52           C  
ATOM   1191  CG2 ILE H 160       9.144  19.736  29.659  1.00 39.19           C  
ATOM   1192  CD1 ILE H 160       7.076  20.392  27.302  1.00 44.91           C  
ATOM   1193  C   ILE H 160       8.995  22.372  30.733  1.00 40.23           C  
ATOM   1194  O   ILE H 160       9.180  21.699  31.745  1.00 40.03           O  
ATOM   1195  N   SER H 161       8.077  23.362  30.685  1.00 42.87           N  
ATOM   1196  CA  SER H 161       7.288  23.744  31.829  1.00 41.51           C  
ATOM   1197  CB  SER H 161       6.381  24.961  31.585  1.00 45.26           C  
ATOM   1198  OG  SER H 161       7.146  26.096  31.229  1.00 44.09           O  
ATOM   1199  C   SER H 161       6.343  22.635  32.152  1.00 44.39           C  
ATOM   1200  O   SER H 161       6.145  21.709  31.369  1.00 48.40           O  
ATOM   1201  N   TYR H 162       5.704  22.725  33.334  1.00 46.11           N  
ATOM   1202  CA  TYR H 162       4.813  21.694  33.781  1.00 42.58           C  
ATOM   1203  CB  TYR H 162       4.255  21.946  35.200  1.00 42.63           C  
ATOM   1204  CG  TYR H 162       3.444  23.199  35.225  1.00 43.24           C  
ATOM   1205  CD1 TYR H 162       4.035  24.410  35.510  1.00 48.01           C  
ATOM   1206  CD2 TYR H 162       2.094  23.170  34.968  1.00 39.78           C  
ATOM   1207  CE1 TYR H 162       3.293  25.567  35.536  1.00 47.10           C  
ATOM   1208  CE2 TYR H 162       1.345  24.324  34.992  1.00 41.77           C  
ATOM   1209  CZ  TYR H 162       1.945  25.526  35.276  1.00 47.47           C  
ATOM   1210  OH  TYR H 162       1.179  26.710  35.302  1.00 53.40           O  
ATOM   1211  C   TYR H 162       3.673  21.566  32.814  1.00 46.12           C  
ATOM   1212  O   TYR H 162       3.265  20.455  32.480  1.00 45.62           O  
ATOM   1213  N   ASP H 163       3.110  22.707  32.374  1.00 49.96           N  
ATOM   1214  CA  ASP H 163       2.009  22.784  31.454  1.00 46.08           C  
ATOM   1215  CB  ASP H 163       1.246  24.123  31.540  1.00 50.47           C  
ATOM   1216  CG  ASP H 163       2.179  25.292  31.272  1.00 45.17           C  
ATOM   1217  OD1 ASP H 163       3.391  25.054  31.037  1.00 48.54           O  
ATOM   1218  OD2 ASP H 163       1.687  26.451  31.309  1.00 48.30           O1-
ATOM   1219  C   ASP H 163       2.424  22.504  30.040  1.00 46.28           C  
ATOM   1220  O   ASP H 163       1.586  22.146  29.212  1.00 48.08           O  
ATOM   1221  N   GLY H 164       3.711  22.707  29.699  1.00 43.32           N  
ATOM   1222  CA  GLY H 164       4.148  22.436  28.358  1.00 40.36           C  
ATOM   1223  C   GLY H 164       4.102  23.703  27.569  1.00 49.51           C  
ATOM   1224  O   GLY H 164       4.453  23.730  26.390  1.00 48.79           O  
ATOM   1225  N   THR H 165       3.657  24.797  28.208  1.00 45.94           N  
ATOM   1226  CA  THR H 165       3.535  26.055  27.537  1.00 47.95           C  
ATOM   1227  CB  THR H 165       2.872  27.101  28.383  1.00 49.30           C  
ATOM   1228  OG1 THR H 165       1.562  26.685  28.740  1.00  0.00           O  
ATOM   1229  CG2 THR H 165       2.813  28.416  27.589  1.00  0.00           C  
ATOM   1230  C   THR H 165       4.880  26.582  27.146  1.00 56.99           C  
ATOM   1231  O   THR H 165       5.038  27.117  26.050  1.00 64.26           O  
ATOM   1232  N   ASP H 166       5.890  26.456  28.032  1.00 50.63           N  
ATOM   1233  CA  ASP H 166       7.156  27.059  27.724  1.00 54.29           C  
ATOM   1234  CB  ASP H 166       7.595  28.085  28.778  1.00 51.46           C  
ATOM   1235  CG  ASP H 166       6.622  29.252  28.692  1.00 67.48           C  
ATOM   1236  OD1 ASP H 166       6.411  29.765  27.560  1.00 90.18           O  
ATOM   1237  OD2 ASP H 166       6.062  29.636  29.753  1.00  0.00           O1-
ATOM   1238  C   ASP H 166       8.227  26.023  27.617  1.00 48.93           C  
ATOM   1239  O   ASP H 166       8.242  25.039  28.356  1.00 48.26           O  
ATOM   1240  N   LYS H 167       9.156  26.224  26.658  1.00 44.08           N  
ATOM   1241  CA  LYS H 167      10.252  25.313  26.482  1.00 43.52           C  
ATOM   1242  CB  LYS H 167      10.011  24.294  25.356  1.00 47.69           C  
ATOM   1243  CG  LYS H 167       8.959  23.248  25.725  1.00 53.46           C  
ATOM   1244  CD  LYS H 167       8.425  22.443  24.539  1.00 66.59           C  
ATOM   1245  CE  LYS H 167       7.111  22.982  23.972  1.00 69.97           C  
ATOM   1246  NZ  LYS H 167       6.622  22.083  22.904  1.00 68.36           N1+
ATOM   1247  C   LYS H 167      11.488  26.093  26.139  1.00 50.28           C  
ATOM   1248  O   LYS H 167      11.419  27.147  25.507  1.00 53.83           O  
ATOM   1249  N   TYR H 168      12.667  25.593  26.573  1.00 46.97           N  
ATOM   1250  CA  TYR H 168      13.913  26.251  26.280  1.00 45.39           C  
ATOM   1251  CB  TYR H 168      14.599  26.877  27.507  1.00 44.27           C  
ATOM   1252  CG  TYR H 168      13.663  27.842  28.148  1.00 50.60           C  
ATOM   1253  CD1 TYR H 168      12.785  27.398  29.106  1.00 51.47           C  
ATOM   1254  CD2 TYR H 168      13.657  29.175  27.811  1.00 50.83           C  
ATOM   1255  CE1 TYR H 168      11.910  28.262  29.719  1.00 57.38           C  
ATOM   1256  CE2 TYR H 168      12.783  30.046  28.421  1.00 51.67           C  
ATOM   1257  CZ  TYR H 168      11.908  29.591  29.375  1.00 60.09           C  
ATOM   1258  OH  TYR H 168      11.012  30.487  29.999  1.00 62.09           O  
ATOM   1259  C   TYR H 168      14.864  25.200  25.788  1.00 43.76           C  
ATOM   1260  O   TYR H 168      14.782  24.044  26.202  1.00 43.55           O  
ATOM   1261  N   HIS H 169      15.808  25.577  24.896  1.00 42.89           N  
ATOM   1262  CA  HIS H 169      16.712  24.591  24.370  1.00 43.21           C  
ATOM   1263  ND1 HIS H 169      14.603  22.394  23.258  1.00  0.00           N  
ATOM   1264  CG  HIS H 169      15.012  23.607  22.754  1.00 47.22           C  
ATOM   1265  CB  HIS H 169      16.391  24.173  22.924  1.00 45.43           C  
ATOM   1266  NE2 HIS H 169      12.856  23.258  22.188  1.00  0.00           N  
ATOM   1267  CD2 HIS H 169      13.933  24.122  22.102  1.00 44.47           C  
ATOM   1268  CE1 HIS H 169      13.305  22.236  22.892  1.00 43.48           C  
ATOM   1269  C   HIS H 169      18.108  25.130  24.341  1.00 46.42           C  
ATOM   1270  O   HIS H 169      18.338  26.339  24.324  1.00 47.74           O  
ATOM   1271  N   ALA H 170      19.092  24.207  24.352  1.00 50.53           N  
ATOM   1272  CA  ALA H 170      20.469  24.580  24.238  1.00 51.22           C  
ATOM   1273  CB  ALA H 170      21.450  23.439  24.557  1.00 46.50           C  
ATOM   1274  C   ALA H 170      20.674  24.971  22.813  1.00 55.13           C  
ATOM   1275  O   ALA H 170      19.979  24.491  21.921  1.00 51.52           O  
ATOM   1276  N   ASP H 171      21.658  25.850  22.568  1.00 54.62           N  
ATOM   1277  CA  ASP H 171      21.890  26.355  21.248  1.00 55.80           C  
ATOM   1278  CB  ASP H 171      23.015  27.406  21.199  1.00 61.42           C  
ATOM   1279  CG  ASP H 171      24.307  26.770  21.692  1.00 73.66           C  
ATOM   1280  OD1 ASP H 171      24.337  26.314  22.867  1.00 73.99           O  
ATOM   1281  OD2 ASP H 171      25.281  26.727  20.896  1.00 79.00           O1-
ATOM   1282  C   ASP H 171      22.254  25.235  20.317  1.00 54.52           C  
ATOM   1283  O   ASP H 171      21.895  25.265  19.141  1.00 54.36           O  
ATOM   1284  N   LYS H 172      22.969  24.207  20.813  1.00 53.42           N  
ATOM   1285  CA  LYS H 172      23.451  23.159  19.958  1.00 50.46           C  
ATOM   1286  CB  LYS H 172      24.274  22.117  20.730  1.00 54.30           C  
ATOM   1287  CG  LYS H 172      25.510  22.721  21.400  1.00  0.00           C  
ATOM   1288  CD  LYS H 172      26.460  23.406  20.417  1.00  0.00           C  
ATOM   1289  CE  LYS H 172      27.624  24.136  21.089  1.00  0.00           C  
ATOM   1290  NZ  LYS H 172      28.507  24.731  20.060  1.00  0.00           N1+
ATOM   1291  C   LYS H 172      22.312  22.439  19.297  1.00 53.69           C  
ATOM   1292  O   LYS H 172      22.394  22.091  18.120  1.00 60.26           O  
ATOM   1293  N   VAL H 173      21.261  22.128  20.077  1.00 48.93           N  
ATOM   1294  CA  VAL H 173      20.080  21.424  19.650  1.00 45.77           C  
ATOM   1295  CB  VAL H 173      19.413  20.680  20.769  1.00 45.37           C  
ATOM   1296  CG1 VAL H 173      20.420  19.655  21.314  1.00 45.87           C  
ATOM   1297  CG2 VAL H 173      18.903  21.679  21.817  1.00 43.30           C  
ATOM   1298  C   VAL H 173      19.049  22.296  18.995  1.00 48.79           C  
ATOM   1299  O   VAL H 173      18.145  21.783  18.338  1.00 48.91           O  
ATOM   1300  N   TRP H 174      19.109  23.622  19.216  1.00 52.93           N  
ATOM   1301  CA  TRP H 174      18.082  24.527  18.773  1.00 55.96           C  
ATOM   1302  CB  TRP H 174      18.498  26.000  18.968  1.00 57.73           C  
ATOM   1303  CG  TRP H 174      17.500  27.046  18.537  1.00 65.45           C  
ATOM   1304  CD2 TRP H 174      17.744  27.997  17.488  1.00  0.00           C  
ATOM   1305  CD1 TRP H 174      16.271  27.345  19.049  1.00  0.00           C  
ATOM   1306  NE1 TRP H 174      15.729  28.415  18.379  1.00  0.00           N  
ATOM   1307  CE2 TRP H 174      16.628  28.830  17.416  1.00  0.00           C  
ATOM   1308  CE3 TRP H 174      18.815  28.170  16.658  1.00  0.00           C  
ATOM   1309  CZ2 TRP H 174      16.564  29.849  16.510  1.00  0.00           C  
ATOM   1310  CZ3 TRP H 174      18.746  29.193  15.740  1.00  0.00           C  
ATOM   1311  CH2 TRP H 174      17.641  30.017  15.667  1.00  0.00           C  
ATOM   1312  C   TRP H 174      17.712  24.289  17.338  1.00 55.18           C  
ATOM   1313  O   TRP H 174      18.555  24.278  16.440  1.00 58.00           O  
ATOM   1314  N   GLY H 175      16.399  24.045  17.118  1.00 51.93           N  
ATOM   1315  CA  GLY H 175      15.803  23.874  15.824  1.00 53.68           C  
ATOM   1316  C   GLY H 175      15.645  22.414  15.518  1.00 56.47           C  
ATOM   1317  O   GLY H 175      14.649  22.001  14.926  1.00 58.74           O  
ATOM   1318  N   ARG H 176      16.665  21.607  15.862  1.00 52.50           N  
ATOM   1319  CA  ARG H 176      16.683  20.194  15.595  1.00 52.40           C  
ATOM   1320  CB  ARG H 176      18.106  19.623  15.642  1.00 53.76           C  
ATOM   1321  CG  ARG H 176      19.022  20.279  14.609  1.00 55.41           C  
ATOM   1322  CD  ARG H 176      20.423  19.674  14.558  1.00 51.82           C  
ATOM   1323  NE  ARG H 176      21.054  19.888  15.890  1.00 53.35           N  
ATOM   1324  CZ  ARG H 176      21.820  18.899  16.435  1.00 53.83           C  
ATOM   1325  NH1 ARG H 176      21.989  17.723  15.763  1.00 47.49           N1+
ATOM   1326  NH2 ARG H 176      22.415  19.084  17.649  1.00 50.42           N  
ATOM   1327  C   ARG H 176      15.834  19.381  16.531  1.00 53.62           C  
ATOM   1328  O   ARG H 176      15.143  18.455  16.106  1.00 57.36           O  
ATOM   1329  N   PHE H 177      15.869  19.709  17.837  1.00 56.09           N  
ATOM   1330  CA  PHE H 177      15.243  18.903  18.851  1.00 55.51           C  
ATOM   1331  CB  PHE H 177      16.130  18.771  20.101  1.00 53.33           C  
ATOM   1332  CG  PHE H 177      17.268  17.850  19.808  1.00 53.18           C  
ATOM   1333  CD1 PHE H 177      18.086  18.044  18.719  1.00 54.21           C  
ATOM   1334  CD2 PHE H 177      17.548  16.816  20.670  1.00 51.18           C  
ATOM   1335  CE1 PHE H 177      19.139  17.193  18.469  1.00 52.31           C  
ATOM   1336  CE2 PHE H 177      18.601  15.966  20.428  1.00 52.70           C  
ATOM   1337  CZ  PHE H 177      19.397  16.150  19.324  1.00 51.68           C  
ATOM   1338  C   PHE H 177      13.982  19.558  19.308  1.00 55.59           C  
ATOM   1339  O   PHE H 177      13.869  20.783  19.319  1.00 55.10           O  
ATOM   1340  N   THR H 178      12.983  18.732  19.681  1.00 52.40           N  
ATOM   1341  CA  THR H 178      11.746  19.247  20.188  1.00 48.86           C  
ATOM   1342  CB  THR H 178      10.589  19.044  19.253  1.00 55.48           C  
ATOM   1343  OG1 THR H 178      10.850  19.677  18.010  1.00 60.28           O  
ATOM   1344  CG2 THR H 178       9.319  19.632  19.891  1.00 52.57           C  
ATOM   1345  C   THR H 178      11.432  18.500  21.448  1.00 54.15           C  
ATOM   1346  O   THR H 178      11.471  17.272  21.479  1.00 51.84           O  
ATOM   1347  N   ILE H 179      11.097  19.236  22.523  1.00 52.57           N  
ATOM   1348  CA  ILE H 179      10.787  18.626  23.782  1.00 46.04           C  
ATOM   1349  CB  ILE H 179      11.483  19.311  24.930  1.00 45.07           C  
ATOM   1350  CG1 ILE H 179      11.437  18.470  26.217  1.00 42.21           C  
ATOM   1351  CG2 ILE H 179      10.897  20.723  25.058  1.00 48.10           C  
ATOM   1352  CD1 ILE H 179      10.036  18.249  26.778  1.00 43.76           C  
ATOM   1353  C   ILE H 179       9.304  18.734  23.961  1.00 45.13           C  
ATOM   1354  O   ILE H 179       8.713  19.776  23.682  1.00 51.11           O  
ATOM   1355  N   SER H 180       8.654  17.633  24.392  1.00 50.48           N  
ATOM   1356  CA  SER H 180       7.227  17.659  24.562  1.00 50.25           C  
ATOM   1357  CB  SER H 180       6.459  17.157  23.326  1.00 53.34           C  
ATOM   1358  OG  SER H 180       6.811  15.810  23.050  1.00 56.62           O  
ATOM   1359  C   SER H 180       6.871  16.775  25.716  1.00 50.21           C  
ATOM   1360  O   SER H 180       7.721  16.064  26.251  1.00 54.75           O  
ATOM   1361  N   ARG H 181       5.596  16.828  26.156  1.00 49.30           N  
ATOM   1362  CA  ARG H 181       5.193  16.015  27.267  1.00 47.79           C  
ATOM   1363  CB  ARG H 181       5.393  16.711  28.626  1.00 48.43           C  
ATOM   1364  CG  ARG H 181       4.586  18.003  28.774  1.00 45.67           C  
ATOM   1365  CD  ARG H 181       5.013  18.863  29.967  1.00 43.95           C  
ATOM   1366  NE  ARG H 181       4.747  18.087  31.209  1.00 46.49           N  
ATOM   1367  CZ  ARG H 181       5.522  18.286  32.314  1.00 49.87           C  
ATOM   1368  NH1 ARG H 181       6.555  19.177  32.270  1.00 44.78           N1+
ATOM   1369  NH2 ARG H 181       5.268  17.595  33.463  1.00 47.61           N  
ATOM   1370  C   ARG H 181       3.734  15.696  27.145  1.00 50.30           C  
ATOM   1371  O   ARG H 181       2.964  16.444  26.545  1.00 54.31           O  
ATOM   1372  N   ASP H 182       3.329  14.536  27.703  1.00 49.48           N  
ATOM   1373  CA  ASP H 182       1.948  14.149  27.731  1.00 50.95           C  
ATOM   1374  CB  ASP H 182       1.674  12.846  26.957  1.00 58.48           C  
ATOM   1375  CG  ASP H 182       0.168  12.633  26.853  1.00 68.93           C  
ATOM   1376  OD1 ASP H 182      -0.577  13.173  27.713  1.00 68.67           O  
ATOM   1377  OD2 ASP H 182      -0.256  11.924  25.903  1.00 68.10           O1-
ATOM   1378  C   ASP H 182       1.622  13.918  29.176  1.00 50.84           C  
ATOM   1379  O   ASP H 182       1.971  12.888  29.747  1.00 46.09           O  
ATOM   1380  N   ASN H 183       0.922  14.882  29.800  1.00 51.76           N  
ATOM   1381  CA  ASN H 183       0.629  14.835  31.203  1.00 54.90           C  
ATOM   1382  CB  ASN H 183      -0.001  16.138  31.715  1.00 55.05           C  
ATOM   1383  CG  ASN H 183       1.106  17.184  31.677  1.00 55.42           C  
ATOM   1384  OD1 ASN H 183       2.287  16.853  31.770  1.00 56.15           O  
ATOM   1385  ND2 ASN H 183       0.722  18.480  31.538  1.00 49.97           N  
ATOM   1386  C   ASN H 183      -0.274  13.684  31.526  1.00 58.92           C  
ATOM   1387  O   ASN H 183      -0.179  13.111  32.609  1.00 64.19           O  
ATOM   1388  N   SER H 184      -1.196  13.325  30.615  0.89 52.12           N  
ATOM   1389  CA  SER H 184      -2.093  12.239  30.897  0.89 54.86           C  
ATOM   1390  CB  SER H 184      -3.124  12.017  29.778  0.89 59.35           C  
ATOM   1391  OG  SER H 184      -2.468  11.619  28.583  0.89 63.10           O  
ATOM   1392  C   SER H 184      -1.301  10.971  31.031  0.89 57.13           C  
ATOM   1393  O   SER H 184      -1.610  10.121  31.865  0.89 59.13           O  
ATOM   1394  N   LYS H 185      -0.294  10.810  30.152  1.00 54.82           N  
ATOM   1395  CA  LYS H 185       0.613   9.698  30.044  1.00 54.72           C  
ATOM   1396  CB  LYS H 185       1.328   9.660  28.684  1.00 57.89           C  
ATOM   1397  CG  LYS H 185       0.377   9.463  27.502  1.00 61.44           C  
ATOM   1398  CD  LYS H 185      -0.361   8.126  27.514  1.00 72.03           C  
ATOM   1399  CE  LYS H 185      -1.365   7.971  26.370  1.00 77.60           C  
ATOM   1400  NZ  LYS H 185      -2.562   8.799  26.631  1.00 87.34           N1+
ATOM   1401  C   LYS H 185       1.677   9.710  31.109  1.00 56.88           C  
ATOM   1402  O   LYS H 185       2.272   8.673  31.395  1.00 56.63           O  
ATOM   1403  N   ASN H 186       1.990  10.883  31.694  1.00 55.04           N  
ATOM   1404  CA  ASN H 186       3.083  10.969  32.623  1.00 54.27           C  
ATOM   1405  CB  ASN H 186       2.953  10.031  33.837  1.00 53.43           C  
ATOM   1406  CG  ASN H 186       1.900  10.601  34.780  1.00 58.06           C  
ATOM   1407  OD1 ASN H 186       1.546   9.980  35.781  1.00 71.93           O  
ATOM   1408  ND2 ASN H 186       1.385  11.817  34.455  1.00 52.23           N  
ATOM   1409  C   ASN H 186       4.344  10.618  31.894  1.00 50.69           C  
ATOM   1410  O   ASN H 186       5.225   9.946  32.429  1.00 51.63           O  
ATOM   1411  N   THR H 187       4.462  11.076  30.630  1.00 46.33           N  
ATOM   1412  CA  THR H 187       5.643  10.781  29.877  1.00 45.60           C  
ATOM   1413  CB  THR H 187       5.386   9.828  28.747  1.00 53.91           C  
ATOM   1414  OG1 THR H 187       4.850   8.615  29.256  1.00 49.31           O  
ATOM   1415  CG2 THR H 187       6.710   9.552  28.015  1.00 55.06           C  
ATOM   1416  C   THR H 187       6.199  12.050  29.300  1.00 51.43           C  
ATOM   1417  O   THR H 187       5.464  12.978  28.962  1.00 51.98           O  
ATOM   1418  N   LEU H 188       7.544  12.107  29.199  1.00 47.64           N  
ATOM   1419  CA  LEU H 188       8.282  13.211  28.651  1.00 48.53           C  
ATOM   1420  CB  LEU H 188       9.410  13.655  29.601  1.00 47.94           C  
ATOM   1421  CG  LEU H 188      10.297  14.811  29.106  1.00 49.02           C  
ATOM   1422  CD1 LEU H 188       9.503  16.117  28.940  1.00 44.98           C  
ATOM   1423  CD2 LEU H 188      11.520  14.978  30.022  1.00 50.45           C  
ATOM   1424  C   LEU H 188       8.907  12.706  27.382  1.00 53.94           C  
ATOM   1425  O   LEU H 188       9.339  11.555  27.318  1.00 55.95           O  
ATOM   1426  N   TYR H 189       8.967  13.550  26.329  1.00 56.02           N  
ATOM   1427  CA  TYR H 189       9.490  13.089  25.072  1.00 53.91           C  
ATOM   1428  CB  TYR H 189       8.438  13.064  23.945  1.00 52.84           C  
ATOM   1429  CG  TYR H 189       7.314  12.139  24.290  1.00 57.94           C  
ATOM   1430  CD1 TYR H 189       7.447  10.777  24.149  1.00 59.16           C  
ATOM   1431  CD2 TYR H 189       6.109  12.640  24.730  1.00 58.99           C  
ATOM   1432  CE1 TYR H 189       6.406   9.931  24.456  1.00 60.71           C  
ATOM   1433  CE2 TYR H 189       5.063  11.801  25.037  1.00 61.76           C  
ATOM   1434  CZ  TYR H 189       5.211  10.442  24.902  1.00 63.30           C  
ATOM   1435  OH  TYR H 189       4.141   9.575  25.215  1.00 76.93           O  
ATOM   1436  C   TYR H 189      10.551  14.033  24.594  1.00 51.58           C  
ATOM   1437  O   TYR H 189      10.559  15.217  24.936  1.00 56.34           O  
ATOM   1438  N   LEU H 190      11.512  13.499  23.812  1.00 52.33           N  
ATOM   1439  CA  LEU H 190      12.512  14.317  23.190  1.00 50.14           C  
ATOM   1440  CB  LEU H 190      13.898  14.180  23.847  1.00 49.75           C  
ATOM   1441  CG  LEU H 190      14.985  15.049  23.192  1.00 52.62           C  
ATOM   1442  CD1 LEU H 190      14.638  16.547  23.288  1.00 49.96           C  
ATOM   1443  CD2 LEU H 190      16.369  14.724  23.773  1.00 51.63           C  
ATOM   1444  C   LEU H 190      12.619  13.849  21.770  1.00 54.98           C  
ATOM   1445  O   LEU H 190      13.108  12.752  21.503  1.00 53.19           O  
ATOM   1446  N   GLN H 191      12.165  14.685  20.817  1.00 54.90           N  
ATOM   1447  CA  GLN H 191      12.205  14.331  19.426  1.00 53.87           C  
ATOM   1448  CB  GLN H 191      11.071  14.991  18.622  1.00 57.12           C  
ATOM   1449  CG  GLN H 191      11.096  14.672  17.126  1.00 62.99           C  
ATOM   1450  CD  GLN H 191      10.727  13.209  16.944  1.00 66.23           C  
ATOM   1451  OE1 GLN H 191       9.828  12.697  17.608  1.00 65.92           O  
ATOM   1452  NE2 GLN H 191      11.447  12.518  16.020  1.00 72.33           N  
ATOM   1453  C   GLN H 191      13.500  14.844  18.884  1.00 57.50           C  
ATOM   1454  O   GLN H 191      13.771  16.043  18.918  1.00 58.60           O  
ATOM   1455  N   MET H 192      14.339  13.934  18.358  1.00 54.50           N  
ATOM   1456  CA  MET H 192      15.628  14.340  17.883  1.00 57.40           C  
ATOM   1457  CB  MET H 192      16.746  13.458  18.466  1.00 59.63           C  
ATOM   1458  CG  MET H 192      16.799  13.507  19.997  1.00 61.96           C  
ATOM   1459  SD  MET H 192      17.744  12.164  20.783  1.00 67.20           S  
ATOM   1460  CE  MET H 192      19.383  12.770  20.297  1.00 56.74           C  
ATOM   1461  C   MET H 192      15.646  14.171  16.396  1.00 58.81           C  
ATOM   1462  O   MET H 192      15.470  13.069  15.881  1.00 61.42           O  
ATOM   1463  N   ASN H 193      15.878  15.274  15.658  1.00 59.62           N  
ATOM   1464  CA  ASN H 193      15.901  15.185  14.227  1.00 62.17           C  
ATOM   1465  CB  ASN H 193      14.789  15.999  13.543  1.00 62.73           C  
ATOM   1466  CG  ASN H 193      13.445  15.351  13.861  1.00 66.22           C  
ATOM   1467  OD1 ASN H 193      12.713  15.806  14.738  1.00 69.69           O  
ATOM   1468  ND2 ASN H 193      13.105  14.255  13.132  1.00 62.73           N  
ATOM   1469  C   ASN H 193      17.218  15.725  13.756  1.00 59.50           C  
ATOM   1470  O   ASN H 193      17.918  16.416  14.496  1.00 63.91           O  
ATOM   1471  N   SER H 194      17.596  15.402  12.500  1.00 61.72           N  
ATOM   1472  CA  SER H 194      18.830  15.879  11.935  1.00 63.06           C  
ATOM   1473  CB  SER H 194      18.855  17.401  11.706  1.00 61.19           C  
ATOM   1474  OG  SER H 194      17.875  17.771  10.749  1.00 70.44           O  
ATOM   1475  C   SER H 194      19.950  15.551  12.866  1.00 63.27           C  
ATOM   1476  O   SER H 194      20.793  16.395  13.160  1.00 63.67           O  
ATOM   1477  N   LEU H 195      20.010  14.288  13.316  1.00 64.33           N  
ATOM   1478  CA  LEU H 195      20.997  13.864  14.266  1.00 62.87           C  
ATOM   1479  CB  LEU H 195      20.813  12.396  14.691  1.00 59.75           C  
ATOM   1480  CG  LEU H 195      19.565  12.166  15.561  1.00 66.40           C  
ATOM   1481  CD1 LEU H 195      19.382  10.684  15.910  1.00 68.65           C  
ATOM   1482  CD2 LEU H 195      19.622  13.036  16.825  1.00 65.31           C  
ATOM   1483  C   LEU H 195      22.369  14.015  13.692  1.00 64.05           C  
ATOM   1484  O   LEU H 195      22.577  13.919  12.482  1.00 68.99           O  
ATOM   1485  N   ARG H 196      23.341  14.291  14.586  1.00 62.74           N  
ATOM   1486  CA  ARG H 196      24.709  14.476  14.202  1.00 58.02           C  
ATOM   1487  CB  ARG H 196      25.194  15.918  14.414  1.00 52.81           C  
ATOM   1488  CG  ARG H 196      24.406  16.940  13.593  1.00 62.61           C  
ATOM   1489  CD  ARG H 196      24.812  18.388  13.868  1.00 65.68           C  
ATOM   1490  NE  ARG H 196      23.974  19.264  13.006  1.00 71.46           N  
ATOM   1491  CZ  ARG H 196      23.874  20.595  13.289  1.00 73.01           C  
ATOM   1492  NH1 ARG H 196      24.563  21.120  14.344  1.00 69.23           N1+
ATOM   1493  NH2 ARG H 196      23.087  21.401  12.518  1.00 68.32           N  
ATOM   1494  C   ARG H 196      25.537  13.586  15.080  1.00 60.25           C  
ATOM   1495  O   ARG H 196      25.062  13.069  16.088  1.00 66.26           O  
ATOM   1496  N   ALA H 197      26.811  13.383  14.699  1.00 54.75           N  
ATOM   1497  CA  ALA H 197      27.721  12.533  15.416  1.00 57.49           C  
ATOM   1498  CB  ALA H 197      29.106  12.448  14.749  1.00 56.55           C  
ATOM   1499  C   ALA H 197      27.917  13.092  16.792  1.00 58.06           C  
ATOM   1500  O   ALA H 197      28.056  12.351  17.763  1.00 61.38           O  
ATOM   1501  N   GLU H 198      27.922  14.430  16.902  1.00 57.61           N  
ATOM   1502  CA  GLU H 198      28.173  15.126  18.132  1.00 56.02           C  
ATOM   1503  CB  GLU H 198      28.157  16.657  17.977  1.00 54.13           C  
ATOM   1504  CG  GLU H 198      29.233  17.195  17.033  1.00 64.67           C  
ATOM   1505  CD  GLU H 198      28.648  17.208  15.630  1.00 70.92           C  
ATOM   1506  OE1 GLU H 198      27.398  17.118  15.523  1.00 68.64           O  
ATOM   1507  OE2 GLU H 198      29.431  17.319  14.650  1.00 67.02           O1-
ATOM   1508  C   GLU H 198      27.111  14.786  19.132  1.00 57.32           C  
ATOM   1509  O   GLU H 198      27.332  14.880  20.337  1.00 52.76           O  
ATOM   1510  N   ASP H 199      25.910  14.433  18.648  1.00 50.28           N  
ATOM   1511  CA  ASP H 199      24.767  14.125  19.464  1.00 46.46           C  
ATOM   1512  CB  ASP H 199      23.477  13.973  18.644  1.00 47.78           C  
ATOM   1513  CG  ASP H 199      23.097  15.357  18.141  1.00 52.13           C  
ATOM   1514  OD1 ASP H 199      23.381  16.350  18.865  1.00 49.95           O  
ATOM   1515  OD2 ASP H 199      22.525  15.440  17.022  1.00 53.64           O1-
ATOM   1516  C   ASP H 199      24.975  12.858  20.247  1.00 51.15           C  
ATOM   1517  O   ASP H 199      24.234  12.587  21.191  1.00 52.02           O  
ATOM   1518  N   THR H 200      25.938  12.005  19.853  1.00 44.69           N  
ATOM   1519  CA  THR H 200      26.115  10.760  20.554  1.00 45.20           C  
ATOM   1520  CB  THR H 200      27.269   9.946  20.038  1.00 44.87           C  
ATOM   1521  OG1 THR H 200      27.095   9.664  18.657  1.00 50.14           O  
ATOM   1522  CG2 THR H 200      27.342   8.636  20.838  1.00 45.10           C  
ATOM   1523  C   THR H 200      26.357  11.028  22.011  1.00 49.14           C  
ATOM   1524  O   THR H 200      27.256  11.785  22.377  1.00 47.75           O  
ATOM   1525  N   ALA H 201      25.534  10.408  22.890  1.00 47.65           N  
ATOM   1526  CA  ALA H 201      25.711  10.606  24.301  1.00 48.65           C  
ATOM   1527  CB  ALA H 201      25.598  12.081  24.726  1.00 49.84           C  
ATOM   1528  C   ALA H 201      24.640   9.865  25.042  1.00 50.83           C  
ATOM   1529  O   ALA H 201      23.676   9.377  24.454  1.00 51.07           O  
ATOM   1530  N   LEU H 202      24.827   9.719  26.372  1.00 46.58           N  
ATOM   1531  CA  LEU H 202      23.801   9.142  27.188  1.00 52.63           C  
ATOM   1532  CB  LEU H 202      24.314   8.579  28.525  1.00 52.35           C  
ATOM   1533  CG  LEU H 202      25.307   7.410  28.370  1.00  0.00           C  
ATOM   1534  CD1 LEU H 202      26.622   7.867  27.717  1.00 23.24           C  
ATOM   1535  CD2 LEU H 202      25.519   6.684  29.708  1.00  0.00           C  
ATOM   1536  C   LEU H 202      22.867  10.270  27.497  1.00 52.21           C  
ATOM   1537  O   LEU H 202      23.309  11.371  27.821  1.00 52.09           O  
ATOM   1538  N   TYR H 203      21.545  10.025  27.420  1.00 47.60           N  
ATOM   1539  CA  TYR H 203      20.591  11.074  27.652  1.00 44.73           C  
ATOM   1540  CB  TYR H 203      19.532  11.194  26.540  1.00 44.64           C  
ATOM   1541  CG  TYR H 203      20.174  11.825  25.351  1.00 44.95           C  
ATOM   1542  CD1 TYR H 203      21.006  11.117  24.515  1.00 49.29           C  
ATOM   1543  CD2 TYR H 203      19.925  13.146  25.063  1.00 46.54           C  
ATOM   1544  CE1 TYR H 203      21.586  11.724  23.423  1.00 50.98           C  
ATOM   1545  CE2 TYR H 203      20.500  13.757  23.976  1.00 46.18           C  
ATOM   1546  CZ  TYR H 203      21.336  13.047  23.152  1.00 49.39           C  
ATOM   1547  OH  TYR H 203      21.928  13.674  22.036  1.00 52.99           O  
ATOM   1548  C   TYR H 203      19.852  10.791  28.920  1.00 46.68           C  
ATOM   1549  O   TYR H 203      19.315   9.699  29.106  1.00 45.71           O  
ATOM   1550  N   TYR H 204      19.794  11.795  29.824  1.00 42.43           N  
ATOM   1551  CA  TYR H 204      19.136  11.618  31.090  1.00 42.33           C  
ATOM   1552  CB  TYR H 204      19.996  11.996  32.310  1.00 45.10           C  
ATOM   1553  CG  TYR H 204      21.199  11.123  32.426  1.00 47.15           C  
ATOM   1554  CD1 TYR H 204      21.110   9.879  33.008  1.00 47.87           C  
ATOM   1555  CD2 TYR H 204      22.423  11.562  31.975  1.00 47.01           C  
ATOM   1556  CE1 TYR H 204      22.224   9.082  33.126  1.00 54.61           C  
ATOM   1557  CE2 TYR H 204      23.541  10.769  32.091  1.00 46.82           C  
ATOM   1558  CZ  TYR H 204      23.443   9.525  32.668  1.00 53.39           C  
ATOM   1559  OH  TYR H 204      24.586   8.706  32.791  1.00 53.51           O  
ATOM   1560  C   TYR H 204      17.977  12.565  31.170  1.00 40.74           C  
ATOM   1561  O   TYR H 204      18.047  13.695  30.693  1.00 38.39           O  
ATOM   1562  N   CYS H 205      16.856  12.108  31.762  1.00 42.06           N  
ATOM   1563  CA  CYS H 205      15.757  12.992  32.018  1.00 44.65           C  
ATOM   1564  CB  CYS H 205      14.364  12.414  31.642  1.00 46.17           C  
ATOM   1565  SG  CYS H 205      14.016  10.774  32.354  1.00 72.60           S  
ATOM   1566  C   CYS H 205      15.812  13.278  33.485  1.00 43.95           C  
ATOM   1567  O   CYS H 205      16.242  12.438  34.274  1.00 42.10           O  
ATOM   1568  N   ALA H 206      15.437  14.506  33.895  1.00 39.74           N  
ATOM   1569  CA  ALA H 206      15.502  14.773  35.298  1.00 41.46           C  
ATOM   1570  CB  ALA H 206      16.886  15.211  35.743  1.00 40.19           C  
ATOM   1571  C   ALA H 206      14.451  15.774  35.673  1.00 42.90           C  
ATOM   1572  O   ALA H 206      14.063  16.627  34.877  1.00 47.02           O  
ATOM   1573  N   LYS H 207      13.943  15.661  36.919  1.00 39.27           N  
ATOM   1574  CA  LYS H 207      12.868  16.485  37.412  1.00 38.26           C  
ATOM   1575  CB  LYS H 207      12.069  15.824  38.543  1.00 40.40           C  
ATOM   1576  CG  LYS H 207      10.939  16.707  39.068  1.00 42.79           C  
ATOM   1577  CD  LYS H 207      10.184  16.094  40.247  1.00 47.34           C  
ATOM   1578  CE  LYS H 207      10.910  16.321  41.576  1.00  0.00           C  
ATOM   1579  NZ  LYS H 207      10.136  15.748  42.696  1.00  0.00           N1+
ATOM   1580  C   LYS H 207      13.432  17.714  38.043  1.00 40.85           C  
ATOM   1581  O   LYS H 207      14.355  17.613  38.846  1.00 46.20           O  
ATOM   1582  N   ASP H 208      12.814  18.883  37.758  1.00 40.28           N  
ATOM   1583  CA  ASP H 208      13.230  20.170  38.249  1.00 41.54           C  
ATOM   1584  CB  ASP H 208      12.350  21.325  37.733  1.00 42.36           C  
ATOM   1585  CG  ASP H 208      12.920  22.670  38.176  1.00 58.65           C  
ATOM   1586  OD1 ASP H 208      14.129  22.732  38.526  1.00  0.00           O  
ATOM   1587  OD2 ASP H 208      12.143  23.662  38.161  1.00  0.00           O1-
ATOM   1588  C   ASP H 208      13.123  20.154  39.741  1.00 43.51           C  
ATOM   1589  O   ASP H 208      12.302  19.424  40.300  1.00 47.49           O  
ATOM   1590  N   LEU H 209      13.976  20.946  40.433  1.00 44.24           N  
ATOM   1591  CA  LEU H 209      13.934  20.829  41.862  1.00 44.64           C  
ATOM   1592  CB  LEU H 209      15.067  21.450  42.682  1.00 48.15           C  
ATOM   1593  CG  LEU H 209      14.971  21.002  44.169  1.00 44.86           C  
ATOM   1594  CD1 LEU H 209      13.959  21.751  45.035  1.00 43.15           C  
ATOM   1595  CD2 LEU H 209      14.684  19.496  44.242  1.00 44.26           C  
ATOM   1596  C   LEU H 209      12.663  21.338  42.448  1.00 43.47           C  
ATOM   1597  O   LEU H 209      12.106  20.686  43.328  1.00 44.24           O  
ATOM   1598  N   ARG H 210      12.161  22.510  42.021  1.00 44.82           N  
ATOM   1599  CA  ARG H 210      10.999  22.964  42.729  1.00 45.60           C  
ATOM   1600  CB  ARG H 210      11.104  24.375  43.334  1.00 46.42           C  
ATOM   1601  CG  ARG H 210       9.962  24.657  44.318  1.00 55.38           C  
ATOM   1602  CD  ARG H 210      10.185  25.876  45.215  1.00  0.00           C  
ATOM   1603  NE  ARG H 210       9.773  27.091  44.457  1.00  0.00           N  
ATOM   1604  CZ  ARG H 210       8.462  27.471  44.438  1.00 35.07           C  
ATOM   1605  NH1 ARG H 210       7.518  26.698  45.054  1.00  0.00           N1+
ATOM   1606  NH2 ARG H 210       8.094  28.626  43.809  1.00  0.00           N  
ATOM   1607  C   ARG H 210       9.815  22.908  41.828  1.00 49.06           C  
ATOM   1608  O   ARG H 210       9.932  22.943  40.604  1.00 53.47           O  
ATOM   1609  N   GLU H 211       8.625  22.764  42.439  0.90 44.56           N  
ATOM   1610  CA  GLU H 211       7.410  22.637  41.693  0.90 44.25           C  
ATOM   1611  CB  GLU H 211       6.185  22.294  42.558  0.90 44.81           C  
ATOM   1612  CG  GLU H 211       6.218  20.887  43.153  0.88 51.42           C  
ATOM   1613  CD  GLU H 211       4.906  20.665  43.893  1.00 63.13           C  
ATOM   1614  OE1 GLU H 211       4.056  21.597  43.882  1.00 61.68           O  
ATOM   1615  OE2 GLU H 211       4.733  19.561  44.475  1.00  0.00           O1-
ATOM   1616  C   GLU H 211       7.084  23.909  40.983  0.90 51.38           C  
ATOM   1617  O   GLU H 211       6.618  23.888  39.846  0.90 60.00           O  
ATOM   1618  N   ASP H 212       7.314  25.057  41.642  1.00 46.44           N  
ATOM   1619  CA  ASP H 212       6.911  26.317  41.085  1.00 56.97           C  
ATOM   1620  CB  ASP H 212       6.219  27.195  42.144  1.00 59.59           C  
ATOM   1621  CG  ASP H 212       5.409  28.289  41.467  1.00 80.88           C  
ATOM   1622  OD1 ASP H 212       5.068  28.123  40.265  1.00105.40           O  
ATOM   1623  OD2 ASP H 212       5.117  29.306  42.151  1.00103.79           O1-
ATOM   1624  C   ASP H 212       8.118  27.063  40.609  1.00 54.20           C  
ATOM   1625  O   ASP H 212       9.230  26.840  41.087  1.00 56.53           O  
ATOM   1626  N   GLU H 213       7.922  27.988  39.645  1.00 45.81           N  
ATOM   1627  CA  GLU H 213       9.044  28.703  39.116  1.00 42.51           C  
ATOM   1628  CB  GLU H 213       8.992  28.956  37.604  1.00 47.37           C  
ATOM   1629  CG  GLU H 213      10.294  29.572  37.083  1.00 55.65           C  
ATOM   1630  CD  GLU H 213      10.114  29.796  35.590  1.00  0.00           C  
ATOM   1631  OE1 GLU H 213       9.028  29.431  35.068  1.00  0.00           O  
ATOM   1632  OE2 GLU H 213      11.060  30.333  34.953  1.00  0.00           O1-
ATOM   1633  C   GLU H 213       9.181  30.040  39.773  1.00 52.40           C  
ATOM   1634  O   GLU H 213       8.200  30.733  40.045  1.00 51.65           O  
ATOM   1635  N   CYS H 214      10.445  30.427  40.040  1.00 61.09           N  
ATOM   1636  CA  CYS H 214      10.747  31.684  40.652  1.00 64.77           C  
ATOM   1637  CB  CYS H 214      11.374  31.544  42.047  1.00 52.22           C  
ATOM   1638  SG  CYS H 214      10.235  30.782  43.242  1.00  0.00           S  
ATOM   1639  C   CYS H 214      11.748  32.376  39.783  1.00 64.26           C  
ATOM   1640  O   CYS H 214      12.603  31.749  39.160  1.00 52.50           O  
ATOM   1641  N   GLU H 215      11.660  33.715  39.732  1.00 83.24           N  
ATOM   1642  CA  GLU H 215      12.496  34.529  38.899  1.00 73.60           C  
ATOM   1643  CB  GLU H 215      12.091  36.010  38.943  1.00 82.98           C  
ATOM   1644  CG  GLU H 215      10.756  36.281  38.255  1.00 81.48           C  
ATOM   1645  CD  GLU H 215      10.997  36.182  36.756  1.00  0.00           C  
ATOM   1646  OE1 GLU H 215      12.189  36.201  36.347  1.00  0.00           O  
ATOM   1647  OE2 GLU H 215       9.993  36.089  36.000  1.00  0.00           O1-
ATOM   1648  C   GLU H 215      13.926  34.462  39.323  1.00 75.40           C  
ATOM   1649  O   GLU H 215      14.825  34.512  38.486  1.00 88.08           O  
ATOM   1650  N   GLU H 216      14.174  34.419  40.642  1.00 59.52           N  
ATOM   1651  CA  GLU H 216      15.517  34.400  41.140  1.00 50.80           C  
ATOM   1652  CB  GLU H 216      15.563  34.605  42.665  1.00 65.93           C  
ATOM   1653  CG  GLU H 216      16.962  34.864  43.221  1.00 76.31           C  
ATOM   1654  CD  GLU H 216      16.798  35.313  44.666  1.00  0.00           C  
ATOM   1655  OE1 GLU H 216      15.916  36.177  44.919  1.00  0.00           O  
ATOM   1656  OE2 GLU H 216      17.546  34.793  45.537  1.00  0.00           O1-
ATOM   1657  C   GLU H 216      16.179  33.098  40.813  1.00 66.52           C  
ATOM   1658  O   GLU H 216      17.351  33.085  40.460  1.00 65.38           O  
ATOM   1659  N   TRP H 217      15.468  31.966  40.992  1.00 43.15           N  
ATOM   1660  CA  TRP H 217      15.992  30.643  40.766  1.00 41.46           C  
ATOM   1661  CB  TRP H 217      15.203  29.546  41.498  1.00 39.38           C  
ATOM   1662  CG  TRP H 217      15.493  29.453  42.975  1.00  0.00           C  
ATOM   1663  CD2 TRP H 217      14.834  30.220  43.995  1.00  0.00           C  
ATOM   1664  CD1 TRP H 217      16.399  28.656  43.613  1.00 99.58           C  
ATOM   1665  NE1 TRP H 217      16.339  28.871  44.970  1.00  0.00           N  
ATOM   1666  CE2 TRP H 217      15.380  29.832  45.219  1.00  0.00           C  
ATOM   1667  CE3 TRP H 217      13.850  31.164  43.921  1.00  0.00           C  
ATOM   1668  CZ2 TRP H 217      14.947  30.384  46.391  1.00  0.00           C  
ATOM   1669  CZ3 TRP H 217      13.419  31.722  45.104  1.00  0.00           C  
ATOM   1670  CH2 TRP H 217      13.956  31.338  46.316  1.00  0.00           C  
ATOM   1671  C   TRP H 217      16.118  30.199  39.338  1.00 42.53           C  
ATOM   1672  O   TRP H 217      17.132  29.608  38.964  1.00 48.49           O  
ATOM   1673  N   TRP H 218      15.084  30.433  38.510  1.00 54.06           N  
ATOM   1674  CA  TRP H 218      15.065  29.866  37.188  1.00 46.93           C  
ATOM   1675  CB  TRP H 218      16.110  30.314  36.157  1.00  0.00           C  
ATOM   1676  CG  TRP H 218      15.596  31.450  35.301  1.00  0.00           C  
ATOM   1677  CD2 TRP H 218      16.051  32.814  35.312  1.00  0.00           C  
ATOM   1678  CD1 TRP H 218      14.668  31.365  34.304  1.00  0.00           C  
ATOM   1679  NE1 TRP H 218      14.497  32.590  33.709  1.00  0.00           N  
ATOM   1680  CE2 TRP H 218      15.349  33.489  34.311  1.00  0.00           C  
ATOM   1681  CE3 TRP H 218      16.989  33.447  36.074  1.00  0.00           C  
ATOM   1682  CZ2 TRP H 218      15.576  34.812  34.057  1.00  0.00           C  
ATOM   1683  CZ3 TRP H 218      17.202  34.787  35.830  1.00  0.00           C  
ATOM   1684  CH2 TRP H 218      16.510  35.454  34.841  1.00  0.00           C  
ATOM   1685  C   TRP H 218      14.933  28.372  37.244  1.00 46.91           C  
ATOM   1686  O   TRP H 218      14.293  27.835  38.147  1.00 51.52           O  
ATOM   1687  N   SER H 219      15.469  27.645  36.241  1.00 44.32           N  
ATOM   1688  CA  SER H 219      15.289  26.218  36.264  1.00 46.76           C  
ATOM   1689  CB  SER H 219      14.666  25.662  34.972  1.00 49.24           C  
ATOM   1690  OG  SER H 219      13.350  26.171  34.810  1.00  0.00           O  
ATOM   1691  C   SER H 219      16.619  25.566  36.436  1.00 52.79           C  
ATOM   1692  O   SER H 219      17.623  26.115  35.990  1.00 59.46           O  
ATOM   1693  N   ASP H 220      16.678  24.400  37.131  1.00 48.71           N  
ATOM   1694  CA  ASP H 220      17.970  23.776  37.231  1.00 60.22           C  
ATOM   1695  CB  ASP H 220      18.980  24.402  38.236  1.00 57.70           C  
ATOM   1696  CG  ASP H 220      19.582  25.739  37.829  1.00  0.00           C  
ATOM   1697  OD1 ASP H 220      20.184  25.815  36.725  1.00  0.00           O  
ATOM   1698  OD2 ASP H 220      19.459  26.704  38.630  1.00  0.00           O1-
ATOM   1699  C   ASP H 220      17.894  22.321  37.550  1.00 46.76           C  
ATOM   1700  O   ASP H 220      16.849  21.842  38.012  1.00 51.81           O  
HETATM 1701  N   UNK H 221      19.059  21.632  37.304  1.00  0.00           N  
HETATM 1702  CA  UNK H 221      19.229  20.211  37.492  1.00  0.00           C  
HETATM 1703  C   UNK H 221      20.655  19.720  37.629  1.00  0.00           C  
HETATM 1704  O   UNK H 221      21.561  20.248  36.990  1.00  0.00           O  
HETATM 1705  N   UNK H 222      20.878  18.646  38.450  1.00  0.00           N  
HETATM 1706  CA  UNK H 222      22.169  17.985  38.504  1.00  0.00           C  
HETATM 1707  C   UNK H 222      22.210  16.862  39.540  1.00  0.00           C  
HETATM 1708  O   UNK H 222      21.173  16.409  40.017  1.00  0.00           O  
ATOM   1709  N   ASP H 223      23.435  16.426  39.965  1.00  0.00           N  
ATOM   1710  CA  ASP H 223      24.233  15.335  39.472  1.00  0.00           C  
ATOM   1711  CB  ASP H 223      25.074  15.741  38.229  1.00  0.00           C  
ATOM   1712  CG  ASP H 223      24.241  16.431  37.169  1.00  0.00           C  
ATOM   1713  OD1 ASP H 223      23.349  15.795  36.559  1.00  0.00           O  
ATOM   1714  OD2 ASP H 223      24.507  17.640  36.937  1.00  0.00           O1-
ATOM   1715  C   ASP H 223      25.374  14.872  40.399  1.00  0.00           C  
ATOM   1716  O   ASP H 223      26.465  15.005  39.852  1.00  0.00           O  
ATOM   1717  N   PHE H 224      25.155  14.279  41.662  1.00  0.00           N  
ATOM   1718  CA  PHE H 224      25.650  13.693  42.952  1.00  0.00           C  
ATOM   1719  CB  PHE H 224      24.971  14.308  44.218  1.00  0.00           C  
ATOM   1720  CG  PHE H 224      25.538  13.808  45.510  1.00  0.00           C  
ATOM   1721  CD1 PHE H 224      26.760  14.234  45.971  1.00  0.00           C  
ATOM   1722  CD2 PHE H 224      24.836  12.913  46.284  1.00  0.00           C  
ATOM   1723  CE1 PHE H 224      27.280  13.767  47.156  1.00  0.00           C  
ATOM   1724  CE2 PHE H 224      25.343  12.444  47.473  1.00  0.00           C  
ATOM   1725  CZ  PHE H 224      26.573  12.867  47.913  1.00  0.00           C  
ATOM   1726  C   PHE H 224      25.646  12.165  42.992  1.00  0.00           C  
ATOM   1727  O   PHE H 224      25.237  11.510  42.037  1.00  0.00           O  
ATOM   1728  N   GLY H 225      26.188  11.521  44.043  1.00  0.00           N  
ATOM   1729  CA  GLY H 225      26.204  10.087  43.997  1.00  0.00           C  
ATOM   1730  C   GLY H 225      25.229   9.540  44.988  1.00  0.00           C  
ATOM   1731  O   GLY H 225      24.960  10.153  46.019  1.00  0.00           O  
ATOM   1732  N   LYS H 226      24.675   8.349  44.676  1.00  0.00           N  
ATOM   1733  CA  LYS H 226      23.758   7.643  45.526  1.00  0.00           C  
ATOM   1734  CB  LYS H 226      24.003   7.800  47.041  1.00  0.00           C  
ATOM   1735  CG  LYS H 226      25.227   7.029  47.539  1.00  0.00           C  
ATOM   1736  CD  LYS H 226      25.611   7.338  48.986  1.00  0.00           C  
ATOM   1737  CE  LYS H 226      26.736   8.365  49.128  1.00  0.00           C  
ATOM   1738  NZ  LYS H 226      26.247   9.711  48.759  1.00  0.00           N1+
ATOM   1739  C   LYS H 226      22.357   8.056  45.221  1.00  0.00           C  
ATOM   1740  O   LYS H 226      22.110   8.921  44.382  1.00  0.00           O  
ATOM   1741  N   GLN H 227      21.391   7.383  45.879  1.00  0.00           N  
ATOM   1742  CA  GLN H 227      20.001   7.699  45.729  1.00  0.00           C  
ATOM   1743  CB  GLN H 227      19.161   6.550  45.143  1.00  0.00           C  
ATOM   1744  CG  GLN H 227      19.512   6.202  43.695  1.00  0.00           C  
ATOM   1745  CD  GLN H 227      18.604   5.059  43.262  1.00  0.00           C  
ATOM   1746  OE1 GLN H 227      17.403   5.072  43.525  1.00  0.00           O  
ATOM   1747  NE2 GLN H 227      19.194   4.032  42.594  1.00  0.00           N  
ATOM   1748  C   GLN H 227      19.491   7.930  47.111  1.00  0.00           C  
ATOM   1749  O   GLN H 227      20.110   7.503  48.084  1.00  0.00           O  
ATOM   1750  N   LEU H 228      18.357   8.641  47.242  1.00  0.00           N  
ATOM   1751  CA  LEU H 228      17.840   8.853  48.559  1.00  0.00           C  
ATOM   1752  CB  LEU H 228      17.182  10.226  48.769  1.00  0.00           C  
ATOM   1753  CG  LEU H 228      18.165  11.405  48.673  1.00  0.00           C  
ATOM   1754  CD1 LEU H 228      18.775  11.517  47.267  1.00  0.00           C  
ATOM   1755  CD2 LEU H 228      17.507  12.710  49.148  1.00  0.00           C  
ATOM   1756  C   LEU H 228      16.789   7.825  48.791  1.00  0.00           C  
ATOM   1757  O   LEU H 228      15.855   7.656  48.009  1.00  0.00           O  
ATOM   1758  N   PRO H 229      16.978   7.100  49.852  1.00  0.00           N  
ATOM   1759  CA  PRO H 229      16.041   6.097  50.263  1.00  0.00           C  
ATOM   1760  CD  PRO H 229      18.301   6.884  50.410  1.00  0.00           C  
ATOM   1761  CB  PRO H 229      16.782   5.213  51.273  1.00  0.00           C  
ATOM   1762  CG  PRO H 229      18.039   6.019  51.650  1.00  0.00           C  
ATOM   1763  C   PRO H 229      14.817   6.755  50.808  1.00  0.00           C  
ATOM   1764  O   PRO H 229      13.800   6.081  50.962  1.00  0.00           O  
ATOM   1765  N   CYS H 230      14.893   8.063  51.118  1.00  0.00           N  
ATOM   1766  CA  CYS H 230      13.773   8.728  51.710  1.00  0.00           C  
ATOM   1767  CB  CYS H 230      14.155   9.719  52.825  1.00  0.00           C  
ATOM   1768  SG  CYS H 230      15.124  11.128  52.208  1.00  0.00           S  
ATOM   1769  C   CYS H 230      13.039   9.500  50.662  1.00  0.00           C  
ATOM   1770  O   CYS H 230      13.358   9.451  49.475  1.00  0.00           O  
ATOM   1771  N   ARG H 231      12.005  10.231  51.120  1.00  0.00           N  
ATOM   1772  CA  ARG H 231      11.135  11.028  50.307  1.00  0.00           C  
ATOM   1773  CB  ARG H 231       9.959  11.605  51.110  1.00  0.00           C  
ATOM   1774  CG  ARG H 231       8.983  10.546  51.627  1.00  0.00           C  
ATOM   1775  CD  ARG H 231       8.229  10.985  52.884  1.00  0.00           C  
ATOM   1776  NE  ARG H 231       9.170  10.823  54.030  1.00  0.00           N  
ATOM   1777  CZ  ARG H 231       9.063  11.610  55.141  1.00  0.00           C  
ATOM   1778  NH1 ARG H 231       8.122  12.597  55.197  1.00  0.00           N1+
ATOM   1779  NH2 ARG H 231       9.902  11.409  56.198  1.00  0.00           N  
ATOM   1780  C   ARG H 231      11.919  12.187  49.794  1.00  0.00           C  
ATOM   1781  O   ARG H 231      12.982  12.518  50.319  1.00  0.00           O  
ATOM   1782  N   LYS H 232      11.414  12.814  48.715  1.00  0.00           N  
ATOM   1783  CA  LYS H 232      12.076  13.946  48.141  1.00  0.00           C  
ATOM   1784  CB  LYS H 232      11.405  14.446  46.848  1.00  0.00           C  
ATOM   1785  CG  LYS H 232      11.174  13.343  45.810  1.00  0.00           C  
ATOM   1786  CD  LYS H 232      12.445  12.682  45.273  1.00  0.00           C  
ATOM   1787  CE  LYS H 232      12.774  13.069  43.830  1.00  0.00           C  
ATOM   1788  NZ  LYS H 232      14.031  12.413  43.403  1.00  0.00           N1+
ATOM   1789  C   LYS H 232      11.953  15.040  49.153  1.00  0.00           C  
ATOM   1790  O   LYS H 232      10.904  15.202  49.776  1.00  0.00           O  
ATOM   1791  N   SER H 233      13.036  15.812  49.358  1.00  0.00           N  
ATOM   1792  CA  SER H 233      12.979  16.841  50.351  1.00  0.00           C  
ATOM   1793  CB  SER H 233      14.350  17.194  50.958  1.00  0.00           C  
ATOM   1794  OG  SER H 233      14.201  18.218  51.931  1.00  0.00           O  
ATOM   1795  C   SER H 233      12.438  18.084  49.721  1.00  0.00           C  
ATOM   1796  O   SER H 233      12.359  18.200  48.498  1.00  0.00           O  
ATOM   1797  N   ARG H 234      12.027  19.048  50.568  1.00  0.00           N  
ATOM   1798  CA  ARG H 234      11.535  20.304  50.087  1.00  0.00           C  
ATOM   1799  CB  ARG H 234      10.851  21.167  51.162  1.00  0.00           C  
ATOM   1800  CG  ARG H 234       9.453  20.718  51.599  1.00  0.00           C  
ATOM   1801  CD  ARG H 234       9.390  19.355  52.288  1.00  0.00           C  
ATOM   1802  NE  ARG H 234       9.296  18.314  51.229  1.00  0.00           N  
ATOM   1803  CZ  ARG H 234       8.692  17.123  51.514  1.00  0.00           C  
ATOM   1804  NH1 ARG H 234       8.217  16.884  52.772  1.00  0.00           N1+
ATOM   1805  NH2 ARG H 234       8.546  16.176  50.543  1.00  0.00           N  
ATOM   1806  C   ARG H 234      12.729  21.073  49.638  1.00  0.00           C  
ATOM   1807  O   ARG H 234      13.843  20.824  50.099  1.00  0.00           O  
ATOM   1808  N   GLY H 235      12.530  22.024  48.704  1.00  0.00           N  
ATOM   1809  CA  GLY H 235      13.645  22.803  48.255  1.00  0.00           C  
ATOM   1810  C   GLY H 235      13.186  23.658  47.120  1.00  0.00           C  
ATOM   1811  O   GLY H 235      11.990  23.788  46.867  1.00  0.00           O  
ATOM   1812  N   VAL H 236      14.158  24.260  46.400  1.00  0.00           N  
ATOM   1813  CA  VAL H 236      13.837  25.082  45.273  1.00  0.00           C  
ATOM   1814  CB  VAL H 236      14.272  26.512  45.427  1.00  0.00           C  
ATOM   1815  CG1 VAL H 236      13.871  27.273  44.156  1.00  0.00           C  
ATOM   1816  CG2 VAL H 236      13.636  27.091  46.700  1.00  0.00           C  
ATOM   1817  C   VAL H 236      14.538  24.484  44.084  1.00  0.00           C  
ATOM   1818  O   VAL H 236      15.556  23.807  44.213  1.00  0.00           O  
ATOM   1819  N   ALA H 237      14.012  24.765  42.876  1.00  0.00           N  
ATOM   1820  CA  ALA H 237      14.431  24.143  41.653  1.00  0.00           C  
ATOM   1821  CB  ALA H 237      13.828  24.802  40.397  1.00  0.00           C  
ATOM   1822  C   ALA H 237      15.916  24.151  41.506  1.00  0.00           C  
ATOM   1823  O   ALA H 237      16.625  24.977  42.081  1.00  0.00           O  
ATOM   1824  N   GLY H 238      16.402  23.171  40.715  1.00 40.60           N  
ATOM   1825  CA  GLY H 238      17.771  22.966  40.424  1.00 36.58           C  
ATOM   1826  C   GLY H 238      18.225  21.663  40.881  1.00 41.39           C  
ATOM   1827  O   GLY H 238      18.806  20.942  40.065  1.00 46.02           O  
ATOM   1828  N   ILE H 239      17.829  21.306  42.123  1.00  0.00           N  
ATOM   1829  CA  ILE H 239      18.343  20.148  42.771  1.00  0.00           C  
ATOM   1830  CB  ILE H 239      17.591  19.720  43.995  1.00  0.00           C  
ATOM   1831  CG1 ILE H 239      17.745  20.710  45.152  1.00  0.00           C  
ATOM   1832  CG2 ILE H 239      17.958  18.284  44.352  1.00  0.00           C  
ATOM   1833  CD1 ILE H 239      16.851  20.389  46.351  1.00  0.00           C  
ATOM   1834  C   ILE H 239      18.180  19.082  41.782  1.00  0.00           C  
ATOM   1835  O   ILE H 239      19.195  18.453  41.483  1.00  0.00           O  
ATOM   1836  N   PHE H 240      17.017  19.108  41.063  1.00 38.94           N  
ATOM   1837  CA  PHE H 240      16.727  18.007  40.222  1.00 39.25           C  
ATOM   1838  CB  PHE H 240      17.676  17.870  39.036  1.00 35.01           C  
ATOM   1839  CG  PHE H 240      17.100  18.312  37.752  1.00 38.70           C  
ATOM   1840  CD1 PHE H 240      16.119  19.258  37.624  1.00 30.81           C  
ATOM   1841  CD2 PHE H 240      17.728  17.842  36.631  1.00 29.18           C  
ATOM   1842  CE1 PHE H 240      15.680  19.639  36.384  1.00 32.18           C  
ATOM   1843  CE2 PHE H 240      17.312  18.208  35.385  1.00 31.05           C  
ATOM   1844  CZ  PHE H 240      16.278  19.097  35.279  1.00 28.40           C  
ATOM   1845  C   PHE H 240      17.105  16.857  41.047  1.00 39.09           C  
ATOM   1846  O   PHE H 240      18.149  16.254  40.819  1.00 41.58           O  
ATOM   1847  N   ASP H 241      16.299  16.583  42.061  1.00 37.29           N  
ATOM   1848  CA  ASP H 241      16.642  15.550  42.966  1.00 43.37           C  
ATOM   1849  CB  ASP H 241      15.717  15.567  44.201  1.00 47.93           C  
ATOM   1850  CG  ASP H 241      14.249  15.619  43.776  1.00 55.06           C  
ATOM   1851  OD1 ASP H 241      13.956  15.535  42.553  1.00 51.73           O  
ATOM   1852  OD2 ASP H 241      13.393  15.762  44.689  1.00 47.56           O1-
ATOM   1853  C   ASP H 241      16.598  14.238  42.262  1.00 44.59           C  
ATOM   1854  O   ASP H 241      17.358  13.333  42.601  1.00 49.75           O  
ATOM   1855  N   GLY H 242      15.722  14.102  41.248  1.00 36.39           N  
ATOM   1856  CA  GLY H 242      15.607  12.810  40.643  1.00 42.10           C  
ATOM   1857  C   GLY H 242      16.064  12.825  39.218  1.00 47.57           C  
ATOM   1858  O   GLY H 242      15.704  13.698  38.427  1.00 45.33           O  
ATOM   1859  N   TRP H 243      16.862  11.799  38.863  1.00 48.28           N  
ATOM   1860  CA  TRP H 243      17.362  11.618  37.532  1.00 44.46           C  
ATOM   1861  CB  TRP H 243      18.876  11.870  37.417  1.00 42.42           C  
ATOM   1862  CG  TRP H 243      19.253  13.325  37.549  1.00 41.04           C  
ATOM   1863  CD2 TRP H 243      19.913  14.097  36.531  1.00 37.93           C  
ATOM   1864  CD1 TRP H 243      19.072  14.164  38.608  1.00 43.63           C  
ATOM   1865  NE1 TRP H 243      19.550  15.413  38.306  1.00 44.56           N  
ATOM   1866  CE2 TRP H 243      20.078  15.388  37.034  1.00 41.29           C  
ATOM   1867  CE3 TRP H 243      20.348  13.758  35.282  1.00 40.96           C  
ATOM   1868  CZ2 TRP H 243      20.681  16.367  36.297  1.00 40.99           C  
ATOM   1869  CZ3 TRP H 243      20.948  14.749  34.536  1.00 40.11           C  
ATOM   1870  CH2 TRP H 243      21.108  16.028  35.030  1.00 37.95           C  
ATOM   1871  C   TRP H 243      17.117  10.183  37.169  1.00 46.28           C  
ATOM   1872  O   TRP H 243      17.019   9.319  38.038  1.00 46.87           O  
ATOM   1873  N   GLY H 244      16.979   9.897  35.859  1.00 47.04           N  
ATOM   1874  CA  GLY H 244      16.785   8.547  35.417  1.00 46.57           C  
ATOM   1875  C   GLY H 244      18.143   7.934  35.223  1.00 54.37           C  
ATOM   1876  O   GLY H 244      19.164   8.559  35.498  1.00 48.57           O  
ATOM   1877  N   GLN H 245      18.170   6.665  34.763  1.00 54.24           N  
ATOM   1878  CA  GLN H 245      19.370   5.901  34.527  1.00 55.40           C  
ATOM   1879  CB  GLN H 245      19.093   4.421  34.226  1.00 58.89           C  
ATOM   1880  CG  GLN H 245      18.180   3.750  35.245  1.00 77.65           C  
ATOM   1881  CD  GLN H 245      16.770   4.163  34.855  1.00 86.00           C  
ATOM   1882  OE1 GLN H 245      15.898   4.343  35.703  1.00 96.25           O  
ATOM   1883  NE2 GLN H 245      16.541   4.326  33.524  1.00 89.25           N  
ATOM   1884  C   GLN H 245      20.101   6.414  33.327  1.00 56.04           C  
ATOM   1885  O   GLN H 245      21.326   6.335  33.257  1.00 57.98           O  
ATOM   1886  N   GLY H 246      19.355   6.894  32.313  1.00 51.89           N  
ATOM   1887  CA  GLY H 246      19.955   7.377  31.102  1.00 48.59           C  
ATOM   1888  C   GLY H 246      19.782   6.337  30.037  1.00 54.46           C  
ATOM   1889  O   GLY H 246      19.656   5.146  30.322  1.00 54.81           O  
ATOM   1890  N   THR H 247      19.754   6.794  28.767  1.00 52.72           N  
ATOM   1891  CA  THR H 247      19.624   5.945  27.615  1.00 50.11           C  
ATOM   1892  CB  THR H 247      18.329   6.163  26.888  1.00 50.02           C  
ATOM   1893  OG1 THR H 247      17.230   5.883  27.737  1.00 56.33           O  
ATOM   1894  CG2 THR H 247      18.280   5.247  25.667  1.00 48.02           C  
ATOM   1895  C   THR H 247      20.725   6.330  26.668  1.00 56.39           C  
ATOM   1896  O   THR H 247      20.974   7.514  26.446  1.00 56.99           O  
ATOM   1897  N   MET H 248      21.406   5.334  26.066  1.00 56.73           N  
ATOM   1898  CA  MET H 248      22.523   5.590  25.192  1.00 57.26           C  
ATOM   1899  CB  MET H 248      23.507   4.403  25.133  1.00 58.12           C  
ATOM   1900  CG  MET H 248      24.713   4.590  24.205  1.00 60.59           C  
ATOM   1901  SD  MET H 248      25.974   5.762  24.784  1.00 44.14           S  
ATOM   1902  CE  MET H 248      25.264   7.198  23.937  1.00 43.86           C  
ATOM   1903  C   MET H 248      22.056   5.821  23.788  1.00 55.12           C  
ATOM   1904  O   MET H 248      21.266   5.049  23.248  1.00 57.15           O  
ATOM   1905  N   VAL H 249      22.552   6.907  23.155  1.00 51.80           N  
ATOM   1906  CA  VAL H 249      22.228   7.179  21.783  1.00 52.86           C  
ATOM   1907  CB  VAL H 249      21.476   8.464  21.593  1.00 50.93           C  
ATOM   1908  CG1 VAL H 249      21.334   8.738  20.086  1.00 54.63           C  
ATOM   1909  CG2 VAL H 249      20.131   8.355  22.329  1.00 54.98           C  
ATOM   1910  C   VAL H 249      23.520   7.309  21.039  1.00 56.95           C  
ATOM   1911  O   VAL H 249      24.358   8.148  21.373  1.00 56.09           O  
ATOM   1912  N   THR H 250      23.720   6.480  19.997  1.00 57.59           N  
ATOM   1913  CA  THR H 250      24.956   6.601  19.284  1.00 55.94           C  
ATOM   1914  CB  THR H 250      25.833   5.387  19.403  1.00 56.09           C  
ATOM   1915  OG1 THR H 250      27.151   5.705  18.995  1.00 57.29           O  
ATOM   1916  CG2 THR H 250      25.272   4.248  18.542  1.00 55.84           C  
ATOM   1917  C   THR H 250      24.649   6.874  17.842  1.00 58.20           C  
ATOM   1918  O   THR H 250      23.857   6.177  17.207  1.00 56.00           O  
ATOM   1919  N   VAL H 251      25.268   7.935  17.291  1.00 57.30           N  
ATOM   1920  CA  VAL H 251      25.032   8.277  15.919  1.00 56.20           C  
ATOM   1921  CB  VAL H 251      24.744   9.734  15.724  1.00 58.81           C  
ATOM   1922  CG1 VAL H 251      24.538  10.005  14.225  1.00 61.34           C  
ATOM   1923  CG2 VAL H 251      23.541  10.116  16.603  1.00 57.83           C  
ATOM   1924  C   VAL H 251      26.287   7.978  15.169  1.00 62.18           C  
ATOM   1925  O   VAL H 251      27.316   8.614  15.391  1.00 62.04           O  
ATOM   1926  N   SER H 252      26.234   6.999  14.242  1.00 61.01           N  
ATOM   1927  CA  SER H 252      27.430   6.666  13.525  1.00 62.28           C  
ATOM   1928  CB  SER H 252      28.152   5.431  14.092  1.00 66.35           C  
ATOM   1929  OG  SER H 252      28.544   5.666  15.435  1.00 69.66           O  
ATOM   1930  C   SER H 252      27.069   6.341  12.112  1.00 64.80           C  
ATOM   1931  O   SER H 252      25.982   5.840  11.831  1.00 62.02           O  
ATOM   1932  N   SER H 253      28.000   6.626  11.181  1.00 47.26           N  
ATOM   1933  CA  SER H 253      27.777   6.363   9.791  1.00 49.01           C  
ATOM   1934  CB  SER H 253      28.195   7.530   8.882  1.00 51.20           C  
ATOM   1935  OG  SER H 253      27.440   8.691   9.186  1.00 57.47           O  
ATOM   1936  C   SER H 253      28.666   5.187   9.413  1.00 53.16           C  
ATOM   1937  O   SER H 253      28.431   4.061   9.928  1.00 52.36           O  
ATOM   1938  OXT SER H 253      29.599   5.406   8.595  1.00  0.00           O1-
TER    1939      SER H 253 
CONECT  135  646
CONECT  646  135
CONECT  958 1565
CONECT 1565  958
CONECT 1701 1702
CONECT 1702 1701 1703
CONECT 1703 1702 1704
CONECT 1704 1703
CONECT 1705 1706
CONECT 1706 1705 1707
CONECT 1707 1706 1708
CONECT 1708 1707
END
