# Supplementary material for: Fully automated antibody structure prediction using BIOVIA tools: Validation study
Source: PLoS One. 2017 May 18;12(5):e0177923. doi: 10.1371/journal.pone.0177923 (PMC5436848; doi:10.1371/journal.pone.0177923)
Supplement: S3 Dataset — Predicted structures using the Top5 framework method, Chothia CDR definition with canonical filtering, using up to 5 CDR templates rather than the default 3, and generating 10 CDR models. (ZIP) [file pone.0177923.s005.zip › 4OD2_AB_FV_FinalModel.pdb]

REMARK   Accelrys Discovery Studio PDB file
REMARK   Created:  2015-11-30T16:27:16Z
SSBOND   1 CYS L   21    CYS L   86                                     
SSBOND   2 CYS H  130    CYS H  204                                     
ATOM      1  N   SER L   1      26.695  32.048  28.308  1.00 53.46           N1+
ATOM      2  CA  SER L   1      27.064  31.922  29.740  1.00 53.11           C  
ATOM      3  CB  SER L   1      25.799  31.808  30.602  1.00 53.80           C  
ATOM      4  OG  SER L   1      26.161  31.644  31.964  1.00 53.71           O  
ATOM      5  C   SER L   1      27.870  30.683  29.957  1.00 51.63           C  
ATOM      6  O   SER L   1      27.425  29.584  29.623  1.00 52.96           O  
ATOM      7  N   GLU L   2      29.091  30.827  30.516  1.00 47.13           N  
ATOM      8  CA  GLU L   2      29.869  29.645  30.721  1.00 45.54           C  
ATOM      9  CB  GLU L   2      31.075  29.493  29.771  1.00 49.07           C  
ATOM     10  CG  GLU L   2      32.155  30.564  29.927  1.00 62.79           C  
ATOM     11  CD  GLU L   2      33.300  30.225  28.976  1.00 69.32           C  
ATOM     12  OE1 GLU L   2      33.240  29.142  28.334  1.00 68.30           O  
ATOM     13  OE2 GLU L   2      34.254  31.041  28.884  1.00 71.93           O1-
ATOM     14  C   GLU L   2      30.393  29.613  32.118  1.00 42.78           C  
ATOM     15  O   GLU L   2      30.721  30.642  32.707  1.00 44.18           O  
ATOM     16  N   LEU L   3      30.479  28.395  32.684  1.00 39.57           N  
ATOM     17  CA  LEU L   3      30.970  28.225  34.019  1.00 36.10           C  
ATOM     18  CB  LEU L   3      30.011  27.412  34.894  1.00 33.95           C  
ATOM     19  CG  LEU L   3      28.630  28.076  35.027  1.00 34.81           C  
ATOM     20  CD1 LEU L   3      27.697  27.263  35.934  1.00 32.61           C  
ATOM     21  CD2 LEU L   3      28.753  29.544  35.456  1.00 34.12           C  
ATOM     22  C   LEU L   3      32.266  27.475  33.916  1.00 36.08           C  
ATOM     23  O   LEU L   3      32.368  26.521  33.148  1.00 37.09           O  
ATOM     24  N   THR L   4      33.297  27.889  34.686  1.00 34.15           N  
ATOM     25  CA  THR L   4      34.584  27.265  34.546  1.00 35.03           C  
ATOM     26  CB  THR L   4      35.681  28.248  34.236  1.00 37.28           C  
ATOM     27  OG1 THR L   4      35.403  28.939  33.026  1.00 40.14           O  
ATOM     28  CG2 THR L   4      37.014  27.490  34.118  1.00 37.22           C  
ATOM     29  C   THR L   4      34.967  26.582  35.824  1.00 33.23           C  
ATOM     30  O   THR L   4      34.881  27.161  36.906  1.00 34.03           O  
ATOM     31  N   GLN L   5      35.415  25.312  35.715  1.00 32.12           N  
ATOM     32  CA  GLN L   5      35.846  24.551  36.855  1.00 32.44           C  
ATOM     33  CB  GLN L   5      34.934  23.351  37.167  1.00 32.29           C  
ATOM     34  CG  GLN L   5      33.527  23.732  37.623  1.00 31.30           C  
ATOM     35  CD  GLN L   5      32.770  22.438  37.883  1.00 29.66           C  
ATOM     36  OE1 GLN L   5      31.671  22.239  37.368  1.00 30.78           O  
ATOM     37  NE2 GLN L   5      33.373  21.534  38.703  1.00 27.95           N  
ATOM     38  C   GLN L   5      37.194  23.981  36.529  1.00 34.49           C  
ATOM     39  O   GLN L   5      37.499  23.706  35.370  1.00 35.81           O  
ATOM     40  N   ASP L   6      38.055  23.796  37.551  1.00 35.00           N  
ATOM     41  CA  ASP L   6      39.336  23.208  37.275  1.00 34.90           C  
ATOM     42  CB  ASP L   6      40.352  23.338  38.421  1.00 33.94           C  
ATOM     43  CG  ASP L   6      40.844  24.782  38.438  1.00 34.06           C  
ATOM     44  OD1 ASP L   6      41.026  25.356  37.331  1.00  0.00           O  
ATOM     45  OD2 ASP L   6      41.040  25.328  39.557  1.00  0.00           O1-
ATOM     46  C   ASP L   6      39.102  21.764  36.970  1.00 35.17           C  
ATOM     47  O   ASP L   6      38.202  21.124  37.511  1.00 35.40           O  
ATOM     48  N   PRO L   7      39.906  21.246  36.087  1.00 34.65           N  
ATOM     49  CA  PRO L   7      39.740  19.902  35.617  1.00 34.69           C  
ATOM     50  CD  PRO L   7      40.654  22.069  35.151  1.00 37.09           C  
ATOM     51  CB  PRO L   7      40.733  19.742  34.462  1.00 35.02           C  
ATOM     52  CG  PRO L   7      40.909  21.174  33.925  1.00 35.99           C  
ATOM     53  C   PRO L   7      39.892  18.873  36.688  1.00 34.42           C  
ATOM     54  O   PRO L   7      39.218  17.846  36.610  1.00 32.67           O  
ATOM     55  N   ALA L   8      40.763  19.102  37.691  1.00 35.29           N  
ATOM     56  CA  ALA L   8      40.921  18.079  38.684  1.00 36.80           C  
ATOM     57  CB  ALA L   8      41.939  16.997  38.293  1.00 39.89           C  
ATOM     58  C   ALA L   8      41.418  18.682  39.959  1.00 35.50           C  
ATOM     59  O   ALA L   8      42.124  19.690  39.957  1.00 36.21           O  
ATOM     60  N   VAL L   9      41.031  18.064  41.095  1.00 33.35           N  
ATOM     61  CA  VAL L   9      41.489  18.471  42.397  1.00 33.55           C  
ATOM     62  CB  VAL L   9      40.463  19.216  43.205  1.00 32.74           C  
ATOM     63  CG1 VAL L   9      41.040  19.472  44.606  1.00 32.67           C  
ATOM     64  CG2 VAL L   9      40.074  20.505  42.465  1.00 33.44           C  
ATOM     65  C   VAL L   9      41.793  17.215  43.166  1.00 33.23           C  
ATOM     66  O   VAL L   9      41.054  16.234  43.076  1.00 33.96           O  
ATOM     67  N   SER L  10      42.891  17.211  43.950  1.00 34.87           N  
ATOM     68  CA  SER L  10      43.253  16.037  44.702  1.00 35.74           C  
ATOM     69  CB  SER L  10      44.617  15.447  44.310  1.00 37.58           C  
ATOM     70  OG  SER L  10      44.595  14.986  42.968  1.00 40.28           O  
ATOM     71  C   SER L  10      43.368  16.416  46.145  1.00 36.56           C  
ATOM     72  O   SER L  10      43.792  17.524  46.469  1.00 38.34           O  
ATOM     73  N   VAL L  11      42.986  15.491  47.055  1.00 35.29           N  
ATOM     74  CA  VAL L  11      43.040  15.785  48.457  1.00 37.31           C  
ATOM     75  CB  VAL L  11      41.718  16.296  48.945  1.00 38.34           C  
ATOM     76  CG1 VAL L  11      40.727  15.119  48.942  1.00 40.08           C  
ATOM     77  CG2 VAL L  11      41.897  16.984  50.299  1.00 44.06           C  
ATOM     78  C   VAL L  11      43.348  14.512  49.196  1.00 38.48           C  
ATOM     79  O   VAL L  11      42.997  13.418  48.755  1.00 38.30           O  
ATOM     80  N   ALA L  12      44.043  14.626  50.346  1.00 40.43           N  
ATOM     81  CA  ALA L  12      44.358  13.486  51.163  1.00 41.55           C  
ATOM     82  CB  ALA L  12      45.550  13.720  52.106  1.00 42.62           C  
ATOM     83  C   ALA L  12      43.166  13.184  52.019  1.00 40.73           C  
ATOM     84  O   ALA L  12      42.345  14.060  52.287  1.00 40.83           O  
ATOM     85  N   LEU L  13      43.054  11.924  52.488  1.00 41.77           N  
ATOM     86  CA  LEU L  13      41.945  11.528  53.309  1.00 42.12           C  
ATOM     87  CB  LEU L  13      42.096  10.119  53.925  1.00 41.86           C  
ATOM     88  CG  LEU L  13      41.933   8.924  52.975  1.00 44.92           C  
ATOM     89  CD1 LEU L  13      40.464   8.728  52.570  1.00  0.00           C  
ATOM     90  CD2 LEU L  13      42.897   9.028  51.786  1.00  0.00           C  
ATOM     91  C   LEU L  13      41.920  12.422  54.500  1.00 42.89           C  
ATOM     92  O   LEU L  13      42.942  12.635  55.149  1.00 43.25           O  
ATOM     93  N   GLY L  14      40.733  12.976  54.812  1.00 43.79           N  
ATOM     94  CA  GLY L  14      40.574  13.757  56.002  1.00 45.33           C  
ATOM     95  C   GLY L  14      40.784  15.215  55.731  1.00 44.57           C  
ATOM     96  O   GLY L  14      40.411  16.048  56.554  1.00 45.63           O  
ATOM     97  N   GLN L  15      41.382  15.578  54.583  1.00 44.53           N  
ATOM     98  CA  GLN L  15      41.593  16.974  54.334  1.00 46.07           C  
ATOM     99  CB  GLN L  15      42.859  17.271  53.508  1.00 47.18           C  
ATOM    100  CG  GLN L  15      44.124  16.972  54.323  1.00 52.50           C  
ATOM    101  CD  GLN L  15      45.374  17.304  53.516  1.00 52.90           C  
ATOM    102  OE1 GLN L  15      45.443  17.062  52.312  1.00 55.63           O  
ATOM    103  NE2 GLN L  15      46.396  17.884  54.195  1.00 50.04           N  
ATOM    104  C   GLN L  15      40.372  17.514  53.672  1.00 45.32           C  
ATOM    105  O   GLN L  15      39.521  16.752  53.215  1.00 43.74           O  
ATOM    106  N   THR L  16      40.218  18.852  53.657  1.00 45.02           N  
ATOM    107  CA  THR L  16      39.038  19.413  53.074  1.00 42.01           C  
ATOM    108  CB  THR L  16      38.601  20.685  53.748  1.00 44.06           C  
ATOM    109  OG1 THR L  16      37.279  21.032  53.370  1.00 50.85           O  
ATOM    110  CG2 THR L  16      39.575  21.806  53.365  1.00 44.89           C  
ATOM    111  C   THR L  16      39.322  19.693  51.633  1.00 40.13           C  
ATOM    112  O   THR L  16      40.436  20.063  51.262  1.00 40.39           O  
ATOM    113  N   VAL L  17      38.308  19.498  50.769  1.00 38.45           N  
ATOM    114  CA  VAL L  17      38.518  19.767  49.376  1.00 35.82           C  
ATOM    115  CB  VAL L  17      38.123  18.653  48.456  1.00 36.29           C  
ATOM    116  CG1 VAL L  17      38.334  19.155  47.023  1.00 31.56           C  
ATOM    117  CG2 VAL L  17      38.932  17.404  48.769  1.00 29.73           C  
ATOM    118  C   VAL L  17      37.640  20.912  48.980  1.00 35.00           C  
ATOM    119  O   VAL L  17      36.507  21.028  49.447  1.00 33.89           O  
ATOM    120  N   ARG L  18      38.164  21.806  48.113  1.00 33.39           N  
ATOM    121  CA  ARG L  18      37.379  22.903  47.624  1.00 34.54           C  
ATOM    122  CB  ARG L  18      37.917  24.294  48.011  1.00 35.59           C  
ATOM    123  CG  ARG L  18      37.603  24.706  49.447  1.00 40.82           C  
ATOM    124  CD  ARG L  18      38.255  23.814  50.497  1.00 50.80           C  
ATOM    125  NE  ARG L  18      39.727  23.952  50.342  1.00 51.62           N  
ATOM    126  CZ  ARG L  18      40.394  24.921  51.029  1.00 61.41           C  
ATOM    127  NH1 ARG L  18      39.706  25.794  51.823  1.00 63.67           N1+
ATOM    128  NH2 ARG L  18      41.754  24.996  50.951  1.00 56.97           N  
ATOM    129  C   ARG L  18      37.385  22.849  46.128  1.00 34.06           C  
ATOM    130  O   ARG L  18      38.443  22.766  45.505  1.00 35.92           O  
ATOM    131  N   ILE L  19      36.190  22.896  45.506  1.00 31.96           N  
ATOM    132  CA  ILE L  19      36.108  22.908  44.071  1.00 31.08           C  
ATOM    133  CB  ILE L  19      35.310  21.758  43.521  1.00 31.84           C  
ATOM    134  CG1 ILE L  19      36.001  20.428  43.882  1.00 32.06           C  
ATOM    135  CG2 ILE L  19      35.112  21.966  42.011  1.00 27.06           C  
ATOM    136  CD1 ILE L  19      35.127  19.194  43.660  1.00 32.79           C  
ATOM    137  C   ILE L  19      35.437  24.191  43.684  1.00 31.05           C  
ATOM    138  O   ILE L  19      34.330  24.485  44.135  1.00 31.15           O  
ATOM    139  N   THR L  20      36.103  24.999  42.834  1.00 30.63           N  
ATOM    140  CA  THR L  20      35.572  26.286  42.480  1.00 34.04           C  
ATOM    141  CB  THR L  20      36.632  27.334  42.287  1.00 33.03           C  
ATOM    142  OG1 THR L  20      37.481  26.985  41.202  1.00 19.20           O  
ATOM    143  CG2 THR L  20      37.447  27.459  43.586  1.00 20.71           C  
ATOM    144  C   THR L  20      34.798  26.200  41.201  1.00 34.33           C  
ATOM    145  O   THR L  20      34.978  25.285  40.399  1.00 35.06           O  
ATOM    146  N   CYS L  21      33.891  27.178  41.003  1.00 34.40           N  
ATOM    147  CA  CYS L  21      33.076  27.299  39.826  1.00 34.09           C  
ATOM    148  CB  CYS L  21      31.643  26.763  40.039  1.00 35.08           C  
ATOM    149  SG  CYS L  21      30.592  26.918  38.564  1.00 36.56           S  
ATOM    150  C   CYS L  21      32.991  28.768  39.556  1.00 32.57           C  
ATOM    151  O   CYS L  21      32.396  29.513  40.333  1.00 32.39           O  
ATOM    152  N   SER L  22      33.568  29.231  38.431  1.00 33.82           N  
ATOM    153  CA  SER L  22      33.596  30.648  38.225  1.00 35.52           C  
ATOM    154  CB  SER L  22      35.024  31.205  38.124  1.00 42.40           C  
ATOM    155  OG  SER L  22      35.701  30.596  37.035  1.00 54.80           O  
ATOM    156  C   SER L  22      32.868  31.010  36.974  1.00 34.65           C  
ATOM    157  O   SER L  22      32.826  30.259  36.002  1.00 36.18           O  
ATOM    158  N   GLY L  23      32.206  32.186  36.976  1.00 37.56           N  
ATOM    159  CA  GLY L  23      31.451  32.656  35.843  1.00 40.76           C  
ATOM    160  C   GLY L  23      31.056  34.066  36.150  1.00 44.29           C  
ATOM    161  O   GLY L  23      30.970  34.451  37.314  1.00 44.58           O  
ATOM    162  N   ASP L  24      30.793  34.893  35.120  1.00 46.31           N  
ATOM    163  CA  ASP L  24      30.469  36.240  35.488  1.00 47.38           C  
ATOM    164  CB  ASP L  24      30.500  37.281  34.357  1.00 49.55           C  
ATOM    165  CG  ASP L  24      29.367  36.948  33.407  1.00 62.00           C  
ATOM    166  OD1 ASP L  24      29.225  35.744  33.071  1.00 61.20           O  
ATOM    167  OD2 ASP L  24      28.618  37.886  33.021  1.00 64.85           O1-
ATOM    168  C   ASP L  24      29.083  36.236  36.034  1.00 46.88           C  
ATOM    169  O   ASP L  24      28.215  35.525  35.534  1.00 43.56           O  
ATOM    170  N   SER L  25      28.857  37.053  37.080  1.00 43.29           N  
ATOM    171  CA  SER L  25      27.584  37.231  37.719  1.00 44.20           C  
ATOM    172  CB  SER L  25      26.465  37.714  36.777  1.00 47.38           C  
ATOM    173  OG  SER L  25      25.943  36.624  36.026  1.00 35.75           O  
ATOM    174  C   SER L  25      27.085  35.954  38.309  1.00 44.99           C  
ATOM    175  O   SER L  25      25.881  35.793  38.482  1.00 45.73           O  
ATOM    176  N   LEU L  26      27.995  35.035  38.678  1.00 41.13           N  
ATOM    177  CA  LEU L  26      27.602  33.769  39.233  1.00 40.84           C  
ATOM    178  CB  LEU L  26      28.801  32.836  39.497  1.00 38.94           C  
ATOM    179  CG  LEU L  26      28.399  31.466  40.078  1.00 41.66           C  
ATOM    180  CD1 LEU L  26      27.566  30.653  39.075  1.00 40.17           C  
ATOM    181  CD2 LEU L  26      29.623  30.695  40.593  1.00 41.05           C  
ATOM    182  C   LEU L  26      26.920  34.045  40.539  1.00 43.31           C  
ATOM    183  O   LEU L  26      26.008  33.328  40.945  1.00 45.37           O  
ATOM    184  N   ARG L  27      27.351  35.122  41.216  1.00 41.13           N  
ATOM    185  CA  ARG L  27      26.869  35.532  42.505  1.00 42.31           C  
ATOM    186  CB  ARG L  27      27.498  36.875  42.940  1.00 55.50           C  
ATOM    187  CG  ARG L  27      27.165  38.063  42.010  1.00 68.92           C  
ATOM    188  CD  ARG L  27      28.172  38.325  40.877  1.00 82.51           C  
ATOM    189  NE  ARG L  27      27.609  39.389  39.987  1.00 88.82           N  
ATOM    190  CZ  ARG L  27      28.316  39.819  38.898  1.00 92.68           C  
ATOM    191  NH1 ARG L  27      29.536  39.274  38.618  1.00 93.64           N1+
ATOM    192  NH2 ARG L  27      27.793  40.764  38.062  1.00 95.00           N  
ATOM    193  C   ARG L  27      25.388  35.779  42.410  1.00 45.80           C  
ATOM    194  O   ARG L  27      24.650  35.510  43.357  1.00 45.05           O  
ATOM    195  N   SER L  28      24.930  36.334  41.269  1.00 44.98           N  
ATOM    196  CA  SER L  28      23.562  36.713  41.041  1.00 42.43           C  
ATOM    197  CB  SER L  28      23.372  37.576  39.785  1.00 43.34           C  
ATOM    198  OG  SER L  28      21.989  37.844  39.620  1.00 52.90           O  
ATOM    199  C   SER L  28      22.647  35.537  40.878  1.00 46.53           C  
ATOM    200  O   SER L  28      21.437  35.675  41.055  1.00 45.63           O  
ATOM    201  N   TYR L  29      23.175  34.349  40.536  1.00 40.58           N  
ATOM    202  CA  TYR L  29      22.269  33.265  40.290  1.00 38.01           C  
ATOM    203  CB  TYR L  29      22.388  32.641  38.892  1.00 39.56           C  
ATOM    204  CG  TYR L  29      21.905  33.660  37.929  1.00 37.93           C  
ATOM    205  CD1 TYR L  29      20.561  33.782  37.666  1.00 38.26           C  
ATOM    206  CD2 TYR L  29      22.792  34.494  37.294  1.00 38.49           C  
ATOM    207  CE1 TYR L  29      20.106  34.725  36.777  1.00 45.07           C  
ATOM    208  CE2 TYR L  29      22.344  35.439  36.404  1.00 48.38           C  
ATOM    209  CZ  TYR L  29      21.000  35.555  36.149  1.00 52.53           C  
ATOM    210  OH  TYR L  29      20.545  36.527  35.235  1.00 46.97           O  
ATOM    211  C   TYR L  29      22.514  32.180  41.269  1.00 40.63           C  
ATOM    212  O   TYR L  29      23.580  32.094  41.878  1.00 40.36           O  
ATOM    213  N   TYR L  30      21.486  31.338  41.474  1.00 37.25           N  
ATOM    214  CA  TYR L  30      21.633  30.256  42.391  1.00 39.25           C  
ATOM    215  CB  TYR L  30      20.294  29.714  42.916  1.00 37.65           C  
ATOM    216  CG  TYR L  30      19.651  30.843  43.652  1.00 45.31           C  
ATOM    217  CD1 TYR L  30      18.973  31.820  42.960  1.00 47.00           C  
ATOM    218  CD2 TYR L  30      19.721  30.930  45.024  1.00 45.06           C  
ATOM    219  CE1 TYR L  30      18.378  32.864  43.629  1.00 43.28           C  
ATOM    220  CE2 TYR L  30      19.127  31.970  45.697  1.00 45.21           C  
ATOM    221  CZ  TYR L  30      18.455  32.940  44.999  1.00 49.61           C  
ATOM    222  OH  TYR L  30      17.849  34.004  45.699  1.00 48.85           O  
ATOM    223  C   TYR L  30      22.367  29.171  41.671  1.00 41.13           C  
ATOM    224  O   TYR L  30      22.120  28.882  40.502  1.00 38.47           O  
ATOM    225  N   ALA L  31      23.336  28.579  42.381  1.00 30.69           N  
ATOM    226  CA  ALA L  31      24.221  27.537  41.929  1.00 30.20           C  
ATOM    227  CB  ALA L  31      25.695  27.795  42.280  1.00 30.35           C  
ATOM    228  C   ALA L  31      23.843  26.219  42.534  1.00 30.89           C  
ATOM    229  O   ALA L  31      23.414  26.135  43.684  1.00 27.67           O  
ATOM    230  N   SER L  32      23.996  25.144  41.729  1.00 28.16           N  
ATOM    231  CA  SER L  32      23.679  23.825  42.191  1.00 26.86           C  
ATOM    232  CB  SER L  32      22.439  23.239  41.501  1.00 29.25           C  
ATOM    233  OG  SER L  32      22.020  22.064  42.173  1.00 40.65           O  
ATOM    234  C   SER L  32      24.861  22.948  41.880  1.00 26.74           C  
ATOM    235  O   SER L  32      25.604  23.207  40.936  1.00 28.42           O  
ATOM    236  N   TRP L  33      25.074  21.881  42.681  1.00 27.32           N  
ATOM    237  CA  TRP L  33      26.214  21.028  42.489  1.00 26.61           C  
ATOM    238  CB  TRP L  33      27.197  21.071  43.669  1.00 25.89           C  
ATOM    239  CG  TRP L  33      27.910  22.390  43.821  1.00 26.69           C  
ATOM    240  CD2 TRP L  33      29.159  22.695  43.185  1.00 26.19           C  
ATOM    241  CD1 TRP L  33      27.561  23.493  44.542  1.00 27.60           C  
ATOM    242  NE1 TRP L  33      28.520  24.469  44.397  1.00 28.47           N  
ATOM    243  CE2 TRP L  33      29.508  23.989  43.564  1.00 27.95           C  
ATOM    244  CE3 TRP L  33      29.948  21.953  42.356  1.00 32.27           C  
ATOM    245  CZ2 TRP L  33      30.664  24.566  43.113  1.00 27.98           C  
ATOM    246  CZ3 TRP L  33      31.109  22.536  41.903  1.00 29.07           C  
ATOM    247  CH2 TRP L  33      31.460  23.816  42.275  1.00 28.30           C  
ATOM    248  C   TRP L  33      25.747  19.612  42.380  1.00 26.98           C  
ATOM    249  O   TRP L  33      24.833  19.189  43.087  1.00 27.21           O  
ATOM    250  N   TYR L  34      26.399  18.841  41.482  1.00 26.09           N  
ATOM    251  CA  TYR L  34      26.046  17.468  41.271  1.00 26.61           C  
ATOM    252  CB  TYR L  34      25.489  17.185  39.862  1.00 26.27           C  
ATOM    253  CG  TYR L  34      24.231  17.969  39.666  1.00 25.79           C  
ATOM    254  CD1 TYR L  34      23.022  17.471  40.083  1.00 28.55           C  
ATOM    255  CD2 TYR L  34      24.250  19.213  39.080  1.00 27.61           C  
ATOM    256  CE1 TYR L  34      21.858  18.181  39.905  1.00 26.08           C  
ATOM    257  CE2 TYR L  34      23.087  19.929  38.898  1.00 25.93           C  
ATOM    258  CZ  TYR L  34      21.885  19.415  39.310  1.00 26.26           C  
ATOM    259  OH  TYR L  34      20.693  20.146  39.123  1.00 29.88           O  
ATOM    260  C   TYR L  34      27.279  16.625  41.419  1.00 27.93           C  
ATOM    261  O   TYR L  34      28.382  17.031  41.058  1.00 28.87           O  
ATOM    262  N   GLN L  35      27.105  15.413  41.982  1.00 28.04           N  
ATOM    263  CA  GLN L  35      28.183  14.480  42.144  1.00 27.14           C  
ATOM    264  CB  GLN L  35      28.257  13.892  43.562  1.00 27.20           C  
ATOM    265  CG  GLN L  35      29.383  12.878  43.765  1.00 28.97           C  
ATOM    266  CD  GLN L  35      29.180  12.261  45.140  1.00 34.43           C  
ATOM    267  OE1 GLN L  35      28.088  12.328  45.701  1.00 32.41           O  
ATOM    268  NE2 GLN L  35      30.246  11.635  45.704  1.00 32.88           N  
ATOM    269  C   GLN L  35      27.885  13.328  41.238  1.00 28.53           C  
ATOM    270  O   GLN L  35      26.758  12.838  41.204  1.00 29.13           O  
ATOM    271  N   GLN L  36      28.882  12.871  40.454  1.00 30.15           N  
ATOM    272  CA  GLN L  36      28.624  11.741  39.605  1.00 28.83           C  
ATOM    273  CB  GLN L  36      28.488  12.076  38.108  1.00 27.19           C  
ATOM    274  CG  GLN L  36      28.210  10.839  37.247  1.00 29.17           C  
ATOM    275  CD  GLN L  36      28.115  11.267  35.789  1.00 30.33           C  
ATOM    276  OE1 GLN L  36      29.022  11.898  35.251  1.00 31.52           O  
ATOM    277  NE2 GLN L  36      26.979  10.921  35.127  1.00 28.38           N  
ATOM    278  C   GLN L  36      29.755  10.769  39.717  1.00 30.17           C  
ATOM    279  O   GLN L  36      30.904  11.095  39.419  1.00 31.11           O  
ATOM    280  N   LYS L  37      29.435   9.533  40.148  1.00 32.37           N  
ATOM    281  CA  LYS L  37      30.403   8.481  40.266  1.00 35.07           C  
ATOM    282  CB  LYS L  37      30.134   7.515  41.433  1.00 35.89           C  
ATOM    283  CG  LYS L  37      30.411   8.189  42.777  1.00 33.91           C  
ATOM    284  CD  LYS L  37      29.951   7.403  44.001  1.00 38.80           C  
ATOM    285  CE  LYS L  37      30.269   8.122  45.313  1.00 39.53           C  
ATOM    286  NZ  LYS L  37      29.854   7.286  46.459  1.00 45.64           N1+
ATOM    287  C   LYS L  37      30.405   7.718  38.985  1.00 38.52           C  
ATOM    288  O   LYS L  37      29.497   7.842  38.161  1.00 35.71           O  
ATOM    289  N   PRO L  38      31.428   6.937  38.788  1.00 40.47           N  
ATOM    290  CA  PRO L  38      31.518   6.212  37.559  1.00 39.72           C  
ATOM    291  CD  PRO L  38      32.745   7.247  39.329  1.00 45.43           C  
ATOM    292  CB  PRO L  38      32.919   5.610  37.535  1.00 41.68           C  
ATOM    293  CG  PRO L  38      33.753   6.622  38.345  1.00 49.83           C  
ATOM    294  C   PRO L  38      30.410   5.229  37.385  1.00 39.71           C  
ATOM    295  O   PRO L  38      30.113   4.482  38.315  1.00 40.59           O  
ATOM    296  N   GLY L  39      29.792   5.221  36.189  1.00 39.35           N  
ATOM    297  CA  GLY L  39      28.766   4.272  35.876  1.00 40.60           C  
ATOM    298  C   GLY L  39      27.449   4.691  36.459  1.00 42.33           C  
ATOM    299  O   GLY L  39      26.479   3.939  36.368  1.00 44.34           O  
ATOM    300  N   GLN L  40      27.354   5.891  37.066  1.00 40.53           N  
ATOM    301  CA  GLN L  40      26.071   6.217  37.617  1.00 37.89           C  
ATOM    302  CB  GLN L  40      26.003   6.107  39.147  1.00 38.84           C  
ATOM    303  CG  GLN L  40      26.201   4.664  39.614  1.00 43.54           C  
ATOM    304  CD  GLN L  40      26.013   4.583  41.120  1.00 52.41           C  
ATOM    305  OE1 GLN L  40      25.037   4.011  41.600  1.00 52.65           O  
ATOM    306  NE2 GLN L  40      26.975   5.156  41.892  1.00 58.12           N  
ATOM    307  C   GLN L  40      25.640   7.591  37.207  1.00 36.58           C  
ATOM    308  O   GLN L  40      26.409   8.375  36.654  1.00 35.23           O  
ATOM    309  N   ALA L  41      24.344   7.882  37.446  1.00 37.05           N  
ATOM    310  CA  ALA L  41      23.743   9.147  37.134  1.00 34.82           C  
ATOM    311  CB  ALA L  41      22.206   9.123  37.178  1.00 35.21           C  
ATOM    312  C   ALA L  41      24.196  10.130  38.165  1.00 33.79           C  
ATOM    313  O   ALA L  41      24.661   9.751  39.241  1.00 33.87           O  
ATOM    314  N   PRO L  42      24.078  11.393  37.850  1.00 32.44           N  
ATOM    315  CA  PRO L  42      24.504  12.420  38.763  1.00 31.12           C  
ATOM    316  CD  PRO L  42      24.164  11.826  36.463  1.00 31.88           C  
ATOM    317  CB  PRO L  42      24.531  13.711  37.950  1.00 31.92           C  
ATOM    318  CG  PRO L  42      24.781  13.234  36.506  1.00 30.36           C  
ATOM    319  C   PRO L  42      23.588  12.494  39.948  1.00 31.36           C  
ATOM    320  O   PRO L  42      22.446  12.043  39.856  1.00 33.03           O  
ATOM    321  N   VAL L  43      24.085  13.035  41.080  1.00 28.35           N  
ATOM    322  CA  VAL L  43      23.297  13.182  42.267  1.00 30.10           C  
ATOM    323  CB  VAL L  43      23.834  12.379  43.415  1.00 34.11           C  
ATOM    324  CG1 VAL L  43      22.993  12.656  44.670  1.00 34.73           C  
ATOM    325  CG2 VAL L  43      23.856  10.903  42.996  1.00 37.45           C  
ATOM    326  C   VAL L  43      23.375  14.626  42.660  1.00 29.83           C  
ATOM    327  O   VAL L  43      24.392  15.282  42.446  1.00 28.83           O  
ATOM    328  N   LEU L  44      22.292  15.155  43.258  1.00 28.60           N  
ATOM    329  CA  LEU L  44      22.219  16.541  43.637  1.00 27.50           C  
ATOM    330  CB  LEU L  44      20.755  17.025  43.694  1.00 28.21           C  
ATOM    331  CG  LEU L  44      20.538  18.486  44.133  1.00 28.55           C  
ATOM    332  CD1 LEU L  44      21.005  19.488  43.068  1.00 28.61           C  
ATOM    333  CD2 LEU L  44      19.082  18.710  44.568  1.00 27.80           C  
ATOM    334  C   LEU L  44      22.755  16.648  45.030  1.00 28.53           C  
ATOM    335  O   LEU L  44      22.156  16.096  45.946  1.00 30.08           O  
ATOM    336  N   VAL L  45      23.965  17.226  45.203  1.00 27.44           N  
ATOM    337  CA  VAL L  45      24.553  17.476  46.493  1.00 29.46           C  
ATOM    338  CB  VAL L  45      26.048  17.397  46.460  1.00 29.05           C  
ATOM    339  CG1 VAL L  45      26.426  15.957  46.070  1.00 30.40           C  
ATOM    340  CG2 VAL L  45      26.594  18.467  45.498  1.00 28.95           C  
ATOM    341  C   VAL L  45      24.162  18.797  47.107  1.00 30.32           C  
ATOM    342  O   VAL L  45      23.965  18.893  48.316  1.00 32.74           O  
ATOM    343  N   ILE L  46      24.112  19.884  46.308  1.00 28.13           N  
ATOM    344  CA  ILE L  46      23.778  21.174  46.860  1.00 29.32           C  
ATOM    345  CB  ILE L  46      24.970  22.049  47.112  1.00 29.61           C  
ATOM    346  CG1 ILE L  46      25.800  21.464  48.264  1.00 31.69           C  
ATOM    347  CG2 ILE L  46      24.484  23.485  47.359  1.00 27.82           C  
ATOM    348  CD1 ILE L  46      27.107  22.204  48.518  1.00 31.75           C  
ATOM    349  C   ILE L  46      22.875  21.905  45.917  1.00 30.86           C  
ATOM    350  O   ILE L  46      23.114  21.940  44.710  1.00 29.76           O  
ATOM    351  N   TYR L  47      21.797  22.514  46.454  1.00 30.27           N  
ATOM    352  CA  TYR L  47      20.898  23.249  45.608  1.00 30.82           C  
ATOM    353  CB  TYR L  47      19.534  22.573  45.361  1.00 29.98           C  
ATOM    354  CG  TYR L  47      18.720  22.517  46.607  1.00 29.18           C  
ATOM    355  CD1 TYR L  47      17.929  23.582  46.965  1.00 33.10           C  
ATOM    356  CD2 TYR L  47      18.729  21.397  47.403  1.00 33.01           C  
ATOM    357  CE1 TYR L  47      17.166  23.532  48.106  1.00 34.67           C  
ATOM    358  CE2 TYR L  47      17.967  21.341  48.545  1.00 34.06           C  
ATOM    359  CZ  TYR L  47      17.188  22.411  48.899  1.00 38.71           C  
ATOM    360  OH  TYR L  47      16.406  22.355  50.070  1.00 42.97           O  
ATOM    361  C   TYR L  47      20.702  24.567  46.250  1.00 31.80           C  
ATOM    362  O   TYR L  47      20.830  24.721  47.463  1.00 31.64           O  
ATOM    363  N   GLY L  48      20.476  25.658  45.471  1.00 26.46           N  
ATOM    364  CA  GLY L  48      20.211  26.953  46.071  1.00 27.79           C  
ATOM    365  C   GLY L  48      21.442  27.545  46.700  1.00 28.90           C  
ATOM    366  O   GLY L  48      21.365  28.286  47.681  1.00 29.58           O  
ATOM    367  N   ALA L  49      22.615  27.205  46.151  1.00 28.18           N  
ATOM    368  CA  ALA L  49      23.894  27.726  46.542  1.00 27.77           C  
ATOM    369  CB  ALA L  49      23.885  29.256  46.698  1.00 30.18           C  
ATOM    370  C   ALA L  49      24.388  27.147  47.835  1.00 28.56           C  
ATOM    371  O   ALA L  49      25.581  26.867  47.942  1.00 27.00           O  
ATOM    372  N   ASN L  50      23.507  26.854  48.814  1.00 28.76           N  
ATOM    373  CA  ASN L  50      24.059  26.453  50.079  1.00 30.26           C  
ATOM    374  CB  ASN L  50      24.201  27.707  50.972  1.00 33.08           C  
ATOM    375  CG  ASN L  50      24.817  27.390  52.322  1.00 37.58           C  
ATOM    376  OD1 ASN L  50      24.436  27.978  53.332  1.00 40.69           O  
ATOM    377  ND2 ASN L  50      25.778  26.431  52.354  1.00 38.20           N  
ATOM    378  C   ASN L  50      23.122  25.493  50.743  1.00 28.85           C  
ATOM    379  O   ASN L  50      23.231  25.210  51.934  1.00 30.78           O  
ATOM    380  N   ASN L  51      22.188  24.911  49.983  1.00 31.87           N  
ATOM    381  CA  ASN L  51      21.239  24.047  50.643  1.00 32.25           C  
ATOM    382  CB  ASN L  51      19.785  24.270  50.195  1.00 32.16           C  
ATOM    383  CG  ASN L  51      19.319  25.591  50.789  1.00 38.81           C  
ATOM    384  OD1 ASN L  51      18.657  25.622  51.825  1.00 52.75           O  
ATOM    385  ND2 ASN L  51      19.689  26.719  50.125  1.00 56.32           N  
ATOM    386  C   ASN L  51      21.575  22.625  50.334  1.00 33.35           C  
ATOM    387  O   ASN L  51      21.990  22.301  49.222  1.00 31.63           O  
ATOM    388  N   ARG L  52      21.384  21.731  51.330  1.00 33.61           N  
ATOM    389  CA  ARG L  52      21.704  20.337  51.163  1.00 34.54           C  
ATOM    390  CB  ARG L  52      22.468  19.732  52.357  1.00 35.76           C  
ATOM    391  CG  ARG L  52      23.842  20.344  52.647  1.00 38.61           C  
ATOM    392  CD  ARG L  52      24.421  19.897  53.995  1.00 44.63           C  
ATOM    393  NE  ARG L  52      23.365  20.156  55.020  1.00 49.40           N  
ATOM    394  CZ  ARG L  52      23.656  20.687  56.244  1.00 47.73           C  
ATOM    395  NH1 ARG L  52      24.934  21.041  56.565  1.00 51.05           N1+
ATOM    396  NH2 ARG L  52      22.651  20.868  57.152  1.00 49.12           N  
ATOM    397  C   ARG L  52      20.421  19.556  51.103  1.00 36.23           C  
ATOM    398  O   ARG L  52      19.484  19.803  51.857  1.00 39.41           O  
ATOM    399  N   PRO L  53      20.380  18.593  50.222  1.00 35.04           N  
ATOM    400  CA  PRO L  53      19.259  17.704  50.092  1.00 36.63           C  
ATOM    401  CD  PRO L  53      21.222  18.599  49.043  1.00 35.02           C  
ATOM    402  CB  PRO L  53      19.460  16.956  48.771  1.00 34.60           C  
ATOM    403  CG  PRO L  53      20.922  17.247  48.380  1.00 35.44           C  
ATOM    404  C   PRO L  53      19.282  16.834  51.306  1.00 38.89           C  
ATOM    405  O   PRO L  53      20.305  16.801  51.986  1.00 38.16           O  
ATOM    406  N   SER L  54      18.180  16.118  51.598  1.00 40.98           N  
ATOM    407  CA  SER L  54      18.096  15.392  52.828  1.00 44.16           C  
ATOM    408  CB  SER L  54      16.803  14.561  52.958  1.00 45.43           C  
ATOM    409  OG  SER L  54      16.734  13.569  51.944  1.00 53.05           O  
ATOM    410  C   SER L  54      19.270  14.477  53.018  1.00 45.18           C  
ATOM    411  O   SER L  54      20.077  14.718  53.901  1.00 45.13           O  
ATOM    412  N   GLY L  55      19.478  13.470  52.158  1.00 45.02           N  
ATOM    413  CA  GLY L  55      20.448  12.424  52.391  1.00 45.62           C  
ATOM    414  C   GLY L  55      21.866  12.915  52.533  1.00 45.55           C  
ATOM    415  O   GLY L  55      22.652  12.280  53.230  1.00 48.15           O  
ATOM    416  N   ILE L  56      22.255  14.013  51.858  1.00 41.74           N  
ATOM    417  CA  ILE L  56      23.629  14.466  51.830  1.00 40.90           C  
ATOM    418  CB  ILE L  56      23.840  15.665  50.951  1.00 39.84           C  
ATOM    419  CG1 ILE L  56      23.480  15.299  49.503  1.00 41.20           C  
ATOM    420  CG2 ILE L  56      25.290  16.152  51.130  1.00 37.30           C  
ATOM    421  CD1 ILE L  56      24.274  14.111  48.962  1.00 42.57           C  
ATOM    422  C   ILE L  56      24.175  14.795  53.191  1.00 41.74           C  
ATOM    423  O   ILE L  56      23.533  15.426  54.032  1.00 42.50           O  
ATOM    424  N   PRO L  57      25.402  14.357  53.383  1.00 42.98           N  
ATOM    425  CA  PRO L  57      26.106  14.539  54.631  1.00 44.28           C  
ATOM    426  CD  PRO L  57      25.864  13.175  52.668  1.00 42.67           C  
ATOM    427  CB  PRO L  57      27.326  13.627  54.551  1.00 44.92           C  
ATOM    428  CG  PRO L  57      26.892  12.505  53.593  1.00 43.95           C  
ATOM    429  C   PRO L  57      26.470  15.975  54.873  1.00 43.01           C  
ATOM    430  O   PRO L  57      26.606  16.726  53.911  1.00 39.36           O  
ATOM    431  N   ASP L  58      26.672  16.356  56.151  1.00 43.76           N  
ATOM    432  CA  ASP L  58      26.967  17.698  56.570  1.00 44.10           C  
ATOM    433  CB  ASP L  58      27.105  17.841  58.096  1.00 47.62           C  
ATOM    434  CG  ASP L  58      25.724  17.788  58.723  1.00 55.43           C  
ATOM    435  OD1 ASP L  58      24.779  18.356  58.114  1.00 50.96           O  
ATOM    436  OD2 ASP L  58      25.595  17.182  59.821  1.00 50.65           O1-
ATOM    437  C   ASP L  58      28.272  18.136  55.991  1.00 42.24           C  
ATOM    438  O   ASP L  58      28.493  19.330  55.798  1.00 41.95           O  
ATOM    439  N   ARG L  59      29.178  17.191  55.696  1.00 41.44           N  
ATOM    440  CA  ARG L  59      30.488  17.579  55.261  1.00 40.88           C  
ATOM    441  CB  ARG L  59      31.492  16.426  55.077  1.00 41.51           C  
ATOM    442  CG  ARG L  59      31.148  15.379  54.021  1.00 43.29           C  
ATOM    443  CD  ARG L  59      32.233  14.303  53.918  1.00 43.76           C  
ATOM    444  NE  ARG L  59      31.770  13.109  54.674  1.00 40.30           N  
ATOM    445  CZ  ARG L  59      31.213  12.065  53.995  1.00 42.34           C  
ATOM    446  NH1 ARG L  59      31.199  12.067  52.630  1.00 45.12           N1+
ATOM    447  NH2 ARG L  59      30.660  11.026  54.687  1.00 44.91           N  
ATOM    448  C   ARG L  59      30.406  18.372  53.992  1.00 38.63           C  
ATOM    449  O   ARG L  59      31.318  19.148  53.707  1.00 39.62           O  
ATOM    450  N   PHE L  60      29.352  18.166  53.170  1.00 36.03           N  
ATOM    451  CA  PHE L  60      29.199  18.919  51.952  1.00 34.76           C  
ATOM    452  CB  PHE L  60      28.252  18.263  50.930  1.00 33.72           C  
ATOM    453  CG  PHE L  60      28.917  17.087  50.303  1.00 35.21           C  
ATOM    454  CD1 PHE L  60      28.837  15.835  50.858  1.00 35.98           C  
ATOM    455  CD2 PHE L  60      29.631  17.243  49.140  1.00 32.41           C  
ATOM    456  CE1 PHE L  60      29.450  14.759  50.258  1.00 33.21           C  
ATOM    457  CE2 PHE L  60      30.246  16.172  48.536  1.00 36.66           C  
ATOM    458  CZ  PHE L  60      30.159  14.921  49.095  1.00 34.81           C  
ATOM    459  C   PHE L  60      28.602  20.265  52.252  1.00 34.49           C  
ATOM    460  O   PHE L  60      27.600  20.377  52.961  1.00 34.29           O  
ATOM    461  N   SER L  61      29.203  21.336  51.688  1.00 34.56           N  
ATOM    462  CA  SER L  61      28.725  22.673  51.918  1.00 34.62           C  
ATOM    463  CB  SER L  61      29.479  23.353  53.077  1.00 35.90           C  
ATOM    464  OG  SER L  61      28.997  24.667  53.297  1.00 38.00           O  
ATOM    465  C   SER L  61      28.988  23.481  50.677  1.00 32.99           C  
ATOM    466  O   SER L  61      29.857  23.132  49.880  1.00 33.52           O  
ATOM    467  N   GLY L  62      28.240  24.591  50.469  1.00 33.05           N  
ATOM    468  CA  GLY L  62      28.496  25.387  49.299  1.00 32.63           C  
ATOM    469  C   GLY L  62      28.318  26.835  49.634  1.00 33.95           C  
ATOM    470  O   GLY L  62      27.564  27.193  50.536  1.00 35.11           O  
ATOM    471  N   SER L  63      29.032  27.710  48.896  1.00 33.19           N  
ATOM    472  CA  SER L  63      28.913  29.129  49.081  1.00 34.42           C  
ATOM    473  CB  SER L  63      30.026  29.737  49.952  1.00 37.45           C  
ATOM    474  OG  SER L  63      31.283  29.601  49.306  1.00 39.91           O  
ATOM    475  C   SER L  63      29.014  29.762  47.726  1.00 33.91           C  
ATOM    476  O   SER L  63      29.520  29.149  46.788  1.00 32.16           O  
ATOM    477  N   SER L  64      28.496  31.002  47.576  1.00 34.36           N  
ATOM    478  CA  SER L  64      28.588  31.662  46.300  1.00 36.50           C  
ATOM    479  CB  SER L  64      27.365  31.418  45.397  1.00 36.61           C  
ATOM    480  OG  SER L  64      27.515  32.110  44.165  1.00 19.39           O  
ATOM    481  C   SER L  64      28.660  33.139  46.518  1.00 39.18           C  
ATOM    482  O   SER L  64      27.823  33.721  47.205  1.00 39.45           O  
ATOM    483  N   SER L  65      29.673  33.792  45.916  1.00 41.24           N  
ATOM    484  CA  SER L  65      29.788  35.215  46.028  1.00 42.38           C  
ATOM    485  CB  SER L  65      30.515  35.688  47.300  1.00 43.81           C  
ATOM    486  OG  SER L  65      29.738  35.385  48.449  1.00 47.33           O  
ATOM    487  C   SER L  65      30.606  35.685  44.879  1.00 42.24           C  
ATOM    488  O   SER L  65      31.497  34.982  44.405  1.00 41.44           O  
ATOM    489  N   GLY L  66      30.307  36.903  44.398  1.00 43.57           N  
ATOM    490  CA  GLY L  66      31.098  37.453  43.343  1.00 43.88           C  
ATOM    491  C   GLY L  66      31.057  36.511  42.183  1.00 42.77           C  
ATOM    492  O   GLY L  66      30.009  35.976  41.825  1.00 43.14           O  
ATOM    493  N   ASN L  67      32.234  36.316  41.567  1.00 40.82           N  
ATOM    494  CA  ASN L  67      32.452  35.482  40.422  1.00 41.27           C  
ATOM    495  CB  ASN L  67      33.749  35.823  39.671  1.00 41.95           C  
ATOM    496  CG  ASN L  67      33.529  37.160  38.975  1.00 47.42           C  
ATOM    497  OD1 ASN L  67      32.398  37.626  38.844  1.00 55.84           O  
ATOM    498  ND2 ASN L  67      34.634  37.792  38.499  1.00 52.48           N  
ATOM    499  C   ASN L  67      32.478  34.021  40.752  1.00 39.67           C  
ATOM    500  O   ASN L  67      32.303  33.194  39.859  1.00 40.04           O  
ATOM    501  N   THR L  68      32.750  33.631  42.011  1.00 38.07           N  
ATOM    502  CA  THR L  68      32.942  32.222  42.159  1.00 35.86           C  
ATOM    503  CB  THR L  68      34.362  31.886  42.505  1.00 36.13           C  
ATOM    504  OG1 THR L  68      35.228  32.381  41.491  1.00 52.60           O  
ATOM    505  CG2 THR L  68      34.508  30.360  42.620  1.00 43.82           C  
ATOM    506  C   THR L  68      32.043  31.588  43.181  1.00 36.10           C  
ATOM    507  O   THR L  68      31.663  32.185  44.187  1.00 36.77           O  
ATOM    508  N   ALA L  69      31.686  30.314  42.900  1.00 33.60           N  
ATOM    509  CA  ALA L  69      30.901  29.490  43.774  1.00 31.23           C  
ATOM    510  CB  ALA L  69      29.688  28.838  43.089  1.00 30.19           C  
ATOM    511  C   ALA L  69      31.817  28.378  44.187  1.00 30.20           C  
ATOM    512  O   ALA L  69      32.650  27.945  43.393  1.00 30.26           O  
ATOM    513  N   SER L  70      31.706  27.886  45.441  1.00 29.74           N  
ATOM    514  CA  SER L  70      32.625  26.867  45.852  1.00 30.18           C  
ATOM    515  CB  SER L  70      33.650  27.384  46.877  1.00 32.52           C  
ATOM    516  OG  SER L  70      34.363  28.490  46.343  1.00 29.63           O  
ATOM    517  C   SER L  70      31.882  25.747  46.521  1.00 30.92           C  
ATOM    518  O   SER L  70      30.931  25.960  47.272  1.00 32.29           O  
ATOM    519  N   LEU L  71      32.327  24.503  46.242  1.00 31.77           N  
ATOM    520  CA  LEU L  71      31.809  23.324  46.873  1.00 31.85           C  
ATOM    521  CB  LEU L  71      31.567  22.166  45.883  1.00 30.92           C  
ATOM    522  CG  LEU L  71      31.131  20.836  46.529  1.00 34.43           C  
ATOM    523  CD1 LEU L  71      29.768  20.947  47.230  1.00 34.50           C  
ATOM    524  CD2 LEU L  71      31.176  19.696  45.501  1.00 30.57           C  
ATOM    525  C   LEU L  71      32.881  22.889  47.818  1.00 32.12           C  
ATOM    526  O   LEU L  71      34.025  22.691  47.409  1.00 31.37           O  
ATOM    527  N   THR L  72      32.545  22.751  49.117  1.00 33.05           N  
ATOM    528  CA  THR L  72      33.562  22.368  50.054  1.00 34.37           C  
ATOM    529  CB  THR L  72      33.769  23.344  51.181  1.00 35.45           C  
ATOM    530  OG1 THR L  72      34.097  24.629  50.676  1.00 33.74           O  
ATOM    531  CG2 THR L  72      34.924  22.829  52.055  1.00 34.98           C  
ATOM    532  C   THR L  72      33.168  21.064  50.668  1.00 34.58           C  
ATOM    533  O   THR L  72      32.029  20.881  51.099  1.00 35.99           O  
ATOM    534  N   ILE L  73      34.120  20.110  50.692  1.00 33.92           N  
ATOM    535  CA  ILE L  73      33.895  18.836  51.308  1.00 33.75           C  
ATOM    536  CB  ILE L  73      34.155  17.683  50.380  1.00 36.55           C  
ATOM    537  CG1 ILE L  73      33.248  17.775  49.145  1.00 35.84           C  
ATOM    538  CG2 ILE L  73      33.961  16.374  51.161  1.00 36.03           C  
ATOM    539  CD1 ILE L  73      33.664  16.839  48.012  1.00 35.03           C  
ATOM    540  C   ILE L  73      34.881  18.742  52.431  1.00 37.65           C  
ATOM    541  O   ILE L  73      36.094  18.760  52.218  1.00 36.36           O  
ATOM    542  N   THR L  74      34.379  18.639  53.673  1.00 37.95           N  
ATOM    543  CA  THR L  74      35.259  18.594  54.801  1.00 42.16           C  
ATOM    544  CB  THR L  74      34.689  19.284  56.003  1.00 42.93           C  
ATOM    545  OG1 THR L  74      33.507  18.618  56.420  1.00  0.00           O  
ATOM    546  CG2 THR L  74      34.368  20.743  55.627  1.00  0.00           C  
ATOM    547  C   THR L  74      35.451  17.156  55.159  1.00 42.63           C  
ATOM    548  O   THR L  74      34.552  16.338  54.975  1.00 43.25           O  
ATOM    549  N   GLY L  75      36.659  16.807  55.646  1.00 44.04           N  
ATOM    550  CA  GLY L  75      36.916  15.461  56.078  1.00 43.56           C  
ATOM    551  C   GLY L  75      36.612  14.541  54.941  1.00 41.56           C  
ATOM    552  O   GLY L  75      35.790  13.634  55.065  1.00 40.69           O  
ATOM    553  N   ALA L  76      37.269  14.763  53.792  1.00 40.84           N  
ATOM    554  CA  ALA L  76      36.960  13.998  52.622  1.00 39.97           C  
ATOM    555  CB  ALA L  76      37.717  14.470  51.369  1.00 37.55           C  
ATOM    556  C   ALA L  76      37.282  12.552  52.829  1.00 41.27           C  
ATOM    557  O   ALA L  76      38.280  12.193  53.452  1.00 42.90           O  
ATOM    558  N   GLN L  77      36.416  11.682  52.266  1.00 40.61           N  
ATOM    559  CA  GLN L  77      36.564  10.260  52.375  1.00 41.01           C  
ATOM    560  CB  GLN L  77      35.354   9.591  53.036  1.00 44.24           C  
ATOM    561  CG  GLN L  77      35.101  10.104  54.454  1.00 49.14           C  
ATOM    562  CD  GLN L  77      33.870   9.398  54.990  1.00 52.18           C  
ATOM    563  OE1 GLN L  77      32.961   9.059  54.236  1.00 54.93           O  
ATOM    564  NE2 GLN L  77      33.833   9.162  56.327  1.00 67.64           N  
ATOM    565  C   GLN L  77      36.686   9.711  50.985  1.00 41.54           C  
ATOM    566  O   GLN L  77      36.442  10.407  50.001  1.00 39.35           O  
ATOM    567  N   ALA L  78      37.062   8.423  50.887  1.00 41.84           N  
ATOM    568  CA  ALA L  78      37.303   7.757  49.638  1.00 41.32           C  
ATOM    569  CB  ALA L  78      37.713   6.287  49.819  1.00 42.49           C  
ATOM    570  C   ALA L  78      36.051   7.770  48.817  1.00 41.78           C  
ATOM    571  O   ALA L  78      36.104   7.917  47.598  1.00 41.69           O  
ATOM    572  N   GLU L  79      34.888   7.639  49.481  1.00 39.76           N  
ATOM    573  CA  GLU L  79      33.598   7.547  48.855  1.00 40.32           C  
ATOM    574  CB  GLU L  79      32.455   7.606  49.876  1.00 46.64           C  
ATOM    575  CG  GLU L  79      32.518   6.557  50.979  1.00 50.64           C  
ATOM    576  CD  GLU L  79      31.631   7.060  52.111  1.00 56.02           C  
ATOM    577  OE1 GLU L  79      30.708   7.870  51.834  1.00 61.98           O  
ATOM    578  OE2 GLU L  79      31.881   6.653  53.274  1.00 62.07           O1-
ATOM    579  C   GLU L  79      33.377   8.768  48.017  1.00 38.80           C  
ATOM    580  O   GLU L  79      32.696   8.707  46.995  1.00 39.05           O  
ATOM    581  N   ASP L  80      33.933   9.909  48.456  1.00 34.68           N  
ATOM    582  CA  ASP L  80      33.747  11.198  47.855  1.00 33.86           C  
ATOM    583  CB  ASP L  80      34.325  12.343  48.710  1.00 32.97           C  
ATOM    584  CG  ASP L  80      33.473  12.452  49.970  1.00 35.50           C  
ATOM    585  OD1 ASP L  80      32.338  11.908  49.953  1.00 36.58           O  
ATOM    586  OD2 ASP L  80      33.937  13.072  50.963  1.00 35.99           O1-
ATOM    587  C   ASP L  80      34.347  11.284  46.482  1.00 33.68           C  
ATOM    588  O   ASP L  80      34.022  12.211  45.742  1.00 32.10           O  
ATOM    589  N   GLU L  81      35.287  10.398  46.098  1.00 34.96           N  
ATOM    590  CA  GLU L  81      35.842  10.641  44.797  1.00 35.60           C  
ATOM    591  CB  GLU L  81      37.139   9.882  44.461  1.00 35.63           C  
ATOM    592  CG  GLU L  81      37.103   8.361  44.487  1.00 44.45           C  
ATOM    593  CD  GLU L  81      38.521   7.939  44.113  1.00 42.22           C  
ATOM    594  OE1 GLU L  81      39.479   8.411  44.782  1.00 43.18           O  
ATOM    595  OE2 GLU L  81      38.667   7.158  43.137  1.00 44.35           O1-
ATOM    596  C   GLU L  81      34.805  10.461  43.738  1.00 33.34           C  
ATOM    597  O   GLU L  81      34.036   9.500  43.741  1.00 34.30           O  
ATOM    598  N   ALA L  82      34.751  11.430  42.801  1.00 32.37           N  
ATOM    599  CA  ALA L  82      33.770  11.427  41.754  1.00 32.01           C  
ATOM    600  CB  ALA L  82      32.321  11.488  42.269  1.00 31.72           C  
ATOM    601  C   ALA L  82      33.992  12.679  40.967  1.00 30.95           C  
ATOM    602  O   ALA L  82      34.907  13.447  41.259  1.00 29.81           O  
ATOM    603  N   ASP L  83      33.178  12.882  39.910  1.00 30.20           N  
ATOM    604  CA  ASP L  83      33.232  14.094  39.143  1.00 28.34           C  
ATOM    605  CB  ASP L  83      32.911  13.906  37.646  1.00 30.24           C  
ATOM    606  CG  ASP L  83      34.049  13.141  36.982  1.00 37.58           C  
ATOM    607  OD1 ASP L  83      35.227  13.405  37.340  1.00 33.59           O  
ATOM    608  OD2 ASP L  83      33.759  12.278  36.110  1.00 37.50           O1-
ATOM    609  C   ASP L  83      32.169  14.986  39.710  1.00 28.21           C  
ATOM    610  O   ASP L  83      31.074  14.524  40.032  1.00 29.26           O  
ATOM    611  N   TYR L  84      32.473  16.292  39.863  1.00 26.68           N  
ATOM    612  CA  TYR L  84      31.507  17.208  40.403  1.00 27.83           C  
ATOM    613  CB  TYR L  84      31.986  17.941  41.667  1.00 26.76           C  
ATOM    614  CG  TYR L  84      32.042  16.953  42.780  1.00 27.73           C  
ATOM    615  CD1 TYR L  84      33.148  16.157  42.980  1.00 28.42           C  
ATOM    616  CD2 TYR L  84      30.973  16.832  43.635  1.00 27.06           C  
ATOM    617  CE1 TYR L  84      33.178  15.248  44.012  1.00 26.77           C  
ATOM    618  CE2 TYR L  84      31.002  15.925  44.664  1.00 26.44           C  
ATOM    619  CZ  TYR L  84      32.105  15.134  44.855  1.00 30.03           C  
ATOM    620  OH  TYR L  84      32.129  14.204  45.913  1.00 30.66           O  
ATOM    621  C   TYR L  84      31.248  18.263  39.379  1.00 26.18           C  
ATOM    622  O   TYR L  84      32.185  18.752  38.747  1.00 28.20           O  
ATOM    623  N   TYR L  85      29.959  18.629  39.184  1.00 26.33           N  
ATOM    624  CA  TYR L  85      29.625  19.640  38.220  1.00 26.42           C  
ATOM    625  CB  TYR L  85      28.705  19.169  37.080  1.00 27.05           C  
ATOM    626  CG  TYR L  85      29.311  18.038  36.316  1.00 27.75           C  
ATOM    627  CD1 TYR L  85      30.269  18.258  35.355  1.00 26.41           C  
ATOM    628  CD2 TYR L  85      28.914  16.747  36.566  1.00 26.27           C  
ATOM    629  CE1 TYR L  85      30.814  17.211  34.650  1.00 27.45           C  
ATOM    630  CE2 TYR L  85      29.457  15.699  35.864  1.00 27.66           C  
ATOM    631  CZ  TYR L  85      30.408  15.929  34.904  1.00 28.99           C  
ATOM    632  OH  TYR L  85      30.965  14.855  34.182  1.00 30.93           O  
ATOM    633  C   TYR L  85      28.825  20.714  38.893  1.00 28.07           C  
ATOM    634  O   TYR L  85      27.925  20.431  39.683  1.00 27.18           O  
ATOM    635  N   CYS L  86      29.162  21.992  38.615  1.00 26.78           N  
ATOM    636  CA  CYS L  86      28.351  23.080  39.085  0.90 27.72           C  
ATOM    637  CB  CYS L  86      29.128  24.379  39.413  0.90 27.48           C  
ATOM    638  SG  CYS L  86      30.146  25.003  38.040  0.90 32.11           S  
ATOM    639  C   CYS L  86      27.359  23.363  37.995  1.00 28.21           C  
ATOM    640  O   CYS L  86      27.552  22.952  36.852  1.00 28.31           O  
ATOM    641  N   ASN L  87      26.247  24.052  38.323  1.00 27.48           N  
ATOM    642  CA  ASN L  87      25.216  24.295  37.352  1.00 26.57           C  
ATOM    643  CB  ASN L  87      24.214  23.119  37.330  1.00 25.25           C  
ATOM    644  CG  ASN L  87      23.182  23.235  36.214  1.00 18.22           C  
ATOM    645  OD1 ASN L  87      23.519  23.251  35.032  1.00  0.00           O  
ATOM    646  ND2 ASN L  87      21.879  23.282  36.601  1.00  0.00           N  
ATOM    647  C   ASN L  87      24.470  25.542  37.743  1.00 28.34           C  
ATOM    648  O   ASN L  87      24.362  25.865  38.926  1.00 29.08           O  
ATOM    649  N   SER L  88      23.953  26.291  36.738  1.00 26.86           N  
ATOM    650  CA  SER L  88      23.155  27.452  37.038  1.00 27.98           C  
ATOM    651  CB  SER L  88      23.965  28.754  37.207  1.00 30.89           C  
ATOM    652  OG  SER L  88      24.523  29.156  35.966  1.00 14.59           O  
ATOM    653  C   SER L  88      22.193  27.664  35.900  1.00 28.82           C  
ATOM    654  O   SER L  88      22.389  27.147  34.803  1.00 28.62           O  
ATOM    655  N   ALA L  89      21.231  28.593  36.057  1.00 29.41           N  
ATOM    656  CA  ALA L  89      20.455  29.032  34.923  1.00 28.15           C  
ATOM    657  CB  ALA L  89      19.079  29.604  35.309  1.00 26.87           C  
ATOM    658  C   ALA L  89      21.242  30.146  34.265  1.00 28.23           C  
ATOM    659  O   ALA L  89      22.126  30.743  34.878  1.00 29.40           O  
ATOM    660  N   ASP L  90      20.961  30.447  32.981  1.00 26.65           N  
ATOM    661  CA  ASP L  90      21.642  31.501  32.267  1.00 30.83           C  
ATOM    662  CB  ASP L  90      21.418  31.383  30.746  1.00 33.08           C  
ATOM    663  CG  ASP L  90      22.233  32.415  29.982  1.00 36.49           C  
ATOM    664  OD1 ASP L  90      23.251  32.912  30.531  1.00 32.52           O  
ATOM    665  OD2 ASP L  90      21.840  32.717  28.823  1.00 39.41           O1-
ATOM    666  C   ASP L  90      21.081  32.818  32.738  1.00 31.69           C  
ATOM    667  O   ASP L  90      20.036  32.864  33.387  1.00 32.09           O  
ATOM    668  N   SER L  91      21.793  33.928  32.448  1.00 35.28           N  
ATOM    669  CA  SER L  91      21.360  35.239  32.842  1.00 35.82           C  
ATOM    670  CB  SER L  91      22.327  36.344  32.383  1.00 41.09           C  
ATOM    671  OG  SER L  91      23.576  36.216  33.048  1.00 45.48           O  
ATOM    672  C   SER L  91      20.052  35.486  32.166  1.00 37.11           C  
ATOM    673  O   SER L  91      19.102  35.978  32.776  1.00 42.51           O  
ATOM    674  N   SER L  92      19.977  35.136  30.869  1.00 40.18           N  
ATOM    675  CA  SER L  92      18.771  35.319  30.120  1.00 41.54           C  
ATOM    676  CB  SER L  92      18.937  35.043  28.615  1.00 40.14           C  
ATOM    677  OG  SER L  92      19.228  33.673  28.387  1.00 45.29           O  
ATOM    678  C   SER L  92      17.745  34.375  30.660  1.00 43.98           C  
ATOM    679  O   SER L  92      16.549  34.660  30.608  1.00 37.94           O  
ATOM    680  N   GLY L  93      18.197  33.228  31.210  1.00 34.61           N  
ATOM    681  CA  GLY L  93      17.299  32.253  31.768  1.00 32.02           C  
ATOM    682  C   GLY L  93      16.850  31.343  30.673  1.00 32.55           C  
ATOM    683  O   GLY L  93      15.906  30.567  30.833  1.00 35.49           O  
ATOM    684  N   ASN L  94      17.503  31.447  29.505  1.00 32.52           N  
ATOM    685  CA  ASN L  94      17.124  30.619  28.403  1.00 36.40           C  
ATOM    686  CB  ASN L  94      17.690  31.101  27.046  1.00 37.53           C  
ATOM    687  CG  ASN L  94      19.208  31.193  27.063  1.00 46.16           C  
ATOM    688  OD1 ASN L  94      19.855  30.936  28.075  1.00 47.33           O  
ATOM    689  ND2 ASN L  94      19.794  31.596  25.903  1.00 26.67           N  
ATOM    690  C   ASN L  94      17.473  29.182  28.659  1.00 33.68           C  
ATOM    691  O   ASN L  94      16.668  28.292  28.389  1.00 37.24           O  
ATOM    692  N   HIS L  95      18.664  28.893  29.215  1.00 27.56           N  
ATOM    693  CA  HIS L  95      18.974  27.506  29.384  1.00 28.12           C  
ATOM    694  ND1 HIS L  95      21.475  28.665  27.864  1.00 29.73           N  
ATOM    695  CG  HIS L  95      20.459  27.885  27.364  1.00 29.89           C  
ATOM    696  CB  HIS L  95      19.680  26.889  28.165  1.00 29.19           C  
ATOM    697  NE2 HIS L  95      21.272  29.188  25.713  1.00 30.95           N  
ATOM    698  CD2 HIS L  95      20.347  28.217  26.047  1.00 32.65           C  
ATOM    699  CE1 HIS L  95      21.926  29.426  26.836  1.00 33.07           C  
ATOM    700  C   HIS L  95      19.836  27.290  30.584  1.00 26.16           C  
ATOM    701  O   HIS L  95      20.384  28.215  31.179  1.00 25.54           O  
ATOM    702  N   VAL L  96      19.945  26.013  30.985  1.00 25.89           N  
ATOM    703  CA  VAL L  96      20.736  25.659  32.118  1.00 22.57           C  
ATOM    704  CB  VAL L  96      20.225  24.416  32.790  1.00 22.66           C  
ATOM    705  CG1 VAL L  96      21.149  24.071  33.954  1.00 25.98           C  
ATOM    706  CG2 VAL L  96      18.770  24.655  33.226  1.00 28.90           C  
ATOM    707  C   VAL L  96      22.132  25.404  31.631  1.00 22.05           C  
ATOM    708  O   VAL L  96      22.315  24.869  30.538  1.00 23.66           O  
ATOM    709  N   VAL L  97      23.169  25.810  32.402  1.00 30.21           N  
ATOM    710  CA  VAL L  97      24.485  25.508  31.929  1.00 30.19           C  
ATOM    711  CB  VAL L  97      25.236  26.736  31.504  1.00 33.80           C  
ATOM    712  CG1 VAL L  97      25.521  27.604  32.739  1.00 34.05           C  
ATOM    713  CG2 VAL L  97      26.477  26.300  30.717  1.00 33.63           C  
ATOM    714  C   VAL L  97      25.237  24.811  33.010  1.00 29.15           C  
ATOM    715  O   VAL L  97      25.049  25.091  34.192  1.00 30.13           O  
ATOM    716  N   PHE L  98      26.105  23.855  32.624  1.00 27.51           N  
ATOM    717  CA  PHE L  98      26.877  23.123  33.589  1.00 27.53           C  
ATOM    718  CB  PHE L  98      26.880  21.587  33.400  1.00 27.33           C  
ATOM    719  CG  PHE L  98      25.556  20.973  33.724  1.00 28.22           C  
ATOM    720  CD1 PHE L  98      24.573  20.857  32.773  1.00 27.19           C  
ATOM    721  CD2 PHE L  98      25.294  20.490  34.983  1.00 27.66           C  
ATOM    722  CE1 PHE L  98      23.359  20.281  33.074  1.00 27.94           C  
ATOM    723  CE2 PHE L  98      24.083  19.912  35.287  1.00 27.24           C  
ATOM    724  CZ  PHE L  98      23.104  19.803  34.334  1.00 28.33           C  
ATOM    725  C   PHE L  98      28.301  23.519  33.406  1.00 30.94           C  
ATOM    726  O   PHE L  98      28.714  23.939  32.327  1.00 30.43           O  
ATOM    727  N   GLY L  99      29.090  23.411  34.489  1.00 28.43           N  
ATOM    728  CA  GLY L  99      30.494  23.645  34.371  1.00 29.03           C  
ATOM    729  C   GLY L  99      31.056  22.422  33.703  1.00 31.60           C  
ATOM    730  O   GLY L  99      30.360  21.426  33.520  1.00 30.03           O  
ATOM    731  N   GLY L 100      32.350  22.479  33.338  1.00 31.18           N  
ATOM    732  CA  GLY L 100      33.054  21.435  32.641  1.00 29.56           C  
ATOM    733  C   GLY L 100      33.144  20.199  33.483  1.00 29.28           C  
ATOM    734  O   GLY L 100      33.273  19.091  32.962  1.00 31.03           O  
ATOM    735  N   GLY L 101      33.171  20.360  34.818  1.00 28.11           N  
ATOM    736  CA  GLY L 101      33.264  19.216  35.678  1.00 28.36           C  
ATOM    737  C   GLY L 101      34.655  19.143  36.231  1.00 28.70           C  
ATOM    738  O   GLY L 101      35.625  19.519  35.573  1.00 29.49           O  
ATOM    739  N   THR L 102      34.772  18.650  37.483  1.00 27.20           N  
ATOM    740  CA  THR L 102      36.048  18.522  38.131  1.00 27.61           C  
ATOM    741  CB  THR L 102      36.216  19.438  39.315  1.00 27.16           C  
ATOM    742  OG1 THR L 102      36.066  20.794  38.925  1.00 30.18           O  
ATOM    743  CG2 THR L 102      37.613  19.226  39.923  1.00 30.04           C  
ATOM    744  C   THR L 102      36.165  17.124  38.661  1.00 27.82           C  
ATOM    745  O   THR L 102      35.245  16.604  39.291  1.00 29.67           O  
ATOM    746  N   LYS L 103      37.318  16.468  38.422  1.00 28.81           N  
ATOM    747  CA  LYS L 103      37.472  15.142  38.947  1.00 28.09           C  
ATOM    748  CB  LYS L 103      38.309  14.194  38.066  1.00 30.15           C  
ATOM    749  CG  LYS L 103      38.409  12.791  38.668  1.00 37.30           C  
ATOM    750  CD  LYS L 103      38.861  11.697  37.702  1.00 49.23           C  
ATOM    751  CE  LYS L 103      38.894  10.321  38.369  1.00 45.81           C  
ATOM    752  NZ  LYS L 103      38.944   9.254  37.345  1.00 52.90           N1+
ATOM    753  C   LYS L 103      38.154  15.258  40.271  1.00 29.68           C  
ATOM    754  O   LYS L 103      39.231  15.845  40.377  1.00 29.78           O  
ATOM    755  N   LEU L 104      37.530  14.695  41.323  1.00 29.52           N  
ATOM    756  CA  LEU L 104      38.083  14.785  42.643  1.00 32.36           C  
ATOM    757  CB  LEU L 104      37.024  15.045  43.729  1.00 32.61           C  
ATOM    758  CG  LEU L 104      37.608  15.139  45.151  1.00 32.27           C  
ATOM    759  CD1 LEU L 104      38.497  16.381  45.315  1.00 32.78           C  
ATOM    760  CD2 LEU L 104      36.503  15.056  46.212  1.00 33.35           C  
ATOM    761  C   LEU L 104      38.712  13.474  42.967  1.00 32.70           C  
ATOM    762  O   LEU L 104      38.051  12.435  42.976  1.00 33.96           O  
ATOM    763  N   THR L 105      40.026  13.492  43.250  1.00 31.96           N  
ATOM    764  CA  THR L 105      40.678  12.266  43.594  1.00 32.10           C  
ATOM    765  CB  THR L 105      41.912  11.999  42.782  1.00 34.55           C  
ATOM    766  OG1 THR L 105      41.573  11.933  41.405  1.00 32.74           O  
ATOM    767  CG2 THR L 105      42.550  10.675  43.233  1.00 34.90           C  
ATOM    768  C   THR L 105      41.073  12.336  45.036  1.00 34.12           C  
ATOM    769  O   THR L 105      41.621  13.332  45.509  1.00 35.60           O  
ATOM    770  N   VAL L 106      40.763  11.260  45.785  1.00 33.50           N  
ATOM    771  CA  VAL L 106      41.119  11.168  47.171  1.00 36.86           C  
ATOM    772  CB  VAL L 106      40.076  10.440  47.975  1.00 38.08           C  
ATOM    773  CG1 VAL L 106      40.552  10.291  49.430  1.00 41.98           C  
ATOM    774  CG2 VAL L 106      38.748  11.199  47.832  1.00 36.38           C  
ATOM    775  C   VAL L 106      42.365  10.342  47.175  1.00 39.91           C  
ATOM    776  O   VAL L 106      42.337   9.161  46.832  1.00 38.10           O  
ATOM    777  N   LEU L 107      43.490  10.936  47.612  1.00 39.69           N  
ATOM    778  CA  LEU L 107      44.760  10.279  47.473  1.00 40.08           C  
ATOM    779  CB  LEU L 107      45.927  11.123  47.995  1.00 39.01           C  
ATOM    780  CG  LEU L 107      46.066  12.461  47.252  1.00 40.99           C  
ATOM    781  CD1 LEU L 107      47.244  13.286  47.787  1.00 46.38           C  
ATOM    782  CD2 LEU L 107      46.119  12.248  45.734  1.00 47.82           C  
ATOM    783  C   LEU L 107      44.772   8.977  48.202  1.00 42.80           C  
ATOM    784  O   LEU L 107      44.379   8.888  49.364  1.00 44.79           O  
ATOM    785  N   GLY L 108      45.260   7.920  47.521  1.00 43.29           N  
ATOM    786  CA  GLY L 108      45.316   6.619  48.114  1.00 46.97           C  
ATOM    787  C   GLY L 108      46.787   6.234  48.254  1.00 49.32           C  
ATOM    788  O   GLY L 108      47.159   5.722  49.344  1.00 50.81           O  
ATOM    789  OXT GLY L 108      47.554   6.437  47.274  1.00  0.00           O1-
TER     790      GLY L 108 
ATOM    791  N   GLU H 109       9.841   3.976  45.643  1.00 59.15           N1+
ATOM    792  CA  GLU H 109      10.761   5.121  45.461  1.00 57.14           C  
ATOM    793  CB  GLU H 109      12.223   4.636  45.568  1.00 58.81           C  
ATOM    794  CG  GLU H 109      12.582   3.538  44.562  1.00 63.38           C  
ATOM    795  CD  GLU H 109      14.021   3.090  44.804  1.00 66.76           C  
ATOM    796  OE1 GLU H 109      14.870   3.956  45.149  1.00 65.17           O  
ATOM    797  OE2 GLU H 109      14.286   1.868  44.646  1.00 44.90           O1-
ATOM    798  C   GLU H 109      10.540   5.781  44.140  1.00 53.22           C  
ATOM    799  O   GLU H 109       9.785   5.287  43.303  1.00 53.10           O  
ATOM    800  N   VAL H 110      11.181   6.945  43.931  1.00 47.01           N  
ATOM    801  CA  VAL H 110      11.019   7.659  42.701  1.00 44.27           C  
ATOM    802  CB  VAL H 110      11.521   9.074  42.781  1.00 49.63           C  
ATOM    803  CG1 VAL H 110      11.409   9.727  41.394  1.00 45.76           C  
ATOM    804  CG2 VAL H 110      10.732   9.807  43.880  1.00 46.64           C  
ATOM    805  C   VAL H 110      11.822   6.956  41.655  1.00 44.32           C  
ATOM    806  O   VAL H 110      12.977   6.605  41.887  1.00 44.20           O  
ATOM    807  N   GLN H 111      11.221   6.711  40.472  1.00 43.03           N  
ATOM    808  CA  GLN H 111      11.981   6.103  39.416  1.00 42.07           C  
ATOM    809  CB  GLN H 111      11.729   4.603  39.165  1.00 46.82           C  
ATOM    810  CG  GLN H 111      12.425   3.677  40.164  1.00 53.29           C  
ATOM    811  CD  GLN H 111      12.430   2.267  39.584  1.00 60.59           C  
ATOM    812  OE1 GLN H 111      11.480   1.851  38.923  1.00 59.24           O  
ATOM    813  NE2 GLN H 111      13.538   1.512  39.819  1.00 56.32           N  
ATOM    814  C   GLN H 111      11.704   6.797  38.121  1.00 37.41           C  
ATOM    815  O   GLN H 111      10.607   7.300  37.874  1.00 36.71           O  
ATOM    816  N   LEU H 112      12.747   6.873  37.273  1.00 34.76           N  
ATOM    817  CA  LEU H 112      12.647   7.411  35.950  1.00 34.40           C  
ATOM    818  CB  LEU H 112      13.339   8.774  35.803  1.00 34.38           C  
ATOM    819  CG  LEU H 112      12.671   9.873  36.653  1.00 32.94           C  
ATOM    820  CD1 LEU H 112      13.381  11.226  36.487  1.00 32.24           C  
ATOM    821  CD2 LEU H 112      11.166   9.966  36.358  1.00 32.19           C  
ATOM    822  C   LEU H 112      13.366   6.431  35.070  1.00 35.72           C  
ATOM    823  O   LEU H 112      14.540   6.141  35.293  1.00 35.22           O  
ATOM    824  N   VAL H 113      12.679   5.878  34.049  1.00 33.83           N  
ATOM    825  CA  VAL H 113      13.335   4.905  33.222  1.00 33.05           C  
ATOM    826  CB  VAL H 113      12.685   3.553  33.286  1.00 35.36           C  
ATOM    827  CG1 VAL H 113      13.358   2.630  32.259  1.00 36.09           C  
ATOM    828  CG2 VAL H 113      12.778   3.040  34.732  1.00 39.00           C  
ATOM    829  C   VAL H 113      13.283   5.355  31.795  1.00 32.48           C  
ATOM    830  O   VAL H 113      12.207   5.512  31.221  1.00 32.49           O  
ATOM    831  N   GLN H 114      14.467   5.543  31.178  1.00 32.87           N  
ATOM    832  CA  GLN H 114      14.549   6.001  29.818  1.00 33.53           C  
ATOM    833  CB  GLN H 114      15.790   6.868  29.533  1.00 35.69           C  
ATOM    834  CG  GLN H 114      15.901   8.148  30.356  1.00 38.79           C  
ATOM    835  CD  GLN H 114      16.441   7.782  31.733  1.00 36.44           C  
ATOM    836  OE1 GLN H 114      16.868   6.653  31.968  1.00 36.10           O  
ATOM    837  NE2 GLN H 114      16.425   8.763  32.673  1.00  0.00           N  
ATOM    838  C   GLN H 114      14.620   4.822  28.895  1.00 33.41           C  
ATOM    839  O   GLN H 114      15.080   3.743  29.272  1.00 32.54           O  
ATOM    840  N   SER H 115      14.139   5.006  27.645  1.00 31.55           N  
ATOM    841  CA  SER H 115      14.189   3.961  26.658  1.00 32.50           C  
ATOM    842  CB  SER H 115      12.997   2.995  26.734  1.00 34.94           C  
ATOM    843  OG  SER H 115      11.795   3.697  26.458  1.00 40.12           O  
ATOM    844  C   SER H 115      14.131   4.600  25.303  1.00 32.79           C  
ATOM    845  O   SER H 115      13.853   5.792  25.184  1.00 30.14           O  
ATOM    846  N   GLY H 116      14.398   3.813  24.236  1.00 32.17           N  
ATOM    847  CA  GLY H 116      14.278   4.324  22.898  1.00 31.33           C  
ATOM    848  C   GLY H 116      15.614   4.654  22.301  1.00 31.09           C  
ATOM    849  O   GLY H 116      15.684   5.030  21.132  1.00 33.78           O  
ATOM    850  N   GLY H 117      16.713   4.526  23.067  1.00 31.98           N  
ATOM    851  CA  GLY H 117      18.003   4.835  22.510  1.00 31.77           C  
ATOM    852  C   GLY H 117      18.397   3.738  21.569  1.00 35.20           C  
ATOM    853  O   GLY H 117      17.830   2.646  21.580  1.00 35.65           O  
ATOM    854  N   GLY H 118      19.405   4.013  20.715  1.00 34.58           N  
ATOM    855  CA  GLY H 118      19.834   3.025  19.769  1.00 35.98           C  
ATOM    856  C   GLY H 118      20.733   3.691  18.779  1.00 35.32           C  
ATOM    857  O   GLY H 118      21.157   4.831  18.967  1.00 34.15           O  
ATOM    858  N   VAL H 119      21.055   2.982  17.680  1.00 33.52           N  
ATOM    859  CA  VAL H 119      21.937   3.565  16.716  1.00 32.89           C  
ATOM    860  CB  VAL H 119      22.996   2.623  16.221  1.00 36.05           C  
ATOM    861  CG1 VAL H 119      23.894   2.261  17.414  1.00  0.00           C  
ATOM    862  CG2 VAL H 119      22.331   1.409  15.554  1.00  0.00           C  
ATOM    863  C   VAL H 119      21.131   4.052  15.556  1.00 30.92           C  
ATOM    864  O   VAL H 119      20.166   3.413  15.140  1.00 32.99           O  
ATOM    865  N   GLU H 120      21.485   5.248  15.037  1.00 31.76           N  
ATOM    866  CA  GLU H 120      20.819   5.757  13.872  1.00 31.82           C  
ATOM    867  CB  GLU H 120      19.712   6.795  14.109  1.00 35.83           C  
ATOM    868  CG  GLU H 120      20.235   8.168  14.529  1.00  0.00           C  
ATOM    869  CD  GLU H 120      19.216   9.204  14.070  1.00  0.00           C  
ATOM    870  OE1 GLU H 120      18.043   9.138  14.520  1.00  0.00           O  
ATOM    871  OE2 GLU H 120      19.601  10.082  13.253  1.00  0.00           O1-
ATOM    872  C   GLU H 120      21.837   6.457  13.026  1.00 32.09           C  
ATOM    873  O   GLU H 120      22.902   6.847  13.503  1.00 32.32           O  
ATOM    874  N   ARG H 121      21.526   6.612  11.724  1.00 32.74           N  
ATOM    875  CA  ARG H 121      22.390   7.283  10.792  1.00 32.58           C  
ATOM    876  CB  ARG H 121      22.121   6.905   9.327  1.00 36.05           C  
ATOM    877  CG  ARG H 121      22.563   5.479   9.008  1.00 38.97           C  
ATOM    878  CD  ARG H 121      22.314   5.035   7.565  1.00 46.86           C  
ATOM    879  NE  ARG H 121      22.834   6.088   6.646  1.00  0.00           N  
ATOM    880  CZ  ARG H 121      21.959   6.912   6.000  1.00  0.00           C  
ATOM    881  NH1 ARG H 121      20.616   6.754   6.187  1.00  0.00           N1+
ATOM    882  NH2 ARG H 121      22.423   7.884   5.160  1.00  0.00           N  
ATOM    883  C   ARG H 121      22.154   8.750  10.923  1.00 31.43           C  
ATOM    884  O   ARG H 121      21.123   9.183  11.431  1.00 31.39           O  
ATOM    885  N   PRO H 122      23.101   9.532  10.487  1.00 32.09           N  
ATOM    886  CA  PRO H 122      22.943  10.952  10.578  1.00 33.10           C  
ATOM    887  CD  PRO H 122      24.498   9.129  10.528  1.00 32.79           C  
ATOM    888  CB  PRO H 122      24.307  11.542  10.227  1.00 34.34           C  
ATOM    889  CG  PRO H 122      25.291  10.440  10.670  1.00 32.67           C  
ATOM    890  C   PRO H 122      21.825  11.385   9.693  1.00 32.85           C  
ATOM    891  O   PRO H 122      21.703  10.860   8.587  1.00 33.02           O  
ATOM    892  N   GLY H 123      21.001  12.340  10.162  1.00 31.70           N  
ATOM    893  CA  GLY H 123      19.896  12.826   9.389  1.00 32.23           C  
ATOM    894  C   GLY H 123      18.669  12.051   9.766  1.00 33.41           C  
ATOM    895  O   GLY H 123      17.560  12.401   9.364  1.00 35.23           O  
ATOM    896  N   GLY H 124      18.827  10.977  10.564  1.00 32.01           N  
ATOM    897  CA  GLY H 124      17.696  10.174  10.935  1.00 30.47           C  
ATOM    898  C   GLY H 124      17.069  10.753  12.160  1.00 32.30           C  
ATOM    899  O   GLY H 124      17.491  11.796  12.657  1.00 31.45           O  
ATOM    900  N   SER H 125      16.017  10.080  12.674  1.00 31.71           N  
ATOM    901  CA  SER H 125      15.364  10.551  13.858  1.00 32.11           C  
ATOM    902  CB  SER H 125      14.057  11.314  13.570  1.00 33.65           C  
ATOM    903  OG  SER H 125      13.146  10.497  12.853  1.00 44.50           O  
ATOM    904  C   SER H 125      15.080   9.393  14.775  1.00 32.75           C  
ATOM    905  O   SER H 125      14.965   8.245  14.347  1.00 32.24           O  
ATOM    906  N   LEU H 126      15.030   9.692  16.093  1.00 31.35           N  
ATOM    907  CA  LEU H 126      14.718   8.759  17.144  1.00 33.18           C  
ATOM    908  CB  LEU H 126      15.916   8.248  17.971  1.00 31.67           C  
ATOM    909  CG  LEU H 126      16.563   6.959  17.437  1.00 37.80           C  
ATOM    910  CD1 LEU H 126      16.959   7.088  15.966  1.00 35.01           C  
ATOM    911  CD2 LEU H 126      17.739   6.520  18.324  1.00 34.71           C  
ATOM    912  C   LEU H 126      13.817   9.434  18.121  1.00 33.21           C  
ATOM    913  O   LEU H 126      13.813  10.658  18.247  1.00 30.56           O  
ATOM    914  N   ARG H 127      13.015   8.620  18.837  1.00 31.13           N  
ATOM    915  CA  ARG H 127      12.120   9.134  19.830  1.00 31.39           C  
ATOM    916  CB  ARG H 127      10.654   8.765  19.547  1.00 32.51           C  
ATOM    917  CG  ARG H 127       9.634   9.580  20.343  1.00 39.77           C  
ATOM    918  CD  ARG H 127       8.191   9.183  20.032  1.00 42.97           C  
ATOM    919  NE  ARG H 127       7.302  10.312  20.427  1.00 42.88           N  
ATOM    920  CZ  ARG H 127       5.967  10.084  20.587  1.00 49.30           C  
ATOM    921  NH1 ARG H 127       5.490   8.805  20.530  1.00 48.89           N1+
ATOM    922  NH2 ARG H 127       5.107  11.124  20.789  1.00 50.76           N  
ATOM    923  C   ARG H 127      12.480   8.479  21.126  1.00 32.22           C  
ATOM    924  O   ARG H 127      12.449   7.255  21.236  1.00 32.65           O  
ATOM    925  N   LEU H 128      12.826   9.279  22.154  1.00 29.74           N  
ATOM    926  CA  LEU H 128      13.172   8.725  23.433  1.00 27.60           C  
ATOM    927  CB  LEU H 128      14.323   9.465  24.133  1.00 28.82           C  
ATOM    928  CG  LEU H 128      15.616   9.526  23.303  1.00 28.24           C  
ATOM    929  CD1 LEU H 128      16.736  10.246  24.068  1.00 28.04           C  
ATOM    930  CD2 LEU H 128      16.028   8.135  22.799  1.00 30.07           C  
ATOM    931  C   LEU H 128      11.984   8.869  24.330  1.00 28.60           C  
ATOM    932  O   LEU H 128      11.195   9.803  24.184  1.00 29.08           O  
ATOM    933  N   SER H 129      11.827   7.926  25.283  1.00 29.15           N  
ATOM    934  CA  SER H 129      10.730   7.959  26.208  1.00 30.65           C  
ATOM    935  CB  SER H 129       9.716   6.823  25.994  1.00 32.43           C  
ATOM    936  OG  SER H 129       9.117   6.942  24.713  1.00 40.01           O  
ATOM    937  C   SER H 129      11.292   7.777  27.584  1.00 30.77           C  
ATOM    938  O   SER H 129      12.339   7.156  27.760  1.00 31.09           O  
ATOM    939  N   CYS H 130      10.604   8.350  28.593  1.00 31.19           N  
ATOM    940  CA  CYS H 130      10.999   8.254  29.972  1.00 31.17           C  
ATOM    941  CB  CYS H 130      11.614   9.582  30.477  1.00 30.52           C  
ATOM    942  SG  CYS H 130      11.797   9.729  32.281  1.00 36.27           S  
ATOM    943  C   CYS H 130       9.753   7.980  30.763  1.00 32.61           C  
ATOM    944  O   CYS H 130       8.820   8.779  30.753  1.00 32.68           O  
ATOM    945  N   ALA H 131       9.705   6.838  31.479  1.00 32.49           N  
ATOM    946  CA  ALA H 131       8.534   6.511  32.247  1.00 32.91           C  
ATOM    947  CB  ALA H 131       8.166   5.018  32.212  1.00 35.97           C  
ATOM    948  C   ALA H 131       8.821   6.866  33.667  1.00 34.42           C  
ATOM    949  O   ALA H 131       9.863   6.508  34.211  1.00 33.31           O  
ATOM    950  N   ALA H 132       7.886   7.582  34.320  1.00 33.36           N  
ATOM    951  CA  ALA H 132       8.137   8.017  35.665  1.00 34.60           C  
ATOM    952  CB  ALA H 132       8.008   9.540  35.853  1.00 34.41           C  
ATOM    953  C   ALA H 132       7.150   7.381  36.585  1.00 35.56           C  
ATOM    954  O   ALA H 132       6.010   7.121  36.207  1.00 36.81           O  
ATOM    955  N   SER H 133       7.590   7.080  37.824  1.00 37.30           N  
ATOM    956  CA  SER H 133       6.680   6.544  38.791  1.00 38.80           C  
ATOM    957  CB  SER H 133       6.523   5.016  38.727  1.00 39.29           C  
ATOM    958  OG  SER H 133       7.730   4.375  39.110  1.00 46.60           O  
ATOM    959  C   SER H 133       7.183   6.893  40.154  1.00 36.96           C  
ATOM    960  O   SER H 133       8.337   7.283  40.327  1.00 37.08           O  
ATOM    961  N   GLY H 134       6.297   6.787  41.166  1.00 24.46           N  
ATOM    962  CA  GLY H 134       6.691   6.976  42.533  1.00 23.64           C  
ATOM    963  C   GLY H 134       6.488   8.389  42.979  1.00 24.14           C  
ATOM    964  O   GLY H 134       6.674   8.694  44.155  1.00 25.10           O  
ATOM    965  N   PHE H 135       6.110   9.298  42.062  1.00 22.35           N  
ATOM    966  CA  PHE H 135       5.900  10.649  42.494  1.00 23.04           C  
ATOM    967  CB  PHE H 135       7.155  11.547  42.407  1.00 21.50           C  
ATOM    968  CG  PHE H 135       7.648  11.684  41.001  1.00 21.83           C  
ATOM    969  CD1 PHE H 135       8.473  10.735  40.442  1.00 21.49           C  
ATOM    970  CD2 PHE H 135       7.320  12.781  40.240  1.00 21.55           C  
ATOM    971  CE1 PHE H 135       8.934  10.871  39.151  1.00 21.71           C  
ATOM    972  CE2 PHE H 135       7.777  12.920  38.950  1.00 20.08           C  
ATOM    973  CZ  PHE H 135       8.587  11.964  38.398  1.00 20.47           C  
ATOM    974  C   PHE H 135       4.806  11.253  41.675  1.00 22.86           C  
ATOM    975  O   PHE H 135       4.338  10.666  40.701  1.00 22.06           O  
ATOM    976  N   THR H 136       4.355  12.456  42.078  1.00 22.14           N  
ATOM    977  CA  THR H 136       3.298  13.108  41.368  1.00 23.27           C  
ATOM    978  CB  THR H 136       2.623  14.155  42.210  1.00 23.50           C  
ATOM    979  OG1 THR H 136       2.115  13.573  43.403  1.00 24.15           O  
ATOM    980  CG2 THR H 136       1.477  14.775  41.399  1.00 22.40           C  
ATOM    981  C   THR H 136       3.949  13.766  40.189  1.00 22.25           C  
ATOM    982  O   THR H 136       4.557  14.828  40.303  1.00 21.22           O  
ATOM    983  N   PHE H 137       3.802  13.131  39.010  1.00 22.34           N  
ATOM    984  CA  PHE H 137       4.456  13.515  37.789  1.00 21.63           C  
ATOM    985  CB  PHE H 137       4.150  12.516  36.653  1.00 21.55           C  
ATOM    986  CG  PHE H 137       4.958  12.847  35.441  1.00 21.88           C  
ATOM    987  CD1 PHE H 137       6.318  12.640  35.429  1.00 21.70           C  
ATOM    988  CD2 PHE H 137       4.354  13.328  34.302  1.00 22.65           C  
ATOM    989  CE1 PHE H 137       7.065  12.934  34.315  1.00 20.92           C  
ATOM    990  CE2 PHE H 137       5.097  13.623  33.182  1.00 22.42           C  
ATOM    991  CZ  PHE H 137       6.459  13.427  33.185  1.00 22.11           C  
ATOM    992  C   PHE H 137       4.032  14.886  37.356  1.00 22.33           C  
ATOM    993  O   PHE H 137       4.871  15.705  36.980  1.00 21.84           O  
ATOM    994  N   ASP H 138       2.725  15.191  37.435  1.00 22.78           N  
ATOM    995  CA  ASP H 138       2.231  16.440  36.922  1.00 22.59           C  
ATOM    996  CB  ASP H 138       0.693  16.574  36.872  1.00 23.70           C  
ATOM    997  CG  ASP H 138       0.079  16.504  38.258  1.00 23.81           C  
ATOM    998  OD1 ASP H 138      -0.006  15.385  38.830  1.00 23.81           O  
ATOM    999  OD2 ASP H 138      -0.325  17.585  38.765  1.00 34.12           O1-
ATOM   1000  C   ASP H 138       2.800  17.606  37.670  1.00 23.85           C  
ATOM   1001  O   ASP H 138       2.848  18.713  37.140  1.00 24.30           O  
ATOM   1002  N   ASP H 139       3.212  17.409  38.931  1.00 23.12           N  
ATOM   1003  CA  ASP H 139       3.724  18.472  39.753  1.00 22.26           C  
ATOM   1004  CB  ASP H 139       3.893  18.068  41.229  1.00 23.97           C  
ATOM   1005  CG  ASP H 139       2.513  18.017  41.866  1.00 24.40           C  
ATOM   1006  OD1 ASP H 139       1.511  18.239  41.133  1.00 25.13           O  
ATOM   1007  OD2 ASP H 139       2.444  17.766  43.098  1.00 25.55           O1-
ATOM   1008  C   ASP H 139       5.058  19.012  39.303  1.00 22.38           C  
ATOM   1009  O   ASP H 139       5.354  20.175  39.576  1.00 19.91           O  
ATOM   1010  N   TYR H 140       5.908  18.224  38.610  1.00 21.79           N  
ATOM   1011  CA  TYR H 140       7.253  18.715  38.452  1.00 19.80           C  
ATOM   1012  CB  TYR H 140       8.296  17.735  39.005  1.00 19.65           C  
ATOM   1013  CG  TYR H 140       8.074  17.597  40.469  1.00 19.81           C  
ATOM   1014  CD1 TYR H 140       7.086  16.777  40.962  1.00 19.24           C  
ATOM   1015  CD2 TYR H 140       8.866  18.288  41.351  1.00 19.89           C  
ATOM   1016  CE1 TYR H 140       6.894  16.655  42.318  1.00 20.08           C  
ATOM   1017  CE2 TYR H 140       8.680  18.170  42.705  1.00 21.70           C  
ATOM   1018  CZ  TYR H 140       7.694  17.349  43.190  1.00 20.07           C  
ATOM   1019  OH  TYR H 140       7.495  17.220  44.579  1.00 23.22           O  
ATOM   1020  C   TYR H 140       7.655  18.967  37.037  1.00 19.10           C  
ATOM   1021  O   TYR H 140       7.090  18.423  36.090  1.00 19.30           O  
ATOM   1022  N   ALA H 141       8.651  19.870  36.883  1.00 27.51           N  
ATOM   1023  CA  ALA H 141       9.213  20.147  35.594  1.00 27.26           C  
ATOM   1024  CB  ALA H 141      10.055  21.433  35.561  1.00 27.17           C  
ATOM   1025  C   ALA H 141      10.107  18.979  35.274  1.00 27.78           C  
ATOM   1026  O   ALA H 141      10.648  18.346  36.179  1.00 27.53           O  
ATOM   1027  N   MET H 142      10.281  18.650  33.971  1.00 26.01           N  
ATOM   1028  CA  MET H 142      11.096  17.520  33.604  1.00 24.36           C  
ATOM   1029  CB  MET H 142      10.278  16.339  33.045  1.00 27.41           C  
ATOM   1030  CG  MET H 142       9.330  15.713  34.074  1.00 25.83           C  
ATOM   1031  SD  MET H 142      10.158  14.883  35.465  1.00 22.32           S  
ATOM   1032  CE  MET H 142      10.852  13.559  34.433  1.00 23.48           C  
ATOM   1033  C   MET H 142      12.074  17.942  32.541  1.00 25.57           C  
ATOM   1034  O   MET H 142      11.785  18.819  31.724  1.00 25.88           O  
ATOM   1035  N   SER H 143      13.274  17.317  32.519  1.00 24.69           N  
ATOM   1036  CA  SER H 143      14.255  17.736  31.557  1.00 25.49           C  
ATOM   1037  CB  SER H 143      15.303  18.707  32.123  1.00 27.19           C  
ATOM   1038  OG  SER H 143      14.697  19.955  32.432  1.00 24.48           O  
ATOM   1039  C   SER H 143      15.001  16.572  30.990  1.00 25.68           C  
ATOM   1040  O   SER H 143      14.950  15.450  31.491  1.00 24.21           O  
ATOM   1041  N   TRP H 144      15.687  16.841  29.862  1.00 23.72           N  
ATOM   1042  CA  TRP H 144      16.556  15.883  29.253  1.00 24.27           C  
ATOM   1043  CB  TRP H 144      16.230  15.608  27.776  1.00 25.41           C  
ATOM   1044  CG  TRP H 144      14.952  14.833  27.588  1.00 24.33           C  
ATOM   1045  CD2 TRP H 144      14.874  13.404  27.688  1.00 23.68           C  
ATOM   1046  CD1 TRP H 144      13.691  15.276  27.329  1.00 24.95           C  
ATOM   1047  NE1 TRP H 144      12.827  14.208  27.254  1.00 25.09           N  
ATOM   1048  CE2 TRP H 144      13.544  13.050  27.476  1.00 25.47           C  
ATOM   1049  CE3 TRP H 144      15.834  12.466  27.941  1.00 27.21           C  
ATOM   1050  CZ2 TRP H 144      13.152  11.740  27.513  1.00 26.23           C  
ATOM   1051  CZ3 TRP H 144      15.440  11.148  27.973  1.00 24.90           C  
ATOM   1052  CH2 TRP H 144      14.123  10.792  27.763  1.00 27.71           C  
ATOM   1053  C   TRP H 144      17.933  16.472  29.309  1.00 23.70           C  
ATOM   1054  O   TRP H 144      18.138  17.633  28.956  1.00 25.25           O  
ATOM   1055  N   VAL H 145      18.911  15.680  29.789  1.00 23.55           N  
ATOM   1056  CA  VAL H 145      20.277  16.114  29.875  1.00 25.05           C  
ATOM   1057  CB  VAL H 145      20.748  16.266  31.289  1.00 24.25           C  
ATOM   1058  CG1 VAL H 145      22.249  16.596  31.274  1.00 24.93           C  
ATOM   1059  CG2 VAL H 145      19.872  17.313  31.999  1.00 23.57           C  
ATOM   1060  C   VAL H 145      21.098  15.021  29.262  1.00 26.20           C  
ATOM   1061  O   VAL H 145      20.787  13.842  29.438  1.00 27.65           O  
ATOM   1062  N   ARG H 146      22.177  15.375  28.527  1.00 25.92           N  
ATOM   1063  CA  ARG H 146      22.939  14.337  27.885  1.00 26.87           C  
ATOM   1064  CB  ARG H 146      22.848  14.332  26.348  1.00 27.82           C  
ATOM   1065  CG  ARG H 146      23.398  15.590  25.679  1.00 26.96           C  
ATOM   1066  CD  ARG H 146      23.375  15.512  24.152  1.00 25.96           C  
ATOM   1067  NE  ARG H 146      23.937  16.790  23.635  1.00 26.35           N  
ATOM   1068  CZ  ARG H 146      23.710  17.164  22.344  1.00 27.09           C  
ATOM   1069  NH1 ARG H 146      22.979  16.353  21.525  1.00 26.11           N1+
ATOM   1070  NH2 ARG H 146      24.222  18.338  21.872  1.00 27.49           N  
ATOM   1071  C   ARG H 146      24.389  14.458  28.238  1.00 26.38           C  
ATOM   1072  O   ARG H 146      24.855  15.489  28.723  1.00 27.99           O  
ATOM   1073  N   GLN H 147      25.135  13.354  28.024  1.00 26.21           N  
ATOM   1074  CA  GLN H 147      26.534  13.320  28.329  1.00 26.52           C  
ATOM   1075  CB  GLN H 147      26.762  12.651  29.697  1.00 24.92           C  
ATOM   1076  CG  GLN H 147      28.204  12.571  30.197  1.00 27.57           C  
ATOM   1077  CD  GLN H 147      28.141  11.974  31.604  1.00 29.78           C  
ATOM   1078  OE1 GLN H 147      27.327  11.096  31.884  1.00 31.46           O  
ATOM   1079  NE2 GLN H 147      29.003  12.481  32.527  1.00 28.10           N  
ATOM   1080  C   GLN H 147      27.223  12.500  27.277  1.00 28.96           C  
ATOM   1081  O   GLN H 147      26.955  11.308  27.131  1.00 26.75           O  
ATOM   1082  N   ALA H 148      28.138  13.120  26.506  1.00 30.80           N  
ATOM   1083  CA  ALA H 148      28.869  12.384  25.515  1.00 34.34           C  
ATOM   1084  CB  ALA H 148      29.591  13.280  24.496  1.00 34.40           C  
ATOM   1085  C   ALA H 148      29.892  11.582  26.252  1.00 36.77           C  
ATOM   1086  O   ALA H 148      30.309  11.945  27.349  1.00 36.38           O  
ATOM   1087  N   PRO H 149      30.287  10.482  25.674  1.00 38.81           N  
ATOM   1088  CA  PRO H 149      31.229   9.599  26.308  1.00 39.69           C  
ATOM   1089  CD  PRO H 149      30.273  10.333  24.228  1.00 39.06           C  
ATOM   1090  CB  PRO H 149      31.597   8.570  25.245  1.00 41.95           C  
ATOM   1091  CG  PRO H 149      31.418   9.352  23.926  1.00 42.14           C  
ATOM   1092  C   PRO H 149      32.446  10.346  26.762  1.00 38.20           C  
ATOM   1093  O   PRO H 149      33.090  10.995  25.940  1.00 39.48           O  
ATOM   1094  N   GLY H 150      32.776  10.265  28.067  1.00 37.88           N  
ATOM   1095  CA  GLY H 150      33.977  10.850  28.596  1.00 38.45           C  
ATOM   1096  C   GLY H 150      33.874  12.347  28.652  1.00 38.68           C  
ATOM   1097  O   GLY H 150      34.877  13.026  28.874  1.00 39.45           O  
ATOM   1098  N   LYS H 151      32.667  12.912  28.467  1.00 37.97           N  
ATOM   1099  CA  LYS H 151      32.563  14.345  28.499  1.00 36.69           C  
ATOM   1100  CB  LYS H 151      32.050  14.968  27.192  1.00 37.50           C  
ATOM   1101  CG  LYS H 151      33.067  14.854  26.057  1.00 47.29           C  
ATOM   1102  CD  LYS H 151      32.504  15.174  24.674  1.00 54.09           C  
ATOM   1103  CE  LYS H 151      33.536  15.015  23.555  1.00 57.11           C  
ATOM   1104  NZ  LYS H 151      34.494  16.143  23.570  1.00 44.71           N1+
ATOM   1105  C   LYS H 151      31.636  14.756  29.601  1.00 32.79           C  
ATOM   1106  O   LYS H 151      31.184  13.933  30.397  1.00 33.25           O  
ATOM   1107  N   GLY H 152      31.354  16.073  29.678  1.00 32.90           N  
ATOM   1108  CA  GLY H 152      30.555  16.631  30.734  1.00 33.72           C  
ATOM   1109  C   GLY H 152      29.094  16.586  30.398  1.00 30.41           C  
ATOM   1110  O   GLY H 152      28.687  16.103  29.345  1.00 31.19           O  
ATOM   1111  N   LEU H 153      28.263  17.103  31.328  1.00 28.68           N  
ATOM   1112  CA  LEU H 153      26.833  17.121  31.196  1.00 28.46           C  
ATOM   1113  CB  LEU H 153      26.129  17.257  32.554  1.00 26.63           C  
ATOM   1114  CG  LEU H 153      26.418  16.085  33.510  1.00 28.03           C  
ATOM   1115  CD1 LEU H 153      25.693  16.285  34.850  1.00 27.35           C  
ATOM   1116  CD2 LEU H 153      26.077  14.730  32.860  1.00 26.29           C  
ATOM   1117  C   LEU H 153      26.419  18.300  30.371  1.00 26.42           C  
ATOM   1118  O   LEU H 153      27.000  19.381  30.473  1.00 26.91           O  
ATOM   1119  N   GLU H 154      25.382  18.104  29.530  1.00 25.24           N  
ATOM   1120  CA  GLU H 154      24.849  19.162  28.718  1.00 25.56           C  
ATOM   1121  CB  GLU H 154      25.235  19.050  27.232  1.00 28.75           C  
ATOM   1122  CG  GLU H 154      24.733  20.199  26.353  1.00 27.96           C  
ATOM   1123  CD  GLU H 154      25.205  19.922  24.931  1.00 33.50           C  
ATOM   1124  OE1 GLU H 154      26.060  19.013  24.769  1.00 35.09           O  
ATOM   1125  OE2 GLU H 154      24.723  20.603  23.990  1.00 34.55           O1-
ATOM   1126  C   GLU H 154      23.355  19.074  28.788  1.00 25.24           C  
ATOM   1127  O   GLU H 154      22.774  18.023  28.530  1.00 25.30           O  
ATOM   1128  N   TRP H 155      22.690  20.189  29.143  1.00 23.70           N  
ATOM   1129  CA  TRP H 155      21.255  20.231  29.245  1.00 23.77           C  
ATOM   1130  CB  TRP H 155      20.774  21.403  30.118  1.00 24.05           C  
ATOM   1131  CG  TRP H 155      19.280  21.587  30.147  1.00 23.59           C  
ATOM   1132  CD2 TRP H 155      18.591  22.545  29.326  1.00 24.74           C  
ATOM   1133  CD1 TRP H 155      18.326  20.960  30.897  1.00 23.46           C  
ATOM   1134  NE1 TRP H 155      17.087  21.474  30.599  1.00 25.88           N  
ATOM   1135  CE2 TRP H 155      17.236  22.448  29.635  1.00 24.63           C  
ATOM   1136  CE3 TRP H 155      19.054  23.428  28.393  1.00 25.89           C  
ATOM   1137  CZ2 TRP H 155      16.318  23.242  29.013  1.00 27.08           C  
ATOM   1138  CZ3 TRP H 155      18.123  24.228  27.766  1.00 26.22           C  
ATOM   1139  CH2 TRP H 155      16.782  24.136  28.073  1.00 25.78           C  
ATOM   1140  C   TRP H 155      20.680  20.375  27.862  1.00 25.65           C  
ATOM   1141  O   TRP H 155      21.118  21.229  27.094  1.00 26.87           O  
ATOM   1142  N   VAL H 156      19.790  19.438  27.465  1.00 24.43           N  
ATOM   1143  CA  VAL H 156      19.122  19.434  26.189  1.00 25.00           C  
ATOM   1144  CB  VAL H 156      18.786  18.039  25.753  1.00 26.20           C  
ATOM   1145  CG1 VAL H 156      18.020  18.098  24.419  1.00 25.64           C  
ATOM   1146  CG2 VAL H 156      20.088  17.223  25.713  1.00 27.28           C  
ATOM   1147  C   VAL H 156      17.846  20.224  26.118  1.00 24.08           C  
ATOM   1148  O   VAL H 156      17.664  21.041  25.217  1.00 25.01           O  
ATOM   1149  N   SER H 157      16.914  19.987  27.072  1.00 24.17           N  
ATOM   1150  CA  SER H 157      15.606  20.583  26.957  1.00 25.10           C  
ATOM   1151  CB  SER H 157      14.769  19.934  25.840  1.00 26.84           C  
ATOM   1152  OG  SER H 157      13.490  20.542  25.758  1.00 31.98           O  
ATOM   1153  C   SER H 157      14.841  20.397  28.237  1.00 26.20           C  
ATOM   1154  O   SER H 157      15.152  19.524  29.046  1.00 27.36           O  
ATOM   1155  N   GLY H 158      13.784  21.217  28.441  1.00 25.13           N  
ATOM   1156  CA  GLY H 158      13.010  21.117  29.648  1.00 25.56           C  
ATOM   1157  C   GLY H 158      11.601  21.498  29.351  1.00 26.07           C  
ATOM   1158  O   GLY H 158      11.324  22.204  28.382  1.00 25.67           O  
ATOM   1159  N   ILE H 159      10.665  20.996  30.185  1.00 26.01           N  
ATOM   1160  CA  ILE H 159       9.276  21.303  30.022  1.00 26.82           C  
ATOM   1161  CB  ILE H 159       8.538  20.243  29.262  1.00 27.16           C  
ATOM   1162  CG1 ILE H 159       7.099  20.691  28.945  1.00 25.52           C  
ATOM   1163  CG2 ILE H 159       8.644  18.934  30.058  1.00 27.03           C  
ATOM   1164  CD1 ILE H 159       6.386  19.796  27.930  1.00 24.53           C  
ATOM   1165  C   ILE H 159       8.647  21.454  31.376  1.00 26.76           C  
ATOM   1166  O   ILE H 159       8.859  20.652  32.286  1.00 26.63           O  
ATOM   1167  N   ASN H 160       7.809  22.497  31.503  1.00 27.05           N  
ATOM   1168  CA  ASN H 160       7.109  22.883  32.694  1.00 27.91           C  
ATOM   1169  CB  ASN H 160       6.295  24.169  32.437  1.00 29.43           C  
ATOM   1170  CG  ASN H 160       6.081  24.978  33.707  1.00  0.00           C  
ATOM   1171  OD1 ASN H 160       6.782  24.801  34.699  1.00  0.00           O  
ATOM   1172  ND2 ASN H 160       5.106  25.925  33.668  1.00  0.00           N  
ATOM   1173  C   ASN H 160       6.137  21.786  33.016  1.00 30.18           C  
ATOM   1174  O   ASN H 160       5.813  20.948  32.178  1.00 28.80           O  
ATOM   1175  N   TRP H 161       5.575  21.761  34.245  1.00 20.24           N  
ATOM   1176  CA  TRP H 161       4.656  20.715  34.640  1.00 20.86           C  
ATOM   1177  CB  TRP H 161       4.135  20.915  36.076  1.00 19.43           C  
ATOM   1178  CG  TRP H 161       3.405  22.224  36.302  1.00 21.91           C  
ATOM   1179  CD2 TRP H 161       1.978  22.388  36.263  1.00 22.85           C  
ATOM   1180  CD1 TRP H 161       3.924  23.451  36.597  1.00 22.93           C  
ATOM   1181  NE1 TRP H 161       2.912  24.374  36.723  1.00 22.75           N  
ATOM   1182  CE2 TRP H 161       1.708  23.733  36.526  1.00 23.04           C  
ATOM   1183  CE3 TRP H 161       0.974  21.493  36.030  1.00 24.49           C  
ATOM   1184  CZ2 TRP H 161       0.427  24.208  36.557  1.00 24.29           C  
ATOM   1185  CZ3 TRP H 161      -0.316  21.974  36.061  1.00 26.96           C  
ATOM   1186  CH2 TRP H 161      -0.584  23.304  36.317  1.00 26.14           C  
ATOM   1187  C   TRP H 161       3.469  20.706  33.722  1.00 22.38           C  
ATOM   1188  O   TRP H 161       2.976  19.650  33.321  1.00 22.20           O  
ATOM   1189  N   GLN H 162       2.966  21.910  33.421  1.00 20.51           N  
ATOM   1190  CA  GLN H 162       1.824  22.217  32.608  1.00 21.76           C  
ATOM   1191  CB  GLN H 162       1.405  23.684  32.786  1.00 23.48           C  
ATOM   1192  CG  GLN H 162       0.186  24.091  31.960  1.00 30.72           C  
ATOM   1193  CD  GLN H 162      -0.027  25.587  32.146  1.00 67.51           C  
ATOM   1194  OE1 GLN H 162       0.684  26.242  32.906  1.00  0.00           O  
ATOM   1195  NE2 GLN H 162      -1.040  26.140  31.429  1.00  0.00           N  
ATOM   1196  C   GLN H 162       2.104  22.002  31.152  1.00 22.19           C  
ATOM   1197  O   GLN H 162       1.179  21.797  30.367  1.00 23.06           O  
ATOM   1198  N   GLY H 163       3.377  22.126  30.733  1.00 21.55           N  
ATOM   1199  CA  GLY H 163       3.702  22.032  29.337  1.00 21.18           C  
ATOM   1200  C   GLY H 163       3.557  23.419  28.797  1.00 22.78           C  
ATOM   1201  O   GLY H 163       3.665  23.658  27.596  1.00 23.06           O  
ATOM   1202  N   GLY H 164       3.277  24.372  29.708  1.00 20.69           N  
ATOM   1203  CA  GLY H 164       3.097  25.752  29.370  1.00 22.09           C  
ATOM   1204  C   GLY H 164       4.383  26.299  28.857  1.00 22.35           C  
ATOM   1205  O   GLY H 164       4.384  27.098  27.919  1.00 22.77           O  
ATOM   1206  N   SER H 165       5.520  25.918  29.477  1.00 33.10           N  
ATOM   1207  CA  SER H 165       6.717  26.482  28.925  1.00 32.28           C  
ATOM   1208  CB  SER H 165       7.439  27.450  29.875  1.00 31.01           C  
ATOM   1209  OG  SER H 165       7.939  26.735  30.995  1.00 26.03           O  
ATOM   1210  C   SER H 165       7.682  25.382  28.625  1.00 31.20           C  
ATOM   1211  O   SER H 165       7.731  24.366  29.316  1.00 29.56           O  
ATOM   1212  N   THR H 166       8.471  25.571  27.551  1.00 30.08           N  
ATOM   1213  CA  THR H 166       9.445  24.595  27.172  1.00 29.88           C  
ATOM   1214  CB  THR H 166       9.037  23.727  26.016  1.00 32.00           C  
ATOM   1215  OG1 THR H 166       8.782  24.522  24.869  1.00 42.66           O  
ATOM   1216  CG2 THR H 166       7.782  22.925  26.389  1.00 31.62           C  
ATOM   1217  C   THR H 166      10.664  25.351  26.762  1.00 31.27           C  
ATOM   1218  O   THR H 166      10.572  26.498  26.328  1.00 32.23           O  
ATOM   1219  N   GLY H 167      11.847  24.723  26.899  1.00 28.99           N  
ATOM   1220  CA  GLY H 167      13.054  25.399  26.526  1.00 28.36           C  
ATOM   1221  C   GLY H 167      13.979  24.396  25.914  1.00 27.23           C  
ATOM   1222  O   GLY H 167      13.896  23.202  26.203  1.00 27.10           O  
ATOM   1223  N   TYR H 168      14.892  24.880  25.041  1.00 28.16           N  
ATOM   1224  CA  TYR H 168      15.804  23.994  24.373  1.00 27.84           C  
ATOM   1225  CB  TYR H 168      15.494  23.764  22.883  1.00 26.65           C  
ATOM   1226  CG  TYR H 168      14.129  23.191  22.725  1.00 27.02           C  
ATOM   1227  CD1 TYR H 168      13.898  21.853  22.924  1.00 24.88           C  
ATOM   1228  CD2 TYR H 168      13.067  23.994  22.385  1.00 26.51           C  
ATOM   1229  CE1 TYR H 168      12.640  21.318  22.773  1.00 26.23           C  
ATOM   1230  CE2 TYR H 168      11.806  23.467  22.231  1.00 26.76           C  
ATOM   1231  CZ  TYR H 168      11.587  22.125  22.423  1.00 27.10           C  
ATOM   1232  OH  TYR H 168      10.293  21.583  22.263  1.00 27.65           O  
ATOM   1233  C   TYR H 168      17.159  24.621  24.365  1.00 27.23           C  
ATOM   1234  O   TYR H 168      17.294  25.844  24.417  1.00 28.89           O  
ATOM   1235  N   ALA H 169      18.208  23.780  24.311  1.00 26.48           N  
ATOM   1236  CA  ALA H 169      19.538  24.285  24.156  1.00 26.90           C  
ATOM   1237  CB  ALA H 169      20.632  23.231  24.396  1.00 27.40           C  
ATOM   1238  C   ALA H 169      19.632  24.739  22.733  1.00 28.54           C  
ATOM   1239  O   ALA H 169      18.969  24.199  21.850  1.00 29.95           O  
ATOM   1240  N   ASP H 170      20.476  25.753  22.476  1.00 31.68           N  
ATOM   1241  CA  ASP H 170      20.565  26.312  21.160  1.00 33.21           C  
ATOM   1242  CB  ASP H 170      21.489  27.539  21.090  1.00 34.60           C  
ATOM   1243  CG  ASP H 170      20.781  28.706  21.776  1.00 43.20           C  
ATOM   1244  OD1 ASP H 170      19.522  28.690  21.838  1.00 39.01           O  
ATOM   1245  OD2 ASP H 170      21.494  29.632  22.244  1.00 42.30           O1-
ATOM   1246  C   ASP H 170      21.054  25.264  20.210  1.00 33.35           C  
ATOM   1247  O   ASP H 170      20.678  25.265  19.040  1.00 33.31           O  
ATOM   1248  N   SER H 171      21.901  24.332  20.684  1.00 31.83           N  
ATOM   1249  CA  SER H 171      22.447  23.334  19.804  1.00 34.60           C  
ATOM   1250  CB  SER H 171      23.452  22.396  20.506  1.00 34.50           C  
ATOM   1251  OG  SER H 171      22.813  21.645  21.529  1.00 37.42           O  
ATOM   1252  C   SER H 171      21.356  22.482  19.205  1.00 35.19           C  
ATOM   1253  O   SER H 171      21.455  22.067  18.052  1.00 34.96           O  
ATOM   1254  N   VAL H 172      20.343  22.115  20.012  1.00 31.41           N  
ATOM   1255  CA  VAL H 172      19.229  21.287  19.620  1.00 30.31           C  
ATOM   1256  CB  VAL H 172      18.710  20.443  20.748  1.00 32.88           C  
ATOM   1257  CG1 VAL H 172      19.825  19.462  21.153  1.00 28.20           C  
ATOM   1258  CG2 VAL H 172      18.255  21.357  21.891  1.00 27.28           C  
ATOM   1259  C   VAL H 172      18.074  22.008  18.973  1.00 32.31           C  
ATOM   1260  O   VAL H 172      17.266  21.376  18.296  1.00 31.13           O  
ATOM   1261  N   LYS H 173      17.925  23.327  19.203  1.00 32.69           N  
ATOM   1262  CA  LYS H 173      16.762  24.072  18.780  1.00 34.46           C  
ATOM   1263  CB  LYS H 173      16.971  25.595  18.902  1.00 36.45           C  
ATOM   1264  CG  LYS H 173      15.706  26.458  18.857  1.00 41.54           C  
ATOM   1265  CD  LYS H 173      14.980  26.576  20.200  1.00 44.00           C  
ATOM   1266  CE  LYS H 173      15.768  27.384  21.237  1.00 54.52           C  
ATOM   1267  NZ  LYS H 173      14.986  27.530  22.485  1.00 45.51           N1+
ATOM   1268  C   LYS H 173      16.419  23.801  17.342  1.00 33.71           C  
ATOM   1269  O   LYS H 173      17.269  23.844  16.456  1.00 33.05           O  
ATOM   1270  N   GLY H 174      15.122  23.491  17.105  1.00 33.88           N  
ATOM   1271  CA  GLY H 174      14.554  23.283  15.802  1.00 34.24           C  
ATOM   1272  C   GLY H 174      14.522  21.818  15.494  1.00 34.40           C  
ATOM   1273  O   GLY H 174      13.609  21.337  14.824  1.00 34.41           O  
ATOM   1274  N   ARG H 175      15.576  21.091  15.910  1.00 33.00           N  
ATOM   1275  CA  ARG H 175      15.709  19.680  15.679  1.00 31.06           C  
ATOM   1276  CB  ARG H 175      17.175  19.227  15.730  1.00 28.99           C  
ATOM   1277  CG  ARG H 175      18.020  19.960  14.686  1.00 30.60           C  
ATOM   1278  CD  ARG H 175      19.416  19.377  14.464  1.00 30.36           C  
ATOM   1279  NE  ARG H 175      20.238  19.658  15.674  1.00 29.88           N  
ATOM   1280  CZ  ARG H 175      21.156  18.740  16.094  1.00 30.23           C  
ATOM   1281  NH1 ARG H 175      21.255  17.538  15.457  1.00 31.63           N1+
ATOM   1282  NH2 ARG H 175      21.973  19.020  17.152  1.00 30.96           N  
ATOM   1283  C   ARG H 175      14.917  18.819  16.624  1.00 31.17           C  
ATOM   1284  O   ARG H 175      14.333  17.818  16.207  1.00 31.70           O  
ATOM   1285  N   VAL H 176      14.878  19.179  17.927  1.00 30.14           N  
ATOM   1286  CA  VAL H 176      14.288  18.292  18.893  1.00 29.35           C  
ATOM   1287  CB  VAL H 176      15.205  17.961  20.033  1.00 27.22           C  
ATOM   1288  CG1 VAL H 176      15.475  19.249  20.826  1.00  0.00           C  
ATOM   1289  CG2 VAL H 176      14.561  16.849  20.876  1.00  0.00           C  
ATOM   1290  C   VAL H 176      13.064  18.909  19.485  1.00 29.80           C  
ATOM   1291  O   VAL H 176      12.938  20.129  19.571  1.00 30.21           O  
ATOM   1292  N   THR H 177      12.100  18.050  19.870  1.00 29.03           N  
ATOM   1293  CA  THR H 177      10.915  18.521  20.520  1.00 29.04           C  
ATOM   1294  CB  THR H 177       9.676  18.413  19.688  1.00 30.34           C  
ATOM   1295  OG1 THR H 177       9.533  17.090  19.198  1.00 34.73           O  
ATOM   1296  CG2 THR H 177       9.751  19.423  18.539  1.00 33.53           C  
ATOM   1297  C   THR H 177      10.696  17.716  21.757  1.00 30.53           C  
ATOM   1298  O   THR H 177      10.778  16.490  21.748  1.00 30.83           O  
ATOM   1299  N   ILE H 178      10.394  18.424  22.861  1.00 28.15           N  
ATOM   1300  CA  ILE H 178      10.148  17.836  24.144  1.00 26.83           C  
ATOM   1301  CB  ILE H 178      10.760  18.635  25.258  1.00 29.29           C  
ATOM   1302  CG1 ILE H 178      10.670  17.873  26.589  1.00 29.26           C  
ATOM   1303  CG2 ILE H 178      10.097  20.024  25.258  1.00 26.28           C  
ATOM   1304  CD1 ILE H 178      11.541  18.472  27.691  1.00 27.06           C  
ATOM   1305  C   ILE H 178       8.665  17.842  24.345  1.00 29.33           C  
ATOM   1306  O   ILE H 178       7.991  18.800  23.969  1.00 29.60           O  
ATOM   1307  N   SER H 179       8.114  16.737  24.896  1.00 27.44           N  
ATOM   1308  CA  SER H 179       6.699  16.660  25.148  1.00 27.97           C  
ATOM   1309  CB  SER H 179       5.903  15.926  24.055  1.00 32.28           C  
ATOM   1310  OG  SER H 179       6.092  16.531  22.788  1.00 32.00           O  
ATOM   1311  C   SER H 179       6.491  15.815  26.364  1.00 27.40           C  
ATOM   1312  O   SER H 179       7.395  15.113  26.815  1.00 29.20           O  
ATOM   1313  N   ARG H 180       5.264  15.875  26.921  1.00 28.66           N  
ATOM   1314  CA  ARG H 180       4.916  15.114  28.085  1.00 32.27           C  
ATOM   1315  CB  ARG H 180       4.911  15.926  29.379  1.00 32.23           C  
ATOM   1316  CG  ARG H 180       6.277  16.172  29.983  1.00 32.34           C  
ATOM   1317  CD  ARG H 180       6.233  17.301  31.003  1.00 32.19           C  
ATOM   1318  NE  ARG H 180       5.458  16.834  32.182  1.00 31.24           N  
ATOM   1319  CZ  ARG H 180       5.761  17.372  33.396  1.00 33.77           C  
ATOM   1320  NH1 ARG H 180       6.771  18.283  33.465  1.00 31.25           N1+
ATOM   1321  NH2 ARG H 180       5.078  16.999  34.518  1.00 30.79           N  
ATOM   1322  C   ARG H 180       3.494  14.684  27.958  1.00 34.60           C  
ATOM   1323  O   ARG H 180       2.670  15.373  27.358  1.00 35.74           O  
ATOM   1324  N   ASP H 181       3.190  13.506  28.535  1.00 35.72           N  
ATOM   1325  CA  ASP H 181       1.853  12.997  28.593  1.00 38.81           C  
ATOM   1326  CB  ASP H 181       1.688  11.692  27.788  1.00 40.69           C  
ATOM   1327  CG  ASP H 181       0.208  11.384  27.631  1.00 49.76           C  
ATOM   1328  OD1 ASP H 181      -0.594  11.957  28.414  1.00 45.93           O  
ATOM   1329  OD2 ASP H 181      -0.145  10.579  26.727  1.00 49.53           O1-
ATOM   1330  C   ASP H 181       1.636  12.693  30.042  1.00 37.40           C  
ATOM   1331  O   ASP H 181       2.055  11.652  30.539  1.00 39.80           O  
ATOM   1332  N   ASN H 182       0.974  13.610  30.768  1.00 37.90           N  
ATOM   1333  CA  ASN H 182       0.813  13.474  32.187  1.00 38.61           C  
ATOM   1334  CB  ASN H 182       0.301  14.764  32.843  1.00 38.46           C  
ATOM   1335  CG  ASN H 182       1.452  15.755  32.686  1.00 40.98           C  
ATOM   1336  OD1 ASN H 182       2.610  15.417  32.923  1.00 37.58           O  
ATOM   1337  ND2 ASN H 182       1.137  17.000  32.237  1.00 39.32           N  
ATOM   1338  C   ASN H 182      -0.061  12.307  32.538  1.00 39.75           C  
ATOM   1339  O   ASN H 182       0.115  11.702  33.594  1.00 42.83           O  
ATOM   1340  N   ALA H 183      -1.042  11.965  31.682  1.00 40.48           N  
ATOM   1341  CA  ALA H 183      -1.900  10.853  31.987  1.00 44.37           C  
ATOM   1342  CB  ALA H 183      -2.982  10.629  30.916  1.00 44.72           C  
ATOM   1343  C   ALA H 183      -1.066   9.605  32.050  1.00 43.36           C  
ATOM   1344  O   ALA H 183      -1.258   8.758  32.921  1.00 45.10           O  
ATOM   1345  N   LYS H 184      -0.141   9.471  31.078  1.00 42.89           N  
ATOM   1346  CA  LYS H 184       0.795   8.391  30.882  1.00 42.91           C  
ATOM   1347  CB  LYS H 184       1.394   8.373  29.467  1.00 43.13           C  
ATOM   1348  CG  LYS H 184       0.352   8.045  28.398  1.00 47.41           C  
ATOM   1349  CD  LYS H 184      -0.296   6.677  28.602  1.00 48.04           C  
ATOM   1350  CE  LYS H 184      -1.579   6.494  27.792  1.00 53.68           C  
ATOM   1351  NZ  LYS H 184      -1.278   6.608  26.350  1.00 51.78           N1+
ATOM   1352  C   LYS H 184       1.942   8.418  31.861  1.00 41.78           C  
ATOM   1353  O   LYS H 184       2.589   7.396  32.080  1.00 41.54           O  
ATOM   1354  N   ASN H 185       2.262   9.582  32.456  1.00 39.39           N  
ATOM   1355  CA  ASN H 185       3.420   9.668  33.309  1.00 35.81           C  
ATOM   1356  CB  ASN H 185       3.449   8.638  34.452  1.00 36.91           C  
ATOM   1357  CG  ASN H 185       2.495   9.091  35.541  1.00 45.15           C  
ATOM   1358  OD1 ASN H 185       2.497  10.256  35.931  1.00 44.84           O  
ATOM   1359  ND2 ASN H 185       1.656   8.151  36.049  1.00 44.88           N  
ATOM   1360  C   ASN H 185       4.633   9.428  32.475  1.00 34.15           C  
ATOM   1361  O   ASN H 185       5.573   8.755  32.901  1.00 35.44           O  
ATOM   1362  N   SER H 186       4.642  10.000  31.254  1.00 33.57           N  
ATOM   1363  CA  SER H 186       5.755   9.784  30.380  1.00 34.52           C  
ATOM   1364  CB  SER H 186       5.395   8.889  29.184  1.00 36.14           C  
ATOM   1365  OG  SER H 186       4.957   7.619  29.643  1.00 24.55           O  
ATOM   1366  C   SER H 186       6.239  11.091  29.823  1.00 33.60           C  
ATOM   1367  O   SER H 186       5.471  12.029  29.612  1.00 33.92           O  
ATOM   1368  N   LEU H 187       7.563  11.167  29.574  1.00 31.66           N  
ATOM   1369  CA  LEU H 187       8.211  12.313  28.998  1.00 30.08           C  
ATOM   1370  CB  LEU H 187       9.365  12.827  29.879  1.00 30.57           C  
ATOM   1371  CG  LEU H 187      10.131  14.044  29.326  1.00 30.18           C  
ATOM   1372  CD1 LEU H 187       9.231  15.276  29.164  1.00 29.08           C  
ATOM   1373  CD2 LEU H 187      11.361  14.346  30.192  1.00 30.27           C  
ATOM   1374  C   LEU H 187       8.792  11.832  27.702  1.00 30.40           C  
ATOM   1375  O   LEU H 187       9.256  10.694  27.624  1.00 31.01           O  
ATOM   1376  N   TYR H 188       8.768  12.677  26.645  1.00 29.23           N  
ATOM   1377  CA  TYR H 188       9.260  12.232  25.367  1.00 30.65           C  
ATOM   1378  CB  TYR H 188       8.189  12.155  24.259  1.00 31.50           C  
ATOM   1379  CG  TYR H 188       7.062  11.275  24.678  1.00 35.45           C  
ATOM   1380  CD1 TYR H 188       7.140   9.907  24.571  1.00 33.97           C  
ATOM   1381  CD2 TYR H 188       5.911  11.827  25.188  1.00 36.15           C  
ATOM   1382  CE1 TYR H 188       6.089   9.106  24.960  1.00 36.29           C  
ATOM   1383  CE2 TYR H 188       4.856  11.035  25.578  1.00 38.57           C  
ATOM   1384  CZ  TYR H 188       4.944   9.669  25.470  1.00 38.47           C  
ATOM   1385  OH  TYR H 188       3.860   8.855  25.873  1.00 41.25           O  
ATOM   1386  C   TYR H 188      10.248  13.223  24.836  1.00 29.94           C  
ATOM   1387  O   TYR H 188      10.231  14.402  25.191  1.00 30.97           O  
ATOM   1388  N   LEU H 189      11.172  12.736  23.979  1.00 29.67           N  
ATOM   1389  CA  LEU H 189      12.079  13.612  23.296  1.00 27.98           C  
ATOM   1390  CB  LEU H 189      13.513  13.545  23.848  1.00 26.98           C  
ATOM   1391  CG  LEU H 189      14.451  14.605  23.245  1.00 28.04           C  
ATOM   1392  CD1 LEU H 189      14.000  16.019  23.650  1.00 27.46           C  
ATOM   1393  CD2 LEU H 189      15.922  14.321  23.596  1.00 27.43           C  
ATOM   1394  C   LEU H 189      12.137  13.157  21.866  1.00 30.67           C  
ATOM   1395  O   LEU H 189      12.644  12.075  21.574  1.00 29.71           O  
ATOM   1396  N   GLN H 190      11.622  13.977  20.927  1.00 30.23           N  
ATOM   1397  CA  GLN H 190      11.688  13.613  19.537  1.00 30.76           C  
ATOM   1398  CB  GLN H 190      10.507  14.138  18.702  1.00 33.78           C  
ATOM   1399  CG  GLN H 190      10.583  13.809  17.206  1.00 34.31           C  
ATOM   1400  CD  GLN H 190      10.239  12.339  16.995  1.00 37.72           C  
ATOM   1401  OE1 GLN H 190      10.906  11.441  17.507  1.00 41.41           O  
ATOM   1402  NE2 GLN H 190       9.144  12.086  16.233  1.00 35.44           N  
ATOM   1403  C   GLN H 190      12.927  14.244  18.992  1.00 30.76           C  
ATOM   1404  O   GLN H 190      13.086  15.461  19.035  1.00 31.39           O  
ATOM   1405  N   MET H 191      13.843  13.414  18.455  1.00 29.32           N  
ATOM   1406  CA  MET H 191      15.069  13.959  17.949  1.00 31.02           C  
ATOM   1407  CB  MET H 191      16.322  13.270  18.522  1.00 30.14           C  
ATOM   1408  CG  MET H 191      16.424  13.367  20.047  1.00 33.03           C  
ATOM   1409  SD  MET H 191      17.883  12.556  20.761  1.00 38.04           S  
ATOM   1410  CE  MET H 191      17.437  10.882  20.218  1.00 34.29           C  
ATOM   1411  C   MET H 191      15.091  13.778  16.463  1.00 33.01           C  
ATOM   1412  O   MET H 191      15.061  12.654  15.961  1.00 32.16           O  
ATOM   1413  N   ASN H 192      15.170  14.900  15.719  1.00 32.42           N  
ATOM   1414  CA  ASN H 192      15.167  14.839  14.284  1.00 33.05           C  
ATOM   1415  CB  ASN H 192      14.054  15.687  13.642  1.00 35.63           C  
ATOM   1416  CG  ASN H 192      12.696  15.134  14.066  1.00 39.41           C  
ATOM   1417  OD1 ASN H 192      12.500  13.923  14.164  1.00 41.42           O  
ATOM   1418  ND2 ASN H 192      11.723  16.049  14.329  1.00 42.75           N  
ATOM   1419  C   ASN H 192      16.467  15.407  13.800  1.00 34.99           C  
ATOM   1420  O   ASN H 192      17.185  16.062  14.553  1.00 33.27           O  
ATOM   1421  N   SER H 193      16.815  15.129  12.523  1.00 33.19           N  
ATOM   1422  CA  SER H 193      18.007  15.662  11.915  1.00 32.49           C  
ATOM   1423  CB  SER H 193      17.958  17.188  11.727  1.00 35.05           C  
ATOM   1424  OG  SER H 193      16.874  17.552  10.887  1.00 40.74           O  
ATOM   1425  C   SER H 193      19.181  15.381  12.797  1.00 30.83           C  
ATOM   1426  O   SER H 193      19.974  16.273  13.079  1.00 31.39           O  
ATOM   1427  N   LEU H 194      19.347  14.118  13.234  1.00 31.61           N  
ATOM   1428  CA  LEU H 194      20.405  13.824  14.157  1.00 30.87           C  
ATOM   1429  CB  LEU H 194      20.294  12.436  14.816  1.00 29.67           C  
ATOM   1430  CG  LEU H 194      19.095  12.329  15.781  1.00 30.17           C  
ATOM   1431  CD1 LEU H 194      19.014  10.944  16.434  1.00 31.58           C  
ATOM   1432  CD2 LEU H 194      19.131  13.439  16.840  1.00 29.94           C  
ATOM   1433  C   LEU H 194      21.750  13.964  13.520  1.00 31.75           C  
ATOM   1434  O   LEU H 194      21.927  13.768  12.317  1.00 31.21           O  
ATOM   1435  N   ARG H 195      22.740  14.344  14.356  1.00 30.12           N  
ATOM   1436  CA  ARG H 195      24.085  14.557  13.910  1.00 31.83           C  
ATOM   1437  CB  ARG H 195      24.531  16.022  14.034  1.00 33.37           C  
ATOM   1438  CG  ARG H 195      23.690  16.962  13.174  1.00 42.00           C  
ATOM   1439  CD  ARG H 195      23.984  18.445  13.395  1.00 39.53           C  
ATOM   1440  NE  ARG H 195      23.055  19.199  12.507  1.00 40.28           N  
ATOM   1441  CZ  ARG H 195      22.882  20.543  12.654  1.00 45.09           C  
ATOM   1442  NH1 ARG H 195      23.613  21.236  13.577  1.00 47.62           N1+
ATOM   1443  NH2 ARG H 195      21.976  21.199  11.872  1.00 44.36           N  
ATOM   1444  C   ARG H 195      24.988  13.747  14.786  1.00 31.24           C  
ATOM   1445  O   ARG H 195      24.589  13.252  15.839  1.00 32.14           O  
ATOM   1446  N   ALA H 196      26.255  13.608  14.360  1.00 31.67           N  
ATOM   1447  CA  ALA H 196      27.218  12.827  15.080  1.00 34.17           C  
ATOM   1448  CB  ALA H 196      28.610  12.826  14.422  1.00 34.09           C  
ATOM   1449  C   ALA H 196      27.379  13.406  16.454  1.00 34.78           C  
ATOM   1450  O   ALA H 196      27.502  12.670  17.430  1.00 34.03           O  
ATOM   1451  N   GLU H 197      27.345  14.746  16.573  1.00 35.50           N  
ATOM   1452  CA  GLU H 197      27.569  15.419  17.824  1.00 33.38           C  
ATOM   1453  CB  GLU H 197      27.624  16.956  17.712  1.00 34.02           C  
ATOM   1454  CG  GLU H 197      26.468  17.602  16.951  1.00 41.03           C  
ATOM   1455  CD  GLU H 197      26.952  17.806  15.523  1.00 52.02           C  
ATOM   1456  OE1 GLU H 197      27.715  16.944  15.012  1.00 57.57           O  
ATOM   1457  OE2 GLU H 197      26.568  18.841  14.921  1.00 52.56           O1-
ATOM   1458  C   GLU H 197      26.529  15.041  18.836  1.00 32.24           C  
ATOM   1459  O   GLU H 197      26.760  15.194  20.033  1.00 31.14           O  
ATOM   1460  N   ASP H 198      25.343  14.599  18.383  1.00 29.22           N  
ATOM   1461  CA  ASP H 198      24.239  14.210  19.225  1.00 28.47           C  
ATOM   1462  CB  ASP H 198      22.940  13.977  18.438  1.00 26.95           C  
ATOM   1463  CG  ASP H 198      22.436  15.330  17.966  1.00 33.07           C  
ATOM   1464  OD1 ASP H 198      22.768  16.353  18.622  1.00 29.11           O  
ATOM   1465  OD2 ASP H 198      21.705  15.358  16.941  1.00 32.45           O1-
ATOM   1466  C   ASP H 198      24.533  12.949  19.992  1.00 29.53           C  
ATOM   1467  O   ASP H 198      23.823  12.619  20.941  1.00 27.79           O  
ATOM   1468  N   THR H 199      25.527  12.154  19.574  1.00 27.95           N  
ATOM   1469  CA  THR H 199      25.793  10.916  20.259  1.00 26.42           C  
ATOM   1470  CB  THR H 199      26.977  10.183  19.690  1.00 28.90           C  
ATOM   1471  OG1 THR H 199      26.760   9.893  18.316  1.00 30.23           O  
ATOM   1472  CG2 THR H 199      27.198   8.880  20.476  1.00 29.17           C  
ATOM   1473  C   THR H 199      26.071  11.200  21.707  1.00 27.60           C  
ATOM   1474  O   THR H 199      26.886  12.057  22.042  1.00 26.27           O  
ATOM   1475  N   ALA H 200      25.363  10.482  22.612  1.00 26.46           N  
ATOM   1476  CA  ALA H 200      25.570  10.662  24.022  1.00 25.39           C  
ATOM   1477  CB  ALA H 200      25.328  12.101  24.506  1.00 23.37           C  
ATOM   1478  C   ALA H 200      24.588   9.811  24.756  1.00 27.18           C  
ATOM   1479  O   ALA H 200      23.689   9.217  24.160  1.00 26.85           O  
ATOM   1480  N   VAL H 201      24.780   9.690  26.085  1.00 27.69           N  
ATOM   1481  CA  VAL H 201      23.792   9.033  26.886  1.00 26.54           C  
ATOM   1482  CB  VAL H 201      24.312   8.458  28.167  1.00 27.13           C  
ATOM   1483  CG1 VAL H 201      23.111   7.943  28.977  1.00 29.69           C  
ATOM   1484  CG2 VAL H 201      25.340   7.363  27.841  1.00 32.46           C  
ATOM   1485  C   VAL H 201      22.823  10.110  27.250  1.00 26.90           C  
ATOM   1486  O   VAL H 201      23.230  11.205  27.637  1.00 25.79           O  
ATOM   1487  N   TYR H 202      21.511   9.826  27.137  1.00 26.13           N  
ATOM   1488  CA  TYR H 202      20.523  10.822  27.436  1.00 24.97           C  
ATOM   1489  CB  TYR H 202      19.426  10.990  26.370  1.00 25.30           C  
ATOM   1490  CG  TYR H 202      19.999  11.669  25.175  1.00 26.06           C  
ATOM   1491  CD1 TYR H 202      20.591  10.959  24.161  1.00 26.86           C  
ATOM   1492  CD2 TYR H 202      19.935  13.038  25.075  1.00 25.99           C  
ATOM   1493  CE1 TYR H 202      21.106  11.610  23.064  1.00 25.97           C  
ATOM   1494  CE2 TYR H 202      20.447  13.694  23.984  1.00 24.85           C  
ATOM   1495  CZ  TYR H 202      21.034  12.977  22.973  1.00 26.66           C  
ATOM   1496  OH  TYR H 202      21.561  13.644  21.848  1.00 26.54           O  
ATOM   1497  C   TYR H 202      19.830  10.450  28.702  1.00 26.49           C  
ATOM   1498  O   TYR H 202      19.376   9.317  28.875  1.00 25.96           O  
ATOM   1499  N   TYR H 203      19.726  11.434  29.620  1.00 26.49           N  
ATOM   1500  CA  TYR H 203      19.124  11.205  30.900  1.00 25.17           C  
ATOM   1501  CB  TYR H 203      19.939  11.696  32.106  1.00 26.64           C  
ATOM   1502  CG  TYR H 203      21.246  10.990  32.205  1.00 26.70           C  
ATOM   1503  CD1 TYR H 203      21.348   9.787  32.860  1.00 28.40           C  
ATOM   1504  CD2 TYR H 203      22.375  11.538  31.646  1.00 27.44           C  
ATOM   1505  CE1 TYR H 203      22.557   9.141  32.954  1.00 30.49           C  
ATOM   1506  CE2 TYR H 203      23.587  10.895  31.739  1.00 31.66           C  
ATOM   1507  CZ  TYR H 203      23.681   9.697  32.402  1.00 28.38           C  
ATOM   1508  OH  TYR H 203      24.918   9.028  32.506  1.00 36.18           O  
ATOM   1509  C   TYR H 203      17.883  12.023  31.007  1.00 27.93           C  
ATOM   1510  O   TYR H 203      17.822  13.171  30.569  1.00 26.41           O  
ATOM   1511  N   CYS H 204      16.854  11.409  31.609  1.00 27.59           N  
ATOM   1512  CA  CYS H 204      15.613  12.031  31.951  0.90 27.60           C  
ATOM   1513  CB  CYS H 204      14.495  10.969  31.912  0.90 30.60           C  
ATOM   1514  SG  CYS H 204      12.853  11.452  32.508  0.90 36.60           S  
ATOM   1515  C   CYS H 204      15.821  12.498  33.362  1.00 27.68           C  
ATOM   1516  O   CYS H 204      16.360  11.758  34.183  1.00 28.69           O  
ATOM   1517  N   ALA H 205      15.438  13.753  33.679  1.00 27.21           N  
ATOM   1518  CA  ALA H 205      15.675  14.241  35.013  1.00 26.79           C  
ATOM   1519  CB  ALA H 205      16.917  15.145  35.118  1.00 27.38           C  
ATOM   1520  C   ALA H 205      14.500  15.056  35.459  1.00 27.20           C  
ATOM   1521  O   ALA H 205      13.845  15.730  34.666  1.00 28.73           O  
ATOM   1522  N   LYS H 206      14.216  14.993  36.774  1.00 26.86           N  
ATOM   1523  CA  LYS H 206      13.132  15.704  37.387  1.00 26.57           C  
ATOM   1524  CB  LYS H 206      12.510  14.927  38.564  1.00 27.80           C  
ATOM   1525  CG  LYS H 206      11.347  15.653  39.243  1.00 30.46           C  
ATOM   1526  CD  LYS H 206      10.660  14.841  40.345  1.00 32.72           C  
ATOM   1527  CE  LYS H 206      11.189  15.142  41.749  1.00 23.05           C  
ATOM   1528  NZ  LYS H 206      10.420  14.378  42.757  1.00 27.72           N1+
ATOM   1529  C   LYS H 206      13.684  16.965  37.973  1.00 27.41           C  
ATOM   1530  O   LYS H 206      14.759  16.971  38.572  1.00 26.89           O  
ATOM   1531  N   ILE H 207      12.936  18.069  37.800  1.00 26.22           N  
ATOM   1532  CA  ILE H 207      13.267  19.360  38.320  1.00 27.06           C  
ATOM   1533  CB  ILE H 207      12.755  20.476  37.468  1.00 24.31           C  
ATOM   1534  CG1 ILE H 207      13.562  20.500  36.155  1.00  0.00           C  
ATOM   1535  CG2 ILE H 207      12.762  21.776  38.293  1.00  0.00           C  
ATOM   1536  CD1 ILE H 207      12.978  21.391  35.057  1.00  0.00           C  
ATOM   1537  C   ILE H 207      12.656  19.461  39.679  1.00 29.42           C  
ATOM   1538  O   ILE H 207      11.589  18.907  39.937  1.00 28.43           O  
ATOM   1539  N   LEU H 208      13.344  20.181  40.583  1.00 29.82           N  
ATOM   1540  CA  LEU H 208      12.727  20.610  41.804  1.00 28.84           C  
ATOM   1541  CB  LEU H 208      12.561  19.549  42.902  1.00 29.98           C  
ATOM   1542  CG  LEU H 208      11.792  20.107  44.117  1.00 40.57           C  
ATOM   1543  CD1 LEU H 208      10.425  20.675  43.703  1.00 54.11           C  
ATOM   1544  CD2 LEU H 208      11.678  19.065  45.241  1.00 50.23           C  
ATOM   1545  C   LEU H 208      13.549  21.748  42.317  1.00 29.02           C  
ATOM   1546  O   LEU H 208      14.640  22.003  41.814  1.00 29.91           O  
ATOM   1547  N   GLY H 209      13.055  22.509  43.312  1.00 30.30           N  
ATOM   1548  CA  GLY H 209      13.904  23.586  43.727  1.00 29.11           C  
ATOM   1549  C   GLY H 209      13.459  24.111  45.039  1.00 30.92           C  
ATOM   1550  O   GLY H 209      12.356  23.838  45.515  1.00 30.00           O  
ATOM   1551  N   ALA H 210      14.381  24.857  45.674  1.00 28.80           N  
ATOM   1552  CA  ALA H 210      14.076  25.531  46.890  1.00 32.28           C  
ATOM   1553  CB  ALA H 210      14.502  24.767  48.146  1.00 27.19           C  
ATOM   1554  C   ALA H 210      14.842  26.808  46.830  1.00 33.02           C  
ATOM   1555  O   ALA H 210      16.006  26.829  46.428  1.00 34.34           O  
ATOM   1556  N   GLY H 211      14.203  27.922  47.216  1.00 32.95           N  
ATOM   1557  CA  GLY H 211      14.909  29.163  47.126  1.00 33.10           C  
ATOM   1558  C   GLY H 211      14.913  29.531  45.674  1.00 35.45           C  
ATOM   1559  O   GLY H 211      15.589  30.464  45.245  1.00 34.79           O  
ATOM   1560  N   ARG H 212      14.132  28.774  44.882  1.00 34.84           N  
ATOM   1561  CA  ARG H 212      13.976  28.951  43.469  1.00 32.44           C  
ATOM   1562  CB  ARG H 212      13.369  30.298  43.072  1.00 36.97           C  
ATOM   1563  CG  ARG H 212      11.858  30.323  43.295  1.00 39.25           C  
ATOM   1564  CD  ARG H 212      11.231  31.711  43.172  1.00  0.00           C  
ATOM   1565  NE  ARG H 212      11.775  32.335  41.935  1.00  0.00           N  
ATOM   1566  CZ  ARG H 212      10.934  32.750  40.944  1.00 69.83           C  
ATOM   1567  NH1 ARG H 212       9.588  32.560  41.062  1.00  0.00           N1+
ATOM   1568  NH2 ARG H 212      11.447  33.358  39.835  1.00  0.00           N  
ATOM   1569  C   ARG H 212      15.266  28.758  42.741  1.00 32.31           C  
ATOM   1570  O   ARG H 212      15.397  29.180  41.595  1.00 30.90           O  
ATOM   1571  N   GLY H 213      16.259  28.103  43.363  1.00 37.56           N  
ATOM   1572  CA  GLY H 213      17.411  27.774  42.579  1.00 35.53           C  
ATOM   1573  C   GLY H 213      17.086  26.399  42.117  1.00 33.00           C  
ATOM   1574  O   GLY H 213      17.126  25.455  42.904  1.00 33.19           O  
ATOM   1575  N   TRP H 214      16.757  26.265  40.820  1.00 26.98           N  
ATOM   1576  CA  TRP H 214      16.271  25.035  40.275  1.00 29.77           C  
ATOM   1577  CB  TRP H 214      15.628  25.223  38.893  1.00 33.67           C  
ATOM   1578  CG  TRP H 214      14.402  26.112  38.919  1.00 39.20           C  
ATOM   1579  CD2 TRP H 214      13.555  26.325  37.783  1.00 37.77           C  
ATOM   1580  CD1 TRP H 214      13.876  26.853  39.936  1.00 38.02           C  
ATOM   1581  NE1 TRP H 214      12.757  27.524  39.499  1.00 46.13           N  
ATOM   1582  CE2 TRP H 214      12.548  27.206  38.175  1.00 41.72           C  
ATOM   1583  CE3 TRP H 214      13.609  25.822  36.518  1.00 44.02           C  
ATOM   1584  CZ2 TRP H 214      11.574  27.597  37.300  1.00 43.59           C  
ATOM   1585  CZ3 TRP H 214      12.636  26.225  35.635  1.00 47.77           C  
ATOM   1586  CH2 TRP H 214      11.637  27.097  36.018  1.00 48.29           C  
ATOM   1587  C   TRP H 214      17.396  24.065  40.162  1.00 31.03           C  
ATOM   1588  O   TRP H 214      18.514  24.408  39.773  1.00 28.27           O  
ATOM   1589  N   TYR H 215      17.101  22.808  40.531  1.00 30.61           N  
ATOM   1590  CA  TYR H 215      18.055  21.745  40.492  1.00 29.89           C  
ATOM   1591  CB  TYR H 215      18.594  21.376  41.890  1.00 26.66           C  
ATOM   1592  CG  TYR H 215      17.437  21.114  42.802  1.00 29.32           C  
ATOM   1593  CD1 TYR H 215      16.693  19.962  42.705  1.00 28.23           C  
ATOM   1594  CD2 TYR H 215      17.104  22.022  43.781  1.00 28.85           C  
ATOM   1595  CE1 TYR H 215      15.634  19.727  43.550  1.00 30.08           C  
ATOM   1596  CE2 TYR H 215      16.051  21.794  44.632  1.00 26.76           C  
ATOM   1597  CZ  TYR H 215      15.312  20.647  44.517  1.00 31.40           C  
ATOM   1598  OH  TYR H 215      14.234  20.423  45.393  1.00 32.10           O  
ATOM   1599  C   TYR H 215      17.370  20.551  39.907  1.00 29.38           C  
ATOM   1600  O   TYR H 215      16.147  20.509  39.814  1.00 31.02           O  
ATOM   1601  N   PHE H 216      18.163  19.560  39.460  1.00 26.76           N  
ATOM   1602  CA  PHE H 216      17.683  18.331  38.901  1.00 25.15           C  
ATOM   1603  CB  PHE H 216      18.583  17.813  37.763  1.00 22.77           C  
ATOM   1604  CG  PHE H 216      18.589  18.810  36.646  1.00 20.13           C  
ATOM   1605  CD1 PHE H 216      19.417  19.909  36.671  1.00 20.66           C  
ATOM   1606  CD2 PHE H 216      17.772  18.642  35.554  1.00 19.54           C  
ATOM   1607  CE1 PHE H 216      19.426  20.818  35.639  1.00 21.48           C  
ATOM   1608  CE2 PHE H 216      17.774  19.546  34.515  1.00 21.68           C  
ATOM   1609  CZ  PHE H 216      18.600  20.643  34.557  1.00 22.00           C  
ATOM   1610  C   PHE H 216      17.753  17.343  40.024  1.00 26.92           C  
ATOM   1611  O   PHE H 216      18.813  16.788  40.316  1.00 27.17           O  
ATOM   1612  N   ASP H 217      16.608  17.120  40.704  1.00 26.37           N  
ATOM   1613  CA  ASP H 217      16.623  16.309  41.886  1.00 27.25           C  
ATOM   1614  CB  ASP H 217      15.499  16.583  42.905  1.00 29.42           C  
ATOM   1615  CG  ASP H 217      14.103  16.334  42.369  1.00 30.43           C  
ATOM   1616  OD1 ASP H 217      13.916  16.249  41.127  1.00 29.10           O  
ATOM   1617  OD2 ASP H 217      13.190  16.251  43.232  1.00 33.29           O1-
ATOM   1618  C   ASP H 217      16.754  14.843  41.653  1.00 26.66           C  
ATOM   1619  O   ASP H 217      17.417  14.170  42.440  1.00 27.26           O  
ATOM   1620  N   TYR H 218      16.115  14.286  40.605  1.00 29.84           N  
ATOM   1621  CA  TYR H 218      16.254  12.863  40.409  1.00 28.98           C  
ATOM   1622  CB  TYR H 218      14.981  12.033  40.681  1.00 29.40           C  
ATOM   1623  CG  TYR H 218      14.622  12.088  42.126  1.00 44.31           C  
ATOM   1624  CD1 TYR H 218      15.225  11.243  43.025  1.00 47.53           C  
ATOM   1625  CD2 TYR H 218      13.682  12.978  42.591  1.00 28.79           C  
ATOM   1626  CE1 TYR H 218      14.901  11.284  44.361  1.00 45.20           C  
ATOM   1627  CE2 TYR H 218      13.353  13.022  43.927  1.00 47.82           C  
ATOM   1628  CZ  TYR H 218      13.958  12.172  44.818  1.00 42.44           C  
ATOM   1629  OH  TYR H 218      13.619  12.217  46.189  1.00 46.14           O  
ATOM   1630  C   TYR H 218      16.580  12.620  38.974  1.00 28.78           C  
ATOM   1631  O   TYR H 218      16.136  13.347  38.088  1.00 27.72           O  
ATOM   1632  N   TRP H 219      17.361  11.551  38.717  1.00 28.63           N  
ATOM   1633  CA  TRP H 219      17.802  11.261  37.384  1.00 28.69           C  
ATOM   1634  CB  TRP H 219      19.316  11.491  37.234  1.00 26.79           C  
ATOM   1635  CG  TRP H 219      19.770  12.919  37.445  1.00 27.85           C  
ATOM   1636  CD2 TRP H 219      20.390  13.739  36.445  1.00 25.77           C  
ATOM   1637  CD1 TRP H 219      19.738  13.667  38.587  1.00 26.49           C  
ATOM   1638  NE1 TRP H 219      20.282  14.905  38.353  1.00 28.29           N  
ATOM   1639  CE2 TRP H 219      20.694  14.963  37.042  1.00 28.79           C  
ATOM   1640  CE3 TRP H 219      20.692  13.492  35.136  1.00 27.10           C  
ATOM   1641  CZ2 TRP H 219      21.300  15.959  36.336  1.00 28.87           C  
ATOM   1642  CZ3 TRP H 219      21.302  14.502  34.425  1.00 27.11           C  
ATOM   1643  CH2 TRP H 219      21.599  15.713  35.014  1.00 28.73           C  
ATOM   1644  C   TRP H 219      17.565   9.806  37.085  1.00 30.51           C  
ATOM   1645  O   TRP H 219      17.559   8.964  37.980  1.00 29.75           O  
ATOM   1646  N   GLY H 220      17.344   9.482  35.792  1.00 28.50           N  
ATOM   1647  CA  GLY H 220      17.191   8.118  35.361  1.00 28.62           C  
ATOM   1648  C   GLY H 220      18.575   7.595  35.105  1.00 30.77           C  
ATOM   1649  O   GLY H 220      19.554   8.305  35.325  1.00 33.56           O  
ATOM   1650  N   LYS H 221      18.683   6.314  34.686  1.00 32.33           N  
ATOM   1651  CA  LYS H 221      19.931   5.663  34.370  1.00 34.62           C  
ATOM   1652  CB  LYS H 221      19.828   4.130  34.284  1.00 38.48           C  
ATOM   1653  CG  LYS H 221      21.167   3.461  33.950  1.00 50.82           C  
ATOM   1654  CD  LYS H 221      21.194   1.953  34.228  1.00 49.34           C  
ATOM   1655  CE  LYS H 221      22.521   1.264  33.895  1.00  0.00           C  
ATOM   1656  NZ  LYS H 221      23.438   1.345  35.054  1.00  0.00           N1+
ATOM   1657  C   LYS H 221      20.487   6.155  33.065  1.00 33.44           C  
ATOM   1658  O   LYS H 221      21.704   6.187  32.881  1.00 34.12           O  
ATOM   1659  N   GLY H 222      19.612   6.503  32.101  1.00 30.74           N  
ATOM   1660  CA  GLY H 222      20.061   7.005  30.829  1.00 32.45           C  
ATOM   1661  C   GLY H 222      19.904   5.959  29.762  1.00 32.06           C  
ATOM   1662  O   GLY H 222      19.892   4.760  30.036  1.00 30.78           O  
ATOM   1663  N   THR H 223      19.746   6.418  28.497  1.00 30.31           N  
ATOM   1664  CA  THR H 223      19.664   5.556  27.344  1.00 30.13           C  
ATOM   1665  CB  THR H 223      18.368   5.618  26.587  1.00 31.06           C  
ATOM   1666  OG1 THR H 223      18.178   6.911  26.035  1.00 29.95           O  
ATOM   1667  CG2 THR H 223      17.207   5.276  27.521  1.00 31.26           C  
ATOM   1668  C   THR H 223      20.701   6.060  26.390  1.00 29.59           C  
ATOM   1669  O   THR H 223      20.874   7.268  26.234  1.00 28.16           O  
ATOM   1670  N   THR H 224      21.395   5.146  25.686  1.00 29.17           N  
ATOM   1671  CA  THR H 224      22.476   5.572  24.847  1.00 30.09           C  
ATOM   1672  CB  THR H 224      23.597   4.580  24.805  1.00 30.84           C  
ATOM   1673  OG1 THR H 224      24.088   4.357  26.117  1.00 26.67           O  
ATOM   1674  CG2 THR H 224      24.720   5.146  23.927  1.00 25.03           C  
ATOM   1675  C   THR H 224      22.003   5.777  23.445  1.00 31.87           C  
ATOM   1676  O   THR H 224      21.270   4.958  22.891  1.00 33.72           O  
ATOM   1677  N   VAL H 225      22.418   6.911  22.844  1.00 29.94           N  
ATOM   1678  CA  VAL H 225      22.076   7.208  21.483  1.00 30.11           C  
ATOM   1679  CB  VAL H 225      21.331   8.500  21.353  1.00 29.47           C  
ATOM   1680  CG1 VAL H 225      21.140   8.824  19.863  1.00 29.00           C  
ATOM   1681  CG2 VAL H 225      20.015   8.372  22.141  1.00 28.54           C  
ATOM   1682  C   VAL H 225      23.357   7.336  20.719  1.00 30.72           C  
ATOM   1683  O   VAL H 225      24.226   8.129  21.080  1.00 28.43           O  
ATOM   1684  N   THR H 226      23.510   6.541  19.642  1.00 29.25           N  
ATOM   1685  CA  THR H 226      24.719   6.644  18.877  1.00 27.47           C  
ATOM   1686  CB  THR H 226      25.504   5.366  18.834  1.00 31.02           C  
ATOM   1687  OG1 THR H 226      25.851   4.955  20.148  1.00 33.90           O  
ATOM   1688  CG2 THR H 226      26.775   5.605  18.004  1.00 30.64           C  
ATOM   1689  C   THR H 226      24.340   6.990  17.473  1.00 28.66           C  
ATOM   1690  O   THR H 226      23.563   6.281  16.836  1.00 29.05           O  
ATOM   1691  N   VAL H 227      24.879   8.110  16.950  1.00 28.61           N  
ATOM   1692  CA  VAL H 227      24.560   8.473  15.600  1.00 28.88           C  
ATOM   1693  CB  VAL H 227      24.112   9.899  15.449  1.00 27.39           C  
ATOM   1694  CG1 VAL H 227      23.905  10.202  13.954  1.00 31.06           C  
ATOM   1695  CG2 VAL H 227      22.852  10.103  16.311  1.00 27.34           C  
ATOM   1696  C   VAL H 227      25.798   8.296  14.784  1.00 31.69           C  
ATOM   1697  O   VAL H 227      26.786   9.001  14.979  1.00 31.32           O  
ATOM   1698  N   SER H 228      25.773   7.335  13.838  1.00 29.55           N  
ATOM   1699  CA  SER H 228      26.938   7.121  13.027  1.00 29.57           C  
ATOM   1700  CB  SER H 228      27.943   6.113  13.614  1.00 32.62           C  
ATOM   1701  OG  SER H 228      28.550   6.643  14.781  1.00 35.19           O  
ATOM   1702  C   SER H 228      26.507   6.566  11.709  1.00 30.63           C  
ATOM   1703  O   SER H 228      25.449   5.954  11.587  1.00 30.41           O  
ATOM   1704  N   SER H 229      27.334   6.776  10.668  1.00 32.05           N  
ATOM   1705  CA  SER H 229      26.998   6.242   9.382  1.00 34.63           C  
ATOM   1706  CB  SER H 229      27.445   7.127   8.202  1.00 36.50           C  
ATOM   1707  OG  SER H 229      28.860   7.245   8.188  1.00 38.86           O  
ATOM   1708  C   SER H 229      27.712   4.904   9.255  1.00 35.47           C  
ATOM   1709  O   SER H 229      27.543   4.245   8.195  1.00 33.75           O  
ATOM   1710  OXT SER H 229      28.436   4.525  10.214  1.00  0.00           O1-
TER    1711      SER H 229 
CONECT  149  638
CONECT  638  149
CONECT  942 1514
CONECT 1514  942
END
