# Supplementary material for: Fully automated antibody structure prediction using BIOVIA tools: Validation study
Source: PLoS One. 2017 May 18;12(5):e0177923. doi: 10.1371/journal.pone.0177923 (PMC5436848; doi:10.1371/journal.pone.0177923)
Supplement: S3 Dataset — Predicted structures using the Top5 framework method, Chothia CDR definition with canonical filtering, using up to 5 CDR templates rather than the default 3, and generating 10 CDR models. (ZIP) [file pone.0177923.s005.zip › 4OGY_LH_FV_FinalModel.pdb]

REMARK   Accelrys Discovery Studio PDB file
REMARK   Created:  2015-11-30T21:36:56Z
SSBOND   1 CYS L   23    CYS L   88                                     
SSBOND   2 CYS H  128    CYS H  202                                     
ATOM      1  N   ASP L   1      25.943  31.958  25.537  1.00 34.73           N1+
ATOM      2  CA  ASP L   1      25.486  31.324  26.792  1.00 34.22           C  
ATOM      3  CB  ASP L   1      25.551  29.793  26.669  1.00 35.22           C  
ATOM      4  CG  ASP L   1      24.494  29.359  25.663  1.00 37.98           C  
ATOM      5  OD1 ASP L   1      23.403  29.990  25.641  1.00 38.15           O  
ATOM      6  OD2 ASP L   1      24.762  28.387  24.908  1.00 41.45           O1-
ATOM      7  C   ASP L   1      26.382  31.749  27.901  1.00 32.62           C  
ATOM      8  O   ASP L   1      27.338  32.494  27.693  1.00 34.04           O  
ATOM      9  N   ILE L   2      26.080  31.293  29.126  1.00 27.63           N  
ATOM     10  CA  ILE L   2      26.902  31.634  30.244  1.00 25.44           C  
ATOM     11  CB  ILE L   2      26.151  31.675  31.531  1.00 24.67           C  
ATOM     12  CG1 ILE L   2      25.078  32.771  31.463  1.00 24.54           C  
ATOM     13  CG2 ILE L   2      27.173  31.841  32.668  1.00 23.46           C  
ATOM     14  CD1 ILE L   2      24.010  32.645  32.548  1.00 23.35           C  
ATOM     15  C   ILE L   2      27.904  30.544  30.362  1.00 25.48           C  
ATOM     16  O   ILE L   2      27.555  29.364  30.358  1.00 25.73           O  
ATOM     17  N   GLN L   3      29.187  30.927  30.462  1.00 24.78           N  
ATOM     18  CA  GLN L   3      30.251  29.973  30.524  1.00 25.33           C  
ATOM     19  CB  GLN L   3      31.571  30.551  29.987  1.00 27.69           C  
ATOM     20  CG  GLN L   3      31.515  31.022  28.533  1.00 32.97           C  
ATOM     21  CD  GLN L   3      31.859  29.840  27.641  1.00 36.52           C  
ATOM     22  OE1 GLN L   3      31.762  28.686  28.053  1.00 38.92           O  
ATOM     23  NE2 GLN L   3      32.285  30.133  26.385  1.00 37.13           N  
ATOM     24  C   GLN L   3      30.502  29.670  31.967  1.00 22.98           C  
ATOM     25  O   GLN L   3      30.509  30.567  32.807  1.00 22.74           O  
ATOM     26  N   MET L   4      30.706  28.381  32.298  1.00 22.13           N  
ATOM     27  CA  MET L   4      31.006  28.030  33.655  1.00 21.33           C  
ATOM     28  CB  MET L   4      30.023  27.011  34.255  1.00 19.80           C  
ATOM     29  CG  MET L   4      28.576  27.510  34.315  1.00 19.06           C  
ATOM     30  SD  MET L   4      28.291  28.918  35.432  1.00 19.75           S  
ATOM     31  CE  MET L   4      28.618  27.994  36.962  1.00 16.25           C  
ATOM     32  C   MET L   4      32.351  27.381  33.626  1.00 21.90           C  
ATOM     33  O   MET L   4      32.594  26.494  32.809  1.00 22.28           O  
ATOM     34  N   THR L   5      33.277  27.818  34.504  1.00 22.15           N  
ATOM     35  CA  THR L   5      34.571  27.208  34.467  1.00 23.08           C  
ATOM     36  CB  THR L   5      35.659  28.148  34.023  1.00 23.21           C  
ATOM     37  OG1 THR L   5      36.808  27.410  33.641  1.00 25.52           O  
ATOM     38  CG2 THR L   5      36.007  29.117  35.164  1.00 25.48           C  
ATOM     39  C   THR L   5      34.883  26.687  35.839  1.00 22.30           C  
ATOM     40  O   THR L   5      34.723  27.379  36.842  1.00 22.66           O  
ATOM     41  N   GLN L   6      35.331  25.420  35.916  1.00 20.93           N  
ATOM     42  CA  GLN L   6      35.623  24.854  37.197  1.00 20.78           C  
ATOM     43  CB  GLN L   6      34.994  23.468  37.427  1.00 20.13           C  
ATOM     44  CG  GLN L   6      33.469  23.500  37.536  1.00 19.91           C  
ATOM     45  CD  GLN L   6      32.992  22.120  37.966  1.00 19.63           C  
ATOM     46  OE1 GLN L   6      32.109  21.528  37.347  1.00 18.57           O  
ATOM     47  NE2 GLN L   6      33.588  21.595  39.070  1.00 18.39           N  
ATOM     48  C   GLN L   6      37.099  24.690  37.318  1.00 21.10           C  
ATOM     49  O   GLN L   6      37.800  24.482  36.330  1.00 21.27           O  
ATOM     50  N   SER L   7      37.611  24.829  38.555  1.00 20.98           N  
ATOM     51  CA  SER L   7      39.005  24.616  38.804  1.00 22.78           C  
ATOM     52  CB  SER L   7      39.817  25.921  38.839  1.00 23.27           C  
ATOM     53  OG  SER L   7      39.365  26.745  39.906  1.00 26.23           O  
ATOM     54  C   SER L   7      39.108  23.982  40.153  1.00 21.88           C  
ATOM     55  O   SER L   7      38.327  24.307  41.049  1.00 22.72           O  
ATOM     56  N   PRO L   8      40.016  23.060  40.342  1.00 22.58           N  
ATOM     57  CA  PRO L   8      40.865  22.566  39.290  1.00 22.57           C  
ATOM     58  CD  PRO L   8      40.612  22.862  41.653  1.00 21.68           C  
ATOM     59  CB  PRO L   8      42.131  22.047  39.968  1.00 22.93           C  
ATOM     60  CG  PRO L   8      41.709  21.812  41.427  1.00 22.90           C  
ATOM     61  C   PRO L   8      40.132  21.485  38.559  1.00 21.86           C  
ATOM     62  O   PRO L   8      39.092  21.037  39.041  1.00 21.83           O  
ATOM     63  N   SER L   9      40.653  21.065  37.392  1.00 22.24           N  
ATOM     64  CA  SER L   9      40.046  20.010  36.634  1.00 21.94           C  
ATOM     65  CB  SER L   9      40.708  19.809  35.259  1.00 22.66           C  
ATOM     66  OG  SER L   9      42.072  19.452  35.414  1.00 26.19           O  
ATOM     67  C   SER L   9      40.161  18.732  37.406  1.00 21.89           C  
ATOM     68  O   SER L   9      39.241  17.916  37.390  1.00 21.91           O  
ATOM     69  N   THR L  10      41.300  18.497  38.086  1.00 21.76           N  
ATOM     70  CA  THR L  10      41.424  17.287  38.855  1.00 22.50           C  
ATOM     71  CB  THR L  10      42.119  16.181  38.117  1.00 23.31           C  
ATOM     72  OG1 THR L  10      42.120  14.994  38.897  1.00  0.00           O  
ATOM     73  CG2 THR L  10      43.560  16.627  37.821  1.00  0.00           C  
ATOM     74  C   THR L  10      42.259  17.586  40.060  1.00 21.96           C  
ATOM     75  O   THR L  10      43.096  18.485  40.033  1.00 22.52           O  
ATOM     76  N   LEU L  11      42.031  16.854  41.170  1.00 22.64           N  
ATOM     77  CA  LEU L  11      42.861  17.057  42.323  1.00 23.23           C  
ATOM     78  CB  LEU L  11      42.332  18.125  43.305  1.00 22.71           C  
ATOM     79  CG  LEU L  11      41.012  17.780  44.023  1.00 23.85           C  
ATOM     80  CD1 LEU L  11      41.200  16.746  45.146  1.00 25.02           C  
ATOM     81  CD2 LEU L  11      40.311  19.053  44.511  1.00 22.51           C  
ATOM     82  C   LEU L  11      42.984  15.748  43.028  1.00 22.95           C  
ATOM     83  O   LEU L  11      42.135  14.873  42.874  1.00 22.68           O  
ATOM     84  N   SER L  12      44.075  15.577  43.803  1.00 22.84           N  
ATOM     85  CA  SER L  12      44.293  14.364  44.538  1.00 23.71           C  
ATOM     86  CB  SER L  12      45.675  13.742  44.281  1.00 25.21           C  
ATOM     87  OG  SER L  12      45.811  13.383  42.915  1.00 29.32           O  
ATOM     88  C   SER L  12      44.276  14.728  45.986  1.00 22.79           C  
ATOM     89  O   SER L  12      44.900  15.706  46.393  1.00 24.19           O  
ATOM     90  N   ALA L  13      43.570  13.929  46.811  1.00 21.44           N  
ATOM     91  CA  ALA L  13      43.483  14.244  48.208  1.00 22.05           C  
ATOM     92  CB  ALA L  13      42.201  15.010  48.577  1.00 21.12           C  
ATOM     93  C   ALA L  13      43.455  12.953  48.955  1.00 22.12           C  
ATOM     94  O   ALA L  13      43.296  11.886  48.365  1.00 22.25           O  
ATOM     95  N   SER L  14      43.633  13.026  50.290  1.00 22.61           N  
ATOM     96  CA  SER L  14      43.632  11.852  51.113  1.00 22.85           C  
ATOM     97  CB  SER L  14      44.830  11.789  52.079  1.00 24.14           C  
ATOM     98  OG  SER L  14      46.046  11.784  51.345  1.00 25.58           O  
ATOM     99  C   SER L  14      42.382  11.874  51.942  1.00 22.72           C  
ATOM    100  O   SER L  14      41.721  12.903  52.066  1.00 22.47           O  
ATOM    101  N   VAL L  15      42.017  10.711  52.519  1.00 22.58           N  
ATOM    102  CA  VAL L  15      40.834  10.617  53.325  1.00 22.08           C  
ATOM    103  CB  VAL L  15      40.576   9.225  53.840  1.00 22.28           C  
ATOM    104  CG1 VAL L  15      39.389   9.260  54.817  1.00 19.68           C  
ATOM    105  CG2 VAL L  15      40.362   8.282  52.647  1.00 20.48           C  
ATOM    106  C   VAL L  15      41.035  11.485  54.522  1.00 22.78           C  
ATOM    107  O   VAL L  15      42.106  11.490  55.125  1.00 24.20           O  
ATOM    108  N   GLY L  16      39.993  12.257  54.886  1.00 22.28           N  
ATOM    109  CA  GLY L  16      40.068  13.095  56.045  1.00 22.02           C  
ATOM    110  C   GLY L  16      40.456  14.488  55.649  1.00 22.45           C  
ATOM    111  O   GLY L  16      40.357  15.408  56.458  1.00 23.25           O  
ATOM    112  N   ASP L  17      40.891  14.698  54.392  1.00 22.71           N  
ATOM    113  CA  ASP L  17      41.318  16.018  54.011  1.00 22.65           C  
ATOM    114  CB  ASP L  17      42.188  16.073  52.739  1.00 22.40           C  
ATOM    115  CG  ASP L  17      43.595  15.619  53.089  1.00 24.58           C  
ATOM    116  OD1 ASP L  17      43.826  15.281  54.279  1.00 25.71           O  
ATOM    117  OD2 ASP L  17      44.461  15.617  52.171  1.00 28.93           O1-
ATOM    118  C   ASP L  17      40.131  16.887  53.761  1.00 22.86           C  
ATOM    119  O   ASP L  17      39.002  16.417  53.644  1.00 21.32           O  
ATOM    120  N   ARG L  18      40.377  18.213  53.708  1.00 23.14           N  
ATOM    121  CA  ARG L  18      39.337  19.148  53.401  1.00 24.00           C  
ATOM    122  CB  ARG L  18      39.278  20.330  54.386  1.00 24.69           C  
ATOM    123  CG  ARG L  18      37.988  21.146  54.290  1.00 25.85           C  
ATOM    124  CD  ARG L  18      37.846  22.198  55.391  1.00 27.34           C  
ATOM    125  NE  ARG L  18      38.796  23.301  55.085  1.00 30.49           N  
ATOM    126  CZ  ARG L  18      38.618  24.531  55.654  0.94 32.87           C  
ATOM    127  NH1 ARG L  18      37.540  24.755  56.459  0.94 31.94           N1+
ATOM    128  NH2 ARG L  18      39.525  25.524  55.419  0.94 33.31           N  
ATOM    129  C   ARG L  18      39.667  19.674  52.038  1.00 23.95           C  
ATOM    130  O   ARG L  18      40.787  20.121  51.795  1.00 23.59           O  
ATOM    131  N   VAL L  19      38.702  19.619  51.094  1.00 23.72           N  
ATOM    132  CA  VAL L  19      39.013  20.056  49.760  1.00 23.34           C  
ATOM    133  CB  VAL L  19      38.969  18.965  48.723  1.00 24.03           C  
ATOM    134  CG1 VAL L  19      40.047  17.917  49.040  1.00 23.90           C  
ATOM    135  CG2 VAL L  19      37.544  18.397  48.656  1.00 23.69           C  
ATOM    136  C   VAL L  19      38.025  21.091  49.323  1.00 22.95           C  
ATOM    137  O   VAL L  19      36.865  21.080  49.736  1.00 22.55           O  
ATOM    138  N   THR L  20      38.479  22.037  48.471  1.00 22.70           N  
ATOM    139  CA  THR L  20      37.595  23.052  47.975  1.00 22.50           C  
ATOM    140  CB  THR L  20      37.917  24.432  48.472  1.00 22.51           C  
ATOM    141  OG1 THR L  20      37.879  24.459  49.892  1.00 23.10           O  
ATOM    142  CG2 THR L  20      36.872  25.412  47.911  1.00 22.58           C  
ATOM    143  C   THR L  20      37.675  23.074  46.475  1.00 22.38           C  
ATOM    144  O   THR L  20      38.756  23.003  45.892  1.00 22.73           O  
ATOM    145  N   ILE L  21      36.502  23.183  45.815  1.00 21.81           N  
ATOM    146  CA  ILE L  21      36.419  23.225  44.380  1.00 21.56           C  
ATOM    147  CB  ILE L  21      35.516  22.171  43.803  1.00 22.30           C  
ATOM    148  CG1 ILE L  21      36.037  20.771  44.159  1.00 23.84           C  
ATOM    149  CG2 ILE L  21      35.400  22.410  42.287  1.00 23.12           C  
ATOM    150  CD1 ILE L  21      35.044  19.656  43.840  1.00 23.44           C  
ATOM    151  C   ILE L  21      35.821  24.550  44.035  1.00 20.70           C  
ATOM    152  O   ILE L  21      34.930  25.035  44.733  1.00 19.27           O  
ATOM    153  N   THR L  22      36.302  25.180  42.943  1.00 20.80           N  
ATOM    154  CA  THR L  22      35.826  26.492  42.606  1.00 21.26           C  
ATOM    155  CB  THR L  22      36.936  27.488  42.426  1.00 22.33           C  
ATOM    156  OG1 THR L  22      37.737  27.551  43.598  1.00 24.17           O  
ATOM    157  CG2 THR L  22      36.314  28.866  42.155  1.00 22.11           C  
ATOM    158  C   THR L  22      35.084  26.432  41.303  1.00 21.18           C  
ATOM    159  O   THR L  22      35.400  25.646  40.412  1.00 21.30           O  
ATOM    160  N   CYS L  23      34.034  27.262  41.181  1.00 21.78           N  
ATOM    161  CA  CYS L  23      33.281  27.348  39.964  1.00 21.56           C  
ATOM    162  CB  CYS L  23      31.906  26.648  40.065  0.89 20.73           C  
ATOM    163  SG  CYS L  23      30.925  26.737  38.534  0.89 22.99           S  
ATOM    164  C   CYS L  23      33.090  28.811  39.702  1.00 21.66           C  
ATOM    165  O   CYS L  23      32.656  29.551  40.583  1.00 22.55           O  
ATOM    166  N   ARG L  24      33.431  29.272  38.478  1.00 21.72           N  
ATOM    167  CA  ARG L  24      33.326  30.673  38.166  1.00 21.90           C  
ATOM    168  CB  ARG L  24      34.671  31.310  37.782  1.00 23.77           C  
ATOM    169  CG  ARG L  24      35.602  31.519  38.974  1.00 26.17           C  
ATOM    170  CD  ARG L  24      37.017  31.933  38.579  1.00 29.64           C  
ATOM    171  NE  ARG L  24      37.741  32.289  39.830  1.00 37.73           N  
ATOM    172  CZ  ARG L  24      38.982  31.770  40.068  1.00 39.07           C  
ATOM    173  NH1 ARG L  24      39.517  30.870  39.199  1.00 39.76           N1+
ATOM    174  NH2 ARG L  24      39.683  32.154  41.175  1.00 39.97           N  
ATOM    175  C   ARG L  24      32.410  30.832  36.998  1.00 21.18           C  
ATOM    176  O   ARG L  24      32.411  30.010  36.082  1.00 21.18           O  
ATOM    177  N   ALA L  25      31.608  31.917  37.013  1.00 19.58           N  
ATOM    178  CA  ALA L  25      30.665  32.186  35.965  1.00 19.89           C  
ATOM    179  CB  ALA L  25      29.265  32.550  36.491  1.00 18.14           C  
ATOM    180  C   ALA L  25      31.178  33.351  35.170  1.00 19.98           C  
ATOM    181  O   ALA L  25      31.869  34.225  35.690  1.00 20.08           O  
ATOM    182  N   SER L  26      30.917  33.354  33.846  1.00 33.75           N  
ATOM    183  CA  SER L  26      31.352  34.415  32.978  1.00 35.60           C  
ATOM    184  CB  SER L  26      31.211  34.066  31.485  1.00 35.56           C  
ATOM    185  OG  SER L  26      29.849  33.836  31.152  1.00 36.18           O  
ATOM    186  C   SER L  26      30.538  35.645  33.242  1.00 36.87           C  
ATOM    187  O   SER L  26      30.985  36.763  32.981  1.00 38.55           O  
ATOM    188  N   GLN L  27      29.303  35.460  33.747  1.00 36.62           N  
ATOM    189  CA  GLN L  27      28.423  36.564  34.013  1.00 37.80           C  
ATOM    190  CB  GLN L  27      27.332  36.712  32.938  1.00 39.30           C  
ATOM    191  CG  GLN L  27      26.425  35.489  32.806  1.00 41.27           C  
ATOM    192  CD  GLN L  27      25.509  35.719  31.614  1.00 42.75           C  
ATOM    193  OE1 GLN L  27      24.318  35.418  31.660  1.00 43.76           O  
ATOM    194  NE2 GLN L  27      26.082  36.263  30.506  1.00 42.54           N  
ATOM    195  C   GLN L  27      27.789  36.326  35.351  1.00 37.95           C  
ATOM    196  O   GLN L  27      27.792  35.201  35.846  1.00 37.71           O  
ATOM    197  N   SER L  28      27.245  37.392  35.984  1.00 38.05           N  
ATOM    198  CA  SER L  28      26.701  37.281  37.313  1.00 38.07           C  
ATOM    199  CB  SER L  28      26.380  38.635  37.966  1.00 34.64           C  
ATOM    200  OG  SER L  28      25.850  38.430  39.268  1.00 32.98           O  
ATOM    201  C   SER L  28      25.431  36.491  37.320  1.00 37.38           C  
ATOM    202  O   SER L  28      24.398  36.915  36.805  1.00 37.73           O  
ATOM    203  N   ILE L  29      25.530  35.273  37.873  1.00 35.52           N  
ATOM    204  CA  ILE L  29      24.495  34.307  38.101  1.00 33.66           C  
ATOM    205  CB  ILE L  29      24.936  32.882  37.961  1.00 31.58           C  
ATOM    206  CG1 ILE L  29      26.020  32.485  38.959  1.00 30.41           C  
ATOM    207  CG2 ILE L  29      25.352  32.687  36.496  1.00 30.38           C  
ATOM    208  CD1 ILE L  29      26.249  30.977  38.931  1.00 30.13           C  
ATOM    209  C   ILE L  29      23.696  34.517  39.353  1.00 34.21           C  
ATOM    210  O   ILE L  29      22.674  33.857  39.536  1.00 33.75           O  
ATOM    211  N   SER L  30      24.223  35.272  40.339  1.00 34.33           N  
ATOM    212  CA  SER L  30      23.486  35.438  41.561  1.00 33.98           C  
ATOM    213  CB  SER L  30      21.974  35.707  41.415  1.00 34.67           C  
ATOM    214  OG  SER L  30      21.755  36.974  40.813  1.00 39.15           O  
ATOM    215  C   SER L  30      23.699  34.180  42.341  1.00 33.61           C  
ATOM    216  O   SER L  30      24.790  33.615  42.344  1.00 33.94           O  
ATOM    217  N   SER L  31      22.682  33.752  43.105  1.00 32.62           N  
ATOM    218  CA  SER L  31      22.811  32.558  43.889  1.00 32.60           C  
ATOM    219  CB  SER L  31      21.906  32.568  45.128  1.00 35.00           C  
ATOM    220  OG  SER L  31      22.086  31.368  45.863  1.00 63.56           O  
ATOM    221  C   SER L  31      22.472  31.328  43.095  1.00 30.94           C  
ATOM    222  O   SER L  31      22.596  30.218  43.611  1.00 29.10           O  
ATOM    223  N   TRP L  32      22.044  31.466  41.824  1.00 30.70           N  
ATOM    224  CA  TRP L  32      21.486  30.321  41.160  1.00 30.07           C  
ATOM    225  CB  TRP L  32      20.620  30.760  39.973  1.00 30.74           C  
ATOM    226  CG  TRP L  32      19.678  31.871  40.379  1.00 33.17           C  
ATOM    227  CD2 TRP L  32      18.734  31.807  41.461  1.00 34.90           C  
ATOM    228  CD1 TRP L  32      19.607  33.141  39.885  1.00 34.03           C  
ATOM    229  NE1 TRP L  32      18.675  33.868  40.582  1.00 34.88           N  
ATOM    230  CE2 TRP L  32      18.132  33.062  41.559  1.00 35.70           C  
ATOM    231  CE3 TRP L  32      18.405  30.793  42.314  1.00 35.76           C  
ATOM    232  CZ2 TRP L  32      17.188  33.323  42.511  1.00 38.20           C  
ATOM    233  CZ3 TRP L  32      17.444  31.055  43.267  1.00 38.07           C  
ATOM    234  CH2 TRP L  32      16.847  32.297  43.364  1.00 38.56           C  
ATOM    235  C   TRP L  32      22.565  29.396  40.658  1.00 29.36           C  
ATOM    236  O   TRP L  32      22.838  29.347  39.456  1.00 29.31           O  
ATOM    237  N   LEU L  33      23.165  28.592  41.574  1.00 16.97           N  
ATOM    238  CA  LEU L  33      24.188  27.642  41.225  1.00 16.81           C  
ATOM    239  CB  LEU L  33      25.595  28.077  41.667  1.00 16.84           C  
ATOM    240  CG  LEU L  33      26.694  27.098  41.219  1.00 18.16           C  
ATOM    241  CD1 LEU L  33      26.911  27.174  39.701  1.00 18.36           C  
ATOM    242  CD2 LEU L  33      27.989  27.276  42.024  1.00 17.20           C  
ATOM    243  C   LEU L  33      23.907  26.348  41.939  1.00 15.30           C  
ATOM    244  O   LEU L  33      23.526  26.347  43.108  1.00 15.06           O  
ATOM    245  N   ALA L  34      24.115  25.203  41.250  1.00 15.54           N  
ATOM    246  CA  ALA L  34      23.855  23.913  41.834  1.00 15.33           C  
ATOM    247  CB  ALA L  34      22.707  23.149  41.156  1.00 15.43           C  
ATOM    248  C   ALA L  34      25.075  23.061  41.663  1.00 15.62           C  
ATOM    249  O   ALA L  34      25.848  23.248  40.724  1.00 16.02           O  
ATOM    250  N   TRP L  35      25.280  22.099  42.592  1.00 15.83           N  
ATOM    251  CA  TRP L  35      26.407  21.213  42.526  1.00 15.78           C  
ATOM    252  CB  TRP L  35      27.318  21.290  43.766  1.00 14.78           C  
ATOM    253  CG  TRP L  35      28.050  22.606  43.901  1.00 15.88           C  
ATOM    254  CD2 TRP L  35      29.328  22.891  43.310  1.00 15.67           C  
ATOM    255  CD1 TRP L  35      27.675  23.738  44.567  1.00 15.35           C  
ATOM    256  NE1 TRP L  35      28.642  24.704  44.432  1.00 14.65           N  
ATOM    257  CE2 TRP L  35      29.665  24.196  43.657  1.00 15.32           C  
ATOM    258  CE3 TRP L  35      30.157  22.125  42.534  1.00 15.64           C  
ATOM    259  CZ2 TRP L  35      30.835  24.762  43.239  1.00 15.96           C  
ATOM    260  CZ3 TRP L  35      31.335  22.699  42.114  1.00 15.67           C  
ATOM    261  CH2 TRP L  35      31.670  23.993  42.459  1.00 15.97           C  
ATOM    262  C   TRP L  35      25.902  19.802  42.419  1.00 15.92           C  
ATOM    263  O   TRP L  35      24.905  19.440  43.041  1.00 15.98           O  
ATOM    264  N   TYR L  36      26.598  18.971  41.607  1.00 16.47           N  
ATOM    265  CA  TYR L  36      26.219  17.597  41.393  1.00 16.71           C  
ATOM    266  CB  TYR L  36      25.845  17.258  39.942  1.00 16.48           C  
ATOM    267  CG  TYR L  36      24.661  18.051  39.547  1.00 16.62           C  
ATOM    268  CD1 TYR L  36      23.405  17.569  39.792  1.00 15.45           C  
ATOM    269  CD2 TYR L  36      24.795  19.270  38.939  1.00 16.09           C  
ATOM    270  CE1 TYR L  36      22.298  18.290  39.437  1.00 16.60           C  
ATOM    271  CE2 TYR L  36      23.685  19.995  38.580  1.00 17.09           C  
ATOM    272  CZ  TYR L  36      22.434  19.503  38.828  1.00 16.88           C  
ATOM    273  OH  TYR L  36      21.286  20.233  38.467  1.00 18.91           O  
ATOM    274  C   TYR L  36      27.418  16.725  41.624  1.00 17.38           C  
ATOM    275  O   TYR L  36      28.557  17.135  41.408  1.00 17.80           O  
ATOM    276  N   GLN L  37      27.173  15.475  42.068  1.00 17.08           N  
ATOM    277  CA  GLN L  37      28.236  14.520  42.234  1.00 17.45           C  
ATOM    278  CB  GLN L  37      28.284  13.876  43.627  1.00 17.69           C  
ATOM    279  CG  GLN L  37      29.421  12.864  43.787  1.00 19.58           C  
ATOM    280  CD  GLN L  37      29.285  12.213  45.156  1.00 22.17           C  
ATOM    281  OE1 GLN L  37      28.212  11.746  45.529  1.00 22.54           O  
ATOM    282  NE2 GLN L  37      30.403  12.180  45.931  1.00 21.78           N  
ATOM    283  C   GLN L  37      27.950  13.408  41.277  1.00 18.27           C  
ATOM    284  O   GLN L  37      26.797  13.018  41.105  1.00 18.66           O  
ATOM    285  N   GLN L  38      28.986  12.873  40.601  1.00 18.76           N  
ATOM    286  CA  GLN L  38      28.705  11.791  39.699  1.00 19.86           C  
ATOM    287  CB  GLN L  38      28.631  12.227  38.226  1.00 19.53           C  
ATOM    288  CG  GLN L  38      28.313  11.075  37.270  1.00 18.79           C  
ATOM    289  CD  GLN L  38      28.270  11.630  35.852  1.00 19.60           C  
ATOM    290  OE1 GLN L  38      28.734  12.739  35.591  1.00 20.54           O  
ATOM    291  NE2 GLN L  38      27.707  10.840  34.901  1.00 17.62           N  
ATOM    292  C   GLN L  38      29.795  10.767  39.780  1.00 21.44           C  
ATOM    293  O   GLN L  38      30.970  11.075  39.585  1.00 21.13           O  
ATOM    294  N   LYS L  39      29.418   9.506  40.073  1.00 22.98           N  
ATOM    295  CA  LYS L  39      30.365   8.425  40.040  1.00 25.24           C  
ATOM    296  CB  LYS L  39      30.001   7.179  40.866  1.00 26.15           C  
ATOM    297  CG  LYS L  39      30.157   7.317  42.384  1.00 26.83           C  
ATOM    298  CD  LYS L  39      29.001   8.007  43.109  1.00 28.21           C  
ATOM    299  CE  LYS L  39      29.119   7.881  44.630  1.00 29.44           C  
ATOM    300  NZ  LYS L  39      27.957   8.513  45.291  1.00 30.29           N1+
ATOM    301  C   LYS L  39      30.416   7.987  38.604  1.00 27.06           C  
ATOM    302  O   LYS L  39      29.541   8.334  37.812  1.00 27.03           O  
ATOM    303  N   PRO L  40      31.402   7.219  38.231  0.96 28.33           N  
ATOM    304  CA  PRO L  40      31.580   6.896  36.845  0.96 29.56           C  
ATOM    305  CD  PRO L  40      32.647   7.129  38.975  0.95 30.40           C  
ATOM    306  CB  PRO L  40      32.876   6.092  36.777  0.96 30.29           C  
ATOM    307  CG  PRO L  40      33.699   6.655  37.954  0.95 30.68           C  
ATOM    308  C   PRO L  40      30.428   6.328  36.072  0.96 29.20           C  
ATOM    309  O   PRO L  40      30.103   6.877  35.025  0.96 29.43           O  
ATOM    310  N   GLY L  41      29.819   5.227  36.528  0.96 29.53           N  
ATOM    311  CA  GLY L  41      28.724   4.589  35.854  0.96 29.75           C  
ATOM    312  C   GLY L  41      27.426   5.317  36.010  0.96 29.66           C  
ATOM    313  O   GLY L  41      26.568   5.204  35.141  0.96 29.15           O  
ATOM    314  N   LYS L  42      27.231   6.033  37.138  1.00 28.16           N  
ATOM    315  CA  LYS L  42      25.925   6.510  37.516  1.00 26.36           C  
ATOM    316  CB  LYS L  42      25.700   6.534  39.035  1.00 26.82           C  
ATOM    317  CG  LYS L  42      25.695   5.160  39.702  1.00 28.24           C  
ATOM    318  CD  LYS L  42      27.078   4.528  39.841  0.80 29.78           C  
ATOM    319  CE  LYS L  42      27.081   3.260  40.698  0.80 30.97           C  
ATOM    320  NZ  LYS L  42      26.875   2.069  39.848  0.80 31.22           N1+
ATOM    321  C   LYS L  42      25.563   7.883  37.044  1.00 24.36           C  
ATOM    322  O   LYS L  42      26.355   8.631  36.475  1.00 23.70           O  
ATOM    323  N   ALA L  43      24.269   8.199  37.289  1.00 23.27           N  
ATOM    324  CA  ALA L  43      23.634   9.449  36.995  1.00 22.46           C  
ATOM    325  CB  ALA L  43      22.097   9.393  37.068  1.00 22.41           C  
ATOM    326  C   ALA L  43      24.105  10.438  38.016  1.00 21.20           C  
ATOM    327  O   ALA L  43      24.601  10.064  39.076  1.00 20.91           O  
ATOM    328  N   PRO L  44      23.984  11.698  37.702  1.00 20.79           N  
ATOM    329  CA  PRO L  44      24.419  12.719  38.614  1.00 19.79           C  
ATOM    330  CD  PRO L  44      24.067  12.126  36.315  1.00 20.56           C  
ATOM    331  CB  PRO L  44      24.460  14.008  37.795  1.00 20.11           C  
ATOM    332  CG  PRO L  44      24.699  13.525  36.354  1.00 19.99           C  
ATOM    333  C   PRO L  44      23.464  12.779  39.758  1.00 20.44           C  
ATOM    334  O   PRO L  44      22.325  12.345  39.602  1.00 20.70           O  
ATOM    335  N   LYS L  45      23.920  13.292  40.916  1.00 20.31           N  
ATOM    336  CA  LYS L  45      23.113  13.407  42.097  1.00 21.25           C  
ATOM    337  CB  LYS L  45      23.605  12.438  43.183  1.00 22.25           C  
ATOM    338  CG  LYS L  45      22.864  12.467  44.516  1.00 25.56           C  
ATOM    339  CD  LYS L  45      23.178  11.227  45.357  1.00 28.20           C  
ATOM    340  CE  LYS L  45      22.958  11.393  46.861  1.00 35.19           C  
ATOM    341  NZ  LYS L  45      24.233  11.759  47.522  1.00 38.15           N1+
ATOM    342  C   LYS L  45      23.281  14.810  42.610  1.00 20.36           C  
ATOM    343  O   LYS L  45      24.407  15.279  42.762  1.00 19.42           O  
ATOM    344  N   LEU L  46      22.160  15.513  42.896  1.00 18.35           N  
ATOM    345  CA  LEU L  46      22.214  16.884  43.349  1.00 17.50           C  
ATOM    346  CB  LEU L  46      20.859  17.612  43.264  1.00 16.44           C  
ATOM    347  CG  LEU L  46      20.890  19.018  43.893  1.00 15.84           C  
ATOM    348  CD1 LEU L  46      21.875  19.948  43.170  1.00 14.10           C  
ATOM    349  CD2 LEU L  46      19.477  19.607  44.022  1.00 14.83           C  
ATOM    350  C   LEU L  46      22.669  16.963  44.774  1.00 17.78           C  
ATOM    351  O   LEU L  46      22.089  16.326  45.654  1.00 18.12           O  
ATOM    352  N   LEU L  47      23.818  17.640  45.006  1.00 16.54           N  
ATOM    353  CA  LEU L  47      24.319  17.919  46.325  1.00 16.72           C  
ATOM    354  CB  LEU L  47      25.855  17.978  46.347  1.00 16.86           C  
ATOM    355  CG  LEU L  47      26.515  16.644  45.936  1.00 18.23           C  
ATOM    356  CD1 LEU L  47      28.047  16.744  45.992  1.00 20.52           C  
ATOM    357  CD2 LEU L  47      25.967  15.460  46.750  1.00 18.67           C  
ATOM    358  C   LEU L  47      23.781  19.189  46.939  1.00 15.95           C  
ATOM    359  O   LEU L  47      23.263  19.179  48.056  1.00 16.09           O  
ATOM    360  N   ILE L  48      23.886  20.322  46.200  1.00 15.68           N  
ATOM    361  CA  ILE L  48      23.539  21.619  46.729  1.00 15.92           C  
ATOM    362  CB  ILE L  48      24.744  22.394  47.199  1.00 16.45           C  
ATOM    363  CG1 ILE L  48      25.411  21.664  48.375  1.00 16.58           C  
ATOM    364  CG2 ILE L  48      24.326  23.842  47.517  1.00 16.80           C  
ATOM    365  CD1 ILE L  48      26.736  22.288  48.810  1.00 17.31           C  
ATOM    366  C   ILE L  48      22.869  22.447  45.673  1.00 16.28           C  
ATOM    367  O   ILE L  48      23.206  22.366  44.493  1.00 16.08           O  
ATOM    368  N   TYR L  49      21.883  23.271  46.088  1.00 16.02           N  
ATOM    369  CA  TYR L  49      21.215  24.178  45.201  1.00 16.36           C  
ATOM    370  CB  TYR L  49      19.792  23.745  44.790  1.00 17.22           C  
ATOM    371  CG  TYR L  49      18.996  23.399  46.001  1.00 17.93           C  
ATOM    372  CD1 TYR L  49      19.140  22.158  46.575  1.00 18.12           C  
ATOM    373  CD2 TYR L  49      18.103  24.287  46.555  1.00 18.03           C  
ATOM    374  CE1 TYR L  49      18.416  21.805  47.688  1.00 18.72           C  
ATOM    375  CE2 TYR L  49      17.373  23.938  47.670  1.00 18.50           C  
ATOM    376  CZ  TYR L  49      17.530  22.696  48.239  1.00 19.25           C  
ATOM    377  OH  TYR L  49      16.784  22.334  49.382  1.00 18.84           O  
ATOM    378  C   TYR L  49      21.182  25.522  45.866  1.00 17.11           C  
ATOM    379  O   TYR L  49      21.387  25.632  47.074  1.00 17.30           O  
ATOM    380  N   LYS L  50      20.919  26.583  45.078  1.00 24.51           N  
ATOM    381  CA  LYS L  50      20.848  27.933  45.572  1.00 25.12           C  
ATOM    382  CB  LYS L  50      19.675  28.193  46.530  1.00 26.77           C  
ATOM    383  CG  LYS L  50      19.507  29.679  46.856  1.00 30.59           C  
ATOM    384  CD  LYS L  50      18.168  30.022  47.510  1.00 27.55           C  
ATOM    385  CE  LYS L  50      18.044  31.502  47.877  1.00 26.48           C  
ATOM    386  NZ  LYS L  50      18.291  32.342  46.684  1.00 27.40           N1+
ATOM    387  C   LYS L  50      22.125  28.289  46.265  1.00 26.38           C  
ATOM    388  O   LYS L  50      22.129  28.985  47.281  1.00 25.27           O  
ATOM    389  N   ALA L  51      23.239  27.768  45.724  1.00 23.83           N  
ATOM    390  CA  ALA L  51      24.590  28.050  46.114  1.00 24.02           C  
ATOM    391  CB  ALA L  51      24.916  29.554  46.107  1.00 24.71           C  
ATOM    392  C   ALA L  51      24.905  27.523  47.479  1.00 24.93           C  
ATOM    393  O   ALA L  51      26.064  27.205  47.745  1.00 25.65           O  
ATOM    394  N   SER L  52      23.905  27.321  48.363  1.00 24.69           N  
ATOM    395  CA  SER L  52      24.316  26.947  49.687  1.00 25.33           C  
ATOM    396  CB  SER L  52      24.391  28.159  50.632  1.00 26.52           C  
ATOM    397  OG  SER L  52      24.797  27.744  51.927  1.00 29.85           O  
ATOM    398  C   SER L  52      23.345  25.989  50.310  1.00 26.78           C  
ATOM    399  O   SER L  52      23.603  25.501  51.409  1.00 28.59           O  
ATOM    400  N   THR L  53      22.216  25.660  49.651  1.00 18.09           N  
ATOM    401  CA  THR L  53      21.301  24.789  50.337  1.00 18.76           C  
ATOM    402  CB  THR L  53      19.867  25.013  49.954  1.00 18.93           C  
ATOM    403  OG1 THR L  53      19.495  26.358  50.207  1.00 19.23           O  
ATOM    404  CG2 THR L  53      18.987  24.065  50.785  1.00 12.38           C  
ATOM    405  C   THR L  53      21.622  23.362  50.015  1.00 19.27           C  
ATOM    406  O   THR L  53      21.739  22.987  48.849  1.00 18.26           O  
ATOM    407  N   LEU L  54      21.781  22.530  51.070  1.00 19.83           N  
ATOM    408  CA  LEU L  54      22.032  21.124  50.905  1.00 21.61           C  
ATOM    409  CB  LEU L  54      22.530  20.393  52.165  1.00 22.32           C  
ATOM    410  CG  LEU L  54      24.001  20.624  52.536  1.00 22.81           C  
ATOM    411  CD1 LEU L  54      24.939  20.014  51.484  1.00 25.92           C  
ATOM    412  CD2 LEU L  54      24.283  22.103  52.815  1.00 23.58           C  
ATOM    413  C   LEU L  54      20.745  20.447  50.581  1.00 21.91           C  
ATOM    414  O   LEU L  54      19.712  20.729  51.188  1.00 22.65           O  
ATOM    415  N   GLU L  55      20.794  19.503  49.621  1.00 21.14           N  
ATOM    416  CA  GLU L  55      19.642  18.728  49.255  1.00 21.27           C  
ATOM    417  CB  GLU L  55      19.886  17.887  47.988  1.00 21.76           C  
ATOM    418  CG  GLU L  55      18.715  17.836  46.996  1.00 23.63           C  
ATOM    419  CD  GLU L  55      17.466  17.199  47.586  1.00 21.42           C  
ATOM    420  OE1 GLU L  55      16.856  17.797  48.512  1.00 22.35           O  
ATOM    421  OE2 GLU L  55      17.085  16.107  47.088  1.00 15.85           O1-
ATOM    422  C   GLU L  55      19.467  17.785  50.412  1.00 21.26           C  
ATOM    423  O   GLU L  55      20.423  17.497  51.130  1.00 20.40           O  
ATOM    424  N   SER L  56      18.243  17.285  50.664  1.00 22.12           N  
ATOM    425  CA  SER L  56      18.096  16.443  51.820  1.00 23.37           C  
ATOM    426  CB  SER L  56      16.643  16.115  52.198  1.00 24.55           C  
ATOM    427  OG  SER L  56      15.985  17.272  52.690  1.00 29.76           O  
ATOM    428  C   SER L  56      18.808  15.143  51.605  1.00 22.33           C  
ATOM    429  O   SER L  56      18.919  14.653  50.483  1.00 23.04           O  
ATOM    430  N   GLY L  57      19.329  14.555  52.703  1.00 21.45           N  
ATOM    431  CA  GLY L  57      19.992  13.283  52.639  1.00 22.16           C  
ATOM    432  C   GLY L  57      21.454  13.487  52.369  1.00 22.28           C  
ATOM    433  O   GLY L  57      22.233  12.537  52.438  1.00 23.19           O  
ATOM    434  N   VAL L  58      21.870  14.731  52.056  1.00 22.15           N  
ATOM    435  CA  VAL L  58      23.258  14.986  51.771  1.00 21.55           C  
ATOM    436  CB  VAL L  58      23.464  16.213  50.925  1.00 21.16           C  
ATOM    437  CG1 VAL L  58      24.972  16.465  50.745  1.00 19.70           C  
ATOM    438  CG2 VAL L  58      22.715  15.996  49.600  1.00 20.13           C  
ATOM    439  C   VAL L  58      23.977  15.177  53.074  1.00 21.80           C  
ATOM    440  O   VAL L  58      23.441  15.778  54.002  1.00 21.98           O  
ATOM    441  N   PRO L  59      25.190  14.679  53.162  1.00 21.80           N  
ATOM    442  CA  PRO L  59      25.957  14.782  54.379  1.00 22.16           C  
ATOM    443  CD  PRO L  59      25.601  13.547  52.349  1.00 21.43           C  
ATOM    444  CB  PRO L  59      27.146  13.843  54.198  1.00 22.66           C  
ATOM    445  CG  PRO L  59      26.642  12.792  53.194  1.00 22.59           C  
ATOM    446  C   PRO L  59      26.375  16.201  54.636  1.00 22.81           C  
ATOM    447  O   PRO L  59      26.638  16.927  53.681  1.00 22.78           O  
ATOM    448  N   SER L  60      26.487  16.589  55.921  1.00 23.39           N  
ATOM    449  CA  SER L  60      26.804  17.931  56.335  1.00 23.60           C  
ATOM    450  CB  SER L  60      26.693  18.127  57.855  1.00 24.74           C  
ATOM    451  OG  SER L  60      25.344  17.965  58.267  1.00 27.90           O  
ATOM    452  C   SER L  60      28.207  18.286  55.953  1.00 22.81           C  
ATOM    453  O   SER L  60      28.589  19.454  56.008  1.00 23.46           O  
ATOM    454  N   ARG L  61      29.022  17.290  55.569  1.00 21.67           N  
ATOM    455  CA  ARG L  61      30.393  17.547  55.235  1.00 21.40           C  
ATOM    456  CB  ARG L  61      31.233  16.264  55.041  1.00 20.95           C  
ATOM    457  CG  ARG L  61      30.769  15.289  53.955  1.00 21.20           C  
ATOM    458  CD  ARG L  61      31.653  14.036  53.891  1.00 21.78           C  
ATOM    459  NE  ARG L  61      31.169  13.166  52.780  1.00 21.62           N  
ATOM    460  CZ  ARG L  61      30.372  12.086  53.027  1.00 23.26           C  
ATOM    461  NH1 ARG L  61      30.001  11.775  54.302  1.00 23.88           N1+
ATOM    462  NH2 ARG L  61      29.957  11.303  51.987  1.00 24.43           N  
ATOM    463  C   ARG L  61      30.472  18.415  54.014  1.00 20.62           C  
ATOM    464  O   ARG L  61      31.451  19.139  53.831  1.00 21.02           O  
ATOM    465  N   PHE L  62      29.463  18.326  53.121  1.00 20.88           N  
ATOM    466  CA  PHE L  62      29.439  19.132  51.930  1.00 20.69           C  
ATOM    467  CB  PHE L  62      28.517  18.578  50.830  1.00 20.32           C  
ATOM    468  CG  PHE L  62      29.096  17.318  50.284  1.00 20.13           C  
ATOM    469  CD1 PHE L  62      30.045  17.364  49.290  1.00 20.07           C  
ATOM    470  CD2 PHE L  62      28.688  16.093  50.754  1.00 19.74           C  
ATOM    471  CE1 PHE L  62      30.583  16.207  48.776  1.00 18.72           C  
ATOM    472  CE2 PHE L  62      29.222  14.932  50.245  1.00 19.51           C  
ATOM    473  CZ  PHE L  62      30.170  14.988  49.251  1.00 18.63           C  
ATOM    474  C   PHE L  62      28.889  20.488  52.266  1.00 20.61           C  
ATOM    475  O   PHE L  62      27.929  20.602  53.025  1.00 20.63           O  
ATOM    476  N   SER L  63      29.488  21.559  51.698  1.00 19.73           N  
ATOM    477  CA  SER L  63      28.987  22.891  51.917  1.00 20.06           C  
ATOM    478  CB  SER L  63      29.675  23.640  53.073  1.00 20.45           C  
ATOM    479  OG  SER L  63      31.043  23.865  52.766  1.00 20.58           O  
ATOM    480  C   SER L  63      29.247  23.682  50.672  1.00 19.60           C  
ATOM    481  O   SER L  63      30.128  23.339  49.885  1.00 19.87           O  
ATOM    482  N   GLY L  64      28.481  24.772  50.458  1.00 19.38           N  
ATOM    483  CA  GLY L  64      28.681  25.567  49.280  1.00 20.44           C  
ATOM    484  C   GLY L  64      28.565  27.004  49.670  1.00 21.07           C  
ATOM    485  O   GLY L  64      27.824  27.353  50.589  1.00 21.66           O  
ATOM    486  N   SER L  65      29.310  27.883  48.968  1.00 21.09           N  
ATOM    487  CA  SER L  65      29.235  29.285  49.259  1.00 22.30           C  
ATOM    488  CB  SER L  65      30.277  29.777  50.279  1.00 22.86           C  
ATOM    489  OG  SER L  65      30.021  29.219  51.557  1.00 27.39           O  
ATOM    490  C   SER L  65      29.486  30.048  47.995  1.00 21.02           C  
ATOM    491  O   SER L  65      29.828  29.477  46.960  1.00 20.38           O  
ATOM    492  N   GLY L  66      29.312  31.383  48.058  1.00 22.29           N  
ATOM    493  CA  GLY L  66      29.595  32.205  46.918  1.00 22.02           C  
ATOM    494  C   GLY L  66      28.343  32.818  46.380  1.00 22.90           C  
ATOM    495  O   GLY L  66      27.230  32.388  46.681  1.00 22.92           O  
ATOM    496  N   SER L  67      28.532  33.885  45.575  1.00 23.23           N  
ATOM    497  CA  SER L  67      27.457  34.596  44.947  1.00 24.12           C  
ATOM    498  CB  SER L  67      26.882  35.729  45.815  1.00 25.65           C  
ATOM    499  OG  SER L  67      26.418  35.225  47.057  1.00 28.10           O  
ATOM    500  C   SER L  67      28.048  35.286  43.760  1.00 24.58           C  
ATOM    501  O   SER L  67      29.265  35.416  43.641  1.00 25.37           O  
ATOM    502  N   GLY L  68      27.187  35.758  42.840  1.00 23.88           N  
ATOM    503  CA  GLY L  68      27.688  36.491  41.717  1.00 23.97           C  
ATOM    504  C   GLY L  68      28.496  35.593  40.831  1.00 24.46           C  
ATOM    505  O   GLY L  68      27.972  34.676  40.204  1.00 23.90           O  
ATOM    506  N   THR L  69      29.776  35.957  40.645  1.00 24.28           N  
ATOM    507  CA  THR L  69      30.715  35.258  39.811  1.00 23.53           C  
ATOM    508  CB  THR L  69      31.802  36.171  39.333  0.94 23.30           C  
ATOM    509  OG1 THR L  69      32.691  35.465  38.483  0.94 24.10           O  
ATOM    510  CG2 THR L  69      32.548  36.747  40.546  0.94 22.88           C  
ATOM    511  C   THR L  69      31.363  34.031  40.408  1.00 23.57           C  
ATOM    512  O   THR L  69      31.585  33.059  39.686  1.00 25.19           O  
ATOM    513  N   GLU L  70      31.705  34.024  41.718  1.00 23.46           N  
ATOM    514  CA  GLU L  70      32.536  32.947  42.207  1.00 22.74           C  
ATOM    515  CB  GLU L  70      33.810  33.471  42.889  1.00 24.39           C  
ATOM    516  CG  GLU L  70      34.717  34.252  41.932  1.00 27.72           C  
ATOM    517  CD  GLU L  70      35.873  34.814  42.741  1.00 58.11           C  
ATOM    518  OE1 GLU L  70      35.983  34.435  43.938  1.00 62.55           O  
ATOM    519  OE2 GLU L  70      36.654  35.632  42.184  1.00 66.61           O1-
ATOM    520  C   GLU L  70      31.809  32.101  43.208  1.00 21.33           C  
ATOM    521  O   GLU L  70      31.103  32.613  44.073  1.00 21.02           O  
ATOM    522  N   PHE L  71      31.985  30.760  43.111  1.00 19.98           N  
ATOM    523  CA  PHE L  71      31.320  29.878  44.032  1.00 19.23           C  
ATOM    524  CB  PHE L  71      30.104  29.147  43.439  1.00 17.05           C  
ATOM    525  CG  PHE L  71      29.205  30.170  42.843  1.00 17.21           C  
ATOM    526  CD1 PHE L  71      28.383  30.952  43.620  1.00 17.55           C  
ATOM    527  CD2 PHE L  71      29.209  30.363  41.488  1.00 17.35           C  
ATOM    528  CE1 PHE L  71      27.556  31.902  43.064  1.00 17.00           C  
ATOM    529  CE2 PHE L  71      28.384  31.309  40.932  1.00 17.33           C  
ATOM    530  CZ  PHE L  71      27.555  32.082  41.707  1.00 17.13           C  
ATOM    531  C   PHE L  71      32.288  28.805  44.420  1.00 18.43           C  
ATOM    532  O   PHE L  71      33.246  28.533  43.697  1.00 18.65           O  
ATOM    533  N   THR L  72      32.070  28.172  45.595  1.00 17.90           N  
ATOM    534  CA  THR L  72      32.958  27.126  46.018  1.00 18.40           C  
ATOM    535  CB  THR L  72      33.976  27.565  47.029  1.00 19.27           C  
ATOM    536  OG1 THR L  72      33.331  28.079  48.185  1.00 17.35           O  
ATOM    537  CG2 THR L  72      34.888  28.632  46.402  1.00 12.57           C  
ATOM    538  C   THR L  72      32.175  26.022  46.655  1.00 17.92           C  
ATOM    539  O   THR L  72      31.115  26.238  47.243  1.00 18.57           O  
ATOM    540  N   LEU L  73      32.698  24.788  46.520  1.00 17.82           N  
ATOM    541  CA  LEU L  73      32.132  23.639  47.157  1.00 17.50           C  
ATOM    542  CB  LEU L  73      31.758  22.514  46.178  1.00 16.91           C  
ATOM    543  CG  LEU L  73      31.150  21.282  46.871  1.00 17.72           C  
ATOM    544  CD1 LEU L  73      29.827  21.627  47.574  1.00 18.65           C  
ATOM    545  CD2 LEU L  73      31.021  20.101  45.896  1.00 17.96           C  
ATOM    546  C   LEU L  73      33.210  23.119  48.048  1.00 17.52           C  
ATOM    547  O   LEU L  73      34.355  22.976  47.625  1.00 18.14           O  
ATOM    548  N   THR L  74      32.881  22.848  49.323  1.00 17.60           N  
ATOM    549  CA  THR L  74      33.906  22.377  50.202  1.00 18.70           C  
ATOM    550  CB  THR L  74      34.201  23.309  51.339  1.00 19.17           C  
ATOM    551  OG1 THR L  74      34.629  24.569  50.845  1.00 20.16           O  
ATOM    552  CG2 THR L  74      35.297  22.680  52.213  1.00 18.43           C  
ATOM    553  C   THR L  74      33.468  21.088  50.797  1.00 18.84           C  
ATOM    554  O   THR L  74      32.307  20.913  51.167  1.00 18.73           O  
ATOM    555  N   ILE L  75      34.409  20.132  50.871  1.00 19.04           N  
ATOM    556  CA  ILE L  75      34.111  18.886  51.491  1.00 19.34           C  
ATOM    557  CB  ILE L  75      34.370  17.707  50.597  1.00 19.28           C  
ATOM    558  CG1 ILE L  75      33.526  17.806  49.314  1.00 18.24           C  
ATOM    559  CG2 ILE L  75      34.081  16.433  51.405  1.00 18.29           C  
ATOM    560  CD1 ILE L  75      33.972  16.840  48.218  1.00 20.31           C  
ATOM    561  C   ILE L  75      35.042  18.792  52.643  1.00 20.23           C  
ATOM    562  O   ILE L  75      36.258  18.707  52.468  1.00 20.52           O  
ATOM    563  N   SER L  76      34.490  18.855  53.866  1.00 20.69           N  
ATOM    564  CA  SER L  76      35.322  18.682  55.009  1.00 22.62           C  
ATOM    565  CB  SER L  76      34.741  19.306  56.292  1.00 23.38           C  
ATOM    566  OG  SER L  76      33.477  18.730  56.591  1.00 24.73           O  
ATOM    567  C   SER L  76      35.403  17.201  55.186  1.00 22.59           C  
ATOM    568  O   SER L  76      34.435  16.485  54.946  1.00 22.23           O  
ATOM    569  N   SER L  77      36.565  16.707  55.629  1.00 22.26           N  
ATOM    570  CA  SER L  77      36.761  15.303  55.866  1.00 23.35           C  
ATOM    571  CB  SER L  77      36.068  14.799  57.144  1.00 18.39           C  
ATOM    572  OG  SER L  77      36.677  15.378  58.286  1.00 20.46           O  
ATOM    573  C   SER L  77      36.304  14.426  54.739  1.00 23.06           C  
ATOM    574  O   SER L  77      35.232  13.827  54.809  1.00 23.80           O  
ATOM    575  N   LEU L  78      37.117  14.311  53.663  1.00 22.00           N  
ATOM    576  CA  LEU L  78      36.742  13.445  52.575  1.00 21.69           C  
ATOM    577  CB  LEU L  78      37.736  13.328  51.401  1.00 21.85           C  
ATOM    578  CG  LEU L  78      37.791  14.504  50.415  1.00 23.33           C  
ATOM    579  CD1 LEU L  78      38.387  15.756  51.058  1.00 22.25           C  
ATOM    580  CD2 LEU L  78      38.515  14.099  49.122  1.00 21.05           C  
ATOM    581  C   LEU L  78      36.619  12.043  53.072  1.00 21.90           C  
ATOM    582  O   LEU L  78      37.362  11.598  53.947  1.00 21.37           O  
ATOM    583  N   GLN L  79      35.641  11.318  52.493  1.00 21.09           N  
ATOM    584  CA  GLN L  79      35.415   9.934  52.790  1.00 21.75           C  
ATOM    585  CB  GLN L  79      33.984   9.626  53.262  1.00 22.20           C  
ATOM    586  CG  GLN L  79      33.637  10.290  54.597  1.00 23.68           C  
ATOM    587  CD  GLN L  79      34.623   9.799  55.650  1.00 25.85           C  
ATOM    588  OE1 GLN L  79      35.805  10.139  55.619  1.00 26.97           O  
ATOM    589  NE2 GLN L  79      34.132   8.975  56.612  1.00 26.85           N  
ATOM    590  C   GLN L  79      35.648   9.194  51.508  1.00 21.54           C  
ATOM    591  O   GLN L  79      35.729   9.804  50.444  1.00 20.52           O  
ATOM    592  N   PRO L  80      35.772   7.896  51.573  1.00 21.56           N  
ATOM    593  CA  PRO L  80      36.055   7.127  50.392  1.00 22.22           C  
ATOM    594  CD  PRO L  80      36.239   7.233  52.782  1.00 22.39           C  
ATOM    595  CB  PRO L  80      36.333   5.709  50.883  1.00 22.54           C  
ATOM    596  CG  PRO L  80      36.897   5.928  52.303  1.00 23.02           C  
ATOM    597  C   PRO L  80      34.967   7.227  49.369  1.00 21.68           C  
ATOM    598  O   PRO L  80      35.249   7.061  48.183  1.00 21.27           O  
ATOM    599  N   ASP L  81      33.728   7.505  49.807  1.00 21.41           N  
ATOM    600  CA  ASP L  81      32.564   7.578  48.966  1.00 21.54           C  
ATOM    601  CB  ASP L  81      31.296   7.958  49.743  1.00 22.56           C  
ATOM    602  CG  ASP L  81      31.143   7.018  50.913  0.94 25.98           C  
ATOM    603  OD1 ASP L  81      31.674   5.880  50.835  1.00 51.75           O  
ATOM    604  OD2 ASP L  81      30.509   7.441  51.914  1.00 54.55           O1-
ATOM    605  C   ASP L  81      32.704   8.737  48.029  1.00 20.48           C  
ATOM    606  O   ASP L  81      32.171   8.715  46.924  1.00 20.19           O  
ATOM    607  N   ASP L  82      33.391   9.791  48.501  1.00 20.37           N  
ATOM    608  CA  ASP L  82      33.512  11.089  47.894  1.00 19.39           C  
ATOM    609  CB  ASP L  82      34.150  12.109  48.851  1.00 18.62           C  
ATOM    610  CG  ASP L  82      33.158  12.317  49.991  1.00 20.06           C  
ATOM    611  OD1 ASP L  82      31.976  11.915  49.829  1.00 22.21           O  
ATOM    612  OD2 ASP L  82      33.572  12.880  51.041  1.00 21.92           O1-
ATOM    613  C   ASP L  82      34.287  11.093  46.608  1.00 19.18           C  
ATOM    614  O   ASP L  82      34.135  12.020  45.815  1.00 19.86           O  
ATOM    615  N   PHE L  83      35.184  10.117  46.391  1.00 19.27           N  
ATOM    616  CA  PHE L  83      35.942  10.071  45.172  1.00 19.81           C  
ATOM    617  CB  PHE L  83      36.750   8.755  45.139  1.00 21.56           C  
ATOM    618  CG  PHE L  83      37.569   8.605  43.908  1.00 25.38           C  
ATOM    619  CD1 PHE L  83      37.028   7.989  42.803  1.00 27.19           C  
ATOM    620  CD2 PHE L  83      38.868   9.048  43.855  1.00 23.07           C  
ATOM    621  CE1 PHE L  83      37.764   7.825  41.654  1.00 29.19           C  
ATOM    622  CE2 PHE L  83      39.608   8.882  42.706  1.00 27.99           C  
ATOM    623  CZ  PHE L  83      39.061   8.273  41.601  1.00 28.23           C  
ATOM    624  C   PHE L  83      34.945  10.070  44.051  1.00 19.23           C  
ATOM    625  O   PHE L  83      34.235   9.086  43.861  1.00 20.94           O  
ATOM    626  N   ALA L  84      34.885  11.169  43.257  1.00 17.97           N  
ATOM    627  CA  ALA L  84      33.888  11.274  42.225  1.00 17.41           C  
ATOM    628  CB  ALA L  84      32.461  11.403  42.781  1.00 17.00           C  
ATOM    629  C   ALA L  84      34.150  12.518  41.429  1.00 16.92           C  
ATOM    630  O   ALA L  84      35.133  13.222  41.649  1.00 16.37           O  
ATOM    631  N   THR L  85      33.267  12.798  40.450  1.00 17.16           N  
ATOM    632  CA  THR L  85      33.379  13.968  39.629  1.00 16.93           C  
ATOM    633  CB  THR L  85      33.071  13.700  38.187  1.00 17.15           C  
ATOM    634  OG1 THR L  85      33.958  12.720  37.669  1.00 18.58           O  
ATOM    635  CG2 THR L  85      33.199  15.017  37.405  1.00 16.65           C  
ATOM    636  C   THR L  85      32.336  14.915  40.117  1.00 17.05           C  
ATOM    637  O   THR L  85      31.216  14.504  40.415  1.00 17.03           O  
ATOM    638  N   TYR L  86      32.681  16.214  40.222  1.00 16.04           N  
ATOM    639  CA  TYR L  86      31.745  17.179  40.719  1.00 15.23           C  
ATOM    640  CB  TYR L  86      32.266  17.957  41.935  1.00 14.88           C  
ATOM    641  CG  TYR L  86      32.401  16.983  43.050  1.00 15.56           C  
ATOM    642  CD1 TYR L  86      33.528  16.204  43.181  1.00 14.69           C  
ATOM    643  CD2 TYR L  86      31.387  16.852  43.965  1.00 15.31           C  
ATOM    644  CE1 TYR L  86      33.640  15.308  44.221  1.00 14.16           C  
ATOM    645  CE2 TYR L  86      31.494  15.959  45.002  1.00 14.88           C  
ATOM    646  CZ  TYR L  86      32.621  15.186  45.133  1.00 14.40           C  
ATOM    647  OH  TYR L  86      32.727  14.271  46.203  1.00 13.78           O  
ATOM    648  C   TYR L  86      31.492  18.179  39.637  1.00 15.50           C  
ATOM    649  O   TYR L  86      32.412  18.567  38.917  1.00 15.75           O  
ATOM    650  N   TYR L  87      30.217  18.599  39.479  1.00 15.20           N  
ATOM    651  CA  TYR L  87      29.901  19.561  38.460  1.00 14.94           C  
ATOM    652  CB  TYR L  87      28.981  19.065  37.320  1.00 14.04           C  
ATOM    653  CG  TYR L  87      29.472  17.833  36.628  1.00 14.62           C  
ATOM    654  CD1 TYR L  87      30.518  17.868  35.736  1.00 16.36           C  
ATOM    655  CD2 TYR L  87      28.878  16.618  36.880  1.00 15.19           C  
ATOM    656  CE1 TYR L  87      30.953  16.728  35.102  1.00 15.80           C  
ATOM    657  CE2 TYR L  87      29.307  15.472  36.249  1.00 14.71           C  
ATOM    658  CZ  TYR L  87      30.348  15.524  35.356  1.00 15.97           C  
ATOM    659  OH  TYR L  87      30.800  14.358  34.701  1.00 17.94           O  
ATOM    660  C   TYR L  87      29.093  20.660  39.087  1.00 16.07           C  
ATOM    661  O   TYR L  87      28.340  20.438  40.035  1.00 16.12           O  
ATOM    662  N   CYS L  88      29.246  21.890  38.557  1.00 17.10           N  
ATOM    663  CA  CYS L  88      28.455  23.011  38.968  1.00 17.11           C  
ATOM    664  CB  CYS L  88      29.291  24.264  39.342  0.89 17.30           C  
ATOM    665  SG  CYS L  88      30.446  24.813  38.045  0.89 20.22           S  
ATOM    666  C   CYS L  88      27.560  23.320  37.806  1.00 17.50           C  
ATOM    667  O   CYS L  88      27.902  23.022  36.660  1.00 17.46           O  
ATOM    668  N   GLN L  89      26.355  23.863  38.086  1.00 16.91           N  
ATOM    669  CA  GLN L  89      25.416  24.189  37.045  1.00 16.28           C  
ATOM    670  CB  GLN L  89      24.234  23.217  36.927  1.00 16.54           C  
ATOM    671  CG  GLN L  89      23.300  23.629  35.793  1.00 16.23           C  
ATOM    672  CD  GLN L  89      21.899  23.120  36.073  1.00 16.75           C  
ATOM    673  OE1 GLN L  89      21.693  22.140  36.783  1.00 17.64           O  
ATOM    674  NE2 GLN L  89      20.896  23.840  35.514  1.00 16.85           N  
ATOM    675  C   GLN L  89      24.780  25.496  37.403  1.00 16.42           C  
ATOM    676  O   GLN L  89      24.381  25.720  38.543  1.00 15.92           O  
ATOM    677  N   GLN L  90      24.638  26.382  36.403  1.00 16.25           N  
ATOM    678  CA  GLN L  90      24.046  27.671  36.602  1.00 15.98           C  
ATOM    679  CB  GLN L  90      24.846  28.753  35.848  1.00 14.96           C  
ATOM    680  CG  GLN L  90      24.143  30.086  35.628  1.00 16.69           C  
ATOM    681  CD  GLN L  90      23.376  29.960  34.317  1.00 16.73           C  
ATOM    682  OE1 GLN L  90      22.453  30.725  34.045  1.00 16.81           O  
ATOM    683  NE2 GLN L  90      23.765  28.961  33.480  1.00 15.60           N  
ATOM    684  C   GLN L  90      22.648  27.616  36.084  1.00 15.92           C  
ATOM    685  O   GLN L  90      22.394  27.070  35.013  1.00 15.51           O  
ATOM    686  N   TYR L  91      21.647  28.087  36.849  1.00 28.82           N  
ATOM    687  CA  TYR L  91      20.345  28.073  36.246  1.00 29.57           C  
ATOM    688  CB  TYR L  91      19.402  27.033  36.880  1.00 29.53           C  
ATOM    689  CG  TYR L  91      19.515  27.158  38.360  1.00 30.88           C  
ATOM    690  CD1 TYR L  91      18.768  28.070  39.070  1.00 35.26           C  
ATOM    691  CD2 TYR L  91      20.395  26.343  39.034  1.00 31.45           C  
ATOM    692  CE1 TYR L  91      18.901  28.158  40.438  1.00 37.53           C  
ATOM    693  CE2 TYR L  91      20.532  26.426  40.397  1.00 34.80           C  
ATOM    694  CZ  TYR L  91      19.782  27.336  41.101  1.00 36.67           C  
ATOM    695  OH  TYR L  91      19.922  27.422  42.502  1.00 36.26           O  
ATOM    696  C   TYR L  91      19.729  29.432  36.337  1.00 30.43           C  
ATOM    697  O   TYR L  91      18.529  29.554  36.579  1.00 30.36           O  
ATOM    698  N   ASN L  92      20.522  30.501  36.121  1.00 30.61           N  
ATOM    699  CA  ASN L  92      19.921  31.801  36.165  1.00 30.89           C  
ATOM    700  CB  ASN L  92      20.940  32.945  36.042  1.00 30.62           C  
ATOM    701  CG  ASN L  92      20.191  34.257  36.229  1.00 25.59           C  
ATOM    702  OD1 ASN L  92      20.218  34.857  37.302  1.00  6.55           O  
ATOM    703  ND2 ASN L  92      19.500  34.716  35.153  1.00  7.53           N  
ATOM    704  C   ASN L  92      19.003  31.893  34.999  1.00 30.86           C  
ATOM    705  O   ASN L  92      17.809  32.159  35.130  1.00 32.17           O  
ATOM    706  N   THR L  93      19.567  31.651  33.806  1.00 31.60           N  
ATOM    707  CA  THR L  93      18.779  31.630  32.620  1.00 34.05           C  
ATOM    708  CB  THR L  93      18.858  32.885  31.806  1.00 35.60           C  
ATOM    709  OG1 THR L  93      18.433  33.998  32.577  1.00  0.00           O  
ATOM    710  CG2 THR L  93      17.930  32.723  30.591  1.00  0.00           C  
ATOM    711  C   THR L  93      19.371  30.547  31.809  1.00 33.40           C  
ATOM    712  O   THR L  93      20.593  30.461  31.689  1.00 32.34           O  
ATOM    713  N   TYR L  94      18.546  29.654  31.239  1.00 33.79           N  
ATOM    714  CA  TYR L  94      19.202  28.619  30.502  1.00 32.98           C  
ATOM    715  CB  TYR L  94      20.092  29.120  29.347  1.00 33.91           C  
ATOM    716  CG  TYR L  94      19.181  29.679  28.307  1.00 34.08           C  
ATOM    717  CD1 TYR L  94      18.770  30.991  28.360  1.00 39.30           C  
ATOM    718  CD2 TYR L  94      18.730  28.883  27.278  1.00 40.02           C  
ATOM    719  CE1 TYR L  94      17.926  31.506  27.404  1.00 35.26           C  
ATOM    720  CE2 TYR L  94      17.886  29.393  26.320  1.00 35.18           C  
ATOM    721  CZ  TYR L  94      17.481  30.704  26.381  1.00 36.13           C  
ATOM    722  OH  TYR L  94      16.612  31.221  25.396  1.00 40.44           O  
ATOM    723  C   TYR L  94      20.019  27.784  31.445  1.00 32.27           C  
ATOM    724  O   TYR L  94      20.214  28.107  32.616  1.00 33.29           O  
ATOM    725  N   TRP L  95      20.436  26.594  30.991  1.00 31.43           N  
ATOM    726  CA  TRP L  95      21.201  25.797  31.898  1.00 32.02           C  
ATOM    727  CB  TRP L  95      20.574  24.418  32.117  1.00 29.96           C  
ATOM    728  CG  TRP L  95      19.148  24.500  32.585  1.00 26.71           C  
ATOM    729  CD2 TRP L  95      18.060  24.685  31.671  1.00 29.11           C  
ATOM    730  CD1 TRP L  95      18.606  24.438  33.834  1.00 24.63           C  
ATOM    731  NE1 TRP L  95      17.238  24.567  33.753  1.00 22.00           N  
ATOM    732  CE2 TRP L  95      16.891  24.721  32.425  1.00 26.52           C  
ATOM    733  CE3 TRP L  95      18.043  24.815  30.312  1.00 26.11           C  
ATOM    734  CZ2 TRP L  95      15.675  24.886  31.824  1.00 24.21           C  
ATOM    735  CZ3 TRP L  95      16.818  24.982  29.709  1.00 27.58           C  
ATOM    736  CH2 TRP L  95      15.656  25.015  30.452  1.00 26.70           C  
ATOM    737  C   TRP L  95      22.541  25.551  31.284  1.00 33.57           C  
ATOM    738  O   TRP L  95      22.636  25.223  30.102  1.00 37.45           O  
ATOM    739  N   THR L  96      23.619  25.729  32.071  1.00 17.32           N  
ATOM    740  CA  THR L  96      24.936  25.414  31.604  1.00 16.75           C  
ATOM    741  CB  THR L  96      25.754  26.625  31.256  1.00 17.69           C  
ATOM    742  OG1 THR L  96      25.926  27.437  32.409  1.00 17.86           O  
ATOM    743  CG2 THR L  96      25.041  27.428  30.153  1.00 18.24           C  
ATOM    744  C   THR L  96      25.640  24.722  32.731  1.00 17.31           C  
ATOM    745  O   THR L  96      25.432  25.046  33.898  1.00 16.29           O  
ATOM    746  N   PHE L  97      26.510  23.749  32.394  1.00 16.89           N  
ATOM    747  CA  PHE L  97      27.236  22.995  33.378  1.00 17.06           C  
ATOM    748  CB  PHE L  97      27.155  21.467  33.186  1.00 16.98           C  
ATOM    749  CG  PHE L  97      25.792  20.950  33.490  1.00 16.00           C  
ATOM    750  CD1 PHE L  97      24.756  21.087  32.595  1.00 16.24           C  
ATOM    751  CD2 PHE L  97      25.558  20.292  34.674  1.00 15.28           C  
ATOM    752  CE1 PHE L  97      23.508  20.592  32.892  1.00 15.74           C  
ATOM    753  CE2 PHE L  97      24.313  19.795  34.976  1.00 15.09           C  
ATOM    754  CZ  PHE L  97      23.281  19.948  34.084  1.00 15.47           C  
ATOM    755  C   PHE L  97      28.694  23.295  33.200  1.00 18.01           C  
ATOM    756  O   PHE L  97      29.127  23.731  32.135  1.00 18.16           O  
ATOM    757  N   GLY L  98      29.484  23.082  34.274  1.00 17.49           N  
ATOM    758  CA  GLY L  98      30.909  23.241  34.206  1.00 17.77           C  
ATOM    759  C   GLY L  98      31.454  21.948  33.681  1.00 18.05           C  
ATOM    760  O   GLY L  98      30.734  20.955  33.604  1.00 17.99           O  
ATOM    761  N   GLN L  99      32.756  21.934  33.327  1.00 18.42           N  
ATOM    762  CA  GLN L  99      33.412  20.784  32.763  1.00 19.27           C  
ATOM    763  CB  GLN L  99      34.834  21.049  32.224  1.00 20.53           C  
ATOM    764  CG  GLN L  99      35.887  21.403  33.277  1.00 24.83           C  
ATOM    765  CD  GLN L  99      35.836  22.899  33.531  0.88 27.52           C  
ATOM    766  OE1 GLN L  99      34.824  23.554  33.289  0.83 35.00           O  
ATOM    767  NE2 GLN L  99      36.971  23.460  34.022  0.83 35.93           N  
ATOM    768  C   GLN L  99      33.506  19.678  33.775  1.00 18.29           C  
ATOM    769  O   GLN L  99      33.481  18.504  33.409  1.00 18.57           O  
ATOM    770  N   GLY L 100      33.655  20.011  35.075  1.00 18.06           N  
ATOM    771  CA  GLY L 100      33.736  18.983  36.081  1.00 17.97           C  
ATOM    772  C   GLY L 100      35.092  18.968  36.720  1.00 17.93           C  
ATOM    773  O   GLY L 100      36.094  19.372  36.129  1.00 18.32           O  
ATOM    774  N   THR L 101      35.128  18.520  37.994  1.00 18.15           N  
ATOM    775  CA  THR L 101      36.357  18.382  38.724  1.00 18.46           C  
ATOM    776  CB  THR L 101      36.484  19.306  39.902  1.00 18.10           C  
ATOM    777  OG1 THR L 101      36.425  20.659  39.478  1.00 18.26           O  
ATOM    778  CG2 THR L 101      37.832  19.035  40.587  1.00 17.01           C  
ATOM    779  C   THR L 101      36.393  16.984  39.245  1.00 18.22           C  
ATOM    780  O   THR L 101      35.486  16.541  39.948  1.00 17.33           O  
ATOM    781  N   LYS L 102      37.467  16.246  38.920  1.00 18.88           N  
ATOM    782  CA  LYS L 102      37.527  14.887  39.356  1.00 20.02           C  
ATOM    783  CB  LYS L 102      38.081  13.950  38.272  1.00 21.13           C  
ATOM    784  CG  LYS L 102      38.018  12.480  38.676  1.00 24.52           C  
ATOM    785  CD  LYS L 102      38.046  11.519  37.490  0.90 25.90           C  
ATOM    786  CE  LYS L 102      38.165  10.048  37.893  0.90 26.36           C  
ATOM    787  NZ  LYS L 102      37.269   9.750  39.033  0.90 27.06           N1+
ATOM    788  C   LYS L 102      38.383  14.820  40.580  1.00 20.14           C  
ATOM    789  O   LYS L 102      39.520  15.291  40.593  1.00 20.62           O  
ATOM    790  N   VAL L 103      37.830  14.230  41.659  1.00 19.65           N  
ATOM    791  CA  VAL L 103      38.552  14.126  42.892  1.00 20.00           C  
ATOM    792  CB  VAL L 103      37.692  14.388  44.096  1.00 19.36           C  
ATOM    793  CG1 VAL L 103      38.506  14.104  45.371  1.00 18.25           C  
ATOM    794  CG2 VAL L 103      37.172  15.835  44.004  1.00 18.04           C  
ATOM    795  C   VAL L 103      39.100  12.738  42.977  1.00 21.16           C  
ATOM    796  O   VAL L 103      38.363  11.754  42.935  1.00 19.88           O  
ATOM    797  N   GLU L 104      40.439  12.641  43.107  1.00 22.51           N  
ATOM    798  CA  GLU L 104      41.099  11.370  43.146  1.00 24.72           C  
ATOM    799  CB  GLU L 104      42.164  11.184  42.052  1.00 25.95           C  
ATOM    800  CG  GLU L 104      41.572  11.021  40.652  1.00 29.69           C  
ATOM    801  CD  GLU L 104      42.699  11.079  39.630  0.88 37.50           C  
ATOM    802  OE1 GLU L 104      43.807  11.556  39.992  0.88 41.72           O  
ATOM    803  OE2 GLU L 104      42.465  10.652  38.469  0.88 39.48           O1-
ATOM    804  C   GLU L 104      41.793  11.206  44.457  1.00 25.44           C  
ATOM    805  O   GLU L 104      42.052  12.163  45.184  1.00 25.18           O  
ATOM    806  N   ILE L 105      42.103   9.942  44.782  1.00 26.27           N  
ATOM    807  CA  ILE L 105      42.733   9.595  46.014  1.00 27.73           C  
ATOM    808  CB  ILE L 105      42.213   8.295  46.542  1.00 27.88           C  
ATOM    809  CG1 ILE L 105      42.341   7.213  45.462  1.00 28.84           C  
ATOM    810  CG2 ILE L 105      40.780   8.519  47.052  1.00 27.86           C  
ATOM    811  CD1 ILE L 105      41.830   5.851  45.915  1.00 27.83           C  
ATOM    812  C   ILE L 105      44.211   9.556  45.830  1.00 28.62           C  
ATOM    813  O   ILE L 105      44.729   9.021  44.850  1.00 28.02           O  
ATOM    814  N   LYS L 106      44.922  10.195  46.780  1.00 29.89           N  
ATOM    815  CA  LYS L 106      46.352  10.236  46.757  1.00 31.24           C  
ATOM    816  CB  LYS L 106      46.945  11.237  47.766  1.00 31.98           C  
ATOM    817  CG  LYS L 106      48.457  11.423  47.622  1.00 31.00           C  
ATOM    818  CD  LYS L 106      48.984  12.673  48.329  1.00 33.35           C  
ATOM    819  CE  LYS L 106      50.474  12.935  48.097  0.88 35.59           C  
ATOM    820  NZ  LYS L 106      50.826  14.290  48.578  0.88 37.33           N1+
ATOM    821  C   LYS L 106      46.808   8.848  47.170  1.00 31.85           C  
ATOM    822  O   LYS L 106      46.408   8.421  48.287  1.00 32.17           O  
ATOM    823  OXT LYS L 106      47.554   8.201  46.388  1.00  0.00           O1-
TER     824      LYS L 106 
ATOM    825  N   GLU H 107       8.947   5.081  46.168  1.00 34.91           N1+
ATOM    826  CA  GLU H 107       9.955   6.118  45.851  1.00 34.47           C  
ATOM    827  CB  GLU H 107      11.365   5.503  45.815  1.00 34.31           C  
ATOM    828  CG  GLU H 107      12.463   6.559  45.681  0.88 37.08           C  
ATOM    829  CD  GLU H 107      13.806   5.871  45.469  0.88 38.10           C  
ATOM    830  OE1 GLU H 107      14.364   5.338  46.464  0.88 38.49           O  
ATOM    831  OE2 GLU H 107      14.294   5.878  44.308  0.88 38.94           O1-
ATOM    832  C   GLU H 107       9.685   6.739  44.518  1.00 32.71           C  
ATOM    833  O   GLU H 107       8.835   6.270  43.762  1.00 32.78           O  
ATOM    834  N   VAL H 108      10.406   7.837  44.212  1.00 31.11           N  
ATOM    835  CA  VAL H 108      10.245   8.518  42.958  1.00 29.22           C  
ATOM    836  CB  VAL H 108      10.498   9.995  43.051  1.00 28.35           C  
ATOM    837  CG1 VAL H 108      10.391  10.599  41.644  1.00 28.42           C  
ATOM    838  CG2 VAL H 108       9.525  10.602  44.071  1.00 28.10           C  
ATOM    839  C   VAL H 108      11.279   7.969  42.033  1.00 27.98           C  
ATOM    840  O   VAL H 108      12.463   7.941  42.371  1.00 27.96           O  
ATOM    841  N   GLN H 109      10.871   7.496  40.841  1.00 26.43           N  
ATOM    842  CA  GLN H 109      11.895   6.999  39.976  1.00 26.27           C  
ATOM    843  CB  GLN H 109      12.101   5.474  40.006  1.00 28.59           C  
ATOM    844  CG  GLN H 109      10.929   4.684  39.434  1.00 32.07           C  
ATOM    845  CD  GLN H 109      11.395   3.250  39.229  1.00 39.26           C  
ATOM    846  OE1 GLN H 109      10.783   2.494  38.475  1.00 41.62           O  
ATOM    847  NE2 GLN H 109      12.511   2.864  39.902  1.00 37.46           N  
ATOM    848  C   GLN H 109      11.583   7.369  38.560  1.00 24.24           C  
ATOM    849  O   GLN H 109      10.425   7.500  38.166  1.00 23.68           O  
ATOM    850  N   LEU H 110      12.654   7.589  37.774  1.00 22.91           N  
ATOM    851  CA  LEU H 110      12.560   7.845  36.367  1.00 21.94           C  
ATOM    852  CB  LEU H 110      13.286   9.125  35.904  1.00 21.23           C  
ATOM    853  CG  LEU H 110      12.590  10.454  36.262  1.00 20.77           C  
ATOM    854  CD1 LEU H 110      11.293  10.640  35.464  1.00 18.88           C  
ATOM    855  CD2 LEU H 110      12.370  10.599  37.769  1.00 19.19           C  
ATOM    856  C   LEU H 110      13.256   6.702  35.706  1.00 21.98           C  
ATOM    857  O   LEU H 110      14.434   6.454  35.967  1.00 22.04           O  
ATOM    858  N   LEU H 111      12.547   5.965  34.829  1.00 22.11           N  
ATOM    859  CA  LEU H 111      13.146   4.825  34.205  1.00 21.97           C  
ATOM    860  CB  LEU H 111      12.328   3.543  34.443  1.00 22.27           C  
ATOM    861  CG  LEU H 111      13.008   2.252  33.960  1.00 26.65           C  
ATOM    862  CD1 LEU H 111      14.289   1.969  34.760  1.00 27.43           C  
ATOM    863  CD2 LEU H 111      12.031   1.067  33.977  1.00 26.97           C  
ATOM    864  C   LEU H 111      13.178   5.096  32.737  1.00 21.17           C  
ATOM    865  O   LEU H 111      12.150   5.378  32.124  1.00 21.65           O  
ATOM    866  N   GLU H 112      14.373   4.998  32.126  1.00 21.04           N  
ATOM    867  CA  GLU H 112      14.503   5.327  30.738  1.00 21.71           C  
ATOM    868  CB  GLU H 112      15.708   6.241  30.485  1.00 22.81           C  
ATOM    869  CG  GLU H 112      15.597   7.560  31.249  1.00 23.36           C  
ATOM    870  CD  GLU H 112      17.000   8.114  31.398  1.00 23.41           C  
ATOM    871  OE1 GLU H 112      17.826   7.857  30.480  1.00 24.21           O  
ATOM    872  OE2 GLU H 112      17.276   8.782  32.428  1.00 23.01           O1-
ATOM    873  C   GLU H 112      14.712   4.066  29.967  1.00 22.00           C  
ATOM    874  O   GLU H 112      15.241   3.085  30.490  1.00 21.82           O  
ATOM    875  N   SER H 113      14.256   4.057  28.698  1.00 22.35           N  
ATOM    876  CA  SER H 113      14.412   2.916  27.837  1.00 22.90           C  
ATOM    877  CB  SER H 113      13.241   1.919  27.902  1.00 23.25           C  
ATOM    878  OG  SER H 113      13.177   1.292  29.173  1.00 25.46           O  
ATOM    879  C   SER H 113      14.433   3.428  26.431  1.00 22.22           C  
ATOM    880  O   SER H 113      14.177   4.607  26.189  1.00 22.28           O  
ATOM    881  N   GLY H 114      14.757   2.540  25.464  1.00 22.43           N  
ATOM    882  CA  GLY H 114      14.696   2.895  24.071  1.00 23.13           C  
ATOM    883  C   GLY H 114      16.046   3.159  23.466  1.00 23.31           C  
ATOM    884  O   GLY H 114      16.145   3.314  22.249  1.00 24.46           O  
ATOM    885  N   GLY H 115      17.130   3.211  24.262  1.00 23.76           N  
ATOM    886  CA  GLY H 115      18.409   3.504  23.670  1.00 23.91           C  
ATOM    887  C   GLY H 115      18.874   2.309  22.892  1.00 24.50           C  
ATOM    888  O   GLY H 115      18.385   1.196  23.079  1.00 24.82           O  
ATOM    889  N   GLY H 116      19.856   2.519  21.989  1.00 23.36           N  
ATOM    890  CA  GLY H 116      20.355   1.428  21.200  1.00 22.89           C  
ATOM    891  C   GLY H 116      21.290   1.968  20.158  1.00 22.48           C  
ATOM    892  O   GLY H 116      21.711   3.123  20.214  1.00 22.18           O  
ATOM    893  N   LEU H 117      21.640   1.118  19.168  1.00 22.45           N  
ATOM    894  CA  LEU H 117      22.551   1.476  18.117  1.00 22.90           C  
ATOM    895  CB  LEU H 117      23.440   0.300  17.671  1.00 22.46           C  
ATOM    896  CG  LEU H 117      24.421   0.662  16.542  1.00 22.66           C  
ATOM    897  CD1 LEU H 117      25.488   1.652  17.041  1.00 21.82           C  
ATOM    898  CD2 LEU H 117      25.013  -0.592  15.877  1.00 23.09           C  
ATOM    899  C   LEU H 117      21.746   1.868  16.918  1.00 23.90           C  
ATOM    900  O   LEU H 117      20.759   1.215  16.582  1.00 25.27           O  
ATOM    901  N   VAL H 118      22.142   2.973  16.246  1.00 23.94           N  
ATOM    902  CA  VAL H 118      21.440   3.397  15.069  1.00 25.29           C  
ATOM    903  CB  VAL H 118      20.475   4.518  15.313  1.00 25.64           C  
ATOM    904  CG1 VAL H 118      19.380   4.039  16.273  1.00 24.24           C  
ATOM    905  CG2 VAL H 118      21.263   5.729  15.833  1.00 26.56           C  
ATOM    906  C   VAL H 118      22.451   3.932  14.109  1.00 25.91           C  
ATOM    907  O   VAL H 118      23.492   4.450  14.506  1.00 25.19           O  
ATOM    908  N   GLN H 119      22.166   3.812  12.800  1.00 26.81           N  
ATOM    909  CA  GLN H 119      23.067   4.341  11.821  1.00 27.78           C  
ATOM    910  CB  GLN H 119      22.952   3.665  10.448  1.00 29.34           C  
ATOM    911  CG  GLN H 119      21.583   3.836   9.799  1.00 30.22           C  
ATOM    912  CD  GLN H 119      21.652   3.162   8.444  0.70 31.71           C  
ATOM    913  OE1 GLN H 119      21.107   2.077   8.253  0.70 32.53           O  
ATOM    914  NE2 GLN H 119      22.348   3.820   7.479  0.70 32.31           N  
ATOM    915  C   GLN H 119      22.776   5.800  11.674  1.00 26.79           C  
ATOM    916  O   GLN H 119      21.725   6.287  12.090  1.00 26.98           O  
ATOM    917  N   PRO H 120      23.706   6.520  11.112  1.00 26.18           N  
ATOM    918  CA  PRO H 120      23.507   7.930  10.947  1.00 25.29           C  
ATOM    919  CD  PRO H 120      25.112   6.187  11.276  1.00 25.79           C  
ATOM    920  CB  PRO H 120      24.865   8.494  10.537  1.00 25.76           C  
ATOM    921  CG  PRO H 120      25.865   7.528  11.202  1.00 26.06           C  
ATOM    922  C   PRO H 120      22.384   8.206  10.005  1.00 24.92           C  
ATOM    923  O   PRO H 120      22.244   7.497   9.009  1.00 25.55           O  
ATOM    924  N   GLY H 121      21.577   9.240  10.312  1.00 24.71           N  
ATOM    925  CA  GLY H 121      20.442   9.591   9.511  1.00 24.35           C  
ATOM    926  C   GLY H 121      19.254   8.880  10.078  1.00 24.11           C  
ATOM    927  O   GLY H 121      18.118   9.135   9.681  1.00 24.18           O  
ATOM    928  N   GLY H 122      19.485   7.983  11.055  1.00 24.08           N  
ATOM    929  CA  GLY H 122      18.410   7.203  11.599  1.00 24.08           C  
ATOM    930  C   GLY H 122      17.679   7.989  12.639  1.00 24.43           C  
ATOM    931  O   GLY H 122      18.006   9.141  12.930  1.00 23.63           O  
ATOM    932  N   SER H 123      16.639   7.355  13.220  1.00 24.43           N  
ATOM    933  CA  SER H 123      15.842   7.977  14.237  0.90 23.64           C  
ATOM    934  CB  SER H 123      14.437   8.370  13.761  0.90 23.96           C  
ATOM    935  OG  SER H 123      13.717   7.205  13.391  0.90 26.39           O  
ATOM    936  C   SER H 123      15.651   6.991  15.346  1.00 23.91           C  
ATOM    937  O   SER H 123      15.691   5.780  15.137  1.00 23.64           O  
ATOM    938  N   LEU H 124      15.466   7.508  16.576  1.00 23.47           N  
ATOM    939  CA  LEU H 124      15.245   6.657  17.705  0.92 22.89           C  
ATOM    940  CB  LEU H 124      16.564   6.312  18.423  0.92 22.55           C  
ATOM    941  CG  LEU H 124      16.436   5.265  19.539  0.92 22.53           C  
ATOM    942  CD1 LEU H 124      15.962   3.914  18.980  0.92 22.07           C  
ATOM    943  CD2 LEU H 124      17.746   5.150  20.334  0.92 22.54           C  
ATOM    944  C   LEU H 124      14.362   7.430  18.640  1.00 22.55           C  
ATOM    945  O   LEU H 124      14.396   8.661  18.646  1.00 21.98           O  
ATOM    946  N   ARG H 125      13.503   6.739  19.420  1.00 22.71           N  
ATOM    947  CA  ARG H 125      12.698   7.467  20.358  0.92 22.85           C  
ATOM    948  CB  ARG H 125      11.183   7.415  20.098  0.92 24.93           C  
ATOM    949  CG  ARG H 125      10.433   8.452  20.937  0.92 27.77           C  
ATOM    950  CD  ARG H 125       8.920   8.458  20.724  0.92 30.29           C  
ATOM    951  NE  ARG H 125       8.398   7.143  21.180  0.92 32.98           N  
ATOM    952  CZ  ARG H 125       7.092   7.037  21.566  0.92 33.94           C  
ATOM    953  NH1 ARG H 125       6.278   8.128  21.527  0.92 33.43           N1+
ATOM    954  NH2 ARG H 125       6.602   5.835  21.985  0.92 33.96           N  
ATOM    955  C   ARG H 125      12.962   6.919  21.726  1.00 22.55           C  
ATOM    956  O   ARG H 125      12.838   5.719  21.971  1.00 22.43           O  
ATOM    957  N   LEU H 126      13.369   7.813  22.649  1.00 21.90           N  
ATOM    958  CA  LEU H 126      13.667   7.473  24.011  1.00 21.28           C  
ATOM    959  CB  LEU H 126      14.699   8.433  24.630  1.00 20.56           C  
ATOM    960  CG  LEU H 126      16.062   8.439  23.910  1.00 21.27           C  
ATOM    961  CD1 LEU H 126      17.027   9.434  24.566  1.00 18.48           C  
ATOM    962  CD2 LEU H 126      16.663   7.029  23.831  1.00 21.10           C  
ATOM    963  C   LEU H 126      12.413   7.621  24.814  1.00 21.11           C  
ATOM    964  O   LEU H 126      11.542   8.418  24.468  1.00 20.64           O  
ATOM    965  N   SER H 127      12.290   6.845  25.915  1.00 21.27           N  
ATOM    966  CA  SER H 127      11.140   6.952  26.774  1.00 21.80           C  
ATOM    967  CB  SER H 127      10.214   5.724  26.730  1.00 21.76           C  
ATOM    968  OG  SER H 127       9.649   5.572  25.437  1.00 25.96           O  
ATOM    969  C   SER H 127      11.636   7.038  28.186  1.00 21.04           C  
ATOM    970  O   SER H 127      12.651   6.439  28.538  1.00 20.37           O  
ATOM    971  N   CYS H 128      10.929   7.813  29.034  1.00 21.70           N  
ATOM    972  CA  CYS H 128      11.279   7.932  30.423  1.00 21.71           C  
ATOM    973  CB  CYS H 128      11.949   9.289  30.748  1.00 21.36           C  
ATOM    974  SG  CYS H 128      12.277   9.559  32.517  1.00 23.21           S  
ATOM    975  C   CYS H 128       9.994   7.824  31.188  1.00 22.14           C  
ATOM    976  O   CYS H 128       9.131   8.694  31.085  1.00 22.05           O  
ATOM    977  N   ALA H 129       9.830   6.747  31.986  1.00 21.88           N  
ATOM    978  CA  ALA H 129       8.604   6.562  32.713  1.00 21.41           C  
ATOM    979  CB  ALA H 129       8.136   5.097  32.778  1.00 21.22           C  
ATOM    980  C   ALA H 129       8.826   7.025  34.116  1.00 20.79           C  
ATOM    981  O   ALA H 129       9.848   6.723  34.730  1.00 20.10           O  
ATOM    982  N   ALA H 130       7.855   7.778  34.664  1.00 20.98           N  
ATOM    983  CA  ALA H 130       8.023   8.311  35.983  1.00 20.14           C  
ATOM    984  CB  ALA H 130       7.799   9.830  36.063  1.00 20.19           C  
ATOM    985  C   ALA H 130       7.022   7.686  36.891  1.00 20.42           C  
ATOM    986  O   ALA H 130       5.947   7.272  36.462  1.00 19.01           O  
ATOM    987  N   SER H 131       7.384   7.568  38.186  1.00 19.97           N  
ATOM    988  CA  SER H 131       6.461   7.027  39.138  1.00 20.47           C  
ATOM    989  CB  SER H 131       6.573   5.504  39.294  1.00 21.68           C  
ATOM    990  OG  SER H 131       7.825   5.179  39.879  1.00 24.88           O  
ATOM    991  C   SER H 131       6.778   7.617  40.477  1.00 20.46           C  
ATOM    992  O   SER H 131       7.903   8.051  40.724  1.00 21.11           O  
ATOM    993  N   GLY H 132       5.778   7.719  41.376  1.00 44.28           N  
ATOM    994  CA  GLY H 132       6.066   8.201  42.702  1.00 44.91           C  
ATOM    995  C   GLY H 132       5.744   9.659  42.887  1.00 44.81           C  
ATOM    996  O   GLY H 132       5.847  10.164  44.004  1.00 45.71           O  
ATOM    997  N   PHE H 133       5.364  10.402  41.830  1.00 44.73           N  
ATOM    998  CA  PHE H 133       5.048  11.785  42.070  1.00 44.14           C  
ATOM    999  CB  PHE H 133       6.273  12.725  42.036  1.00 44.03           C  
ATOM   1000  CG  PHE H 133       6.902  12.701  40.683  1.00 44.21           C  
ATOM   1001  CD1 PHE H 133       6.503  13.578  39.703  1.00 43.58           C  
ATOM   1002  CD2 PHE H 133       7.901  11.801  40.395  1.00 42.84           C  
ATOM   1003  CE1 PHE H 133       7.086  13.558  38.457  1.00 42.71           C  
ATOM   1004  CE2 PHE H 133       8.487  11.776  39.150  1.00 42.77           C  
ATOM   1005  CZ  PHE H 133       8.080  12.655  38.178  1.00 42.70           C  
ATOM   1006  C   PHE H 133       4.062  12.235  41.043  1.00 43.89           C  
ATOM   1007  O   PHE H 133       3.752  11.504  40.104  1.00 44.01           O  
ATOM   1008  N   THR H 134       3.521  13.462  41.207  1.00 43.84           N  
ATOM   1009  CA  THR H 134       2.564  13.901  40.239  1.00 44.01           C  
ATOM   1010  CB  THR H 134       1.524  14.843  40.791  1.00 44.24           C  
ATOM   1011  OG1 THR H 134       0.509  15.059  39.824  1.00 44.49           O  
ATOM   1012  CG2 THR H 134       2.168  16.168  41.228  1.00 43.83           C  
ATOM   1013  C   THR H 134       3.331  14.509  39.105  1.00 43.78           C  
ATOM   1014  O   THR H 134       3.872  15.611  39.169  1.00 44.08           O  
ATOM   1015  N   PHE H 135       3.363  13.748  38.004  1.00 43.34           N  
ATOM   1016  CA  PHE H 135       4.120  13.997  36.814  1.00 42.71           C  
ATOM   1017  CB  PHE H 135       3.900  12.851  35.807  1.00 42.23           C  
ATOM   1018  CG  PHE H 135       4.691  13.059  34.564  1.00 42.18           C  
ATOM   1019  CD1 PHE H 135       6.060  12.921  34.582  1.00 41.48           C  
ATOM   1020  CD2 PHE H 135       4.065  13.345  33.373  1.00 41.73           C  
ATOM   1021  CE1 PHE H 135       6.800  13.095  33.438  1.00 40.57           C  
ATOM   1022  CE2 PHE H 135       4.799  13.520  32.225  1.00 41.81           C  
ATOM   1023  CZ  PHE H 135       6.169  13.397  32.257  1.00 41.37           C  
ATOM   1024  C   PHE H 135       3.699  15.292  36.192  1.00 42.56           C  
ATOM   1025  O   PHE H 135       4.538  16.076  35.753  1.00 41.11           O  
ATOM   1026  N   SER H 136       2.383  15.559  36.160  1.00 44.10           N  
ATOM   1027  CA  SER H 136       1.851  16.712  35.491  1.00 45.05           C  
ATOM   1028  CB  SER H 136       0.313  16.714  35.449  1.00 45.73           C  
ATOM   1029  OG  SER H 136      -0.210  16.773  36.766  1.00 47.48           O  
ATOM   1030  C   SER H 136       2.295  17.983  36.148  1.00 45.50           C  
ATOM   1031  O   SER H 136       2.207  19.047  35.542  1.00 45.96           O  
ATOM   1032  N   HIS H 137       2.723  17.930  37.419  1.00 45.55           N  
ATOM   1033  CA  HIS H 137       3.165  19.092  38.140  1.00 45.32           C  
ATOM   1034  ND1 HIS H 137       0.661  18.248  39.702  1.00 57.77           N  
ATOM   1035  CG  HIS H 137       1.708  19.014  40.166  1.00 49.57           C  
ATOM   1036  CB  HIS H 137       3.117  18.902  39.664  1.00 47.12           C  
ATOM   1037  NE2 HIS H 137      -0.188  19.620  41.232  1.00 58.17           N  
ATOM   1038  CD2 HIS H 137       1.171  19.845  41.102  1.00 56.87           C  
ATOM   1039  CE1 HIS H 137      -0.448  18.653  40.370  1.00 58.01           C  
ATOM   1040  C   HIS H 137       4.536  19.566  37.733  1.00 44.57           C  
ATOM   1041  O   HIS H 137       4.847  20.743  37.914  1.00 44.00           O  
ATOM   1042  N   TYR H 138       5.405  18.690  37.182  1.00 43.18           N  
ATOM   1043  CA  TYR H 138       6.780  19.095  37.024  1.00 41.63           C  
ATOM   1044  CB  TYR H 138       7.754  18.114  37.699  1.00 42.17           C  
ATOM   1045  CG  TYR H 138       7.466  18.134  39.160  1.00 42.53           C  
ATOM   1046  CD1 TYR H 138       6.373  17.469  39.668  1.00 42.27           C  
ATOM   1047  CD2 TYR H 138       8.297  18.804  40.025  1.00 42.49           C  
ATOM   1048  CE1 TYR H 138       6.102  17.488  41.015  1.00 42.66           C  
ATOM   1049  CE2 TYR H 138       8.033  18.825  41.373  1.00 42.88           C  
ATOM   1050  CZ  TYR H 138       6.931  18.170  41.870  1.00 43.24           C  
ATOM   1051  OH  TYR H 138       6.662  18.188  43.255  1.00 43.64           O  
ATOM   1052  C   TYR H 138       7.227  19.218  35.591  1.00 40.10           C  
ATOM   1053  O   TYR H 138       6.720  18.546  34.693  1.00 39.43           O  
ATOM   1054  N   ILE H 139       8.218  20.125  35.379  1.00 18.41           N  
ATOM   1055  CA  ILE H 139       8.855  20.398  34.128  1.00 18.04           C  
ATOM   1056  CB  ILE H 139       9.557  21.725  34.100  1.00 18.16           C  
ATOM   1057  CG1 ILE H 139       8.566  22.860  34.413  1.00  9.99           C  
ATOM   1058  CG2 ILE H 139      10.253  21.863  32.735  1.00 10.10           C  
ATOM   1059  CD1 ILE H 139       7.395  22.950  33.436  1.00 15.93           C  
ATOM   1060  C   ILE H 139       9.886  19.320  33.982  1.00 17.27           C  
ATOM   1061  O   ILE H 139      10.556  18.967  34.953  1.00 17.06           O  
ATOM   1062  N   MET H 140      10.012  18.733  32.772  1.00 17.30           N  
ATOM   1063  CA  MET H 140      10.922  17.639  32.583  1.00 16.89           C  
ATOM   1064  CB  MET H 140      10.227  16.352  32.116  1.00 17.89           C  
ATOM   1065  CG  MET H 140       9.221  15.830  33.146  1.00 17.77           C  
ATOM   1066  SD  MET H 140       9.942  15.394  34.760  1.00 20.91           S  
ATOM   1067  CE  MET H 140      10.770  13.884  34.186  1.00 17.48           C  
ATOM   1068  C   MET H 140      11.960  18.021  31.568  1.00 16.43           C  
ATOM   1069  O   MET H 140      11.720  18.849  30.690  1.00 15.73           O  
ATOM   1070  N   MET H 141      13.160  17.414  31.686  1.00 16.27           N  
ATOM   1071  CA  MET H 141      14.269  17.770  30.838  1.00 16.10           C  
ATOM   1072  CB  MET H 141      15.358  18.573  31.579  1.00 16.42           C  
ATOM   1073  CG  MET H 141      16.565  18.975  30.725  1.00 14.18           C  
ATOM   1074  SD  MET H 141      16.432  20.535  29.798  1.00  0.00           S  
ATOM   1075  CE  MET H 141      16.905  21.560  31.214  1.00  0.00           C  
ATOM   1076  C   MET H 141      14.980  16.538  30.378  1.00 16.40           C  
ATOM   1077  O   MET H 141      14.901  15.478  30.999  1.00 15.32           O  
ATOM   1078  N   TRP H 142      15.689  16.666  29.234  1.00 15.98           N  
ATOM   1079  CA  TRP H 142      16.556  15.642  28.735  1.00 16.62           C  
ATOM   1080  CB  TRP H 142      16.218  15.212  27.294  1.00 15.70           C  
ATOM   1081  CG  TRP H 142      14.867  14.543  27.146  1.00 16.76           C  
ATOM   1082  CD2 TRP H 142      14.643  13.138  27.362  1.00 16.59           C  
ATOM   1083  CD1 TRP H 142      13.659  15.077  26.806  1.00 17.68           C  
ATOM   1084  NE1 TRP H 142      12.695  14.095  26.792  1.00 17.41           N  
ATOM   1085  CE2 TRP H 142      13.290  12.897  27.134  1.00 17.08           C  
ATOM   1086  CE3 TRP H 142      15.497  12.133  27.721  1.00 17.29           C  
ATOM   1087  CZ2 TRP H 142      12.768  11.640  27.263  1.00 17.52           C  
ATOM   1088  CZ3 TRP H 142      14.967  10.869  27.851  1.00 16.69           C  
ATOM   1089  CH2 TRP H 142      13.627  10.625  27.626  1.00 17.60           C  
ATOM   1090  C   TRP H 142      17.930  16.254  28.734  1.00 16.71           C  
ATOM   1091  O   TRP H 142      18.121  17.366  28.238  1.00 16.90           O  
ATOM   1092  N   VAL H 143      18.920  15.553  29.330  1.00 17.37           N  
ATOM   1093  CA  VAL H 143      20.284  16.015  29.381  1.00 17.44           C  
ATOM   1094  CB  VAL H 143      20.750  16.342  30.774  1.00 18.48           C  
ATOM   1095  CG1 VAL H 143      22.231  16.738  30.726  1.00 18.33           C  
ATOM   1096  CG2 VAL H 143      19.848  17.443  31.357  1.00 19.48           C  
ATOM   1097  C   VAL H 143      21.126  14.876  28.884  1.00 17.52           C  
ATOM   1098  O   VAL H 143      20.793  13.716  29.120  1.00 16.53           O  
ATOM   1099  N   ARG H 144      22.240  15.168  28.171  1.00 17.96           N  
ATOM   1100  CA  ARG H 144      23.034  14.076  27.670  1.00 17.85           C  
ATOM   1101  CB  ARG H 144      23.037  13.917  26.141  1.00 17.42           C  
ATOM   1102  CG  ARG H 144      23.648  15.107  25.405  1.00 18.14           C  
ATOM   1103  CD  ARG H 144      24.044  14.793  23.963  1.00 19.08           C  
ATOM   1104  NE  ARG H 144      22.854  15.020  23.106  1.00 21.11           N  
ATOM   1105  CZ  ARG H 144      22.991  15.614  21.883  1.00 22.09           C  
ATOM   1106  NH1 ARG H 144      24.205  16.086  21.474  1.00 22.70           N1+
ATOM   1107  NH2 ARG H 144      21.907  15.730  21.070  1.00 19.73           N  
ATOM   1108  C   ARG H 144      24.466  14.261  28.066  1.00 18.15           C  
ATOM   1109  O   ARG H 144      24.901  15.350  28.440  1.00 18.52           O  
ATOM   1110  N   GLN H 145      25.232  13.152  28.019  1.00 18.07           N  
ATOM   1111  CA  GLN H 145      26.628  13.188  28.348  1.00 18.36           C  
ATOM   1112  CB  GLN H 145      26.915  12.580  29.733  1.00 17.86           C  
ATOM   1113  CG  GLN H 145      28.392  12.583  30.138  1.00 18.99           C  
ATOM   1114  CD  GLN H 145      28.515  11.910  31.501  1.00 20.26           C  
ATOM   1115  OE1 GLN H 145      27.963  10.837  31.730  1.00 22.89           O  
ATOM   1116  NE2 GLN H 145      29.260  12.558  32.435  1.00 19.19           N  
ATOM   1117  C   GLN H 145      27.365  12.354  27.348  1.00 18.75           C  
ATOM   1118  O   GLN H 145      27.228  11.131  27.333  1.00 17.64           O  
ATOM   1119  N   ALA H 146      28.187  13.001  26.495  1.00 20.30           N  
ATOM   1120  CA  ALA H 146      28.968  12.291  25.521  1.00 22.60           C  
ATOM   1121  CB  ALA H 146      29.559  13.193  24.423  1.00 21.63           C  
ATOM   1122  C   ALA H 146      30.107  11.658  26.253  1.00 24.29           C  
ATOM   1123  O   ALA H 146      30.483  12.114  27.333  1.00 23.56           O  
ATOM   1124  N   PRO H 147      30.678  10.617  25.710  1.00 26.74           N  
ATOM   1125  CA  PRO H 147      31.730   9.890  26.359  1.00 27.85           C  
ATOM   1126  CD  PRO H 147      30.218   9.986  24.486  1.00 27.41           C  
ATOM   1127  CB  PRO H 147      32.115   8.766  25.397  1.00 28.25           C  
ATOM   1128  CG  PRO H 147      30.876   8.596  24.496  1.00 28.42           C  
ATOM   1129  C   PRO H 147      32.883  10.788  26.665  1.00 28.76           C  
ATOM   1130  O   PRO H 147      33.413  11.414  25.748  1.00 28.24           O  
ATOM   1131  N   GLY H 148      33.303  10.847  27.943  1.00 29.26           N  
ATOM   1132  CA  GLY H 148      34.447  11.628  28.310  1.00 29.80           C  
ATOM   1133  C   GLY H 148      34.120  13.089  28.235  1.00 30.05           C  
ATOM   1134  O   GLY H 148      35.025  13.921  28.181  1.00 31.22           O  
ATOM   1135  N   LYS H 149      32.824  13.451  28.232  1.00 28.99           N  
ATOM   1136  CA  LYS H 149      32.481  14.843  28.146  1.00 28.21           C  
ATOM   1137  CB  LYS H 149      31.691  15.221  26.876  1.00 28.84           C  
ATOM   1138  CG  LYS H 149      32.534  15.267  25.598  1.00 30.96           C  
ATOM   1139  CD  LYS H 149      33.660  16.303  25.650  1.00 33.73           C  
ATOM   1140  CE  LYS H 149      34.476  16.405  24.360  1.00 35.59           C  
ATOM   1141  NZ  LYS H 149      35.561  17.399  24.525  1.00 35.55           N1+
ATOM   1142  C   LYS H 149      31.614  15.187  29.316  1.00 26.58           C  
ATOM   1143  O   LYS H 149      31.309  14.341  30.155  1.00 27.06           O  
ATOM   1144  N   GLY H 150      31.220  16.474  29.407  1.00 24.41           N  
ATOM   1145  CA  GLY H 150      30.398  16.942  30.485  1.00 22.77           C  
ATOM   1146  C   GLY H 150      28.957  16.786  30.107  1.00 21.47           C  
ATOM   1147  O   GLY H 150      28.626  16.181  29.090  1.00 20.90           O  
ATOM   1148  N   LEU H 151      28.057  17.354  30.937  1.00 20.49           N  
ATOM   1149  CA  LEU H 151      26.640  17.239  30.730  1.00 19.63           C  
ATOM   1150  CB  LEU H 151      25.861  17.203  32.055  1.00 19.75           C  
ATOM   1151  CG  LEU H 151      26.202  15.983  32.931  1.00 19.72           C  
ATOM   1152  CD1 LEU H 151      25.553  16.087  34.316  1.00 20.81           C  
ATOM   1153  CD2 LEU H 151      25.827  14.671  32.226  1.00 18.52           C  
ATOM   1154  C   LEU H 151      26.171  18.431  29.952  1.00 19.67           C  
ATOM   1155  O   LEU H 151      26.665  19.541  30.140  1.00 20.33           O  
ATOM   1156  N   GLU H 152      25.210  18.206  29.024  0.86 19.49           N  
ATOM   1157  CA  GLU H 152      24.639  19.273  28.244  0.86 19.61           C  
ATOM   1158  CB  GLU H 152      25.019  19.241  26.750  0.86 20.63           C  
ATOM   1159  CG  GLU H 152      24.392  18.065  25.994  0.86 23.65           C  
ATOM   1160  CD  GLU H 152      24.670  18.215  24.502  0.86 26.85           C  
ATOM   1161  OE1 GLU H 152      25.850  18.043  24.098  0.86 27.09           O  
ATOM   1162  OE2 GLU H 152      23.702  18.497  23.746  0.86 30.14           O1-
ATOM   1163  C   GLU H 152      23.145  19.104  28.278  0.86 19.45           C  
ATOM   1164  O   GLU H 152      22.649  17.991  28.112  0.86 19.58           O  
ATOM   1165  N   TRP H 153      22.371  20.195  28.498  1.00 18.25           N  
ATOM   1166  CA  TRP H 153      20.939  20.013  28.482  1.00 18.25           C  
ATOM   1167  CB  TRP H 153      20.108  21.108  29.175  1.00 17.65           C  
ATOM   1168  CG  TRP H 153      20.048  22.404  28.413  1.00 16.99           C  
ATOM   1169  CD2 TRP H 153      18.979  22.840  27.554  1.00 16.17           C  
ATOM   1170  CD1 TRP H 153      20.965  23.408  28.416  1.00 17.68           C  
ATOM   1171  NE1 TRP H 153      20.547  24.430  27.604  1.00 17.52           N  
ATOM   1172  CE2 TRP H 153      19.319  24.100  27.071  1.00 16.97           C  
ATOM   1173  CE3 TRP H 153      17.801  22.250  27.199  1.00 17.23           C  
ATOM   1174  CZ2 TRP H 153      18.495  24.789  26.227  1.00 17.57           C  
ATOM   1175  CZ3 TRP H 153      16.976  22.950  26.343  1.00 17.94           C  
ATOM   1176  CH2 TRP H 153      17.311  24.196  25.863  1.00 17.90           C  
ATOM   1177  C   TRP H 153      20.502  20.006  27.046  1.00 17.82           C  
ATOM   1178  O   TRP H 153      20.968  20.821  26.251  1.00 17.39           O  
ATOM   1179  N   VAL H 154      19.709  18.983  26.651  1.00 17.14           N  
ATOM   1180  CA  VAL H 154      19.157  18.853  25.326  1.00 17.47           C  
ATOM   1181  CB  VAL H 154      18.932  17.410  24.959  1.00 17.90           C  
ATOM   1182  CG1 VAL H 154      18.301  17.331  23.557  1.00 18.22           C  
ATOM   1183  CG2 VAL H 154      20.269  16.656  25.091  1.00 18.40           C  
ATOM   1184  C   VAL H 154      17.859  19.591  25.111  1.00 17.79           C  
ATOM   1185  O   VAL H 154      17.720  20.362  24.162  1.00 17.14           O  
ATOM   1186  N   SER H 155      16.857  19.363  25.996  1.00 18.48           N  
ATOM   1187  CA  SER H 155      15.551  19.931  25.761  1.00 18.61           C  
ATOM   1188  CB  SER H 155      14.786  19.207  24.641  1.00 18.97           C  
ATOM   1189  OG  SER H 155      13.516  19.808  24.451  1.00 25.56           O  
ATOM   1190  C   SER H 155      14.717  19.856  27.010  1.00 17.42           C  
ATOM   1191  O   SER H 155      14.952  19.029  27.889  1.00 17.74           O  
ATOM   1192  N   GLY H 156      13.686  20.728  27.107  1.00 18.37           N  
ATOM   1193  CA  GLY H 156      12.847  20.736  28.275  1.00 18.02           C  
ATOM   1194  C   GLY H 156      11.441  20.996  27.840  1.00 17.95           C  
ATOM   1195  O   GLY H 156      11.205  21.678  26.844  1.00 18.53           O  
ATOM   1196  N   ILE H 157      10.465  20.456  28.600  1.00 18.58           N  
ATOM   1197  CA  ILE H 157       9.072  20.600  28.293  1.00 18.45           C  
ATOM   1198  CB  ILE H 157       8.475  19.322  27.767  1.00 18.57           C  
ATOM   1199  CG1 ILE H 157       7.052  19.547  27.238  1.00 18.28           C  
ATOM   1200  CG2 ILE H 157       8.599  18.241  28.853  1.00 18.24           C  
ATOM   1201  CD1 ILE H 157       6.529  18.386  26.393  1.00 19.94           C  
ATOM   1202  C   ILE H 157       8.337  20.990  29.544  1.00 18.63           C  
ATOM   1203  O   ILE H 157       8.690  20.591  30.653  1.00 17.15           O  
ATOM   1204  N   TYR H 158       7.285  21.813  29.368  1.00 18.87           N  
ATOM   1205  CA  TYR H 158       6.436  22.296  30.419  1.00 19.38           C  
ATOM   1206  CB  TYR H 158       5.675  23.581  30.066  1.00 13.70           C  
ATOM   1207  CG  TYR H 158       6.681  24.665  30.235  1.00 13.91           C  
ATOM   1208  CD1 TYR H 158       7.741  24.790  29.366  1.00 12.91           C  
ATOM   1209  CD2 TYR H 158       6.564  25.560  31.271  1.00 13.55           C  
ATOM   1210  CE1 TYR H 158       8.672  25.789  29.527  1.00  6.06           C  
ATOM   1211  CE2 TYR H 158       7.491  26.562  31.437  1.00 14.54           C  
ATOM   1212  CZ  TYR H 158       8.548  26.679  30.567  1.00  7.52           C  
ATOM   1213  OH  TYR H 158       9.496  27.709  30.743  1.00  0.00           O  
ATOM   1214  C   TYR H 158       5.491  21.219  30.832  1.00 20.63           C  
ATOM   1215  O   TYR H 158       5.346  20.207  30.152  1.00 21.80           O  
ATOM   1216  N   SER H 159       5.019  21.338  32.089  1.00 20.81           N  
ATOM   1217  CA  SER H 159       4.248  20.329  32.752  1.00 22.16           C  
ATOM   1218  CB  SER H 159       3.710  20.820  34.103  1.00 28.12           C  
ATOM   1219  OG  SER H 159       2.761  21.856  33.901  1.00 33.72           O  
ATOM   1220  C   SER H 159       3.082  19.950  31.902  1.00 23.62           C  
ATOM   1221  O   SER H 159       2.810  18.768  31.697  1.00 24.70           O  
ATOM   1222  N   SER H 160       2.348  20.944  31.387  1.00 24.59           N  
ATOM   1223  CA  SER H 160       1.208  20.648  30.574  1.00 26.33           C  
ATOM   1224  CB  SER H 160       0.264  21.850  30.409  1.00 28.67           C  
ATOM   1225  OG  SER H 160       0.922  22.899  29.715  1.00 27.62           O  
ATOM   1226  C   SER H 160       1.664  20.236  29.213  1.00 27.68           C  
ATOM   1227  O   SER H 160       0.874  19.737  28.411  1.00 27.61           O  
ATOM   1228  N   GLY H 161       2.964  20.423  28.918  1.00 23.73           N  
ATOM   1229  CA  GLY H 161       3.400  20.238  27.569  1.00 24.19           C  
ATOM   1230  C   GLY H 161       2.992  21.556  26.996  1.00 24.24           C  
ATOM   1231  O   GLY H 161       2.498  22.399  27.731  1.00 24.79           O  
ATOM   1232  N   GLY H 162       3.173  21.824  25.701  1.00 24.68           N  
ATOM   1233  CA  GLY H 162       2.682  23.096  25.251  1.00 24.71           C  
ATOM   1234  C   GLY H 162       3.827  24.043  25.111  1.00 25.46           C  
ATOM   1235  O   GLY H 162       3.903  24.787  24.134  1.00 26.17           O  
ATOM   1236  N   ILE H 163       4.745  24.063  26.094  1.00 23.80           N  
ATOM   1237  CA  ILE H 163       5.920  24.865  25.879  1.00 22.88           C  
ATOM   1238  CB  ILE H 163       6.058  25.952  26.906  1.00 25.28           C  
ATOM   1239  CG1 ILE H 163       4.845  26.898  26.837  1.00  0.00           C  
ATOM   1240  CG2 ILE H 163       7.413  26.649  26.702  1.00  0.00           C  
ATOM   1241  CD1 ILE H 163       4.746  27.872  28.012  1.00  0.00           C  
ATOM   1242  C   ILE H 163       7.134  24.001  25.956  1.00 22.16           C  
ATOM   1243  O   ILE H 163       7.323  23.259  26.917  1.00 21.11           O  
ATOM   1244  N   THR H 164       7.994  24.072  24.917  1.00 22.06           N  
ATOM   1245  CA  THR H 164       9.186  23.280  24.928  1.00 21.70           C  
ATOM   1246  CB  THR H 164       9.046  22.034  24.099  1.00 21.16           C  
ATOM   1247  OG1 THR H 164      10.223  21.248  24.162  1.00 23.26           O  
ATOM   1248  CG2 THR H 164       8.714  22.423  22.655  1.00 20.60           C  
ATOM   1249  C   THR H 164      10.335  24.125  24.456  1.00 21.97           C  
ATOM   1250  O   THR H 164      10.145  25.127  23.765  1.00 21.74           O  
ATOM   1251  N   VAL H 165      11.570  23.751  24.861  0.90 20.81           N  
ATOM   1252  CA  VAL H 165      12.750  24.495  24.508  0.90 21.03           C  
ATOM   1253  CB  VAL H 165      13.292  25.302  25.656  0.90 20.88           C  
ATOM   1254  CG1 VAL H 165      14.570  26.014  25.189  1.00  0.00           C  
ATOM   1255  CG2 VAL H 165      12.198  26.261  26.155  1.00  0.00           C  
ATOM   1256  C   VAL H 165      13.813  23.516  24.100  0.90 20.49           C  
ATOM   1257  O   VAL H 165      13.881  22.408  24.634  0.90 19.82           O  
ATOM   1258  N   TYR H 166      14.679  23.905  23.133  1.00 19.99           N  
ATOM   1259  CA  TYR H 166      15.671  22.983  22.645  1.00 20.25           C  
ATOM   1260  CB  TYR H 166      15.368  22.466  21.222  1.00 19.71           C  
ATOM   1261  CG  TYR H 166      14.018  21.820  21.185  1.00 19.38           C  
ATOM   1262  CD1 TYR H 166      13.846  20.503  21.540  1.00 18.40           C  
ATOM   1263  CD2 TYR H 166      12.910  22.535  20.790  1.00 19.86           C  
ATOM   1264  CE1 TYR H 166      12.602  19.917  21.501  1.00 19.66           C  
ATOM   1265  CE2 TYR H 166      11.661  21.954  20.750  1.00 20.00           C  
ATOM   1266  CZ  TYR H 166      11.506  20.637  21.105  1.00 19.06           C  
ATOM   1267  OH  TYR H 166      10.235  20.021  21.070  1.00 18.35           O  
ATOM   1268  C   TYR H 166      17.003  23.673  22.553  1.00 20.48           C  
ATOM   1269  O   TYR H 166      17.083  24.886  22.357  1.00 20.20           O  
ATOM   1270  N   ALA H 167      18.094  22.891  22.708  1.00 20.93           N  
ATOM   1271  CA  ALA H 167      19.433  23.386  22.555  1.00 21.24           C  
ATOM   1272  CB  ALA H 167      20.511  22.429  23.091  1.00 20.03           C  
ATOM   1273  C   ALA H 167      19.663  23.551  21.086  1.00 22.53           C  
ATOM   1274  O   ALA H 167      19.043  22.873  20.269  1.00 22.56           O  
ATOM   1275  N   ASP H 168      20.591  24.451  20.719  1.00 23.84           N  
ATOM   1276  CA  ASP H 168      20.827  24.799  19.348  1.00 25.49           C  
ATOM   1277  CB  ASP H 168      21.902  25.892  19.202  1.00 27.95           C  
ATOM   1278  CG  ASP H 168      21.342  27.180  19.795  1.00 30.81           C  
ATOM   1279  OD1 ASP H 168      20.125  27.201  20.119  1.00 33.90           O  
ATOM   1280  OD2 ASP H 168      22.121  28.162  19.931  1.00 33.94           O1-
ATOM   1281  C   ASP H 168      21.276  23.602  18.559  1.00 25.45           C  
ATOM   1282  O   ASP H 168      20.896  23.449  17.400  1.00 26.72           O  
ATOM   1283  N   SER H 169      22.092  22.717  19.162  1.00 25.01           N  
ATOM   1284  CA  SER H 169      22.635  21.592  18.453  1.00 25.14           C  
ATOM   1285  CB  SER H 169      23.580  20.754  19.337  1.00 24.96           C  
ATOM   1286  OG  SER H 169      22.868  20.225  20.446  1.00 31.51           O  
ATOM   1287  C   SER H 169      21.545  20.683  17.946  1.00 24.93           C  
ATOM   1288  O   SER H 169      21.610  20.207  16.812  1.00 25.06           O  
ATOM   1289  N   VAL H 170      20.556  20.365  18.803  1.00 23.82           N  
ATOM   1290  CA  VAL H 170      19.458  19.475  18.502  1.00 23.12           C  
ATOM   1291  CB  VAL H 170      18.916  18.769  19.712  1.00 21.52           C  
ATOM   1292  CG1 VAL H 170      20.038  17.883  20.275  1.00 20.91           C  
ATOM   1293  CG2 VAL H 170      18.372  19.792  20.715  1.00 21.02           C  
ATOM   1294  C   VAL H 170      18.313  20.091  17.744  1.00 24.06           C  
ATOM   1295  O   VAL H 170      17.513  19.371  17.149  1.00 23.74           O  
ATOM   1296  N   LYS H 171      18.166  21.425  17.782  1.00 24.61           N  
ATOM   1297  CA  LYS H 171      17.004  22.098  17.254  1.00 25.87           C  
ATOM   1298  CB  LYS H 171      17.198  23.624  17.215  1.00 26.61           C  
ATOM   1299  CG  LYS H 171      15.975  24.414  16.755  0.80 27.69           C  
ATOM   1300  CD  LYS H 171      16.124  25.921  16.970  0.80 28.85           C  
ATOM   1301  CE  LYS H 171      15.893  26.365  18.414  0.80 29.23           C  
ATOM   1302  NZ  LYS H 171      16.192  27.808  18.544  0.80 30.51           N1+
ATOM   1303  C   LYS H 171      16.654  21.649  15.864  1.00 26.13           C  
ATOM   1304  O   LYS H 171      17.476  21.672  14.949  1.00 27.28           O  
ATOM   1305  N   GLY H 172      15.379  21.228  15.697  1.00 25.27           N  
ATOM   1306  CA  GLY H 172      14.796  20.843  14.442  1.00 25.42           C  
ATOM   1307  C   GLY H 172      14.800  19.351  14.319  1.00 25.34           C  
ATOM   1308  O   GLY H 172      13.867  18.761  13.773  1.00 26.84           O  
ATOM   1309  N   ARG H 173      15.891  18.712  14.771  1.00 23.50           N  
ATOM   1310  CA  ARG H 173      16.077  17.290  14.706  1.00 22.34           C  
ATOM   1311  CB  ARG H 173      17.566  16.951  14.796  1.00 22.49           C  
ATOM   1312  CG  ARG H 173      18.319  17.679  13.680  1.00 23.33           C  
ATOM   1313  CD  ARG H 173      19.828  17.492  13.709  1.00 22.98           C  
ATOM   1314  NE  ARG H 173      20.064  16.041  13.904  1.00 23.45           N  
ATOM   1315  CZ  ARG H 173      20.414  15.589  15.139  1.00 22.83           C  
ATOM   1316  NH1 ARG H 173      20.643  16.468  16.153  1.00 22.81           N1+
ATOM   1317  NH2 ARG H 173      20.532  14.246  15.355  1.00 22.36           N  
ATOM   1318  C   ARG H 173      15.318  16.532  15.762  1.00 21.35           C  
ATOM   1319  O   ARG H 173      14.781  15.455  15.500  1.00 21.33           O  
ATOM   1320  N   PHE H 174      15.251  17.081  16.989  1.00 20.17           N  
ATOM   1321  CA  PHE H 174      14.705  16.368  18.112  1.00 19.69           C  
ATOM   1322  CB  PHE H 174      15.620  16.493  19.339  1.00 18.57           C  
ATOM   1323  CG  PHE H 174      16.852  15.679  19.126  1.00 18.42           C  
ATOM   1324  CD1 PHE H 174      17.616  15.803  17.986  1.00 17.44           C  
ATOM   1325  CD2 PHE H 174      17.279  14.821  20.109  1.00 18.24           C  
ATOM   1326  CE1 PHE H 174      18.756  15.048  17.818  1.00 17.62           C  
ATOM   1327  CE2 PHE H 174      18.417  14.067  19.951  1.00 15.82           C  
ATOM   1328  CZ  PHE H 174      19.158  14.175  18.800  1.00 15.89           C  
ATOM   1329  C   PHE H 174      13.405  16.982  18.512  1.00 19.29           C  
ATOM   1330  O   PHE H 174      13.208  18.188  18.386  1.00 18.89           O  
ATOM   1331  N   THR H 175      12.466  16.140  18.989  1.00 19.29           N  
ATOM   1332  CA  THR H 175      11.222  16.641  19.497  1.00 18.64           C  
ATOM   1333  CB  THR H 175      10.030  16.353  18.635  1.00 19.00           C  
ATOM   1334  OG1 THR H 175       9.954  14.965  18.358  1.00 19.29           O  
ATOM   1335  CG2 THR H 175      10.116  17.170  17.345  1.00 17.88           C  
ATOM   1336  C   THR H 175      10.964  16.000  20.819  1.00 18.48           C  
ATOM   1337  O   THR H 175      11.116  14.789  20.985  1.00 18.50           O  
ATOM   1338  N   ILE H 176      10.541  16.816  21.806  1.00 18.41           N  
ATOM   1339  CA  ILE H 176      10.265  16.272  23.100  1.00 17.17           C  
ATOM   1340  CB  ILE H 176      10.853  17.024  24.261  1.00 16.24           C  
ATOM   1341  CG1 ILE H 176      10.181  18.373  24.491  1.00 15.59           C  
ATOM   1342  CG2 ILE H 176      12.355  17.179  24.013  1.00 15.63           C  
ATOM   1343  CD1 ILE H 176      10.646  18.985  25.809  1.00 15.74           C  
ATOM   1344  C   ILE H 176       8.785  16.328  23.277  1.00 17.27           C  
ATOM   1345  O   ILE H 176       8.125  17.250  22.801  1.00 17.15           O  
ATOM   1346  N   SER H 177       8.222  15.297  23.933  1.00 17.69           N  
ATOM   1347  CA  SER H 177       6.808  15.251  24.158  1.00 17.61           C  
ATOM   1348  CB  SER H 177       6.052  14.533  23.029  1.00 18.02           C  
ATOM   1349  OG  SER H 177       6.576  13.227  22.838  1.00 20.46           O  
ATOM   1350  C   SER H 177       6.570  14.496  25.424  1.00 17.86           C  
ATOM   1351  O   SER H 177       7.471  13.843  25.951  1.00 18.01           O  
ATOM   1352  N   ARG H 178       5.338  14.596  25.963  1.00 17.62           N  
ATOM   1353  CA  ARG H 178       5.020  13.905  27.176  1.00 18.54           C  
ATOM   1354  CB  ARG H 178       5.166  14.795  28.420  1.00 18.76           C  
ATOM   1355  CG  ARG H 178       4.267  16.027  28.353  1.00 20.30           C  
ATOM   1356  CD  ARG H 178       4.705  17.166  29.274  1.00 20.79           C  
ATOM   1357  NE  ARG H 178       4.369  16.803  30.678  1.00 20.79           N  
ATOM   1358  CZ  ARG H 178       5.360  16.645  31.603  1.00 19.02           C  
ATOM   1359  NH1 ARG H 178       6.668  16.618  31.227  1.00 19.06           N1+
ATOM   1360  NH2 ARG H 178       5.039  16.523  32.924  1.00 18.75           N  
ATOM   1361  C   ARG H 178       3.594  13.458  27.118  1.00 19.13           C  
ATOM   1362  O   ARG H 178       2.751  14.093  26.487  1.00 18.43           O  
ATOM   1363  N   ASP H 179       3.305  12.306  27.756  1.00 19.94           N  
ATOM   1364  CA  ASP H 179       1.950  11.849  27.864  1.00 20.94           C  
ATOM   1365  CB  ASP H 179       1.710  10.438  27.300  1.00 22.22           C  
ATOM   1366  CG  ASP H 179       0.208  10.172  27.275  1.00 22.68           C  
ATOM   1367  OD1 ASP H 179      -0.562  11.016  27.806  1.00 22.04           O  
ATOM   1368  OD2 ASP H 179      -0.187   9.111  26.722  1.00 24.31           O1-
ATOM   1369  C   ASP H 179       1.670  11.816  29.332  1.00 21.46           C  
ATOM   1370  O   ASP H 179       2.152  10.939  30.047  1.00 21.08           O  
ATOM   1371  N   ASN H 180       0.884  12.794  29.817  1.00 22.66           N  
ATOM   1372  CA  ASN H 180       0.598  12.930  31.216  1.00 24.21           C  
ATOM   1373  CB  ASN H 180      -0.121  14.248  31.557  1.00 23.68           C  
ATOM   1374  CG  ASN H 180       0.923  15.358  31.480  1.00 23.39           C  
ATOM   1375  OD1 ASN H 180       0.730  16.372  30.812  1.00 22.24           O  
ATOM   1376  ND2 ASN H 180       2.069  15.163  32.186  1.00 20.88           N  
ATOM   1377  C   ASN H 180      -0.217  11.770  31.697  1.00 25.51           C  
ATOM   1378  O   ASN H 180      -0.105  11.359  32.848  1.00 27.21           O  
ATOM   1379  N   SER H 181      -1.078  11.221  30.825  1.00 26.09           N  
ATOM   1380  CA  SER H 181      -1.907  10.113  31.195  1.00 26.21           C  
ATOM   1381  CB  SER H 181      -2.736   9.628  29.997  1.00 26.69           C  
ATOM   1382  OG  SER H 181      -3.404   8.422  30.322  1.00 27.33           O  
ATOM   1383  C   SER H 181      -1.033   8.969  31.622  1.00 26.52           C  
ATOM   1384  O   SER H 181      -1.273   8.345  32.656  1.00 26.81           O  
ATOM   1385  N   LYS H 182      -0.029   8.646  30.786  1.00 25.57           N  
ATOM   1386  CA  LYS H 182       0.943   7.602  30.979  1.00 25.07           C  
ATOM   1387  CB  LYS H 182       1.646   7.179  29.683  1.00 25.87           C  
ATOM   1388  CG  LYS H 182       0.731   6.406  28.734  1.00 27.12           C  
ATOM   1389  CD  LYS H 182       1.325   6.205  27.342  1.00 28.94           C  
ATOM   1390  CE  LYS H 182       0.537   5.209  26.491  1.00 31.77           C  
ATOM   1391  NZ  LYS H 182      -0.795   5.763  26.165  1.00 32.82           N1+
ATOM   1392  C   LYS H 182       2.004   7.983  31.971  1.00 24.10           C  
ATOM   1393  O   LYS H 182       2.695   7.113  32.502  1.00 24.58           O  
ATOM   1394  N   ASN H 183       2.201   9.290  32.224  1.00 23.02           N  
ATOM   1395  CA  ASN H 183       3.281   9.730  33.066  1.00 22.16           C  
ATOM   1396  CB  ASN H 183       3.266   9.150  34.491  1.00 23.00           C  
ATOM   1397  CG  ASN H 183       2.167   9.843  35.285  1.00 25.33           C  
ATOM   1398  OD1 ASN H 183       1.494  10.742  34.794  1.00 27.43           O  
ATOM   1399  ND2 ASN H 183       1.997   9.416  36.567  1.00 26.62           N  
ATOM   1400  C   ASN H 183       4.572   9.328  32.422  1.00 20.81           C  
ATOM   1401  O   ASN H 183       5.480   8.810  33.074  1.00 19.96           O  
ATOM   1402  N   THR H 184       4.676   9.570  31.099  1.00 19.93           N  
ATOM   1403  CA  THR H 184       5.863   9.212  30.377  1.00 19.67           C  
ATOM   1404  CB  THR H 184       5.618   8.115  29.386  1.00 20.55           C  
ATOM   1405  OG1 THR H 184       5.095   6.973  30.050  1.00 21.48           O  
ATOM   1406  CG2 THR H 184       6.947   7.751  28.708  1.00 19.80           C  
ATOM   1407  C   THR H 184       6.362  10.406  29.613  1.00 18.34           C  
ATOM   1408  O   THR H 184       5.586  11.257  29.179  1.00 18.46           O  
ATOM   1409  N   LEU H 185       7.700  10.487  29.446  1.00 17.80           N  
ATOM   1410  CA  LEU H 185       8.356  11.550  28.732  1.00 17.14           C  
ATOM   1411  CB  LEU H 185       9.434  12.253  29.585  1.00 16.38           C  
ATOM   1412  CG  LEU H 185      10.154  13.417  28.876  1.00 16.20           C  
ATOM   1413  CD1 LEU H 185       9.180  14.562  28.551  1.00 13.82           C  
ATOM   1414  CD2 LEU H 185      11.376  13.897  29.680  1.00 14.93           C  
ATOM   1415  C   LEU H 185       9.023  10.926  27.538  1.00 17.13           C  
ATOM   1416  O   LEU H 185       9.542   9.814  27.623  1.00 16.82           O  
ATOM   1417  N   TYR H 186       9.020  11.622  26.377  1.00 17.57           N  
ATOM   1418  CA  TYR H 186       9.584  11.035  25.193  1.00 18.18           C  
ATOM   1419  CB  TYR H 186       8.537  10.700  24.112  1.00 19.28           C  
ATOM   1420  CG  TYR H 186       7.521   9.749  24.644  1.00 20.73           C  
ATOM   1421  CD1 TYR H 186       7.804   8.410  24.794  1.00 22.41           C  
ATOM   1422  CD2 TYR H 186       6.264  10.205  24.968  1.00 21.73           C  
ATOM   1423  CE1 TYR H 186       6.847   7.547  25.276  1.00 22.85           C  
ATOM   1424  CE2 TYR H 186       5.304   9.348  25.449  1.00 22.45           C  
ATOM   1425  CZ  TYR H 186       5.595   8.015  25.607  1.00 22.68           C  
ATOM   1426  OH  TYR H 186       4.609   7.136  26.100  1.00 24.28           O  
ATOM   1427  C   TYR H 186      10.514  12.008  24.537  1.00 17.37           C  
ATOM   1428  O   TYR H 186      10.407  13.219  24.722  1.00 17.76           O  
ATOM   1429  N   LEU H 187      11.497  11.470  23.783  1.00 17.31           N  
ATOM   1430  CA  LEU H 187      12.352  12.289  22.976  1.00 17.77           C  
ATOM   1431  CB  LEU H 187      13.760  12.503  23.567  1.00 18.32           C  
ATOM   1432  CG  LEU H 187      14.647  13.462  22.749  1.00 17.62           C  
ATOM   1433  CD1 LEU H 187      13.991  14.844  22.598  1.00 15.80           C  
ATOM   1434  CD2 LEU H 187      16.056  13.556  23.358  1.00 16.14           C  
ATOM   1435  C   LEU H 187      12.475  11.604  21.650  1.00 18.37           C  
ATOM   1436  O   LEU H 187      12.956  10.474  21.563  1.00 18.70           O  
ATOM   1437  N   GLN H 188      12.014  12.276  20.576  1.00 19.00           N  
ATOM   1438  CA  GLN H 188      12.111  11.723  19.254  1.00 19.70           C  
ATOM   1439  CB  GLN H 188      10.934  12.112  18.337  1.00 20.67           C  
ATOM   1440  CG  GLN H 188      11.017  11.538  16.919  1.00 22.08           C  
ATOM   1441  CD  GLN H 188      10.650  10.064  16.970  1.00 22.42           C  
ATOM   1442  OE1 GLN H 188       9.713   9.670  17.662  1.00 24.13           O  
ATOM   1443  NE2 GLN H 188      11.410   9.221  16.221  1.00 23.82           N  
ATOM   1444  C   GLN H 188      13.347  12.304  18.658  1.00 20.12           C  
ATOM   1445  O   GLN H 188      13.492  13.521  18.559  1.00 19.23           O  
ATOM   1446  N   MET H 189      14.284  11.432  18.251  1.00 20.93           N  
ATOM   1447  CA  MET H 189      15.512  11.924  17.704  1.00 21.91           C  
ATOM   1448  CB  MET H 189      16.744  11.297  18.368  1.00 21.36           C  
ATOM   1449  CG  MET H 189      16.799  11.547  19.875  1.00 21.72           C  
ATOM   1450  SD  MET H 189      18.243  10.821  20.704  1.00 25.10           S  
ATOM   1451  CE  MET H 189      17.772   9.101  20.377  1.00 23.93           C  
ATOM   1452  C   MET H 189      15.540  11.540  16.262  1.00 22.94           C  
ATOM   1453  O   MET H 189      15.444  10.361  15.922  1.00 22.61           O  
ATOM   1454  N   ASN H 190      15.685  12.542  15.373  1.00 23.73           N  
ATOM   1455  CA  ASN H 190      15.710  12.281  13.962  1.00 24.31           C  
ATOM   1456  CB  ASN H 190      14.608  13.028  13.190  1.00 24.56           C  
ATOM   1457  CG  ASN H 190      13.258  12.561  13.714  1.00 25.43           C  
ATOM   1458  OD1 ASN H 190      13.071  11.391  14.042  1.00 27.71           O  
ATOM   1459  ND2 ASN H 190      12.286  13.509  13.804  1.00 24.82           N  
ATOM   1460  C   ASN H 190      17.016  12.796  13.441  1.00 24.39           C  
ATOM   1461  O   ASN H 190      17.702  13.557  14.121  1.00 24.29           O  
ATOM   1462  N   SER H 191      17.401  12.359  12.223  1.00 25.03           N  
ATOM   1463  CA  SER H 191      18.605  12.810  11.576  1.00 25.23           C  
ATOM   1464  CB  SER H 191      18.524  14.266  11.085  1.00 25.66           C  
ATOM   1465  OG  SER H 191      17.516  14.391  10.093  1.00 27.09           O  
ATOM   1466  C   SER H 191      19.754  12.694  12.525  1.00 24.61           C  
ATOM   1467  O   SER H 191      20.523  13.636  12.706  1.00 24.25           O  
ATOM   1468  N   LEU H 192      19.910  11.507  13.136  1.00 23.85           N  
ATOM   1469  CA  LEU H 192      20.934  11.288  14.115  1.00 23.83           C  
ATOM   1470  CB  LEU H 192      20.810   9.919  14.807  1.00 22.47           C  
ATOM   1471  CG  LEU H 192      19.588   9.811  15.738  1.00 22.62           C  
ATOM   1472  CD1 LEU H 192      19.463   8.404  16.337  1.00 21.33           C  
ATOM   1473  CD2 LEU H 192      19.635  10.885  16.836  1.00 21.29           C  
ATOM   1474  C   LEU H 192      22.285  11.376  13.482  1.00 24.83           C  
ATOM   1475  O   LEU H 192      22.493  10.960  12.343  1.00 25.67           O  
ATOM   1476  N   ARG H 193      23.238  11.950  14.248  1.00 24.89           N  
ATOM   1477  CA  ARG H 193      24.595  12.146  13.831  1.00 25.75           C  
ATOM   1478  CB  ARG H 193      25.036  13.617  13.839  1.00 26.56           C  
ATOM   1479  CG  ARG H 193      24.227  14.530  12.922  1.00 28.37           C  
ATOM   1480  CD  ARG H 193      24.449  16.007  13.245  1.00 29.81           C  
ATOM   1481  NE  ARG H 193      23.621  16.817  12.312  1.00 32.01           N  
ATOM   1482  CZ  ARG H 193      23.123  18.019  12.728  1.00 33.00           C  
ATOM   1483  NH1 ARG H 193      23.360  18.456  13.997  1.00 33.35           N1+
ATOM   1484  NH2 ARG H 193      22.387  18.782  11.866  1.00 33.94           N  
ATOM   1485  C   ARG H 193      25.462  11.493  14.856  1.00 25.20           C  
ATOM   1486  O   ARG H 193      25.032  11.185  15.965  1.00 24.84           O  
ATOM   1487  N   ALA H 194      26.738  11.294  14.497  1.00 25.31           N  
ATOM   1488  CA  ALA H 194      27.684  10.627  15.336  1.00 24.77           C  
ATOM   1489  CB  ALA H 194      29.063  10.498  14.669  1.00 26.15           C  
ATOM   1490  C   ALA H 194      27.859  11.391  16.613  1.00 23.84           C  
ATOM   1491  O   ALA H 194      28.001  10.794  17.679  1.00 24.03           O  
ATOM   1492  N   GLU H 195      27.847  12.737  16.546  1.00 23.70           N  
ATOM   1493  CA  GLU H 195      28.091  13.540  17.717  1.00 24.28           C  
ATOM   1494  CB  GLU H 195      28.335  15.040  17.461  1.00 25.27           C  
ATOM   1495  CG  GLU H 195      27.245  15.760  16.681  0.80 27.90           C  
ATOM   1496  CD  GLU H 195      27.716  15.847  15.241  0.80 30.21           C  
ATOM   1497  OE1 GLU H 195      28.855  15.382  14.964  0.80 30.76           O  
ATOM   1498  OE2 GLU H 195      26.948  16.384  14.403  0.80 30.99           O1-
ATOM   1499  C   GLU H 195      27.004  13.370  18.735  1.00 23.20           C  
ATOM   1500  O   GLU H 195      27.195  13.703  19.902  1.00 23.93           O  
ATOM   1501  N   ASP H 196      25.815  12.910  18.306  1.00 21.90           N  
ATOM   1502  CA  ASP H 196      24.677  12.676  19.159  1.00 19.89           C  
ATOM   1503  CB  ASP H 196      23.396  12.389  18.362  1.00 19.46           C  
ATOM   1504  CG  ASP H 196      22.998  13.686  17.672  1.00 20.52           C  
ATOM   1505  OD1 ASP H 196      22.816  14.709  18.383  1.00 21.37           O  
ATOM   1506  OD2 ASP H 196      22.892  13.672  16.418  1.00 20.36           O1-
ATOM   1507  C   ASP H 196      24.934  11.519  20.089  1.00 19.70           C  
ATOM   1508  O   ASP H 196      24.175  11.300  21.032  1.00 19.60           O  
ATOM   1509  N   THR H 197      25.958  10.689  19.820  1.00 19.66           N  
ATOM   1510  CA  THR H 197      26.215   9.561  20.676  1.00 18.97           C  
ATOM   1511  CB  THR H 197      27.391   8.742  20.228  1.00 18.99           C  
ATOM   1512  OG1 THR H 197      27.168   8.281  18.904  1.00 19.76           O  
ATOM   1513  CG2 THR H 197      27.560   7.544  21.178  1.00 18.00           C  
ATOM   1514  C   THR H 197      26.469  10.034  22.077  1.00 19.09           C  
ATOM   1515  O   THR H 197      27.288  10.920  22.321  1.00 18.79           O  
ATOM   1516  N   ALA H 198      25.730   9.453  23.047  1.00 18.37           N  
ATOM   1517  CA  ALA H 198      25.922   9.832  24.416  1.00 17.79           C  
ATOM   1518  CB  ALA H 198      25.668  11.325  24.688  1.00 18.19           C  
ATOM   1519  C   ALA H 198      24.947   9.080  25.256  1.00 17.43           C  
ATOM   1520  O   ALA H 198      24.097   8.347  24.750  1.00 17.18           O  
ATOM   1521  N   VAL H 199      25.098   9.212  26.587  1.00 15.99           N  
ATOM   1522  CA  VAL H 199      24.141   8.651  27.485  1.00 15.44           C  
ATOM   1523  CB  VAL H 199      24.715   8.309  28.828  1.00 14.78           C  
ATOM   1524  CG1 VAL H 199      23.584   7.811  29.741  1.00 14.62           C  
ATOM   1525  CG2 VAL H 199      25.844   7.285  28.625  1.00 15.42           C  
ATOM   1526  C   VAL H 199      23.128   9.734  27.675  1.00 15.88           C  
ATOM   1527  O   VAL H 199      23.488  10.877  27.953  1.00 16.44           O  
ATOM   1528  N   TYR H 200      21.829   9.404  27.533  1.00 16.29           N  
ATOM   1529  CA  TYR H 200      20.796  10.391  27.651  1.00 15.71           C  
ATOM   1530  CB  TYR H 200      19.736  10.318  26.539  1.00 15.12           C  
ATOM   1531  CG  TYR H 200      20.322  10.855  25.278  1.00 16.14           C  
ATOM   1532  CD1 TYR H 200      21.265  10.148  24.570  1.00 16.51           C  
ATOM   1533  CD2 TYR H 200      19.911  12.076  24.794  1.00 15.82           C  
ATOM   1534  CE1 TYR H 200      21.784  10.665  23.407  1.00 15.58           C  
ATOM   1535  CE2 TYR H 200      20.428  12.597  23.630  1.00 17.18           C  
ATOM   1536  CZ  TYR H 200      21.372  11.884  22.931  1.00 16.01           C  
ATOM   1537  OH  TYR H 200      21.922  12.384  21.734  1.00 16.30           O  
ATOM   1538  C   TYR H 200      20.087  10.157  28.939  1.00 15.41           C  
ATOM   1539  O   TYR H 200      19.724   9.029  29.269  1.00 14.89           O  
ATOM   1540  N   TYR H 201      19.885  11.249  29.703  1.00 15.42           N  
ATOM   1541  CA  TYR H 201      19.256  11.163  30.987  1.00 15.90           C  
ATOM   1542  CB  TYR H 201      20.082  11.779  32.134  1.00 15.96           C  
ATOM   1543  CG  TYR H 201      21.351  11.035  32.388  1.00 16.20           C  
ATOM   1544  CD1 TYR H 201      21.360   9.909  33.180  1.00 15.46           C  
ATOM   1545  CD2 TYR H 201      22.542  11.480  31.858  1.00 16.93           C  
ATOM   1546  CE1 TYR H 201      22.533   9.232  33.425  1.00 16.08           C  
ATOM   1547  CE2 TYR H 201      23.718  10.808  32.100  1.00 16.67           C  
ATOM   1548  CZ  TYR H 201      23.714   9.680  32.885  1.00 16.54           C  
ATOM   1549  OH  TYR H 201      24.915   8.983  33.139  1.00 18.60           O  
ATOM   1550  C   TYR H 201      18.015  12.002  30.960  1.00 17.01           C  
ATOM   1551  O   TYR H 201      17.983  13.073  30.354  1.00 17.23           O  
ATOM   1552  N   CYS H 202      16.941  11.505  31.605  1.00 17.47           N  
ATOM   1553  CA  CYS H 202      15.772  12.311  31.789  1.00 17.84           C  
ATOM   1554  CB  CYS H 202      14.425  11.561  31.612  1.00 19.34           C  
ATOM   1555  SG  CYS H 202      14.249  10.069  32.639  1.00 22.68           S  
ATOM   1556  C   CYS H 202      15.893  12.840  33.183  1.00 16.80           C  
ATOM   1557  O   CYS H 202      16.431  12.171  34.066  1.00 17.45           O  
ATOM   1558  N   ALA H 203      15.437  14.088  33.404  1.00 16.24           N  
ATOM   1559  CA  ALA H 203      15.592  14.699  34.693  1.00 16.01           C  
ATOM   1560  CB  ALA H 203      16.774  15.677  34.763  1.00 14.52           C  
ATOM   1561  C   ALA H 203      14.363  15.486  35.008  1.00 15.88           C  
ATOM   1562  O   ALA H 203      13.685  16.029  34.138  1.00 16.77           O  
ATOM   1563  N   TYR H 204      14.101  15.601  36.315  1.00 16.02           N  
ATOM   1564  CA  TYR H 204      12.933  16.182  36.900  1.00 16.05           C  
ATOM   1565  CB  TYR H 204      12.469  15.106  37.903  1.00 10.80           C  
ATOM   1566  CG  TYR H 204      11.468  15.431  38.944  1.00  8.97           C  
ATOM   1567  CD1 TYR H 204      10.133  15.594  38.676  1.00  0.00           C  
ATOM   1568  CD2 TYR H 204      11.898  15.485  40.244  1.00  0.00           C  
ATOM   1569  CE1 TYR H 204       9.263  15.861  39.709  1.00  0.00           C  
ATOM   1570  CE2 TYR H 204      11.043  15.750  41.279  1.00  0.00           C  
ATOM   1571  CZ  TYR H 204       9.717  15.940  41.007  1.00 15.72           C  
ATOM   1572  OH  TYR H 204       8.839  16.205  42.074  1.00  0.00           O  
ATOM   1573  C   TYR H 204      13.334  17.489  37.525  1.00 16.50           C  
ATOM   1574  O   TYR H 204      14.350  17.581  38.213  1.00 16.30           O  
ATOM   1575  N   ARG H 205      12.556  18.560  37.251  1.00 16.73           N  
ATOM   1576  CA  ARG H 205      12.892  19.863  37.766  1.00 16.84           C  
ATOM   1577  CB  ARG H 205      12.045  21.003  37.172  1.00 16.80           C  
ATOM   1578  CG  ARG H 205      12.329  21.294  35.702  1.00 19.60           C  
ATOM   1579  CD  ARG H 205      13.777  21.714  35.449  1.00  0.00           C  
ATOM   1580  NE  ARG H 205      13.903  22.016  33.998  1.00  0.00           N  
ATOM   1581  CZ  ARG H 205      13.839  20.991  33.097  1.00 38.19           C  
ATOM   1582  NH1 ARG H 205      13.604  19.723  33.536  1.00  0.00           N1+
ATOM   1583  NH2 ARG H 205      13.992  21.234  31.762  1.00  0.00           N  
ATOM   1584  C   ARG H 205      12.633  19.865  39.236  1.00 17.51           C  
ATOM   1585  O   ARG H 205      11.605  19.361  39.685  1.00 17.14           O  
ATOM   1586  N   ARG H 206      13.148  20.911  39.895  1.00 32.30           N  
ATOM   1587  CA  ARG H 206      12.226  21.286  40.956  1.00 33.37           C  
ATOM   1588  CB  ARG H 206      12.768  21.348  42.390  1.00 34.31           C  
ATOM   1589  CG  ARG H 206      12.833  19.965  43.035  1.00 32.87           C  
ATOM   1590  CD  ARG H 206      12.819  19.986  44.564  1.00 33.17           C  
ATOM   1591  NE  ARG H 206      14.080  20.630  45.012  1.00 35.96           N  
ATOM   1592  CZ  ARG H 206      14.480  20.481  46.306  1.00 37.10           C  
ATOM   1593  NH1 ARG H 206      13.724  19.748  47.175  1.00 39.40           N1+
ATOM   1594  NH2 ARG H 206      15.639  21.065  46.723  1.00 36.28           N  
ATOM   1595  C   ARG H 206      11.716  22.659  40.539  1.00 33.69           C  
ATOM   1596  O   ARG H 206      12.448  23.400  39.886  1.00 34.43           O  
ATOM   1597  N   ILE H 207      10.433  23.035  40.805  1.00 33.76           N  
ATOM   1598  CA  ILE H 207      10.022  24.369  40.416  1.00 36.09           C  
ATOM   1599  CB  ILE H 207       9.413  24.517  39.028  1.00 35.77           C  
ATOM   1600  CG1 ILE H 207       8.082  23.768  38.847  1.00 27.43           C  
ATOM   1601  CG2 ILE H 207      10.473  24.107  37.993  1.00 25.60           C  
ATOM   1602  CD1 ILE H 207       7.381  24.121  37.529  1.00 38.06           C  
ATOM   1603  C   ILE H 207       9.069  24.921  41.428  1.00 36.78           C  
ATOM   1604  O   ILE H 207       8.799  24.300  42.454  1.00 37.36           O  
ATOM   1605  N   GLY H 208       8.586  26.154  41.175  1.00 37.86           N  
ATOM   1606  CA  GLY H 208       7.644  26.818  42.029  0.90 39.31           C  
ATOM   1607  C   GLY H 208       8.369  27.918  42.722  1.00 40.59           C  
ATOM   1608  O   GLY H 208       7.855  29.023  42.885  1.00 40.81           O  
ATOM   1609  N   VAL H 209       9.611  27.637  43.138  1.00 41.21           N  
ATOM   1610  CA  VAL H 209      10.422  28.644  43.754  1.00 42.54           C  
ATOM   1611  CB  VAL H 209      10.731  28.389  45.199  1.00 44.15           C  
ATOM   1612  CG1 VAL H 209       9.423  28.393  46.010  1.00 71.17           C  
ATOM   1613  CG2 VAL H 209      11.525  27.077  45.290  1.00 57.40           C  
ATOM   1614  C   VAL H 209      11.720  28.548  43.026  1.00 42.20           C  
ATOM   1615  O   VAL H 209      12.070  27.485  42.515  1.00 42.57           O  
ATOM   1616  N   PRO H 210      12.435  29.623  42.937  1.00 40.21           N  
ATOM   1617  CA  PRO H 210      13.686  29.572  42.239  1.00 39.95           C  
ATOM   1618  CD  PRO H 210      11.828  30.943  42.892  1.00  0.00           C  
ATOM   1619  CB  PRO H 210      14.102  31.030  42.043  1.00 37.93           C  
ATOM   1620  CG  PRO H 210      12.765  31.796  42.020  1.00 24.47           C  
ATOM   1621  C   PRO H 210      14.682  28.748  42.984  1.00 40.11           C  
ATOM   1622  O   PRO H 210      15.685  28.344  42.400  1.00 39.92           O  
ATOM   1623  N   ARG H 211      14.444  28.511  44.284  1.00 38.55           N  
ATOM   1624  CA  ARG H 211      15.373  27.769  45.083  1.00 38.38           C  
ATOM   1625  CB  ARG H 211      14.991  27.776  46.571  1.00 39.56           C  
ATOM   1626  CG  ARG H 211      15.001  29.184  47.173  1.00 41.69           C  
ATOM   1627  CD  ARG H 211      14.556  29.243  48.637  1.00 42.20           C  
ATOM   1628  NE  ARG H 211      15.777  29.255  49.490  1.00  0.00           N  
ATOM   1629  CZ  ARG H 211      16.310  28.084  49.946  1.00  0.00           C  
ATOM   1630  NH1 ARG H 211      15.744  26.890  49.601  1.00  0.00           N1+
ATOM   1631  NH2 ARG H 211      17.412  28.107  50.751  1.00  0.00           N  
ATOM   1632  C   ARG H 211      15.398  26.352  44.623  1.00 37.90           C  
ATOM   1633  O   ARG H 211      16.457  25.730  44.582  1.00 40.19           O  
ATOM   1634  N   ARG H 212      14.201  25.814  44.313  1.00 37.36           N  
ATOM   1635  CA  ARG H 212      13.975  24.464  43.891  1.00 36.44           C  
ATOM   1636  CB  ARG H 212      12.492  24.059  43.907  1.00 29.72           C  
ATOM   1637  CG  ARG H 212      11.857  24.151  45.294  1.00 30.67           C  
ATOM   1638  CD  ARG H 212      10.447  23.564  45.375  1.00 33.92           C  
ATOM   1639  NE  ARG H 212      10.531  22.333  46.210  1.00  0.00           N  
ATOM   1640  CZ  ARG H 212       9.385  21.767  46.688  1.00  0.00           C  
ATOM   1641  NH1 ARG H 212       8.174  22.289  46.333  1.00  0.00           N1+
ATOM   1642  NH2 ARG H 212       9.449  20.691  47.526  1.00  0.00           N  
ATOM   1643  C   ARG H 212      14.457  24.249  42.498  1.00 36.07           C  
ATOM   1644  O   ARG H 212      14.819  23.133  42.145  1.00 36.91           O  
ATOM   1645  N   ASP H 213      14.456  25.289  41.646  1.00 33.59           N  
ATOM   1646  CA  ASP H 213      14.721  24.989  40.268  1.00 33.75           C  
ATOM   1647  CB  ASP H 213      14.456  26.169  39.306  1.00 33.43           C  
ATOM   1648  CG  ASP H 213      14.190  25.614  37.903  1.00 35.42           C  
ATOM   1649  OD1 ASP H 213      14.997  24.775  37.420  1.00 32.30           O  
ATOM   1650  OD2 ASP H 213      13.158  26.011  37.300  1.00 34.05           O1-
ATOM   1651  C   ASP H 213      16.130  24.477  40.089  1.00 32.75           C  
ATOM   1652  O   ASP H 213      17.087  25.248  40.054  1.00 32.18           O  
ATOM   1653  N   GLU H 214      16.268  23.130  39.987  1.00 32.62           N  
ATOM   1654  CA  GLU H 214      17.489  22.397  39.752  1.00 32.89           C  
ATOM   1655  CB  GLU H 214      18.398  22.183  40.980  1.00 32.03           C  
ATOM   1656  CG  GLU H 214      18.018  20.993  41.872  1.00 29.24           C  
ATOM   1657  CD  GLU H 214      16.793  21.328  42.703  1.00 40.17           C  
ATOM   1658  OE1 GLU H 214      16.870  22.281  43.524  1.00  0.00           O  
ATOM   1659  OE2 GLU H 214      15.753  20.639  42.520  1.00  0.00           O1-
ATOM   1660  C   GLU H 214      17.025  21.023  39.354  1.00 31.06           C  
ATOM   1661  O   GLU H 214      15.824  20.764  39.337  1.00 31.17           O  
ATOM   1662  N   PHE H 215      17.929  20.088  38.996  1.00 29.99           N  
ATOM   1663  CA  PHE H 215      17.376  18.804  38.657  1.00 30.89           C  
ATOM   1664  CB  PHE H 215      18.058  18.128  37.454  1.00 28.83           C  
ATOM   1665  CG  PHE H 215      17.824  18.957  36.237  1.00 29.24           C  
ATOM   1666  CD1 PHE H 215      16.631  18.893  35.554  1.00 28.49           C  
ATOM   1667  CD2 PHE H 215      18.815  19.789  35.768  1.00 27.69           C  
ATOM   1668  CE1 PHE H 215      16.433  19.661  34.430  1.00 27.70           C  
ATOM   1669  CE2 PHE H 215      18.620  20.558  34.645  1.00 28.16           C  
ATOM   1670  CZ  PHE H 215      17.425  20.498  33.972  1.00 27.67           C  
ATOM   1671  C   PHE H 215      17.565  17.888  39.825  1.00 31.64           C  
ATOM   1672  O   PHE H 215      18.645  17.332  40.024  1.00 30.46           O  
ATOM   1673  N   ASP H 216      16.507  17.726  40.647  1.00 30.99           N  
ATOM   1674  CA  ASP H 216      16.580  16.868  41.794  1.00 30.15           C  
ATOM   1675  CB  ASP H 216      15.552  17.184  42.902  1.00 31.26           C  
ATOM   1676  CG  ASP H 216      14.143  17.003  42.372  1.00 32.93           C  
ATOM   1677  OD1 ASP H 216      13.993  16.979  41.124  1.00 31.29           O  
ATOM   1678  OD2 ASP H 216      13.204  16.896  43.205  1.00 32.95           O1-
ATOM   1679  C   ASP H 216      16.540  15.397  41.446  1.00 31.51           C  
ATOM   1680  O   ASP H 216      17.229  14.632  42.122  1.00 33.65           O  
ATOM   1681  N   ILE H 217      15.758  14.933  40.425  1.00 16.30           N  
ATOM   1682  CA  ILE H 217      15.766  13.507  40.233  1.00 17.35           C  
ATOM   1683  CB  ILE H 217      14.422  12.871  40.445  1.00 17.99           C  
ATOM   1684  CG1 ILE H 217      13.992  13.012  41.916  1.00 16.64           C  
ATOM   1685  CG2 ILE H 217      14.489  11.420  39.936  1.00 18.48           C  
ATOM   1686  CD1 ILE H 217      12.527  12.652  42.168  1.00 23.57           C  
ATOM   1687  C   ILE H 217      16.194  13.221  38.831  1.00 16.18           C  
ATOM   1688  O   ILE H 217      15.742  13.870  37.888  1.00 16.19           O  
ATOM   1689  N   TRP H 218      17.094  12.225  38.676  1.00 16.83           N  
ATOM   1690  CA  TRP H 218      17.625  11.866  37.392  1.00 16.02           C  
ATOM   1691  CB  TRP H 218      19.156  12.025  37.308  1.00 15.12           C  
ATOM   1692  CG  TRP H 218      19.642  13.450  37.407  1.00 14.54           C  
ATOM   1693  CD2 TRP H 218      20.281  14.166  36.342  1.00 13.83           C  
ATOM   1694  CD1 TRP H 218      19.614  14.295  38.478  1.00 14.61           C  
ATOM   1695  NE1 TRP H 218      20.185  15.499  38.139  1.00 14.38           N  
ATOM   1696  CE2 TRP H 218      20.605  15.431  36.828  1.00 13.51           C  
ATOM   1697  CE3 TRP H 218      20.579  13.796  35.063  1.00 14.85           C  
ATOM   1698  CZ2 TRP H 218      21.233  16.350  36.039  1.00 13.73           C  
ATOM   1699  CZ3 TRP H 218      21.210  14.726  34.268  1.00 14.78           C  
ATOM   1700  CH2 TRP H 218      21.528  15.979  34.747  1.00 15.15           C  
ATOM   1701  C   TRP H 218      17.345  10.418  37.163  1.00 16.90           C  
ATOM   1702  O   TRP H 218      17.228   9.634  38.105  1.00 16.59           O  
ATOM   1703  N   GLY H 219      17.211  10.036  35.877  1.00 17.02           N  
ATOM   1704  CA  GLY H 219      16.996   8.664  35.516  1.00 18.17           C  
ATOM   1705  C   GLY H 219      18.343   8.003  35.478  1.00 18.95           C  
ATOM   1706  O   GLY H 219      19.363   8.646  35.718  1.00 19.81           O  
ATOM   1707  N   GLN H 220      18.368   6.682  35.192  1.00 19.42           N  
ATOM   1708  CA  GLN H 220      19.576   5.896  35.159  1.00 19.90           C  
ATOM   1709  CB  GLN H 220      19.364   4.365  35.125  1.00 20.81           C  
ATOM   1710  CG  GLN H 220      18.808   3.786  33.819  1.00 23.07           C  
ATOM   1711  CD  GLN H 220      17.291   3.881  33.811  1.00 25.98           C  
ATOM   1712  OE1 GLN H 220      16.701   4.759  34.439  1.00 26.26           O  
ATOM   1713  NE2 GLN H 220      16.637   2.945  33.072  1.00 25.59           N  
ATOM   1714  C   GLN H 220      20.416   6.238  33.970  1.00 19.19           C  
ATOM   1715  O   GLN H 220      21.641   6.142  34.029  1.00 20.19           O  
ATOM   1716  N   GLY H 221      19.780   6.594  32.837  1.00 18.40           N  
ATOM   1717  CA  GLY H 221      20.522   6.910  31.649  1.00 18.80           C  
ATOM   1718  C   GLY H 221      20.381   5.778  30.683  1.00 19.34           C  
ATOM   1719  O   GLY H 221      20.319   4.609  31.064  1.00 18.96           O  
ATOM   1720  N   THR H 222      20.307   6.121  29.381  1.00 19.39           N  
ATOM   1721  CA  THR H 222      20.218   5.151  28.328  1.00 20.35           C  
ATOM   1722  CB  THR H 222      18.881   5.152  27.646  1.00 20.96           C  
ATOM   1723  OG1 THR H 222      18.792   4.076  26.726  1.00 21.78           O  
ATOM   1724  CG2 THR H 222      18.694   6.495  26.919  1.00 21.18           C  
ATOM   1725  C   THR H 222      21.246   5.556  27.322  1.00 19.86           C  
ATOM   1726  O   THR H 222      21.435   6.743  27.066  1.00 19.68           O  
ATOM   1727  N   MET H 223      21.943   4.584  26.705  1.00 19.89           N  
ATOM   1728  CA  MET H 223      22.981   4.999  25.811  0.94 19.77           C  
ATOM   1729  CB  MET H 223      24.291   4.220  25.970  0.94 21.81           C  
ATOM   1730  CG  MET H 223      25.403   4.818  25.113  0.94 23.33           C  
ATOM   1731  SD  MET H 223      27.050   4.136  25.437  0.85 29.99           S  
ATOM   1732  CE  MET H 223      27.915   5.160  24.210  0.85 26.93           C  
ATOM   1733  C   MET H 223      22.543   4.841  24.398  1.00 19.11           C  
ATOM   1734  O   MET H 223      21.927   3.844  24.026  1.00 18.33           O  
ATOM   1735  N   VAL H 224      22.826   5.870  23.575  1.00 18.92           N  
ATOM   1736  CA  VAL H 224      22.552   5.741  22.178  1.00 17.99           C  
ATOM   1737  CB  VAL H 224      21.526   6.675  21.610  1.00 18.68           C  
ATOM   1738  CG1 VAL H 224      20.129   6.286  22.108  1.00 16.91           C  
ATOM   1739  CG2 VAL H 224      21.936   8.091  21.996  1.00 17.68           C  
ATOM   1740  C   VAL H 224      23.830   5.961  21.449  1.00 18.89           C  
ATOM   1741  O   VAL H 224      24.536   6.949  21.662  1.00 19.05           O  
ATOM   1742  N   THR H 225      24.154   5.007  20.560  1.00 18.84           N  
ATOM   1743  CA  THR H 225      25.357   5.091  19.796  1.00 19.18           C  
ATOM   1744  CB  THR H 225      26.197   3.853  19.896  1.00 19.01           C  
ATOM   1745  OG1 THR H 225      26.543   3.614  21.250  1.00 18.37           O  
ATOM   1746  CG2 THR H 225      27.469   4.044  19.056  1.00 17.19           C  
ATOM   1747  C   THR H 225      24.957   5.243  18.368  1.00 19.13           C  
ATOM   1748  O   THR H 225      24.160   4.467  17.843  1.00 18.67           O  
ATOM   1749  N   VAL H 226      25.493   6.283  17.703  1.00 19.41           N  
ATOM   1750  CA  VAL H 226      25.181   6.479  16.323  1.00 21.37           C  
ATOM   1751  CB  VAL H 226      24.763   7.890  16.020  1.00 21.02           C  
ATOM   1752  CG1 VAL H 226      24.458   8.002  14.520  1.00 20.29           C  
ATOM   1753  CG2 VAL H 226      23.573   8.252  16.925  1.00 21.10           C  
ATOM   1754  C   VAL H 226      26.429   6.194  15.548  1.00 23.52           C  
ATOM   1755  O   VAL H 226      27.382   6.974  15.559  1.00 24.09           O  
ATOM   1756  N   SER H 227      26.452   5.046  14.847  1.00 25.59           N  
ATOM   1757  CA  SER H 227      27.610   4.712  14.071  1.00 28.36           C  
ATOM   1758  CB  SER H 227      28.736   4.050  14.888  1.00 28.86           C  
ATOM   1759  OG  SER H 227      28.302   2.808  15.418  1.00 29.27           O  
ATOM   1760  C   SER H 227      27.183   3.759  13.002  1.00 29.44           C  
ATOM   1761  O   SER H 227      26.157   3.091  13.120  1.00 29.07           O  
ATOM   1762  N   SER H 228      27.961   3.692  11.907  1.00 31.73           N  
ATOM   1763  CA  SER H 228      27.619   2.800  10.837  1.00 34.08           C  
ATOM   1764  CB  SER H 228      27.160   3.532   9.559  1.00 34.49           C  
ATOM   1765  OG  SER H 228      28.179   4.402   9.090  1.00 36.24           O  
ATOM   1766  C   SER H 228      28.850   1.972  10.501  1.00 34.98           C  
ATOM   1767  O   SER H 228      29.217   1.935   9.296  1.00 35.67           O  
ATOM   1768  OXT SER H 228      29.435   1.360  11.432  1.00 53.06           O1-
TER    1769      SER H 228 
CONECT  163  665
CONECT  665  163
CONECT  974 1555
CONECT 1555  974
END
