# Supplementary material for: Fully automated antibody structure prediction using BIOVIA tools: Validation study
Source: PLoS One. 2017 May 18;12(5):e0177923. doi: 10.1371/journal.pone.0177923 (PMC5436848; doi:10.1371/journal.pone.0177923)
Supplement: S3 Dataset — Predicted structures using the Top5 framework method, Chothia CDR definition with canonical filtering, using up to 5 CDR templates rather than the default 3, and generating 10 CDR models. (ZIP) [file pone.0177923.s005.zip › 4OII_LH_FV_FinalModel.pdb]

REMARK   Accelrys Discovery Studio PDB file
REMARK   Created:  2015-11-30T17:56:23Z
SSBOND   1 CYS L   23    CYS L   88                                     
SSBOND   2 CYS H  129    CYS H  203                                     
ATOM      1  N   ASP L   1      24.391  33.953  27.032  1.00 57.45           N1+
ATOM      2  CA  ASP L   1      25.146  32.710  27.315  1.00 54.16           C  
ATOM      3  CB  ASP L   1      26.083  32.353  26.151  1.00 59.49           C  
ATOM      4  CG  ASP L   1      25.291  32.037  24.894  1.00 61.29           C  
ATOM      5  OD1 ASP L   1      24.118  31.595  25.002  1.00 68.83           O  
ATOM      6  OD2 ASP L   1      25.869  32.243  23.794  1.00 58.29           O1-
ATOM      7  C   ASP L   1      26.044  32.953  28.476  1.00 49.01           C  
ATOM      8  O   ASP L   1      26.876  33.858  28.447  1.00 50.59           O  
ATOM      9  N   ILE L   2      25.900  32.145  29.540  1.00 40.50           N  
ATOM     10  CA  ILE L   2      26.778  32.304  30.654  1.00 38.87           C  
ATOM     11  CB  ILE L   2      26.078  32.479  31.962  1.00 37.50           C  
ATOM     12  CG1 ILE L   2      25.252  33.775  31.950  1.00 38.23           C  
ATOM     13  CG2 ILE L   2      27.145  32.437  33.066  1.00 33.40           C  
ATOM     14  CD1 ILE L   2      24.229  33.853  33.084  1.00 45.07           C  
ATOM     15  C   ILE L   2      27.569  31.046  30.736  1.00 37.83           C  
ATOM     16  O   ILE L   2      27.026  29.950  30.605  1.00 41.30           O  
ATOM     17  N   GLN L   3      28.893  31.173  30.939  1.00 33.91           N  
ATOM     18  CA  GLN L   3      29.686  29.984  30.958  1.00 37.27           C  
ATOM     19  CB  GLN L   3      30.760  29.987  29.865  1.00 43.20           C  
ATOM     20  CG  GLN L   3      30.110  29.996  28.478  1.00 52.38           C  
ATOM     21  CD  GLN L   3      31.197  30.008  27.421  1.00 66.64           C  
ATOM     22  OE1 GLN L   3      32.182  30.736  27.532  1.00 70.99           O  
ATOM     23  NE2 GLN L   3      31.011  29.178  26.359  1.00 66.55           N  
ATOM     24  C   GLN L   3      30.318  29.840  32.302  1.00 36.38           C  
ATOM     25  O   GLN L   3      30.611  30.823  32.980  1.00 37.07           O  
ATOM     26  N   MET L   4      30.520  28.577  32.728  1.00 34.99           N  
ATOM     27  CA  MET L   4      31.072  28.330  34.026  1.00 33.14           C  
ATOM     28  CB  MET L   4      30.288  27.295  34.857  1.00 35.72           C  
ATOM     29  CG  MET L   4      28.856  27.713  35.198  1.00 37.19           C  
ATOM     30  SD  MET L   4      28.714  29.268  36.132  1.00 32.50           S  
ATOM     31  CE  MET L   4      29.606  28.700  37.609  1.00 27.81           C  
ATOM     32  C   MET L   4      32.459  27.792  33.871  1.00 33.08           C  
ATOM     33  O   MET L   4      32.709  26.895  33.067  1.00 35.47           O  
ATOM     34  N   THR L   5      33.398  28.348  34.661  1.00 32.51           N  
ATOM     35  CA  THR L   5      34.762  27.912  34.645  1.00 32.16           C  
ATOM     36  CB  THR L   5      35.726  29.059  34.619  1.00 35.87           C  
ATOM     37  OG1 THR L   5      35.511  29.855  33.462  1.00 38.72           O  
ATOM     38  CG2 THR L   5      37.160  28.505  34.640  1.00 35.07           C  
ATOM     39  C   THR L   5      34.988  27.194  35.935  1.00 31.21           C  
ATOM     40  O   THR L   5      34.957  27.802  37.002  1.00 32.25           O  
ATOM     41  N   GLN L   6      35.240  25.873  35.871  1.00 30.64           N  
ATOM     42  CA  GLN L   6      35.401  25.128  37.087  1.00 34.04           C  
ATOM     43  CB  GLN L   6      34.531  23.856  37.131  1.00 33.93           C  
ATOM     44  CG  GLN L   6      34.646  23.058  38.433  1.00 34.75           C  
ATOM     45  CD  GLN L   6      33.715  21.858  38.319  1.00 32.12           C  
ATOM     46  OE1 GLN L   6      32.924  21.758  37.383  1.00 29.91           O  
ATOM     47  NE2 GLN L   6      33.805  20.921  39.300  1.00 32.72           N  
ATOM     48  C   GLN L   6      36.832  24.712  37.219  1.00 34.83           C  
ATOM     49  O   GLN L   6      37.491  24.377  36.238  1.00 33.55           O  
ATOM     50  N   SER L   7      37.359  24.754  38.459  0.90 36.02           N  
ATOM     51  CA  SER L   7      38.715  24.338  38.673  0.90 38.10           C  
ATOM     52  CB  SER L   7      39.726  25.496  38.614  0.90 41.40           C  
ATOM     53  OG  SER L   7      39.476  26.410  39.670  0.90 48.58           O  
ATOM     54  C   SER L   7      38.801  23.741  40.041  0.90 38.65           C  
ATOM     55  O   SER L   7      37.996  24.068  40.915  0.90 40.28           O  
ATOM     56  N   PRO L   8      39.743  22.863  40.273  1.00 37.79           N  
ATOM     57  CA  PRO L   8      40.655  22.405  39.254  1.00 37.61           C  
ATOM     58  CD  PRO L   8      40.317  22.746  41.605  1.00 34.47           C  
ATOM     59  CB  PRO L   8      41.937  21.993  39.982  1.00 35.32           C  
ATOM     60  CG  PRO L   8      41.499  21.776  41.438  1.00 32.83           C  
ATOM     61  C   PRO L   8      40.035  21.280  38.485  1.00 38.80           C  
ATOM     62  O   PRO L   8      39.060  20.700  38.959  1.00 39.92           O  
ATOM     63  N   ALA L   9      40.583  20.961  37.295  1.00 35.88           N  
ATOM     64  CA  ALA L   9      40.077  19.898  36.474  1.00 34.99           C  
ATOM     65  CB  ALA L   9      40.821  19.786  35.131  1.00 36.35           C  
ATOM     66  C   ALA L   9      40.247  18.594  37.190  1.00 33.96           C  
ATOM     67  O   ALA L   9      39.344  17.758  37.192  1.00 31.49           O  
ATOM     68  N   SER L  10      41.414  18.376  37.825  1.00 33.73           N  
ATOM     69  CA  SER L  10      41.610  17.132  38.511  1.00 32.59           C  
ATOM     70  CB  SER L  10      42.570  16.163  37.802  1.00 35.35           C  
ATOM     71  OG  SER L  10      43.892  16.679  37.835  1.00 41.32           O  
ATOM     72  C   SER L  10      42.205  17.440  39.841  1.00 35.09           C  
ATOM     73  O   SER L  10      42.934  18.420  40.000  1.00 37.35           O  
ATOM     74  N   LEU L  11      41.892  16.601  40.846  1.00 33.45           N  
ATOM     75  CA  LEU L  11      42.394  16.877  42.153  1.00 36.48           C  
ATOM     76  CB  LEU L  11      41.367  17.651  42.976  1.00 37.33           C  
ATOM     77  CG  LEU L  11      41.888  18.126  44.328  1.00 43.08           C  
ATOM     78  CD1 LEU L  11      43.076  19.086  44.163  1.00 43.69           C  
ATOM     79  CD2 LEU L  11      40.732  18.734  45.122  1.00 44.81           C  
ATOM     80  C   LEU L  11      42.683  15.578  42.838  1.00 35.28           C  
ATOM     81  O   LEU L  11      41.905  14.627  42.753  1.00 35.94           O  
ATOM     82  N   SER L  12      43.825  15.499  43.544  1.00 33.97           N  
ATOM     83  CA  SER L  12      44.122  14.276  44.222  1.00 34.17           C  
ATOM     84  CB  SER L  12      45.486  13.680  43.839  1.00 33.42           C  
ATOM     85  OG  SER L  12      45.590  12.363  44.354  1.00 38.51           O  
ATOM     86  C   SER L  12      44.114  14.590  45.683  1.00 31.78           C  
ATOM     87  O   SER L  12      44.693  15.584  46.116  1.00 31.54           O  
ATOM     88  N   ALA L  13      43.438  13.748  46.490  1.00 32.63           N  
ATOM     89  CA  ALA L  13      43.322  14.045  47.886  1.00 35.57           C  
ATOM     90  CB  ALA L  13      42.022  14.796  48.226  1.00 33.37           C  
ATOM     91  C   ALA L  13      43.287  12.758  48.639  1.00 36.72           C  
ATOM     92  O   ALA L  13      43.083  11.688  48.070  1.00 38.75           O  
ATOM     93  N   SER L  14      43.498  12.847  49.967  1.00 37.36           N  
ATOM     94  CA  SER L  14      43.515  11.684  50.804  1.00 37.74           C  
ATOM     95  CB  SER L  14      44.752  11.616  51.710  1.00 42.37           C  
ATOM     96  OG  SER L  14      45.933  11.596  50.924  1.00 46.80           O  
ATOM     97  C   SER L  14      42.326  11.768  51.703  1.00 37.64           C  
ATOM     98  O   SER L  14      41.793  12.846  51.956  1.00 38.36           O  
ATOM     99  N   VAL L  15      41.871  10.612  52.211  1.00 36.23           N  
ATOM    100  CA  VAL L  15      40.728  10.633  53.068  1.00 38.43           C  
ATOM    101  CB  VAL L  15      40.243   9.272  53.465  1.00 35.84           C  
ATOM    102  CG1 VAL L  15      39.165   9.448  54.545  1.00 34.18           C  
ATOM    103  CG2 VAL L  15      39.744   8.543  52.206  1.00 35.76           C  
ATOM    104  C   VAL L  15      41.086  11.371  54.315  1.00 42.13           C  
ATOM    105  O   VAL L  15      42.201  11.267  54.821  1.00 44.73           O  
ATOM    106  N   GLY L  16      40.126  12.167  54.823  1.00 37.40           N  
ATOM    107  CA  GLY L  16      40.328  12.900  56.035  1.00 38.70           C  
ATOM    108  C   GLY L  16      40.715  14.304  55.701  1.00 40.27           C  
ATOM    109  O   GLY L  16      40.631  15.189  56.550  1.00 40.48           O  
ATOM    110  N   GLU L  17      41.144  14.564  54.451  1.00 38.84           N  
ATOM    111  CA  GLU L  17      41.537  15.912  54.163  1.00 41.92           C  
ATOM    112  CB  GLU L  17      42.637  16.082  53.095  1.00 43.20           C  
ATOM    113  CG  GLU L  17      42.270  15.718  51.657  1.00 52.56           C  
ATOM    114  CD  GLU L  17      43.524  16.001  50.834  1.00 56.97           C  
ATOM    115  OE1 GLU L  17      44.616  15.550  51.268  1.00 57.61           O  
ATOM    116  OE2 GLU L  17      43.415  16.678  49.776  1.00 54.98           O1-
ATOM    117  C   GLU L  17      40.340  16.712  53.756  1.00 44.50           C  
ATOM    118  O   GLU L  17      39.276  16.167  53.470  1.00 43.59           O  
ATOM    119  N   THR L  18      40.494  18.054  53.765  1.00 42.24           N  
ATOM    120  CA  THR L  18      39.434  18.948  53.389  1.00 42.07           C  
ATOM    121  CB  THR L  18      39.224  20.079  54.358  1.00 41.40           C  
ATOM    122  OG1 THR L  18      38.919  19.581  55.653  1.00 45.08           O  
ATOM    123  CG2 THR L  18      38.065  20.953  53.847  1.00 40.11           C  
ATOM    124  C   THR L  18      39.829  19.568  52.087  1.00 43.00           C  
ATOM    125  O   THR L  18      40.989  19.931  51.894  1.00 44.13           O  
ATOM    126  N   VAL L  19      38.876  19.686  51.138  0.90 41.14           N  
ATOM    127  CA  VAL L  19      39.253  20.249  49.877  0.90 40.34           C  
ATOM    128  CB  VAL L  19      39.591  19.214  48.865  0.90 41.02           C  
ATOM    129  CG1 VAL L  19      38.308  18.510  48.395  0.90 37.43           C  
ATOM    130  CG2 VAL L  19      40.400  19.918  47.780  0.90 38.78           C  
ATOM    131  C   VAL L  19      38.148  21.114  49.341  0.90 38.71           C  
ATOM    132  O   VAL L  19      36.989  20.980  49.734  0.90 38.79           O  
ATOM    133  N   THR L  20      38.489  22.059  48.434  1.00 37.29           N  
ATOM    134  CA  THR L  20      37.478  22.932  47.898  1.00 39.17           C  
ATOM    135  CB  THR L  20      37.583  24.348  48.383  1.00 40.48           C  
ATOM    136  OG1 THR L  20      37.510  24.383  49.800  1.00 42.14           O  
ATOM    137  CG2 THR L  20      36.411  25.153  47.792  1.00 37.29           C  
ATOM    138  C   THR L  20      37.576  22.963  46.401  1.00 38.64           C  
ATOM    139  O   THR L  20      38.664  22.891  45.829  1.00 38.06           O  
ATOM    140  N   ILE L  21      36.409  23.070  45.732  1.00 37.37           N  
ATOM    141  CA  ILE L  21      36.349  23.153  44.302  1.00 37.41           C  
ATOM    142  CB  ILE L  21      35.538  22.064  43.656  1.00 35.80           C  
ATOM    143  CG1 ILE L  21      36.116  20.677  43.984  1.00 34.18           C  
ATOM    144  CG2 ILE L  21      35.499  22.355  42.148  1.00 33.06           C  
ATOM    145  CD1 ILE L  21      35.227  19.515  43.544  1.00 31.66           C  
ATOM    146  C   ILE L  21      35.670  24.449  43.990  1.00 37.40           C  
ATOM    147  O   ILE L  21      34.723  24.836  44.674  1.00 38.96           O  
ATOM    148  N   THR L  22      36.133  25.166  42.946  0.90 34.09           N  
ATOM    149  CA  THR L  22      35.551  26.456  42.717  0.90 34.67           C  
ATOM    150  CB  THR L  22      36.545  27.580  42.833  0.90 37.38           C  
ATOM    151  OG1 THR L  22      37.222  27.521  44.079  0.90 39.84           O  
ATOM    152  CG2 THR L  22      35.770  28.901  42.767  0.90 37.21           C  
ATOM    153  C   THR L  22      34.958  26.522  41.341  0.90 34.15           C  
ATOM    154  O   THR L  22      35.349  25.790  40.433  0.90 31.51           O  
ATOM    155  N   CYS L  23      33.936  27.389  41.180  0.90 36.02           N  
ATOM    156  CA  CYS L  23      33.345  27.632  39.895  0.90 38.33           C  
ATOM    157  CB  CYS L  23      31.976  26.971  39.677  0.90 39.99           C  
ATOM    158  SG  CYS L  23      32.191  25.228  39.242  0.90 49.72           S  
ATOM    159  C   CYS L  23      33.183  29.103  39.732  0.90 39.77           C  
ATOM    160  O   CYS L  23      32.773  29.799  40.660  0.90 42.31           O  
ATOM    161  N   ARG L  24      33.513  29.617  38.530  0.90 37.47           N  
ATOM    162  CA  ARG L  24      33.406  31.028  38.300  0.90 36.67           C  
ATOM    163  CB  ARG L  24      34.748  31.674  37.912  0.90 40.96           C  
ATOM    164  CG  ARG L  24      34.841  33.178  38.186  0.90 47.70           C  
ATOM    165  CD  ARG L  24      36.098  33.806  37.580  0.90 52.98           C  
ATOM    166  NE  ARG L  24      37.247  32.929  37.936  0.88 61.40           N  
ATOM    167  CZ  ARG L  24      38.036  33.199  39.015  0.88 63.96           C  
ATOM    168  NH1 ARG L  24      37.822  34.321  39.762  0.88 61.36           N1+
ATOM    169  NH2 ARG L  24      39.044  32.341  39.351  0.88 62.14           N  
ATOM    170  C   ARG L  24      32.468  31.214  37.148  0.90 39.02           C  
ATOM    171  O   ARG L  24      32.583  30.537  36.127  0.90 39.36           O  
ATOM    172  N   ALA L  25      31.488  32.128  37.300  1.00 37.50           N  
ATOM    173  CA  ALA L  25      30.536  32.392  36.260  1.00 36.86           C  
ATOM    174  CB  ALA L  25      29.145  32.780  36.789  1.00 34.76           C  
ATOM    175  C   ALA L  25      31.026  33.538  35.429  1.00 36.86           C  
ATOM    176  O   ALA L  25      31.715  34.432  35.918  1.00 34.99           O  
ATOM    177  N   SER L  26      30.676  33.529  34.126  1.00 30.20           N  
ATOM    178  CA  SER L  26      31.046  34.554  33.185  1.00 31.61           C  
ATOM    179  CB  SER L  26      30.621  34.217  31.748  1.00 31.36           C  
ATOM    180  OG  SER L  26      31.235  33.011  31.332  1.00 31.05           O  
ATOM    181  C   SER L  26      30.316  35.810  33.534  1.00 32.85           C  
ATOM    182  O   SER L  26      30.784  36.912  33.244  1.00 34.11           O  
ATOM    183  N   GLY L  27      29.129  35.659  34.153  1.00 31.67           N  
ATOM    184  CA  GLY L  27      28.305  36.781  34.500  1.00 31.35           C  
ATOM    185  C   GLY L  27      27.665  36.482  35.824  1.00 32.04           C  
ATOM    186  O   GLY L  27      27.814  35.386  36.360  1.00 33.10           O  
ATOM    187  N   ASN L  28      26.913  37.460  36.373  1.00 32.03           N  
ATOM    188  CA  ASN L  28      26.309  37.358  37.675  1.00 31.47           C  
ATOM    189  CB  ASN L  28      25.865  38.740  38.203  1.00 34.25           C  
ATOM    190  CG  ASN L  28      25.387  38.619  39.643  1.00 35.73           C  
ATOM    191  OD1 ASN L  28      25.119  37.525  40.136  1.00 35.50           O  
ATOM    192  ND2 ASN L  28      25.267  39.778  40.344  1.00 37.54           N  
ATOM    193  C   ASN L  28      25.105  36.465  37.612  1.00 29.81           C  
ATOM    194  O   ASN L  28      24.047  36.838  37.107  1.00 31.40           O  
ATOM    195  N   ILE L  29      25.270  35.226  38.103  1.00 27.15           N  
ATOM    196  CA  ILE L  29      24.244  34.226  38.181  1.00 27.21           C  
ATOM    197  CB  ILE L  29      24.744  32.806  38.160  1.00 27.46           C  
ATOM    198  CG1 ILE L  29      25.677  32.503  39.335  1.00 28.56           C  
ATOM    199  CG2 ILE L  29      25.356  32.539  36.774  1.00 26.78           C  
ATOM    200  CD1 ILE L  29      26.079  31.030  39.382  1.00 26.30           C  
ATOM    201  C   ILE L  29      23.298  34.449  39.314  1.00 28.32           C  
ATOM    202  O   ILE L  29      22.242  33.819  39.373  1.00 26.62           O  
ATOM    203  N   HIS L  30      23.720  35.201  40.351  1.00 28.66           N  
ATOM    204  CA  HIS L  30      22.893  35.326  41.518  1.00 28.92           C  
ATOM    205  ND1 HIS L  30      21.427  38.229  41.029  1.00 30.99           N  
ATOM    206  CG  HIS L  30      21.397  36.976  40.450  1.00 30.11           C  
ATOM    207  CB  HIS L  30      21.428  35.680  41.208  1.00 30.87           C  
ATOM    208  NE2 HIS L  30      21.467  38.541  38.827  1.00 30.89           N  
ATOM    209  CD2 HIS L  30      21.419  37.187  39.109  1.00 29.78           C  
ATOM    210  CE1 HIS L  30      21.467  39.125  40.010  1.00 30.31           C  
ATOM    211  C   HIS L  30      23.075  33.980  42.147  1.00 31.07           C  
ATOM    212  O   HIS L  30      23.806  33.153  41.622  1.00 29.45           O  
ATOM    213  N   ASN L  31      22.478  33.655  43.283  1.00 29.45           N  
ATOM    214  CA  ASN L  31      22.902  32.377  43.782  1.00 29.02           C  
ATOM    215  CB  ASN L  31      22.686  32.239  45.298  1.00 29.26           C  
ATOM    216  CG  ASN L  31      23.775  33.027  46.010  1.00 32.08           C  
ATOM    217  OD1 ASN L  31      24.950  32.664  45.966  1.00 36.00           O  
ATOM    218  ND2 ASN L  31      23.380  34.141  46.681  1.00 30.57           N  
ATOM    219  C   ASN L  31      22.152  31.257  43.128  1.00 26.93           C  
ATOM    220  O   ASN L  31      21.768  30.303  43.804  1.00 26.32           O  
ATOM    221  N   TYR L  32      21.983  31.284  41.790  1.00 25.24           N  
ATOM    222  CA  TYR L  32      21.302  30.174  41.190  1.00 23.90           C  
ATOM    223  CB  TYR L  32      20.419  30.553  39.992  1.00 25.51           C  
ATOM    224  CG  TYR L  32      19.220  31.244  40.535  1.00 27.21           C  
ATOM    225  CD1 TYR L  32      19.199  32.603  40.747  1.00 29.78           C  
ATOM    226  CD2 TYR L  32      18.102  30.510  40.841  1.00 29.43           C  
ATOM    227  CE1 TYR L  32      18.076  33.216  41.254  1.00 30.66           C  
ATOM    228  CE2 TYR L  32      16.977  31.113  41.345  1.00 30.13           C  
ATOM    229  CZ  TYR L  32      16.963  32.470  41.551  1.00 30.80           C  
ATOM    230  OH  TYR L  32      15.806  33.088  42.069  1.00 33.09           O  
ATOM    231  C   TYR L  32      22.349  29.247  40.685  1.00 25.45           C  
ATOM    232  O   TYR L  32      22.556  29.101  39.486  1.00 24.97           O  
ATOM    233  N   LEU L  33      23.017  28.561  41.627  1.00 32.47           N  
ATOM    234  CA  LEU L  33      24.083  27.667  41.279  1.00 31.76           C  
ATOM    235  CB  LEU L  33      25.459  28.275  41.626  1.00 29.44           C  
ATOM    236  CG  LEU L  33      26.692  27.514  41.103  1.00 34.27           C  
ATOM    237  CD1 LEU L  33      26.902  26.184  41.833  1.00 36.37           C  
ATOM    238  CD2 LEU L  33      26.636  27.352  39.579  1.00 34.38           C  
ATOM    239  C   LEU L  33      23.895  26.376  42.028  1.00 30.45           C  
ATOM    240  O   LEU L  33      23.600  26.367  43.224  1.00 25.79           O  
ATOM    241  N   ALA L  34      24.069  25.238  41.321  1.00 27.33           N  
ATOM    242  CA  ALA L  34      23.882  23.944  41.921  1.00 27.22           C  
ATOM    243  CB  ALA L  34      22.720  23.153  41.292  1.00 24.93           C  
ATOM    244  C   ALA L  34      25.136  23.138  41.744  1.00 28.14           C  
ATOM    245  O   ALA L  34      25.941  23.402  40.850  1.00 28.63           O  
ATOM    246  N   TRP L  35      25.344  22.143  42.637  1.00 27.54           N  
ATOM    247  CA  TRP L  35      26.502  21.288  42.568  1.00 29.55           C  
ATOM    248  CB  TRP L  35      27.407  21.369  43.811  1.00 29.22           C  
ATOM    249  CG  TRP L  35      28.110  22.695  43.992  1.00 28.80           C  
ATOM    250  CD2 TRP L  35      29.451  22.974  43.557  1.00 29.76           C  
ATOM    251  CD1 TRP L  35      27.650  23.838  44.580  1.00 29.96           C  
ATOM    252  NE1 TRP L  35      28.614  24.815  44.524  1.00 28.89           N  
ATOM    253  CE2 TRP L  35      29.732  24.296  43.901  1.00 29.20           C  
ATOM    254  CE3 TRP L  35      30.375  22.192  42.921  1.00 29.50           C  
ATOM    255  CZ2 TRP L  35      30.942  24.859  43.613  1.00 30.39           C  
ATOM    256  CZ3 TRP L  35      31.596  22.763  42.640  1.00 29.88           C  
ATOM    257  CH2 TRP L  35      31.875  24.071  42.979  1.00 31.46           C  
ATOM    258  C   TRP L  35      26.010  19.875  42.501  1.00 29.16           C  
ATOM    259  O   TRP L  35      25.101  19.491  43.236  1.00 30.48           O  
ATOM    260  N   TYR L  36      26.622  19.058  41.615  1.00 26.01           N  
ATOM    261  CA  TYR L  36      26.230  17.682  41.469  1.00 25.54           C  
ATOM    262  CB  TYR L  36      25.727  17.301  40.067  1.00 25.77           C  
ATOM    263  CG  TYR L  36      24.525  18.107  39.734  1.00 25.15           C  
ATOM    264  CD1 TYR L  36      23.272  17.684  40.110  1.00 25.97           C  
ATOM    265  CD2 TYR L  36      24.654  19.289  39.046  1.00 22.97           C  
ATOM    266  CE1 TYR L  36      22.160  18.430  39.800  1.00 25.25           C  
ATOM    267  CE2 TYR L  36      23.547  20.038  38.733  1.00 25.36           C  
ATOM    268  CZ  TYR L  36      22.297  19.609  39.110  1.00 27.03           C  
ATOM    269  OH  TYR L  36      21.156  20.376  38.791  1.00 27.43           O  
ATOM    270  C   TYR L  36      27.437  16.815  41.662  1.00 25.17           C  
ATOM    271  O   TYR L  36      28.567  17.213  41.373  1.00 27.82           O  
ATOM    272  N   GLN L  37      27.207  15.591  42.175  1.00 24.14           N  
ATOM    273  CA  GLN L  37      28.246  14.618  42.355  1.00 24.84           C  
ATOM    274  CB  GLN L  37      28.287  14.036  43.784  1.00 24.08           C  
ATOM    275  CG  GLN L  37      29.381  12.989  44.022  1.00 27.96           C  
ATOM    276  CD  GLN L  37      29.261  12.520  45.467  1.00 33.29           C  
ATOM    277  OE1 GLN L  37      28.178  12.165  45.928  1.00 40.52           O  
ATOM    278  NE2 GLN L  37      30.399  12.520  46.209  1.00 30.68           N  
ATOM    279  C   GLN L  37      27.907  13.482  41.448  1.00 30.08           C  
ATOM    280  O   GLN L  37      26.744  13.095  41.337  1.00 31.32           O  
ATOM    281  N   GLN L  38      28.910  12.935  40.735  1.00 27.87           N  
ATOM    282  CA  GLN L  38      28.618  11.802  39.910  1.00 28.20           C  
ATOM    283  CB  GLN L  38      28.569  12.103  38.412  1.00 26.96           C  
ATOM    284  CG  GLN L  38      28.283  10.843  37.605  1.00 29.29           C  
ATOM    285  CD  GLN L  38      28.180  11.249  36.151  1.00 30.72           C  
ATOM    286  OE1 GLN L  38      27.205  11.875  35.749  1.00 31.52           O  
ATOM    287  NE2 GLN L  38      29.211  10.896  35.339  1.00 30.82           N  
ATOM    288  C   GLN L  38      29.681  10.773  40.108  1.00 31.16           C  
ATOM    289  O   GLN L  38      30.866  11.034  39.900  1.00 30.34           O  
ATOM    290  N   LYS L  39      29.269   9.556  40.512  1.00 34.75           N  
ATOM    291  CA  LYS L  39      30.209   8.492  40.697  1.00 36.94           C  
ATOM    292  CB  LYS L  39      29.884   7.577  41.889  1.00 38.10           C  
ATOM    293  CG  LYS L  39      30.135   8.318  43.207  1.00 37.95           C  
ATOM    294  CD  LYS L  39      29.550   7.670  44.461  1.00 44.35           C  
ATOM    295  CE  LYS L  39      29.681   8.571  45.691  1.00 50.32           C  
ATOM    296  NZ  LYS L  39      29.213   7.870  46.905  1.00 55.50           N1+
ATOM    297  C   LYS L  39      30.283   7.727  39.425  1.00 37.69           C  
ATOM    298  O   LYS L  39      29.394   7.806  38.580  1.00 35.20           O  
ATOM    299  N   GLN L  40      31.366   6.960  39.241  1.00 39.82           N  
ATOM    300  CA  GLN L  40      31.515   6.350  37.961  1.00 41.50           C  
ATOM    301  CB  GLN L  40      32.838   5.600  37.773  1.00 44.87           C  
ATOM    302  CG  GLN L  40      33.029   5.094  36.346  1.00 52.95           C  
ATOM    303  CD  GLN L  40      34.381   4.415  36.303  1.00 58.72           C  
ATOM    304  OE1 GLN L  40      34.935   4.172  35.233  1.00 60.60           O  
ATOM    305  NE2 GLN L  40      34.936   4.111  37.505  1.00 59.81           N  
ATOM    306  C   GLN L  40      30.393   5.403  37.709  1.00 39.16           C  
ATOM    307  O   GLN L  40      30.023   4.594  38.557  1.00 44.17           O  
ATOM    308  N   GLY L  41      29.808   5.533  36.505  1.00 39.38           N  
ATOM    309  CA  GLY L  41      28.780   4.668  36.012  1.00 40.60           C  
ATOM    310  C   GLY L  41      27.442   5.064  36.547  1.00 43.51           C  
ATOM    311  O   GLY L  41      26.459   4.365  36.308  1.00 43.66           O  
ATOM    312  N   LYS L  42      27.341   6.199  37.265  1.00 41.31           N  
ATOM    313  CA  LYS L  42      26.060   6.516  37.835  1.00 38.34           C  
ATOM    314  CB  LYS L  42      26.093   6.625  39.370  1.00 37.24           C  
ATOM    315  CG  LYS L  42      26.492   5.327  40.074  1.00 43.07           C  
ATOM    316  CD  LYS L  42      25.539   4.156  39.830  1.00 50.44           C  
ATOM    317  CE  LYS L  42      25.981   2.869  40.529  1.00 57.61           C  
ATOM    318  NZ  LYS L  42      25.038   1.769  40.219  1.00 59.57           N1+
ATOM    319  C   LYS L  42      25.572   7.835  37.314  1.00 35.60           C  
ATOM    320  O   LYS L  42      26.305   8.592  36.678  1.00 35.33           O  
ATOM    321  N   SER L  43      24.274   8.117  37.556  1.00 34.00           N  
ATOM    322  CA  SER L  43      23.677   9.362  37.165  1.00 34.66           C  
ATOM    323  CB  SER L  43      22.141   9.322  37.168  1.00 35.30           C  
ATOM    324  OG  SER L  43      21.681   8.321  36.272  1.00 37.50           O  
ATOM    325  C   SER L  43      24.114  10.378  38.179  1.00 33.25           C  
ATOM    326  O   SER L  43      24.498  10.019  39.289  1.00 31.38           O  
ATOM    327  N   PRO L  44      24.068  11.641  37.841  1.00 32.48           N  
ATOM    328  CA  PRO L  44      24.490  12.649  38.774  1.00 29.56           C  
ATOM    329  CD  PRO L  44      24.261  12.059  36.461  1.00 30.34           C  
ATOM    330  CB  PRO L  44      24.634  13.934  37.962  1.00 29.94           C  
ATOM    331  CG  PRO L  44      24.951  13.433  36.543  1.00 29.43           C  
ATOM    332  C   PRO L  44      23.507  12.760  39.899  1.00 30.84           C  
ATOM    333  O   PRO L  44      22.343  12.404  39.708  1.00 33.46           O  
ATOM    334  N   GLN L  45      23.967  13.222  41.082  0.90 25.63           N  
ATOM    335  CA  GLN L  45      23.120  13.407  42.229  0.90 29.41           C  
ATOM    336  CB  GLN L  45      23.498  12.518  43.428  0.90 36.30           C  
ATOM    337  CG  GLN L  45      23.356  11.018  43.171  0.90 46.04           C  
ATOM    338  CD  GLN L  45      23.766  10.280  44.438  0.90 52.17           C  
ATOM    339  OE1 GLN L  45      23.123  10.399  45.480  0.90 56.48           O  
ATOM    340  NE2 GLN L  45      24.873   9.497  44.352  0.90 50.67           N  
ATOM    341  C   GLN L  45      23.315  14.818  42.691  0.90 27.69           C  
ATOM    342  O   GLN L  45      24.426  15.343  42.684  0.90 26.01           O  
ATOM    343  N   LEU L  46      22.222  15.472  43.120  1.00 27.95           N  
ATOM    344  CA  LEU L  46      22.297  16.850  43.532  1.00 28.07           C  
ATOM    345  CB  LEU L  46      20.924  17.540  43.516  1.00 28.06           C  
ATOM    346  CG  LEU L  46      20.953  19.005  43.974  1.00 27.01           C  
ATOM    347  CD1 LEU L  46      21.827  19.867  43.050  1.00 26.57           C  
ATOM    348  CD2 LEU L  46      19.529  19.558  44.135  1.00 26.03           C  
ATOM    349  C   LEU L  46      22.829  16.948  44.937  1.00 27.92           C  
ATOM    350  O   LEU L  46      22.285  16.316  45.840  1.00 28.88           O  
ATOM    351  N   LEU L  47      23.992  17.621  45.126  1.00 27.75           N  
ATOM    352  CA  LEU L  47      24.524  17.939  46.429  1.00 29.88           C  
ATOM    353  CB  LEU L  47      26.049  18.067  46.438  1.00 28.39           C  
ATOM    354  CG  LEU L  47      26.787  16.732  46.258  1.00 30.52           C  
ATOM    355  CD1 LEU L  47      28.302  16.960  46.275  1.00 30.27           C  
ATOM    356  CD2 LEU L  47      26.350  15.696  47.306  1.00 29.95           C  
ATOM    357  C   LEU L  47      24.001  19.214  47.043  1.00 32.72           C  
ATOM    358  O   LEU L  47      23.600  19.235  48.207  1.00 33.30           O  
ATOM    359  N   VAL L  48      24.017  20.327  46.269  1.00 32.89           N  
ATOM    360  CA  VAL L  48      23.662  21.612  46.822  1.00 31.99           C  
ATOM    361  CB  VAL L  48      24.862  22.411  47.247  1.00 29.84           C  
ATOM    362  CG1 VAL L  48      24.406  23.802  47.722  1.00 29.42           C  
ATOM    363  CG2 VAL L  48      25.618  21.610  48.318  1.00 27.09           C  
ATOM    364  C   VAL L  48      22.959  22.425  45.780  1.00 33.56           C  
ATOM    365  O   VAL L  48      23.219  22.289  44.587  1.00 33.20           O  
ATOM    366  N   TYR L  49      22.031  23.302  46.218  1.00 32.57           N  
ATOM    367  CA  TYR L  49      21.327  24.155  45.303  1.00 33.10           C  
ATOM    368  CB  TYR L  49      19.915  23.643  44.948  1.00 32.52           C  
ATOM    369  CG  TYR L  49      19.065  23.539  46.173  1.00 33.39           C  
ATOM    370  CD1 TYR L  49      19.244  22.511  47.072  1.00 33.96           C  
ATOM    371  CD2 TYR L  49      18.063  24.450  46.404  1.00 34.70           C  
ATOM    372  CE1 TYR L  49      18.455  22.406  48.195  1.00 34.91           C  
ATOM    373  CE2 TYR L  49      17.272  24.353  47.524  1.00 38.25           C  
ATOM    374  CZ  TYR L  49      17.464  23.330  48.420  1.00 36.72           C  
ATOM    375  OH  TYR L  49      16.646  23.232  49.566  1.00 37.16           O  
ATOM    376  C   TYR L  49      21.218  25.524  45.910  1.00 32.29           C  
ATOM    377  O   TYR L  49      21.370  25.683  47.119  1.00 31.34           O  
ATOM    378  N   ASN L  50      20.982  26.556  45.064  1.00 20.31           N  
ATOM    379  CA  ASN L  50      20.900  27.919  45.518  1.00 22.73           C  
ATOM    380  CB  ASN L  50      19.764  28.178  46.524  1.00 23.36           C  
ATOM    381  CG  ASN L  50      18.483  28.348  45.722  1.00 26.74           C  
ATOM    382  OD1 ASN L  50      18.521  28.732  44.554  1.00 26.85           O  
ATOM    383  ND2 ASN L  50      17.319  28.073  46.365  1.00 26.49           N  
ATOM    384  C   ASN L  50      22.192  28.286  46.163  1.00 22.89           C  
ATOM    385  O   ASN L  50      22.249  29.131  47.056  1.00 21.74           O  
ATOM    386  N   ALA L  51      23.260  27.613  45.710  1.00 21.50           N  
ATOM    387  CA  ALA L  51      24.624  27.837  46.085  1.00 23.79           C  
ATOM    388  CB  ALA L  51      25.039  29.310  45.959  1.00 24.34           C  
ATOM    389  C   ALA L  51      24.891  27.409  47.493  1.00 23.89           C  
ATOM    390  O   ALA L  51      25.946  26.834  47.749  1.00 22.92           O  
ATOM    391  N   LYS L  52      24.009  27.734  48.453  1.00 24.36           N  
ATOM    392  CA  LYS L  52      24.212  27.407  49.843  1.00 25.59           C  
ATOM    393  CB  LYS L  52      23.939  28.618  50.736  1.00 28.85           C  
ATOM    394  CG  LYS L  52      24.687  28.524  52.058  1.00 33.94           C  
ATOM    395  CD  LYS L  52      24.894  29.870  52.750  1.00 39.13           C  
ATOM    396  CE  LYS L  52      23.614  30.479  53.319  1.00 42.46           C  
ATOM    397  NZ  LYS L  52      22.809  31.063  52.224  1.00 45.22           N1+
ATOM    398  C   LYS L  52      23.504  26.188  50.382  1.00 25.17           C  
ATOM    399  O   LYS L  52      23.931  25.621  51.389  1.00 24.49           O  
ATOM    400  N   THR L  53      22.373  25.776  49.776  1.00 34.15           N  
ATOM    401  CA  THR L  53      21.530  24.814  50.432  1.00 35.79           C  
ATOM    402  CB  THR L  53      20.086  24.988  50.081  1.00 36.89           C  
ATOM    403  OG1 THR L  53      19.680  26.308  50.406  1.00 41.25           O  
ATOM    404  CG2 THR L  53      19.257  23.973  50.886  1.00 37.93           C  
ATOM    405  C   THR L  53      21.907  23.403  50.138  1.00 35.71           C  
ATOM    406  O   THR L  53      22.067  22.999  48.989  1.00 33.99           O  
ATOM    407  N   LEU L  54      22.030  22.612  51.226  0.90 35.41           N  
ATOM    408  CA  LEU L  54      22.361  21.221  51.159  0.90 34.30           C  
ATOM    409  CB  LEU L  54      22.791  20.647  52.521  0.90 33.91           C  
ATOM    410  CG  LEU L  54      24.110  21.230  53.058  0.90 38.26           C  
ATOM    411  CD1 LEU L  54      24.472  20.631  54.424  0.90 37.61           C  
ATOM    412  CD2 LEU L  54      25.245  21.059  52.039  0.90 41.84           C  
ATOM    413  C   LEU L  54      21.136  20.480  50.732  0.90 36.72           C  
ATOM    414  O   LEU L  54      20.024  20.793  51.151  0.90 37.19           O  
ATOM    415  N   ALA L  55      21.321  19.466  49.868  1.00 34.38           N  
ATOM    416  CA  ALA L  55      20.213  18.685  49.404  1.00 34.63           C  
ATOM    417  CB  ALA L  55      20.521  17.875  48.134  1.00 29.87           C  
ATOM    418  C   ALA L  55      19.874  17.719  50.493  1.00 39.90           C  
ATOM    419  O   ALA L  55      20.700  17.423  51.353  1.00 39.95           O  
ATOM    420  N   ASP L  56      18.625  17.218  50.500  1.00 43.32           N  
ATOM    421  CA  ASP L  56      18.229  16.276  51.499  1.00 48.29           C  
ATOM    422  CB  ASP L  56      16.706  16.009  51.516  1.00 53.13           C  
ATOM    423  CG  ASP L  56      16.211  15.607  50.129  1.00 76.37           C  
ATOM    424  OD1 ASP L  56      17.006  15.665  49.154  1.00 36.99           O  
ATOM    425  OD2 ASP L  56      15.006  15.253  50.028  1.00 39.45           O1-
ATOM    426  C   ASP L  56      19.001  15.008  51.329  1.00 47.42           C  
ATOM    427  O   ASP L  56      19.202  14.527  50.215  1.00 44.19           O  
ATOM    428  N   GLY L  57      19.490  14.459  52.461  1.00 48.07           N  
ATOM    429  CA  GLY L  57      20.210  13.218  52.463  1.00 47.40           C  
ATOM    430  C   GLY L  57      21.678  13.474  52.307  1.00 45.42           C  
ATOM    431  O   GLY L  57      22.478  12.545  52.403  1.00 46.84           O  
ATOM    432  N   VAL L  58      22.085  14.734  52.067  1.00 42.86           N  
ATOM    433  CA  VAL L  58      23.486  15.002  51.875  1.00 41.09           C  
ATOM    434  CB  VAL L  58      23.749  16.239  51.068  1.00 39.14           C  
ATOM    435  CG1 VAL L  58      25.265  16.504  51.043  1.00 38.99           C  
ATOM    436  CG2 VAL L  58      23.126  16.042  49.677  1.00 35.00           C  
ATOM    437  C   VAL L  58      24.145  15.186  53.208  1.00 42.36           C  
ATOM    438  O   VAL L  58      23.594  15.802  54.114  1.00 43.54           O  
ATOM    439  N   PRO L  59      25.343  14.661  53.316  1.00 40.43           N  
ATOM    440  CA  PRO L  59      26.094  14.736  54.546  1.00 40.76           C  
ATOM    441  CD  PRO L  59      25.724  13.511  52.512  1.00 38.70           C  
ATOM    442  CB  PRO L  59      27.272  13.780  54.368  1.00 41.42           C  
ATOM    443  CG  PRO L  59      26.755  12.742  53.354  1.00 39.44           C  
ATOM    444  C   PRO L  59      26.509  16.146  54.832  1.00 38.70           C  
ATOM    445  O   PRO L  59      26.693  16.922  53.898  1.00 38.71           O  
ATOM    446  N   SER L  60      26.673  16.488  56.123  1.00 39.31           N  
ATOM    447  CA  SER L  60      26.974  17.823  56.561  1.00 41.42           C  
ATOM    448  CB  SER L  60      26.815  17.994  58.081  1.00 45.16           C  
ATOM    449  OG  SER L  60      27.796  17.227  58.763  1.00 52.14           O  
ATOM    450  C   SER L  60      28.374  18.218  56.197  1.00 43.89           C  
ATOM    451  O   SER L  60      28.722  19.396  56.267  1.00 39.93           O  
ATOM    452  N   ARG L  61      29.222  17.250  55.802  1.00 45.33           N  
ATOM    453  CA  ARG L  61      30.595  17.546  55.494  1.00 45.19           C  
ATOM    454  CB  ARG L  61      31.476  16.305  55.214  1.00 43.23           C  
ATOM    455  CG  ARG L  61      31.066  15.429  54.026  1.00 42.11           C  
ATOM    456  CD  ARG L  61      32.005  14.234  53.804  1.00 41.88           C  
ATOM    457  NE  ARG L  61      31.518  13.105  54.648  1.00 38.72           N  
ATOM    458  CZ  ARG L  61      30.766  12.096  54.115  1.00 39.30           C  
ATOM    459  NH1 ARG L  61      30.556  12.020  52.769  1.00 36.14           N1+
ATOM    460  NH2 ARG L  61      30.236  11.147  54.940  1.00 42.78           N  
ATOM    461  C   ARG L  61      30.647  18.456  54.308  1.00 41.94           C  
ATOM    462  O   ARG L  61      31.607  19.212  54.148  1.00 42.23           O  
ATOM    463  N   PHE L  62      29.633  18.370  53.422  1.00 38.45           N  
ATOM    464  CA  PHE L  62      29.579  19.184  52.238  1.00 37.64           C  
ATOM    465  CB  PHE L  62      28.693  18.559  51.149  1.00 38.61           C  
ATOM    466  CG  PHE L  62      29.279  17.234  50.789  1.00 39.30           C  
ATOM    467  CD1 PHE L  62      30.259  17.144  49.829  1.00 37.21           C  
ATOM    468  CD2 PHE L  62      28.852  16.084  51.410  1.00 38.72           C  
ATOM    469  CE1 PHE L  62      30.801  15.926  49.492  1.00 37.56           C  
ATOM    470  CE2 PHE L  62      29.390  14.864  51.077  1.00 39.63           C  
ATOM    471  CZ  PHE L  62      30.368  14.782  50.118  1.00 39.12           C  
ATOM    472  C   PHE L  62      28.980  20.519  52.577  1.00 38.81           C  
ATOM    473  O   PHE L  62      28.036  20.615  53.358  1.00 39.77           O  
ATOM    474  N   SER L  63      29.545  21.603  52.005  1.00 35.87           N  
ATOM    475  CA  SER L  63      28.987  22.909  52.210  1.00 35.81           C  
ATOM    476  CB  SER L  63      29.592  23.671  53.404  1.00 36.36           C  
ATOM    477  OG  SER L  63      30.972  23.917  53.178  1.00 39.63           O  
ATOM    478  C   SER L  63      29.274  23.706  50.980  1.00 36.21           C  
ATOM    479  O   SER L  63      30.306  23.529  50.335  1.00 37.40           O  
ATOM    480  N   ALA L  64      28.355  24.610  50.602  1.00 32.63           N  
ATOM    481  CA  ALA L  64      28.659  25.379  49.441  1.00 33.59           C  
ATOM    482  CB  ALA L  64      27.843  24.961  48.212  1.00  0.00           C  
ATOM    483  C   ALA L  64      28.494  26.819  49.798  1.00 34.66           C  
ATOM    484  O   ALA L  64      27.775  27.167  50.735  1.00 34.48           O  
ATOM    485  N   SER L  65      29.232  27.702  49.099  1.00 36.34           N  
ATOM    486  CA  SER L  65      29.168  29.095  49.430  1.00 39.56           C  
ATOM    487  CB  SER L  65      30.196  29.505  50.501  1.00 40.46           C  
ATOM    488  OG  SER L  65      31.517  29.317  50.011  1.00 39.77           O  
ATOM    489  C   SER L  65      29.472  29.890  48.202  1.00 40.67           C  
ATOM    490  O   SER L  65      29.850  29.340  47.168  1.00 37.99           O  
ATOM    491  N   GLY L  66      29.265  31.222  48.281  1.00 42.59           N  
ATOM    492  CA  GLY L  66      29.615  32.070  47.178  1.00 43.65           C  
ATOM    493  C   GLY L  66      28.463  32.959  46.834  1.00 44.30           C  
ATOM    494  O   GLY L  66      27.365  32.831  47.371  1.00 41.57           O  
ATOM    495  N   SER L  67      28.712  33.907  45.913  1.00 44.75           N  
ATOM    496  CA  SER L  67      27.696  34.806  45.461  1.00 47.66           C  
ATOM    497  CB  SER L  67      27.363  35.928  46.463  1.00 50.78           C  
ATOM    498  OG  SER L  67      28.481  36.788  46.624  1.00 47.74           O  
ATOM    499  C   SER L  67      28.251  35.456  44.240  1.00 46.51           C  
ATOM    500  O   SER L  67      29.435  35.316  43.942  1.00 44.20           O  
ATOM    501  N   GLY L  68      27.401  36.168  43.482  1.00 46.23           N  
ATOM    502  CA  GLY L  68      27.899  36.857  42.332  1.00 45.37           C  
ATOM    503  C   GLY L  68      28.523  35.867  41.399  1.00 42.71           C  
ATOM    504  O   GLY L  68      27.863  34.956  40.903  1.00 40.70           O  
ATOM    505  N   THR L  69      29.800  36.126  41.052  1.00 41.14           N  
ATOM    506  CA  THR L  69      30.616  35.342  40.164  1.00 41.72           C  
ATOM    507  CB  THR L  69      31.729  36.140  39.547  1.00 45.26           C  
ATOM    508  OG1 THR L  69      32.618  36.614  40.549  1.00 49.21           O  
ATOM    509  CG2 THR L  69      31.119  37.319  38.773  1.00 45.52           C  
ATOM    510  C   THR L  69      31.261  34.117  40.761  1.00 40.23           C  
ATOM    511  O   THR L  69      31.450  33.131  40.049  1.00 38.08           O  
ATOM    512  N   GLN L  70      31.664  34.141  42.051  1.00 39.05           N  
ATOM    513  CA  GLN L  70      32.481  33.059  42.555  1.00 38.07           C  
ATOM    514  CB  GLN L  70      33.662  33.522  43.429  1.00 38.53           C  
ATOM    515  CG  GLN L  70      34.821  34.193  42.696  1.00 46.88           C  
ATOM    516  CD  GLN L  70      35.741  33.090  42.204  1.00 53.59           C  
ATOM    517  OE1 GLN L  70      35.297  32.143  41.559  1.00 56.97           O  
ATOM    518  NE2 GLN L  70      37.057  33.202  42.524  1.00 55.98           N  
ATOM    519  C   GLN L  70      31.710  32.156  43.464  1.00 36.48           C  
ATOM    520  O   GLN L  70      31.043  32.616  44.389  1.00 35.79           O  
ATOM    521  N   TYR L  71      31.828  30.827  43.237  1.00 35.96           N  
ATOM    522  CA  TYR L  71      31.174  29.875  44.090  1.00 35.42           C  
ATOM    523  CB  TYR L  71      29.944  29.202  43.454  1.00 34.70           C  
ATOM    524  CG  TYR L  71      28.964  30.288  43.175  1.00 32.29           C  
ATOM    525  CD1 TYR L  71      28.051  30.678  44.127  1.00 32.30           C  
ATOM    526  CD2 TYR L  71      28.973  30.933  41.961  1.00 30.67           C  
ATOM    527  CE1 TYR L  71      27.157  31.689  43.864  1.00 32.97           C  
ATOM    528  CE2 TYR L  71      28.081  31.945  41.692  1.00 34.02           C  
ATOM    529  CZ  TYR L  71      27.168  32.325  42.647  1.00 34.99           C  
ATOM    530  OH  TYR L  71      26.246  33.361  42.388  1.00 19.31           O  
ATOM    531  C   TYR L  71      32.151  28.788  44.427  1.00 35.52           C  
ATOM    532  O   TYR L  71      33.111  28.548  43.695  1.00 35.82           O  
ATOM    533  N   SER L  72      31.935  28.112  45.578  0.90 33.73           N  
ATOM    534  CA  SER L  72      32.837  27.072  45.978  0.90 36.58           C  
ATOM    535  CB  SER L  72      33.862  27.533  47.029  0.90 36.27           C  
ATOM    536  OG  SER L  72      34.692  28.550  46.492  0.90 40.75           O  
ATOM    537  C   SER L  72      32.069  25.972  46.635  0.90 37.04           C  
ATOM    538  O   SER L  72      31.041  26.199  47.274  0.90 38.58           O  
ATOM    539  N   LEU L  73      32.566  24.730  46.463  1.00 35.81           N  
ATOM    540  CA  LEU L  73      32.021  23.583  47.123  1.00 34.83           C  
ATOM    541  CB  LEU L  73      31.652  22.428  46.179  1.00 30.50           C  
ATOM    542  CG  LEU L  73      31.076  21.193  46.899  1.00 28.05           C  
ATOM    543  CD1 LEU L  73      29.723  21.508  47.563  1.00 30.00           C  
ATOM    544  CD2 LEU L  73      31.008  19.980  45.957  1.00 25.74           C  
ATOM    545  C   LEU L  73      33.132  23.090  47.988  1.00 37.82           C  
ATOM    546  O   LEU L  73      34.261  22.926  47.523  1.00 35.88           O  
ATOM    547  N   LYS L  74      32.852  22.859  49.283  1.00 35.16           N  
ATOM    548  CA  LYS L  74      33.903  22.410  50.144  1.00 34.06           C  
ATOM    549  CB  LYS L  74      34.247  23.398  51.273  1.00 37.56           C  
ATOM    550  CG  LYS L  74      35.403  22.924  52.158  1.00 43.47           C  
ATOM    551  CD  LYS L  74      36.047  24.032  52.995  1.00 47.38           C  
ATOM    552  CE  LYS L  74      35.160  24.577  54.117  1.00 51.20           C  
ATOM    553  NZ  LYS L  74      35.892  25.631  54.853  1.00 51.49           N1+
ATOM    554  C   LYS L  74      33.484  21.122  50.762  1.00 35.75           C  
ATOM    555  O   LYS L  74      32.320  20.928  51.109  1.00 36.32           O  
ATOM    556  N   ILE L  75      34.452  20.194  50.888  1.00 32.59           N  
ATOM    557  CA  ILE L  75      34.202  18.912  51.467  1.00 34.52           C  
ATOM    558  CB  ILE L  75      34.565  17.803  50.525  1.00 33.84           C  
ATOM    559  CG1 ILE L  75      33.785  17.968  49.205  1.00 34.54           C  
ATOM    560  CG2 ILE L  75      34.309  16.470  51.247  1.00 37.67           C  
ATOM    561  CD1 ILE L  75      34.299  17.119  48.040  1.00 30.23           C  
ATOM    562  C   ILE L  75      35.116  18.803  52.647  1.00 40.25           C  
ATOM    563  O   ILE L  75      36.338  18.858  52.503  1.00 39.39           O  
ATOM    564  N   ASN L  76      34.547  18.628  53.855  0.90 43.40           N  
ATOM    565  CA  ASN L  76      35.380  18.544  55.019  0.90 47.85           C  
ATOM    566  CB  ASN L  76      34.768  19.205  56.270  0.90 51.00           C  
ATOM    567  CG  ASN L  76      34.607  20.699  56.022  0.90 59.01           C  
ATOM    568  OD1 ASN L  76      35.347  21.297  55.245  0.90 61.81           O  
ATOM    569  ND2 ASN L  76      33.609  21.324  56.700  0.90 62.67           N  
ATOM    570  C   ASN L  76      35.542  17.093  55.342  0.90 50.39           C  
ATOM    571  O   ASN L  76      34.582  16.327  55.307  0.90 55.39           O  
ATOM    572  N   SER L  77      36.774  16.688  55.695  1.00 48.99           N  
ATOM    573  CA  SER L  77      37.023  15.323  56.058  1.00 49.99           C  
ATOM    574  CB  SER L  77      36.373  14.954  57.403  1.00 52.77           C  
ATOM    575  OG  SER L  77      36.618  13.590  57.710  1.00 56.72           O  
ATOM    576  C   SER L  77      36.493  14.377  55.021  1.00 47.12           C  
ATOM    577  O   SER L  77      35.499  13.690  55.247  1.00 46.90           O  
ATOM    578  N   LEU L  78      37.171  14.302  53.857  0.90 45.35           N  
ATOM    579  CA  LEU L  78      36.786  13.437  52.772  0.90 42.40           C  
ATOM    580  CB  LEU L  78      37.843  13.333  51.660  0.90 43.04           C  
ATOM    581  CG  LEU L  78      37.955  14.534  50.713  0.90 44.44           C  
ATOM    582  CD1 LEU L  78      39.118  14.333  49.729  0.90 41.70           C  
ATOM    583  CD2 LEU L  78      36.631  14.763  49.969  0.90 45.05           C  
ATOM    584  C   LEU L  78      36.648  12.028  53.256  0.90 40.83           C  
ATOM    585  O   LEU L  78      37.368  11.578  54.146  0.90 44.05           O  
ATOM    586  N   GLN L  79      35.681  11.301  52.652  0.90 35.70           N  
ATOM    587  CA  GLN L  79      35.415   9.923  52.954  0.90 39.14           C  
ATOM    588  CB  GLN L  79      33.948   9.668  53.333  0.90 41.26           C  
ATOM    589  CG  GLN L  79      33.442  10.539  54.482  0.90 44.47           C  
ATOM    590  CD  GLN L  79      33.878   9.949  55.813  0.90 47.93           C  
ATOM    591  OE1 GLN L  79      34.246   8.780  55.913  0.90 50.39           O  
ATOM    592  NE2 GLN L  79      33.816  10.788  56.879  0.90 47.78           N  
ATOM    593  C   GLN L  79      35.643   9.169  51.679  0.90 40.18           C  
ATOM    594  O   GLN L  79      35.729   9.769  50.607  0.90 40.47           O  
ATOM    595  N   PRO L  80      35.744   7.872  51.751  0.90 38.39           N  
ATOM    596  CA  PRO L  80      35.999   7.080  50.577  0.90 40.25           C  
ATOM    597  CD  PRO L  80      36.208   7.217  52.964  1.00 39.83           C  
ATOM    598  CB  PRO L  80      36.261   5.665  51.087  0.90 41.11           C  
ATOM    599  CG  PRO L  80      36.838   5.892  52.498  1.00 42.45           C  
ATOM    600  C   PRO L  80      34.915   7.169  49.546  0.90 41.09           C  
ATOM    601  O   PRO L  80      35.212   7.027  48.359  0.90 40.86           O  
ATOM    602  N   GLU L  81      33.659   7.389  49.970  1.00 40.92           N  
ATOM    603  CA  GLU L  81      32.536   7.463  49.076  1.00 41.72           C  
ATOM    604  CB  GLU L  81      31.160   7.394  49.776  1.00 45.25           C  
ATOM    605  CG  GLU L  81      30.898   8.456  50.845  1.00 48.17           C  
ATOM    606  CD  GLU L  81      31.227   7.849  52.201  1.00 60.34           C  
ATOM    607  OE1 GLU L  81      32.020   6.870  52.244  1.00 57.79           O  
ATOM    608  OE2 GLU L  81      30.682   8.358  53.216  1.00 63.96           O1-
ATOM    609  C   GLU L  81      32.596   8.714  48.254  1.00 39.47           C  
ATOM    610  O   GLU L  81      31.970   8.799  47.200  1.00 40.46           O  
ATOM    611  N   ASP L  82      33.314   9.735  48.748  1.00 32.69           N  
ATOM    612  CA  ASP L  82      33.390  11.048  48.164  1.00 31.81           C  
ATOM    613  CB  ASP L  82      34.058  12.063  49.101  1.00 33.59           C  
ATOM    614  CG  ASP L  82      33.105  12.264  50.267  1.00 38.76           C  
ATOM    615  OD1 ASP L  82      31.867  12.220  50.033  1.00 39.29           O  
ATOM    616  OD2 ASP L  82      33.599  12.449  51.411  1.00 34.94           O1-
ATOM    617  C   ASP L  82      34.110  11.097  46.847  1.00 31.59           C  
ATOM    618  O   ASP L  82      33.934  12.058  46.100  1.00 34.09           O  
ATOM    619  N   PHE L  83      34.990  10.128  46.540  1.00 30.41           N  
ATOM    620  CA  PHE L  83      35.729  10.209  45.309  1.00 31.74           C  
ATOM    621  CB  PHE L  83      36.792   9.106  45.175  1.00 34.61           C  
ATOM    622  CG  PHE L  83      37.831   9.407  46.197  1.00 36.93           C  
ATOM    623  CD1 PHE L  83      38.845  10.288  45.902  1.00 36.03           C  
ATOM    624  CD2 PHE L  83      37.786   8.820  47.440  1.00 39.75           C  
ATOM    625  CE1 PHE L  83      39.808  10.578  46.836  1.00 37.60           C  
ATOM    626  CE2 PHE L  83      38.748   9.108  48.378  1.00 40.99           C  
ATOM    627  CZ  PHE L  83      39.760   9.988  48.075  1.00 40.27           C  
ATOM    628  C   PHE L  83      34.795  10.099  44.148  1.00 33.20           C  
ATOM    629  O   PHE L  83      33.857   9.303  44.169  1.00 36.23           O  
ATOM    630  N   GLY L  84      35.037  10.914  43.096  1.00 30.64           N  
ATOM    631  CA  GLY L  84      34.197  10.891  41.933  1.00 30.29           C  
ATOM    632  C   GLY L  84      34.322  12.217  41.248  1.00 30.21           C  
ATOM    633  O   GLY L  84      35.296  12.943  41.440  1.00 31.08           O  
ATOM    634  N   SER L  85      33.316  12.573  40.424  1.00 28.39           N  
ATOM    635  CA  SER L  85      33.377  13.798  39.679  1.00 28.07           C  
ATOM    636  CB  SER L  85      33.049  13.613  38.189  1.00 32.50           C  
ATOM    637  OG  SER L  85      34.025  12.780  37.580  1.00 37.52           O  
ATOM    638  C   SER L  85      32.367  14.752  40.234  1.00 29.95           C  
ATOM    639  O   SER L  85      31.347  14.341  40.785  1.00 31.88           O  
ATOM    640  N   TYR L  86      32.654  16.068  40.121  1.00 28.23           N  
ATOM    641  CA  TYR L  86      31.766  17.084  40.610  1.00 27.53           C  
ATOM    642  CB  TYR L  86      32.357  17.892  41.780  1.00 28.50           C  
ATOM    643  CG  TYR L  86      32.486  16.994  42.961  1.00 30.57           C  
ATOM    644  CD1 TYR L  86      33.576  16.169  43.116  1.00 30.01           C  
ATOM    645  CD2 TYR L  86      31.506  16.993  43.924  1.00 29.76           C  
ATOM    646  CE1 TYR L  86      33.675  15.349  44.216  1.00 32.14           C  
ATOM    647  CE2 TYR L  86      31.602  16.176  45.025  1.00 29.53           C  
ATOM    648  CZ  TYR L  86      32.688  15.352  45.170  1.00 30.66           C  
ATOM    649  OH  TYR L  86      32.785  14.514  46.300  1.00 29.73           O  
ATOM    650  C   TYR L  86      31.532  18.074  39.506  1.00 27.19           C  
ATOM    651  O   TYR L  86      32.457  18.409  38.768  1.00 26.58           O  
ATOM    652  N   TYR L  87      30.277  18.562  39.361  1.00 26.61           N  
ATOM    653  CA  TYR L  87      29.984  19.554  38.358  1.00 26.57           C  
ATOM    654  CB  TYR L  87      29.068  19.110  37.197  1.00 24.15           C  
ATOM    655  CG  TYR L  87      29.597  17.964  36.400  1.00 27.39           C  
ATOM    656  CD1 TYR L  87      30.632  18.127  35.513  1.00 28.59           C  
ATOM    657  CD2 TYR L  87      29.046  16.714  36.541  1.00 31.26           C  
ATOM    658  CE1 TYR L  87      31.108  17.068  34.775  1.00 30.02           C  
ATOM    659  CE2 TYR L  87      29.516  15.651  35.804  1.00 29.14           C  
ATOM    660  CZ  TYR L  87      30.549  15.824  34.916  1.00 30.96           C  
ATOM    661  OH  TYR L  87      31.035  14.737  34.158  1.00 31.36           O  
ATOM    662  C   TYR L  87      29.173  20.654  38.982  1.00 27.34           C  
ATOM    663  O   TYR L  87      28.356  20.412  39.869  1.00 27.16           O  
ATOM    664  N   CYS L  88      29.373  21.901  38.501  1.00 25.37           N  
ATOM    665  CA  CYS L  88      28.573  23.023  38.914  1.00 25.86           C  
ATOM    666  CB  CYS L  88      29.327  24.355  39.028  1.00 26.47           C  
ATOM    667  SG  CYS L  88      30.677  24.313  40.212  1.00 46.37           S  
ATOM    668  C   CYS L  88      27.651  23.298  37.774  1.00 27.25           C  
ATOM    669  O   CYS L  88      27.949  22.943  36.634  1.00 28.20           O  
ATOM    670  N   GLN L  89      26.495  23.933  38.056  1.00 26.68           N  
ATOM    671  CA  GLN L  89      25.585  24.281  37.002  1.00 27.30           C  
ATOM    672  CB  GLN L  89      24.522  23.202  36.762  1.00 28.82           C  
ATOM    673  CG  GLN L  89      23.532  23.541  35.647  1.00 31.55           C  
ATOM    674  CD  GLN L  89      22.387  22.548  35.763  1.00 31.57           C  
ATOM    675  OE1 GLN L  89      22.321  21.773  36.716  1.00 33.97           O  
ATOM    676  NE2 GLN L  89      21.451  22.569  34.777  1.00 31.38           N  
ATOM    677  C   GLN L  89      24.842  25.505  37.434  1.00 30.87           C  
ATOM    678  O   GLN L  89      24.426  25.599  38.586  1.00 33.02           O  
ATOM    679  N   HIS L  90      24.659  26.484  36.522  1.00 30.81           N  
ATOM    680  CA  HIS L  90      23.927  27.669  36.867  1.00 29.67           C  
ATOM    681  ND1 HIS L  90      23.160  29.272  34.143  1.00 30.94           N  
ATOM    682  CG  HIS L  90      24.363  29.137  34.801  1.00 30.99           C  
ATOM    683  CB  HIS L  90      24.511  28.976  36.292  1.00 29.32           C  
ATOM    684  NE2 HIS L  90      24.739  29.413  32.594  1.00 30.75           N  
ATOM    685  CD2 HIS L  90      25.317  29.224  33.838  1.00 30.55           C  
ATOM    686  CE1 HIS L  90      23.443  29.434  32.827  1.00 29.39           C  
ATOM    687  C   HIS L  90      22.538  27.550  36.332  1.00 28.05           C  
ATOM    688  O   HIS L  90      22.305  26.874  35.329  1.00 29.67           O  
ATOM    689  N   PHE L  91      21.581  28.104  37.116  1.00 22.89           N  
ATOM    690  CA  PHE L  91      20.159  28.300  36.950  1.00 23.80           C  
ATOM    691  CB  PHE L  91      19.377  27.965  38.222  1.00 23.20           C  
ATOM    692  CG  PHE L  91      19.484  26.481  38.281  1.00 23.13           C  
ATOM    693  CD1 PHE L  91      20.603  25.878  38.799  1.00 22.80           C  
ATOM    694  CD2 PHE L  91      18.466  25.691  37.796  1.00 21.39           C  
ATOM    695  CE1 PHE L  91      20.698  24.507  38.844  1.00 21.83           C  
ATOM    696  CE2 PHE L  91      18.557  24.319  37.838  1.00 20.45           C  
ATOM    697  CZ  PHE L  91      19.677  23.724  38.364  1.00 20.56           C  
ATOM    698  C   PHE L  91      19.711  29.623  36.401  1.00 23.62           C  
ATOM    699  O   PHE L  91      18.527  29.782  36.125  1.00 24.80           O  
ATOM    700  N   TRP L  92      20.565  30.661  36.356  1.00 22.88           N  
ATOM    701  CA  TRP L  92      20.054  31.951  35.972  1.00 23.75           C  
ATOM    702  CB  TRP L  92      21.030  33.100  36.281  1.00 24.97           C  
ATOM    703  CG  TRP L  92      20.533  34.469  35.886  1.00 28.39           C  
ATOM    704  CD2 TRP L  92      19.732  35.309  36.731  1.00 29.12           C  
ATOM    705  CD1 TRP L  92      20.732  35.166  34.728  1.00 28.58           C  
ATOM    706  NE1 TRP L  92      20.113  36.392  34.805  1.00 30.54           N  
ATOM    707  CE2 TRP L  92      19.487  36.492  36.030  1.00 29.77           C  
ATOM    708  CE3 TRP L  92      19.242  35.112  37.989  1.00 28.03           C  
ATOM    709  CZ2 TRP L  92      18.747  37.498  36.582  1.00 28.50           C  
ATOM    710  CZ3 TRP L  92      18.489  36.124  38.540  1.00 28.63           C  
ATOM    711  CH2 TRP L  92      18.247  37.294  37.849  1.00 28.79           C  
ATOM    712  C   TRP L  92      19.747  32.001  34.505  1.00 24.21           C  
ATOM    713  O   TRP L  92      20.593  31.722  33.661  1.00 25.03           O  
ATOM    714  N   SER L  93      18.497  32.376  34.163  1.00 23.78           N  
ATOM    715  CA  SER L  93      18.134  32.547  32.787  1.00 26.20           C  
ATOM    716  CB  SER L  93      18.898  33.710  32.119  1.00 28.15           C  
ATOM    717  OG  SER L  93      18.426  33.944  30.798  1.00 29.89           O  
ATOM    718  C   SER L  93      18.405  31.264  32.063  1.00 28.67           C  
ATOM    719  O   SER L  93      18.714  30.240  32.667  1.00 28.07           O  
ATOM    720  N   THR L  94      18.239  31.286  30.728  1.00 29.97           N  
ATOM    721  CA  THR L  94      18.457  30.134  29.906  1.00 30.57           C  
ATOM    722  CB  THR L  94      17.160  29.649  29.331  1.00 31.35           C  
ATOM    723  OG1 THR L  94      17.350  28.515  28.500  1.00 36.06           O  
ATOM    724  CG2 THR L  94      16.515  30.807  28.559  1.00 32.61           C  
ATOM    725  C   THR L  94      19.353  30.573  28.793  1.00 30.95           C  
ATOM    726  O   THR L  94      19.371  31.760  28.458  1.00 32.65           O  
ATOM    727  N   PRO L  95      20.127  29.706  28.198  1.00 31.01           N  
ATOM    728  CA  PRO L  95      20.208  28.326  28.599  1.00 28.65           C  
ATOM    729  CD  PRO L  95      20.446  29.880  26.794  1.00 29.67           C  
ATOM    730  CB  PRO L  95      20.653  27.549  27.357  1.00 30.55           C  
ATOM    731  CG  PRO L  95      21.230  28.619  26.416  1.00 29.88           C  
ATOM    732  C   PRO L  95      21.135  28.140  29.758  1.00 26.97           C  
ATOM    733  O   PRO L  95      21.954  29.021  30.031  1.00 25.82           O  
ATOM    734  N   ARG L  96      21.010  26.997  30.460  1.00 26.42           N  
ATOM    735  CA  ARG L  96      21.856  26.694  31.576  1.00 24.58           C  
ATOM    736  CB  ARG L  96      21.194  25.810  32.647  1.00 24.85           C  
ATOM    737  CG  ARG L  96      20.117  26.545  33.451  1.00 25.01           C  
ATOM    738  CD  ARG L  96      18.840  26.820  32.656  1.00 25.60           C  
ATOM    739  NE  ARG L  96      17.943  27.663  33.495  1.00 25.66           N  
ATOM    740  CZ  ARG L  96      17.075  27.088  34.377  1.00 25.52           C  
ATOM    741  NH1 ARG L  96      17.074  25.735  34.557  1.00 24.16           N1+
ATOM    742  NH2 ARG L  96      16.202  27.872  35.074  1.00 24.39           N  
ATOM    743  C   ARG L  96      23.072  25.991  31.059  1.00 23.51           C  
ATOM    744  O   ARG L  96      23.066  25.439  29.960  1.00 23.03           O  
ATOM    745  N   THR L  97      24.170  26.035  31.845  0.90 25.70           N  
ATOM    746  CA  THR L  97      25.413  25.425  31.467  0.90 27.87           C  
ATOM    747  CB  THR L  97      26.390  26.378  30.834  0.90 32.28           C  
ATOM    748  OG1 THR L  97      26.701  27.435  31.729  0.90 35.41           O  
ATOM    749  CG2 THR L  97      25.778  26.942  29.540  0.90 31.75           C  
ATOM    750  C   THR L  97      26.066  24.833  32.675  0.90 25.81           C  
ATOM    751  O   THR L  97      25.874  25.280  33.805  0.90 22.82           O  
ATOM    752  N   PHE L  98      26.874  23.783  32.437  1.00 25.29           N  
ATOM    753  CA  PHE L  98      27.547  23.069  33.482  1.00 25.64           C  
ATOM    754  CB  PHE L  98      27.518  21.546  33.276  1.00 27.48           C  
ATOM    755  CG  PHE L  98      26.120  21.043  33.321  1.00 30.38           C  
ATOM    756  CD1 PHE L  98      25.355  20.979  32.178  1.00 33.22           C  
ATOM    757  CD2 PHE L  98      25.573  20.624  34.507  1.00 29.45           C  
ATOM    758  CE1 PHE L  98      24.066  20.503  32.224  1.00 32.88           C  
ATOM    759  CE2 PHE L  98      24.284  20.148  34.557  1.00 31.13           C  
ATOM    760  CZ  PHE L  98      23.525  20.088  33.415  1.00 33.01           C  
ATOM    761  C   PHE L  98      28.989  23.425  33.395  1.00 26.50           C  
ATOM    762  O   PHE L  98      29.480  23.816  32.336  1.00 26.35           O  
ATOM    763  N   GLY L  99      29.708  23.307  34.527  1.00 26.32           N  
ATOM    764  CA  GLY L  99      31.121  23.544  34.525  1.00 27.88           C  
ATOM    765  C   GLY L  99      31.748  22.331  33.913  1.00 28.74           C  
ATOM    766  O   GLY L  99      31.085  21.313  33.718  1.00 29.12           O  
ATOM    767  N   GLY L 100      33.057  22.417  33.617  1.00 30.81           N  
ATOM    768  CA  GLY L 100      33.819  21.381  32.973  1.00 32.15           C  
ATOM    769  C   GLY L 100      33.859  20.159  33.837  1.00 30.99           C  
ATOM    770  O   GLY L 100      33.962  19.043  33.330  1.00 32.24           O  
ATOM    771  N   GLY L 101      33.846  20.337  35.172  1.00 28.93           N  
ATOM    772  CA  GLY L 101      33.848  19.202  36.055  1.00 29.11           C  
ATOM    773  C   GLY L 101      35.184  19.066  36.721  1.00 31.66           C  
ATOM    774  O   GLY L 101      36.204  19.524  36.208  1.00 33.64           O  
ATOM    775  N   THR L 102      35.185  18.448  37.924  1.00 30.84           N  
ATOM    776  CA  THR L 102      36.404  18.188  38.644  1.00 29.77           C  
ATOM    777  CB  THR L 102      36.543  18.941  39.935  1.00 29.35           C  
ATOM    778  OG1 THR L 102      36.521  20.341  39.698  1.00 31.81           O  
ATOM    779  CG2 THR L 102      37.870  18.537  40.599  1.00 29.16           C  
ATOM    780  C   THR L 102      36.416  16.734  39.007  1.00 30.40           C  
ATOM    781  O   THR L 102      35.458  16.216  39.581  1.00 30.62           O  
ATOM    782  N   LYS L 103      37.527  16.040  38.694  1.00 31.80           N  
ATOM    783  CA  LYS L 103      37.622  14.639  38.991  1.00 34.45           C  
ATOM    784  CB  LYS L 103      38.330  13.858  37.865  1.00 33.90           C  
ATOM    785  CG  LYS L 103      37.951  12.383  37.681  1.00 37.87           C  
ATOM    786  CD  LYS L 103      38.247  11.442  38.848  1.00 46.52           C  
ATOM    787  CE  LYS L 103      38.210   9.963  38.451  1.00 53.07           C  
ATOM    788  NZ  LYS L 103      36.900   9.621  37.853  1.00 57.00           N1+
ATOM    789  C   LYS L 103      38.466  14.548  40.225  1.00 35.99           C  
ATOM    790  O   LYS L 103      39.621  14.973  40.230  1.00 37.53           O  
ATOM    791  N   LEU L 104      37.896  14.002  41.317  1.00 31.08           N  
ATOM    792  CA  LEU L 104      38.630  13.905  42.543  1.00 31.99           C  
ATOM    793  CB  LEU L 104      37.804  14.343  43.766  1.00 34.33           C  
ATOM    794  CG  LEU L 104      38.562  14.305  45.104  1.00 35.67           C  
ATOM    795  CD1 LEU L 104      39.753  15.279  45.102  1.00 39.60           C  
ATOM    796  CD2 LEU L 104      37.606  14.550  46.280  1.00 35.80           C  
ATOM    797  C   LEU L 104      39.015  12.468  42.717  1.00 36.48           C  
ATOM    798  O   LEU L 104      38.155  11.589  42.771  1.00 36.41           O  
ATOM    799  N   GLU L 105      40.334  12.193  42.808  1.00 34.40           N  
ATOM    800  CA  GLU L 105      40.753  10.828  42.947  1.00 32.57           C  
ATOM    801  CB  GLU L 105      41.647  10.299  41.821  1.00 38.97           C  
ATOM    802  CG  GLU L 105      43.041  10.917  41.840  1.00 46.44           C  
ATOM    803  CD  GLU L 105      43.972   9.878  41.245  1.00 48.13           C  
ATOM    804  OE1 GLU L 105      43.453   8.865  40.706  1.00 44.35           O  
ATOM    805  OE2 GLU L 105      45.212  10.071  41.337  1.00 51.65           O1-
ATOM    806  C   GLU L 105      41.562  10.689  44.201  1.00 28.75           C  
ATOM    807  O   GLU L 105      41.910  11.673  44.852  1.00 28.62           O  
ATOM    808  N   ILE L 106      41.880   9.428  44.563  1.00 29.31           N  
ATOM    809  CA  ILE L 106      42.606   9.121  45.763  1.00 32.98           C  
ATOM    810  CB  ILE L 106      42.433   7.700  46.222  1.00 30.93           C  
ATOM    811  CG1 ILE L 106      40.963   7.431  46.581  1.00 35.63           C  
ATOM    812  CG2 ILE L 106      43.407   7.447  47.386  1.00 35.26           C  
ATOM    813  CD1 ILE L 106      40.639   5.952  46.776  1.00 34.79           C  
ATOM    814  C   ILE L 106      44.072   9.310  45.537  1.00 35.67           C  
ATOM    815  O   ILE L 106      44.652   8.815  44.572  1.00 35.04           O  
ATOM    816  N   LYS L 107      44.699  10.050  46.469  1.00 36.88           N  
ATOM    817  CA  LYS L 107      46.107  10.306  46.460  0.90 39.68           C  
ATOM    818  CB  LYS L 107      46.557  11.068  47.720  0.90 44.53           C  
ATOM    819  CG  LYS L 107      48.061  11.334  47.796  0.90 46.71           C  
ATOM    820  CD  LYS L 107      48.590  12.266  46.709  0.88 56.21           C  
ATOM    821  CE  LYS L 107      50.096  12.514  46.817  0.88 57.47           C  
ATOM    822  NZ  LYS L 107      50.612  13.055  45.540  0.88 51.22           N1+
ATOM    823  C   LYS L 107      46.812   8.964  46.445  1.00 37.08           C  
ATOM    824  O   LYS L 107      46.288   8.011  47.085  1.00 35.33           O  
ATOM    825  OXT LYS L 107      47.889   8.878  45.798  1.00  0.00           O1-
TER     826      LYS L 107 
ATOM    827  N   GLN H 108       7.606   6.321  44.981  1.00 44.97           N1+
ATOM    828  CA  GLN H 108       8.304   7.625  45.008  1.00 49.81           C  
ATOM    829  CB  GLN H 108       9.653   7.495  45.739  1.00 55.07           C  
ATOM    830  CG  GLN H 108      10.651   6.572  45.038  1.00 62.30           C  
ATOM    831  CD  GLN H 108      11.923   6.535  45.871  1.00 63.60           C  
ATOM    832  OE1 GLN H 108      12.479   7.572  46.231  1.00 76.86           O  
ATOM    833  NE2 GLN H 108      12.395   5.300  46.192  1.00 95.24           N  
ATOM    834  C   GLN H 108       8.526   8.121  43.618  1.00 49.42           C  
ATOM    835  O   GLN H 108       7.960   7.590  42.664  1.00 51.11           O  
ATOM    836  N   VAL H 109       9.352   9.174  43.467  1.00 47.31           N  
ATOM    837  CA  VAL H 109       9.595   9.720  42.164  1.00 42.52           C  
ATOM    838  CB  VAL H 109      10.277  11.062  42.191  1.00 39.09           C  
ATOM    839  CG1 VAL H 109      10.649  11.487  40.757  1.00 32.10           C  
ATOM    840  CG2 VAL H 109       9.348  12.051  42.914  1.00 39.78           C  
ATOM    841  C   VAL H 109      10.491   8.787  41.417  1.00 41.90           C  
ATOM    842  O   VAL H 109      11.448   8.248  41.972  1.00 40.21           O  
ATOM    843  N   GLN H 110      10.182   8.545  40.127  1.00 40.53           N  
ATOM    844  CA  GLN H 110      11.033   7.698  39.341  1.00 40.91           C  
ATOM    845  CB  GLN H 110      10.632   6.210  39.398  1.00 44.52           C  
ATOM    846  CG  GLN H 110      10.841   5.597  40.786  1.00 48.63           C  
ATOM    847  CD  GLN H 110      10.359   4.152  40.788  1.00 54.31           C  
ATOM    848  OE1 GLN H 110      10.053   3.579  39.745  1.00 57.76           O  
ATOM    849  NE2 GLN H 110      10.283   3.544  42.004  1.00 57.31           N  
ATOM    850  C   GLN H 110      10.970   8.153  37.915  1.00 38.61           C  
ATOM    851  O   GLN H 110       9.910   8.519  37.407  1.00 35.85           O  
ATOM    852  N   LEU H 111      12.134   8.172  37.237  1.00 35.42           N  
ATOM    853  CA  LEU H 111      12.184   8.542  35.851  1.00 34.23           C  
ATOM    854  CB  LEU H 111      13.079   9.775  35.608  1.00 31.87           C  
ATOM    855  CG  LEU H 111      12.567  11.069  36.281  1.00 31.65           C  
ATOM    856  CD1 LEU H 111      13.515  12.250  36.016  1.00 31.30           C  
ATOM    857  CD2 LEU H 111      11.122  11.389  35.865  1.00 28.74           C  
ATOM    858  C   LEU H 111      12.781   7.367  35.133  1.00 36.03           C  
ATOM    859  O   LEU H 111      13.963   7.066  35.302  1.00 37.49           O  
ATOM    860  N   GLN H 112      11.968   6.679  34.299  1.00 31.48           N  
ATOM    861  CA  GLN H 112      12.397   5.488  33.606  1.00 32.87           C  
ATOM    862  CB  GLN H 112      11.280   4.434  33.483  1.00 40.44           C  
ATOM    863  CG  GLN H 112      11.675   3.177  32.704  1.00 47.51           C  
ATOM    864  CD  GLN H 112      12.722   2.420  33.506  1.00 52.21           C  
ATOM    865  OE1 GLN H 112      13.359   2.976  34.399  1.00 54.71           O  
ATOM    866  NE2 GLN H 112      12.910   1.114  33.179  1.00 52.39           N  
ATOM    867  C   GLN H 112      12.787   5.845  32.207  1.00 32.39           C  
ATOM    868  O   GLN H 112      11.991   6.411  31.460  1.00 31.79           O  
ATOM    869  N   GLN H 113      14.025   5.483  31.805  1.00 31.11           N  
ATOM    870  CA  GLN H 113      14.515   5.813  30.491  1.00 30.70           C  
ATOM    871  CB  GLN H 113      15.900   6.498  30.519  1.00 32.38           C  
ATOM    872  CG  GLN H 113      15.859   7.912  31.109  1.00 33.11           C  
ATOM    873  CD  GLN H 113      17.179   8.618  30.816  1.00 33.52           C  
ATOM    874  OE1 GLN H 113      17.919   8.987  31.727  1.00 34.32           O  
ATOM    875  NE2 GLN H 113      17.477   8.829  29.506  1.00 30.49           N  
ATOM    876  C   GLN H 113      14.579   4.580  29.628  1.00 29.35           C  
ATOM    877  O   GLN H 113      14.722   3.467  30.126  1.00 25.56           O  
ATOM    878  N   PRO H 114      14.471   4.771  28.325  1.00 27.31           N  
ATOM    879  CA  PRO H 114      14.398   3.675  27.406  1.00 28.60           C  
ATOM    880  CD  PRO H 114      15.132   5.886  27.670  1.00 21.10           C  
ATOM    881  CB  PRO H 114      14.297   4.310  26.030  1.00 30.90           C  
ATOM    882  CG  PRO H 114      15.236   5.514  26.177  1.00 20.34           C  
ATOM    883  C   PRO H 114      15.702   2.960  27.487  1.00 28.51           C  
ATOM    884  O   PRO H 114      16.655   3.495  28.053  1.00 30.20           O  
ATOM    885  N   GLY H 115      15.750   1.746  26.910  1.00 28.99           N  
ATOM    886  CA  GLY H 115      16.928   0.938  26.923  1.00 31.42           C  
ATOM    887  C   GLY H 115      17.919   1.500  25.950  1.00 31.94           C  
ATOM    888  O   GLY H 115      17.587   2.325  25.098  1.00 32.51           O  
ATOM    889  N   ALA H 116      19.173   1.015  26.052  1.00 30.79           N  
ATOM    890  CA  ALA H 116      20.248   1.460  25.215  1.00 32.09           C  
ATOM    891  CB  ALA H 116      21.554   0.688  25.465  1.00 32.47           C  
ATOM    892  C   ALA H 116      19.852   1.212  23.801  1.00 32.74           C  
ATOM    893  O   ALA H 116      19.181   0.226  23.502  1.00 34.91           O  
ATOM    894  N   GLU H 117      20.234   2.119  22.881  0.90 32.78           N  
ATOM    895  CA  GLU H 117      19.831   1.856  21.534  0.90 34.77           C  
ATOM    896  CB  GLU H 117      18.683   2.742  21.029  0.90 40.76           C  
ATOM    897  CG  GLU H 117      17.386   2.468  21.793  0.90 47.16           C  
ATOM    898  CD  GLU H 117      16.226   2.956  20.948  0.90 53.16           C  
ATOM    899  OE1 GLU H 117      16.201   2.591  19.745  0.90 51.73           O  
ATOM    900  OE2 GLU H 117      15.350   3.687  21.486  0.90 55.81           O1-
ATOM    901  C   GLU H 117      20.983   2.001  20.596  0.90 32.96           C  
ATOM    902  O   GLU H 117      21.859   2.844  20.782  0.90 31.84           O  
ATOM    903  N   LEU H 118      21.015   1.124  19.569  1.00 31.63           N  
ATOM    904  CA  LEU H 118      22.002   1.190  18.527  1.00 31.00           C  
ATOM    905  CB  LEU H 118      22.719  -0.134  18.206  1.00 28.19           C  
ATOM    906  CG  LEU H 118      23.738  -0.575  19.267  1.00 39.19           C  
ATOM    907  CD1 LEU H 118      23.050  -0.866  20.608  1.00 38.73           C  
ATOM    908  CD2 LEU H 118      24.605  -1.738  18.760  1.00 39.85           C  
ATOM    909  C   LEU H 118      21.281   1.595  17.284  1.00 33.23           C  
ATOM    910  O   LEU H 118      20.285   0.982  16.901  1.00 34.02           O  
ATOM    911  N   VAL H 119      21.785   2.647  16.611  1.00 34.08           N  
ATOM    912  CA  VAL H 119      21.113   3.147  15.448  1.00 37.11           C  
ATOM    913  CB  VAL H 119      20.350   4.404  15.744  1.00 38.98           C  
ATOM    914  CG1 VAL H 119      19.205   4.066  16.715  1.00 39.50           C  
ATOM    915  CG2 VAL H 119      21.338   5.430  16.326  1.00 38.60           C  
ATOM    916  C   VAL H 119      22.126   3.471  14.393  1.00 35.90           C  
ATOM    917  O   VAL H 119      23.309   3.651  14.676  1.00 35.39           O  
ATOM    918  N   LYS H 120      21.664   3.534  13.126  1.00 33.61           N  
ATOM    919  CA  LYS H 120      22.493   3.813  11.985  1.00 32.72           C  
ATOM    920  CB  LYS H 120      21.860   3.409  10.647  1.00 36.53           C  
ATOM    921  CG  LYS H 120      21.488   1.937  10.509  1.00 43.23           C  
ATOM    922  CD  LYS H 120      20.541   1.689   9.336  1.00 47.96           C  
ATOM    923  CE  LYS H 120      20.119   0.230   9.179  1.00 29.55           C  
ATOM    924  NZ  LYS H 120      19.243  -0.161  10.303  1.00 32.83           N1+
ATOM    925  C   LYS H 120      22.658   5.297  11.864  1.00 31.93           C  
ATOM    926  O   LYS H 120      21.810   6.072  12.299  1.00 32.52           O  
ATOM    927  N   PRO H 121      23.744   5.701  11.257  1.00 33.58           N  
ATOM    928  CA  PRO H 121      23.973   7.100  11.030  1.00 33.84           C  
ATOM    929  CD  PRO H 121      24.987   4.955  11.364  1.00 31.95           C  
ATOM    930  CB  PRO H 121      25.431   7.219  10.592  1.00 33.46           C  
ATOM    931  CG  PRO H 121      26.106   6.003  11.252  1.00 33.74           C  
ATOM    932  C   PRO H 121      23.002   7.608  10.011  1.00 36.27           C  
ATOM    933  O   PRO H 121      22.694   6.877   9.070  1.00 34.71           O  
ATOM    934  N   GLY H 122      22.511   8.851  10.178  1.00 35.09           N  
ATOM    935  CA  GLY H 122      21.605   9.430   9.228  1.00 36.12           C  
ATOM    936  C   GLY H 122      20.202   9.115   9.646  1.00 36.02           C  
ATOM    937  O   GLY H 122      19.246   9.678   9.115  1.00 36.37           O  
ATOM    938  N   ALA H 123      20.046   8.190  10.611  1.00 34.54           N  
ATOM    939  CA  ALA H 123      18.750   7.814  11.094  1.00 36.62           C  
ATOM    940  CB  ALA H 123      18.683   6.381  11.653  1.00 37.89           C  
ATOM    941  C   ALA H 123      18.389   8.720  12.223  1.00 37.89           C  
ATOM    942  O   ALA H 123      19.175   9.570  12.639  1.00 37.64           O  
ATOM    943  N   SER H 124      17.144   8.579  12.715  1.00 40.34           N  
ATOM    944  CA  SER H 124      16.699   9.337  13.844  1.00 41.69           C  
ATOM    945  CB  SER H 124      15.496  10.240  13.535  1.00 46.60           C  
ATOM    946  OG  SER H 124      14.409   9.460  13.065  1.00 54.57           O  
ATOM    947  C   SER H 124      16.288   8.346  14.888  1.00 39.57           C  
ATOM    948  O   SER H 124      15.981   7.195  14.573  1.00 42.02           O  
ATOM    949  N   VAL H 125      16.322   8.758  16.174  1.00 35.64           N  
ATOM    950  CA  VAL H 125      15.926   7.876  17.237  1.00 31.46           C  
ATOM    951  CB  VAL H 125      17.091   7.272  17.976  1.00 33.66           C  
ATOM    952  CG1 VAL H 125      17.873   8.388  18.689  1.00 30.93           C  
ATOM    953  CG2 VAL H 125      16.562   6.192  18.928  1.00 36.10           C  
ATOM    954  C   VAL H 125      15.118   8.674  18.213  1.00 29.88           C  
ATOM    955  O   VAL H 125      15.287   9.889  18.320  1.00 30.53           O  
ATOM    956  N   LYS H 126      14.186   8.018  18.936  1.00 29.93           N  
ATOM    957  CA  LYS H 126      13.410   8.744  19.902  1.00 30.28           C  
ATOM    958  CB  LYS H 126      11.900   8.758  19.608  1.00 30.14           C  
ATOM    959  CG  LYS H 126      11.098   9.633  20.574  1.00 34.57           C  
ATOM    960  CD  LYS H 126       9.695   9.971  20.064  1.00 42.20           C  
ATOM    961  CE  LYS H 126       8.818   8.742  19.818  1.00 46.92           C  
ATOM    962  NZ  LYS H 126       7.546   9.156  19.188  1.00 41.76           N1+
ATOM    963  C   LYS H 126      13.623   8.092  21.233  1.00 31.78           C  
ATOM    964  O   LYS H 126      13.392   6.893  21.389  1.00 36.10           O  
ATOM    965  N   LEU H 127      14.059   8.889  22.230  1.00 31.54           N  
ATOM    966  CA  LEU H 127      14.368   8.415  23.549  1.00 30.86           C  
ATOM    967  CB  LEU H 127      15.625   9.104  24.112  1.00 29.34           C  
ATOM    968  CG  LEU H 127      16.879   8.898  23.235  1.00 20.49           C  
ATOM    969  CD1 LEU H 127      18.115   9.594  23.829  1.00 20.47           C  
ATOM    970  CD2 LEU H 127      17.110   7.405  22.951  1.00 16.62           C  
ATOM    971  C   LEU H 127      13.210   8.770  24.429  1.00 32.19           C  
ATOM    972  O   LEU H 127      12.600   9.823  24.259  1.00 33.55           O  
ATOM    973  N   SER H 128      12.878   7.906  25.410  1.00 31.10           N  
ATOM    974  CA  SER H 128      11.704   8.155  26.204  1.00 30.89           C  
ATOM    975  CB  SER H 128      10.678   7.024  26.067  1.00 31.08           C  
ATOM    976  OG  SER H 128      11.249   5.817  26.552  1.00 33.15           O  
ATOM    977  C   SER H 128      12.060   8.243  27.662  1.00 31.11           C  
ATOM    978  O   SER H 128      13.033   7.657  28.117  1.00 28.86           O  
ATOM    979  N   CYS H 129      11.277   9.008  28.448  0.90 32.56           N  
ATOM    980  CA  CYS H 129      11.516   9.113  29.863  0.90 32.88           C  
ATOM    981  CB  CYS H 129      12.207  10.451  30.231  0.90 31.99           C  
ATOM    982  SG  CYS H 129      12.570  10.689  32.000  0.90 40.12           S  
ATOM    983  C   CYS H 129      10.169   9.065  30.533  0.90 32.68           C  
ATOM    984  O   CYS H 129       9.419  10.037  30.485  0.90 30.62           O  
ATOM    985  N   LYS H 130       9.825   7.923  31.174  1.00 34.99           N  
ATOM    986  CA  LYS H 130       8.560   7.741  31.847  1.00 37.09           C  
ATOM    987  CB  LYS H 130       8.151   6.264  32.000  1.00 38.15           C  
ATOM    988  CG  LYS H 130       7.235   5.694  30.914  1.00 47.01           C  
ATOM    989  CD  LYS H 130       5.772   6.116  31.069  1.00 48.85           C  
ATOM    990  CE  LYS H 130       5.028   5.310  32.142  1.00 50.92           C  
ATOM    991  NZ  LYS H 130       3.579   5.612  32.107  1.00 52.17           N1+
ATOM    992  C   LYS H 130       8.673   8.263  33.241  1.00 35.50           C  
ATOM    993  O   LYS H 130       9.595   7.918  33.974  1.00 33.62           O  
ATOM    994  N   ALA H 131       7.697   9.084  33.668  1.00 33.61           N  
ATOM    995  CA  ALA H 131       7.769   9.649  34.982  1.00 34.42           C  
ATOM    996  CB  ALA H 131       7.628  11.175  34.974  1.00 35.62           C  
ATOM    997  C   ALA H 131       6.659   9.094  35.816  1.00 37.91           C  
ATOM    998  O   ALA H 131       5.587   8.764  35.308  1.00 37.22           O  
ATOM    999  N   SER H 132       6.914   8.943  37.133  1.00 39.43           N  
ATOM   1000  CA  SER H 132       5.905   8.436  38.018  1.00 40.36           C  
ATOM   1001  CB  SER H 132       5.919   6.906  38.131  1.00 37.71           C  
ATOM   1002  OG  SER H 132       7.126   6.486  38.748  1.00 34.45           O  
ATOM   1003  C   SER H 132       6.191   8.956  39.392  1.00 38.71           C  
ATOM   1004  O   SER H 132       7.307   9.383  39.688  1.00 37.49           O  
ATOM   1005  N   GLY H 133       5.158   8.976  40.243  1.00 42.99           N  
ATOM   1006  CA  GLY H 133       5.391   9.354  41.600  1.00 42.89           C  
ATOM   1007  C   GLY H 133       5.003  10.773  41.844  1.00 43.01           C  
ATOM   1008  O   GLY H 133       4.778  11.152  42.992  1.00 42.66           O  
ATOM   1009  N   TYR H 134       4.896  11.607  40.796  1.00 42.96           N  
ATOM   1010  CA  TYR H 134       4.584  12.980  41.070  1.00 42.48           C  
ATOM   1011  CB  TYR H 134       5.814  13.913  41.059  1.00 42.34           C  
ATOM   1012  CG  TYR H 134       6.384  13.949  39.681  1.00 41.61           C  
ATOM   1013  CD1 TYR H 134       7.208  12.949  39.221  1.00 41.14           C  
ATOM   1014  CD2 TYR H 134       6.110  15.005  38.847  1.00 41.55           C  
ATOM   1015  CE1 TYR H 134       7.724  12.995  37.947  1.00 41.03           C  
ATOM   1016  CE2 TYR H 134       6.624  15.060  37.572  1.00 40.59           C  
ATOM   1017  CZ  TYR H 134       7.431  14.049  37.119  1.00 40.54           C  
ATOM   1018  OH  TYR H 134       7.965  14.103  35.813  1.00 42.26           O  
ATOM   1019  C   TYR H 134       3.649  13.470  40.021  1.00 42.37           C  
ATOM   1020  O   TYR H 134       3.287  12.742  39.097  1.00 42.23           O  
ATOM   1021  N   THR H 135       3.214  14.737  40.157  1.00 42.55           N  
ATOM   1022  CA  THR H 135       2.330  15.267  39.170  1.00 42.85           C  
ATOM   1023  CB  THR H 135       1.499  16.411  39.682  1.00 43.08           C  
ATOM   1024  OG1 THR H 135       0.617  16.871  38.669  1.00 43.63           O  
ATOM   1025  CG2 THR H 135       2.416  17.542  40.164  1.00 43.27           C  
ATOM   1026  C   THR H 135       3.199  15.708  38.032  1.00 42.64           C  
ATOM   1027  O   THR H 135       4.016  16.620  38.144  1.00 42.60           O  
ATOM   1028  N   PHE H 136       2.993  15.062  36.874  1.00 42.13           N  
ATOM   1029  CA  PHE H 136       3.829  15.224  35.719  1.00 41.73           C  
ATOM   1030  CB  PHE H 136       3.318  14.329  34.566  1.00 41.45           C  
ATOM   1031  CG  PHE H 136       4.154  14.452  33.335  1.00 41.99           C  
ATOM   1032  CD1 PHE H 136       5.455  14.003  33.308  1.00 42.58           C  
ATOM   1033  CD2 PHE H 136       3.614  14.969  32.181  1.00 42.31           C  
ATOM   1034  CE1 PHE H 136       6.219  14.105  32.167  1.00 42.46           C  
ATOM   1035  CE2 PHE H 136       4.372  15.072  31.038  1.00 42.34           C  
ATOM   1036  CZ  PHE H 136       5.679  14.645  31.028  1.00 42.05           C  
ATOM   1037  C   PHE H 136       3.835  16.664  35.288  1.00 41.52           C  
ATOM   1038  O   PHE H 136       4.869  17.189  34.875  1.00 41.74           O  
ATOM   1039  N   THR H 137       2.680  17.341  35.382  1.00 40.90           N  
ATOM   1040  CA  THR H 137       2.478  18.689  34.926  1.00 40.16           C  
ATOM   1041  CB  THR H 137       1.046  19.111  35.075  1.00 40.43           C  
ATOM   1042  OG1 THR H 137       0.685  19.145  36.451  1.00 40.98           O  
ATOM   1043  CG2 THR H 137       0.159  18.098  34.334  1.00 39.59           C  
ATOM   1044  C   THR H 137       3.301  19.699  35.683  1.00 39.47           C  
ATOM   1045  O   THR H 137       3.704  20.712  35.119  1.00 39.65           O  
ATOM   1046  N   SER H 138       3.536  19.480  36.989  1.00 38.92           N  
ATOM   1047  CA  SER H 138       4.152  20.473  37.832  1.00 38.46           C  
ATOM   1048  CB  SER H 138       3.970  20.179  39.328  1.00 38.77           C  
ATOM   1049  OG  SER H 138       2.591  20.268  39.662  1.00 40.34           O  
ATOM   1050  C   SER H 138       5.620  20.711  37.588  1.00 37.37           C  
ATOM   1051  O   SER H 138       6.124  21.746  38.026  1.00 37.02           O  
ATOM   1052  N   TYR H 139       6.366  19.804  36.924  1.00 36.56           N  
ATOM   1053  CA  TYR H 139       7.787  20.044  36.803  1.00 35.72           C  
ATOM   1054  CB  TYR H 139       8.630  18.983  37.532  1.00 35.46           C  
ATOM   1055  CG  TYR H 139       8.271  19.051  38.974  1.00 36.24           C  
ATOM   1056  CD1 TYR H 139       7.106  18.484  39.437  1.00 37.36           C  
ATOM   1057  CD2 TYR H 139       9.110  19.674  39.867  1.00 37.23           C  
ATOM   1058  CE1 TYR H 139       6.773  18.545  40.769  1.00 37.32           C  
ATOM   1059  CE2 TYR H 139       8.783  19.738  41.201  1.00 37.33           C  
ATOM   1060  CZ  TYR H 139       7.614  19.178  41.656  1.00 37.65           C  
ATOM   1061  OH  TYR H 139       7.284  19.249  43.027  1.00 38.43           O  
ATOM   1062  C   TYR H 139       8.201  19.978  35.350  1.00 35.18           C  
ATOM   1063  O   TYR H 139       7.582  19.280  34.560  1.00 34.97           O  
ATOM   1064  N   TRP H 140       9.261  20.741  34.975  1.00 31.55           N  
ATOM   1065  CA  TRP H 140       9.879  20.765  33.687  1.00 28.46           C  
ATOM   1066  CB  TRP H 140      10.743  22.019  33.454  1.00 29.50           C  
ATOM   1067  CG  TRP H 140       9.961  23.305  33.303  1.00 31.30           C  
ATOM   1068  CD2 TRP H 140       9.815  23.998  32.057  1.00 31.55           C  
ATOM   1069  CD1 TRP H 140       9.301  24.052  34.238  1.00 31.50           C  
ATOM   1070  NE1 TRP H 140       8.743  25.161  33.645  1.00 23.33           N  
ATOM   1071  CE2 TRP H 140       9.056  25.142  32.301  1.00 20.85           C  
ATOM   1072  CE3 TRP H 140      10.279  23.705  30.807  1.00 18.94           C  
ATOM   1073  CZ2 TRP H 140       8.747  26.013  31.294  1.00 24.16           C  
ATOM   1074  CZ3 TRP H 140       9.966  24.580  29.794  1.00 21.92           C  
ATOM   1075  CH2 TRP H 140       9.215  25.713  30.032  1.00 24.47           C  
ATOM   1076  C   TRP H 140      10.761  19.558  33.578  1.00 30.18           C  
ATOM   1077  O   TRP H 140      11.278  19.058  34.580  1.00 31.03           O  
ATOM   1078  N   MET H 141      10.921  19.037  32.345  1.00 31.05           N  
ATOM   1079  CA  MET H 141      11.771  17.902  32.149  1.00 28.52           C  
ATOM   1080  CB  MET H 141      11.088  16.762  31.372  1.00 30.70           C  
ATOM   1081  CG  MET H 141      11.798  15.413  31.505  1.00 19.81           C  
ATOM   1082  SD  MET H 141      11.605  14.608  33.128  1.00 24.16           S  
ATOM   1083  CE  MET H 141       9.902  14.034  32.859  1.00 21.18           C  
ATOM   1084  C   MET H 141      12.931  18.391  31.332  1.00 27.11           C  
ATOM   1085  O   MET H 141      12.737  19.078  30.332  1.00 26.71           O  
ATOM   1086  N   HIS H 142      14.172  18.050  31.744  1.00 24.85           N  
ATOM   1087  CA  HIS H 142      15.354  18.533  31.077  1.00 25.25           C  
ATOM   1088  ND1 HIS H 142      15.899  21.717  32.328  1.00 17.33           N  
ATOM   1089  CG  HIS H 142      15.714  20.409  32.716  1.00 23.63           C  
ATOM   1090  CB  HIS H 142      16.332  19.230  32.035  1.00 22.41           C  
ATOM   1091  NE2 HIS H 142      14.517  21.756  34.070  1.00 17.08           N  
ATOM   1092  CD2 HIS H 142      14.867  20.450  33.779  1.00 17.78           C  
ATOM   1093  CE1 HIS H 142      15.162  22.479  33.172  1.00 18.30           C  
ATOM   1094  C   HIS H 142      16.107  17.363  30.512  1.00 24.48           C  
ATOM   1095  O   HIS H 142      15.981  16.240  30.996  1.00 26.04           O  
ATOM   1096  N   TRP H 143      16.901  17.604  29.446  1.00 22.01           N  
ATOM   1097  CA  TRP H 143      17.685  16.551  28.862  1.00 24.65           C  
ATOM   1098  CB  TRP H 143      17.265  16.209  27.423  1.00 25.30           C  
ATOM   1099  CG  TRP H 143      15.918  15.530  27.379  1.00 27.82           C  
ATOM   1100  CD2 TRP H 143      15.747  14.107  27.362  1.00 30.22           C  
ATOM   1101  CD1 TRP H 143      14.665  16.071  27.373  1.00 32.44           C  
ATOM   1102  NE1 TRP H 143      13.722  15.071  27.364  1.00 33.45           N  
ATOM   1103  CE2 TRP H 143      14.376  13.853  27.356  1.00 31.51           C  
ATOM   1104  CE3 TRP H 143      16.660  13.092  27.359  1.00 27.68           C  
ATOM   1105  CZ2 TRP H 143      13.895  12.577  27.347  1.00 30.94           C  
ATOM   1106  CZ3 TRP H 143      16.174  11.805  27.346  1.00 28.15           C  
ATOM   1107  CH2 TRP H 143      14.818  11.554  27.340  1.00 30.76           C  
ATOM   1108  C   TRP H 143      19.122  16.971  28.877  1.00 25.76           C  
ATOM   1109  O   TRP H 143      19.445  18.133  28.633  1.00 27.84           O  
ATOM   1110  N   VAL H 144      20.029  16.018  29.194  1.00 22.48           N  
ATOM   1111  CA  VAL H 144      21.431  16.318  29.278  1.00 22.85           C  
ATOM   1112  CB  VAL H 144      21.937  16.323  30.692  1.00 23.41           C  
ATOM   1113  CG1 VAL H 144      23.446  16.618  30.678  1.00 24.11           C  
ATOM   1114  CG2 VAL H 144      21.115  17.343  31.496  1.00 20.47           C  
ATOM   1115  C   VAL H 144      22.200  15.264  28.540  1.00 24.55           C  
ATOM   1116  O   VAL H 144      21.859  14.082  28.582  1.00 26.29           O  
ATOM   1117  N   LYS H 145      23.283  15.674  27.845  1.00 23.50           N  
ATOM   1118  CA  LYS H 145      24.067  14.718  27.111  1.00 22.66           C  
ATOM   1119  CB  LYS H 145      24.284  15.076  25.632  1.00 23.22           C  
ATOM   1120  CG  LYS H 145      25.002  13.964  24.865  1.00 24.04           C  
ATOM   1121  CD  LYS H 145      24.920  14.103  23.347  1.00 26.48           C  
ATOM   1122  CE  LYS H 145      25.885  15.133  22.769  1.00 29.03           C  
ATOM   1123  NZ  LYS H 145      25.747  15.177  21.298  1.00 32.80           N1+
ATOM   1124  C   LYS H 145      25.409  14.589  27.757  1.00 27.96           C  
ATOM   1125  O   LYS H 145      25.960  15.556  28.281  1.00 32.35           O  
ATOM   1126  N   LEU H 146      25.951  13.354  27.760  1.00 27.70           N  
ATOM   1127  CA  LEU H 146      27.233  13.119  28.366  1.00 27.70           C  
ATOM   1128  CB  LEU H 146      27.093  12.477  29.756  1.00 25.30           C  
ATOM   1129  CG  LEU H 146      28.425  12.253  30.488  1.00 26.39           C  
ATOM   1130  CD1 LEU H 146      29.025  13.589  30.956  1.00  0.00           C  
ATOM   1131  CD2 LEU H 146      28.281  11.213  31.611  1.00  0.00           C  
ATOM   1132  C   LEU H 146      27.997  12.136  27.527  1.00 31.23           C  
ATOM   1133  O   LEU H 146      27.638  10.962  27.442  1.00 28.61           O  
ATOM   1134  N   ARG H 147      29.099  12.588  26.898  1.00 34.91           N  
ATOM   1135  CA  ARG H 147      29.937  11.710  26.131  1.00 39.77           C  
ATOM   1136  CB  ARG H 147      30.895  12.472  25.202  1.00 40.01           C  
ATOM   1137  CG  ARG H 147      30.133  13.345  24.197  1.00 44.63           C  
ATOM   1138  CD  ARG H 147      31.014  14.279  23.363  1.00 52.59           C  
ATOM   1139  NE  ARG H 147      31.290  13.605  22.066  1.00 63.75           N  
ATOM   1140  CZ  ARG H 147      31.455  14.347  20.929  1.00 65.32           C  
ATOM   1141  NH1 ARG H 147      31.406  15.709  20.990  1.00 62.17           N1+
ATOM   1142  NH2 ARG H 147      31.656  13.723  19.731  1.00 63.71           N  
ATOM   1143  C   ARG H 147      30.722  10.936  27.144  1.00 45.66           C  
ATOM   1144  O   ARG H 147      30.868  11.375  28.284  1.00 47.69           O  
ATOM   1145  N   PRO H 148      31.242   9.805  26.761  1.00 48.90           N  
ATOM   1146  CA  PRO H 148      31.855   8.871  27.663  1.00 49.31           C  
ATOM   1147  CD  PRO H 148      31.276   9.377  25.374  1.00 50.79           C  
ATOM   1148  CB  PRO H 148      32.539   7.834  26.768  1.00 51.16           C  
ATOM   1149  CG  PRO H 148      31.761   7.918  25.437  1.00 52.31           C  
ATOM   1150  C   PRO H 148      32.739   9.435  28.740  1.00 47.35           C  
ATOM   1151  O   PRO H 148      32.341   9.405  29.896  1.00 45.66           O  
ATOM   1152  N   GLY H 149      33.924   9.954  28.421  1.00 48.46           N  
ATOM   1153  CA  GLY H 149      34.831  10.492  29.396  1.00 48.71           C  
ATOM   1154  C   GLY H 149      34.416  11.842  29.874  1.00 48.06           C  
ATOM   1155  O   GLY H 149      34.832  12.269  30.947  1.00 45.98           O  
ATOM   1156  N   GLN H 150      33.646  12.567  29.047  1.00 46.20           N  
ATOM   1157  CA  GLN H 150      33.433  13.977  29.207  1.00 42.82           C  
ATOM   1158  CB  GLN H 150      33.233  14.656  27.857  1.00 44.96           C  
ATOM   1159  CG  GLN H 150      34.466  14.405  26.997  1.00 49.52           C  
ATOM   1160  CD  GLN H 150      34.253  15.059  25.655  1.00 57.44           C  
ATOM   1161  OE1 GLN H 150      33.555  16.065  25.542  1.00 66.24           O  
ATOM   1162  NE2 GLN H 150      34.873  14.466  24.602  1.00 66.77           N  
ATOM   1163  C   GLN H 150      32.353  14.403  30.148  1.00 38.44           C  
ATOM   1164  O   GLN H 150      31.770  13.621  30.897  1.00 36.48           O  
ATOM   1165  N   GLY H 151      32.124  15.737  30.134  1.00 35.28           N  
ATOM   1166  CA  GLY H 151      31.237  16.426  31.024  1.00 36.56           C  
ATOM   1167  C   GLY H 151      29.836  16.472  30.500  1.00 36.23           C  
ATOM   1168  O   GLY H 151      29.507  15.894  29.465  1.00 33.89           O  
ATOM   1169  N   PHE H 152      28.974  17.192  31.248  1.00 36.51           N  
ATOM   1170  CA  PHE H 152      27.578  17.311  30.958  1.00 32.18           C  
ATOM   1171  CB  PHE H 152      26.728  17.535  32.208  1.00 28.94           C  
ATOM   1172  CG  PHE H 152      26.638  16.182  32.783  1.00 25.49           C  
ATOM   1173  CD1 PHE H 152      27.750  15.588  33.326  1.00 23.42           C  
ATOM   1174  CD2 PHE H 152      25.434  15.523  32.768  1.00 23.95           C  
ATOM   1175  CE1 PHE H 152      27.657  14.325  33.852  1.00  0.00           C  
ATOM   1176  CE2 PHE H 152      25.336  14.262  33.294  1.00  0.00           C  
ATOM   1177  CZ  PHE H 152      26.451  13.668  33.829  1.00  0.00           C  
ATOM   1178  C   PHE H 152      27.308  18.460  30.047  1.00 32.98           C  
ATOM   1179  O   PHE H 152      27.980  19.490  30.090  1.00 34.35           O  
ATOM   1180  N   GLU H 153      26.284  18.284  29.190  1.00 30.39           N  
ATOM   1181  CA  GLU H 153      25.880  19.306  28.279  1.00 29.96           C  
ATOM   1182  CB  GLU H 153      26.252  18.949  26.828  1.00 31.59           C  
ATOM   1183  CG  GLU H 153      26.164  20.098  25.823  1.00 38.29           C  
ATOM   1184  CD  GLU H 153      26.739  19.579  24.510  1.00 40.56           C  
ATOM   1185  OE1 GLU H 153      27.228  18.416  24.506  1.00 43.37           O  
ATOM   1186  OE2 GLU H 153      26.702  20.329  23.498  1.00 43.11           O1-
ATOM   1187  C   GLU H 153      24.381  19.397  28.381  1.00 28.00           C  
ATOM   1188  O   GLU H 153      23.688  18.386  28.300  1.00 27.84           O  
ATOM   1189  N   TRP H 154      23.832  20.619  28.550  1.00 28.38           N  
ATOM   1190  CA  TRP H 154      22.407  20.751  28.718  1.00 28.21           C  
ATOM   1191  CB  TRP H 154      22.030  21.952  29.610  1.00 29.97           C  
ATOM   1192  CG  TRP H 154      20.555  22.126  29.894  1.00 29.02           C  
ATOM   1193  CD2 TRP H 154      19.700  23.026  29.173  1.00 28.30           C  
ATOM   1194  CD1 TRP H 154      19.779  21.541  30.853  1.00 28.49           C  
ATOM   1195  NE1 TRP H 154      18.493  22.022  30.778  1.00 26.42           N  
ATOM   1196  CE2 TRP H 154      18.432  22.938  29.749  1.00 28.44           C  
ATOM   1197  CE3 TRP H 154      19.953  23.860  28.124  1.00 25.71           C  
ATOM   1198  CZ2 TRP H 154      17.393  23.689  29.277  1.00 30.50           C  
ATOM   1199  CZ3 TRP H 154      18.901  24.611  27.647  1.00 25.25           C  
ATOM   1200  CH2 TRP H 154      17.647  24.528  28.214  1.00 28.22           C  
ATOM   1201  C   TRP H 154      21.779  20.950  27.366  1.00 27.05           C  
ATOM   1202  O   TRP H 154      22.108  21.905  26.667  1.00 29.35           O  
ATOM   1203  N   ILE H 155      20.921  19.991  26.935  1.00 28.32           N  
ATOM   1204  CA  ILE H 155      20.225  20.020  25.670  1.00 31.07           C  
ATOM   1205  CB  ILE H 155      19.631  18.690  25.300  1.00 31.06           C  
ATOM   1206  CG1 ILE H 155      20.741  17.637  25.156  1.00 32.89           C  
ATOM   1207  CG2 ILE H 155      18.768  18.883  24.036  1.00 29.04           C  
ATOM   1208  CD1 ILE H 155      20.227  16.201  25.057  1.00 33.47           C  
ATOM   1209  C   ILE H 155      19.071  20.984  25.641  1.00 30.47           C  
ATOM   1210  O   ILE H 155      18.961  21.798  24.725  1.00 30.99           O  
ATOM   1211  N   GLY H 156      18.165  20.911  26.643  1.00 30.91           N  
ATOM   1212  CA  GLY H 156      16.990  21.742  26.616  1.00 31.72           C  
ATOM   1213  C   GLY H 156      15.996  21.216  27.610  1.00 30.90           C  
ATOM   1214  O   GLY H 156      16.254  20.243  28.315  1.00 27.44           O  
ATOM   1215  N   ASP H 157      14.821  21.877  27.705  1.00 30.41           N  
ATOM   1216  CA  ASP H 157      13.812  21.441  28.628  1.00 31.19           C  
ATOM   1217  CB  ASP H 157      13.879  22.150  29.995  1.00 28.80           C  
ATOM   1218  CG  ASP H 157      13.711  23.654  29.813  1.00 21.07           C  
ATOM   1219  OD1 ASP H 157      13.521  24.099  28.650  1.00 16.59           O  
ATOM   1220  OD2 ASP H 157      13.786  24.380  30.841  1.00  0.00           O1-
ATOM   1221  C   ASP H 157      12.451  21.649  28.034  1.00 32.00           C  
ATOM   1222  O   ASP H 157      12.278  22.380  27.059  1.00 31.76           O  
ATOM   1223  N   ILE H 158      11.441  20.939  28.579  1.00 27.48           N  
ATOM   1224  CA  ILE H 158      10.092  21.120  28.124  1.00 28.69           C  
ATOM   1225  CB  ILE H 158       9.623  20.031  27.204  1.00 30.63           C  
ATOM   1226  CG1 ILE H 158       8.229  20.372  26.646  1.00 27.82           C  
ATOM   1227  CG2 ILE H 158       9.719  18.691  27.956  1.00 30.72           C  
ATOM   1228  CD1 ILE H 158       7.807  19.510  25.458  1.00 25.77           C  
ATOM   1229  C   ILE H 158       9.187  21.144  29.319  1.00 32.68           C  
ATOM   1230  O   ILE H 158       9.393  20.404  30.281  1.00 34.03           O  
ATOM   1231  N   ASN H 159       8.164  22.026  29.297  1.00 32.21           N  
ATOM   1232  CA  ASN H 159       7.210  22.034  30.371  1.00 32.60           C  
ATOM   1233  CB  ASN H 159       6.731  23.428  30.819  1.00 33.36           C  
ATOM   1234  CG  ASN H 159       5.962  23.264  32.130  1.00 37.22           C  
ATOM   1235  OD1 ASN H 159       5.530  22.166  32.479  1.00 36.58           O  
ATOM   1236  ND2 ASN H 159       5.785  24.384  32.880  1.00 39.12           N  
ATOM   1237  C   ASN H 159       6.024  21.296  29.850  1.00 33.68           C  
ATOM   1238  O   ASN H 159       5.369  21.728  28.906  1.00 34.55           O  
ATOM   1239  N   PRO H 160       5.759  20.210  30.499  1.00 18.81           N  
ATOM   1240  CA  PRO H 160       4.744  19.300  30.073  1.00 21.36           C  
ATOM   1241  CD  PRO H 160       6.755  19.577  31.345  1.00 20.98           C  
ATOM   1242  CB  PRO H 160       4.856  18.098  31.008  1.00 23.83           C  
ATOM   1243  CG  PRO H 160       6.340  18.099  31.421  1.00 24.14           C  
ATOM   1244  C   PRO H 160       3.378  19.889  30.005  1.00 25.52           C  
ATOM   1245  O   PRO H 160       2.589  19.434  29.179  1.00 28.43           O  
ATOM   1246  N   ASN H 161       3.032  20.848  30.880  1.00 30.03           N  
ATOM   1247  CA  ASN H 161       1.695  21.340  30.763  1.00 32.42           C  
ATOM   1248  CB  ASN H 161       1.243  22.157  31.983  1.00 37.20           C  
ATOM   1249  CG  ASN H 161      -0.278  22.123  31.986  1.00 40.54           C  
ATOM   1250  OD1 ASN H 161      -0.916  22.205  30.937  1.00 41.82           O  
ATOM   1251  ND2 ASN H 161      -0.880  21.974  33.196  1.00 41.25           N  
ATOM   1252  C   ASN H 161       1.566  22.204  29.543  1.00 33.94           C  
ATOM   1253  O   ASN H 161       0.664  22.019  28.725  1.00 35.52           O  
ATOM   1254  N   ASN H 162       2.491  23.174  29.403  1.00 27.34           N  
ATOM   1255  CA  ASN H 162       2.486  24.153  28.347  1.00 27.08           C  
ATOM   1256  CB  ASN H 162       3.607  25.196  28.507  1.00 32.58           C  
ATOM   1257  CG  ASN H 162       3.561  25.834  29.880  1.00 35.99           C  
ATOM   1258  OD1 ASN H 162       2.610  25.650  30.636  1.00 36.63           O  
ATOM   1259  ND2 ASN H 162       4.628  26.607  30.219  1.00 34.19           N  
ATOM   1260  C   ASN H 162       2.816  23.529  27.026  1.00 26.95           C  
ATOM   1261  O   ASN H 162       2.144  23.753  26.025  1.00 33.19           O  
ATOM   1262  N   GLY H 163       3.887  22.714  27.016  1.00 29.14           N  
ATOM   1263  CA  GLY H 163       4.449  22.168  25.819  1.00 24.96           C  
ATOM   1264  C   GLY H 163       5.521  23.125  25.390  1.00 25.80           C  
ATOM   1265  O   GLY H 163       6.170  22.925  24.364  1.00 29.34           O  
ATOM   1266  N   GLY H 164       5.739  24.205  26.172  0.90 35.66           N  
ATOM   1267  CA  GLY H 164       6.750  25.143  25.756  0.90 37.19           C  
ATOM   1268  C   GLY H 164       8.115  24.538  25.927  0.90 36.30           C  
ATOM   1269  O   GLY H 164       8.405  23.886  26.930  0.90 35.38           O  
ATOM   1270  N   PRO H 165       8.930  24.712  24.909  1.00 37.20           N  
ATOM   1271  CA  PRO H 165      10.297  24.233  24.965  1.00 37.04           C  
ATOM   1272  CD  PRO H 165       8.372  24.556  23.574  1.00  0.00           C  
ATOM   1273  CB  PRO H 165      10.535  23.495  23.649  1.00 37.82           C  
ATOM   1274  CG  PRO H 165       9.551  24.161  22.675  1.00  0.00           C  
ATOM   1275  C   PRO H 165      11.331  25.316  25.141  1.00 36.00           C  
ATOM   1276  O   PRO H 165      11.045  26.483  24.874  1.00 35.63           O  
ATOM   1277  N   SER H 166      12.560  24.933  25.548  1.00 33.79           N  
ATOM   1278  CA  SER H 166      13.684  25.829  25.580  1.00 34.69           C  
ATOM   1279  CB  SER H 166      14.033  26.333  26.992  1.00 36.56           C  
ATOM   1280  OG  SER H 166      12.977  27.136  27.500  1.00  0.00           O  
ATOM   1281  C   SER H 166      14.830  24.994  25.097  1.00 36.55           C  
ATOM   1282  O   SER H 166      15.029  23.881  25.582  1.00 31.43           O  
ATOM   1283  N   TYR H 167      15.621  25.494  24.126  1.00 38.19           N  
ATOM   1284  CA  TYR H 167      16.660  24.654  23.607  1.00 38.68           C  
ATOM   1285  CB  TYR H 167      16.523  24.298  22.113  1.00 38.79           C  
ATOM   1286  CG  TYR H 167      15.338  23.429  21.860  1.00 24.49           C  
ATOM   1287  CD1 TYR H 167      15.436  22.062  21.956  1.00 27.88           C  
ATOM   1288  CD2 TYR H 167      14.124  23.973  21.525  1.00 20.67           C  
ATOM   1289  CE1 TYR H 167      14.348  21.257  21.715  1.00 25.70           C  
ATOM   1290  CE2 TYR H 167      13.032  23.173  21.282  1.00 26.15           C  
ATOM   1291  CZ  TYR H 167      13.140  21.809  21.374  1.00 23.55           C  
ATOM   1292  OH  TYR H 167      12.020  20.987  21.122  1.00 23.35           O  
ATOM   1293  C   TYR H 167      17.975  25.351  23.678  1.00 40.75           C  
ATOM   1294  O   TYR H 167      18.066  26.576  23.611  1.00 42.36           O  
ATOM   1295  N   ASN H 168      19.036  24.540  23.849  1.00 38.68           N  
ATOM   1296  CA  ASN H 168      20.382  25.006  23.759  1.00 41.70           C  
ATOM   1297  CB  ASN H 168      21.383  23.894  24.134  1.00 42.30           C  
ATOM   1298  CG  ASN H 168      22.806  24.429  24.157  1.00 45.30           C  
ATOM   1299  OD1 ASN H 168      23.175  25.297  23.368  1.00 47.81           O  
ATOM   1300  ND2 ASN H 168      23.635  23.881  25.085  1.00 51.37           N  
ATOM   1301  C   ASN H 168      20.513  25.284  22.301  1.00 45.54           C  
ATOM   1302  O   ASN H 168      20.036  24.505  21.479  1.00 45.97           O  
ATOM   1303  N   GLU H 169      21.164  26.395  21.930  0.90 45.13           N  
ATOM   1304  CA  GLU H 169      21.189  26.760  20.545  0.90 44.66           C  
ATOM   1305  CB  GLU H 169      21.948  28.069  20.287  0.90 47.89           C  
ATOM   1306  CG  GLU H 169      21.688  28.628  18.891  0.90 58.30           C  
ATOM   1307  CD  GLU H 169      20.266  29.160  18.894  0.90 65.30           C  
ATOM   1308  OE1 GLU H 169      19.843  29.723  19.939  0.88 77.80           O  
ATOM   1309  OE2 GLU H 169      19.581  29.001  17.849  0.88 80.53           O1-
ATOM   1310  C   GLU H 169      21.869  25.686  19.767  0.90 44.35           C  
ATOM   1311  O   GLU H 169      21.494  25.395  18.633  0.90 45.07           O  
ATOM   1312  N   LYS H 170      22.889  25.059  20.372  1.00 41.37           N  
ATOM   1313  CA  LYS H 170      23.680  24.084  19.681  1.00 41.04           C  
ATOM   1314  CB  LYS H 170      24.879  23.634  20.531  1.00 45.20           C  
ATOM   1315  CG  LYS H 170      25.901  24.772  20.613  1.00 50.90           C  
ATOM   1316  CD  LYS H 170      26.999  24.607  21.664  1.00 53.94           C  
ATOM   1317  CE  LYS H 170      28.093  25.666  21.517  1.00 54.28           C  
ATOM   1318  NZ  LYS H 170      29.155  25.451  22.522  1.00 54.90           N1+
ATOM   1319  C   LYS H 170      22.850  22.904  19.259  1.00 41.50           C  
ATOM   1320  O   LYS H 170      23.052  22.352  18.180  1.00 42.26           O  
ATOM   1321  N   PHE H 171      21.908  22.478  20.111  1.00 43.90           N  
ATOM   1322  CA  PHE H 171      21.043  21.353  19.880  1.00 46.33           C  
ATOM   1323  CB  PHE H 171      20.427  20.800  21.168  1.00 46.56           C  
ATOM   1324  CG  PHE H 171      21.581  20.147  21.837  1.00 51.58           C  
ATOM   1325  CD1 PHE H 171      22.013  18.918  21.398  1.00 55.21           C  
ATOM   1326  CD2 PHE H 171      22.236  20.759  22.880  1.00 54.48           C  
ATOM   1327  CE1 PHE H 171      23.083  18.299  21.996  1.00 54.03           C  
ATOM   1328  CE2 PHE H 171      23.307  20.142  23.481  1.00 54.23           C  
ATOM   1329  CZ  PHE H 171      23.730  18.913  23.039  1.00 53.10           C  
ATOM   1330  C   PHE H 171      19.962  21.639  18.900  1.00 49.88           C  
ATOM   1331  O   PHE H 171      19.354  20.712  18.370  1.00 51.71           O  
ATOM   1332  N   LYS H 172      19.631  22.923  18.711  1.00 53.68           N  
ATOM   1333  CA  LYS H 172      18.580  23.324  17.832  1.00 56.95           C  
ATOM   1334  CB  LYS H 172      18.627  24.848  17.621  1.00 59.79           C  
ATOM   1335  CG  LYS H 172      17.292  25.534  17.347  1.00 60.02           C  
ATOM   1336  CD  LYS H 172      17.378  27.047  17.573  1.00 64.50           C  
ATOM   1337  CE  LYS H 172      16.039  27.695  17.929  1.00 70.28           C  
ATOM   1338  NZ  LYS H 172      16.249  29.100  18.348  1.00 67.38           N1+
ATOM   1339  C   LYS H 172      18.827  22.643  16.511  1.00 55.54           C  
ATOM   1340  O   LYS H 172      19.945  22.620  15.997  1.00 58.61           O  
ATOM   1341  N   ARG H 173      17.751  22.067  15.942  1.00 48.32           N  
ATOM   1342  CA  ARG H 173      17.712  21.323  14.710  1.00 49.79           C  
ATOM   1343  CB  ARG H 173      18.584  21.959  13.604  1.00 36.61           C  
ATOM   1344  CG  ARG H 173      18.443  21.313  12.220  1.00 41.36           C  
ATOM   1345  CD  ARG H 173      17.102  21.568  11.519  1.00  0.00           C  
ATOM   1346  NE  ARG H 173      17.131  22.929  10.914  1.00  0.00           N  
ATOM   1347  CZ  ARG H 173      16.503  23.974  11.532  1.00  0.00           C  
ATOM   1348  NH1 ARG H 173      15.851  23.768  12.716  1.00  0.00           N1+
ATOM   1349  NH2 ARG H 173      16.514  25.215  10.968  1.00  0.00           N  
ATOM   1350  C   ARG H 173      18.144  19.892  14.920  1.00 49.53           C  
ATOM   1351  O   ARG H 173      17.760  19.029  14.133  1.00 49.10           O  
ATOM   1352  N   LYS H 174      18.969  19.580  15.944  1.00 46.63           N  
ATOM   1353  CA  LYS H 174      19.276  18.202  16.243  1.00 43.56           C  
ATOM   1354  CB  LYS H 174      20.599  18.004  16.997  1.00 41.50           C  
ATOM   1355  CG  LYS H 174      20.855  16.527  17.299  1.00 38.80           C  
ATOM   1356  CD  LYS H 174      22.312  16.196  17.609  1.00 36.40           C  
ATOM   1357  CE  LYS H 174      23.245  16.497  16.435  1.00 37.50           C  
ATOM   1358  NZ  LYS H 174      22.780  15.784  15.224  1.00 38.78           N1+
ATOM   1359  C   LYS H 174      18.206  17.551  17.072  1.00 43.47           C  
ATOM   1360  O   LYS H 174      17.766  16.440  16.777  1.00 43.72           O  
ATOM   1361  N   ALA H 175      17.740  18.253  18.129  1.00 38.24           N  
ATOM   1362  CA  ALA H 175      16.869  17.635  19.093  1.00 34.43           C  
ATOM   1363  CB  ALA H 175      17.369  17.769  20.540  1.00 32.37           C  
ATOM   1364  C   ALA H 175      15.511  18.254  19.064  1.00 33.44           C  
ATOM   1365  O   ALA H 175      15.355  19.452  18.834  1.00 35.93           O  
ATOM   1366  N   THR H 176      14.487  17.410  19.305  1.00 32.29           N  
ATOM   1367  CA  THR H 176      13.116  17.821  19.332  1.00 31.77           C  
ATOM   1368  CB  THR H 176      12.326  17.205  18.213  1.00 31.61           C  
ATOM   1369  OG1 THR H 176      12.913  17.532  16.963  1.00 25.38           O  
ATOM   1370  CG2 THR H 176      10.877  17.713  18.272  1.00 29.40           C  
ATOM   1371  C   THR H 176      12.542  17.275  20.602  1.00 33.94           C  
ATOM   1372  O   THR H 176      12.634  16.075  20.858  1.00 32.88           O  
ATOM   1373  N   LEU H 177      11.915  18.139  21.424  1.00 33.91           N  
ATOM   1374  CA  LEU H 177      11.395  17.687  22.682  1.00 32.66           C  
ATOM   1375  CB  LEU H 177      11.787  18.604  23.856  1.00 30.46           C  
ATOM   1376  CG  LEU H 177      13.307  18.709  24.074  1.00 34.69           C  
ATOM   1377  CD1 LEU H 177      13.644  19.615  25.269  1.00 32.44           C  
ATOM   1378  CD2 LEU H 177      13.953  17.321  24.185  1.00 30.69           C  
ATOM   1379  C   LEU H 177       9.901  17.681  22.614  1.00 32.62           C  
ATOM   1380  O   LEU H 177       9.283  18.610  22.094  1.00 32.83           O  
ATOM   1381  N   THR H 178       9.283  16.606  23.139  1.00 31.99           N  
ATOM   1382  CA  THR H 178       7.852  16.502  23.129  1.00 34.55           C  
ATOM   1383  CB  THR H 178       7.358  15.744  21.929  1.00 37.57           C  
ATOM   1384  OG1 THR H 178       5.942  15.671  21.937  1.00 39.65           O  
ATOM   1385  CG2 THR H 178       7.981  14.338  21.916  1.00 38.25           C  
ATOM   1386  C   THR H 178       7.431  15.794  24.384  1.00 34.92           C  
ATOM   1387  O   THR H 178       8.270  15.270  25.113  1.00 36.90           O  
ATOM   1388  N   VAL H 179       6.117  15.810  24.703  1.00 31.62           N  
ATOM   1389  CA  VAL H 179       5.673  15.138  25.893  1.00 31.25           C  
ATOM   1390  CB  VAL H 179       5.626  16.027  27.097  1.00 34.22           C  
ATOM   1391  CG1 VAL H 179       7.045  16.534  27.393  1.00 23.18           C  
ATOM   1392  CG2 VAL H 179       4.596  17.139  26.839  1.00 17.95           C  
ATOM   1393  C   VAL H 179       4.272  14.654  25.681  1.00 37.60           C  
ATOM   1394  O   VAL H 179       3.480  15.287  24.983  1.00 40.73           O  
ATOM   1395  N   ASP H 180       3.943  13.496  26.288  1.00 39.83           N  
ATOM   1396  CA  ASP H 180       2.622  12.942  26.215  1.00 39.96           C  
ATOM   1397  CB  ASP H 180       2.608  11.498  25.684  1.00 40.43           C  
ATOM   1398  CG  ASP H 180       1.163  11.057  25.496  1.00 45.18           C  
ATOM   1399  OD1 ASP H 180       0.246  11.835  25.875  1.00 48.96           O  
ATOM   1400  OD2 ASP H 180       0.960   9.931  24.972  1.00 48.41           O1-
ATOM   1401  C   ASP H 180       2.106  12.922  27.618  1.00 40.29           C  
ATOM   1402  O   ASP H 180       2.504  12.083  28.425  1.00 41.02           O  
ATOM   1403  N   THR H 181       1.186  13.850  27.944  1.00 41.13           N  
ATOM   1404  CA  THR H 181       0.703  13.989  29.287  1.00 40.56           C  
ATOM   1405  CB  THR H 181      -0.201  15.164  29.484  1.00 40.69           C  
ATOM   1406  OG1 THR H 181       0.439  16.357  29.061  1.00 32.24           O  
ATOM   1407  CG2 THR H 181      -0.488  15.267  30.989  1.00 31.26           C  
ATOM   1408  C   THR H 181      -0.049  12.760  29.700  1.00 41.12           C  
ATOM   1409  O   THR H 181      -0.002  12.359  30.861  1.00 40.73           O  
ATOM   1410  N   SER H 182      -0.781  12.131  28.765  1.00 43.08           N  
ATOM   1411  CA  SER H 182      -1.567  10.981  29.116  1.00 41.36           C  
ATOM   1412  CB  SER H 182      -2.367  10.422  27.929  1.00 44.21           C  
ATOM   1413  OG  SER H 182      -1.490   9.882  26.953  1.00 44.39           O  
ATOM   1414  C   SER H 182      -0.666   9.885  29.616  1.00 41.74           C  
ATOM   1415  O   SER H 182      -1.022   9.171  30.552  1.00 43.47           O  
ATOM   1416  N   SER H 183       0.495   9.687  28.957  1.00 42.83           N  
ATOM   1417  CA  SER H 183       1.454   8.676  29.318  1.00 40.38           C  
ATOM   1418  CB  SER H 183       2.260   8.168  28.106  1.00 38.08           C  
ATOM   1419  OG  SER H 183       2.960   9.237  27.490  1.00 41.47           O  
ATOM   1420  C   SER H 183       2.413   9.133  30.389  1.00 41.88           C  
ATOM   1421  O   SER H 183       3.159   8.319  30.936  1.00 42.62           O  
ATOM   1422  N   SER H 184       2.437  10.439  30.723  1.00 40.05           N  
ATOM   1423  CA  SER H 184       3.389  10.941  31.679  1.00 38.32           C  
ATOM   1424  CB  SER H 184       3.228  10.346  33.089  1.00 36.76           C  
ATOM   1425  OG  SER H 184       2.000  10.774  33.658  1.00 45.49           O  
ATOM   1426  C   SER H 184       4.765  10.621  31.179  1.00 36.46           C  
ATOM   1427  O   SER H 184       5.654  10.264  31.953  1.00 31.12           O  
ATOM   1428  N   THR H 185       4.974  10.748  29.853  1.00 38.03           N  
ATOM   1429  CA  THR H 185       6.260  10.446  29.299  1.00 37.60           C  
ATOM   1430  CB  THR H 185       6.245   9.285  28.348  1.00 37.71           C  
ATOM   1431  OG1 THR H 185       5.778   8.114  29.002  1.00 38.89           O  
ATOM   1432  CG2 THR H 185       7.673   9.064  27.821  1.00 36.52           C  
ATOM   1433  C   THR H 185       6.754  11.621  28.512  1.00 35.83           C  
ATOM   1434  O   THR H 185       5.988  12.317  27.848  1.00 34.39           O  
ATOM   1435  N   ALA H 186       8.081  11.854  28.572  1.00 32.28           N  
ATOM   1436  CA  ALA H 186       8.715  12.900  27.825  1.00 29.61           C  
ATOM   1437  CB  ALA H 186       9.631  13.797  28.675  1.00 27.60           C  
ATOM   1438  C   ALA H 186       9.572  12.212  26.807  1.00 31.20           C  
ATOM   1439  O   ALA H 186      10.076  11.116  27.057  1.00 30.37           O  
ATOM   1440  N   TYR H 187       9.736  12.825  25.616  1.00 33.39           N  
ATOM   1441  CA  TYR H 187      10.491  12.176  24.580  1.00 33.02           C  
ATOM   1442  CB  TYR H 187       9.622  11.761  23.374  1.00 34.16           C  
ATOM   1443  CG  TYR H 187       8.566  10.757  23.727  1.00 36.38           C  
ATOM   1444  CD1 TYR H 187       8.857   9.413  23.794  1.00 34.66           C  
ATOM   1445  CD2 TYR H 187       7.267  11.156  23.961  1.00 37.34           C  
ATOM   1446  CE1 TYR H 187       7.877   8.494  24.096  1.00 36.39           C  
ATOM   1447  CE2 TYR H 187       6.282  10.243  24.265  1.00 40.28           C  
ATOM   1448  CZ  TYR H 187       6.586   8.904  24.332  1.00 40.33           C  
ATOM   1449  OH  TYR H 187       5.586   7.956  24.639  1.00 42.59           O  
ATOM   1450  C   TYR H 187      11.496  13.140  24.016  1.00 33.91           C  
ATOM   1451  O   TYR H 187      11.276  14.351  24.001  1.00 33.63           O  
ATOM   1452  N   MET H 188      12.656  12.617  23.560  1.00 32.02           N  
ATOM   1453  CA  MET H 188      13.595  13.447  22.864  1.00 32.81           C  
ATOM   1454  CB  MET H 188      14.918  13.733  23.600  1.00 30.92           C  
ATOM   1455  CG  MET H 188      15.849  14.656  22.804  1.00 31.66           C  
ATOM   1456  SD  MET H 188      17.322  15.216  23.707  1.00 36.80           S  
ATOM   1457  CE  MET H 188      18.090  13.575  23.812  1.00 26.23           C  
ATOM   1458  C   MET H 188      13.939  12.735  21.603  1.00 34.71           C  
ATOM   1459  O   MET H 188      14.295  11.557  21.614  1.00 34.43           O  
ATOM   1460  N   GLN H 189      13.831  13.444  20.468  0.90 33.90           N  
ATOM   1461  CA  GLN H 189      14.127  12.809  19.223  0.90 32.08           C  
ATOM   1462  CB  GLN H 189      13.007  12.977  18.178  0.90 37.81           C  
ATOM   1463  CG  GLN H 189      13.139  12.099  16.932  0.90 44.59           C  
ATOM   1464  CD  GLN H 189      12.028  12.530  15.983  0.90 47.91           C  
ATOM   1465  OE1 GLN H 189      12.029  13.657  15.493  0.90 47.80           O  
ATOM   1466  NE2 GLN H 189      11.045  11.625  15.724  0.88 53.40           N  
ATOM   1467  C   GLN H 189      15.357  13.462  18.689  0.90 33.31           C  
ATOM   1468  O   GLN H 189      15.474  14.687  18.679  0.90 34.33           O  
ATOM   1469  N   LEU H 190      16.328  12.637  18.268  1.00 32.53           N  
ATOM   1470  CA  LEU H 190      17.538  13.131  17.684  1.00 32.09           C  
ATOM   1471  CB  LEU H 190      18.808  12.483  18.267  1.00 30.60           C  
ATOM   1472  CG  LEU H 190      19.168  12.925  19.696  1.00 29.44           C  
ATOM   1473  CD1 LEU H 190      20.439  12.214  20.185  1.00 26.55           C  
ATOM   1474  CD2 LEU H 190      19.307  14.455  19.788  1.00 29.08           C  
ATOM   1475  C   LEU H 190      17.487  12.741  16.242  1.00 34.69           C  
ATOM   1476  O   LEU H 190      17.202  11.592  15.911  1.00 34.56           O  
ATOM   1477  N   SER H 191      17.771  13.691  15.332  1.00 34.12           N  
ATOM   1478  CA  SER H 191      17.690  13.348  13.942  1.00 37.23           C  
ATOM   1479  CB  SER H 191      16.702  14.218  13.145  1.00 41.10           C  
ATOM   1480  OG  SER H 191      17.138  15.567  13.139  1.00 40.95           O  
ATOM   1481  C   SER H 191      19.045  13.506  13.331  1.00 35.31           C  
ATOM   1482  O   SER H 191      19.945  14.081  13.941  1.00 31.53           O  
ATOM   1483  N   SER H 192      19.221  12.961  12.105  1.00 38.11           N  
ATOM   1484  CA  SER H 192      20.457  13.071  11.377  1.00 40.37           C  
ATOM   1485  CB  SER H 192      20.711  14.487  10.831  1.00 43.95           C  
ATOM   1486  OG  SER H 192      20.771  15.425  11.894  1.00 50.53           O  
ATOM   1487  C   SER H 192      21.598  12.685  12.259  1.00 36.68           C  
ATOM   1488  O   SER H 192      22.533  13.458  12.461  1.00 35.20           O  
ATOM   1489  N   LEU H 193      21.557  11.447  12.786  1.00 34.94           N  
ATOM   1490  CA  LEU H 193      22.536  10.983  13.724  1.00 34.33           C  
ATOM   1491  CB  LEU H 193      22.176   9.626  14.344  1.00 34.32           C  
ATOM   1492  CG  LEU H 193      20.952   9.677  15.268  1.00 33.76           C  
ATOM   1493  CD1 LEU H 193      20.646   8.293  15.857  1.00 36.91           C  
ATOM   1494  CD2 LEU H 193      21.128  10.754  16.350  1.00 27.61           C  
ATOM   1495  C   LEU H 193      23.885  10.822  13.099  1.00 32.80           C  
ATOM   1496  O   LEU H 193      24.025  10.403  11.950  1.00 32.02           O  
ATOM   1497  N   THR H 194      24.921  11.169  13.888  1.00 32.14           N  
ATOM   1498  CA  THR H 194      26.295  11.008  13.507  1.00 35.33           C  
ATOM   1499  CB  THR H 194      27.002  12.294  13.166  1.00 38.95           C  
ATOM   1500  OG1 THR H 194      26.976  13.182  14.273  1.00 39.92           O  
ATOM   1501  CG2 THR H 194      26.321  12.935  11.944  1.00 40.03           C  
ATOM   1502  C   THR H 194      26.991  10.401  14.688  1.00 35.83           C  
ATOM   1503  O   THR H 194      26.411  10.274  15.764  1.00 34.88           O  
ATOM   1504  N   SER H 195      28.265  10.003  14.515  0.90 38.03           N  
ATOM   1505  CA  SER H 195      28.995   9.360  15.570  0.90 39.45           C  
ATOM   1506  CB  SER H 195      30.388   8.872  15.140  0.90 42.74           C  
ATOM   1507  OG  SER H 195      30.260   7.767  14.259  0.90 44.97           O  
ATOM   1508  C   SER H 195      29.168  10.310  16.711  0.90 34.50           C  
ATOM   1509  O   SER H 195      29.379   9.893  17.848  0.90 32.18           O  
ATOM   1510  N   GLU H 196      29.080  11.622  16.445  0.90 36.50           N  
ATOM   1511  CA  GLU H 196      29.251  12.575  17.502  0.90 40.91           C  
ATOM   1512  CB  GLU H 196      29.249  14.035  17.040  0.90 47.27           C  
ATOM   1513  CG  GLU H 196      30.529  14.416  16.304  0.90 54.36           C  
ATOM   1514  CD  GLU H 196      30.532  15.926  16.185  1.00 46.01           C  
ATOM   1515  OE1 GLU H 196      29.486  16.543  16.522  1.00 50.32           O  
ATOM   1516  OE2 GLU H 196      31.579  16.484  15.768  1.00 47.50           O1-
ATOM   1517  C   GLU H 196      28.150  12.409  18.498  0.90 37.82           C  
ATOM   1518  O   GLU H 196      28.330  12.698  19.678  0.90 39.89           O  
ATOM   1519  N   ASP H 197      26.974  11.970  18.024  1.00 32.99           N  
ATOM   1520  CA  ASP H 197      25.776  11.783  18.793  1.00 33.08           C  
ATOM   1521  CB  ASP H 197      24.571  11.494  17.887  1.00 31.46           C  
ATOM   1522  CG  ASP H 197      24.367  12.762  17.071  1.00 35.13           C  
ATOM   1523  OD1 ASP H 197      24.684  13.855  17.609  1.00 36.15           O  
ATOM   1524  OD2 ASP H 197      23.909  12.661  15.902  1.00 35.44           O1-
ATOM   1525  C   ASP H 197      25.913  10.653  19.781  1.00 32.28           C  
ATOM   1526  O   ASP H 197      25.150  10.594  20.741  1.00 29.26           O  
ATOM   1527  N   SER H 198      26.827   9.684  19.572  1.00 30.78           N  
ATOM   1528  CA  SER H 198      26.888   8.606  20.523  1.00 29.10           C  
ATOM   1529  CB  SER H 198      27.940   7.534  20.192  1.00 30.68           C  
ATOM   1530  OG  SER H 198      27.612   6.899  18.965  1.00 37.49           O  
ATOM   1531  C   SER H 198      27.211   9.180  21.864  1.00 29.04           C  
ATOM   1532  O   SER H 198      28.177   9.924  22.021  1.00 27.71           O  
ATOM   1533  N   ALA H 199      26.385   8.847  22.876  1.00 26.23           N  
ATOM   1534  CA  ALA H 199      26.601   9.370  24.193  1.00 28.39           C  
ATOM   1535  CB  ALA H 199      26.550  10.909  24.269  1.00 27.92           C  
ATOM   1536  C   ALA H 199      25.512   8.847  25.070  1.00 26.71           C  
ATOM   1537  O   ALA H 199      24.662   8.074  24.633  1.00 27.11           O  
ATOM   1538  N   VAL H 200      25.545   9.233  26.360  1.00 27.72           N  
ATOM   1539  CA  VAL H 200      24.523   8.853  27.287  1.00 26.80           C  
ATOM   1540  CB  VAL H 200      25.062   8.556  28.658  1.00 26.16           C  
ATOM   1541  CG1 VAL H 200      23.894   8.334  29.634  1.00 23.67           C  
ATOM   1542  CG2 VAL H 200      26.015   7.352  28.537  1.00 26.92           C  
ATOM   1543  C   VAL H 200      23.612  10.034  27.385  1.00 27.97           C  
ATOM   1544  O   VAL H 200      24.072  11.172  27.460  1.00 26.99           O  
ATOM   1545  N   TYR H 201      22.286   9.797  27.354  1.00 26.49           N  
ATOM   1546  CA  TYR H 201      21.361  10.890  27.426  1.00 26.70           C  
ATOM   1547  CB  TYR H 201      20.351  10.928  26.262  1.00 24.50           C  
ATOM   1548  CG  TYR H 201      21.075  11.180  24.984  1.00 25.43           C  
ATOM   1549  CD1 TYR H 201      21.575  10.142  24.233  1.00 28.07           C  
ATOM   1550  CD2 TYR H 201      21.251  12.465  24.538  1.00 26.63           C  
ATOM   1551  CE1 TYR H 201      22.237  10.382  23.050  1.00 29.83           C  
ATOM   1552  CE2 TYR H 201      21.909  12.712  23.360  1.00 29.84           C  
ATOM   1553  CZ  TYR H 201      22.402  11.673  22.614  1.00 30.45           C  
ATOM   1554  OH  TYR H 201      23.072  11.952  21.408  1.00 27.62           O  
ATOM   1555  C   TYR H 201      20.558  10.707  28.676  1.00 29.19           C  
ATOM   1556  O   TYR H 201      20.000   9.637  28.912  1.00 27.60           O  
ATOM   1557  N   TYR H 202      20.465  11.775  29.495  1.00 28.23           N  
ATOM   1558  CA  TYR H 202      19.766  11.734  30.749  1.00 29.52           C  
ATOM   1559  CB  TYR H 202      20.539  12.358  31.930  1.00 20.23           C  
ATOM   1560  CG  TYR H 202      21.755  11.578  32.289  1.00 26.14           C  
ATOM   1561  CD1 TYR H 202      21.652  10.474  33.103  1.00 24.92           C  
ATOM   1562  CD2 TYR H 202      22.999  11.966  31.846  1.00 28.92           C  
ATOM   1563  CE1 TYR H 202      22.769   9.756  33.454  1.00 26.51           C  
ATOM   1564  CE2 TYR H 202      24.120  11.250  32.194  1.00 28.44           C  
ATOM   1565  CZ  TYR H 202      24.006  10.142  32.998  1.00 27.82           C  
ATOM   1566  OH  TYR H 202      25.155   9.406  33.358  1.00 20.59           O  
ATOM   1567  C   TYR H 202      18.570  12.626  30.659  1.00 24.77           C  
ATOM   1568  O   TYR H 202      18.599  13.661  29.995  1.00 25.05           O  
ATOM   1569  N   CYS H 203      17.466  12.210  31.308  1.00 25.66           N  
ATOM   1570  CA  CYS H 203      16.323  13.062  31.464  1.00 28.18           C  
ATOM   1571  CB  CYS H 203      14.972  12.387  31.114  1.00 25.32           C  
ATOM   1572  SG  CYS H 203      14.598  10.901  32.098  1.00 41.72           S  
ATOM   1573  C   CYS H 203      16.335  13.414  32.924  1.00 26.72           C  
ATOM   1574  O   CYS H 203      16.743  12.604  33.756  1.00 24.97           O  
ATOM   1575  N   THR H 204      15.946  14.657  33.278  1.00 24.32           N  
ATOM   1576  CA  THR H 204      15.978  15.058  34.655  0.90 24.13           C  
ATOM   1577  CB  THR H 204      17.206  15.858  34.980  0.90 26.47           C  
ATOM   1578  OG1 THR H 204      17.218  16.221  36.352  0.49 21.37           O  
ATOM   1579  CG2 THR H 204      17.229  17.109  34.086  0.75 22.70           C  
ATOM   1580  C   THR H 204      14.787  15.919  34.909  1.00 27.51           C  
ATOM   1581  O   THR H 204      14.275  16.579  34.007  1.00 29.53           O  
ATOM   1582  N   ILE H 205      14.314  15.937  36.171  1.00 28.98           N  
ATOM   1583  CA  ILE H 205      13.164  16.721  36.486  1.00 32.17           C  
ATOM   1584  CB  ILE H 205      12.098  15.958  37.215  1.00 37.29           C  
ATOM   1585  CG1 ILE H 205      10.784  16.757  37.211  1.00  0.00           C  
ATOM   1586  CG2 ILE H 205      12.627  15.597  38.613  1.00  0.00           C  
ATOM   1587  CD1 ILE H 205       9.573  15.955  37.679  1.00  0.00           C  
ATOM   1588  C   ILE H 205      13.648  17.805  37.373  1.00 33.59           C  
ATOM   1589  O   ILE H 205      14.502  17.569  38.224  1.00 34.41           O  
ATOM   1590  N   ASP H 206      13.156  19.037  37.141  1.00 32.29           N  
ATOM   1591  CA  ASP H 206      13.563  20.154  37.940  1.00 32.46           C  
ATOM   1592  CB  ASP H 206      14.152  21.323  37.138  1.00 33.92           C  
ATOM   1593  CG  ASP H 206      15.538  20.914  36.664  1.00 14.00           C  
ATOM   1594  OD1 ASP H 206      15.883  19.712  36.820  1.00  0.00           O  
ATOM   1595  OD2 ASP H 206      16.275  21.797  36.150  1.00  0.00           O1-
ATOM   1596  C   ASP H 206      12.378  20.680  38.662  1.00 34.28           C  
ATOM   1597  O   ASP H 206      11.241  20.424  38.274  1.00 33.26           O  
ATOM   1598  N   ASP H 207      12.659  21.133  39.888  1.00 22.86           N  
ATOM   1599  CA  ASP H 207      11.561  21.582  40.666  1.00 24.04           C  
ATOM   1600  CB  ASP H 207      11.475  20.976  42.080  1.00 24.03           C  
ATOM   1601  CG  ASP H 207      12.646  21.432  42.935  1.00 15.81           C  
ATOM   1602  OD1 ASP H 207      13.702  21.820  42.359  1.00  9.09           O  
ATOM   1603  OD2 ASP H 207      12.495  21.396  44.183  1.00 17.44           O1-
ATOM   1604  C   ASP H 207      11.714  23.051  40.789  1.00 24.72           C  
ATOM   1605  O   ASP H 207      11.091  23.684  41.634  1.00 25.82           O  
ATOM   1606  N   GLY H 208      12.557  23.628  39.914  1.00 24.09           N  
ATOM   1607  CA  GLY H 208      12.765  25.045  39.870  1.00 24.81           C  
ATOM   1608  C   GLY H 208      14.058  25.339  40.546  1.00 25.56           C  
ATOM   1609  O   GLY H 208      14.914  26.045  40.015  1.00 25.21           O  
ATOM   1610  N   TYR H 209      14.210  24.815  41.772  1.00 25.38           N  
ATOM   1611  CA  TYR H 209      15.404  25.036  42.519  1.00 26.36           C  
ATOM   1612  CB  TYR H 209      15.218  24.712  44.013  1.00 28.27           C  
ATOM   1613  CG  TYR H 209      14.165  25.665  44.464  1.00 30.56           C  
ATOM   1614  CD1 TYR H 209      14.489  26.965  44.764  1.00 31.09           C  
ATOM   1615  CD2 TYR H 209      12.853  25.261  44.577  1.00 30.36           C  
ATOM   1616  CE1 TYR H 209      13.520  27.850  45.167  1.00 31.06           C  
ATOM   1617  CE2 TYR H 209      11.875  26.142  44.980  1.00 31.48           C  
ATOM   1618  CZ  TYR H 209      12.213  27.441  45.275  1.00 31.87           C  
ATOM   1619  OH  TYR H 209      11.228  28.361  45.687  1.00 32.12           O  
ATOM   1620  C   TYR H 209      16.528  24.219  41.958  1.00 25.73           C  
ATOM   1621  O   TYR H 209      17.632  24.729  41.780  1.00 26.34           O  
ATOM   1622  N   ARG H 210      16.266  22.932  41.630  1.00 24.22           N  
ATOM   1623  CA  ARG H 210      17.354  22.069  41.271  1.00 23.95           C  
ATOM   1624  CB  ARG H 210      18.013  21.539  42.549  1.00 26.11           C  
ATOM   1625  CG  ARG H 210      16.965  20.877  43.457  1.00 29.23           C  
ATOM   1626  CD  ARG H 210      17.180  21.125  44.956  1.00 52.21           C  
ATOM   1627  NE  ARG H 210      16.094  20.420  45.705  1.00 56.04           N  
ATOM   1628  CZ  ARG H 210      15.015  21.105  46.186  1.00 36.44           C  
ATOM   1629  NH1 ARG H 210      14.933  22.459  46.037  1.00 58.81           N1+
ATOM   1630  NH2 ARG H 210      14.014  20.437  46.830  1.00 57.09           N  
ATOM   1631  C   ARG H 210      16.852  20.885  40.494  1.00 23.42           C  
ATOM   1632  O   ARG H 210      15.648  20.654  40.399  1.00 23.84           O  
ATOM   1633  N   PHE H 211      17.801  20.124  39.901  1.00 20.56           N  
ATOM   1634  CA  PHE H 211      17.549  18.885  39.218  1.00 20.47           C  
ATOM   1635  CB  PHE H 211      18.755  18.444  38.362  1.00 19.15           C  
ATOM   1636  CG  PHE H 211      18.858  19.222  37.093  1.00 19.73           C  
ATOM   1637  CD1 PHE H 211      18.827  20.596  37.069  1.00 21.40           C  
ATOM   1638  CD2 PHE H 211      19.063  18.554  35.910  1.00 23.42           C  
ATOM   1639  CE1 PHE H 211      18.943  21.281  35.882  1.00 23.52           C  
ATOM   1640  CE2 PHE H 211      19.181  19.234  34.724  1.00 23.78           C  
ATOM   1641  CZ  PHE H 211      19.115  20.605  34.702  1.00 24.46           C  
ATOM   1642  C   PHE H 211      17.481  17.882  40.322  1.00 19.26           C  
ATOM   1643  O   PHE H 211      18.501  17.340  40.744  1.00 19.97           O  
ATOM   1644  N   GLY H 212      16.276  17.632  40.857  1.00 19.21           N  
ATOM   1645  CA  GLY H 212      16.182  16.752  41.983  1.00 19.99           C  
ATOM   1646  C   GLY H 212      16.426  15.320  41.630  1.00 20.28           C  
ATOM   1647  O   GLY H 212      17.160  14.614  42.317  1.00 22.08           O  
ATOM   1648  N   TYR H 213      15.802  14.859  40.536  1.00 30.78           N  
ATOM   1649  CA  TYR H 213      15.788  13.470  40.190  1.00 29.70           C  
ATOM   1650  CB  TYR H 213      14.399  12.818  40.295  1.00 31.80           C  
ATOM   1651  CG  TYR H 213      14.006  12.870  41.730  1.00 34.75           C  
ATOM   1652  CD1 TYR H 213      13.365  13.975  42.246  1.00 36.89           C  
ATOM   1653  CD2 TYR H 213      14.287  11.809  42.561  1.00 40.68           C  
ATOM   1654  CE1 TYR H 213      13.008  14.013  43.574  1.00 41.31           C  
ATOM   1655  CE2 TYR H 213      13.932  11.842  43.888  1.00 43.22           C  
ATOM   1656  CZ  TYR H 213      13.292  12.945  44.397  1.00 44.02           C  
ATOM   1657  OH  TYR H 213      12.928  12.974  45.760  1.00 45.54           O  
ATOM   1658  C   TYR H 213      16.251  13.297  38.781  1.00 30.20           C  
ATOM   1659  O   TYR H 213      15.918  14.087  37.899  1.00 30.68           O  
ATOM   1660  N   TRP H 214      17.018  12.214  38.542  1.00 26.45           N  
ATOM   1661  CA  TRP H 214      17.580  11.954  37.250  1.00 27.20           C  
ATOM   1662  CB  TRP H 214      19.121  11.928  37.275  1.00 28.13           C  
ATOM   1663  CG  TRP H 214      19.775  13.261  37.541  1.00 27.83           C  
ATOM   1664  CD2 TRP H 214      20.514  14.001  36.559  1.00 29.16           C  
ATOM   1665  CD1 TRP H 214      19.823  13.991  38.693  1.00 27.75           C  
ATOM   1666  NE1 TRP H 214      20.528  15.153  38.482  1.00 28.03           N  
ATOM   1667  CE2 TRP H 214      20.963  15.170  37.173  1.00 28.67           C  
ATOM   1668  CE3 TRP H 214      20.796  13.730  35.250  1.00 28.34           C  
ATOM   1669  CZ2 TRP H 214      21.702  16.090  36.484  1.00 30.28           C  
ATOM   1670  CZ3 TRP H 214      21.540  14.658  34.559  1.00 26.45           C  
ATOM   1671  CH2 TRP H 214      21.985  15.816  35.162  1.00 27.56           C  
ATOM   1672  C   TRP H 214      17.167  10.585  36.802  1.00 29.74           C  
ATOM   1673  O   TRP H 214      16.855   9.707  37.604  1.00 31.02           O  
ATOM   1674  N   GLY H 215      17.136  10.379  35.474  1.00 27.86           N  
ATOM   1675  CA  GLY H 215      16.852   9.076  34.957  1.00 27.84           C  
ATOM   1676  C   GLY H 215      18.146   8.321  34.988  1.00 29.96           C  
ATOM   1677  O   GLY H 215      19.192   8.862  35.337  1.00 27.86           O  
ATOM   1678  N   GLN H 216      18.087   7.028  34.628  1.00 30.06           N  
ATOM   1679  CA  GLN H 216      19.198   6.117  34.589  1.00 29.65           C  
ATOM   1680  CB  GLN H 216      18.713   4.681  34.339  1.00 29.98           C  
ATOM   1681  CG  GLN H 216      18.029   4.526  32.982  1.00 34.97           C  
ATOM   1682  CD  GLN H 216      17.268   3.210  32.967  1.00 42.63           C  
ATOM   1683  OE1 GLN H 216      16.578   2.870  33.926  1.00 42.17           O  
ATOM   1684  NE2 GLN H 216      17.386   2.450  31.846  1.00 46.01           N  
ATOM   1685  C   GLN H 216      20.142   6.505  33.485  1.00 28.97           C  
ATOM   1686  O   GLN H 216      21.346   6.264  33.571  1.00 29.57           O  
ATOM   1687  N   GLY H 217      19.611   7.076  32.389  1.00 26.83           N  
ATOM   1688  CA  GLY H 217      20.437   7.455  31.278  1.00 29.03           C  
ATOM   1689  C   GLY H 217      20.279   6.422  30.206  1.00 32.90           C  
ATOM   1690  O   GLY H 217      20.105   5.236  30.485  1.00 32.87           O  
ATOM   1691  N   THR H 218      20.341   6.862  28.933  1.00 32.89           N  
ATOM   1692  CA  THR H 218      20.191   5.977  27.814  1.00 29.67           C  
ATOM   1693  CB  THR H 218      19.140   6.435  26.856  1.00 28.07           C  
ATOM   1694  OG1 THR H 218      17.904   6.565  27.533  1.00 28.50           O  
ATOM   1695  CG2 THR H 218      19.023   5.427  25.699  1.00 24.48           C  
ATOM   1696  C   THR H 218      21.455   6.038  27.026  1.00 30.07           C  
ATOM   1697  O   THR H 218      21.881   7.117  26.622  1.00 27.55           O  
ATOM   1698  N   LEU H 219      22.079   4.876  26.762  1.00 28.78           N  
ATOM   1699  CA  LEU H 219      23.270   4.884  25.963  1.00 27.32           C  
ATOM   1700  CB  LEU H 219      24.224   3.708  26.232  1.00 29.85           C  
ATOM   1701  CG  LEU H 219      25.390   3.637  25.224  1.00 25.60           C  
ATOM   1702  CD1 LEU H 219      26.419   4.761  25.438  1.00 26.03           C  
ATOM   1703  CD2 LEU H 219      26.007   2.230  25.176  1.00 30.08           C  
ATOM   1704  C   LEU H 219      22.856   4.717  24.542  1.00 27.72           C  
ATOM   1705  O   LEU H 219      22.266   3.701  24.178  1.00 32.74           O  
ATOM   1706  N   VAL H 220      23.158   5.721  23.695  1.00 26.81           N  
ATOM   1707  CA  VAL H 220      22.839   5.572  22.307  1.00 27.69           C  
ATOM   1708  CB  VAL H 220      22.012   6.695  21.736  1.00 27.37           C  
ATOM   1709  CG1 VAL H 220      21.790   6.443  20.233  1.00 31.07           C  
ATOM   1710  CG2 VAL H 220      20.691   6.766  22.525  1.00 35.21           C  
ATOM   1711  C   VAL H 220      24.132   5.487  21.566  1.00 27.75           C  
ATOM   1712  O   VAL H 220      25.035   6.304  21.757  1.00 25.65           O  
ATOM   1713  N   THR H 221      24.269   4.452  20.715  1.00 28.73           N  
ATOM   1714  CA  THR H 221      25.472   4.314  19.952  1.00 29.77           C  
ATOM   1715  CB  THR H 221      26.236   3.051  20.234  1.00 33.26           C  
ATOM   1716  OG1 THR H 221      26.613   3.002  21.604  1.00 34.01           O  
ATOM   1717  CG2 THR H 221      27.488   3.025  19.344  1.00 26.64           C  
ATOM   1718  C   THR H 221      25.093   4.330  18.508  1.00 29.96           C  
ATOM   1719  O   THR H 221      24.193   3.610  18.075  1.00 31.78           O  
ATOM   1720  N   VAL H 222      25.771   5.182  17.715  1.00 30.10           N  
ATOM   1721  CA  VAL H 222      25.458   5.248  16.318  1.00 29.67           C  
ATOM   1722  CB  VAL H 222      25.214   6.640  15.806  1.00 29.89           C  
ATOM   1723  CG1 VAL H 222      23.862   7.124  16.344  1.00 29.36           C  
ATOM   1724  CG2 VAL H 222      26.373   7.543  16.251  1.00 29.98           C  
ATOM   1725  C   VAL H 222      26.565   4.629  15.530  1.00 31.02           C  
ATOM   1726  O   VAL H 222      27.724   5.038  15.611  1.00 28.10           O  
ATOM   1727  N   SER H 223      26.215   3.595  14.744  1.00 30.79           N  
ATOM   1728  CA  SER H 223      27.190   2.927  13.935  1.00 32.81           C  
ATOM   1729  CB  SER H 223      27.971   1.855  14.703  1.00 34.88           C  
ATOM   1730  OG  SER H 223      27.087   0.807  15.066  1.00 35.27           O  
ATOM   1731  C   SER H 223      26.456   2.222  12.839  1.00 31.58           C  
ATOM   1732  O   SER H 223      25.273   1.913  12.971  1.00 29.49           O  
ATOM   1733  N   ALA H 224      27.155   1.936  11.722  0.90 33.80           N  
ATOM   1734  CA  ALA H 224      26.537   1.271  10.608  0.90 35.98           C  
ATOM   1735  CB  ALA H 224      27.168   1.631   9.253  0.90 37.49           C  
ATOM   1736  C   ALA H 224      26.677  -0.233  10.794  0.90 37.49           C  
ATOM   1737  O   ALA H 224      27.496  -0.843  10.057  0.90 38.46           O  
ATOM   1738  OXT ALA H 224      25.957  -0.793  11.664  1.00  0.00           O1-
TER    1739      ALA H 224 
CONECT  158  667
CONECT  667  158
CONECT  982 1572
CONECT 1572  982
END
