# Supplementary material for: Fully automated antibody structure prediction using BIOVIA tools: Validation study
Source: PLoS One. 2017 May 18;12(5):e0177923. doi: 10.1371/journal.pone.0177923 (PMC5436848; doi:10.1371/journal.pone.0177923)
Supplement: S3 Dataset — Predicted structures using the Top5 framework method, Chothia CDR definition with canonical filtering, using up to 5 CDR templates rather than the default 3, and generating 10 CDR models. (ZIP) [file pone.0177923.s005.zip › 4OKV_BA_FV_FinalModel.pdb]

REMARK   Accelrys Discovery Studio PDB file
REMARK   Created:  2015-11-30T19:12:40Z
SSBOND   1 CYS L   23    CYS L   93                                     
SSBOND   2 CYS H  134    CYS H  208                                     
ATOM      1  N   ASP L   1      26.018  32.224  25.635  1.00 53.25           N1+
ATOM      2  CA  ASP L   1      25.931  31.230  26.726  1.00 54.91           C  
ATOM      3  CB  ASP L   1      26.341  29.837  26.218  1.00 58.10           C  
ATOM      4  CG  ASP L   1      25.312  29.392  25.190  1.00 62.14           C  
ATOM      5  OD1 ASP L   1      24.347  30.164  24.946  1.00 66.14           O  
ATOM      6  OD2 ASP L   1      25.475  28.270  24.640  1.00 70.01           O1-
ATOM      7  C   ASP L   1      26.866  31.623  27.820  1.00 52.85           C  
ATOM      8  O   ASP L   1      27.935  32.182  27.577  1.00 54.48           O  
ATOM      9  N   VAL L   2      26.460  31.364  29.072  1.00 46.60           N  
ATOM     10  CA  VAL L   2      27.292  31.682  30.189  1.00 41.94           C  
ATOM     11  CB  VAL L   2      26.541  31.780  31.484  1.00 41.69           C  
ATOM     12  CG1 VAL L   2      27.554  31.950  32.630  1.00 48.07           C  
ATOM     13  CG2 VAL L   2      25.542  32.944  31.373  1.00 49.63           C  
ATOM     14  C   VAL L   2      28.294  30.585  30.312  1.00 40.22           C  
ATOM     15  O   VAL L   2      27.973  29.413  30.123  1.00 40.53           O  
ATOM     16  N   VAL L   3      29.555  30.941  30.620  1.00 38.08           N  
ATOM     17  CA  VAL L   3      30.528  29.900  30.711  1.00 36.98           C  
ATOM     18  CB  VAL L   3      31.799  30.180  29.966  1.00 38.69           C  
ATOM     19  CG1 VAL L   3      32.576  31.290  30.692  1.00 37.76           C  
ATOM     20  CG2 VAL L   3      32.575  28.861  29.830  1.00 38.65           C  
ATOM     21  C   VAL L   3      30.865  29.700  32.150  1.00 34.63           C  
ATOM     22  O   VAL L   3      31.073  30.653  32.899  1.00 32.46           O  
ATOM     23  N   MET L   4      30.904  28.424  32.573  1.00 33.53           N  
ATOM     24  CA  MET L   4      31.222  28.129  33.935  1.00 33.54           C  
ATOM     25  CB  MET L   4      30.230  27.159  34.596  1.00 32.66           C  
ATOM     26  CG  MET L   4      28.801  27.711  34.645  1.00 29.97           C  
ATOM     27  SD  MET L   4      28.599  29.239  35.609  1.00 30.10           S  
ATOM     28  CE  MET L   4      28.724  28.443  37.236  1.00 23.81           C  
ATOM     29  C   MET L   4      32.573  27.494  33.931  1.00 34.73           C  
ATOM     30  O   MET L   4      32.824  26.542  33.193  1.00 37.29           O  
ATOM     31  N   THR L   5      33.493  28.028  34.758  1.00 34.33           N  
ATOM     32  CA  THR L   5      34.826  27.506  34.793  1.00 33.47           C  
ATOM     33  CB  THR L   5      35.873  28.556  34.554  1.00 33.63           C  
ATOM     34  OG1 THR L   5      35.686  29.154  33.280  1.00 34.84           O  
ATOM     35  CG2 THR L   5      37.263  27.902  34.640  1.00 34.48           C  
ATOM     36  C   THR L   5      35.073  26.925  36.148  1.00 32.88           C  
ATOM     37  O   THR L   5      34.951  27.607  37.165  1.00 33.08           O  
ATOM     38  N   GLN L   6      35.441  25.629  36.188  1.00 32.78           N  
ATOM     39  CA  GLN L   6      35.698  24.986  37.443  1.00 33.88           C  
ATOM     40  CB  GLN L   6      35.005  23.621  37.590  1.00 32.14           C  
ATOM     41  CG  GLN L   6      33.479  23.703  37.574  1.00 29.78           C  
ATOM     42  CD  GLN L   6      32.939  22.289  37.729  1.00 29.95           C  
ATOM     43  OE1 GLN L   6      32.109  21.836  36.940  1.00 29.33           O  
ATOM     44  NE2 GLN L   6      33.420  21.573  38.780  1.00 30.93           N  
ATOM     45  C   GLN L   6      37.169  24.733  37.540  1.00 35.19           C  
ATOM     46  O   GLN L   6      37.855  24.549  36.535  1.00 37.17           O  
ATOM     47  N   THR L   7      37.701  24.776  38.775  1.00 35.01           N  
ATOM     48  CA  THR L   7      39.088  24.487  39.004  1.00 35.93           C  
ATOM     49  CB  THR L   7      39.944  25.718  39.036  1.00 36.73           C  
ATOM     50  OG1 THR L   7      39.445  26.628  40.005  1.00 42.99           O  
ATOM     51  CG2 THR L   7      39.945  26.372  37.644  1.00 46.04           C  
ATOM     52  C   THR L   7      39.189  23.833  40.344  1.00 36.58           C  
ATOM     53  O   THR L   7      38.449  24.187  41.260  1.00 38.63           O  
ATOM     54  N   PRO L   8      40.073  22.886  40.524  1.00 36.57           N  
ATOM     55  CA  PRO L   8      40.942  22.380  39.494  1.00 36.51           C  
ATOM     56  CD  PRO L   8      40.583  22.609  41.856  1.00 35.24           C  
ATOM     57  CB  PRO L   8      42.146  21.777  40.222  1.00 35.31           C  
ATOM     58  CG  PRO L   8      41.639  21.515  41.648  1.00 33.92           C  
ATOM     59  C   PRO L   8      40.205  21.366  38.677  1.00 37.33           C  
ATOM     60  O   PRO L   8      39.113  20.964  39.069  1.00 40.08           O  
ATOM     61  N   LEU L   9      40.773  20.964  37.524  1.00 37.72           N  
ATOM     62  CA  LEU L   9      40.174  19.964  36.691  1.00 35.30           C  
ATOM     63  CB  LEU L   9      40.924  19.777  35.364  1.00 38.00           C  
ATOM     64  CG  LEU L   9      40.924  21.047  34.492  1.00 41.75           C  
ATOM     65  CD1 LEU L   9      41.648  20.814  33.157  1.00 42.11           C  
ATOM     66  CD2 LEU L   9      39.503  21.604  34.315  1.00 42.66           C  
ATOM     67  C   LEU L   9      40.207  18.664  37.428  1.00 33.34           C  
ATOM     68  O   LEU L   9      39.249  17.892  37.386  1.00 32.28           O  
ATOM     69  N   THR L  10      41.333  18.375  38.108  1.00 32.49           N  
ATOM     70  CA  THR L  10      41.434  17.156  38.857  1.00 32.52           C  
ATOM     71  CB  THR L  10      42.452  16.204  38.302  1.00 34.34           C  
ATOM     72  OG1 THR L  10      42.168  15.913  36.943  1.00 29.90           O  
ATOM     73  CG2 THR L  10      42.385  14.905  39.114  1.00 29.17           C  
ATOM     74  C   THR L  10      41.901  17.544  40.224  1.00 30.46           C  
ATOM     75  O   THR L  10      42.826  18.342  40.363  1.00 29.75           O  
ATOM     76  N   LEU L  11      41.269  16.997  41.280  1.00 28.81           N  
ATOM     77  CA  LEU L  11      41.694  17.376  42.595  1.00 29.58           C  
ATOM     78  CB  LEU L  11      40.550  17.983  43.432  1.00 30.16           C  
ATOM     79  CG  LEU L  11      40.945  18.409  44.860  1.00 30.36           C  
ATOM     80  CD1 LEU L  11      42.063  19.462  44.840  1.00 27.02           C  
ATOM     81  CD2 LEU L  11      39.716  18.885  45.652  1.00 30.65           C  
ATOM     82  C   LEU L  11      42.204  16.151  43.289  1.00 29.76           C  
ATOM     83  O   LEU L  11      41.484  15.166  43.452  1.00 29.06           O  
ATOM     84  N   SER L  12      43.487  16.184  43.704  1.00 30.22           N  
ATOM     85  CA  SER L  12      44.060  15.076  44.412  1.00 31.13           C  
ATOM     86  CB  SER L  12      45.597  15.043  44.347  1.00 31.45           C  
ATOM     87  OG  SER L  12      46.039  14.920  43.004  1.00 36.08           O  
ATOM     88  C   SER L  12      43.706  15.267  45.848  1.00 31.33           C  
ATOM     89  O   SER L  12      43.925  16.340  46.409  1.00 32.41           O  
ATOM     90  N   VAL L  13      43.162  14.219  46.494  1.00 30.45           N  
ATOM     91  CA  VAL L  13      42.775  14.369  47.866  1.00 31.47           C  
ATOM     92  CB  VAL L  13      41.289  14.511  48.051  1.00 32.87           C  
ATOM     93  CG1 VAL L  13      40.830  15.816  47.382  1.00 32.21           C  
ATOM     94  CG2 VAL L  13      40.598  13.263  47.476  1.00 33.03           C  
ATOM     95  C   VAL L  13      43.194  13.145  48.611  1.00 31.64           C  
ATOM     96  O   VAL L  13      43.488  12.105  48.022  1.00 30.65           O  
ATOM     97  N   THR L  14      43.262  13.263  49.948  1.00 32.37           N  
ATOM     98  CA  THR L  14      43.589  12.134  50.764  1.00 33.61           C  
ATOM     99  CB  THR L  14      44.788  12.351  51.636  1.00 36.52           C  
ATOM    100  OG1 THR L  14      45.920  12.672  50.843  1.00 33.84           O  
ATOM    101  CG2 THR L  14      45.056  11.058  52.420  1.00 32.47           C  
ATOM    102  C   THR L  14      42.410  11.938  51.655  1.00 32.08           C  
ATOM    103  O   THR L  14      41.863  12.901  52.187  1.00 31.68           O  
ATOM    104  N   ILE L  15      41.984  10.678  51.850  1.00 31.56           N  
ATOM    105  CA  ILE L  15      40.804  10.479  52.633  1.00 32.98           C  
ATOM    106  CB  ILE L  15      40.321   9.059  52.681  1.00 30.35           C  
ATOM    107  CG1 ILE L  15      39.881   8.620  51.273  1.00 30.40           C  
ATOM    108  CG2 ILE L  15      39.201   8.965  53.732  1.00 29.91           C  
ATOM    109  CD1 ILE L  15      39.580   7.129  51.155  1.00 30.39           C  
ATOM    110  C   ILE L  15      41.038  10.981  54.019  1.00 34.47           C  
ATOM    111  O   ILE L  15      42.073  10.719  54.628  1.00 37.48           O  
ATOM    112  N   GLY L  16      40.057  11.749  54.534  1.00 35.69           N  
ATOM    113  CA  GLY L  16      40.129  12.311  55.850  1.00 35.25           C  
ATOM    114  C   GLY L  16      40.531  13.750  55.745  1.00 35.54           C  
ATOM    115  O   GLY L  16      40.412  14.502  56.709  1.00 37.16           O  
ATOM    116  N   GLN L  17      41.007  14.180  54.559  1.00 34.94           N  
ATOM    117  CA  GLN L  17      41.455  15.538  54.402  1.00 36.36           C  
ATOM    118  CB  GLN L  17      42.712  15.655  53.523  1.00 40.21           C  
ATOM    119  CG  GLN L  17      43.921  14.925  54.117  1.00 43.90           C  
ATOM    120  CD  GLN L  17      44.308  15.626  55.412  1.00 37.12           C  
ATOM    121  OE1 GLN L  17      44.593  16.822  55.423  1.00 38.70           O  
ATOM    122  NE2 GLN L  17      44.309  14.865  56.539  1.00 36.43           N  
ATOM    123  C   GLN L  17      40.359  16.355  53.777  1.00 36.72           C  
ATOM    124  O   GLN L  17      39.400  15.830  53.214  1.00 35.18           O  
ATOM    125  N   PRO L  18      40.477  17.652  53.932  1.00 37.54           N  
ATOM    126  CA  PRO L  18      39.509  18.561  53.364  1.00 38.80           C  
ATOM    127  CD  PRO L  18      41.012  18.158  55.188  1.00 48.36           C  
ATOM    128  CB  PRO L  18      39.635  19.861  54.154  1.00 42.11           C  
ATOM    129  CG  PRO L  18      40.191  19.415  55.515  1.00 46.59           C  
ATOM    130  C   PRO L  18      39.733  18.756  51.896  1.00 38.00           C  
ATOM    131  O   PRO L  18      40.838  18.493  51.424  1.00 37.50           O  
ATOM    132  N   ALA L  19      38.701  19.210  51.152  1.00 36.30           N  
ATOM    133  CA  ALA L  19      38.866  19.445  49.745  1.00 34.54           C  
ATOM    134  CB  ALA L  19      38.363  18.287  48.865  1.00 34.33           C  
ATOM    135  C   ALA L  19      38.068  20.658  49.381  1.00 33.52           C  
ATOM    136  O   ALA L  19      37.057  20.956  50.014  1.00 35.06           O  
ATOM    137  N   SER L  20      38.517  21.408  48.353  1.00 33.50           N  
ATOM    138  CA  SER L  20      37.793  22.581  47.949  1.00 34.52           C  
ATOM    139  CB  SER L  20      38.420  23.877  48.489  1.00 33.69           C  
ATOM    140  OG  SER L  20      37.673  25.007  48.067  1.00 36.26           O  
ATOM    141  C   SER L  20      37.812  22.654  46.453  1.00 35.10           C  
ATOM    142  O   SER L  20      38.853  22.466  45.826  1.00 36.44           O  
ATOM    143  N   ILE L  21      36.643  22.946  45.843  1.00 33.38           N  
ATOM    144  CA  ILE L  21      36.532  23.041  44.413  1.00 31.28           C  
ATOM    145  CB  ILE L  21      35.625  21.997  43.831  1.00 30.91           C  
ATOM    146  CG1 ILE L  21      36.150  20.598  44.193  1.00 30.97           C  
ATOM    147  CG2 ILE L  21      35.519  22.233  42.316  1.00 31.31           C  
ATOM    148  CD1 ILE L  21      35.130  19.487  43.968  1.00 29.80           C  
ATOM    149  C   ILE L  21      35.948  24.388  44.117  1.00 30.59           C  
ATOM    150  O   ILE L  21      35.123  24.891  44.879  1.00 30.08           O  
ATOM    151  N   ALA L  22      36.375  25.021  43.001  1.00 30.53           N  
ATOM    152  CA  ALA L  22      35.908  26.347  42.700  1.00 32.02           C  
ATOM    153  CB  ALA L  22      37.040  27.383  42.598  1.00 33.85           C  
ATOM    154  C   ALA L  22      35.184  26.366  41.387  1.00 33.28           C  
ATOM    155  O   ALA L  22      35.528  25.633  40.457  1.00 34.26           O  
ATOM    156  N   CYS L  23      34.136  27.212  41.296  1.00 33.27           N  
ATOM    157  CA  CYS L  23      33.371  27.363  40.087  1.00 35.09           C  
ATOM    158  CB  CYS L  23      32.003  26.642  40.143  1.00 34.62           C  
ATOM    159  SG  CYS L  23      31.022  26.821  38.620  1.00 37.41           S  
ATOM    160  C   CYS L  23      33.138  28.831  39.865  1.00 35.52           C  
ATOM    161  O   CYS L  23      32.660  29.540  40.753  1.00 36.64           O  
ATOM    162  N   LYS L  24      33.482  29.335  38.660  1.00 36.33           N  
ATOM    163  CA  LYS L  24      33.296  30.735  38.382  1.00 39.01           C  
ATOM    164  CB  LYS L  24      34.598  31.490  38.065  1.00 42.58           C  
ATOM    165  CG  LYS L  24      35.551  31.602  39.254  1.00 49.24           C  
ATOM    166  CD  LYS L  24      36.934  32.127  38.869  1.00 52.68           C  
ATOM    167  CE  LYS L  24      37.802  31.101  38.137  1.00 40.18           C  
ATOM    168  NZ  LYS L  24      39.081  31.724  37.728  1.00 40.18           N1+
ATOM    169  C   LYS L  24      32.431  30.860  37.168  1.00 39.83           C  
ATOM    170  O   LYS L  24      32.494  30.035  36.260  1.00 39.52           O  
ATOM    171  N   SER L  25      31.593  31.914  37.123  1.00 38.67           N  
ATOM    172  CA  SER L  25      30.712  32.099  36.006  1.00 39.12           C  
ATOM    173  CB  SER L  25      29.236  32.231  36.419  1.00 39.23           C  
ATOM    174  OG  SER L  25      29.081  33.295  37.345  1.00 40.97           O  
ATOM    175  C   SER L  25      31.113  33.344  35.273  1.00 38.92           C  
ATOM    176  O   SER L  25      31.650  34.286  35.852  1.00 39.51           O  
ATOM    177  N   SER L  26      30.861  33.392  33.949  1.00 24.00           N  
ATOM    178  CA  SER L  26      31.240  34.518  33.133  1.00 24.74           C  
ATOM    179  CB  SER L  26      31.006  34.280  31.634  1.00 24.87           C  
ATOM    180  OG  SER L  26      31.403  35.430  30.905  1.00 24.24           O  
ATOM    181  C   SER L  26      30.430  35.724  33.505  1.00 28.12           C  
ATOM    182  O   SER L  26      30.874  36.856  33.306  1.00 28.26           O  
ATOM    183  N   GLN L  27      29.205  35.507  34.027  1.00 28.02           N  
ATOM    184  CA  GLN L  27      28.330  36.591  34.384  1.00 30.63           C  
ATOM    185  CB  GLN L  27      27.116  36.720  33.454  1.00 33.73           C  
ATOM    186  CG  GLN L  27      27.460  37.017  31.999  1.00 40.01           C  
ATOM    187  CD  GLN L  27      26.160  37.043  31.210  1.00 43.44           C  
ATOM    188  OE1 GLN L  27      25.237  36.277  31.479  1.00 43.99           O  
ATOM    189  NE2 GLN L  27      26.084  37.952  30.202  1.00 42.29           N  
ATOM    190  C   GLN L  27      27.748  36.288  35.732  1.00 30.03           C  
ATOM    191  O   GLN L  27      27.733  35.137  36.160  1.00 29.83           O  
ATOM    192  N   SER L  28      27.226  37.320  36.428  0.94 27.57           N  
ATOM    193  CA  SER L  28      26.691  37.121  37.750  0.94 26.87           C  
ATOM    194  CB  SER L  28      26.290  38.419  38.468  0.94 27.78           C  
ATOM    195  OG  SER L  28      25.777  38.115  39.758  0.94 26.99           O  
ATOM    196  C   SER L  28      25.476  36.249  37.684  0.94 25.14           C  
ATOM    197  O   SER L  28      24.648  36.361  36.782  0.94 26.58           O  
ATOM    198  N   LEU L  29      25.405  35.307  38.643  1.00 23.11           N  
ATOM    199  CA  LEU L  29      24.361  34.344  38.849  1.00 24.45           C  
ATOM    200  CB  LEU L  29      24.819  33.100  39.625  1.00 23.88           C  
ATOM    201  CG  LEU L  29      25.834  32.268  38.820  1.00 24.43           C  
ATOM    202  CD1 LEU L  29      26.093  30.900  39.473  1.00 22.92           C  
ATOM    203  CD2 LEU L  29      25.408  32.166  37.345  1.00 25.01           C  
ATOM    204  C   LEU L  29      23.156  34.923  39.523  1.00 26.78           C  
ATOM    205  O   LEU L  29      22.093  34.308  39.495  1.00 26.62           O  
ATOM    206  N   LEU L  30      23.284  36.059  40.235  1.00 26.84           N  
ATOM    207  CA  LEU L  30      22.138  36.547  40.951  1.00 28.45           C  
ATOM    208  CB  LEU L  30      22.449  37.744  41.866  1.00 31.09           C  
ATOM    209  CG  LEU L  30      21.243  38.227  42.697  1.00 34.10           C  
ATOM    210  CD1 LEU L  30      20.751  37.136  43.662  1.00 31.63           C  
ATOM    211  CD2 LEU L  30      21.560  39.545  43.420  1.00 33.84           C  
ATOM    212  C   LEU L  30      21.071  36.937  39.971  1.00 31.15           C  
ATOM    213  O   LEU L  30      21.307  37.697  39.032  1.00 31.61           O  
ATOM    214  N   ASP L  31      19.853  36.394  40.179  1.00 29.80           N  
ATOM    215  CA  ASP L  31      18.732  36.634  39.314  1.00 31.97           C  
ATOM    216  CB  ASP L  31      17.736  35.456  39.292  1.00 33.12           C  
ATOM    217  CG  ASP L  31      16.769  35.634  38.129  1.00 37.51           C  
ATOM    218  OD1 ASP L  31      17.138  35.251  36.988  1.00 39.02           O  
ATOM    219  OD2 ASP L  31      15.638  36.137  38.366  1.00 43.07           O1-
ATOM    220  C   ASP L  31      18.009  37.866  39.773  1.00 36.32           C  
ATOM    221  O   ASP L  31      18.228  38.363  40.877  1.00 37.55           O  
ATOM    222  N   SER L  32      17.111  38.389  38.914  1.00 38.50           N  
ATOM    223  CA  SER L  32      16.361  39.576  39.210  1.00 39.99           C  
ATOM    224  CB  SER L  32      15.515  40.057  38.018  1.00 43.01           C  
ATOM    225  OG  SER L  32      14.530  39.090  37.687  1.00 47.57           O  
ATOM    226  C   SER L  32      15.437  39.288  40.349  1.00 40.46           C  
ATOM    227  O   SER L  32      15.102  40.183  41.125  1.00 43.65           O  
ATOM    228  N   ASP L  33      15.002  38.020  40.478  1.00 37.86           N  
ATOM    229  CA  ASP L  33      14.102  37.653  41.531  1.00 34.98           C  
ATOM    230  CB  ASP L  33      13.452  36.262  41.381  1.00 35.75           C  
ATOM    231  CG  ASP L  33      14.479  35.154  41.494  1.00 36.77           C  
ATOM    232  OD1 ASP L  33      15.701  35.435  41.405  1.00 35.19           O  
ATOM    233  OD2 ASP L  33      14.037  33.987  41.670  1.00 35.60           O1-
ATOM    234  C   ASP L  33      14.831  37.763  42.833  1.00 37.17           C  
ATOM    235  O   ASP L  33      14.211  37.884  43.887  1.00 36.73           O  
ATOM    236  N   GLY L  34      16.176  37.709  42.808  1.00 34.43           N  
ATOM    237  CA  GLY L  34      16.898  37.871  44.037  1.00 36.31           C  
ATOM    238  C   GLY L  34      17.568  36.588  44.421  1.00 37.93           C  
ATOM    239  O   GLY L  34      18.350  36.563  45.371  1.00 35.76           O  
ATOM    240  N   LYS L  35      17.298  35.480  43.705  1.00 34.81           N  
ATOM    241  CA  LYS L  35      17.942  34.250  44.079  1.00 33.11           C  
ATOM    242  CB  LYS L  35      17.028  33.015  44.027  1.00 35.27           C  
ATOM    243  CG  LYS L  35      15.926  33.009  45.084  1.00 43.43           C  
ATOM    244  CD  LYS L  35      14.914  31.884  44.869  1.00 50.21           C  
ATOM    245  CE  LYS L  35      13.899  31.748  46.002  1.00 54.23           C  
ATOM    246  NZ  LYS L  35      13.072  30.538  45.797  1.00 59.40           N1+
ATOM    247  C   LYS L  35      19.073  33.975  43.138  1.00 32.53           C  
ATOM    248  O   LYS L  35      19.145  34.537  42.045  1.00 30.46           O  
ATOM    249  N   THR L  36      20.016  33.110  43.573  1.00 28.29           N  
ATOM    250  CA  THR L  36      21.143  32.722  42.771  1.00 26.16           C  
ATOM    251  CB  THR L  36      22.450  32.905  43.486  1.00 27.49           C  
ATOM    252  OG1 THR L  36      22.597  34.261  43.883  1.00 30.73           O  
ATOM    253  CG2 THR L  36      23.599  32.497  42.548  1.00 25.15           C  
ATOM    254  C   THR L  36      20.990  31.254  42.504  1.00 25.59           C  
ATOM    255  O   THR L  36      21.055  30.446  43.432  1.00 23.24           O  
ATOM    256  N   TYR L  37      20.822  30.865  41.220  1.00 23.04           N  
ATOM    257  CA  TYR L  37      20.553  29.483  40.921  1.00 21.65           C  
ATOM    258  CB  TYR L  37      19.540  29.299  39.777  1.00 20.12           C  
ATOM    259  CG  TYR L  37      18.231  29.888  40.173  1.00 23.57           C  
ATOM    260  CD1 TYR L  37      17.961  31.217  39.955  1.00 25.30           C  
ATOM    261  CD2 TYR L  37      17.269  29.102  40.757  1.00 24.67           C  
ATOM    262  CE1 TYR L  37      16.746  31.752  40.321  1.00 25.70           C  
ATOM    263  CE2 TYR L  37      16.056  29.632  41.124  1.00 25.02           C  
ATOM    264  CZ  TYR L  37      15.789  30.959  40.905  1.00 28.31           C  
ATOM    265  OH  TYR L  37      14.538  31.491  41.284  1.00 34.92           O  
ATOM    266  C   TYR L  37      21.800  28.798  40.452  1.00 23.06           C  
ATOM    267  O   TYR L  37      22.043  28.623  39.262  1.00 22.48           O  
ATOM    268  N   LEU L  38      22.601  28.336  41.410  1.00 28.87           N  
ATOM    269  CA  LEU L  38      23.828  27.619  41.200  1.00 28.09           C  
ATOM    270  CB  LEU L  38      25.076  28.329  41.749  1.00 27.65           C  
ATOM    271  CG  LEU L  38      26.364  27.523  41.495  1.00 29.04           C  
ATOM    272  CD1 LEU L  38      26.779  27.594  40.020  1.00 27.61           C  
ATOM    273  CD2 LEU L  38      27.490  27.896  42.471  1.00 26.58           C  
ATOM    274  C   LEU L  38      23.720  26.344  41.977  1.00 26.92           C  
ATOM    275  O   LEU L  38      23.397  26.365  43.165  1.00 27.73           O  
ATOM    276  N   ASN L  39      24.003  25.193  41.335  1.00 25.96           N  
ATOM    277  CA  ASN L  39      23.888  23.935  42.026  1.00 26.07           C  
ATOM    278  CB  ASN L  39      22.741  23.048  41.506  1.00 26.93           C  
ATOM    279  CG  ASN L  39      21.406  23.727  41.788  1.00 27.16           C  
ATOM    280  OD1 ASN L  39      21.321  24.949  41.881  1.00 27.72           O  
ATOM    281  ND2 ASN L  39      20.328  22.910  41.927  1.00 27.55           N  
ATOM    282  C   ASN L  39      25.149  23.145  41.816  1.00 26.31           C  
ATOM    283  O   ASN L  39      25.945  23.434  40.923  1.00 27.32           O  
ATOM    284  N   TRP L  40      25.370  22.128  42.674  1.00 25.47           N  
ATOM    285  CA  TRP L  40      26.509  21.258  42.555  1.00 24.26           C  
ATOM    286  CB  TRP L  40      27.459  21.325  43.763  1.00 25.09           C  
ATOM    287  CG  TRP L  40      28.240  22.614  43.854  1.00 26.13           C  
ATOM    288  CD2 TRP L  40      29.521  22.802  43.237  1.00 26.65           C  
ATOM    289  CD1 TRP L  40      27.933  23.788  44.478  1.00 25.55           C  
ATOM    290  NE1 TRP L  40      28.946  24.701  44.283  1.00 24.82           N  
ATOM    291  CE2 TRP L  40      29.929  24.106  43.520  1.00 27.66           C  
ATOM    292  CE3 TRP L  40      30.293  21.960  42.491  1.00 25.97           C  
ATOM    293  CZ2 TRP L  40      31.122  24.585  43.056  1.00 27.78           C  
ATOM    294  CZ3 TRP L  40      31.496  22.445  42.029  1.00 27.33           C  
ATOM    295  CH2 TRP L  40      31.903  23.733  42.306  1.00 26.28           C  
ATOM    296  C   TRP L  40      26.000  19.849  42.486  1.00 24.69           C  
ATOM    297  O   TRP L  40      25.113  19.460  43.244  1.00 24.17           O  
ATOM    298  N   LEU L  41      26.553  19.045  41.553  1.00 25.57           N  
ATOM    299  CA  LEU L  41      26.135  17.678  41.405  1.00 24.86           C  
ATOM    300  CB  LEU L  41      25.507  17.370  40.035  1.00 24.71           C  
ATOM    301  CG  LEU L  41      24.268  18.225  39.722  1.00 24.72           C  
ATOM    302  CD1 LEU L  41      24.647  19.704  39.555  1.00 24.73           C  
ATOM    303  CD2 LEU L  41      23.488  17.667  38.521  1.00 27.40           C  
ATOM    304  C   LEU L  41      27.343  16.804  41.510  1.00 25.76           C  
ATOM    305  O   LEU L  41      28.456  17.217  41.186  1.00 24.49           O  
ATOM    306  N   LEU L  42      27.145  15.564  42.000  1.00 25.39           N  
ATOM    307  CA  LEU L  42      28.223  14.622  42.084  1.00 27.48           C  
ATOM    308  CB  LEU L  42      28.482  14.100  43.510  1.00 27.42           C  
ATOM    309  CG  LEU L  42      29.518  12.960  43.572  1.00 28.85           C  
ATOM    310  CD1 LEU L  42      30.913  13.421  43.127  1.00 27.64           C  
ATOM    311  CD2 LEU L  42      29.522  12.292  44.954  1.00 27.10           C  
ATOM    312  C   LEU L  42      27.851  13.432  41.264  1.00 27.76           C  
ATOM    313  O   LEU L  42      26.786  12.844  41.448  1.00 29.68           O  
ATOM    314  N   GLN L  43      28.729  13.051  40.319  1.00 27.49           N  
ATOM    315  CA  GLN L  43      28.454  11.891  39.530  1.00 27.47           C  
ATOM    316  CB  GLN L  43      28.521  12.154  38.012  1.00 25.23           C  
ATOM    317  CG  GLN L  43      28.215  10.922  37.156  1.00 21.05           C  
ATOM    318  CD  GLN L  43      28.291  11.323  35.687  1.00 22.54           C  
ATOM    319  OE1 GLN L  43      29.086  12.178  35.300  1.00 20.90           O  
ATOM    320  NE2 GLN L  43      27.437  10.684  34.843  1.00 22.75           N  
ATOM    321  C   GLN L  43      29.496  10.878  39.876  1.00 28.61           C  
ATOM    322  O   GLN L  43      30.677  11.053  39.579  1.00 28.86           O  
ATOM    323  N   ARG L  44      29.070   9.790  40.542  1.00 33.24           N  
ATOM    324  CA  ARG L  44      29.974   8.735  40.890  1.00 36.36           C  
ATOM    325  CB  ARG L  44      29.488   7.874  42.067  1.00 36.12           C  
ATOM    326  CG  ARG L  44      29.744   8.543  43.421  1.00 39.42           C  
ATOM    327  CD  ARG L  44      29.182   7.780  44.622  1.00 43.91           C  
ATOM    328  NE  ARG L  44      27.758   8.183  44.780  1.00 46.12           N  
ATOM    329  CZ  ARG L  44      27.443   9.237  45.588  1.00 48.30           C  
ATOM    330  NH1 ARG L  44      28.424   9.898  46.268  1.00 49.53           N1+
ATOM    331  NH2 ARG L  44      26.145   9.634  45.719  1.00 48.78           N  
ATOM    332  C   ARG L  44      30.115   7.889  39.674  1.00 38.57           C  
ATOM    333  O   ARG L  44      29.254   7.896  38.796  1.00 38.08           O  
ATOM    334  N   PRO L  45      31.187   7.158  39.581  1.00 41.05           N  
ATOM    335  CA  PRO L  45      31.379   6.397  38.389  1.00 41.91           C  
ATOM    336  CD  PRO L  45      32.449   7.543  40.189  1.00 42.29           C  
ATOM    337  CB  PRO L  45      32.793   5.832  38.483  1.00 42.97           C  
ATOM    338  CG  PRO L  45      33.537   6.909  39.302  1.00 42.58           C  
ATOM    339  C   PRO L  45      30.287   5.402  38.184  1.00 41.61           C  
ATOM    340  O   PRO L  45      29.913   4.709  39.128  1.00 40.59           O  
ATOM    341  N   GLY L  46      29.751   5.341  36.950  1.00 41.36           N  
ATOM    342  CA  GLY L  46      28.733   4.392  36.612  1.00 42.07           C  
ATOM    343  C   GLY L  46      27.405   4.822  37.164  1.00 42.70           C  
ATOM    344  O   GLY L  46      26.464   4.028  37.188  1.00 44.06           O  
ATOM    345  N   GLN L  47      27.268   6.087  37.609  1.00 40.14           N  
ATOM    346  CA  GLN L  47      26.013   6.487  38.192  1.00 37.42           C  
ATOM    347  CB  GLN L  47      26.121   6.847  39.686  1.00 40.58           C  
ATOM    348  CG  GLN L  47      26.643   5.712  40.573  1.00 44.76           C  
ATOM    349  CD  GLN L  47      25.598   4.607  40.640  1.00 47.19           C  
ATOM    350  OE1 GLN L  47      24.398   4.872  40.641  1.00 48.08           O  
ATOM    351  NE2 GLN L  47      26.067   3.331  40.700  1.00 49.22           N  
ATOM    352  C   GLN L  47      25.531   7.727  37.501  1.00 34.52           C  
ATOM    353  O   GLN L  47      26.253   8.336  36.715  1.00 33.75           O  
ATOM    354  N   SER L  48      24.259   8.109  37.755  1.00 32.09           N  
ATOM    355  CA  SER L  48      23.718   9.320  37.199  1.00 29.95           C  
ATOM    356  CB  SER L  48      22.194   9.265  36.980  1.00 29.90           C  
ATOM    357  OG  SER L  48      21.530   8.928  38.187  1.00 34.67           O  
ATOM    358  C   SER L  48      24.062  10.434  38.143  1.00 28.47           C  
ATOM    359  O   SER L  48      24.337  10.190  39.315  1.00 32.15           O  
ATOM    360  N   PRO L  49      24.045  11.658  37.684  1.00 24.89           N  
ATOM    361  CA  PRO L  49      24.422  12.753  38.533  1.00 23.34           C  
ATOM    362  CD  PRO L  49      24.276  11.949  36.278  1.00 23.07           C  
ATOM    363  CB  PRO L  49      24.516  13.969  37.617  1.00 22.38           C  
ATOM    364  CG  PRO L  49      24.888  13.361  36.251  1.00 21.39           C  
ATOM    365  C   PRO L  49      23.453  12.895  39.663  1.00 25.37           C  
ATOM    366  O   PRO L  49      22.278  12.575  39.495  1.00 26.55           O  
ATOM    367  N   LYS L  50      23.939  13.347  40.834  1.00 25.90           N  
ATOM    368  CA  LYS L  50      23.110  13.507  41.989  1.00 27.60           C  
ATOM    369  CB  LYS L  50      23.505  12.540  43.114  1.00 33.89           C  
ATOM    370  CG  LYS L  50      22.662  12.656  44.379  1.00 41.83           C  
ATOM    371  CD  LYS L  50      22.966  11.538  45.375  1.00 47.21           C  
ATOM    372  CE  LYS L  50      22.287  11.715  46.732  1.00 49.11           C  
ATOM    373  NZ  LYS L  50      22.762  10.672  47.668  1.00 49.87           N1+
ATOM    374  C   LYS L  50      23.354  14.894  42.490  1.00 26.92           C  
ATOM    375  O   LYS L  50      24.495  15.327  42.609  1.00 26.16           O  
ATOM    376  N   ARG L  51      22.288  15.641  42.812  1.00 26.21           N  
ATOM    377  CA  ARG L  51      22.492  17.000  43.236  1.00 26.11           C  
ATOM    378  CB  ARG L  51      21.289  17.915  42.972  1.00 25.40           C  
ATOM    379  CG  ARG L  51      21.458  19.354  43.461  1.00 24.54           C  
ATOM    380  CD  ARG L  51      20.187  20.199  43.302  1.00 25.80           C  
ATOM    381  NE  ARG L  51      19.135  19.608  44.181  1.00 29.91           N  
ATOM    382  CZ  ARG L  51      17.979  20.291  44.432  1.00 29.74           C  
ATOM    383  NH1 ARG L  51      17.807  21.547  43.928  1.00 29.31           N1+
ATOM    384  NH2 ARG L  51      16.980  19.710  45.157  1.00 28.70           N  
ATOM    385  C   ARG L  51      22.752  17.023  44.707  1.00 25.82           C  
ATOM    386  O   ARG L  51      21.989  16.450  45.483  1.00 26.16           O  
ATOM    387  N   LEU L  52      23.930  17.555  45.099  1.00 24.37           N  
ATOM    388  CA  LEU L  52      24.289  17.758  46.471  1.00 24.88           C  
ATOM    389  CB  LEU L  52      25.808  17.689  46.673  1.00 26.72           C  
ATOM    390  CG  LEU L  52      26.392  16.326  46.255  1.00 27.73           C  
ATOM    391  CD1 LEU L  52      27.884  16.227  46.598  1.00 28.95           C  
ATOM    392  CD2 LEU L  52      25.567  15.163  46.828  1.00 29.76           C  
ATOM    393  C   LEU L  52      23.797  19.062  47.050  1.00 24.93           C  
ATOM    394  O   LEU L  52      23.247  19.097  48.150  1.00 25.83           O  
ATOM    395  N   ILE L  53      23.988  20.179  46.310  1.00 26.27           N  
ATOM    396  CA  ILE L  53      23.717  21.497  46.831  1.00 26.32           C  
ATOM    397  CB  ILE L  53      24.972  22.309  47.001  1.00 26.55           C  
ATOM    398  CG1 ILE L  53      25.981  21.617  47.933  1.00 27.41           C  
ATOM    399  CG2 ILE L  53      24.559  23.708  47.488  1.00 25.30           C  
ATOM    400  CD1 ILE L  53      25.533  21.531  49.388  1.00 26.89           C  
ATOM    401  C   ILE L  53      22.913  22.258  45.822  1.00 28.80           C  
ATOM    402  O   ILE L  53      23.136  22.134  44.619  1.00 29.08           O  
ATOM    403  N   TYR L  54      21.948  23.078  46.293  1.00 28.30           N  
ATOM    404  CA  TYR L  54      21.165  23.871  45.390  1.00 30.10           C  
ATOM    405  CB  TYR L  54      19.778  23.267  45.099  1.00 31.63           C  
ATOM    406  CG  TYR L  54      19.063  23.013  46.383  1.00 33.86           C  
ATOM    407  CD1 TYR L  54      19.360  21.914  47.153  1.00 34.73           C  
ATOM    408  CD2 TYR L  54      18.105  23.880  46.831  1.00 34.83           C  
ATOM    409  CE1 TYR L  54      18.701  21.678  48.337  1.00 35.73           C  
ATOM    410  CE2 TYR L  54      17.440  23.652  48.012  1.00 35.02           C  
ATOM    411  CZ  TYR L  54      17.736  22.549  48.770  1.00 34.41           C  
ATOM    412  OH  TYR L  54      17.054  22.315  49.983  1.00 36.50           O  
ATOM    413  C   TYR L  54      21.043  25.255  45.949  1.00 30.00           C  
ATOM    414  O   TYR L  54      21.097  25.453  47.161  1.00 29.82           O  
ATOM    415  N   LEU L  55      20.847  26.289  45.098  1.00 15.18           N  
ATOM    416  CA  LEU L  55      20.721  27.631  45.617  1.00 17.30           C  
ATOM    417  CB  LEU L  55      19.490  27.819  46.521  1.00 17.05           C  
ATOM    418  CG  LEU L  55      18.152  27.729  45.763  1.00 18.13           C  
ATOM    419  CD1 LEU L  55      16.962  27.928  46.715  1.00 19.94           C  
ATOM    420  CD2 LEU L  55      18.115  28.707  44.576  1.00 17.94           C  
ATOM    421  C   LEU L  55      21.957  28.024  46.375  1.00 18.39           C  
ATOM    422  O   LEU L  55      21.893  28.671  47.419  1.00 20.42           O  
ATOM    423  N   VAL L  56      23.123  27.603  45.856  1.00 17.49           N  
ATOM    424  CA  VAL L  56      24.443  27.962  46.301  1.00 16.21           C  
ATOM    425  CB  VAL L  56      24.603  29.443  46.464  1.00 17.47           C  
ATOM    426  CG1 VAL L  56      26.015  29.722  47.002  1.00 17.69           C  
ATOM    427  CG2 VAL L  56      24.300  30.122  45.119  1.00 17.06           C  
ATOM    428  C   VAL L  56      24.826  27.340  47.609  1.00 16.93           C  
ATOM    429  O   VAL L  56      25.980  26.943  47.766  1.00 17.34           O  
ATOM    430  N   SER L  57      23.890  27.143  48.557  1.00 17.88           N  
ATOM    431  CA  SER L  57      24.382  26.639  49.810  1.00 17.64           C  
ATOM    432  CB  SER L  57      24.702  27.767  50.804  1.00 19.82           C  
ATOM    433  OG  SER L  57      23.525  28.501  51.104  1.00 23.36           O  
ATOM    434  C   SER L  57      23.378  25.749  50.472  1.00 18.10           C  
ATOM    435  O   SER L  57      23.585  25.364  51.622  1.00 19.03           O  
ATOM    436  N   LYS L  58      22.287  25.357  49.786  1.00 27.36           N  
ATOM    437  CA  LYS L  58      21.350  24.515  50.479  1.00 29.28           C  
ATOM    438  CB  LYS L  58      19.888  24.677  50.034  1.00 31.89           C  
ATOM    439  CG  LYS L  58      19.222  25.971  50.492  1.00 34.99           C  
ATOM    440  CD  LYS L  58      17.827  26.145  49.889  1.00 37.66           C  
ATOM    441  CE  LYS L  58      17.001  27.263  50.522  1.00 39.12           C  
ATOM    442  NZ  LYS L  58      15.628  27.239  49.971  1.00 38.81           N1+
ATOM    443  C   LYS L  58      21.696  23.087  50.210  1.00 29.79           C  
ATOM    444  O   LYS L  58      21.857  22.682  49.060  1.00 30.20           O  
ATOM    445  N   LEU L  59      21.821  22.284  51.286  1.00 28.10           N  
ATOM    446  CA  LEU L  59      22.133  20.890  51.133  1.00 30.01           C  
ATOM    447  CB  LEU L  59      22.700  20.212  52.393  1.00 30.59           C  
ATOM    448  CG  LEU L  59      24.072  20.720  52.859  1.00 33.66           C  
ATOM    449  CD1 LEU L  59      24.001  22.167  53.369  1.00 36.21           C  
ATOM    450  CD2 LEU L  59      24.683  19.760  53.890  1.00 36.86           C  
ATOM    451  C   LEU L  59      20.880  20.136  50.819  1.00 29.77           C  
ATOM    452  O   LEU L  59      19.804  20.437  51.333  1.00 30.91           O  
ATOM    453  N   ASP L  60      21.007  19.102  49.968  1.00 28.98           N  
ATOM    454  CA  ASP L  60      19.878  18.282  49.653  1.00 30.01           C  
ATOM    455  CB  ASP L  60      20.036  17.498  48.343  1.00 29.02           C  
ATOM    456  CG  ASP L  60      19.739  18.484  47.222  1.00 31.77           C  
ATOM    457  OD1 ASP L  60      18.583  18.983  47.179  1.00 32.50           O  
ATOM    458  OD2 ASP L  60      20.659  18.762  46.407  1.00 30.64           O1-
ATOM    459  C   ASP L  60      19.669  17.350  50.807  1.00 31.83           C  
ATOM    460  O   ASP L  60      20.462  17.317  51.746  1.00 32.32           O  
ATOM    461  N   SER L  61      18.590  16.549  50.749  1.00 34.56           N  
ATOM    462  CA  SER L  61      18.166  15.783  51.885  1.00 38.12           C  
ATOM    463  CB  SER L  61      16.984  14.844  51.563  1.00 40.90           C  
ATOM    464  OG  SER L  61      17.346  13.899  50.567  1.00 48.62           O  
ATOM    465  C   SER L  61      19.266  14.959  52.492  1.00 38.52           C  
ATOM    466  O   SER L  61      19.763  15.291  53.563  1.00 38.98           O  
ATOM    467  N   GLY L  62      19.703  13.888  51.810  1.00 38.94           N  
ATOM    468  CA  GLY L  62      20.632  12.924  52.342  1.00 38.41           C  
ATOM    469  C   GLY L  62      21.993  13.492  52.625  1.00 38.40           C  
ATOM    470  O   GLY L  62      22.679  13.018  53.527  1.00 38.43           O  
ATOM    471  N   VAL L  63      22.427  14.501  51.851  1.00 38.10           N  
ATOM    472  CA  VAL L  63      23.777  15.002  51.872  1.00 39.47           C  
ATOM    473  CB  VAL L  63      23.912  16.313  51.151  1.00 40.65           C  
ATOM    474  CG1 VAL L  63      25.374  16.772  51.229  1.00 29.05           C  
ATOM    475  CG2 VAL L  63      23.391  16.144  49.715  1.00 32.85           C  
ATOM    476  C   VAL L  63      24.316  15.198  53.260  1.00 40.72           C  
ATOM    477  O   VAL L  63      23.667  15.746  54.147  1.00 42.68           O  
ATOM    478  N   PRO L  64      25.537  14.743  53.430  1.00 41.84           N  
ATOM    479  CA  PRO L  64      26.219  14.860  54.695  1.00 40.34           C  
ATOM    480  CD  PRO L  64      25.997  13.586  52.675  1.00 41.57           C  
ATOM    481  CB  PRO L  64      27.428  13.935  54.606  1.00 40.99           C  
ATOM    482  CG  PRO L  64      26.997  12.863  53.593  1.00 41.46           C  
ATOM    483  C   PRO L  64      26.603  16.282  54.964  1.00 39.38           C  
ATOM    484  O   PRO L  64      26.840  17.034  54.023  1.00 39.24           O  
ATOM    485  N   ASP L  65      26.721  16.646  56.250  1.00 40.59           N  
ATOM    486  CA  ASP L  65      27.012  17.978  56.696  1.00 41.20           C  
ATOM    487  CB  ASP L  65      27.000  18.109  58.223  1.00 46.46           C  
ATOM    488  CG  ASP L  65      25.578  17.848  58.685  1.00 52.19           C  
ATOM    489  OD1 ASP L  65      24.641  18.474  58.121  1.00 55.99           O  
ATOM    490  OD2 ASP L  65      25.411  17.013  59.613  1.00 53.90           O1-
ATOM    491  C   ASP L  65      28.382  18.356  56.236  1.00 38.96           C  
ATOM    492  O   ASP L  65      28.750  19.528  56.246  1.00 38.74           O  
ATOM    493  N   ARG L  66      29.189  17.356  55.855  1.00 38.05           N  
ATOM    494  CA  ARG L  66      30.553  17.585  55.477  1.00 35.79           C  
ATOM    495  CB  ARG L  66      31.304  16.306  55.085  1.00 35.67           C  
ATOM    496  CG  ARG L  66      31.367  15.246  56.184  1.00 38.57           C  
ATOM    497  CD  ARG L  66      32.365  14.139  55.848  1.00 37.60           C  
ATOM    498  NE  ARG L  66      32.172  13.830  54.404  1.00 37.78           N  
ATOM    499  CZ  ARG L  66      31.230  12.930  54.002  1.00 38.41           C  
ATOM    500  NH1 ARG L  66      30.541  12.201  54.925  1.00 40.01           N1+
ATOM    501  NH2 ARG L  66      30.961  12.770  52.675  1.00 36.35           N  
ATOM    502  C   ARG L  66      30.615  18.503  54.290  1.00 34.54           C  
ATOM    503  O   ARG L  66      31.601  19.221  54.125  1.00 34.96           O  
ATOM    504  N   PHE L  67      29.598  18.468  53.402  1.00 33.16           N  
ATOM    505  CA  PHE L  67      29.604  19.296  52.224  1.00 31.83           C  
ATOM    506  CB  PHE L  67      28.700  18.769  51.093  1.00 29.48           C  
ATOM    507  CG  PHE L  67      29.279  17.517  50.533  1.00 28.42           C  
ATOM    508  CD1 PHE L  67      29.073  16.305  51.147  1.00 26.32           C  
ATOM    509  CD2 PHE L  67      30.018  17.551  49.375  1.00 27.69           C  
ATOM    510  CE1 PHE L  67      29.606  15.152  50.621  1.00 26.51           C  
ATOM    511  CE2 PHE L  67      30.552  16.402  48.844  1.00 27.94           C  
ATOM    512  CZ  PHE L  67      30.348  15.196  49.466  1.00 27.23           C  
ATOM    513  C   PHE L  67      29.069  20.661  52.546  1.00 31.60           C  
ATOM    514  O   PHE L  67      28.084  20.802  53.269  1.00 33.23           O  
ATOM    515  N   THR L  68      29.730  21.715  52.015  1.00 31.26           N  
ATOM    516  CA  THR L  68      29.267  23.062  52.197  1.00 31.28           C  
ATOM    517  CB  THR L  68      29.993  23.830  53.263  1.00 31.96           C  
ATOM    518  OG1 THR L  68      31.388  23.813  53.010  1.00 35.69           O  
ATOM    519  CG2 THR L  68      29.682  23.233  54.643  1.00 35.31           C  
ATOM    520  C   THR L  68      29.466  23.817  50.919  1.00 32.45           C  
ATOM    521  O   THR L  68      30.506  23.708  50.271  1.00 34.78           O  
ATOM    522  N   GLY L  69      28.461  24.630  50.530  1.00 32.50           N  
ATOM    523  CA  GLY L  69      28.588  25.417  49.339  1.00 30.51           C  
ATOM    524  C   GLY L  69      28.532  26.847  49.767  1.00 29.98           C  
ATOM    525  O   GLY L  69      27.900  27.176  50.769  1.00 30.02           O  
ATOM    526  N   SER L  70      29.208  27.738  49.015  1.00 30.35           N  
ATOM    527  CA  SER L  70      29.210  29.128  49.368  1.00 31.11           C  
ATOM    528  CB  SER L  70      30.200  29.459  50.497  1.00 32.55           C  
ATOM    529  OG  SER L  70      31.518  29.103  50.108  1.00 36.76           O  
ATOM    530  C   SER L  70      29.612  29.918  48.161  1.00 32.47           C  
ATOM    531  O   SER L  70      30.011  29.356  47.142  1.00 32.99           O  
ATOM    532  N   GLY L  71      29.486  31.259  48.238  1.00 32.76           N  
ATOM    533  CA  GLY L  71      29.899  32.085  47.138  1.00 32.91           C  
ATOM    534  C   GLY L  71      28.801  33.045  46.816  1.00 32.40           C  
ATOM    535  O   GLY L  71      27.735  33.029  47.429  1.00 34.26           O  
ATOM    536  N   SER L  72      29.055  33.935  45.836  1.00 32.58           N  
ATOM    537  CA  SER L  72      28.050  34.865  45.419  1.00 34.38           C  
ATOM    538  CB  SER L  72      27.899  36.080  46.352  1.00 35.52           C  
ATOM    539  OG  SER L  72      27.428  35.669  47.628  1.00 38.71           O  
ATOM    540  C   SER L  72      28.457  35.401  44.087  1.00 35.27           C  
ATOM    541  O   SER L  72      29.635  35.410  43.732  1.00 35.90           O  
ATOM    542  N   GLY L  73      27.465  35.869  43.309  1.00 35.05           N  
ATOM    543  CA  GLY L  73      27.744  36.478  42.044  1.00 35.56           C  
ATOM    544  C   GLY L  73      28.378  35.494  41.110  1.00 36.46           C  
ATOM    545  O   GLY L  73      27.713  34.625  40.552  1.00 37.89           O  
ATOM    546  N   THR L  74      29.654  35.763  40.783  1.00 35.97           N  
ATOM    547  CA  THR L  74      30.500  34.998  39.910  1.00 36.00           C  
ATOM    548  CB  THR L  74      31.570  35.860  39.322  1.00 35.96           C  
ATOM    549  OG1 THR L  74      30.990  36.942  38.611  1.00 37.22           O  
ATOM    550  CG2 THR L  74      32.427  35.004  38.382  1.00 34.30           C  
ATOM    551  C   THR L  74      31.211  33.837  40.549  1.00 36.45           C  
ATOM    552  O   THR L  74      31.452  32.830  39.886  1.00 38.19           O  
ATOM    553  N   ASP L  75      31.624  33.958  41.831  1.00 35.49           N  
ATOM    554  CA  ASP L  75      32.496  32.951  42.385  1.00 37.32           C  
ATOM    555  CB  ASP L  75      33.716  33.528  43.128  1.00 41.03           C  
ATOM    556  CG  ASP L  75      34.663  34.190  42.138  1.00 46.28           C  
ATOM    557  OD1 ASP L  75      34.179  34.726  41.106  1.00 48.56           O  
ATOM    558  OD2 ASP L  75      35.893  34.162  42.406  1.00 50.49           O1-
ATOM    559  C   ASP L  75      31.782  32.103  43.390  1.00 35.97           C  
ATOM    560  O   ASP L  75      31.112  32.616  44.285  1.00 37.62           O  
ATOM    561  N   PHE L  76      31.934  30.761  43.275  1.00 34.68           N  
ATOM    562  CA  PHE L  76      31.290  29.881  44.210  1.00 32.75           C  
ATOM    563  CB  PHE L  76      30.038  29.195  43.636  1.00 30.73           C  
ATOM    564  CG  PHE L  76      29.137  30.271  43.132  1.00 29.52           C  
ATOM    565  CD1 PHE L  76      28.332  30.989  43.981  1.00 28.13           C  
ATOM    566  CD2 PHE L  76      29.119  30.584  41.794  1.00 28.56           C  
ATOM    567  CE1 PHE L  76      27.511  31.984  43.504  1.00 27.21           C  
ATOM    568  CE2 PHE L  76      28.300  31.577  41.312  1.00 28.66           C  
ATOM    569  CZ  PHE L  76      27.491  32.283  42.166  1.00 28.12           C  
ATOM    570  C   PHE L  76      32.265  28.799  44.578  1.00 32.12           C  
ATOM    571  O   PHE L  76      33.196  28.516  43.824  1.00 32.55           O  
ATOM    572  N   THR L  77      32.091  28.173  45.767  1.00 30.23           N  
ATOM    573  CA  THR L  77      33.017  27.158  46.178  1.00 29.79           C  
ATOM    574  CB  THR L  77      34.001  27.642  47.205  1.00 30.83           C  
ATOM    575  OG1 THR L  77      34.733  28.753  46.707  1.00 34.21           O  
ATOM    576  CG2 THR L  77      34.956  26.487  47.548  1.00 30.92           C  
ATOM    577  C   THR L  77      32.271  26.028  46.822  1.00 30.03           C  
ATOM    578  O   THR L  77      31.252  26.226  47.485  1.00 30.01           O  
ATOM    579  N   LEU L  78      32.779  24.795  46.628  1.00 29.79           N  
ATOM    580  CA  LEU L  78      32.235  23.620  47.242  1.00 30.18           C  
ATOM    581  CB  LEU L  78      31.895  22.520  46.218  1.00 29.28           C  
ATOM    582  CG  LEU L  78      31.313  21.234  46.831  1.00 29.76           C  
ATOM    583  CD1 LEU L  78      29.937  21.477  47.474  1.00 31.77           C  
ATOM    584  CD2 LEU L  78      31.305  20.092  45.802  1.00 31.19           C  
ATOM    585  C   LEU L  78      33.324  23.090  48.119  1.00 30.63           C  
ATOM    586  O   LEU L  78      34.465  22.957  47.678  1.00 30.77           O  
ATOM    587  N   LYS L  79      33.018  22.792  49.399  1.00 31.54           N  
ATOM    588  CA  LYS L  79      34.064  22.293  50.246  1.00 31.76           C  
ATOM    589  CB  LYS L  79      34.516  23.257  51.357  1.00 34.46           C  
ATOM    590  CG  LYS L  79      35.262  24.485  50.839  1.00 40.21           C  
ATOM    591  CD  LYS L  79      35.548  25.516  51.931  1.00 45.61           C  
ATOM    592  CE  LYS L  79      36.852  25.255  52.686  1.00 49.16           C  
ATOM    593  NZ  LYS L  79      37.981  25.905  51.987  1.00 49.48           N1+
ATOM    594  C   LYS L  79      33.607  21.048  50.927  1.00 32.65           C  
ATOM    595  O   LYS L  79      32.427  20.873  51.227  1.00 33.60           O  
ATOM    596  N   ILE L  80      34.563  20.131  51.161  1.00 31.49           N  
ATOM    597  CA  ILE L  80      34.298  18.908  51.852  1.00 32.63           C  
ATOM    598  CB  ILE L  80      34.622  17.705  51.014  1.00 31.80           C  
ATOM    599  CG1 ILE L  80      33.760  17.735  49.739  1.00 30.95           C  
ATOM    600  CG2 ILE L  80      34.419  16.439  51.862  1.00 29.84           C  
ATOM    601  CD1 ILE L  80      34.225  16.763  48.658  1.00 31.17           C  
ATOM    602  C   ILE L  80      35.206  18.931  53.039  1.00 34.28           C  
ATOM    603  O   ILE L  80      36.423  19.044  52.898  1.00 35.90           O  
ATOM    604  N   SER L  81      34.625  18.844  54.250  1.00 36.24           N  
ATOM    605  CA  SER L  81      35.391  18.926  55.460  1.00 38.60           C  
ATOM    606  CB  SER L  81      34.505  18.850  56.712  1.00 37.90           C  
ATOM    607  OG  SER L  81      35.318  18.793  57.872  1.00 40.65           O  
ATOM    608  C   SER L  81      36.351  17.785  55.529  1.00 38.78           C  
ATOM    609  O   SER L  81      37.543  17.981  55.768  1.00 41.71           O  
ATOM    610  N   ARG L  82      35.848  16.552  55.338  1.00 38.86           N  
ATOM    611  CA  ARG L  82      36.695  15.400  55.410  1.00 40.42           C  
ATOM    612  CB  ARG L  82      36.519  14.659  56.748  1.00 45.63           C  
ATOM    613  CG  ARG L  82      37.409  13.435  56.950  1.00 52.96           C  
ATOM    614  CD  ARG L  82      37.336  12.874  58.372  1.00 61.18           C  
ATOM    615  NE  ARG L  82      35.922  12.490  58.631  1.00 66.93           N  
ATOM    616  CZ  ARG L  82      35.407  12.590  59.892  1.00 68.45           C  
ATOM    617  NH1 ARG L  82      36.183  13.051  60.918  1.00 68.16           N1+
ATOM    618  NH2 ARG L  82      34.109  12.244  60.126  1.00 69.13           N  
ATOM    619  C   ARG L  82      36.267  14.498  54.295  1.00 39.61           C  
ATOM    620  O   ARG L  82      35.144  14.001  54.289  1.00 41.28           O  
ATOM    621  N   VAL L  83      37.170  14.248  53.328  1.00 36.61           N  
ATOM    622  CA  VAL L  83      36.832  13.472  52.168  1.00 34.84           C  
ATOM    623  CB  VAL L  83      37.846  13.601  51.061  1.00 34.38           C  
ATOM    624  CG1 VAL L  83      37.435  12.685  49.900  1.00 33.03           C  
ATOM    625  CG2 VAL L  83      37.961  15.080  50.654  1.00 33.35           C  
ATOM    626  C   VAL L  83      36.734  12.024  52.534  1.00 36.33           C  
ATOM    627  O   VAL L  83      37.578  11.484  53.249  1.00 36.44           O  
ATOM    628  N   GLU L  84      35.674  11.356  52.035  1.00 38.43           N  
ATOM    629  CA  GLU L  84      35.469   9.961  52.296  1.00 39.85           C  
ATOM    630  CB  GLU L  84      34.148   9.670  53.027  1.00 42.08           C  
ATOM    631  CG  GLU L  84      34.166  10.273  54.434  1.00 46.47           C  
ATOM    632  CD  GLU L  84      32.887   9.921  55.179  1.00 49.22           C  
ATOM    633  OE1 GLU L  84      31.944   9.386  54.538  1.00 50.77           O  
ATOM    634  OE2 GLU L  84      32.841  10.186  56.409  1.00 51.35           O1-
ATOM    635  C   GLU L  84      35.470   9.268  50.970  1.00 38.73           C  
ATOM    636  O   GLU L  84      35.379   9.906  49.924  1.00 36.49           O  
ATOM    637  N   ALA L  85      35.576   7.927  50.983  1.00 38.65           N  
ATOM    638  CA  ALA L  85      35.697   7.157  49.776  1.00 39.64           C  
ATOM    639  CB  ALA L  85      35.809   5.646  50.041  1.00 39.43           C  
ATOM    640  C   ALA L  85      34.495   7.369  48.909  1.00 39.37           C  
ATOM    641  O   ALA L  85      34.613   7.452  47.688  1.00 39.02           O  
ATOM    642  N   GLU L  86      33.304   7.481  49.521  1.00 39.13           N  
ATOM    643  CA  GLU L  86      32.081   7.610  48.783  1.00 40.44           C  
ATOM    644  CB  GLU L  86      30.837   7.723  49.685  1.00 44.03           C  
ATOM    645  CG  GLU L  86      30.545   6.458  50.490  1.00 51.27           C  
ATOM    646  CD  GLU L  86      31.523   6.393  51.652  1.00 55.71           C  
ATOM    647  OE1 GLU L  86      31.579   7.380  52.434  1.00 57.13           O  
ATOM    648  OE2 GLU L  86      32.228   5.356  51.773  1.00 59.98           O1-
ATOM    649  C   GLU L  86      32.124   8.864  47.966  1.00 38.13           C  
ATOM    650  O   GLU L  86      31.498   8.945  46.912  1.00 39.71           O  
ATOM    651  N   ASP L  87      32.853   9.878  48.459  1.00 34.74           N  
ATOM    652  CA  ASP L  87      32.940  11.195  47.889  1.00 33.07           C  
ATOM    653  CB  ASP L  87      33.728  12.158  48.791  1.00 31.68           C  
ATOM    654  CG  ASP L  87      32.938  12.354  50.079  1.00 32.68           C  
ATOM    655  OD1 ASP L  87      31.731  11.991  50.097  1.00 32.29           O  
ATOM    656  OD2 ASP L  87      33.533  12.867  51.064  1.00 33.75           O1-
ATOM    657  C   ASP L  87      33.601  11.205  46.539  1.00 31.98           C  
ATOM    658  O   ASP L  87      33.410  12.148  45.770  1.00 32.91           O  
ATOM    659  N   LEU L  88      34.433  10.200  46.213  1.00 31.17           N  
ATOM    660  CA  LEU L  88      35.156  10.274  44.972  1.00 31.02           C  
ATOM    661  CB  LEU L  88      36.239   9.197  44.806  1.00 33.87           C  
ATOM    662  CG  LEU L  88      37.409   9.363  45.795  1.00 36.46           C  
ATOM    663  CD1 LEU L  88      37.018   8.980  47.231  1.00 36.70           C  
ATOM    664  CD2 LEU L  88      38.659   8.640  45.290  1.00 35.38           C  
ATOM    665  C   LEU L  88      34.230  10.216  43.800  1.00 28.65           C  
ATOM    666  O   LEU L  88      33.220   9.512  43.808  1.00 26.24           O  
ATOM    667  N   GLY L  89      34.574  10.993  42.749  1.00 25.29           N  
ATOM    668  CA  GLY L  89      33.775  11.041  41.558  1.00 24.69           C  
ATOM    669  C   GLY L  89      34.050  12.343  40.867  1.00 23.66           C  
ATOM    670  O   GLY L  89      35.118  12.933  41.032  1.00 24.92           O  
ATOM    671  N   VAL L  90      33.080  12.811  40.051  1.00 25.32           N  
ATOM    672  CA  VAL L  90      33.240  14.046  39.334  1.00 24.93           C  
ATOM    673  CB  VAL L  90      32.934  13.902  37.872  1.00 24.60           C  
ATOM    674  CG1 VAL L  90      33.132  15.262  37.186  1.00 24.00           C  
ATOM    675  CG2 VAL L  90      33.780  12.761  37.296  1.00 24.47           C  
ATOM    676  C   VAL L  90      32.223  15.008  39.878  1.00 25.05           C  
ATOM    677  O   VAL L  90      31.058  14.657  40.046  1.00 23.18           O  
ATOM    678  N   TYR L  91      32.632  16.268  40.148  1.00 24.75           N  
ATOM    679  CA  TYR L  91      31.721  17.244  40.685  1.00 24.63           C  
ATOM    680  CB  TYR L  91      32.237  17.970  41.944  1.00 22.15           C  
ATOM    681  CG  TYR L  91      32.224  17.032  43.102  1.00 23.44           C  
ATOM    682  CD1 TYR L  91      33.227  16.108  43.275  1.00 22.53           C  
ATOM    683  CD2 TYR L  91      31.203  17.086  44.025  1.00 23.30           C  
ATOM    684  CE1 TYR L  91      33.208  15.251  44.350  1.00 23.49           C  
ATOM    685  CE2 TYR L  91      31.179  16.232  45.102  1.00 23.07           C  
ATOM    686  CZ  TYR L  91      32.184  15.309  45.265  1.00 22.79           C  
ATOM    687  OH  TYR L  91      32.169  14.427  46.367  1.00 24.22           O  
ATOM    688  C   TYR L  91      31.478  18.296  39.647  1.00 26.67           C  
ATOM    689  O   TYR L  91      32.414  18.805  39.031  1.00 27.17           O  
ATOM    690  N   TYR L  92      30.192  18.648  39.428  1.00 27.44           N  
ATOM    691  CA  TYR L  92      29.856  19.624  38.431  1.00 25.03           C  
ATOM    692  CB  TYR L  92      28.910  19.125  37.317  1.00 22.45           C  
ATOM    693  CG  TYR L  92      29.540  18.067  36.479  1.00 19.90           C  
ATOM    694  CD1 TYR L  92      30.355  18.402  35.424  1.00 18.83           C  
ATOM    695  CD2 TYR L  92      29.314  16.735  36.743  1.00 18.21           C  
ATOM    696  CE1 TYR L  92      30.934  17.431  34.642  1.00 18.32           C  
ATOM    697  CE2 TYR L  92      29.889  15.760  35.963  1.00 17.02           C  
ATOM    698  CZ  TYR L  92      30.703  16.106  34.912  1.00 18.44           C  
ATOM    699  OH  TYR L  92      31.295  15.104  34.114  1.00 22.85           O  
ATOM    700  C   TYR L  92      29.088  20.734  39.076  1.00 25.32           C  
ATOM    701  O   TYR L  92      28.327  20.519  40.019  1.00 25.67           O  
ATOM    702  N   CYS L  93      29.299  21.970  38.576  1.00 26.54           N  
ATOM    703  CA  CYS L  93      28.547  23.109  39.010  1.00 26.85           C  
ATOM    704  CB  CYS L  93      29.404  24.340  39.388  1.00 27.14           C  
ATOM    705  SG  CYS L  93      30.506  24.925  38.065  1.00 31.76           S  
ATOM    706  C   CYS L  93      27.673  23.458  37.843  1.00 27.80           C  
ATOM    707  O   CYS L  93      28.063  23.244  36.696  1.00 26.29           O  
ATOM    708  N   TRP L  94      26.446  23.958  38.100  1.00 28.90           N  
ATOM    709  CA  TRP L  94      25.541  24.255  37.020  1.00 29.65           C  
ATOM    710  CB  TRP L  94      24.536  23.106  36.807  1.00 28.78           C  
ATOM    711  CG  TRP L  94      23.494  23.297  35.733  1.00 15.58           C  
ATOM    712  CD2 TRP L  94      22.086  23.369  36.004  1.00 17.27           C  
ATOM    713  CD1 TRP L  94      23.632  23.364  34.376  1.00 14.60           C  
ATOM    714  NE1 TRP L  94      22.395  23.475  33.787  1.00  0.00           N  
ATOM    715  CE2 TRP L  94      21.433  23.477  34.778  1.00 14.74           C  
ATOM    716  CE3 TRP L  94      21.392  23.338  37.180  1.00  0.00           C  
ATOM    717  CZ2 TRP L  94      20.070  23.553  34.712  1.00  0.00           C  
ATOM    718  CZ3 TRP L  94      20.021  23.426  37.109  1.00  0.00           C  
ATOM    719  CH2 TRP L  94      19.370  23.532  35.899  1.00  0.00           C  
ATOM    720  C   TRP L  94      24.787  25.505  37.359  1.00 30.42           C  
ATOM    721  O   TRP L  94      24.453  25.736  38.519  1.00 31.53           O  
ATOM    722  N   GLN L  95      24.501  26.352  36.341  1.00 29.19           N  
ATOM    723  CA  GLN L  95      23.801  27.583  36.591  1.00 27.86           C  
ATOM    724  CB  GLN L  95      24.614  28.836  36.209  1.00 26.22           C  
ATOM    725  CG  GLN L  95      24.920  28.967  34.716  1.00 23.23           C  
ATOM    726  CD  GLN L  95      23.719  29.606  34.038  1.00 23.49           C  
ATOM    727  OE1 GLN L  95      23.021  30.429  34.628  1.00 23.36           O  
ATOM    728  NE2 GLN L  95      23.469  29.220  32.758  1.00 22.59           N  
ATOM    729  C   GLN L  95      22.505  27.595  35.830  1.00 28.29           C  
ATOM    730  O   GLN L  95      22.445  27.249  34.653  1.00 27.16           O  
ATOM    731  N   GLY L  96      21.424  27.781  36.633  1.00 17.74           N  
ATOM    732  CA  GLY L  96      20.011  27.927  36.373  1.00 18.71           C  
ATOM    733  C   GLY L  96      19.587  29.319  35.997  1.00 20.24           C  
ATOM    734  O   GLY L  96      18.488  29.522  35.491  1.00 21.31           O  
ATOM    735  N   THR L  97      20.378  30.336  36.367  1.00 19.44           N  
ATOM    736  CA  THR L  97      19.953  31.701  36.222  1.00 20.70           C  
ATOM    737  CB  THR L  97      20.944  32.649  36.814  1.00 20.84           C  
ATOM    738  OG1 THR L  97      21.135  32.320  38.181  1.00 18.03           O  
ATOM    739  CG2 THR L  97      20.406  34.084  36.679  1.00 16.84           C  
ATOM    740  C   THR L  97      19.738  32.102  34.796  1.00 23.33           C  
ATOM    741  O   THR L  97      18.755  32.779  34.495  1.00 26.69           O  
ATOM    742  N   HIS L  98      20.638  31.704  33.874  1.00 22.37           N  
ATOM    743  CA  HIS L  98      20.508  32.169  32.522  1.00 23.00           C  
ATOM    744  ND1 HIS L  98      21.704  35.304  32.664  1.00 25.19           N  
ATOM    745  CG  HIS L  98      22.192  34.028  32.836  1.00 23.81           C  
ATOM    746  CB  HIS L  98      21.785  32.850  32.003  1.00 22.41           C  
ATOM    747  NE2 HIS L  98      23.133  35.393  34.366  1.00 24.79           N  
ATOM    748  CD2 HIS L  98      23.064  34.100  33.879  1.00 23.48           C  
ATOM    749  CE1 HIS L  98      22.300  36.080  33.605  1.00 25.63           C  
ATOM    750  C   HIS L  98      20.233  31.011  31.612  1.00 23.41           C  
ATOM    751  O   HIS L  98      20.499  29.855  31.936  1.00 23.24           O  
ATOM    752  N   PHE L  99      19.666  31.320  30.429  1.00 22.94           N  
ATOM    753  CA  PHE L  99      19.351  30.339  29.432  1.00 23.94           C  
ATOM    754  CB  PHE L  99      17.959  30.587  28.818  1.00 22.99           C  
ATOM    755  CG  PHE L  99      17.750  29.715  27.628  1.00 22.81           C  
ATOM    756  CD1 PHE L  99      17.244  28.442  27.749  1.00 24.54           C  
ATOM    757  CD2 PHE L  99      18.056  30.188  26.373  1.00 25.70           C  
ATOM    758  CE1 PHE L  99      17.055  27.657  26.635  1.00 26.41           C  
ATOM    759  CE2 PHE L  99      17.870  29.409  25.256  1.00 28.72           C  
ATOM    760  CZ  PHE L  99      17.368  28.138  25.386  1.00 27.15           C  
ATOM    761  C   PHE L  99      20.366  30.506  28.345  1.00 26.75           C  
ATOM    762  O   PHE L  99      20.658  31.638  27.962  1.00 29.83           O  
ATOM    763  N   PRO L 100      20.942  29.448  27.826  1.00 23.61           N  
ATOM    764  CA  PRO L 100      20.665  28.110  28.283  1.00 21.86           C  
ATOM    765  CD  PRO L 100      21.257  29.469  26.406  1.00 25.47           C  
ATOM    766  CB  PRO L 100      21.085  27.172  27.152  1.00 22.58           C  
ATOM    767  CG  PRO L 100      20.985  28.047  25.895  1.00 25.62           C  
ATOM    768  C   PRO L 100      21.394  27.823  29.559  1.00 21.36           C  
ATOM    769  O   PRO L 100      22.325  28.551  29.895  1.00 21.83           O  
ATOM    770  N   TYR L 101      20.987  26.756  30.273  1.00 18.48           N  
ATOM    771  CA  TYR L 101      21.583  26.408  31.532  1.00 18.52           C  
ATOM    772  CB  TYR L 101      20.665  25.504  32.365  1.00 18.52           C  
ATOM    773  CG  TYR L 101      19.345  26.198  32.333  1.00 18.21           C  
ATOM    774  CD1 TYR L 101      19.009  27.172  33.246  1.00 22.92           C  
ATOM    775  CD2 TYR L 101      18.445  25.878  31.344  1.00 22.45           C  
ATOM    776  CE1 TYR L 101      17.786  27.800  33.176  1.00 23.80           C  
ATOM    777  CE2 TYR L 101      17.224  26.498  31.270  1.00 24.33           C  
ATOM    778  CZ  TYR L 101      16.892  27.462  32.188  1.00 22.23           C  
ATOM    779  OH  TYR L 101      15.636  28.102  32.111  1.00 31.65           O  
ATOM    780  C   TYR L 101      22.858  25.686  31.214  1.00 18.84           C  
ATOM    781  O   TYR L 101      22.884  24.844  30.317  1.00 18.62           O  
ATOM    782  N   THR L 102      23.960  26.010  31.930  1.00 25.54           N  
ATOM    783  CA  THR L 102      25.225  25.451  31.540  1.00 24.35           C  
ATOM    784  CB  THR L 102      26.161  26.486  30.990  1.00 23.82           C  
ATOM    785  OG1 THR L 102      26.384  27.502  31.959  1.00 23.53           O  
ATOM    786  CG2 THR L 102      25.536  27.095  29.723  1.00 22.22           C  
ATOM    787  C   THR L 102      25.893  24.814  32.724  1.00 25.48           C  
ATOM    788  O   THR L 102      25.654  25.184  33.874  1.00 24.14           O  
ATOM    789  N   PHE L 103      26.776  23.829  32.448  1.00 25.20           N  
ATOM    790  CA  PHE L 103      27.475  23.095  33.469  1.00 24.00           C  
ATOM    791  CB  PHE L 103      27.477  21.569  33.251  1.00 22.35           C  
ATOM    792  CG  PHE L 103      26.105  21.007  33.375  1.00 24.53           C  
ATOM    793  CD1 PHE L 103      25.215  21.086  32.329  1.00 22.96           C  
ATOM    794  CD2 PHE L 103      25.717  20.376  34.534  1.00 23.76           C  
ATOM    795  CE1 PHE L 103      23.951  20.556  32.449  1.00 24.03           C  
ATOM    796  CE2 PHE L 103      24.456  19.844  34.658  1.00 22.88           C  
ATOM    797  CZ  PHE L 103      23.569  19.934  33.612  1.00 23.42           C  
ATOM    798  C   PHE L 103      28.923  23.455  33.388  1.00 24.95           C  
ATOM    799  O   PHE L 103      29.396  23.962  32.373  1.00 25.88           O  
ATOM    800  N   GLY L 104      29.661  23.220  34.492  1.00 26.39           N  
ATOM    801  CA  GLY L 104      31.081  23.414  34.476  1.00 26.04           C  
ATOM    802  C   GLY L 104      31.644  22.165  33.869  1.00 27.80           C  
ATOM    803  O   GLY L 104      30.926  21.184  33.686  1.00 27.82           O  
ATOM    804  N   GLY L 105      32.955  22.166  33.564  1.00 28.60           N  
ATOM    805  CA  GLY L 105      33.636  21.066  32.934  1.00 27.39           C  
ATOM    806  C   GLY L 105      33.610  19.864  33.826  1.00 27.58           C  
ATOM    807  O   GLY L 105      33.637  18.728  33.354  1.00 30.21           O  
ATOM    808  N   GLY L 106      33.616  20.085  35.150  1.00 26.81           N  
ATOM    809  CA  GLY L 106      33.612  18.995  36.082  1.00 25.87           C  
ATOM    810  C   GLY L 106      34.959  18.940  36.722  1.00 26.32           C  
ATOM    811  O   GLY L 106      35.966  19.312  36.122  1.00 28.93           O  
ATOM    812  N   THR L 107      34.996  18.492  37.992  1.00 25.08           N  
ATOM    813  CA  THR L 107      36.242  18.357  38.695  1.00 24.42           C  
ATOM    814  CB  THR L 107      36.352  19.277  39.878  1.00 23.22           C  
ATOM    815  OG1 THR L 107      36.243  20.630  39.459  1.00 22.86           O  
ATOM    816  CG2 THR L 107      37.705  19.043  40.571  1.00 21.37           C  
ATOM    817  C   THR L 107      36.300  16.950  39.207  1.00 26.04           C  
ATOM    818  O   THR L 107      35.427  16.523  39.958  1.00 26.71           O  
ATOM    819  N   LYS L 108      37.344  16.189  38.814  1.00 27.29           N  
ATOM    820  CA  LYS L 108      37.477  14.819  39.231  1.00 28.95           C  
ATOM    821  CB  LYS L 108      38.325  13.954  38.275  1.00 33.04           C  
ATOM    822  CG  LYS L 108      37.615  13.334  37.072  1.00 39.49           C  
ATOM    823  CD  LYS L 108      36.667  12.183  37.431  1.00 44.67           C  
ATOM    824  CE  LYS L 108      37.356  10.819  37.582  1.00 44.62           C  
ATOM    825  NZ  LYS L 108      37.672  10.253  36.251  1.00 46.33           N1+
ATOM    826  C   LYS L 108      38.239  14.782  40.513  1.00 28.75           C  
ATOM    827  O   LYS L 108      39.308  15.376  40.630  1.00 28.54           O  
ATOM    828  N   LEU L 109      37.700  14.064  41.516  1.00 27.95           N  
ATOM    829  CA  LEU L 109      38.446  13.893  42.725  1.00 29.44           C  
ATOM    830  CB  LEU L 109      37.610  13.708  44.007  1.00 28.84           C  
ATOM    831  CG  LEU L 109      36.909  14.974  44.525  1.00 28.74           C  
ATOM    832  CD1 LEU L 109      36.119  14.661  45.805  1.00 27.53           C  
ATOM    833  CD2 LEU L 109      37.900  16.132  44.722  1.00 28.22           C  
ATOM    834  C   LEU L 109      39.210  12.626  42.546  1.00 30.75           C  
ATOM    835  O   LEU L 109      38.663  11.620  42.095  1.00 31.40           O  
ATOM    836  N   GLU L 110      40.515  12.655  42.870  1.00 33.28           N  
ATOM    837  CA  GLU L 110      41.329  11.484  42.741  1.00 32.94           C  
ATOM    838  CB  GLU L 110      42.367  11.560  41.610  1.00 35.12           C  
ATOM    839  CG  GLU L 110      43.390  12.679  41.817  1.00 39.18           C  
ATOM    840  CD  GLU L 110      44.596  12.395  40.935  1.00 41.87           C  
ATOM    841  OE1 GLU L 110      44.419  12.273  39.694  1.00 41.88           O  
ATOM    842  OE2 GLU L 110      45.717  12.289  41.502  1.00 43.09           O1-
ATOM    843  C   GLU L 110      42.116  11.343  44.004  1.00 31.41           C  
ATOM    844  O   GLU L 110      42.288  12.303  44.753  1.00 30.07           O  
ATOM    845  N   ILE L 111      42.626  10.124  44.262  1.00 29.87           N  
ATOM    846  CA  ILE L 111      43.385   9.866  45.450  1.00 31.52           C  
ATOM    847  CB  ILE L 111      43.310   8.433  45.896  1.00 30.34           C  
ATOM    848  CG1 ILE L 111      41.855   8.056  46.228  1.00 34.48           C  
ATOM    849  CG2 ILE L 111      44.277   8.244  47.076  1.00 34.15           C  
ATOM    850  CD1 ILE L 111      41.629   6.552  46.389  1.00 33.09           C  
ATOM    851  C   ILE L 111      44.817  10.189  45.167  1.00 33.13           C  
ATOM    852  O   ILE L 111      45.364   9.803  44.135  1.00 34.13           O  
ATOM    853  N   LYS L 112      45.453  10.938  46.089  1.00 33.45           N  
ATOM    854  CA  LYS L 112      46.822  11.334  45.936  1.00 31.70           C  
ATOM    855  CB  LYS L 112      47.234  12.420  46.942  1.00 33.12           C  
ATOM    856  CG  LYS L 112      48.630  13.003  46.721  1.00 38.53           C  
ATOM    857  CD  LYS L 112      48.840  14.302  47.499  1.00 42.57           C  
ATOM    858  CE  LYS L 112      50.214  14.943  47.318  1.00 44.82           C  
ATOM    859  NZ  LYS L 112      50.332  16.108  48.225  1.00 47.84           N1+
ATOM    860  C   LYS L 112      47.707  10.119  46.190  1.00 29.86           C  
ATOM    861  O   LYS L 112      47.190   9.094  46.707  1.00 27.23           O  
ATOM    862  OXT LYS L 112      48.923  10.208  45.874  1.00  0.00           O1-
TER     863      LYS L 112 
ATOM    864  N   GLN H 113      10.495   6.273  46.378  1.00 53.14           N1+
ATOM    865  CA  GLN H 113       9.576   7.415  46.186  1.00 51.62           C  
ATOM    866  CB  GLN H 113      10.100   8.666  46.919  1.00 56.77           C  
ATOM    867  CG  GLN H 113      10.138   8.548  48.447  1.00 64.78           C  
ATOM    868  CD  GLN H 113      11.416   7.824  48.853  1.00 71.03           C  
ATOM    869  OE1 GLN H 113      11.551   7.363  49.985  1.00 75.46           O  
ATOM    870  NE2 GLN H 113      12.383   7.726  47.903  1.00 72.28           N  
ATOM    871  C   GLN H 113       9.470   7.750  44.736  1.00 47.28           C  
ATOM    872  O   GLN H 113       8.776   7.079  43.974  1.00 49.28           O  
ATOM    873  N   VAL H 114      10.167   8.821  44.319  1.00 40.95           N  
ATOM    874  CA  VAL H 114      10.087   9.245  42.955  1.00 39.87           C  
ATOM    875  CB  VAL H 114      10.364  10.703  42.752  1.00 39.20           C  
ATOM    876  CG1 VAL H 114       9.274  11.527  43.444  1.00 37.78           C  
ATOM    877  CG2 VAL H 114      11.769  10.992  43.284  1.00 39.90           C  
ATOM    878  C   VAL H 114      11.102   8.523  42.136  1.00 38.93           C  
ATOM    879  O   VAL H 114      12.227   8.287  42.572  1.00 40.69           O  
ATOM    880  N   GLN H 115      10.717   8.141  40.902  1.00 37.95           N  
ATOM    881  CA  GLN H 115      11.676   7.502  40.057  1.00 36.80           C  
ATOM    882  CB  GLN H 115      11.666   5.967  40.136  1.00 38.73           C  
ATOM    883  CG  GLN H 115      10.374   5.322  39.640  1.00 45.35           C  
ATOM    884  CD  GLN H 115      10.548   3.817  39.773  1.00 50.16           C  
ATOM    885  OE1 GLN H 115      11.507   3.340  40.377  1.00 52.36           O  
ATOM    886  NE2 GLN H 115       9.595   3.045  39.187  1.00 51.64           N  
ATOM    887  C   GLN H 115      11.407   7.877  38.637  1.00 35.73           C  
ATOM    888  O   GLN H 115      10.266   8.086  38.225  1.00 35.86           O  
ATOM    889  N   LEU H 116      12.493   7.996  37.856  1.00 33.66           N  
ATOM    890  CA  LEU H 116      12.419   8.284  36.456  1.00 30.45           C  
ATOM    891  CB  LEU H 116      13.229   9.540  36.095  1.00 28.54           C  
ATOM    892  CG  LEU H 116      12.673  10.803  36.779  1.00 28.55           C  
ATOM    893  CD1 LEU H 116      13.492  12.055  36.440  1.00 28.00           C  
ATOM    894  CD2 LEU H 116      11.187  10.991  36.440  1.00 27.45           C  
ATOM    895  C   LEU H 116      13.054   7.107  35.789  1.00 30.93           C  
ATOM    896  O   LEU H 116      14.264   6.916  35.888  1.00 32.09           O  
ATOM    897  N   GLN H 117      12.257   6.281  35.085  1.00 30.58           N  
ATOM    898  CA  GLN H 117      12.839   5.109  34.504  1.00 30.20           C  
ATOM    899  CB  GLN H 117      12.011   3.836  34.730  1.00 33.80           C  
ATOM    900  CG  GLN H 117      12.745   2.577  34.274  1.00 41.11           C  
ATOM    901  CD  GLN H 117      11.847   1.384  34.543  1.00 45.12           C  
ATOM    902  OE1 GLN H 117      12.302   0.242  34.537  1.00 47.33           O  
ATOM    903  NE2 GLN H 117      10.538   1.649  34.793  1.00 48.14           N  
ATOM    904  C   GLN H 117      12.964   5.314  33.030  1.00 28.99           C  
ATOM    905  O   GLN H 117      11.986   5.618  32.348  1.00 30.22           O  
ATOM    906  N   GLN H 118      14.186   5.129  32.493  1.00 25.91           N  
ATOM    907  CA  GLN H 118      14.403   5.367  31.094  1.00 25.41           C  
ATOM    908  CB  GLN H 118      15.639   6.244  30.825  1.00 23.80           C  
ATOM    909  CG  GLN H 118      15.504   7.639  31.447  1.00 21.29           C  
ATOM    910  CD  GLN H 118      16.758   8.446  31.138  1.00 21.73           C  
ATOM    911  OE1 GLN H 118      17.047   8.749  29.982  1.00 25.75           O  
ATOM    912  NE2 GLN H 118      17.523   8.814  32.201  1.00 20.40           N  
ATOM    913  C   GLN H 118      14.562   4.061  30.370  1.00 26.45           C  
ATOM    914  O   GLN H 118      14.915   3.040  30.954  1.00 25.67           O  
ATOM    915  N   PRO H 119      14.273   4.092  29.091  1.00 29.24           N  
ATOM    916  CA  PRO H 119      14.404   2.913  28.284  1.00 31.16           C  
ATOM    917  CD  PRO H 119      13.069   4.778  28.689  1.00 42.38           C  
ATOM    918  CB  PRO H 119      13.626   3.163  26.990  1.00 31.02           C  
ATOM    919  CG  PRO H 119      13.024   4.565  27.172  1.00 45.25           C  
ATOM    920  C   PRO H 119      15.805   2.454  28.075  1.00 32.04           C  
ATOM    921  O   PRO H 119      16.741   3.217  28.308  1.00 35.26           O  
ATOM    922  N   GLY H 120      15.947   1.195  27.624  1.00 31.58           N  
ATOM    923  CA  GLY H 120      17.208   0.528  27.496  1.00 30.67           C  
ATOM    924  C   GLY H 120      18.037   1.118  26.404  1.00 31.18           C  
ATOM    925  O   GLY H 120      17.571   1.884  25.558  1.00 33.12           O  
ATOM    926  N   ALA H 121      19.320   0.705  26.404  1.00 29.29           N  
ATOM    927  CA  ALA H 121      20.318   1.181  25.495  1.00 28.21           C  
ATOM    928  CB  ALA H 121      21.652   0.430  25.630  1.00 28.60           C  
ATOM    929  C   ALA H 121      19.832   0.979  24.103  1.00 28.30           C  
ATOM    930  O   ALA H 121      19.138   0.006  23.810  1.00 28.43           O  
ATOM    931  N   GLU H 122      20.177   1.926  23.208  1.00 27.86           N  
ATOM    932  CA  GLU H 122      19.720   1.828  21.853  1.00 29.27           C  
ATOM    933  CB  GLU H 122      18.756   2.960  21.450  1.00 31.33           C  
ATOM    934  CG  GLU H 122      17.358   2.817  22.057  1.00 34.24           C  
ATOM    935  CD  GLU H 122      16.528   1.949  21.122  1.00 38.56           C  
ATOM    936  OE1 GLU H 122      16.067   2.489  20.083  1.00 40.71           O  
ATOM    937  OE2 GLU H 122      16.344   0.740  21.425  1.00 37.49           O1-
ATOM    938  C   GLU H 122      20.879   1.876  20.907  1.00 29.91           C  
ATOM    939  O   GLU H 122      21.831   2.635  21.086  1.00 30.89           O  
ATOM    940  N   LEU H 123      20.814   1.025  19.864  1.00 30.17           N  
ATOM    941  CA  LEU H 123      21.799   1.023  18.822  1.00 29.23           C  
ATOM    942  CB  LEU H 123      22.231  -0.405  18.409  1.00 27.34           C  
ATOM    943  CG  LEU H 123      23.426  -0.508  17.431  1.00 28.33           C  
ATOM    944  CD1 LEU H 123      23.742  -1.976  17.108  1.00 28.95           C  
ATOM    945  CD2 LEU H 123      23.233   0.323  16.154  1.00 28.24           C  
ATOM    946  C   LEU H 123      21.095   1.655  17.667  1.00 29.33           C  
ATOM    947  O   LEU H 123      20.041   1.181  17.249  1.00 29.39           O  
ATOM    948  N   VAL H 124      21.652   2.753  17.119  1.00 29.22           N  
ATOM    949  CA  VAL H 124      20.939   3.414  16.064  1.00 32.59           C  
ATOM    950  CB  VAL H 124      20.493   4.793  16.454  1.00 33.92           C  
ATOM    951  CG1 VAL H 124      19.742   5.427  15.277  1.00 33.57           C  
ATOM    952  CG2 VAL H 124      19.653   4.693  17.735  1.00 31.97           C  
ATOM    953  C   VAL H 124      21.832   3.557  14.871  1.00 33.64           C  
ATOM    954  O   VAL H 124      23.021   3.843  14.996  1.00 32.95           O  
ATOM    955  N   ARG H 125      21.264   3.349  13.665  1.00 35.40           N  
ATOM    956  CA  ARG H 125      22.016   3.498  12.452  1.00 37.92           C  
ATOM    957  CB  ARG H 125      21.398   2.743  11.266  1.00 40.67           C  
ATOM    958  CG  ARG H 125      21.241   1.248  11.542  1.00 47.07           C  
ATOM    959  CD  ARG H 125      22.568   0.508  11.706  1.00 52.74           C  
ATOM    960  NE  ARG H 125      22.243  -0.879  12.142  1.00 57.39           N  
ATOM    961  CZ  ARG H 125      21.881  -1.807  11.210  1.00 59.53           C  
ATOM    962  NH1 ARG H 125      21.812  -1.447   9.895  1.00 59.55           N1+
ATOM    963  NH2 ARG H 125      21.578  -3.081  11.592  1.00 60.00           N  
ATOM    964  C   ARG H 125      22.006   4.955  12.112  1.00 36.89           C  
ATOM    965  O   ARG H 125      20.980   5.623  12.228  1.00 35.61           O  
ATOM    966  N   PRO H 126      23.124   5.464  11.683  1.00 36.39           N  
ATOM    967  CA  PRO H 126      23.255   6.859  11.362  1.00 36.03           C  
ATOM    968  CD  PRO H 126      24.142   4.653  11.037  1.00 35.31           C  
ATOM    969  CB  PRO H 126      24.677   7.008  10.823  1.00 35.85           C  
ATOM    970  CG  PRO H 126      24.944   5.639  10.171  1.00 36.68           C  
ATOM    971  C   PRO H 126      22.246   7.263  10.329  1.00 36.41           C  
ATOM    972  O   PRO H 126      21.969   6.477   9.424  1.00 37.10           O  
ATOM    973  N   GLY H 127      21.676   8.479  10.462  1.00 36.98           N  
ATOM    974  CA  GLY H 127      20.759   9.006   9.488  1.00 35.94           C  
ATOM    975  C   GLY H 127      19.352   8.659   9.863  1.00 33.82           C  
ATOM    976  O   GLY H 127      18.403   9.213   9.310  1.00 35.82           O  
ATOM    977  N   ALA H 128      19.182   7.726  10.812  1.00 31.85           N  
ATOM    978  CA  ALA H 128      17.883   7.312  11.262  1.00 31.85           C  
ATOM    979  CB  ALA H 128      17.839   5.855  11.754  1.00 31.61           C  
ATOM    980  C   ALA H 128      17.489   8.194  12.405  1.00 33.02           C  
ATOM    981  O   ALA H 128      18.111   9.225  12.660  1.00 32.41           O  
ATOM    982  N   SER H 129      16.378   7.839  13.079  1.00 33.25           N  
ATOM    983  CA  SER H 129      15.922   8.591  14.210  1.00 35.11           C  
ATOM    984  CB  SER H 129      14.606   9.341  13.948  1.00 37.07           C  
ATOM    985  OG  SER H 129      13.574   8.410  13.650  1.00 42.37           O  
ATOM    986  C   SER H 129      15.663   7.627  15.326  1.00 33.75           C  
ATOM    987  O   SER H 129      15.434   6.440  15.096  1.00 34.42           O  
ATOM    988  N   VAL H 130      15.718   8.118  16.581  1.00 30.66           N  
ATOM    989  CA  VAL H 130      15.480   7.263  17.707  1.00 28.07           C  
ATOM    990  CB  VAL H 130      16.753   6.880  18.404  1.00 27.20           C  
ATOM    991  CG1 VAL H 130      17.362   8.135  19.045  1.00 28.20           C  
ATOM    992  CG2 VAL H 130      16.468   5.749  19.398  1.00 25.52           C  
ATOM    993  C   VAL H 130      14.619   8.019  18.675  1.00 27.20           C  
ATOM    994  O   VAL H 130      14.668   9.246  18.739  1.00 27.07           O  
ATOM    995  N   LYS H 131      13.779   7.296  19.445  1.00 24.98           N  
ATOM    996  CA  LYS H 131      12.925   7.955  20.389  1.00 26.28           C  
ATOM    997  CB  LYS H 131      11.437   7.823  20.030  1.00 27.54           C  
ATOM    998  CG  LYS H 131      10.526   8.797  20.774  1.00 31.21           C  
ATOM    999  CD  LYS H 131       9.153   8.949  20.115  1.00 33.86           C  
ATOM   1000  CE  LYS H 131       8.256   9.970  20.808  1.00 38.95           C  
ATOM   1001  NZ  LYS H 131       6.941  10.021  20.137  1.00 42.42           N1+
ATOM   1002  C   LYS H 131      13.148   7.306  21.717  1.00 26.56           C  
ATOM   1003  O   LYS H 131      12.994   6.093  21.859  1.00 26.43           O  
ATOM   1004  N   LEU H 132      13.511   8.112  22.732  1.00 25.09           N  
ATOM   1005  CA  LEU H 132      13.802   7.603  24.042  1.00 23.72           C  
ATOM   1006  CB  LEU H 132      15.042   8.262  24.668  1.00 22.00           C  
ATOM   1007  CG  LEU H 132      16.322   8.132  23.821  1.00 25.77           C  
ATOM   1008  CD1 LEU H 132      17.509   8.818  24.517  1.00 22.87           C  
ATOM   1009  CD2 LEU H 132      16.611   6.669  23.452  1.00 25.98           C  
ATOM   1010  C   LEU H 132      12.655   7.960  24.932  1.00 22.88           C  
ATOM   1011  O   LEU H 132      11.972   8.955  24.702  1.00 25.22           O  
ATOM   1012  N   SER H 133      12.420   7.151  25.987  1.00 22.26           N  
ATOM   1013  CA  SER H 133      11.327   7.403  26.886  1.00 22.66           C  
ATOM   1014  CB  SER H 133      10.384   6.201  27.078  1.00 23.31           C  
ATOM   1015  OG  SER H 133       9.778   5.836  25.849  1.00 26.29           O  
ATOM   1016  C   SER H 133      11.882   7.697  28.249  1.00 22.89           C  
ATOM   1017  O   SER H 133      13.074   7.551  28.506  1.00 23.70           O  
ATOM   1018  N   CYS H 134      11.014   8.191  29.153  1.00 21.91           N  
ATOM   1019  CA  CYS H 134      11.387   8.437  30.517  1.00 21.31           C  
ATOM   1020  CB  CYS H 134      11.999   9.846  30.713  1.00 18.08           C  
ATOM   1021  SG  CYS H 134      12.409  10.270  32.436  1.00 21.41           S  
ATOM   1022  C   CYS H 134      10.110   8.349  31.304  1.00 23.32           C  
ATOM   1023  O   CYS H 134       9.330   9.298  31.337  1.00 24.61           O  
ATOM   1024  N   LYS H 135       9.866   7.201  31.969  1.00 25.43           N  
ATOM   1025  CA  LYS H 135       8.649   6.976  32.710  1.00 25.39           C  
ATOM   1026  CB  LYS H 135       8.386   5.474  32.918  1.00 28.01           C  
ATOM   1027  CG  LYS H 135       7.116   5.119  33.696  1.00 33.41           C  
ATOM   1028  CD  LYS H 135       5.817   5.240  32.901  1.00 37.81           C  
ATOM   1029  CE  LYS H 135       4.620   4.592  33.604  1.00 40.07           C  
ATOM   1030  NZ  LYS H 135       3.451   4.574  32.697  1.00 40.42           N1+
ATOM   1031  C   LYS H 135       8.789   7.587  34.071  1.00 26.68           C  
ATOM   1032  O   LYS H 135       9.709   7.262  34.818  1.00 27.10           O  
ATOM   1033  N   ALA H 136       7.847   8.467  34.460  1.00 26.76           N  
ATOM   1034  CA  ALA H 136       7.951   9.090  35.748  1.00 27.15           C  
ATOM   1035  CB  ALA H 136       7.657  10.600  35.739  1.00 26.90           C  
ATOM   1036  C   ALA H 136       6.963   8.457  36.674  1.00 27.21           C  
ATOM   1037  O   ALA H 136       5.878   8.046  36.264  1.00 27.44           O  
ATOM   1038  N   SER H 137       7.351   8.330  37.961  1.00 25.50           N  
ATOM   1039  CA  SER H 137       6.471   7.774  38.949  1.00 26.19           C  
ATOM   1040  CB  SER H 137       6.601   6.249  39.123  1.00 27.06           C  
ATOM   1041  OG  SER H 137       6.160   5.560  37.965  1.00 30.04           O  
ATOM   1042  C   SER H 137       6.852   8.350  40.275  1.00 25.56           C  
ATOM   1043  O   SER H 137       7.981   8.798  40.469  1.00 26.84           O  
ATOM   1044  N   GLY H 138       5.878   8.329  41.217  1.00 29.11           N  
ATOM   1045  CA  GLY H 138       6.067   8.704  42.591  1.00 28.02           C  
ATOM   1046  C   GLY H 138       5.577  10.092  42.871  1.00 30.41           C  
ATOM   1047  O   GLY H 138       5.303  10.418  44.026  1.00 33.06           O  
ATOM   1048  N   TYR H 139       5.452  10.959  41.846  1.00 29.34           N  
ATOM   1049  CA  TYR H 139       4.982  12.283  42.133  1.00 30.26           C  
ATOM   1050  CB  TYR H 139       6.108  13.337  42.244  1.00 29.01           C  
ATOM   1051  CG  TYR H 139       6.790  13.494  40.926  1.00 29.22           C  
ATOM   1052  CD1 TYR H 139       7.688  12.558  40.471  1.00 28.17           C  
ATOM   1053  CD2 TYR H 139       6.544  14.604  40.153  1.00 28.06           C  
ATOM   1054  CE1 TYR H 139       8.315  12.716  39.257  1.00 29.55           C  
ATOM   1055  CE2 TYR H 139       7.167  14.769  38.940  1.00 27.35           C  
ATOM   1056  CZ  TYR H 139       8.054  13.823  38.488  1.00 30.59           C  
ATOM   1057  OH  TYR H 139       8.693  13.990  37.241  1.00 30.44           O  
ATOM   1058  C   TYR H 139       4.032  12.695  41.055  1.00 30.65           C  
ATOM   1059  O   TYR H 139       3.747  11.932  40.132  1.00 31.29           O  
ATOM   1060  N   THR H 140       3.489  13.927  41.173  1.00 31.62           N  
ATOM   1061  CA  THR H 140       2.538  14.404  40.210  1.00 31.47           C  
ATOM   1062  CB  THR H 140       1.732  15.573  40.704  1.00 34.89           C  
ATOM   1063  OG1 THR H 140       1.009  15.209  41.871  1.00 29.48           O  
ATOM   1064  CG2 THR H 140       0.760  16.018  39.598  1.00 25.21           C  
ATOM   1065  C   THR H 140       3.320  14.846  39.015  1.00 31.84           C  
ATOM   1066  O   THR H 140       4.049  15.835  39.046  1.00 31.36           O  
ATOM   1067  N   PHE H 141       3.127  14.116  37.906  1.00 30.95           N  
ATOM   1068  CA  PHE H 141       3.848  14.239  36.675  1.00 29.91           C  
ATOM   1069  CB  PHE H 141       3.404  13.167  35.665  1.00 28.60           C  
ATOM   1070  CG  PHE H 141       4.201  13.309  34.417  1.00 28.25           C  
ATOM   1071  CD1 PHE H 141       5.542  13.003  34.404  1.00 28.19           C  
ATOM   1072  CD2 PHE H 141       3.595  13.715  33.252  1.00 27.10           C  
ATOM   1073  CE1 PHE H 141       6.278  13.125  33.251  1.00 28.16           C  
ATOM   1074  CE2 PHE H 141       4.326  13.838  32.095  1.00 26.50           C  
ATOM   1075  CZ  PHE H 141       5.669  13.546  32.093  1.00 27.83           C  
ATOM   1076  C   PHE H 141       3.673  15.603  36.064  1.00 31.23           C  
ATOM   1077  O   PHE H 141       4.619  16.151  35.506  1.00 32.06           O  
ATOM   1078  N   THR H 142       2.455  16.173  36.122  1.00 30.35           N  
ATOM   1079  CA  THR H 142       2.114  17.441  35.531  1.00 29.67           C  
ATOM   1080  CB  THR H 142       0.630  17.669  35.434  1.00 32.12           C  
ATOM   1081  OG1 THR H 142       0.038  17.639  36.725  1.00 31.21           O  
ATOM   1082  CG2 THR H 142       0.019  16.580  34.532  1.00 27.59           C  
ATOM   1083  C   THR H 142       2.725  18.608  36.265  1.00 30.69           C  
ATOM   1084  O   THR H 142       2.823  19.701  35.710  1.00 32.01           O  
ATOM   1085  N   SER H 143       3.071  18.445  37.553  1.00 29.45           N  
ATOM   1086  CA  SER H 143       3.547  19.531  38.372  1.00 29.72           C  
ATOM   1087  CB  SER H 143       3.509  19.192  39.870  1.00 30.86           C  
ATOM   1088  OG  SER H 143       2.169  18.946  40.272  1.00 35.60           O  
ATOM   1089  C   SER H 143       4.950  19.995  38.062  1.00 31.70           C  
ATOM   1090  O   SER H 143       5.299  21.111  38.449  1.00 32.04           O  
ATOM   1091  N   TYR H 144       5.812  19.190  37.395  1.00 29.53           N  
ATOM   1092  CA  TYR H 144       7.176  19.642  37.246  1.00 28.07           C  
ATOM   1093  CB  TYR H 144       8.168  18.858  38.127  1.00 30.01           C  
ATOM   1094  CG  TYR H 144       7.871  19.186  39.551  1.00 29.88           C  
ATOM   1095  CD1 TYR H 144       6.831  18.578  40.219  1.00 33.78           C  
ATOM   1096  CD2 TYR H 144       8.646  20.104  40.221  1.00 30.80           C  
ATOM   1097  CE1 TYR H 144       6.565  18.887  41.533  1.00 36.33           C  
ATOM   1098  CE2 TYR H 144       8.383  20.417  41.535  1.00 34.01           C  
ATOM   1099  CZ  TYR H 144       7.343  19.809  42.192  1.00 38.01           C  
ATOM   1100  OH  TYR H 144       7.077  20.134  43.541  1.00 41.76           O  
ATOM   1101  C   TYR H 144       7.657  19.522  35.827  1.00 26.71           C  
ATOM   1102  O   TYR H 144       7.236  18.648  35.069  1.00 28.13           O  
ATOM   1103  N   TRP H 145       8.588  20.424  35.437  1.00 23.04           N  
ATOM   1104  CA  TRP H 145       9.141  20.410  34.113  1.00 24.63           C  
ATOM   1105  CB  TRP H 145       9.897  21.708  33.768  1.00 25.81           C  
ATOM   1106  CG  TRP H 145       9.015  22.939  33.748  1.00 27.06           C  
ATOM   1107  CD2 TRP H 145       8.646  23.678  32.571  1.00 28.08           C  
ATOM   1108  CD1 TRP H 145       8.451  23.595  34.804  1.00 27.82           C  
ATOM   1109  NE1 TRP H 145       7.755  24.693  34.361  1.00 30.26           N  
ATOM   1110  CE2 TRP H 145       7.869  24.759  32.990  1.00 28.14           C  
ATOM   1111  CE3 TRP H 145       8.929  23.478  31.250  1.00 31.48           C  
ATOM   1112  CZ2 TRP H 145       7.366  25.660  32.094  1.00 30.66           C  
ATOM   1113  CZ3 TRP H 145       8.422  24.390  30.350  1.00 32.83           C  
ATOM   1114  CH2 TRP H 145       7.656  25.459  30.763  1.00 33.28           C  
ATOM   1115  C   TRP H 145      10.094  19.254  34.025  1.00 25.77           C  
ATOM   1116  O   TRP H 145      10.691  18.853  35.024  1.00 24.61           O  
ATOM   1117  N   MET H 146      10.225  18.662  32.817  1.00 24.80           N  
ATOM   1118  CA  MET H 146      11.132  17.571  32.574  1.00 24.19           C  
ATOM   1119  CB  MET H 146      10.558  16.388  31.784  1.00 24.88           C  
ATOM   1120  CG  MET H 146       9.988  15.295  32.669  1.00 29.72           C  
ATOM   1121  SD  MET H 146      11.291  14.444  33.605  1.00 32.76           S  
ATOM   1122  CE  MET H 146      10.199  13.104  34.145  1.00 33.10           C  
ATOM   1123  C   MET H 146      12.256  18.065  31.737  1.00 24.59           C  
ATOM   1124  O   MET H 146      12.043  18.652  30.680  1.00 25.85           O  
ATOM   1125  N   ASN H 147      13.496  17.813  32.193  1.00 24.36           N  
ATOM   1126  CA  ASN H 147      14.644  18.265  31.471  1.00 23.28           C  
ATOM   1127  CB  ASN H 147      15.683  19.000  32.343  1.00 22.29           C  
ATOM   1128  CG  ASN H 147      15.189  20.416  32.640  1.00 24.98           C  
ATOM   1129  OD1 ASN H 147      15.171  21.282  31.766  1.00 26.67           O  
ATOM   1130  ND2 ASN H 147      14.774  20.665  33.910  1.00 30.33           N  
ATOM   1131  C   ASN H 147      15.321  17.080  30.861  1.00 23.24           C  
ATOM   1132  O   ASN H 147      15.218  15.962  31.365  1.00 22.93           O  
ATOM   1133  N   TRP H 148      15.995  17.301  29.712  1.00 21.69           N  
ATOM   1134  CA  TRP H 148      16.743  16.252  29.085  1.00 20.33           C  
ATOM   1135  CB  TRP H 148      16.203  15.850  27.704  1.00 19.94           C  
ATOM   1136  CG  TRP H 148      14.871  15.137  27.785  1.00 19.42           C  
ATOM   1137  CD2 TRP H 148      14.730  13.709  27.787  1.00 18.89           C  
ATOM   1138  CD1 TRP H 148      13.611  15.650  27.874  1.00 19.31           C  
ATOM   1139  NE1 TRP H 148      12.690  14.629  27.933  1.00 20.26           N  
ATOM   1140  CE2 TRP H 148      13.366  13.429  27.879  1.00 19.82           C  
ATOM   1141  CE3 TRP H 148      15.660  12.714  27.718  1.00 20.65           C  
ATOM   1142  CZ2 TRP H 148      12.912  12.139  27.901  1.00 21.43           C  
ATOM   1143  CZ3 TRP H 148      15.199  11.419  27.740  1.00 21.10           C  
ATOM   1144  CH2 TRP H 148      13.852  11.135  27.830  1.00 20.40           C  
ATOM   1145  C   TRP H 148      18.148  16.753  28.942  1.00 21.56           C  
ATOM   1146  O   TRP H 148      18.373  17.899  28.559  1.00 22.46           O  
ATOM   1147  N   VAL H 149      19.136  15.890  29.268  1.00 20.52           N  
ATOM   1148  CA  VAL H 149      20.519  16.272  29.242  1.00 19.32           C  
ATOM   1149  CB  VAL H 149      21.121  16.329  30.620  1.00 18.70           C  
ATOM   1150  CG1 VAL H 149      22.601  16.729  30.521  1.00  3.89           C  
ATOM   1151  CG2 VAL H 149      20.281  17.290  31.480  1.00  2.00           C  
ATOM   1152  C   VAL H 149      21.265  15.233  28.454  1.00 21.15           C  
ATOM   1153  O   VAL H 149      20.793  14.113  28.277  1.00 21.70           O  
ATOM   1154  N   LYS H 150      22.457  15.605  27.939  1.00 22.78           N  
ATOM   1155  CA  LYS H 150      23.253  14.709  27.144  1.00 23.96           C  
ATOM   1156  CB  LYS H 150      23.379  15.196  25.691  1.00 24.84           C  
ATOM   1157  CG  LYS H 150      24.214  14.284  24.794  1.00 25.71           C  
ATOM   1158  CD  LYS H 150      24.222  14.718  23.327  1.00 27.06           C  
ATOM   1159  CE  LYS H 150      25.264  15.796  23.029  1.00 26.90           C  
ATOM   1160  NZ  LYS H 150      25.350  16.029  21.571  1.00 31.12           N1+
ATOM   1161  C   LYS H 150      24.646  14.680  27.701  1.00 25.17           C  
ATOM   1162  O   LYS H 150      25.151  15.688  28.190  1.00 24.79           O  
ATOM   1163  N   GLN H 151      25.301  13.500  27.661  1.00 26.00           N  
ATOM   1164  CA  GLN H 151      26.668  13.423  28.095  1.00 26.86           C  
ATOM   1165  CB  GLN H 151      26.825  12.778  29.488  1.00 24.67           C  
ATOM   1166  CG  GLN H 151      28.272  12.697  29.979  1.00 23.69           C  
ATOM   1167  CD  GLN H 151      28.270  12.090  31.378  1.00 25.82           C  
ATOM   1168  OE1 GLN H 151      27.629  11.070  31.631  1.00 24.93           O  
ATOM   1169  NE2 GLN H 151      29.006  12.740  32.319  1.00 23.64           N  
ATOM   1170  C   GLN H 151      27.402  12.569  27.101  1.00 27.30           C  
ATOM   1171  O   GLN H 151      27.192  11.359  27.037  1.00 26.98           O  
ATOM   1172  N   ARG H 152      28.300  13.183  26.299  1.00 29.93           N  
ATOM   1173  CA  ARG H 152      29.065  12.456  25.319  1.00 34.54           C  
ATOM   1174  CB  ARG H 152      29.817  13.345  24.304  1.00 37.16           C  
ATOM   1175  CG  ARG H 152      28.942  14.286  23.465  1.00 42.36           C  
ATOM   1176  CD  ARG H 152      28.512  13.728  22.102  1.00 44.54           C  
ATOM   1177  NE  ARG H 152      29.732  13.457  21.283  1.00 49.29           N  
ATOM   1178  CZ  ARG H 152      30.205  14.382  20.394  1.00 51.05           C  
ATOM   1179  NH1 ARG H 152      29.606  15.603  20.290  1.00 51.44           N1+
ATOM   1180  NH2 ARG H 152      31.276  14.080  19.602  1.00 52.14           N  
ATOM   1181  C   ARG H 152      30.111  11.717  26.085  1.00 37.35           C  
ATOM   1182  O   ARG H 152      30.400  12.047  27.236  1.00 34.81           O  
ATOM   1183  N   PRO H 153      30.692  10.714  25.493  1.00 41.07           N  
ATOM   1184  CA  PRO H 153      31.668   9.970  26.225  1.00 43.21           C  
ATOM   1185  CD  PRO H 153      29.995   9.887  24.522  1.00 43.39           C  
ATOM   1186  CB  PRO H 153      31.957   8.726  25.390  1.00 44.06           C  
ATOM   1187  CG  PRO H 153      30.621   8.486  24.657  1.00 42.52           C  
ATOM   1188  C   PRO H 153      32.862  10.786  26.611  1.00 44.78           C  
ATOM   1189  O   PRO H 153      33.450  11.447  25.757  1.00 44.34           O  
ATOM   1190  N   GLY H 154      33.226  10.751  27.908  1.00 47.41           N  
ATOM   1191  CA  GLY H 154      34.387  11.431  28.403  1.00 49.76           C  
ATOM   1192  C   GLY H 154      34.137  12.908  28.445  1.00 50.47           C  
ATOM   1193  O   GLY H 154      35.054  13.689  28.696  1.00 50.67           O  
ATOM   1194  N   GLN H 155      32.882  13.337  28.227  1.00 50.79           N  
ATOM   1195  CA  GLN H 155      32.622  14.746  28.183  1.00 50.28           C  
ATOM   1196  CB  GLN H 155      31.888  15.198  26.909  1.00 53.27           C  
ATOM   1197  CG  GLN H 155      32.731  15.101  25.637  1.00 57.01           C  
ATOM   1198  CD  GLN H 155      33.676  16.294  25.600  1.00 61.16           C  
ATOM   1199  OE1 GLN H 155      34.009  16.797  24.530  1.00 63.14           O  
ATOM   1200  NE2 GLN H 155      34.126  16.761  26.795  1.00 60.28           N  
ATOM   1201  C   GLN H 155      31.760  15.135  29.340  1.00 47.81           C  
ATOM   1202  O   GLN H 155      31.434  14.326  30.208  1.00 45.95           O  
ATOM   1203  N   GLY H 156      31.399  16.432  29.377  1.00 44.87           N  
ATOM   1204  CA  GLY H 156      30.597  16.980  30.430  1.00 40.79           C  
ATOM   1205  C   GLY H 156      29.158  16.848  30.046  1.00 37.75           C  
ATOM   1206  O   GLY H 156      28.803  16.049  29.179  1.00 36.71           O  
ATOM   1207  N   LEU H 157      28.281  17.636  30.707  1.00 34.34           N  
ATOM   1208  CA  LEU H 157      26.887  17.501  30.418  1.00 29.60           C  
ATOM   1209  CB  LEU H 157      25.970  17.310  31.640  1.00 27.04           C  
ATOM   1210  CG  LEU H 157      26.368  16.130  32.543  1.00 26.04           C  
ATOM   1211  CD1 LEU H 157      27.414  16.555  33.580  1.00 23.49           C  
ATOM   1212  CD2 LEU H 157      25.148  15.424  33.143  1.00 24.46           C  
ATOM   1213  C   LEU H 157      26.383  18.697  29.677  1.00 28.69           C  
ATOM   1214  O   LEU H 157      26.833  19.823  29.889  1.00 28.52           O  
ATOM   1215  N   GLU H 158      25.425  18.451  28.758  1.00 28.07           N  
ATOM   1216  CA  GLU H 158      24.821  19.508  28.001  1.00 27.33           C  
ATOM   1217  CB  GLU H 158      25.051  19.401  26.486  1.00 29.23           C  
ATOM   1218  CG  GLU H 158      26.515  19.594  26.088  1.00 34.02           C  
ATOM   1219  CD  GLU H 158      26.574  19.728  24.575  1.00 43.53           C  
ATOM   1220  OE1 GLU H 158      26.154  18.771  23.873  1.00 45.15           O  
ATOM   1221  OE2 GLU H 158      27.036  20.801  24.101  1.00 45.61           O1-
ATOM   1222  C   GLU H 158      23.342  19.466  28.241  1.00 25.96           C  
ATOM   1223  O   GLU H 158      22.744  18.394  28.333  1.00 27.13           O  
ATOM   1224  N   TRP H 159      22.712  20.656  28.351  1.00 23.76           N  
ATOM   1225  CA  TRP H 159      21.298  20.739  28.592  1.00 23.05           C  
ATOM   1226  CB  TRP H 159      20.913  21.999  29.393  1.00 24.44           C  
ATOM   1227  CG  TRP H 159      19.437  22.200  29.642  1.00 24.66           C  
ATOM   1228  CD2 TRP H 159      18.627  23.146  28.928  1.00 27.63           C  
ATOM   1229  CD1 TRP H 159      18.621  21.610  30.563  1.00 26.41           C  
ATOM   1230  NE1 TRP H 159      17.353  22.133  30.468  1.00 27.79           N  
ATOM   1231  CE2 TRP H 159      17.342  23.082  29.467  1.00 28.16           C  
ATOM   1232  CE3 TRP H 159      18.929  24.004  27.911  1.00 28.18           C  
ATOM   1233  CZ2 TRP H 159      16.336  23.879  28.995  1.00 26.29           C  
ATOM   1234  CZ3 TRP H 159      17.911  24.801  27.435  1.00 26.59           C  
ATOM   1235  CH2 TRP H 159      16.638  24.743  27.965  1.00 28.07           C  
ATOM   1236  C   TRP H 159      20.627  20.824  27.258  1.00 22.29           C  
ATOM   1237  O   TRP H 159      20.849  21.767  26.502  1.00 22.68           O  
ATOM   1238  N   ILE H 160      19.848  19.781  26.910  1.00 21.29           N  
ATOM   1239  CA  ILE H 160      19.144  19.716  25.660  1.00 22.05           C  
ATOM   1240  CB  ILE H 160      18.644  18.328  25.370  1.00 23.03           C  
ATOM   1241  CG1 ILE H 160      19.829  17.358  25.218  1.00 22.68           C  
ATOM   1242  CG2 ILE H 160      17.733  18.382  24.134  1.00 19.75           C  
ATOM   1243  CD1 ILE H 160      19.420  15.886  25.202  1.00 20.39           C  
ATOM   1244  C   ILE H 160      17.959  20.637  25.638  1.00 23.73           C  
ATOM   1245  O   ILE H 160      17.808  21.444  24.723  1.00 24.74           O  
ATOM   1246  N   GLY H 161      17.093  20.560  26.672  1.00 24.14           N  
ATOM   1247  CA  GLY H 161      15.889  21.352  26.669  1.00 25.54           C  
ATOM   1248  C   GLY H 161      14.971  20.846  27.744  1.00 26.61           C  
ATOM   1249  O   GLY H 161      15.316  19.933  28.487  1.00 27.15           O  
ATOM   1250  N   LEU H 162      13.758  21.440  27.836  1.00 26.68           N  
ATOM   1251  CA  LEU H 162      12.824  21.129  28.886  1.00 25.76           C  
ATOM   1252  CB  LEU H 162      12.838  22.255  29.941  1.00 26.58           C  
ATOM   1253  CG  LEU H 162      11.906  22.119  31.158  1.00 28.31           C  
ATOM   1254  CD1 LEU H 162      12.347  20.983  32.084  1.00 19.67           C  
ATOM   1255  CD2 LEU H 162      11.799  23.455  31.909  1.00 16.02           C  
ATOM   1256  C   LEU H 162      11.439  21.102  28.306  1.00 25.22           C  
ATOM   1257  O   LEU H 162      11.161  21.752  27.300  1.00 25.58           O  
ATOM   1258  N   ILE H 163      10.535  20.309  28.924  1.00 23.90           N  
ATOM   1259  CA  ILE H 163       9.154  20.284  28.530  1.00 22.88           C  
ATOM   1260  CB  ILE H 163       8.761  19.074  27.735  1.00 20.48           C  
ATOM   1261  CG1 ILE H 163       7.332  19.242  27.190  1.00 20.36           C  
ATOM   1262  CG2 ILE H 163       8.947  17.834  28.627  1.00 19.41           C  
ATOM   1263  CD1 ILE H 163       6.941  18.180  26.164  1.00 17.82           C  
ATOM   1264  C   ILE H 163       8.318  20.263  29.774  1.00 23.42           C  
ATOM   1265  O   ILE H 163       8.674  19.620  30.759  1.00 25.59           O  
ATOM   1266  N   ASP H 164       7.179  20.983  29.756  1.00 25.26           N  
ATOM   1267  CA  ASP H 164       6.257  21.009  30.860  1.00 24.70           C  
ATOM   1268  CB  ASP H 164       5.640  22.410  31.056  1.00 24.27           C  
ATOM   1269  CG  ASP H 164       4.738  22.449  32.281  1.00 27.39           C  
ATOM   1270  OD1 ASP H 164       4.302  21.362  32.748  1.00 38.64           O  
ATOM   1271  OD2 ASP H 164       4.466  23.581  32.763  1.00 33.73           O1-
ATOM   1272  C   ASP H 164       5.151  20.073  30.478  1.00 24.30           C  
ATOM   1273  O   ASP H 164       4.458  20.299  29.492  1.00 24.83           O  
ATOM   1274  N   PRO H 165       4.976  19.019  31.235  1.00 39.30           N  
ATOM   1275  CA  PRO H 165       4.006  17.999  30.912  1.00 39.49           C  
ATOM   1276  CD  PRO H 165       6.057  18.507  32.060  1.00 34.79           C  
ATOM   1277  CB  PRO H 165       4.273  16.862  31.893  1.00 35.72           C  
ATOM   1278  CG  PRO H 165       5.770  17.007  32.224  1.00 36.12           C  
ATOM   1279  C   PRO H 165       2.583  18.453  30.908  1.00 40.50           C  
ATOM   1280  O   PRO H 165       1.758  17.807  30.262  1.00 35.75           O  
ATOM   1281  N   SER H 166       2.250  19.520  31.649  1.00 36.48           N  
ATOM   1282  CA  SER H 166       0.878  19.939  31.686  1.00 37.20           C  
ATOM   1283  CB  SER H 166       0.673  21.151  32.608  1.00 36.83           C  
ATOM   1284  OG  SER H 166       1.168  20.861  33.906  1.00 35.50           O  
ATOM   1285  C   SER H 166       0.441  20.367  30.312  1.00 38.07           C  
ATOM   1286  O   SER H 166      -0.424  19.750  29.691  1.00 37.86           O  
ATOM   1287  N   ASP H 167       1.013  21.499  29.859  1.00 37.57           N  
ATOM   1288  CA  ASP H 167       0.784  22.182  28.612  1.00 37.55           C  
ATOM   1289  CB  ASP H 167       0.997  23.702  28.747  1.00 38.44           C  
ATOM   1290  CG  ASP H 167       2.377  23.951  29.325  1.00 41.92           C  
ATOM   1291  OD1 ASP H 167       3.215  23.011  29.293  1.00 42.02           O  
ATOM   1292  OD2 ASP H 167       2.602  25.083  29.830  1.00 43.45           O1-
ATOM   1293  C   ASP H 167       1.541  21.623  27.430  1.00 38.02           C  
ATOM   1294  O   ASP H 167       1.117  21.812  26.291  1.00 39.39           O  
ATOM   1295  N   SER H 168       2.663  20.907  27.653  1.00 39.63           N  
ATOM   1296  CA  SER H 168       3.515  20.425  26.590  1.00 38.73           C  
ATOM   1297  CB  SER H 168       2.737  19.765  25.439  1.00 35.06           C  
ATOM   1298  OG  SER H 168       2.098  18.583  25.900  1.00 27.16           O  
ATOM   1299  C   SER H 168       4.333  21.544  26.028  1.00 38.86           C  
ATOM   1300  O   SER H 168       4.887  21.455  24.934  1.00 40.14           O  
ATOM   1301  N   GLU H 169       4.468  22.628  26.804  1.00 27.74           N  
ATOM   1302  CA  GLU H 169       5.279  23.742  26.398  1.00 30.44           C  
ATOM   1303  CB  GLU H 169       5.176  24.969  27.319  1.00 35.13           C  
ATOM   1304  CG  GLU H 169       3.823  25.670  27.265  1.00 42.42           C  
ATOM   1305  CD  GLU H 169       3.637  26.236  25.868  1.00 46.99           C  
ATOM   1306  OE1 GLU H 169       4.586  26.140  25.047  1.00 51.15           O  
ATOM   1307  OE2 GLU H 169       2.527  26.766  25.604  1.00 48.99           O1-
ATOM   1308  C   GLU H 169       6.697  23.286  26.468  1.00 29.53           C  
ATOM   1309  O   GLU H 169       7.085  22.585  27.401  1.00 30.46           O  
ATOM   1310  N   THR H 170       7.521  23.676  25.477  1.00 28.07           N  
ATOM   1311  CA  THR H 170       8.881  23.228  25.508  1.00 27.47           C  
ATOM   1312  CB  THR H 170       9.195  22.224  24.439  1.00 27.92           C  
ATOM   1313  OG1 THR H 170       9.039  22.819  23.160  1.00 31.02           O  
ATOM   1314  CG2 THR H 170       8.237  21.028  24.580  1.00 27.52           C  
ATOM   1315  C   THR H 170       9.785  24.392  25.274  1.00 26.48           C  
ATOM   1316  O   THR H 170       9.413  25.368  24.622  1.00 28.31           O  
ATOM   1317  N   HIS H 171      11.007  24.312  25.840  1.00 26.73           N  
ATOM   1318  CA  HIS H 171      12.007  25.314  25.619  1.00 26.59           C  
ATOM   1319  ND1 HIS H 171      13.140  27.996  25.249  1.00 57.59           N  
ATOM   1320  CG  HIS H 171      13.090  27.409  26.494  1.00 31.93           C  
ATOM   1321  CB  HIS H 171      12.219  26.239  26.827  1.00 28.51           C  
ATOM   1322  NE2 HIS H 171      14.521  29.151  26.553  1.00 58.45           N  
ATOM   1323  CD2 HIS H 171      13.937  28.127  27.278  1.00 56.39           C  
ATOM   1324  CE1 HIS H 171      14.011  29.031  25.340  1.00 59.18           C  
ATOM   1325  C   HIS H 171      13.272  24.571  25.320  1.00 26.06           C  
ATOM   1326  O   HIS H 171      13.695  23.720  26.099  1.00 26.33           O  
ATOM   1327  N   TYR H 172      13.924  24.887  24.182  1.00 24.09           N  
ATOM   1328  CA  TYR H 172      15.058  24.099  23.785  1.00 24.90           C  
ATOM   1329  CB  TYR H 172      14.987  23.533  22.354  1.00 25.19           C  
ATOM   1330  CG  TYR H 172      13.870  22.568  22.178  1.00 26.95           C  
ATOM   1331  CD1 TYR H 172      12.620  23.002  21.808  1.00 28.71           C  
ATOM   1332  CD2 TYR H 172      14.080  21.224  22.366  1.00 28.36           C  
ATOM   1333  CE1 TYR H 172      11.593  22.106  21.633  1.00 21.06           C  
ATOM   1334  CE2 TYR H 172      13.056  20.324  22.192  1.00 20.64           C  
ATOM   1335  CZ  TYR H 172      11.808  20.766  21.828  1.00 19.03           C  
ATOM   1336  OH  TYR H 172      10.750  19.851  21.646  1.00 19.98           O  
ATOM   1337  C   TYR H 172      16.291  24.936  23.720  1.00 25.95           C  
ATOM   1338  O   TYR H 172      16.249  26.141  23.476  1.00 26.96           O  
ATOM   1339  N   ASN H 173      17.437  24.273  23.963  1.00 29.60           N  
ATOM   1340  CA  ASN H 173      18.720  24.876  23.779  1.00 31.38           C  
ATOM   1341  CB  ASN H 173      19.855  23.924  24.207  1.00 30.54           C  
ATOM   1342  CG  ASN H 173      21.218  24.605  24.151  1.00 31.13           C  
ATOM   1343  OD1 ASN H 173      22.197  24.083  24.677  1.00 32.30           O  
ATOM   1344  ND2 ASN H 173      21.302  25.800  23.513  1.00 29.71           N  
ATOM   1345  C   ASN H 173      18.775  25.038  22.295  1.00 33.25           C  
ATOM   1346  O   ASN H 173      18.444  24.113  21.559  1.00 34.98           O  
ATOM   1347  N   GLN H 174      19.203  26.207  21.802  1.00 36.19           N  
ATOM   1348  CA  GLN H 174      19.147  26.437  20.389  1.00 38.47           C  
ATOM   1349  CB  GLN H 174      19.541  27.857  19.973  1.00 43.06           C  
ATOM   1350  CG  GLN H 174      18.482  28.873  20.397  1.00 51.02           C  
ATOM   1351  CD  GLN H 174      18.873  30.229  19.850  1.00 56.20           C  
ATOM   1352  OE1 GLN H 174      19.284  30.357  18.698  1.00 58.12           O  
ATOM   1353  NE2 GLN H 174      18.732  31.278  20.702  1.00 60.17           N  
ATOM   1354  C   GLN H 174      20.005  25.461  19.660  1.00 38.03           C  
ATOM   1355  O   GLN H 174      19.709  25.103  18.522  1.00 39.08           O  
ATOM   1356  N   MET H 175      21.098  25.001  20.284  1.00 37.86           N  
ATOM   1357  CA  MET H 175      21.990  24.125  19.586  1.00 36.74           C  
ATOM   1358  CB  MET H 175      23.218  23.734  20.423  1.00 37.59           C  
ATOM   1359  CG  MET H 175      24.214  22.878  19.640  1.00 40.97           C  
ATOM   1360  SD  MET H 175      25.870  22.768  20.380  1.00  0.00           S  
ATOM   1361  CE  MET H 175      25.319  21.916  21.884  1.00 46.93           C  
ATOM   1362  C   MET H 175      21.274  22.871  19.170  1.00 35.93           C  
ATOM   1363  O   MET H 175      21.530  22.335  18.094  1.00 37.13           O  
ATOM   1364  N   PHE H 176      20.400  22.347  20.043  1.00 33.62           N  
ATOM   1365  CA  PHE H 176      19.625  21.148  19.861  1.00 31.81           C  
ATOM   1366  CB  PHE H 176      19.259  20.469  21.190  1.00 29.67           C  
ATOM   1367  CG  PHE H 176      20.557  19.995  21.751  1.00 28.26           C  
ATOM   1368  CD1 PHE H 176      21.074  18.779  21.371  1.00 26.46           C  
ATOM   1369  CD2 PHE H 176      21.272  20.769  22.633  1.00 26.01           C  
ATOM   1370  CE1 PHE H 176      22.275  18.338  21.876  1.00 24.86           C  
ATOM   1371  CE2 PHE H 176      22.472  20.333  23.142  1.00 23.55           C  
ATOM   1372  CZ  PHE H 176      22.975  19.112  22.766  1.00 23.89           C  
ATOM   1373  C   PHE H 176      18.375  21.317  19.043  1.00 33.18           C  
ATOM   1374  O   PHE H 176      17.761  20.316  18.679  1.00 34.57           O  
ATOM   1375  N   LYS H 177      17.924  22.557  18.766  1.00 34.57           N  
ATOM   1376  CA  LYS H 177      16.598  22.752  18.232  1.00 37.20           C  
ATOM   1377  CB  LYS H 177      16.257  24.230  17.952  1.00 40.37           C  
ATOM   1378  CG  LYS H 177      17.107  24.925  16.889  1.00 46.48           C  
ATOM   1379  CD  LYS H 177      16.570  26.315  16.535  1.00 51.10           C  
ATOM   1380  CE  LYS H 177      17.406  27.064  15.500  1.00 53.45           C  
ATOM   1381  NZ  LYS H 177      16.812  28.396  15.249  1.00 55.02           N1+
ATOM   1382  C   LYS H 177      16.296  21.921  17.017  1.00 36.13           C  
ATOM   1383  O   LYS H 177      15.180  21.421  16.894  1.00 36.04           O  
ATOM   1384  N   ASP H 178      17.222  21.761  16.061  1.00 36.59           N  
ATOM   1385  CA  ASP H 178      16.892  20.925  14.939  1.00 38.62           C  
ATOM   1386  CB  ASP H 178      17.905  21.068  13.792  1.00 49.59           C  
ATOM   1387  CG  ASP H 178      17.772  22.480  13.233  1.00 52.93           C  
ATOM   1388  OD1 ASP H 178      17.699  23.444  14.042  1.00 54.36           O  
ATOM   1389  OD2 ASP H 178      17.753  22.613  11.982  1.00 53.38           O1-
ATOM   1390  C   ASP H 178      16.847  19.467  15.334  1.00 39.20           C  
ATOM   1391  O   ASP H 178      15.996  18.713  14.863  1.00 41.40           O  
ATOM   1392  N   LYS H 179      17.797  19.043  16.192  1.00 37.43           N  
ATOM   1393  CA  LYS H 179      18.045  17.673  16.560  1.00 34.35           C  
ATOM   1394  CB  LYS H 179      19.376  17.540  17.319  1.00 35.01           C  
ATOM   1395  CG  LYS H 179      19.959  16.129  17.322  1.00 38.94           C  
ATOM   1396  CD  LYS H 179      20.533  15.722  15.964  1.00 41.89           C  
ATOM   1397  CE  LYS H 179      21.672  16.626  15.486  1.00 44.04           C  
ATOM   1398  NZ  LYS H 179      22.852  16.468  16.365  1.00 44.04           N1+
ATOM   1399  C   LYS H 179      16.992  17.021  17.420  1.00 32.06           C  
ATOM   1400  O   LYS H 179      16.573  15.902  17.130  1.00 32.43           O  
ATOM   1401  N   ALA H 180      16.521  17.687  18.497  1.00 28.57           N  
ATOM   1402  CA  ALA H 180      15.676  16.977  19.424  1.00 25.99           C  
ATOM   1403  CB  ALA H 180      16.180  17.031  20.877  1.00 24.71           C  
ATOM   1404  C   ALA H 180      14.279  17.515  19.430  1.00 25.27           C  
ATOM   1405  O   ALA H 180      14.050  18.709  19.254  1.00 25.59           O  
ATOM   1406  N   THR H 181      13.300  16.602  19.617  1.00 23.51           N  
ATOM   1407  CA  THR H 181      11.918  16.973  19.721  1.00 23.45           C  
ATOM   1408  CB  THR H 181      11.068  16.425  18.610  1.00 25.14           C  
ATOM   1409  OG1 THR H 181      11.543  16.888  17.355  1.00 20.72           O  
ATOM   1410  CG2 THR H 181       9.615  16.879  18.826  1.00 24.40           C  
ATOM   1411  C   THR H 181      11.420  16.379  21.002  1.00 23.54           C  
ATOM   1412  O   THR H 181      11.594  15.187  21.248  1.00 24.57           O  
ATOM   1413  N   LEU H 182      10.770  17.199  21.853  1.00 21.50           N  
ATOM   1414  CA  LEU H 182      10.329  16.712  23.132  1.00 21.53           C  
ATOM   1415  CB  LEU H 182      10.715  17.635  24.300  1.00 19.89           C  
ATOM   1416  CG  LEU H 182      12.236  17.809  24.474  1.00 18.85           C  
ATOM   1417  CD1 LEU H 182      12.551  18.714  25.675  1.00 15.53           C  
ATOM   1418  CD2 LEU H 182      12.961  16.454  24.535  1.00 17.58           C  
ATOM   1419  C   LEU H 182       8.836  16.609  23.135  1.00 20.80           C  
ATOM   1420  O   LEU H 182       8.133  17.517  22.690  1.00 22.33           O  
ATOM   1421  N   THR H 183       8.311  15.473  23.639  1.00 21.01           N  
ATOM   1422  CA  THR H 183       6.891  15.273  23.710  1.00 21.31           C  
ATOM   1423  CB  THR H 183       6.354  14.440  22.586  1.00 20.66           C  
ATOM   1424  OG1 THR H 183       6.981  13.167  22.579  1.00 21.69           O  
ATOM   1425  CG2 THR H 183       6.615  15.168  21.259  1.00 20.90           C  
ATOM   1426  C   THR H 183       6.578  14.561  24.991  1.00 23.75           C  
ATOM   1427  O   THR H 183       7.471  14.046  25.660  1.00 25.84           O  
ATOM   1428  N   VAL H 184       5.283  14.528  25.373  1.00 25.49           N  
ATOM   1429  CA  VAL H 184       4.895  13.882  26.597  1.00 24.58           C  
ATOM   1430  CB  VAL H 184       4.698  14.856  27.720  1.00 24.35           C  
ATOM   1431  CG1 VAL H 184       4.110  14.126  28.933  1.00 26.02           C  
ATOM   1432  CG2 VAL H 184       6.042  15.532  28.013  1.00 23.50           C  
ATOM   1433  C   VAL H 184       3.574  13.195  26.397  1.00 25.72           C  
ATOM   1434  O   VAL H 184       2.757  13.625  25.585  1.00 27.99           O  
ATOM   1435  N   ASP H 185       3.354  12.084  27.135  1.00 28.01           N  
ATOM   1436  CA  ASP H 185       2.111  11.361  27.121  1.00 29.62           C  
ATOM   1437  CB  ASP H 185       2.286   9.884  26.706  1.00 31.58           C  
ATOM   1438  CG  ASP H 185       0.935   9.173  26.636  1.00 36.51           C  
ATOM   1439  OD1 ASP H 185       0.127   9.293  27.596  1.00 38.03           O  
ATOM   1440  OD2 ASP H 185       0.694   8.489  25.606  1.00 39.31           O1-
ATOM   1441  C   ASP H 185       1.625  11.378  28.538  1.00 31.63           C  
ATOM   1442  O   ASP H 185       2.051  10.569  29.359  1.00 31.14           O  
ATOM   1443  N   LYS H 186       0.685  12.287  28.852  1.00 32.91           N  
ATOM   1444  CA  LYS H 186       0.223  12.454  30.200  1.00 33.68           C  
ATOM   1445  CB  LYS H 186      -0.799  13.589  30.356  1.00 34.48           C  
ATOM   1446  CG  LYS H 186      -0.193  14.979  30.159  1.00 44.74           C  
ATOM   1447  CD  LYS H 186      -1.240  16.090  30.066  1.00 48.98           C  
ATOM   1448  CE  LYS H 186      -2.158  15.959  28.851  1.00  0.00           C  
ATOM   1449  NZ  LYS H 186      -1.386  16.177  27.608  1.00  0.00           N1+
ATOM   1450  C   LYS H 186      -0.419  11.194  30.679  1.00 34.92           C  
ATOM   1451  O   LYS H 186      -0.328  10.854  31.857  1.00 35.68           O  
ATOM   1452  N   SER H 187      -1.094  10.466  29.778  1.00 35.47           N  
ATOM   1453  CA  SER H 187      -1.783   9.278  30.185  1.00 36.60           C  
ATOM   1454  CB  SER H 187      -2.391   8.537  28.982  1.00 38.69           C  
ATOM   1455  OG  SER H 187      -3.058   7.363  29.414  1.00 48.20           O  
ATOM   1456  C   SER H 187      -0.810   8.349  30.848  1.00 35.92           C  
ATOM   1457  O   SER H 187      -1.058   7.862  31.950  1.00 37.31           O  
ATOM   1458  N   SER H 188       0.311   8.065  30.156  1.00 33.19           N  
ATOM   1459  CA  SER H 188       1.368   7.186  30.574  1.00 30.63           C  
ATOM   1460  CB  SER H 188       2.163   6.676  29.365  1.00 31.32           C  
ATOM   1461  OG  SER H 188       3.205   5.815  29.789  1.00 32.60           O  
ATOM   1462  C   SER H 188       2.336   7.867  31.504  1.00 29.72           C  
ATOM   1463  O   SER H 188       3.179   7.206  32.109  1.00 31.29           O  
ATOM   1464  N   SER H 189       2.271   9.205  31.635  1.00 28.59           N  
ATOM   1465  CA  SER H 189       3.217   9.905  32.464  1.00 29.88           C  
ATOM   1466  CB  SER H 189       3.185   9.479  33.944  1.00 29.75           C  
ATOM   1467  OG  SER H 189       1.920   9.766  34.519  1.00 35.83           O  
ATOM   1468  C   SER H 189       4.596   9.605  31.964  1.00 29.88           C  
ATOM   1469  O   SER H 189       5.524   9.430  32.753  1.00 32.12           O  
ATOM   1470  N   THR H 190       4.771   9.533  30.630  1.00 26.97           N  
ATOM   1471  CA  THR H 190       6.070   9.250  30.092  1.00 24.92           C  
ATOM   1472  CB  THR H 190       6.089   8.056  29.185  1.00 24.12           C  
ATOM   1473  OG1 THR H 190       5.616   6.908  29.869  1.00 28.56           O  
ATOM   1474  CG2 THR H 190       7.531   7.814  28.718  1.00 24.91           C  
ATOM   1475  C   THR H 190       6.475  10.419  29.250  1.00 23.79           C  
ATOM   1476  O   THR H 190       5.661  10.993  28.531  1.00 25.56           O  
ATOM   1477  N   ALA H 191       7.766  10.803  29.319  1.00 21.81           N  
ATOM   1478  CA  ALA H 191       8.264  11.893  28.529  1.00 20.32           C  
ATOM   1479  CB  ALA H 191       9.169  12.861  29.311  1.00 16.05           C  
ATOM   1480  C   ALA H 191       9.099  11.281  27.448  1.00 22.43           C  
ATOM   1481  O   ALA H 191       9.711  10.235  27.654  1.00 25.11           O  
ATOM   1482  N   TYR H 192       9.133  11.909  26.253  1.00 23.02           N  
ATOM   1483  CA  TYR H 192       9.864  11.329  25.159  1.00 21.86           C  
ATOM   1484  CB  TYR H 192       8.967  10.873  23.995  1.00 20.34           C  
ATOM   1485  CG  TYR H 192       8.034   9.801  24.443  1.00 22.15           C  
ATOM   1486  CD1 TYR H 192       6.877  10.113  25.121  1.00 23.49           C  
ATOM   1487  CD2 TYR H 192       8.309   8.481  24.172  1.00 23.63           C  
ATOM   1488  CE1 TYR H 192       6.009   9.126  25.525  1.00 23.01           C  
ATOM   1489  CE2 TYR H 192       7.446   7.489  24.574  1.00 24.59           C  
ATOM   1490  CZ  TYR H 192       6.295   7.810  25.252  1.00 25.10           C  
ATOM   1491  OH  TYR H 192       5.408   6.793  25.665  1.00 31.14           O  
ATOM   1492  C   TYR H 192      10.763  12.360  24.551  1.00 23.37           C  
ATOM   1493  O   TYR H 192      10.521  13.562  24.650  1.00 24.53           O  
ATOM   1494  N   MET H 193      11.856  11.888  23.920  1.00 24.44           N  
ATOM   1495  CA  MET H 193      12.759  12.740  23.208  1.00 25.86           C  
ATOM   1496  CB  MET H 193      14.066  13.003  23.972  1.00 26.66           C  
ATOM   1497  CG  MET H 193      15.042  13.913  23.229  1.00 32.21           C  
ATOM   1498  SD  MET H 193      16.459  14.452  24.230  1.00 38.95           S  
ATOM   1499  CE  MET H 193      17.162  12.790  24.406  1.00 35.58           C  
ATOM   1500  C   MET H 193      13.098  12.018  21.944  1.00 26.91           C  
ATOM   1501  O   MET H 193      13.453  10.841  21.967  1.00 24.49           O  
ATOM   1502  N   GLN H 194      12.984  12.705  20.793  1.00 28.82           N  
ATOM   1503  CA  GLN H 194      13.269  12.062  19.545  1.00 29.76           C  
ATOM   1504  CB  GLN H 194      12.095  12.149  18.554  1.00 33.17           C  
ATOM   1505  CG  GLN H 194      12.339  11.452  17.215  1.00 38.39           C  
ATOM   1506  CD  GLN H 194      11.081  11.620  16.372  1.00 41.69           C  
ATOM   1507  OE1 GLN H 194       9.965  11.563  16.885  1.00 43.16           O  
ATOM   1508  NE2 GLN H 194      11.261  11.837  15.041  1.00 41.85           N  
ATOM   1509  C   GLN H 194      14.444  12.760  18.944  1.00 29.06           C  
ATOM   1510  O   GLN H 194      14.512  13.988  18.922  1.00 29.04           O  
ATOM   1511  N   LEU H 195      15.421  11.979  18.451  1.00 28.68           N  
ATOM   1512  CA  LEU H 195      16.581  12.568  17.853  1.00 29.73           C  
ATOM   1513  CB  LEU H 195      17.884  11.945  18.376  1.00 28.83           C  
ATOM   1514  CG  LEU H 195      18.082  12.118  19.897  1.00 26.65           C  
ATOM   1515  CD1 LEU H 195      19.395  11.481  20.371  1.00 24.81           C  
ATOM   1516  CD2 LEU H 195      17.960  13.591  20.318  1.00 24.41           C  
ATOM   1517  C   LEU H 195      16.486  12.290  16.386  1.00 30.14           C  
ATOM   1518  O   LEU H 195      16.220  11.159  15.978  1.00 29.59           O  
ATOM   1519  N   SER H 196      16.704  13.320  15.545  1.00 31.76           N  
ATOM   1520  CA  SER H 196      16.564  13.116  14.131  1.00 34.55           C  
ATOM   1521  CB  SER H 196      15.703  14.182  13.427  1.00 34.37           C  
ATOM   1522  OG  SER H 196      14.368  14.143  13.907  1.00 39.37           O  
ATOM   1523  C   SER H 196      17.914  13.166  13.486  1.00 35.37           C  
ATOM   1524  O   SER H 196      18.800  13.895  13.930  1.00 35.19           O  
ATOM   1525  N   SER H 197      18.087  12.366  12.410  1.00 37.26           N  
ATOM   1526  CA  SER H 197      19.295  12.335  11.632  1.00 37.91           C  
ATOM   1527  CB  SER H 197      19.477  13.582  10.751  1.00 38.71           C  
ATOM   1528  OG  SER H 197      18.427  13.663   9.800  1.00 44.91           O  
ATOM   1529  C   SER H 197      20.475  12.233  12.536  1.00 37.31           C  
ATOM   1530  O   SER H 197      21.339  13.108  12.545  1.00 37.02           O  
ATOM   1531  N   LEU H 198      20.537  11.147  13.323  1.00 36.54           N  
ATOM   1532  CA  LEU H 198      21.596  10.947  14.265  1.00 35.59           C  
ATOM   1533  CB  LEU H 198      21.347   9.728  15.168  1.00 33.85           C  
ATOM   1534  CG  LEU H 198      20.154   9.914  16.115  1.00 32.96           C  
ATOM   1535  CD1 LEU H 198      19.895   8.652  16.950  1.00 27.34           C  
ATOM   1536  CD2 LEU H 198      20.368  11.153  16.996  1.00 29.41           C  
ATOM   1537  C   LEU H 198      22.884  10.702  13.546  1.00 35.91           C  
ATOM   1538  O   LEU H 198      22.928  10.097  12.476  1.00 37.83           O  
ATOM   1539  N   THR H 199      23.981  11.198  14.146  1.00 35.94           N  
ATOM   1540  CA  THR H 199      25.298  11.009  13.619  1.00 35.83           C  
ATOM   1541  CB  THR H 199      25.941  12.273  13.125  1.00 36.04           C  
ATOM   1542  OG1 THR H 199      26.029  13.220  14.180  1.00 37.64           O  
ATOM   1543  CG2 THR H 199      25.108  12.844  11.963  1.00 36.30           C  
ATOM   1544  C   THR H 199      26.119  10.472  14.748  1.00 36.46           C  
ATOM   1545  O   THR H 199      25.630  10.303  15.864  1.00 37.00           O  
ATOM   1546  N   SER H 200      27.401  10.176  14.480  1.00 37.43           N  
ATOM   1547  CA  SER H 200      28.252   9.597  15.477  1.00 38.11           C  
ATOM   1548  CB  SER H 200      29.655   9.278  14.935  1.00 39.07           C  
ATOM   1549  OG  SER H 200      30.294  10.470  14.497  1.00 41.28           O  
ATOM   1550  C   SER H 200      28.398  10.559  16.614  1.00 37.79           C  
ATOM   1551  O   SER H 200      28.575  10.151  17.761  1.00 38.80           O  
ATOM   1552  N   GLU H 201      28.297  11.870  16.335  1.00 36.65           N  
ATOM   1553  CA  GLU H 201      28.499  12.830  17.382  1.00 37.53           C  
ATOM   1554  CB  GLU H 201      28.582  14.299  16.923  1.00 42.23           C  
ATOM   1555  CG  GLU H 201      27.288  14.929  16.422  1.00 52.80           C  
ATOM   1556  CD  GLU H 201      27.602  16.395  16.170  1.00 58.97           C  
ATOM   1557  OE1 GLU H 201      28.773  16.698  15.814  1.00 60.94           O  
ATOM   1558  OE2 GLU H 201      26.676  17.233  16.335  1.00 62.82           O1-
ATOM   1559  C   GLU H 201      27.418  12.692  18.410  1.00 34.68           C  
ATOM   1560  O   GLU H 201      27.607  13.056  19.568  1.00 36.09           O  
ATOM   1561  N   ASP H 202      26.239  12.200  17.994  1.00 31.20           N  
ATOM   1562  CA  ASP H 202      25.078  12.013  18.821  1.00 29.54           C  
ATOM   1563  CB  ASP H 202      23.815  11.746  17.990  1.00 29.86           C  
ATOM   1564  CG  ASP H 202      23.484  13.050  17.278  1.00 33.33           C  
ATOM   1565  OD1 ASP H 202      23.947  14.119  17.759  1.00 33.68           O  
ATOM   1566  OD2 ASP H 202      22.766  12.994  16.244  1.00 34.32           O1-
ATOM   1567  C   ASP H 202      25.248  10.893  19.811  1.00 28.16           C  
ATOM   1568  O   ASP H 202      24.457  10.777  20.745  1.00 27.62           O  
ATOM   1569  N   SER H 203      26.213   9.976  19.614  1.00 27.03           N  
ATOM   1570  CA  SER H 203      26.334   8.905  20.564  1.00 24.77           C  
ATOM   1571  CB  SER H 203      27.457   7.914  20.220  1.00 26.47           C  
ATOM   1572  OG  SER H 203      27.199   7.309  18.961  1.00 29.26           O  
ATOM   1573  C   SER H 203      26.632   9.497  21.907  1.00 24.04           C  
ATOM   1574  O   SER H 203      27.518  10.341  22.044  1.00 23.90           O  
ATOM   1575  N   ALA H 204      25.881   9.060  22.941  1.00 21.16           N  
ATOM   1576  CA  ALA H 204      26.089   9.579  24.262  1.00 21.15           C  
ATOM   1577  CB  ALA H 204      25.942  11.108  24.351  1.00 19.24           C  
ATOM   1578  C   ALA H 204      25.052   8.984  25.163  1.00 22.28           C  
ATOM   1579  O   ALA H 204      24.209   8.196  24.732  1.00 22.97           O  
ATOM   1580  N   VAL H 205      25.120   9.329  26.465  1.00 23.27           N  
ATOM   1581  CA  VAL H 205      24.138   8.869  27.400  1.00 23.57           C  
ATOM   1582  CB  VAL H 205      24.701   8.553  28.754  1.00 21.66           C  
ATOM   1583  CG1 VAL H 205      23.537   8.252  29.711  1.00 21.44           C  
ATOM   1584  CG2 VAL H 205      25.694   7.388  28.617  1.00 19.14           C  
ATOM   1585  C   VAL H 205      23.173  10.000  27.571  1.00 24.15           C  
ATOM   1586  O   VAL H 205      23.578  11.137  27.808  1.00 23.90           O  
ATOM   1587  N   TYR H 206      21.861   9.717  27.459  1.00 23.99           N  
ATOM   1588  CA  TYR H 206      20.889  10.768  27.564  1.00 21.96           C  
ATOM   1589  CB  TYR H 206      19.844  10.783  26.434  1.00 22.21           C  
ATOM   1590  CG  TYR H 206      20.524  11.187  25.171  1.00 21.92           C  
ATOM   1591  CD1 TYR H 206      21.185  10.266  24.394  1.00 23.46           C  
ATOM   1592  CD2 TYR H 206      20.496  12.497  24.757  1.00 21.09           C  
ATOM   1593  CE1 TYR H 206      21.809  10.647  23.229  1.00 22.87           C  
ATOM   1594  CE2 TYR H 206      21.116  12.885  23.593  1.00 21.73           C  
ATOM   1595  CZ  TYR H 206      21.776  11.959  22.826  1.00 22.65           C  
ATOM   1596  OH  TYR H 206      22.415  12.354  21.630  1.00 23.74           O  
ATOM   1597  C   TYR H 206      20.138  10.598  28.844  1.00 21.76           C  
ATOM   1598  O   TYR H 206      19.722   9.493  29.195  1.00 20.71           O  
ATOM   1599  N   TYR H 207      19.954  11.717  29.574  1.00 22.22           N  
ATOM   1600  CA  TYR H 207      19.294  11.682  30.848  1.00 22.08           C  
ATOM   1601  CB  TYR H 207      20.140  12.236  32.011  1.00 20.58           C  
ATOM   1602  CG  TYR H 207      21.354  11.407  32.260  1.00 22.01           C  
ATOM   1603  CD1 TYR H 207      21.275  10.247  32.996  1.00 21.43           C  
ATOM   1604  CD2 TYR H 207      22.580  11.813  31.780  1.00 22.17           C  
ATOM   1605  CE1 TYR H 207      22.400   9.493  33.232  1.00 21.01           C  
ATOM   1606  CE2 TYR H 207      23.709  11.063  32.014  1.00 22.24           C  
ATOM   1607  CZ  TYR H 207      23.619   9.900  32.743  1.00 22.66           C  
ATOM   1608  OH  TYR H 207      24.772   9.125  32.991  1.00 31.22           O  
ATOM   1609  C   TYR H 207      18.105  12.592  30.820  1.00 21.58           C  
ATOM   1610  O   TYR H 207      18.099  13.627  30.155  1.00 22.56           O  
ATOM   1611  N   CYS H 208      17.047  12.194  31.554  1.00 21.00           N  
ATOM   1612  CA  CYS H 208      15.885  13.009  31.765  1.00 20.91           C  
ATOM   1613  CB  CYS H 208      14.553  12.273  31.481  1.00 19.79           C  
ATOM   1614  SG  CYS H 208      14.398  10.723  32.426  1.00 21.69           S  
ATOM   1615  C   CYS H 208      15.942  13.322  33.230  1.00 22.53           C  
ATOM   1616  O   CYS H 208      16.378  12.486  34.020  1.00 21.07           O  
ATOM   1617  N   ALA H 209      15.545  14.541  33.651  1.00 25.07           N  
ATOM   1618  CA  ALA H 209      15.657  14.815  35.056  1.00 25.80           C  
ATOM   1619  CB  ALA H 209      17.012  15.426  35.454  1.00 24.47           C  
ATOM   1620  C   ALA H 209      14.604  15.790  35.462  1.00 26.52           C  
ATOM   1621  O   ALA H 209      14.102  16.551  34.638  1.00 28.78           O  
ATOM   1622  N   ARG H 210      14.259  15.783  36.769  1.00 26.76           N  
ATOM   1623  CA  ARG H 210      13.221  16.635  37.275  1.00 26.29           C  
ATOM   1624  CB  ARG H 210      12.582  16.137  38.584  1.00 26.63           C  
ATOM   1625  CG  ARG H 210      11.202  16.754  38.826  1.00 24.49           C  
ATOM   1626  CD  ARG H 210      10.445  16.165  40.019  1.00 25.48           C  
ATOM   1627  NE  ARG H 210      10.530  17.144  41.136  1.00 25.36           N  
ATOM   1628  CZ  ARG H 210       9.845  16.922  42.296  1.00 26.74           C  
ATOM   1629  NH1 ARG H 210       9.113  15.782  42.457  1.00 21.63           N1+
ATOM   1630  NH2 ARG H 210       9.890  17.846  43.300  1.00 27.87           N  
ATOM   1631  C   ARG H 210      13.770  17.994  37.492  1.00 26.08           C  
ATOM   1632  O   ARG H 210      14.933  18.147  37.862  1.00 26.22           O  
ATOM   1633  N   GLY H 211      12.921  19.024  37.299  1.00 27.70           N  
ATOM   1634  CA  GLY H 211      13.447  20.355  37.372  1.00 28.45           C  
ATOM   1635  C   GLY H 211      14.060  20.624  38.720  1.00 29.82           C  
ATOM   1636  O   GLY H 211      15.126  21.241  38.833  1.00 31.34           O  
ATOM   1637  N   GLY H 212      13.669  19.768  39.625  1.00 26.27           N  
ATOM   1638  CA  GLY H 212      14.617  19.873  40.651  1.00 25.77           C  
ATOM   1639  C   GLY H 212      15.786  18.971  40.536  1.00 26.96           C  
ATOM   1640  O   GLY H 212      16.775  19.236  39.854  1.00 27.27           O  
ATOM   1641  N   THR H 213      15.723  17.890  41.314  1.00 29.90           N  
ATOM   1642  CA  THR H 213      16.928  17.176  41.462  1.00 30.56           C  
ATOM   1643  CB  THR H 213      17.436  17.432  42.832  1.00 23.25           C  
ATOM   1644  OG1 THR H 213      18.717  16.869  42.974  1.00 24.62           O  
ATOM   1645  CG2 THR H 213      16.461  16.819  43.852  1.00 25.49           C  
ATOM   1646  C   THR H 213      16.716  15.712  41.321  1.00 32.39           C  
ATOM   1647  O   THR H 213      17.314  14.927  42.056  1.00 32.81           O  
ATOM   1648  N   TYR H 214      15.890  15.254  40.374  1.00 29.27           N  
ATOM   1649  CA  TYR H 214      15.892  13.806  40.362  1.00 29.49           C  
ATOM   1650  CB  TYR H 214      14.509  13.179  40.633  1.00 32.84           C  
ATOM   1651  CG  TYR H 214      14.195  13.408  42.074  1.00 40.34           C  
ATOM   1652  CD1 TYR H 214      13.658  14.598  42.511  1.00 43.13           C  
ATOM   1653  CD2 TYR H 214      14.445  12.418  42.995  1.00 43.91           C  
ATOM   1654  CE1 TYR H 214      13.376  14.798  43.844  1.00 47.04           C  
ATOM   1655  CE2 TYR H 214      14.167  12.612  44.328  1.00 47.25           C  
ATOM   1656  CZ  TYR H 214      13.629  13.802  44.757  1.00 47.95           C  
ATOM   1657  OH  TYR H 214      13.345  13.996  46.125  1.00 56.47           O  
ATOM   1658  C   TYR H 214      16.335  13.399  38.982  1.00 28.89           C  
ATOM   1659  O   TYR H 214      15.866  13.970  38.001  1.00 28.31           O  
ATOM   1660  N   TRP H 215      17.227  12.390  38.852  1.00 27.40           N  
ATOM   1661  CA  TRP H 215      17.722  12.047  37.539  1.00 23.18           C  
ATOM   1662  CB  TRP H 215      19.253  12.179  37.425  1.00 20.74           C  
ATOM   1663  CG  TRP H 215      19.775  13.596  37.452  1.00 21.20           C  
ATOM   1664  CD2 TRP H 215      20.571  14.184  36.410  1.00 19.89           C  
ATOM   1665  CD1 TRP H 215      19.663  14.542  38.429  1.00 18.87           C  
ATOM   1666  NE1 TRP H 215      20.326  15.686  38.056  1.00 19.36           N  
ATOM   1667  CE2 TRP H 215      20.892  15.478  36.817  1.00 18.68           C  
ATOM   1668  CE3 TRP H 215      21.004  13.683  35.215  1.00 20.15           C  
ATOM   1669  CZ2 TRP H 215      21.656  16.294  36.031  1.00 20.04           C  
ATOM   1670  CZ3 TRP H 215      21.766  14.513  34.423  1.00 20.83           C  
ATOM   1671  CH2 TRP H 215      22.085  15.793  34.823  1.00 19.19           C  
ATOM   1672  C   TRP H 215      17.388  10.620  37.218  1.00 24.17           C  
ATOM   1673  O   TRP H 215      17.281   9.771  38.100  1.00 24.97           O  
ATOM   1674  N   GLY H 216      17.206  10.326  35.913  1.00 23.35           N  
ATOM   1675  CA  GLY H 216      16.919   8.988  35.482  1.00 23.05           C  
ATOM   1676  C   GLY H 216      18.229   8.261  35.391  1.00 23.47           C  
ATOM   1677  O   GLY H 216      19.291   8.852  35.568  1.00 23.37           O  
ATOM   1678  N   GLN H 217      18.168   6.947  35.095  1.00 23.01           N  
ATOM   1679  CA  GLN H 217      19.310   6.072  35.011  1.00 24.47           C  
ATOM   1680  CB  GLN H 217      18.956   4.623  34.641  1.00 27.89           C  
ATOM   1681  CG  GLN H 217      17.757   4.034  35.371  1.00 32.67           C  
ATOM   1682  CD  GLN H 217      16.536   4.334  34.511  1.00 37.22           C  
ATOM   1683  OE1 GLN H 217      16.011   5.446  34.519  1.00 39.20           O  
ATOM   1684  NE2 GLN H 217      16.079   3.315  33.734  1.00 39.24           N  
ATOM   1685  C   GLN H 217      20.151   6.493  33.853  1.00 22.48           C  
ATOM   1686  O   GLN H 217      21.370   6.335  33.864  1.00 25.13           O  
ATOM   1687  N   GLY H 218      19.501   6.978  32.782  1.00 20.80           N  
ATOM   1688  CA  GLY H 218      20.215   7.347  31.598  1.00 18.84           C  
ATOM   1689  C   GLY H 218      20.041   6.246  30.601  1.00 19.92           C  
ATOM   1690  O   GLY H 218      19.806   5.093  30.962  1.00 20.80           O  
ATOM   1691  N   THR H 219      20.130   6.603  29.302  1.00 20.11           N  
ATOM   1692  CA  THR H 219      20.029   5.646  28.236  1.00 21.30           C  
ATOM   1693  CB  THR H 219      18.796   5.814  27.386  1.00 21.07           C  
ATOM   1694  OG1 THR H 219      17.625   5.665  28.174  1.00 22.51           O  
ATOM   1695  CG2 THR H 219      18.810   4.762  26.264  1.00 18.38           C  
ATOM   1696  C   THR H 219      21.219   5.857  27.353  1.00 24.13           C  
ATOM   1697  O   THR H 219      21.573   6.989  27.033  1.00 24.74           O  
ATOM   1698  N   THR H 220      21.875   4.764  26.918  1.00 25.03           N  
ATOM   1699  CA  THR H 220      23.033   4.944  26.092  1.00 26.95           C  
ATOM   1700  CB  THR H 220      24.137   3.959  26.356  1.00 27.94           C  
ATOM   1701  OG1 THR H 220      25.296   4.320  25.620  1.00  0.00           O  
ATOM   1702  CG2 THR H 220      23.671   2.552  25.950  1.00  0.00           C  
ATOM   1703  C   THR H 220      22.618   4.802  24.666  1.00 27.00           C  
ATOM   1704  O   THR H 220      21.920   3.859  24.293  1.00 25.92           O  
ATOM   1705  N   LEU H 221      23.027   5.778  23.835  1.00 27.97           N  
ATOM   1706  CA  LEU H 221      22.695   5.770  22.442  1.00 29.96           C  
ATOM   1707  CB  LEU H 221      22.039   7.095  21.999  1.00 29.52           C  
ATOM   1708  CG  LEU H 221      21.630   7.210  20.513  1.00  0.00           C  
ATOM   1709  CD1 LEU H 221      22.840   7.288  19.564  1.00  0.00           C  
ATOM   1710  CD2 LEU H 221      20.626   6.113  20.135  1.00  0.00           C  
ATOM   1711  C   LEU H 221      23.979   5.617  21.697  1.00 31.82           C  
ATOM   1712  O   LEU H 221      24.897   6.426  21.846  1.00 32.10           O  
ATOM   1713  N   THR H 222      24.079   4.557  20.875  1.00 31.57           N  
ATOM   1714  CA  THR H 222      25.273   4.365  20.108  1.00 31.74           C  
ATOM   1715  CB  THR H 222      25.904   3.020  20.312  1.00 31.94           C  
ATOM   1716  OG1 THR H 222      26.242   2.837  21.679  1.00 32.02           O  
ATOM   1717  CG2 THR H 222      27.166   2.937  19.440  1.00 30.60           C  
ATOM   1718  C   THR H 222      24.880   4.450  18.670  1.00 32.09           C  
ATOM   1719  O   THR H 222      23.993   3.729  18.216  1.00 31.74           O  
ATOM   1720  N   VAL H 223      25.530   5.350  17.910  1.00 30.95           N  
ATOM   1721  CA  VAL H 223      25.186   5.470  16.524  1.00 33.61           C  
ATOM   1722  CB  VAL H 223      25.100   6.893  16.057  1.00 34.25           C  
ATOM   1723  CG1 VAL H 223      24.838   6.900  14.541  1.00 35.14           C  
ATOM   1724  CG2 VAL H 223      24.028   7.619  16.885  1.00 34.31           C  
ATOM   1725  C   VAL H 223      26.264   4.822  15.722  1.00 33.63           C  
ATOM   1726  O   VAL H 223      27.395   5.304  15.676  1.00 34.80           O  
ATOM   1727  N   SER H 224      25.936   3.699  15.058  1.00 32.36           N  
ATOM   1728  CA  SER H 224      26.933   3.062  14.252  1.00 32.11           C  
ATOM   1729  CB  SER H 224      27.860   2.124  15.046  1.00 34.67           C  
ATOM   1730  OG  SER H 224      27.125   1.028  15.570  1.00 36.36           O  
ATOM   1731  C   SER H 224      26.233   2.235  13.225  1.00 31.71           C  
ATOM   1732  O   SER H 224      25.142   1.718  13.459  1.00 32.25           O  
ATOM   1733  N   ALA H 225      26.858   2.093  12.041  1.00 32.38           N  
ATOM   1734  CA  ALA H 225      26.266   1.312  10.998  1.00 33.19           C  
ATOM   1735  CB  ALA H 225      26.128   2.078   9.671  1.00 32.88           C  
ATOM   1736  C   ALA H 225      27.195   0.132  10.752  1.00 34.06           C  
ATOM   1737  O   ALA H 225      27.915  -0.261  11.708  1.00 35.29           O  
ATOM   1738  OXT ALA H 225      27.197  -0.390   9.605  1.00  0.00           O1-
TER    1739      ALA H 225 
CONECT  159  705
CONECT  705  159
CONECT 1021 1614
CONECT 1614 1021
END
