# Supplementary material for: Fully automated antibody structure prediction using BIOVIA tools: Validation study
Source: PLoS One. 2017 May 18;12(5):e0177923. doi: 10.1371/journal.pone.0177923 (PMC5436848; doi:10.1371/journal.pone.0177923)
Supplement: S3 Dataset — Predicted structures using the Top5 framework method, Chothia CDR definition with canonical filtering, using up to 5 CDR templates rather than the default 3, and generating 10 CDR models. (ZIP) [file pone.0177923.s005.zip › 4OM1_LH_FV_FinalModel.pdb]

REMARK   Accelrys Discovery Studio PDB file
REMARK   Created:  2015-11-30T15:35:11Z
SSBOND   1 CYS L   23    CYS L   86                                     
SSBOND   2 CYS H  123    CYS H  197                                     
SSBOND   3 CYS H  133    CYS H  203                                     
ATOM      1  N   GLU L   1      33.990  27.054  27.471  1.00136.67           N1+
ATOM      2  CA  GLU L   1      33.160  27.045  26.245  1.00133.38           C  
ATOM      3  CB  GLU L   1      32.742  25.602  25.928  1.00131.74           C  
ATOM      4  CG  GLU L   1      32.064  25.446  24.567  1.00136.92           C  
ATOM      5  CD  GLU L   1      33.134  25.646  23.504  1.00142.83           C  
ATOM      6  OE1 GLU L   1      33.667  26.784  23.414  1.00143.55           O  
ATOM      7  OE2 GLU L   1      33.438  24.665  22.776  1.00144.28           O1-
ATOM      8  C   GLU L   1      31.928  27.860  26.476  1.00128.74           C  
ATOM      9  O   GLU L   1      31.254  28.276  25.535  1.00134.55           O  
ATOM     10  N   ILE L   2      31.642  28.127  27.766  1.00115.33           N  
ATOM     11  CA  ILE L   2      30.479  28.833  28.216  1.00112.26           C  
ATOM     12  CB  ILE L   2      29.458  27.944  28.857  1.00 99.79           C  
ATOM     13  CG1 ILE L   2      30.097  27.162  30.014  1.00 99.47           C  
ATOM     14  CG2 ILE L   2      28.798  27.076  27.781  1.00105.39           C  
ATOM     15  CD1 ILE L   2      29.091  26.373  30.844  1.00 91.53           C  
ATOM     16  C   ILE L   2      30.906  29.829  29.245  1.00112.43           C  
ATOM     17  O   ILE L   2      32.060  30.262  29.286  1.00111.21           O  
ATOM     18  N   VAL L   3      29.897  30.296  30.007  1.00112.19           N  
ATOM     19  CA  VAL L   3      29.973  31.236  31.087  1.00110.71           C  
ATOM     20  CB  VAL L   3      28.620  31.744  31.474  1.00111.14           C  
ATOM     21  CG1 VAL L   3      27.999  32.434  30.249  1.00105.22           C  
ATOM     22  CG2 VAL L   3      27.792  30.570  32.019  1.00110.70           C  
ATOM     23  C   VAL L   3      30.590  30.632  32.319  1.00101.68           C  
ATOM     24  O   VAL L   3      31.201  31.339  33.116  1.00102.75           O  
ATOM     25  N   LEU L   4      30.413  29.314  32.545  1.00 92.44           N  
ATOM     26  CA  LEU L   4      30.861  28.719  33.777  1.00 84.63           C  
ATOM     27  CB  LEU L   4      29.994  27.523  34.206  1.00 75.71           C  
ATOM     28  CG  LEU L   4      28.534  27.892  34.527  1.00 70.07           C  
ATOM     29  CD1 LEU L   4      27.730  26.651  34.944  1.00 72.36           C  
ATOM     30  CD2 LEU L   4      28.460  29.015  35.574  1.00 74.37           C  
ATOM     31  C   LEU L   4      32.258  28.201  33.640  1.00 90.76           C  
ATOM     32  O   LEU L   4      32.550  27.387  32.766  1.00 93.01           O  
ATOM     33  N   THR L   5      33.161  28.659  34.535  1.00 92.02           N  
ATOM     34  CA  THR L   5      34.521  28.201  34.524  1.00 93.12           C  
ATOM     35  CB  THR L   5      35.512  29.322  34.411  1.00103.03           C  
ATOM     36  OG1 THR L   5      35.276  30.058  33.219  1.00107.84           O  
ATOM     37  CG2 THR L   5      36.933  28.732  34.393  1.00104.67           C  
ATOM     38  C   THR L   5      34.763  27.507  35.830  1.00 87.99           C  
ATOM     39  O   THR L   5      34.666  28.114  36.896  1.00 91.64           O  
ATOM     40  N   GLN L   6      35.107  26.204  35.776  1.00 82.15           N  
ATOM     41  CA  GLN L   6      35.278  25.441  36.979  1.00 82.67           C  
ATOM     42  CB  GLN L   6      34.402  24.176  36.973  1.00 81.26           C  
ATOM     43  CG  GLN L   6      34.411  23.381  38.277  1.00 79.73           C  
ATOM     44  CD  GLN L   6      33.453  22.209  38.105  1.00 81.33           C  
ATOM     45  OE1 GLN L   6      32.699  22.146  37.135  1.00 84.97           O  
ATOM     46  NE2 GLN L   6      33.479  21.254  39.073  1.00 80.79           N  
ATOM     47  C   GLN L   6      36.714  25.027  37.088  1.00 88.86           C  
ATOM     48  O   GLN L   6      37.348  24.688  36.091  1.00 93.63           O  
ATOM     49  N   SER L   7      37.274  25.074  38.317  1.00 89.17           N  
ATOM     50  CA  SER L   7      38.644  24.685  38.530  1.00 91.11           C  
ATOM     51  CB  SER L   7      39.631  25.865  38.529  1.00 91.86           C  
ATOM     52  OG  SER L   7      39.653  26.504  37.261  1.00 97.08           O  
ATOM     53  C   SER L   7      38.731  24.084  39.896  1.00 92.41           C  
ATOM     54  O   SER L   7      37.896  24.378  40.753  1.00 96.12           O  
ATOM     55  N   PRO L   8      39.705  23.246  40.158  1.00 88.38           N  
ATOM     56  CA  PRO L   8      40.688  22.820  39.194  1.00 86.37           C  
ATOM     57  CD  PRO L   8      40.191  23.106  41.521  1.00 85.20           C  
ATOM     58  CB  PRO L   8      41.924  22.409  39.998  1.00 87.11           C  
ATOM     59  CG  PRO L   8      41.389  22.153  41.416  1.00 87.05           C  
ATOM     60  C   PRO L   8      40.132  21.684  38.397  1.00 88.18           C  
ATOM     61  O   PRO L   8      39.048  21.205  38.723  1.00 94.20           O  
ATOM     62  N   GLY L   9      40.840  21.267  37.328  1.00 86.76           N  
ATOM     63  CA  GLY L   9      40.410  20.159  36.526  1.00 88.98           C  
ATOM     64  C   GLY L   9      40.468  18.886  37.320  1.00 92.03           C  
ATOM     65  O   GLY L   9      39.539  18.082  37.274  1.00 92.97           O  
ATOM     66  N   THR L  10      41.570  18.655  38.066  1.00 91.10           N  
ATOM     67  CA  THR L  10      41.687  17.430  38.814  1.00 89.48           C  
ATOM     68  CB  THR L  10      42.683  16.462  38.243  1.00 91.84           C  
ATOM     69  OG1 THR L  10      43.965  17.067  38.162  1.00 94.47           O  
ATOM     70  CG2 THR L  10      42.212  16.005  36.854  1.00 89.17           C  
ATOM     71  C   THR L  10      42.141  17.746  40.202  1.00 90.27           C  
ATOM     72  O   THR L  10      42.837  18.732  40.436  1.00 93.35           O  
ATOM     73  N   LEU L  11      41.734  16.905  41.175  1.00 87.85           N  
ATOM     74  CA  LEU L  11      42.128  17.155  42.529  1.00 88.91           C  
ATOM     75  CB  LEU L  11      40.984  17.800  43.333  1.00 85.44           C  
ATOM     76  CG  LEU L  11      41.379  18.329  44.719  1.00 89.80           C  
ATOM     77  CD1 LEU L  11      42.432  19.444  44.604  1.00 90.10           C  
ATOM     78  CD2 LEU L  11      40.139  18.783  45.504  1.00 87.58           C  
ATOM     79  C   LEU L  11      42.476  15.830  43.136  1.00 93.77           C  
ATOM     80  O   LEU L  11      41.635  14.937  43.224  1.00 96.77           O  
ATOM     81  N   SER L  12      43.737  15.659  43.583  1.00 94.39           N  
ATOM     82  CA  SER L  12      44.108  14.386  44.131  1.00 93.35           C  
ATOM     83  CB  SER L  12      45.416  13.857  43.522  1.00 97.13           C  
ATOM     84  OG  SER L  12      45.586  12.484  43.831  1.00101.40           O  
ATOM     85  C   SER L  12      44.291  14.572  45.609  1.00 96.43           C  
ATOM     86  O   SER L  12      45.174  15.309  46.048  1.00 98.03           O  
ATOM     87  N   LEU L  13      43.449  13.894  46.420  1.00 97.70           N  
ATOM     88  CA  LEU L  13      43.506  14.089  47.844  1.00 99.24           C  
ATOM     89  CB  LEU L  13      42.350  14.960  48.369  1.00 96.03           C  
ATOM     90  CG  LEU L  13      42.387  16.407  47.857  1.00 98.86           C  
ATOM     91  CD1 LEU L  13      41.214  17.229  48.413  1.00 99.49           C  
ATOM     92  CD2 LEU L  13      43.749  17.061  48.142  1.00102.01           C  
ATOM     93  C   LEU L  13      43.393  12.770  48.542  1.00 99.20           C  
ATOM     94  O   LEU L  13      42.930  11.783  47.975  1.00 96.06           O  
ATOM     95  N   SER L  14      43.855  12.729  49.808  1.00101.98           N  
ATOM     96  CA  SER L  14      43.765  11.549  50.619  1.00104.69           C  
ATOM     97  CB  SER L  14      44.936  11.403  51.606  1.00109.57           C  
ATOM     98  OG  SER L  14      46.162  11.311  50.897  1.00114.29           O  
ATOM     99  C   SER L  14      42.519  11.672  51.438  1.00102.74           C  
ATOM    100  O   SER L  14      42.002  12.770  51.639  1.00102.72           O  
ATOM    101  N   PRO L  15      42.016  10.575  51.929  1.00 99.36           N  
ATOM    102  CA  PRO L  15      40.831  10.661  52.728  1.00 96.53           C  
ATOM    103  CD  PRO L  15      42.108   9.306  51.225  1.00 99.11           C  
ATOM    104  CB  PRO L  15      40.347   9.225  52.906  1.00 94.45           C  
ATOM    105  CG  PRO L  15      40.846   8.521  51.628  1.00 95.54           C  
ATOM    106  C   PRO L  15      41.141  11.387  53.994  1.00101.12           C  
ATOM    107  O   PRO L  15      42.189  11.135  54.584  1.00107.78           O  
ATOM    108  N   GLY L  16      40.232  12.276  54.440  1.00 96.39           N  
ATOM    109  CA  GLY L  16      40.445  13.015  55.649  1.00 98.28           C  
ATOM    110  C   GLY L  16      40.766  14.441  55.312  1.00102.30           C  
ATOM    111  O   GLY L  16      40.581  15.331  56.139  1.00104.17           O  
ATOM    112  N   GLU L  17      41.245  14.701  54.083  1.00103.48           N  
ATOM    113  CA  GLU L  17      41.576  16.041  53.685  1.00107.03           C  
ATOM    114  CB  GLU L  17      42.579  16.102  52.518  1.00109.13           C  
ATOM    115  CG  GLU L  17      43.982  15.642  52.918  1.00120.39           C  
ATOM    116  CD  GLU L  17      44.890  15.731  51.700  1.00122.19           C  
ATOM    117  OE1 GLU L  17      45.058  16.861  51.168  1.00121.93           O  
ATOM    118  OE2 GLU L  17      45.431  14.670  51.288  1.00125.60           O1-
ATOM    119  C   GLU L  17      40.311  16.717  53.258  1.00103.30           C  
ATOM    120  O   GLU L  17      39.251  16.096  53.230  1.00 97.48           O  
ATOM    121  N   THR L  18      40.381  18.035  52.969  1.00100.77           N  
ATOM    122  CA  THR L  18      39.207  18.746  52.546  1.00 99.35           C  
ATOM    123  CB  THR L  18      38.952  19.999  53.333  1.00101.87           C  
ATOM    124  OG1 THR L  18      40.021  20.916  53.156  1.00109.64           O  
ATOM    125  CG2 THR L  18      38.815  19.630  54.820  1.00101.08           C  
ATOM    126  C   THR L  18      39.398  19.153  51.116  1.00 94.12           C  
ATOM    127  O   THR L  18      40.464  19.630  50.731  1.00 90.23           O  
ATOM    128  N   ALA L  19      38.349  18.976  50.284  1.00 91.51           N  
ATOM    129  CA  ALA L  19      38.462  19.308  48.893  1.00 88.34           C  
ATOM    130  CB  ALA L  19      37.837  18.253  47.961  1.00 80.25           C  
ATOM    131  C   ALA L  19      37.745  20.598  48.646  1.00 90.93           C  
ATOM    132  O   ALA L  19      36.620  20.797  49.101  1.00 94.55           O  
ATOM    133  N   ILE L  20      38.405  21.523  47.916  1.00 89.79           N  
ATOM    134  CA  ILE L  20      37.804  22.791  47.617  1.00 89.12           C  
ATOM    135  CB  ILE L  20      38.626  23.947  48.110  1.00 86.52           C  
ATOM    136  CG1 ILE L  20      38.828  23.868  49.632  1.00 91.19           C  
ATOM    137  CG2 ILE L  20      37.944  25.246  47.648  1.00 83.15           C  
ATOM    138  CD1 ILE L  20      37.534  23.974  50.433  1.00 94.89           C  
ATOM    139  C   ILE L  20      37.746  22.924  46.124  1.00 90.10           C  
ATOM    140  O   ILE L  20      38.781  23.001  45.465  1.00 96.71           O  
ATOM    141  N   ILE L  21      36.525  22.984  45.555  1.00 82.87           N  
ATOM    142  CA  ILE L  21      36.362  23.116  44.131  1.00 79.66           C  
ATOM    143  CB  ILE L  21      35.459  22.080  43.527  1.00 78.49           C  
ATOM    144  CG1 ILE L  21      35.962  20.657  43.781  1.00 79.13           C  
ATOM    145  CG2 ILE L  21      35.328  22.395  42.035  1.00 73.84           C  
ATOM    146  CD1 ILE L  21      34.933  19.597  43.394  1.00 84.57           C  
ATOM    147  C   ILE L  21      35.666  24.421  43.899  1.00 79.40           C  
ATOM    148  O   ILE L  21      34.765  24.783  44.653  1.00 79.04           O  
ATOM    149  N   SER L  22      36.055  25.167  42.843  1.00 78.47           N  
ATOM    150  CA  SER L  22      35.451  26.457  42.643  1.00 85.22           C  
ATOM    151  CB  SER L  22      36.444  27.620  42.814  1.00 92.27           C  
ATOM    152  OG  SER L  22      37.517  27.489  41.894  1.00100.49           O  
ATOM    153  C   SER L  22      34.845  26.559  41.273  1.00 82.66           C  
ATOM    154  O   SER L  22      35.217  25.838  40.349  1.00 84.13           O  
ATOM    155  N   CYS L  23      33.849  27.464  41.128  1.00 81.96           N  
ATOM    156  CA  CYS L  23      33.185  27.668  39.869  1.00 82.27           C  
ATOM    157  CB  CYS L  23      31.874  26.835  39.784  1.00 80.06           C  
ATOM    158  SG  CYS L  23      30.954  26.942  38.216  1.00117.04           S  
ATOM    159  C   CYS L  23      32.882  29.139  39.760  1.00 85.69           C  
ATOM    160  O   CYS L  23      32.225  29.713  40.625  1.00 92.30           O  
ATOM    161  N   ARG L  24      33.369  29.810  38.692  1.00 84.55           N  
ATOM    162  CA  ARG L  24      33.086  31.218  38.590  1.00 92.74           C  
ATOM    163  CB  ARG L  24      34.304  32.104  38.291  1.00103.03           C  
ATOM    164  CG  ARG L  24      34.955  31.819  36.944  1.00116.54           C  
ATOM    165  CD  ARG L  24      36.183  32.688  36.678  1.00129.31           C  
ATOM    166  NE  ARG L  24      35.721  34.094  36.520  1.00139.01           N  
ATOM    167  CZ  ARG L  24      36.630  35.109  36.598  1.00144.97           C  
ATOM    168  NH1 ARG L  24      37.938  34.823  36.858  1.00146.43           N1+
ATOM    169  NH2 ARG L  24      36.234  36.402  36.414  1.00145.41           N  
ATOM    170  C   ARG L  24      32.101  31.420  37.488  1.00 90.97           C  
ATOM    171  O   ARG L  24      32.205  30.807  36.427  1.00 91.61           O  
ATOM    172  N   THR L  25      31.105  32.297  37.724  1.00 91.73           N  
ATOM    173  CA  THR L  25      30.066  32.508  36.758  1.00 90.69           C  
ATOM    174  CB  THR L  25      28.738  31.999  37.230  1.00 91.37           C  
ATOM    175  OG1 THR L  25      27.743  32.221  36.245  1.00101.04           O  
ATOM    176  CG2 THR L  25      28.373  32.698  38.551  1.00 85.73           C  
ATOM    177  C   THR L  25      29.940  33.969  36.437  1.00 98.13           C  
ATOM    178  O   THR L  25      30.139  34.832  37.290  1.00101.07           O  
ATOM    179  N   SER L  26      29.665  34.248  35.149  1.00102.57           N  
ATOM    180  CA  SER L  26      29.511  35.565  34.607  1.00106.59           C  
ATOM    181  CB  SER L  26      29.622  35.561  33.076  1.00108.14           C  
ATOM    182  OG  SER L  26      29.467  36.881  32.582  1.00111.50           O  
ATOM    183  C   SER L  26      28.171  36.141  34.958  1.00109.63           C  
ATOM    184  O   SER L  26      28.035  37.356  35.098  1.00112.72           O  
ATOM    185  N   GLN L  27      27.133  35.290  35.092  1.00108.46           N  
ATOM    186  CA  GLN L  27      25.825  35.816  35.354  1.00111.32           C  
ATOM    187  CB  GLN L  27      24.783  35.442  34.288  1.00114.81           C  
ATOM    188  CG  GLN L  27      23.523  36.301  34.369  1.00120.77           C  
ATOM    189  CD  GLN L  27      23.917  37.728  34.002  1.00126.98           C  
ATOM    190  OE1 GLN L  27      25.073  38.004  33.682  1.00132.52           O  
ATOM    191  NE2 GLN L  27      22.932  38.663  34.051  1.00121.42           N  
ATOM    192  C   GLN L  27      25.370  35.288  36.681  1.00110.24           C  
ATOM    193  O   GLN L  27      26.072  34.522  37.334  1.00109.05           O  
ATOM    194  N   TYR L  28      24.169  35.703  37.119  1.00111.43           N  
ATOM    195  CA  TYR L  28      23.634  35.372  38.410  1.00112.87           C  
ATOM    196  CB  TYR L  28      23.204  36.661  39.143  1.00120.23           C  
ATOM    197  CG  TYR L  28      22.265  36.400  40.271  1.00156.95           C  
ATOM    198  CD1 TYR L  28      22.701  35.955  41.496  1.00164.31           C  
ATOM    199  CD2 TYR L  28      20.922  36.638  40.093  1.00158.98           C  
ATOM    200  CE1 TYR L  28      21.802  35.735  42.515  1.00167.89           C  
ATOM    201  CE2 TYR L  28      20.020  36.422  41.105  1.00161.50           C  
ATOM    202  CZ  TYR L  28      20.460  35.966  42.322  1.00165.79           C  
ATOM    203  OH  TYR L  28      19.532  35.743  43.365  1.00167.73           O  
ATOM    204  C   TYR L  28      22.446  34.485  38.213  1.00109.45           C  
ATOM    205  O   TYR L  28      21.665  34.662  37.280  1.00108.74           O  
ATOM    206  N   GLY L  29      22.313  33.465  39.082  1.00104.29           N  
ATOM    207  CA  GLY L  29      21.219  32.541  39.006  1.00 89.39           C  
ATOM    208  C   GLY L  29      21.520  31.471  40.000  1.00 80.54           C  
ATOM    209  O   GLY L  29      22.650  31.363  40.471  1.00 81.57           O  
ATOM    210  N   SER L  30      20.522  30.632  40.336  1.00 76.54           N  
ATOM    211  CA  SER L  30      20.774  29.620  41.317  1.00 77.82           C  
ATOM    212  CB  SER L  30      19.549  28.740  41.624  1.00 84.48           C  
ATOM    213  OG  SER L  30      18.525  29.517  42.225  1.00 94.98           O  
ATOM    214  C   SER L  30      21.843  28.730  40.779  1.00 76.80           C  
ATOM    215  O   SER L  30      21.777  28.278  39.638  1.00 77.05           O  
ATOM    216  N   LEU L  31      22.871  28.453  41.599  1.00 75.37           N  
ATOM    217  CA  LEU L  31      23.934  27.608  41.135  1.00 66.94           C  
ATOM    218  CB  LEU L  31      25.317  28.299  41.199  1.00 64.21           C  
ATOM    219  CG  LEU L  31      26.520  27.462  40.717  1.00 67.53           C  
ATOM    220  CD1 LEU L  31      27.762  28.348  40.526  1.00 76.20           C  
ATOM    221  CD2 LEU L  31      26.832  26.300  41.671  1.00 63.36           C  
ATOM    222  C   LEU L  31      23.904  26.360  41.970  1.00 65.99           C  
ATOM    223  O   LEU L  31      23.687  26.411  43.180  1.00 69.75           O  
ATOM    224  N   ALA L  32      24.109  25.192  41.322  1.00 60.86           N  
ATOM    225  CA  ALA L  32      24.010  23.940  42.021  1.00 60.60           C  
ATOM    226  CB  ALA L  32      22.778  23.114  41.615  1.00 58.18           C  
ATOM    227  C   ALA L  32      25.220  23.102  41.735  1.00 62.94           C  
ATOM    228  O   ALA L  32      25.955  23.347  40.779  1.00 66.20           O  
ATOM    229  N   TRP L  33      25.471  22.090  42.596  1.00 63.70           N  
ATOM    230  CA  TRP L  33      26.603  21.220  42.419  1.00 63.01           C  
ATOM    231  CB  TRP L  33      27.602  21.283  43.586  1.00 63.64           C  
ATOM    232  CG  TRP L  33      28.269  22.629  43.742  1.00 68.67           C  
ATOM    233  CD2 TRP L  33      29.501  23.004  43.105  1.00 69.93           C  
ATOM    234  CD1 TRP L  33      27.867  23.710  44.470  1.00 75.43           C  
ATOM    235  NE1 TRP L  33      28.769  24.737  44.324  1.00 74.55           N  
ATOM    236  CE2 TRP L  33      29.781  24.315  43.488  1.00 70.04           C  
ATOM    237  CE3 TRP L  33      30.332  22.311  42.271  1.00 68.18           C  
ATOM    238  CZ2 TRP L  33      30.900  24.957  43.039  1.00 76.16           C  
ATOM    239  CZ3 TRP L  33      31.459  22.961  41.820  1.00 72.05           C  
ATOM    240  CH2 TRP L  33      31.737  24.258  42.196  1.00 74.01           C  
ATOM    241  C   TRP L  33      26.110  19.803  42.340  1.00 64.86           C  
ATOM    242  O   TRP L  33      25.150  19.431  43.015  1.00 68.95           O  
ATOM    243  N   TYR L  34      26.767  18.971  41.501  1.00 62.78           N  
ATOM    244  CA  TYR L  34      26.362  17.598  41.345  1.00 59.53           C  
ATOM    245  CB  TYR L  34      25.811  17.265  39.945  1.00 56.19           C  
ATOM    246  CG  TYR L  34      24.556  18.038  39.720  1.00 58.15           C  
ATOM    247  CD1 TYR L  34      24.594  19.298  39.168  1.00 56.12           C  
ATOM    248  CD2 TYR L  34      23.339  17.498  40.062  1.00 60.17           C  
ATOM    249  CE1 TYR L  34      23.435  20.009  38.960  1.00 56.42           C  
ATOM    250  CE2 TYR L  34      22.176  18.203  39.857  1.00 60.28           C  
ATOM    251  CZ  TYR L  34      22.222  19.459  39.305  1.00 59.42           C  
ATOM    252  OH  TYR L  34      21.025  20.179  39.096  1.00 61.45           O  
ATOM    253  C   TYR L  34      27.546  16.697  41.551  1.00 63.26           C  
ATOM    254  O   TYR L  34      28.684  17.069  41.263  1.00 70.42           O  
ATOM    255  N   GLN L  35      27.296  15.476  42.078  1.00 65.86           N  
ATOM    256  CA  GLN L  35      28.348  14.509  42.276  1.00 64.62           C  
ATOM    257  CB  GLN L  35      28.408  13.962  43.713  1.00 67.61           C  
ATOM    258  CG  GLN L  35      29.517  12.928  43.932  1.00 72.07           C  
ATOM    259  CD  GLN L  35      29.275  12.255  45.277  1.00 85.60           C  
ATOM    260  OE1 GLN L  35      28.205  12.389  45.870  1.00 86.88           O  
ATOM    261  NE2 GLN L  35      30.290  11.497  45.770  1.00 95.23           N  
ATOM    262  C   GLN L  35      28.072  13.319  41.410  1.00 67.53           C  
ATOM    263  O   GLN L  35      26.957  12.800  41.387  1.00 71.99           O  
ATOM    264  N   GLN L  36      29.092  12.845  40.667  1.00 68.10           N  
ATOM    265  CA  GLN L  36      28.877  11.687  39.850  1.00 71.08           C  
ATOM    266  CB  GLN L  36      29.026  11.963  38.343  1.00 68.17           C  
ATOM    267  CG  GLN L  36      28.793  10.728  37.469  1.00 75.34           C  
ATOM    268  CD  GLN L  36      28.971  11.138  36.013  1.00 78.91           C  
ATOM    269  OE1 GLN L  36      29.696  12.082  35.705  1.00 83.49           O  
ATOM    270  NE2 GLN L  36      28.290  10.412  35.086  1.00 75.10           N  
ATOM    271  C   GLN L  36      29.897  10.652  40.215  1.00 79.17           C  
ATOM    272  O   GLN L  36      31.084  10.812  39.937  1.00 85.90           O  
ATOM    273  N   ARG L  37      29.442   9.559  40.861  1.00 79.97           N  
ATOM    274  CA  ARG L  37      30.305   8.468  41.206  1.00 82.55           C  
ATOM    275  CB  ARG L  37      29.850   7.704  42.469  1.00 86.82           C  
ATOM    276  CG  ARG L  37      28.388   7.260  42.454  1.00 95.20           C  
ATOM    277  CD  ARG L  37      27.429   8.329  42.989  1.00111.00           C  
ATOM    278  NE  ARG L  37      27.735   8.552  44.433  1.00122.58           N  
ATOM    279  CZ  ARG L  37      26.887   8.087  45.396  1.00129.09           C  
ATOM    280  NH1 ARG L  37      25.750   7.420  45.043  1.00127.03           N1+
ATOM    281  NH2 ARG L  37      27.166   8.302  46.716  1.00132.12           N  
ATOM    282  C   ARG L  37      30.421   7.575  40.013  1.00 86.56           C  
ATOM    283  O   ARG L  37      29.580   7.589  39.112  1.00 88.58           O  
ATOM    284  N   PRO L  38      31.471   6.802  39.970  1.00 92.22           N  
ATOM    285  CA  PRO L  38      31.706   6.030  38.788  1.00 94.85           C  
ATOM    286  CD  PRO L  38      32.708   7.136  40.657  1.00 94.04           C  
ATOM    287  CB  PRO L  38      33.096   5.424  38.959  1.00 97.59           C  
ATOM    288  CG  PRO L  38      33.823   6.468  39.830  1.00 96.57           C  
ATOM    289  C   PRO L  38      30.620   5.066  38.442  1.00 95.59           C  
ATOM    290  O   PRO L  38      30.279   4.205  39.253  1.00 98.33           O  
ATOM    291  N   GLY L  39      30.084   5.195  37.214  1.00 92.61           N  
ATOM    292  CA  GLY L  39      29.108   4.282  36.702  1.00 95.18           C  
ATOM    293  C   GLY L  39      27.740   4.613  37.211  1.00 97.42           C  
ATOM    294  O   GLY L  39      26.785   3.898  36.910  1.00 98.74           O  
ATOM    295  N   GLN L  40      27.579   5.702  37.983  1.00 94.69           N  
ATOM    296  CA  GLN L  40      26.254   5.950  38.474  1.00 89.69           C  
ATOM    297  CB  GLN L  40      26.121   5.877  40.005  1.00 93.09           C  
ATOM    298  CG  GLN L  40      26.320   4.451  40.525  1.00102.40           C  
ATOM    299  CD  GLN L  40      25.946   4.411  41.997  1.00115.55           C  
ATOM    300  OE1 GLN L  40      25.840   5.443  42.656  1.00118.98           O  
ATOM    301  NE2 GLN L  40      25.727   3.180  42.531  1.00118.94           N  
ATOM    302  C   GLN L  40      25.783   7.289  38.006  1.00 84.05           C  
ATOM    303  O   GLN L  40      26.535   8.057  37.408  1.00 84.12           O  
ATOM    304  N   ALA L  41      24.483   7.574  38.229  1.00 75.71           N  
ATOM    305  CA  ALA L  41      23.889   8.814  37.815  1.00 71.09           C  
ATOM    306  CB  ALA L  41      22.351   8.784  37.810  1.00 70.02           C  
ATOM    307  C   ALA L  41      24.321   9.897  38.755  1.00 73.60           C  
ATOM    308  O   ALA L  41      24.646   9.642  39.912  1.00 81.28           O  
ATOM    309  N   PRO L  42      24.320  11.113  38.272  1.00 72.75           N  
ATOM    310  CA  PRO L  42      24.729  12.237  39.071  1.00 68.10           C  
ATOM    311  CD  PRO L  42      24.496  11.356  36.848  1.00 74.20           C  
ATOM    312  CB  PRO L  42      24.842  13.412  38.101  1.00 65.87           C  
ATOM    313  CG  PRO L  42      25.150  12.745  36.748  1.00 69.52           C  
ATOM    314  C   PRO L  42      23.742  12.473  40.170  1.00 70.53           C  
ATOM    315  O   PRO L  42      22.587  12.076  40.023  1.00 72.62           O  
ATOM    316  N   ARG L  43      24.175  13.089  41.292  1.00 70.04           N  
ATOM    317  CA  ARG L  43      23.256  13.359  42.356  1.00 68.23           C  
ATOM    318  CB  ARG L  43      23.525  12.556  43.639  1.00 70.88           C  
ATOM    319  CG  ARG L  43      24.884  12.854  44.268  1.00 82.65           C  
ATOM    320  CD  ARG L  43      25.225  11.942  45.447  1.00 97.61           C  
ATOM    321  NE  ARG L  43      24.218  12.180  46.517  1.00109.69           N  
ATOM    322  CZ  ARG L  43      24.365  11.574  47.732  1.00117.54           C  
ATOM    323  NH1 ARG L  43      25.445  10.775  47.969  1.00115.82           N1+
ATOM    324  NH2 ARG L  43      23.431  11.771  48.708  1.00122.81           N  
ATOM    325  C   ARG L  43      23.375  14.809  42.701  1.00 70.38           C  
ATOM    326  O   ARG L  43      24.446  15.400  42.579  1.00 75.27           O  
ATOM    327  N   LEU L  44      22.255  15.418  43.145  1.00 65.56           N  
ATOM    328  CA  LEU L  44      22.254  16.819  43.467  1.00 63.45           C  
ATOM    329  CB  LEU L  44      20.839  17.429  43.426  1.00 58.00           C  
ATOM    330  CG  LEU L  44      20.771  18.925  43.780  1.00 60.68           C  
ATOM    331  CD1 LEU L  44      21.560  19.780  42.777  1.00 60.46           C  
ATOM    332  CD2 LEU L  44      19.313  19.386  43.932  1.00 60.29           C  
ATOM    333  C   LEU L  44      22.776  16.970  44.863  1.00 72.00           C  
ATOM    334  O   LEU L  44      22.195  16.438  45.806  1.00 74.55           O  
ATOM    335  N   VAL L  45      23.976  17.575  45.002  1.00 69.44           N  
ATOM    336  CA  VAL L  45      24.596  17.859  46.269  1.00 68.35           C  
ATOM    337  CB  VAL L  45      26.087  17.977  46.152  1.00 61.66           C  
ATOM    338  CG1 VAL L  45      26.663  18.360  47.526  1.00 71.11           C  
ATOM    339  CG2 VAL L  45      26.636  16.659  45.587  1.00 59.70           C  
ATOM    340  C   VAL L  45      24.111  19.131  46.905  1.00 70.83           C  
ATOM    341  O   VAL L  45      23.714  19.146  48.069  1.00 70.98           O  
ATOM    342  N   ILE L  46      24.154  20.251  46.147  1.00 72.10           N  
ATOM    343  CA  ILE L  46      23.804  21.527  46.709  1.00 68.48           C  
ATOM    344  CB  ILE L  46      24.994  22.298  47.202  1.00 68.18           C  
ATOM    345  CG1 ILE L  46      25.672  21.536  48.352  1.00 70.93           C  
ATOM    346  CG2 ILE L  46      24.530  23.711  47.591  1.00 68.90           C  
ATOM    347  CD1 ILE L  46      27.027  22.111  48.755  1.00 76.41           C  
ATOM    348  C   ILE L  46      23.127  22.353  45.662  1.00 70.28           C  
ATOM    349  O   ILE L  46      23.421  22.231  44.474  1.00 75.84           O  
ATOM    350  N   TYR L  47      22.174  23.208  46.089  1.00 64.11           N  
ATOM    351  CA  TYR L  47      21.498  24.075  45.168  1.00 64.46           C  
ATOM    352  CB  TYR L  47      20.105  23.577  44.731  1.00 62.32           C  
ATOM    353  CG  TYR L  47      19.235  23.387  45.928  1.00 64.51           C  
ATOM    354  CD1 TYR L  47      19.335  22.244  46.685  1.00 65.74           C  
ATOM    355  CD2 TYR L  47      18.305  24.338  46.281  1.00 65.17           C  
ATOM    356  CE1 TYR L  47      18.532  22.055  47.785  1.00 67.46           C  
ATOM    357  CE2 TYR L  47      17.498  24.155  47.380  1.00 66.95           C  
ATOM    358  CZ  TYR L  47      17.611  23.012  48.135  1.00 71.71           C  
ATOM    359  OH  TYR L  47      16.785  22.819  49.261  1.00 77.26           O  
ATOM    360  C   TYR L  47      21.357  25.423  45.802  1.00 71.13           C  
ATOM    361  O   TYR L  47      21.477  25.567  47.017  1.00 76.55           O  
ATOM    362  N   SER L  48      21.112  26.448  44.961  1.00 75.65           N  
ATOM    363  CA  SER L  48      20.945  27.798  45.413  1.00 77.29           C  
ATOM    364  CB  SER L  48      19.873  27.935  46.508  1.00 76.90           C  
ATOM    365  OG  SER L  48      18.597  27.594  45.986  1.00 86.52           O  
ATOM    366  C   SER L  48      22.243  28.298  45.960  1.00 80.30           C  
ATOM    367  O   SER L  48      22.291  29.333  46.623  1.00 85.11           O  
ATOM    368  N   GLY L  49      23.337  27.561  45.701  1.00 77.15           N  
ATOM    369  CA  GLY L  49      24.645  28.032  46.048  1.00 75.34           C  
ATOM    370  C   GLY L  49      25.087  27.497  47.370  1.00 82.57           C  
ATOM    371  O   GLY L  49      26.262  27.163  47.528  1.00 84.01           O  
ATOM    372  N   SER L  50      24.180  27.387  48.363  1.00 82.86           N  
ATOM    373  CA  SER L  50      24.685  26.929  49.626  1.00 83.37           C  
ATOM    374  CB  SER L  50      25.066  28.093  50.558  1.00 86.65           C  
ATOM    375  OG  SER L  50      23.912  28.859  50.875  1.00 96.39           O  
ATOM    376  C   SER L  50      23.666  26.103  50.350  1.00 81.56           C  
ATOM    377  O   SER L  50      23.810  25.872  51.550  1.00 84.95           O  
ATOM    378  N   THR L  51      22.639  25.580  49.655  1.00 75.87           N  
ATOM    379  CA  THR L  51      21.671  24.809  50.382  1.00 73.71           C  
ATOM    380  CB  THR L  51      20.251  25.133  50.022  1.00 82.48           C  
ATOM    381  OG1 THR L  51      19.981  26.503  50.282  1.00 79.69           O  
ATOM    382  CG2 THR L  51      19.316  24.245  50.859  1.00 68.78           C  
ATOM    383  C   THR L  51      21.901  23.360  50.088  1.00 81.71           C  
ATOM    384  O   THR L  51      21.993  22.951  48.933  1.00 83.82           O  
ATOM    385  N   ARG L  52      22.010  22.542  51.156  1.00 81.77           N  
ATOM    386  CA  ARG L  52      22.255  21.133  50.990  1.00 83.41           C  
ATOM    387  CB  ARG L  52      22.848  20.439  52.227  1.00 87.19           C  
ATOM    388  CG  ARG L  52      24.284  20.854  52.547  1.00 90.20           C  
ATOM    389  CD  ARG L  52      24.927  20.000  53.640  1.00 92.80           C  
ATOM    390  NE  ARG L  52      24.049  20.085  54.840  1.00 95.52           N  
ATOM    391  CZ  ARG L  52      24.212  21.095  55.743  1.00101.44           C  
ATOM    392  NH1 ARG L  52      25.193  22.026  55.561  1.00102.26           N1+
ATOM    393  NH2 ARG L  52      23.389  21.176  56.828  1.00101.13           N  
ATOM    394  C   ARG L  52      20.975  20.430  50.667  1.00 79.09           C  
ATOM    395  O   ARG L  52      19.916  20.748  51.202  1.00 84.90           O  
ATOM    396  N   ALA L  53      21.053  19.449  49.748  1.00 76.11           N  
ATOM    397  CA  ALA L  53      19.901  18.690  49.353  1.00 74.91           C  
ATOM    398  CB  ALA L  53      19.878  18.356  47.855  1.00 74.07           C  
ATOM    399  C   ALA L  53      19.883  17.387  50.079  1.00 83.76           C  
ATOM    400  O   ALA L  53      20.886  17.012  50.688  1.00 94.16           O  
ATOM    401  N   ALA L  54      18.700  16.719  50.044  1.00 87.02           N  
ATOM    402  CA  ALA L  54      18.444  15.365  50.477  1.00 91.04           C  
ATOM    403  CB  ALA L  54      18.593  14.323  49.354  1.00 84.52           C  
ATOM    404  C   ALA L  54      19.325  14.972  51.594  1.00 96.36           C  
ATOM    405  O   ALA L  54      19.616  15.777  52.460  1.00100.73           O  
ATOM    406  N   GLY L  55      19.775  13.708  51.572  1.00 95.39           N  
ATOM    407  CA  GLY L  55      20.546  13.034  52.575  1.00 96.13           C  
ATOM    408  C   GLY L  55      21.850  13.716  52.872  1.00 98.33           C  
ATOM    409  O   GLY L  55      22.394  13.494  53.948  1.00103.98           O  
ATOM    410  N   ILE L  56      22.411  14.489  51.918  1.00 91.92           N  
ATOM    411  CA  ILE L  56      23.702  15.140  51.984  1.00 87.03           C  
ATOM    412  CB  ILE L  56      23.744  16.386  51.147  1.00 84.15           C  
ATOM    413  CG1 ILE L  56      23.320  16.067  49.706  1.00 80.14           C  
ATOM    414  CG2 ILE L  56      25.156  16.985  51.250  1.00 82.39           C  
ATOM    415  CD1 ILE L  56      24.198  15.014  49.036  1.00 75.32           C  
ATOM    416  C   ILE L  56      24.100  15.539  53.386  1.00 90.64           C  
ATOM    417  O   ILE L  56      23.375  16.235  54.095  1.00 91.68           O  
ATOM    418  N   PRO L  57      25.279  15.096  53.773  1.00 90.31           N  
ATOM    419  CA  PRO L  57      25.806  15.367  55.092  1.00 91.81           C  
ATOM    420  CD  PRO L  57      25.745  13.812  53.269  1.00 90.40           C  
ATOM    421  CB  PRO L  57      26.912  14.340  55.328  1.00 92.67           C  
ATOM    422  CG  PRO L  57      26.518  13.162  54.428  1.00 91.16           C  
ATOM    423  C   PRO L  57      26.308  16.773  55.239  1.00 96.63           C  
ATOM    424  O   PRO L  57      26.503  17.453  54.234  1.00 99.52           O  
ATOM    425  N   ASP L  58      26.551  17.202  56.495  1.00104.02           N  
ATOM    426  CA  ASP L  58      26.976  18.523  56.860  1.00108.62           C  
ATOM    427  CB  ASP L  58      27.133  18.700  58.381  1.00119.58           C  
ATOM    428  CG  ASP L  58      25.773  18.559  59.046  1.00132.68           C  
ATOM    429  OD1 ASP L  58      24.770  18.357  58.311  1.00137.52           O  
ATOM    430  OD2 ASP L  58      25.718  18.654  60.301  1.00136.85           O1-
ATOM    431  C   ASP L  58      28.327  18.788  56.281  1.00103.83           C  
ATOM    432  O   ASP L  58      28.698  19.937  56.051  1.00100.66           O  
ATOM    433  N   ARG L  59      29.113  17.728  56.042  1.00103.71           N  
ATOM    434  CA  ARG L  59      30.457  17.909  55.583  1.00100.08           C  
ATOM    435  CB  ARG L  59      31.276  16.605  55.556  1.00 97.00           C  
ATOM    436  CG  ARG L  59      30.648  15.434  54.810  1.00105.76           C  
ATOM    437  CD  ARG L  59      31.347  14.114  55.143  1.00108.54           C  
ATOM    438  NE  ARG L  59      30.535  13.006  54.572  1.00103.97           N  
ATOM    439  CZ  ARG L  59      30.666  12.703  53.250  1.00 97.10           C  
ATOM    440  NH1 ARG L  59      31.457  13.483  52.460  1.00 95.86           N1+
ATOM    441  NH2 ARG L  59      30.009  11.630  52.721  1.00 93.60           N  
ATOM    442  C   ARG L  59      30.490  18.644  54.274  1.00 99.38           C  
ATOM    443  O   ARG L  59      31.453  19.362  54.007  1.00 98.26           O  
ATOM    444  N   PHE L  60      29.467  18.475  53.409  1.00 91.31           N  
ATOM    445  CA  PHE L  60      29.427  19.207  52.169  1.00 87.84           C  
ATOM    446  CB  PHE L  60      28.474  18.587  51.131  1.00 86.24           C  
ATOM    447  CG  PHE L  60      28.987  17.240  50.754  1.00 86.81           C  
ATOM    448  CD1 PHE L  60      28.745  16.148  51.556  1.00 90.52           C  
ATOM    449  CD2 PHE L  60      29.700  17.064  49.591  1.00 84.58           C  
ATOM    450  CE1 PHE L  60      29.214  14.902  51.209  1.00 92.25           C  
ATOM    451  CE2 PHE L  60      30.171  15.819  49.238  1.00 86.78           C  
ATOM    452  CZ  PHE L  60      29.930  14.736  50.048  1.00 89.83           C  
ATOM    453  C   PHE L  60      28.899  20.585  52.461  1.00 90.29           C  
ATOM    454  O   PHE L  60      27.933  20.739  53.207  1.00 95.32           O  
ATOM    455  N   SER L  61      29.522  21.632  51.876  1.00 88.21           N  
ATOM    456  CA  SER L  61      29.068  22.975  52.130  1.00 86.72           C  
ATOM    457  CB  SER L  61      29.729  23.567  53.385  1.00 87.18           C  
ATOM    458  OG  SER L  61      29.267  24.885  53.618  1.00 97.66           O  
ATOM    459  C   SER L  61      29.435  23.842  50.957  1.00 85.95           C  
ATOM    460  O   SER L  61      30.457  23.619  50.310  1.00 86.90           O  
ATOM    461  N   GLY L  62      28.610  24.875  50.661  1.00 83.45           N  
ATOM    462  CA  GLY L  62      28.882  25.735  49.539  1.00 83.06           C  
ATOM    463  C   GLY L  62      28.899  27.155  50.020  1.00 85.88           C  
ATOM    464  O   GLY L  62      28.230  27.504  50.993  1.00 90.30           O  
ATOM    465  N   SER L  63      29.662  28.019  49.319  1.00 84.84           N  
ATOM    466  CA  SER L  63      29.804  29.385  49.731  1.00 92.15           C  
ATOM    467  CB  SER L  63      31.116  29.593  50.504  1.00 96.62           C  
ATOM    468  OG  SER L  63      31.249  30.944  50.904  1.00101.73           O  
ATOM    469  C   SER L  63      29.852  30.248  48.505  1.00 89.68           C  
ATOM    470  O   SER L  63      30.145  29.766  47.412  1.00 88.57           O  
ATOM    471  N   ARG L  64      29.541  31.560  48.647  1.00 93.56           N  
ATOM    472  CA  ARG L  64      29.600  32.397  47.482  1.00 92.81           C  
ATOM    473  CB  ARG L  64      28.244  32.626  46.789  1.00 94.43           C  
ATOM    474  CG  ARG L  64      28.382  33.525  45.557  1.00 97.88           C  
ATOM    475  CD  ARG L  64      27.084  33.757  44.782  1.00101.52           C  
ATOM    476  NE  ARG L  64      26.258  34.727  45.549  1.00105.05           N  
ATOM    477  CZ  ARG L  64      25.615  35.740  44.897  1.00108.70           C  
ATOM    478  NH1 ARG L  64      25.798  35.919  43.556  1.00108.40           N1+
ATOM    479  NH2 ARG L  64      24.797  36.582  45.592  1.00110.01           N  
ATOM    480  C   ARG L  64      30.130  33.753  47.816  1.00100.95           C  
ATOM    481  O   ARG L  64      29.789  34.348  48.838  1.00105.59           O  
ATOM    482  N   TRP L  65      31.020  34.261  46.941  1.00105.16           N  
ATOM    483  CA  TRP L  65      31.498  35.602  47.056  1.00113.38           C  
ATOM    484  CB  TRP L  65      32.923  35.699  47.626  1.00124.13           C  
ATOM    485  CG  TRP L  65      33.457  37.107  47.752  1.00135.86           C  
ATOM    486  CD2 TRP L  65      33.221  37.980  48.870  1.00140.11           C  
ATOM    487  CD1 TRP L  65      34.233  37.806  46.878  1.00146.75           C  
ATOM    488  NE1 TRP L  65      34.502  39.056  47.380  1.00149.66           N  
ATOM    489  CE2 TRP L  65      33.884  39.178  48.607  1.00144.54           C  
ATOM    490  CE3 TRP L  65      32.513  37.799  50.023  1.00138.03           C  
ATOM    491  CZ2 TRP L  65      33.851  40.217  49.493  1.00146.23           C  
ATOM    492  CZ3 TRP L  65      32.480  38.850  50.915  1.00139.99           C  
ATOM    493  CH2 TRP L  65      33.136  40.035  50.657  1.00144.78           C  
ATOM    494  C   TRP L  65      31.521  36.152  45.667  1.00111.60           C  
ATOM    495  O   TRP L  65      32.403  35.826  44.874  1.00110.32           O  
ATOM    496  N   GLY L  66      30.549  37.016  45.332  1.00111.02           N  
ATOM    497  CA  GLY L  66      30.532  37.567  44.008  1.00108.97           C  
ATOM    498  C   GLY L  66      30.238  36.469  43.033  1.00105.05           C  
ATOM    499  O   GLY L  66      29.335  35.654  43.217  1.00101.42           O  
ATOM    500  N   PRO L  67      30.969  36.502  41.953  1.00105.99           N  
ATOM    501  CA  PRO L  67      30.821  35.515  40.914  1.00104.04           C  
ATOM    502  CD  PRO L  67      31.398  37.785  41.421  1.00146.11           C  
ATOM    503  CB  PRO L  67      31.507  36.098  39.679  1.00102.32           C  
ATOM    504  CG  PRO L  67      31.414  37.616  39.893  1.00147.57           C  
ATOM    505  C   PRO L  67      31.369  34.171  41.279  1.00105.28           C  
ATOM    506  O   PRO L  67      31.036  33.200  40.600  1.00104.56           O  
ATOM    507  N   ASP L  68      32.221  34.084  42.319  1.00101.85           N  
ATOM    508  CA  ASP L  68      32.864  32.835  42.598  1.00100.33           C  
ATOM    509  CB  ASP L  68      34.304  33.003  43.112  1.00110.45           C  
ATOM    510  CG  ASP L  68      35.150  33.504  41.945  1.00117.23           C  
ATOM    511  OD1 ASP L  68      35.055  32.904  40.841  1.00116.45           O  
ATOM    512  OD2 ASP L  68      35.892  34.504  42.137  1.00120.25           O1-
ATOM    513  C   ASP L  68      32.081  32.038  43.598  1.00 96.25           C  
ATOM    514  O   ASP L  68      31.564  32.570  44.579  1.00 98.76           O  
ATOM    515  N   TYR L  69      31.976  30.715  43.342  1.00 86.39           N  
ATOM    516  CA  TYR L  69      31.267  29.806  44.201  1.00 80.56           C  
ATOM    517  CB  TYR L  69      30.100  29.067  43.513  1.00 73.93           C  
ATOM    518  CG  TYR L  69      28.987  30.010  43.198  1.00 75.40           C  
ATOM    519  CD1 TYR L  69      28.998  30.774  42.053  1.00 79.05           C  
ATOM    520  CD2 TYR L  69      27.913  30.117  44.048  1.00 78.85           C  
ATOM    521  CE1 TYR L  69      27.961  31.634  41.771  1.00 82.22           C  
ATOM    522  CE2 TYR L  69      26.874  30.975  43.774  1.00 81.73           C  
ATOM    523  CZ  TYR L  69      26.896  31.739  42.633  1.00 82.11           C  
ATOM    524  OH  TYR L  69      25.831  32.621  42.349  1.00 81.22           O  
ATOM    525  C   TYR L  69      32.230  28.730  44.601  1.00 82.45           C  
ATOM    526  O   TYR L  69      33.055  28.302  43.796  1.00 84.56           O  
ATOM    527  N   ASN L  70      32.157  28.268  45.869  1.00 88.72           N  
ATOM    528  CA  ASN L  70      33.049  27.228  46.298  1.00 90.12           C  
ATOM    529  CB  ASN L  70      34.034  27.664  47.400  1.00125.14           C  
ATOM    530  CG  ASN L  70      35.099  28.565  46.789  1.00138.98           C  
ATOM    531  OD1 ASN L  70      35.282  28.597  45.572  1.00135.30           O  
ATOM    532  ND2 ASN L  70      35.835  29.306  47.659  1.00161.03           N  
ATOM    533  C   ASN L  70      32.255  26.094  46.872  1.00 82.92           C  
ATOM    534  O   ASN L  70      31.284  26.293  47.601  1.00 86.08           O  
ATOM    535  N   LEU L  71      32.659  24.858  46.519  1.00 79.72           N  
ATOM    536  CA  LEU L  71      32.080  23.669  47.074  1.00 80.50           C  
ATOM    537  CB  LEU L  71      31.646  22.646  46.013  1.00 78.24           C  
ATOM    538  CG  LEU L  71      31.136  21.317  46.600  1.00 73.10           C  
ATOM    539  CD1 LEU L  71      29.907  21.528  47.498  1.00 70.44           C  
ATOM    540  CD2 LEU L  71      30.892  20.280  45.492  1.00 70.21           C  
ATOM    541  C   LEU L  71      33.169  23.038  47.881  1.00 83.25           C  
ATOM    542  O   LEU L  71      34.235  22.719  47.352  1.00 91.30           O  
ATOM    543  N   THR L  72      32.931  22.844  49.193  1.00 84.78           N  
ATOM    544  CA  THR L  72      33.965  22.305  50.031  1.00 85.41           C  
ATOM    545  CB  THR L  72      34.365  23.244  51.130  1.00 86.10           C  
ATOM    546  OG1 THR L  72      35.390  22.663  51.923  1.00113.31           O  
ATOM    547  CG2 THR L  72      33.127  23.562  51.986  1.00104.47           C  
ATOM    548  C   THR L  72      33.476  21.050  50.675  1.00 87.54           C  
ATOM    549  O   THR L  72      32.365  20.987  51.198  1.00 88.81           O  
ATOM    550  N   ILE L  73      34.319  20.000  50.645  1.00 87.50           N  
ATOM    551  CA  ILE L  73      33.954  18.754  51.249  1.00 92.66           C  
ATOM    552  CB  ILE L  73      33.999  17.621  50.269  1.00 89.76           C  
ATOM    553  CG1 ILE L  73      33.022  17.901  49.116  1.00 83.70           C  
ATOM    554  CG2 ILE L  73      33.705  16.313  51.020  1.00 89.84           C  
ATOM    555  CD1 ILE L  73      33.259  17.027  47.887  1.00 80.00           C  
ATOM    556  C   ILE L  73      34.959  18.474  52.314  1.00101.05           C  
ATOM    557  O   ILE L  73      36.149  18.333  52.034  1.00104.53           O  
ATOM    558  N   SER L  74      34.504  18.410  53.580  1.00102.92           N  
ATOM    559  CA  SER L  74      35.409  18.116  54.649  1.00107.68           C  
ATOM    560  CB  SER L  74      35.000  18.743  55.992  1.00109.52           C  
ATOM    561  OG  SER L  74      35.010  20.160  55.901  1.00117.40           O  
ATOM    562  C   SER L  74      35.399  16.634  54.838  1.00113.14           C  
ATOM    563  O   SER L  74      34.461  15.950  54.432  1.00116.23           O  
ATOM    564  N   ASN L  75      36.456  16.105  55.479  1.00112.28           N  
ATOM    565  CA  ASN L  75      36.551  14.705  55.787  1.00111.89           C  
ATOM    566  CB  ASN L  75      35.649  14.262  56.950  1.00122.80           C  
ATOM    567  CG  ASN L  75      36.311  14.700  58.245  1.00135.08           C  
ATOM    568  OD1 ASN L  75      37.515  14.532  58.426  1.00141.18           O  
ATOM    569  ND2 ASN L  75      35.505  15.278  59.175  1.00137.09           N  
ATOM    570  C   ASN L  75      36.209  13.847  54.611  1.00106.25           C  
ATOM    571  O   ASN L  75      35.240  13.090  54.655  1.00106.07           O  
ATOM    572  N   LEU L  76      37.009  13.914  53.531  1.00104.00           N  
ATOM    573  CA  LEU L  76      36.697  13.078  52.404  1.00101.16           C  
ATOM    574  CB  LEU L  76      37.670  13.196  51.211  1.00 99.70           C  
ATOM    575  CG  LEU L  76      37.452  14.427  50.308  1.00 97.35           C  
ATOM    576  CD1 LEU L  76      37.601  15.749  51.072  1.00 99.49           C  
ATOM    577  CD2 LEU L  76      38.355  14.361  49.066  1.00 98.17           C  
ATOM    578  C   LEU L  76      36.697  11.647  52.831  1.00100.54           C  
ATOM    579  O   LEU L  76      37.462  11.225  53.694  1.00107.49           O  
ATOM    580  N   GLU L  77      35.772  10.864  52.251  1.00 97.28           N  
ATOM    581  CA  GLU L  77      35.714   9.468  52.550  1.00100.49           C  
ATOM    582  CB  GLU L  77      34.587   9.093  53.528  1.00103.15           C  
ATOM    583  CG  GLU L  77      33.198   9.571  53.106  1.00110.85           C  
ATOM    584  CD  GLU L  77      32.210   9.121  54.172  1.00114.75           C  
ATOM    585  OE1 GLU L  77      32.083   9.843  55.197  1.00111.67           O  
ATOM    586  OE2 GLU L  77      31.577   8.050  53.982  1.00115.72           O1-
ATOM    587  C   GLU L  77      35.499   8.770  51.258  1.00104.38           C  
ATOM    588  O   GLU L  77      35.284   9.410  50.229  1.00102.65           O  
ATOM    589  N   SER L  78      35.582   7.427  51.273  1.00108.94           N  
ATOM    590  CA  SER L  78      35.318   6.724  50.061  1.00112.02           C  
ATOM    591  CB  SER L  78      35.386   5.194  50.198  1.00117.09           C  
ATOM    592  OG  SER L  78      34.380   4.738  51.090  1.00125.50           O  
ATOM    593  C   SER L  78      33.915   7.104  49.740  1.00109.98           C  
ATOM    594  O   SER L  78      33.153   7.529  50.592  1.00111.50           O  
ATOM    595  N   GLY L  79      33.524   7.092  48.480  1.00105.59           N  
ATOM    596  CA  GLY L  79      32.157   7.447  48.260  1.00101.33           C  
ATOM    597  C   GLY L  79      32.088   8.897  47.883  1.00 99.02           C  
ATOM    598  O   GLY L  79      31.252   9.292  47.075  1.00101.29           O  
ATOM    599  N   ASP L  80      32.951   9.731  48.490  1.00 94.84           N  
ATOM    600  CA  ASP L  80      33.026  11.136  48.192  1.00 86.21           C  
ATOM    601  CB  ASP L  80      33.851  11.919  49.224  1.00 87.97           C  
ATOM    602  CG  ASP L  80      33.069  11.911  50.524  1.00100.23           C  
ATOM    603  OD1 ASP L  80      31.869  11.528  50.482  1.00102.03           O  
ATOM    604  OD2 ASP L  80      33.658  12.281  51.574  1.00100.52           O1-
ATOM    605  C   ASP L  80      33.696  11.335  46.869  1.00 82.57           C  
ATOM    606  O   ASP L  80      33.459  12.333  46.190  1.00 78.09           O  
ATOM    607  N   PHE L  81      34.592  10.404  46.492  1.00 85.02           N  
ATOM    608  CA  PHE L  81      35.374  10.559  45.298  1.00 87.70           C  
ATOM    609  CB  PHE L  81      36.522   9.538  45.180  1.00 93.40           C  
ATOM    610  CG  PHE L  81      37.497   9.840  46.268  1.00101.41           C  
ATOM    611  CD1 PHE L  81      38.469  10.799  46.092  1.00100.97           C  
ATOM    612  CD2 PHE L  81      37.440   9.166  47.466  1.00102.63           C  
ATOM    613  CE1 PHE L  81      39.367  11.081  47.094  1.00101.41           C  
ATOM    614  CE2 PHE L  81      38.336   9.443  48.472  1.00104.88           C  
ATOM    615  CZ  PHE L  81      39.301  10.402  48.287  1.00105.26           C  
ATOM    616  C   PHE L  81      34.507  10.422  44.088  1.00 89.96           C  
ATOM    617  O   PHE L  81      33.526   9.681  44.080  1.00 93.77           O  
ATOM    618  N   GLY L  82      34.863  11.169  43.023  1.00 85.56           N  
ATOM    619  CA  GLY L  82      34.122  11.129  41.795  1.00 77.40           C  
ATOM    620  C   GLY L  82      34.378  12.415  41.071  1.00 77.52           C  
ATOM    621  O   GLY L  82      35.427  13.037  41.228  1.00 86.71           O  
ATOM    622  N   VAL L  83      33.422  12.837  40.222  1.00 73.20           N  
ATOM    623  CA  VAL L  83      33.580  14.068  39.501  1.00 74.09           C  
ATOM    624  CB  VAL L  83      33.588  13.881  38.011  1.00 74.78           C  
ATOM    625  CG1 VAL L  83      32.306  13.139  37.608  1.00 82.27           C  
ATOM    626  CG2 VAL L  83      33.737  15.258  37.339  1.00 70.98           C  
ATOM    627  C   VAL L  83      32.433  14.967  39.858  1.00 72.10           C  
ATOM    628  O   VAL L  83      31.292  14.518  39.959  1.00 71.85           O  
ATOM    629  N   TYR L  84      32.708  16.278  40.045  1.00 71.64           N  
ATOM    630  CA  TYR L  84      31.681  17.197  40.458  1.00 66.88           C  
ATOM    631  CB  TYR L  84      31.999  17.953  41.763  1.00 65.13           C  
ATOM    632  CG  TYR L  84      31.941  17.002  42.911  1.00 67.69           C  
ATOM    633  CD1 TYR L  84      33.002  16.176  43.204  1.00 66.70           C  
ATOM    634  CD2 TYR L  84      30.820  16.949  43.707  1.00 69.40           C  
ATOM    635  CE1 TYR L  84      32.940  15.308  44.270  1.00 66.56           C  
ATOM    636  CE2 TYR L  84      30.752  16.085  44.774  1.00 71.90           C  
ATOM    637  CZ  TYR L  84      31.813  15.261  45.056  1.00 70.66           C  
ATOM    638  OH  TYR L  84      31.749  14.372  46.150  1.00 72.84           O  
ATOM    639  C   TYR L  84      31.478  18.240  39.399  1.00 68.92           C  
ATOM    640  O   TYR L  84      32.426  18.681  38.751  1.00 71.69           O  
ATOM    641  N   TYR L  85      30.205  18.655  39.198  1.00 65.83           N  
ATOM    642  CA  TYR L  85      29.892  19.627  38.187  1.00 61.33           C  
ATOM    643  CB  TYR L  85      28.968  19.094  37.075  1.00 59.08           C  
ATOM    644  CG  TYR L  85      29.597  17.930  36.389  1.00 62.82           C  
ATOM    645  CD1 TYR L  85      30.589  18.107  35.451  1.00 64.87           C  
ATOM    646  CD2 TYR L  85      29.170  16.653  36.674  1.00 62.98           C  
ATOM    647  CE1 TYR L  85      31.151  17.022  34.819  1.00 66.58           C  
ATOM    648  CE2 TYR L  85      29.728  15.565  36.045  1.00 63.69           C  
ATOM    649  CZ  TYR L  85      30.723  15.750  35.116  1.00 67.55           C  
ATOM    650  OH  TYR L  85      31.301  14.639  34.466  1.00 68.73           O  
ATOM    651  C   TYR L  85      29.109  20.748  38.812  1.00 65.49           C  
ATOM    652  O   TYR L  85      28.296  20.525  39.707  1.00 70.46           O  
ATOM    653  N   CYS L  86      29.352  21.995  38.349  1.00 69.11           N  
ATOM    654  CA  CYS L  86      28.577  23.125  38.791  1.00 68.61           C  
ATOM    655  CB  CYS L  86      29.405  24.408  39.100  1.00 63.06           C  
ATOM    656  SG  CYS L  86      30.449  25.014  37.734  1.00 86.39           S  
ATOM    657  C   CYS L  86      27.581  23.415  37.705  1.00 68.70           C  
ATOM    658  O   CYS L  86      27.832  23.139  36.531  1.00 71.41           O  
ATOM    659  N   GLN L  87      26.397  23.954  38.072  1.00 63.69           N  
ATOM    660  CA  GLN L  87      25.391  24.168  37.068  1.00 58.88           C  
ATOM    661  CB  GLN L  87      24.305  23.085  37.071  1.00 60.92           C  
ATOM    662  CG  GLN L  87      23.234  23.312  36.006  1.00 63.74           C  
ATOM    663  CD  GLN L  87      21.989  22.555  36.436  1.00 68.28           C  
ATOM    664  OE1 GLN L  87      21.919  22.037  37.548  1.00 72.69           O  
ATOM    665  NE2 GLN L  87      20.968  22.502  35.540  1.00 71.63           N  
ATOM    666  C   GLN L  87      24.645  25.437  37.329  1.00 63.72           C  
ATOM    667  O   GLN L  87      24.347  25.786  38.470  1.00 68.38           O  
ATOM    668  N   GLN L  88      24.324  26.169  36.243  1.00 64.29           N  
ATOM    669  CA  GLN L  88      23.496  27.329  36.357  1.00 64.73           C  
ATOM    670  CB  GLN L  88      24.278  28.648  36.268  1.00 66.53           C  
ATOM    671  CG  GLN L  88      23.420  29.888  36.527  1.00 76.10           C  
ATOM    672  CD  GLN L  88      24.353  31.087  36.577  1.00 81.66           C  
ATOM    673  OE1 GLN L  88      25.370  31.129  35.888  1.00 86.20           O  
ATOM    674  NE2 GLN L  88      24.008  32.087  37.431  1.00 83.87           N  
ATOM    675  C   GLN L  88      22.549  27.256  35.206  1.00 68.32           C  
ATOM    676  O   GLN L  88      22.971  27.373  34.055  1.00 72.40           O  
ATOM    677  N   TYR L  89      21.228  27.111  35.452  1.00 64.54           N  
ATOM    678  CA  TYR L  89      20.404  27.044  34.277  1.00 61.10           C  
ATOM    679  CB  TYR L  89      20.494  28.257  33.320  1.00 57.16           C  
ATOM    680  CG  TYR L  89      20.012  29.503  33.985  1.00 62.56           C  
ATOM    681  CD1 TYR L  89      18.672  29.702  34.223  1.00 66.70           C  
ATOM    682  CD2 TYR L  89      20.902  30.493  34.340  1.00 63.36           C  
ATOM    683  CE1 TYR L  89      18.229  30.856  34.826  1.00 68.04           C  
ATOM    684  CE2 TYR L  89      20.465  31.649  34.944  1.00 65.34           C  
ATOM    685  CZ  TYR L  89      19.126  31.831  35.189  1.00 71.47           C  
ATOM    686  OH  TYR L  89      18.673  33.016  35.807  1.00 79.53           O  
ATOM    687  C   TYR L  89      20.824  25.826  33.510  1.00 66.67           C  
ATOM    688  O   TYR L  89      21.200  24.801  34.072  1.00 70.56           O  
ATOM    689  N   GLU L  90      20.690  25.915  32.184  1.00 65.32           N  
ATOM    690  CA  GLU L  90      21.016  24.894  31.238  1.00 60.04           C  
ATOM    691  CB  GLU L  90      20.759  25.377  29.805  1.00 55.97           C  
ATOM    692  CG  GLU L  90      19.310  25.776  29.541  1.00 63.40           C  
ATOM    693  CD  GLU L  90      19.341  26.747  28.371  1.00 73.52           C  
ATOM    694  OE1 GLU L  90      20.218  27.652  28.396  1.00 82.84           O  
ATOM    695  OE2 GLU L  90      18.504  26.599  27.441  1.00 71.70           O1-
ATOM    696  C   GLU L  90      22.482  24.547  31.277  1.00 62.23           C  
ATOM    697  O   GLU L  90      22.834  23.414  30.952  1.00 63.89           O  
ATOM    698  N   PHE L  91      23.381  25.492  31.644  1.00 61.14           N  
ATOM    699  CA  PHE L  91      24.787  25.239  31.444  1.00 61.54           C  
ATOM    700  CB  PHE L  91      25.574  26.506  31.080  1.00 63.83           C  
ATOM    701  CG  PHE L  91      25.018  26.948  29.769  1.00 67.62           C  
ATOM    702  CD1 PHE L  91      25.517  26.448  28.590  1.00 65.70           C  
ATOM    703  CD2 PHE L  91      23.977  27.847  29.720  1.00 73.01           C  
ATOM    704  CE1 PHE L  91      24.999  26.851  27.382  1.00 67.75           C  
ATOM    705  CE2 PHE L  91      23.455  28.253  28.515  1.00 70.77           C  
ATOM    706  CZ  PHE L  91      23.967  27.757  27.340  1.00 69.80           C  
ATOM    707  C   PHE L  91      25.454  24.575  32.618  1.00 65.20           C  
ATOM    708  O   PHE L  91      25.071  24.759  33.773  1.00 70.41           O  
ATOM    709  N   PHE L  92      26.499  23.764  32.317  1.00 62.40           N  
ATOM    710  CA  PHE L  92      27.252  23.022  33.295  1.00 62.29           C  
ATOM    711  CB  PHE L  92      27.200  21.494  33.094  1.00 61.54           C  
ATOM    712  CG  PHE L  92      25.839  20.975  33.413  1.00 56.75           C  
ATOM    713  CD1 PHE L  92      24.805  21.098  32.514  1.00 58.58           C  
ATOM    714  CD2 PHE L  92      25.605  20.340  34.611  1.00 55.22           C  
ATOM    715  CE1 PHE L  92      23.555  20.607  32.814  1.00 61.86           C  
ATOM    716  CE2 PHE L  92      24.357  19.846  34.915  1.00 58.65           C  
ATOM    717  CZ  PHE L  92      23.327  19.980  34.015  1.00 61.83           C  
ATOM    718  C   PHE L  92      28.705  23.380  33.165  1.00 68.30           C  
ATOM    719  O   PHE L  92      29.129  23.973  32.173  1.00 74.95           O  
ATOM    720  N   GLY L  93      29.502  23.044  34.204  1.00 65.07           N  
ATOM    721  CA  GLY L  93      30.915  23.295  34.183  1.00 68.35           C  
ATOM    722  C   GLY L  93      31.590  22.119  33.548  1.00 73.60           C  
ATOM    723  O   GLY L  93      30.967  21.096  33.276  1.00 75.23           O  
ATOM    724  N   GLN L  94      32.913  22.248  33.332  1.00 75.45           N  
ATOM    725  CA  GLN L  94      33.753  21.253  32.723  1.00 79.73           C  
ATOM    726  CB  GLN L  94      35.206  21.725  32.538  1.00 85.53           C  
ATOM    727  CG  GLN L  94      35.373  22.935  31.619  1.00 98.98           C  
ATOM    728  CD  GLN L  94      35.079  24.199  32.417  1.00109.94           C  
ATOM    729  OE1 GLN L  94      34.702  24.145  33.585  1.00109.13           O  
ATOM    730  NE2 GLN L  94      35.259  25.380  31.767  1.00117.03           N  
ATOM    731  C   GLN L  94      33.814  20.063  33.630  1.00 80.32           C  
ATOM    732  O   GLN L  94      33.986  18.933  33.176  1.00 84.99           O  
ATOM    733  N   GLY L  95      33.736  20.294  34.953  1.00 74.47           N  
ATOM    734  CA  GLY L  95      33.773  19.203  35.886  1.00 72.17           C  
ATOM    735  C   GLY L  95      35.118  19.156  36.540  1.00 74.82           C  
ATOM    736  O   GLY L  95      36.113  19.631  35.993  1.00 81.22           O  
ATOM    737  N   THR L  96      35.161  18.595  37.769  1.00 74.52           N  
ATOM    738  CA  THR L  96      36.398  18.429  38.483  1.00 75.31           C  
ATOM    739  CB  THR L  96      36.540  19.331  39.674  1.00 74.18           C  
ATOM    740  OG1 THR L  96      36.489  20.691  39.265  1.00 79.42           O  
ATOM    741  CG2 THR L  96      37.884  19.035  40.363  1.00 71.71           C  
ATOM    742  C   THR L  96      36.442  17.023  38.990  1.00 80.58           C  
ATOM    743  O   THR L  96      35.515  16.554  39.646  1.00 83.42           O  
ATOM    744  N   LYS L  97      37.551  16.312  38.715  1.00 77.67           N  
ATOM    745  CA  LYS L  97      37.646  14.946  39.137  1.00 77.72           C  
ATOM    746  CB  LYS L  97      38.407  14.070  38.126  1.00 78.48           C  
ATOM    747  CG  LYS L  97      38.533  12.600  38.531  1.00 84.84           C  
ATOM    748  CD  LYS L  97      39.051  11.709  37.399  1.00 95.49           C  
ATOM    749  CE  LYS L  97      39.271  10.250  37.807  1.00106.01           C  
ATOM    750  NZ  LYS L  97      37.988   9.516  37.783  1.00110.29           N1+
ATOM    751  C   LYS L  97      38.402  14.893  40.429  1.00 79.84           C  
ATOM    752  O   LYS L  97      39.572  15.270  40.495  1.00 87.73           O  
ATOM    753  N   VAL L  98      37.735  14.421  41.505  1.00 75.74           N  
ATOM    754  CA  VAL L  98      38.404  14.266  42.763  1.00 78.27           C  
ATOM    755  CB  VAL L  98      37.601  14.729  43.946  1.00 77.82           C  
ATOM    756  CG1 VAL L  98      37.553  16.263  43.956  1.00 75.95           C  
ATOM    757  CG2 VAL L  98      36.201  14.107  43.842  1.00 81.61           C  
ATOM    758  C   VAL L  98      38.682  12.808  42.926  1.00 83.69           C  
ATOM    759  O   VAL L  98      37.771  11.982  42.912  1.00 86.16           O  
ATOM    760  N   GLN L  99      39.970  12.453  43.093  1.00 87.90           N  
ATOM    761  CA  GLN L  99      40.339  11.071  43.163  1.00 89.14           C  
ATOM    762  CB  GLN L  99      41.045  10.602  41.879  1.00 91.24           C  
ATOM    763  CG  GLN L  99      42.331  11.373  41.578  1.00 96.29           C  
ATOM    764  CD  GLN L  99      42.773  11.022  40.165  1.00 98.68           C  
ATOM    765  OE1 GLN L  99      42.170  10.181  39.501  1.00 96.49           O  
ATOM    766  NE2 GLN L  99      43.855  11.693  39.687  1.00101.52           N  
ATOM    767  C   GLN L  99      41.234  10.844  44.340  1.00 92.22           C  
ATOM    768  O   GLN L  99      41.892  11.758  44.835  1.00 90.59           O  
ATOM    769  N   VAL L 100      41.259   9.584  44.823  1.00 95.24           N  
ATOM    770  CA  VAL L 100      42.026   9.216  45.980  1.00101.46           C  
ATOM    771  CB  VAL L 100      41.603   7.895  46.553  1.00112.74           C  
ATOM    772  CG1 VAL L 100      41.761   6.818  45.469  1.00112.96           C  
ATOM    773  CG2 VAL L 100      42.415   7.620  47.828  1.00111.20           C  
ATOM    774  C   VAL L 100      43.481   9.145  45.631  1.00103.79           C  
ATOM    775  O   VAL L 100      43.865   8.674  44.563  1.00101.35           O  
ATOM    776  N   ASP L 101      44.330   9.641  46.553  1.00106.34           N  
ATOM    777  CA  ASP L 101      45.753   9.635  46.369  1.00108.60           C  
ATOM    778  CB  ASP L 101      46.366  11.044  46.446  1.00113.94           C  
ATOM    779  CG  ASP L 101      47.875  10.961  46.241  1.00119.87           C  
ATOM    780  OD1 ASP L 101      48.400   9.833  46.032  1.00116.27           O  
ATOM    781  OD2 ASP L 101      48.526  12.039  46.290  1.00124.94           O1-
ATOM    782  C   ASP L 101      46.329   8.842  47.532  1.00108.23           C  
ATOM    783  O   ASP L 101      46.205   9.329  48.687  1.00108.35           O  
ATOM    784  OXT ASP L 101      46.901   7.747  47.284  1.00  0.00           O1-
TER     785      ASP L 101 
ATOM    786  N   GLN H 102       7.401   7.368  45.740  1.00 90.70           N1+
ATOM    787  CA  GLN H 102       8.435   8.402  45.533  1.00 83.75           C  
ATOM    788  CB  GLN H 102       9.784   7.960  46.132  1.00 89.69           C  
ATOM    789  CG  GLN H 102      10.395   6.740  45.438  1.00100.35           C  
ATOM    790  CD  GLN H 102      11.713   6.419  46.129  1.00107.69           C  
ATOM    791  OE1 GLN H 102      11.763   6.238  47.346  1.00144.74           O  
ATOM    792  NE2 GLN H 102      12.815   6.357  45.336  1.00137.65           N  
ATOM    793  C   GLN H 102       8.627   8.660  44.077  1.00 76.98           C  
ATOM    794  O   GLN H 102       8.198   7.875  43.231  1.00 79.65           O  
ATOM    795  N   VAL H 103       9.281   9.786  43.746  1.00 89.84           N  
ATOM    796  CA  VAL H 103       9.474  10.125  42.368  1.00 75.40           C  
ATOM    797  CB  VAL H 103       9.933  11.542  42.184  1.00 68.03           C  
ATOM    798  CG1 VAL H 103      10.228  11.785  40.696  1.00 60.28           C  
ATOM    799  CG2 VAL H 103       8.862  12.477  42.773  1.00 69.03           C  
ATOM    800  C   VAL H 103      10.523   9.220  41.801  1.00 75.21           C  
ATOM    801  O   VAL H 103      11.592   9.044  42.384  1.00 78.72           O  
ATOM    802  N   ARG H 104      10.228   8.616  40.632  1.00 74.66           N  
ATOM    803  CA  ARG H 104      11.174   7.730  40.013  1.00 71.04           C  
ATOM    804  CB  ARG H 104      10.831   6.244  40.156  1.00 77.04           C  
ATOM    805  CG  ARG H 104      11.093   5.643  41.527  1.00 93.59           C  
ATOM    806  CD  ARG H 104      10.973   4.122  41.493  1.00103.25           C  
ATOM    807  NE  ARG H 104      11.420   3.621  42.815  1.00 83.41           N  
ATOM    808  CZ  ARG H 104      10.525   3.506  43.836  1.00 86.09           C  
ATOM    809  NH1 ARG H 104       9.201   3.766  43.632  1.00 88.50           N1+
ATOM    810  NH2 ARG H 104      10.968   3.131  45.069  1.00 87.13           N  
ATOM    811  C   ARG H 104      11.159   7.943  38.534  1.00 69.61           C  
ATOM    812  O   ARG H 104      10.103   8.103  37.926  1.00 77.65           O  
ATOM    813  N   LEU H 105      12.358   7.934  37.916  1.00 65.28           N  
ATOM    814  CA  LEU H 105      12.455   8.022  36.485  1.00 58.46           C  
ATOM    815  CB  LEU H 105      13.405   9.125  35.971  1.00 52.71           C  
ATOM    816  CG  LEU H 105      12.916  10.576  36.154  1.00 53.57           C  
ATOM    817  CD1 LEU H 105      11.677  10.869  35.298  1.00 59.67           C  
ATOM    818  CD2 LEU H 105      12.714  10.931  37.631  1.00 51.74           C  
ATOM    819  C   LEU H 105      13.039   6.727  36.003  1.00 64.98           C  
ATOM    820  O   LEU H 105      14.163   6.375  36.362  1.00 70.11           O  
ATOM    821  N   SER H 106      12.296   5.985  35.155  1.00 60.98           N  
ATOM    822  CA  SER H 106      12.804   4.729  34.675  1.00 59.17           C  
ATOM    823  CB  SER H 106      11.785   3.577  34.762  1.00 63.32           C  
ATOM    824  OG  SER H 106      10.701   3.813  33.877  1.00 64.53           O  
ATOM    825  C   SER H 106      13.159   4.900  33.230  1.00 62.61           C  
ATOM    826  O   SER H 106      12.346   5.360  32.430  1.00 69.19           O  
ATOM    827  N   GLN H 107      14.394   4.506  32.856  1.00 59.68           N  
ATOM    828  CA  GLN H 107      14.842   4.697  31.505  1.00 57.86           C  
ATOM    829  CB  GLN H 107      16.182   5.450  31.405  1.00 50.48           C  
ATOM    830  CG  GLN H 107      16.105   6.896  31.903  1.00 55.81           C  
ATOM    831  CD  GLN H 107      17.483   7.528  31.755  1.00 58.02           C  
ATOM    832  OE1 GLN H 107      18.010   8.121  32.696  1.00 65.45           O  
ATOM    833  NE2 GLN H 107      18.081   7.408  30.540  1.00 56.06           N  
ATOM    834  C   GLN H 107      15.020   3.374  30.831  1.00 64.43           C  
ATOM    835  O   GLN H 107      15.101   2.327  31.472  1.00 68.16           O  
ATOM    836  N   SER H 108      15.072   3.409  29.482  1.00 64.04           N  
ATOM    837  CA  SER H 108      15.260   2.235  28.678  1.00 62.30           C  
ATOM    838  CB  SER H 108      14.917   2.446  27.193  1.00 66.38           C  
ATOM    839  OG  SER H 108      15.773   3.427  26.626  1.00 70.80           O  
ATOM    840  C   SER H 108      16.706   1.857  28.772  1.00 65.29           C  
ATOM    841  O   SER H 108      17.487   2.533  29.435  1.00 68.77           O  
ATOM    842  N   GLY H 109      17.103   0.746  28.124  1.00 70.05           N  
ATOM    843  CA  GLY H 109      18.457   0.272  28.236  1.00 72.26           C  
ATOM    844  C   GLY H 109      19.359   0.993  27.278  1.00 71.89           C  
ATOM    845  O   GLY H 109      18.923   1.825  26.485  1.00 73.63           O  
ATOM    846  N   GLY H 110      20.668   0.662  27.344  1.00 71.00           N  
ATOM    847  CA  GLY H 110      21.671   1.272  26.513  1.00 69.78           C  
ATOM    848  C   GLY H 110      21.619   0.653  25.152  1.00 72.29           C  
ATOM    849  O   GLY H 110      21.027  -0.408  24.962  1.00 81.68           O  
ATOM    850  N   GLN H 111      22.262   1.309  24.161  1.00 71.78           N  
ATOM    851  CA  GLN H 111      22.216   0.796  22.821  1.00 70.85           C  
ATOM    852  CB  GLN H 111      21.134   1.474  21.965  1.00 67.14           C  
ATOM    853  CG  GLN H 111      19.718   1.280  22.507  1.00 70.15           C  
ATOM    854  CD  GLN H 111      18.765   2.114  21.666  1.00 78.40           C  
ATOM    855  OE1 GLN H 111      19.046   2.434  20.512  1.00 78.14           O  
ATOM    856  NE2 GLN H 111      17.599   2.483  22.262  1.00 84.61           N  
ATOM    857  C   GLN H 111      23.525   1.057  22.135  1.00 69.91           C  
ATOM    858  O   GLN H 111      24.274   1.962  22.502  1.00 71.72           O  
ATOM    859  N   MET H 112      23.835   0.236  21.109  1.00 68.92           N  
ATOM    860  CA  MET H 112      25.025   0.421  20.327  1.00 67.78           C  
ATOM    861  CB  MET H 112      25.885  -0.850  20.203  1.00 69.57           C  
ATOM    862  CG  MET H 112      26.513  -1.287  21.529  1.00 76.12           C  
ATOM    863  SD  MET H 112      27.456  -2.839  21.451  1.00120.47           S  
ATOM    864  CE  MET H 112      28.819  -2.170  20.456  1.00 99.25           C  
ATOM    865  C   MET H 112      24.569   0.791  18.951  1.00 69.12           C  
ATOM    866  O   MET H 112      23.754   0.092  18.351  1.00 73.95           O  
ATOM    867  N   LYS H 113      25.085   1.914  18.410  1.00 71.90           N  
ATOM    868  CA  LYS H 113      24.630   2.340  17.117  1.00 73.13           C  
ATOM    869  CB  LYS H 113      23.832   3.653  17.151  1.00 70.16           C  
ATOM    870  CG  LYS H 113      22.476   3.515  17.844  1.00 71.36           C  
ATOM    871  CD  LYS H 113      21.575   2.467  17.189  1.00 76.71           C  
ATOM    872  CE  LYS H 113      20.165   2.401  17.776  1.00 76.93           C  
ATOM    873  NZ  LYS H 113      19.368   1.387  17.049  1.00 72.02           N1+
ATOM    874  C   LYS H 113      25.801   2.561  16.212  1.00 75.01           C  
ATOM    875  O   LYS H 113      26.954   2.578  16.637  1.00 79.79           O  
ATOM    876  N   LYS H 114      25.505   2.707  14.905  1.00 72.16           N  
ATOM    877  CA  LYS H 114      26.502   2.965  13.907  1.00 74.50           C  
ATOM    878  CB  LYS H 114      26.374   2.058  12.674  1.00 75.30           C  
ATOM    879  CG  LYS H 114      26.517   0.570  13.001  1.00 83.08           C  
ATOM    880  CD  LYS H 114      26.031  -0.346  11.878  1.00 87.89           C  
ATOM    881  CE  LYS H 114      25.972  -1.822  12.276  1.00 93.09           C  
ATOM    882  NZ  LYS H 114      24.805  -2.060  13.155  1.00102.44           N1+
ATOM    883  C   LYS H 114      26.259   4.367  13.453  1.00 74.46           C  
ATOM    884  O   LYS H 114      25.172   4.908  13.652  1.00 69.60           O  
ATOM    885  N   PRO H 115      27.232   4.989  12.853  1.00 76.27           N  
ATOM    886  CA  PRO H 115      27.025   6.342  12.429  1.00 74.06           C  
ATOM    887  CD  PRO H 115      28.624   4.732  13.190  1.00 80.45           C  
ATOM    888  CB  PRO H 115      28.405   6.869  12.042  1.00 76.31           C  
ATOM    889  CG  PRO H 115      29.359   6.062  12.943  1.00 79.00           C  
ATOM    890  C   PRO H 115      25.995   6.418  11.350  1.00 73.94           C  
ATOM    891  O   PRO H 115      25.975   5.549  10.479  1.00 78.63           O  
ATOM    892  N   GLY H 116      25.132   7.455  11.395  1.00 71.56           N  
ATOM    893  CA  GLY H 116      24.126   7.652  10.392  1.00 71.64           C  
ATOM    894  C   GLY H 116      22.808   7.134  10.887  1.00 74.36           C  
ATOM    895  O   GLY H 116      21.756   7.527  10.386  1.00 77.51           O  
ATOM    896  N   ASP H 117      22.823   6.252  11.905  1.00 73.03           N  
ATOM    897  CA  ASP H 117      21.599   5.681  12.392  1.00 73.35           C  
ATOM    898  CB  ASP H 117      21.805   4.377  13.184  1.00 72.95           C  
ATOM    899  CG  ASP H 117      22.297   3.310  12.217  1.00 82.49           C  
ATOM    900  OD1 ASP H 117      22.226   3.554  10.983  1.00  0.00           O  
ATOM    901  OD2 ASP H 117      22.748   2.237  12.700  1.00  0.00           O1-
ATOM    902  C   ASP H 117      20.961   6.659  13.325  1.00 72.74           C  
ATOM    903  O   ASP H 117      21.492   7.741  13.573  1.00 78.39           O  
ATOM    904  N   SER H 118      19.772   6.298  13.851  1.00 66.16           N  
ATOM    905  CA  SER H 118      19.072   7.151  14.765  1.00 64.28           C  
ATOM    906  CB  SER H 118      17.748   7.678  14.191  1.00 67.86           C  
ATOM    907  OG  SER H 118      17.153   8.589  15.098  1.00 76.46           O  
ATOM    908  C   SER H 118      18.758   6.325  15.979  1.00 65.98           C  
ATOM    909  O   SER H 118      18.736   5.098  15.909  1.00 73.20           O  
ATOM    910  N   MET H 119      18.525   6.979  17.139  1.00 63.22           N  
ATOM    911  CA  MET H 119      18.267   6.231  18.340  1.00 63.16           C  
ATOM    912  CB  MET H 119      19.367   6.378  19.404  1.00 64.29           C  
ATOM    913  CG  MET H 119      19.329   7.750  20.086  1.00 67.24           C  
ATOM    914  SD  MET H 119      20.397   7.930  21.547  1.00 95.34           S  
ATOM    915  CE  MET H 119      21.928   8.250  20.627  1.00174.18           C  
ATOM    916  C   MET H 119      17.022   6.753  18.994  1.00 63.30           C  
ATOM    917  O   MET H 119      16.644   7.910  18.812  1.00 63.41           O  
ATOM    918  N   ARG H 120      16.338   5.883  19.769  1.00 63.56           N  
ATOM    919  CA  ARG H 120      15.175   6.305  20.501  1.00 64.33           C  
ATOM    920  CB  ARG H 120      13.845   5.748  19.962  1.00 66.63           C  
ATOM    921  CG  ARG H 120      13.441   6.304  18.597  1.00 79.25           C  
ATOM    922  CD  ARG H 120      12.116   5.741  18.077  1.00 86.49           C  
ATOM    923  NE  ARG H 120      11.019   6.643  18.534  1.00 89.43           N  
ATOM    924  CZ  ARG H 120      10.348   6.414  19.703  1.00 88.86           C  
ATOM    925  NH1 ARG H 120      10.688   5.363  20.505  1.00 89.17           N1+
ATOM    926  NH2 ARG H 120       9.321   7.237  20.063  1.00 81.13           N  
ATOM    927  C   ARG H 120      15.305   5.785  21.899  1.00 64.68           C  
ATOM    928  O   ARG H 120      15.597   4.608  22.110  1.00 68.31           O  
ATOM    929  N   ILE H 121      15.087   6.661  22.899  1.00 56.92           N  
ATOM    930  CA  ILE H 121      15.158   6.246  24.271  1.00 54.88           C  
ATOM    931  CB  ILE H 121      16.400   6.716  24.978  1.00 60.31           C  
ATOM    932  CG1 ILE H 121      16.504   8.248  24.960  1.00 88.35           C  
ATOM    933  CG2 ILE H 121      17.603   5.992  24.348  1.00 88.44           C  
ATOM    934  CD1 ILE H 121      17.661   8.780  25.804  1.00 60.28           C  
ATOM    935  C   ILE H 121      13.939   6.743  24.983  1.00 53.20           C  
ATOM    936  O   ILE H 121      13.367   7.769  24.617  1.00 56.98           O  
ATOM    937  N   SER H 122      13.492   6.000  26.019  1.00 53.69           N  
ATOM    938  CA  SER H 122      12.287   6.365  26.711  1.00 56.26           C  
ATOM    939  CB  SER H 122      11.197   5.283  26.637  1.00 57.60           C  
ATOM    940  OG  SER H 122      11.637   4.104  27.295  1.00 66.83           O  
ATOM    941  C   SER H 122      12.587   6.580  28.164  1.00 59.59           C  
ATOM    942  O   SER H 122      13.555   6.043  28.700  1.00 63.75           O  
ATOM    943  N   CYS H 123      11.761   7.418  28.827  1.00 59.66           N  
ATOM    944  CA  CYS H 123      11.900   7.688  30.232  1.00 56.21           C  
ATOM    945  CB  CYS H 123      12.579   9.057  30.507  1.00 58.07           C  
ATOM    946  SG  CYS H 123      12.791   9.467  32.270  1.00 75.98           S  
ATOM    947  C   CYS H 123      10.517   7.694  30.817  1.00 60.30           C  
ATOM    948  O   CYS H 123       9.705   8.562  30.504  1.00 65.20           O  
ATOM    949  N   ARG H 124      10.210   6.719  31.698  1.00 60.54           N  
ATOM    950  CA  ARG H 124       8.885   6.652  32.254  1.00 58.31           C  
ATOM    951  CB  ARG H 124       8.329   5.220  32.346  1.00 63.77           C  
ATOM    952  CG  ARG H 124       6.853   5.153  32.746  1.00 67.96           C  
ATOM    953  CD  ARG H 124       6.309   3.724  32.817  1.00 70.67           C  
ATOM    954  NE  ARG H 124       4.873   3.806  33.207  1.00 70.47           N  
ATOM    955  CZ  ARG H 124       4.080   2.698  33.120  1.00 80.52           C  
ATOM    956  NH1 ARG H 124       4.602   1.519  32.677  1.00 83.84           N1+
ATOM    957  NH2 ARG H 124       2.766   2.771  33.481  1.00 84.45           N  
ATOM    958  C   ARG H 124       8.943   7.223  33.633  1.00 61.34           C  
ATOM    959  O   ARG H 124       9.844   6.914  34.410  1.00 71.62           O  
ATOM    960  N   ALA H 125       7.965   8.084  33.973  1.00 59.21           N  
ATOM    961  CA  ALA H 125       7.977   8.735  35.251  1.00 59.30           C  
ATOM    962  CB  ALA H 125       7.754  10.254  35.166  1.00 61.46           C  
ATOM    963  C   ALA H 125       6.880   8.176  36.096  1.00 66.73           C  
ATOM    964  O   ALA H 125       5.871   7.690  35.586  1.00 69.46           O  
ATOM    965  N   SER H 126       7.084   8.193  37.429  1.00 68.50           N  
ATOM    966  CA  SER H 126       6.066   7.717  38.317  1.00 70.88           C  
ATOM    967  CB  SER H 126       6.113   6.197  38.538  1.00 75.32           C  
ATOM    968  OG  SER H 126       7.352   5.828  39.124  1.00 76.97           O  
ATOM    969  C   SER H 126       6.259   8.375  39.647  1.00 66.19           C  
ATOM    970  O   SER H 126       7.336   8.884  39.953  1.00 73.33           O  
ATOM    971  N   GLY H 127       5.187   8.366  40.460  1.00 62.76           N  
ATOM    972  CA  GLY H 127       5.256   8.877  41.794  1.00 63.36           C  
ATOM    973  C   GLY H 127       4.733  10.276  41.840  1.00 59.07           C  
ATOM    974  O   GLY H 127       4.413  10.777  42.918  1.00 62.30           O  
ATOM    975  N   TYR H 128       4.636  10.957  40.683  1.00 55.72           N  
ATOM    976  CA  TYR H 128       4.152  12.307  40.740  1.00 58.90           C  
ATOM    977  CB  TYR H 128       5.279  13.356  40.842  1.00 56.54           C  
ATOM    978  CG  TYR H 128       6.057  13.376  39.570  1.00 52.99           C  
ATOM    979  CD1 TYR H 128       5.679  14.204  38.545  1.00 53.11           C  
ATOM    980  CD2 TYR H 128       7.163  12.586  39.382  1.00 51.85           C  
ATOM    981  CE1 TYR H 128       6.377  14.243  37.360  1.00 51.72           C  
ATOM    982  CE2 TYR H 128       7.867  12.618  38.201  1.00 49.79           C  
ATOM    983  CZ  TYR H 128       7.479  13.450  37.185  1.00 49.41           C  
ATOM    984  OH  TYR H 128       8.200  13.485  35.972  1.00 47.03           O  
ATOM    985  C   TYR H 128       3.338  12.598  39.518  1.00 59.30           C  
ATOM    986  O   TYR H 128       3.340  11.829  38.555  1.00 59.83           O  
ATOM    987  N   GLU H 129       2.581  13.719  39.548  1.00 58.61           N  
ATOM    988  CA  GLU H 129       1.796  14.088  38.404  1.00 60.48           C  
ATOM    989  CB  GLU H 129       0.817  15.247  38.650  1.00 66.93           C  
ATOM    990  CG  GLU H 129       0.069  15.670  37.384  1.00 91.15           C  
ATOM    991  CD  GLU H 129      -0.758  14.487  36.903  1.00 95.92           C  
ATOM    992  OE1 GLU H 129      -1.487  13.901  37.745  1.00 96.10           O  
ATOM    993  OE2 GLU H 129      -0.677  14.154  35.690  1.00 96.62           O1-
ATOM    994  C   GLU H 129       2.741  14.506  37.324  1.00 58.11           C  
ATOM    995  O   GLU H 129       3.497  15.463  37.464  1.00 59.40           O  
ATOM    996  N   PHE H 130       2.648  13.815  36.180  1.00 58.72           N  
ATOM    997  CA  PHE H 130       3.536  13.936  35.059  1.00 54.44           C  
ATOM    998  CB  PHE H 130       3.220  12.852  34.011  1.00 52.04           C  
ATOM    999  CG  PHE H 130       4.263  12.817  32.948  1.00 50.78           C  
ATOM   1000  CD1 PHE H 130       5.549  12.417  33.237  1.00 47.76           C  
ATOM   1001  CD2 PHE H 130       3.944  13.136  31.649  1.00 52.31           C  
ATOM   1002  CE1 PHE H 130       6.508  12.372  32.251  1.00 48.80           C  
ATOM   1003  CE2 PHE H 130       4.899  13.091  30.660  1.00 51.16           C  
ATOM   1004  CZ  PHE H 130       6.185  12.712  30.959  1.00 49.20           C  
ATOM   1005  C   PHE H 130       3.449  15.309  34.443  1.00 56.59           C  
ATOM   1006  O   PHE H 130       4.437  15.832  33.931  1.00 60.37           O  
ATOM   1007  N   GLN H 131       2.242  15.901  34.448  1.00 56.84           N  
ATOM   1008  CA  GLN H 131       1.889  17.168  33.860  1.00 57.70           C  
ATOM   1009  CB  GLN H 131       0.365  17.371  33.888  1.00 57.07           C  
ATOM   1010  CG  GLN H 131      -0.148  18.648  33.229  1.00 69.08           C  
ATOM   1011  CD  GLN H 131      -1.663  18.623  33.379  1.00  0.00           C  
ATOM   1012  OE1 GLN H 131      -2.397  18.416  32.412  1.00  0.00           O  
ATOM   1013  NE2 GLN H 131      -2.147  18.834  34.632  1.00  0.00           N  
ATOM   1014  C   GLN H 131       2.517  18.339  34.574  1.00 60.57           C  
ATOM   1015  O   GLN H 131       2.708  19.400  33.980  1.00 64.63           O  
ATOM   1016  N   ASN H 132       2.820  18.195  35.876  1.00 57.20           N  
ATOM   1017  CA  ASN H 132       3.226  19.300  36.707  1.00 56.74           C  
ATOM   1018  CB  ASN H 132       3.444  18.889  38.174  1.00 61.84           C  
ATOM   1019  CG  ASN H 132       2.077  18.640  38.796  1.00 66.30           C  
ATOM   1020  OD1 ASN H 132       1.049  19.019  38.237  1.00 67.92           O  
ATOM   1021  ND2 ASN H 132       2.066  17.998  39.994  1.00 68.29           N  
ATOM   1022  C   ASN H 132       4.475  19.999  36.254  1.00 54.43           C  
ATOM   1023  O   ASN H 132       4.535  21.228  36.320  1.00 56.22           O  
ATOM   1024  N   CYS H 133       5.512  19.260  35.808  1.00 46.30           N  
ATOM   1025  CA  CYS H 133       6.745  19.918  35.472  1.00 47.11           C  
ATOM   1026  CB  CYS H 133       7.745  19.946  36.646  1.00 48.18           C  
ATOM   1027  SG  CYS H 133       7.835  18.349  37.506  1.00 78.69           S  
ATOM   1028  C   CYS H 133       7.387  19.238  34.298  1.00 47.81           C  
ATOM   1029  O   CYS H 133       7.029  18.153  33.853  1.00 46.60           O  
ATOM   1030  N   PRO H 134       8.346  19.937  33.796  1.00 56.63           N  
ATOM   1031  CA  PRO H 134       9.039  19.597  32.582  1.00 55.16           C  
ATOM   1032  CD  PRO H 134       8.345  21.370  34.031  1.00 42.45           C  
ATOM   1033  CB  PRO H 134       9.659  20.898  32.060  1.00 53.42           C  
ATOM   1034  CG  PRO H 134       9.554  21.883  33.237  1.00 39.91           C  
ATOM   1035  C   PRO H 134      10.034  18.500  32.774  1.00 56.94           C  
ATOM   1036  O   PRO H 134      10.505  18.296  33.892  1.00 61.26           O  
ATOM   1037  N   ILE H 135      10.364  17.784  31.682  1.00 56.87           N  
ATOM   1038  CA  ILE H 135      11.330  16.726  31.719  1.00 54.08           C  
ATOM   1039  CB  ILE H 135      10.836  15.433  31.132  1.00 53.89           C  
ATOM   1040  CG1 ILE H 135       9.702  14.837  31.983  1.00 51.48           C  
ATOM   1041  CG2 ILE H 135      12.043  14.493  30.980  1.00 56.07           C  
ATOM   1042  CD1 ILE H 135      10.142  14.424  33.387  1.00 70.32           C  
ATOM   1043  C   ILE H 135      12.478  17.178  30.875  1.00 58.28           C  
ATOM   1044  O   ILE H 135      12.288  17.821  29.843  1.00 65.39           O  
ATOM   1045  N   ASN H 136      13.716  16.869  31.309  1.00 56.89           N  
ATOM   1046  CA  ASN H 136      14.870  17.325  30.586  1.00 54.15           C  
ATOM   1047  CB  ASN H 136      15.813  18.181  31.447  1.00 51.02           C  
ATOM   1048  CG  ASN H 136      15.060  19.426  31.884  1.00 56.54           C  
ATOM   1049  OD1 ASN H 136      15.099  20.459  31.218  1.00 58.66           O  
ATOM   1050  ND2 ASN H 136      14.339  19.324  33.033  1.00 60.22           N  
ATOM   1051  C   ASN H 136      15.672  16.142  30.141  1.00 54.68           C  
ATOM   1052  O   ASN H 136      15.525  15.038  30.666  1.00 57.02           O  
ATOM   1053  N   TRP H 137      16.523  16.343  29.112  1.00 55.56           N  
ATOM   1054  CA  TRP H 137      17.404  15.300  28.668  1.00 51.20           C  
ATOM   1055  CB  TRP H 137      17.098  14.801  27.246  1.00 51.76           C  
ATOM   1056  CG  TRP H 137      15.802  14.031  27.165  1.00 56.56           C  
ATOM   1057  CD2 TRP H 137      15.685  12.627  27.449  1.00 54.75           C  
ATOM   1058  CD1 TRP H 137      14.547  14.465  26.850  1.00 54.30           C  
ATOM   1059  NE1 TRP H 137      13.656  13.421  26.921  1.00 53.04           N  
ATOM   1060  CE2 TRP H 137      14.343  12.283  27.289  1.00 53.88           C  
ATOM   1061  CE3 TRP H 137      16.620  11.702  27.818  1.00 54.30           C  
ATOM   1062  CZ2 TRP H 137      13.914  11.003  27.496  1.00 53.32           C  
ATOM   1063  CZ3 TRP H 137      16.186  10.411  28.020  1.00 50.57           C  
ATOM   1064  CH2 TRP H 137      14.858  10.069  27.863  1.00 54.87           C  
ATOM   1065  C   TRP H 137      18.802  15.845  28.704  1.00 57.27           C  
ATOM   1066  O   TRP H 137      19.085  16.892  28.122  1.00 61.95           O  
ATOM   1067  N   ILE H 138      19.716  15.132  29.400  1.00 55.08           N  
ATOM   1068  CA  ILE H 138      21.071  15.589  29.552  1.00 47.39           C  
ATOM   1069  CB  ILE H 138      21.426  15.870  30.987  1.00 55.20           C  
ATOM   1070  CG1 ILE H 138      20.406  16.809  31.659  1.00 59.21           C  
ATOM   1071  CG2 ILE H 138      22.858  16.430  31.008  1.00 54.53           C  
ATOM   1072  CD1 ILE H 138      20.347  18.213  31.071  1.00 70.47           C  
ATOM   1073  C   ILE H 138      21.975  14.461  29.145  1.00 53.93           C  
ATOM   1074  O   ILE H 138      21.716  13.303  29.468  1.00 64.60           O  
ATOM   1075  N   ARG H 139      23.077  14.770  28.430  1.00 53.51           N  
ATOM   1076  CA  ARG H 139      23.980  13.735  28.001  1.00 55.97           C  
ATOM   1077  CB  ARG H 139      24.156  13.720  26.474  1.00 54.99           C  
ATOM   1078  CG  ARG H 139      24.757  15.030  25.960  1.00 58.07           C  
ATOM   1079  CD  ARG H 139      24.402  15.383  24.515  1.00 60.52           C  
ATOM   1080  NE  ARG H 139      24.939  14.331  23.610  1.00 60.52           N  
ATOM   1081  CZ  ARG H 139      25.119  14.628  22.290  1.00 62.32           C  
ATOM   1082  NH1 ARG H 139      24.899  15.896  21.839  1.00 54.75           N1+
ATOM   1083  NH2 ARG H 139      25.519  13.659  21.417  1.00 67.41           N  
ATOM   1084  C   ARG H 139      25.325  14.014  28.603  1.00 58.02           C  
ATOM   1085  O   ARG H 139      25.783  15.155  28.616  1.00 62.71           O  
ATOM   1086  N   LEU H 140      25.991  12.972  29.149  1.00 63.12           N  
ATOM   1087  CA  LEU H 140      27.301  13.178  29.700  1.00 61.57           C  
ATOM   1088  CB  LEU H 140      27.439  12.848  31.198  1.00 58.45           C  
ATOM   1089  CG  LEU H 140      26.676  13.793  32.141  1.00 66.23           C  
ATOM   1090  CD1 LEU H 140      25.157  13.606  32.031  1.00 56.51           C  
ATOM   1091  CD2 LEU H 140      27.186  13.668  33.583  1.00 65.95           C  
ATOM   1092  C   LEU H 140      28.278  12.295  28.992  1.00 69.11           C  
ATOM   1093  O   LEU H 140      28.161  11.071  29.018  1.00 69.98           O  
ATOM   1094  N   ALA H 141      29.292  12.907  28.352  1.00 71.47           N  
ATOM   1095  CA  ALA H 141      30.306  12.149  27.681  1.00 77.65           C  
ATOM   1096  CB  ALA H 141      30.626  12.662  26.268  1.00 76.08           C  
ATOM   1097  C   ALA H 141      31.543  12.304  28.503  1.00 83.19           C  
ATOM   1098  O   ALA H 141      31.859  13.394  28.977  1.00 82.13           O  
ATOM   1099  N   PRO H 142      32.247  11.223  28.686  1.00 92.31           N  
ATOM   1100  CA  PRO H 142      33.422  11.225  29.508  1.00 93.29           C  
ATOM   1101  CD  PRO H 142      32.257  10.142  27.716  1.00 95.29           C  
ATOM   1102  CB  PRO H 142      34.038   9.839  29.333  1.00 90.45           C  
ATOM   1103  CG  PRO H 142      33.623   9.457  27.900  1.00 95.10           C  
ATOM   1104  C   PRO H 142      34.372  12.300  29.081  1.00 94.88           C  
ATOM   1105  O   PRO H 142      34.691  12.385  27.895  1.00 90.93           O  
ATOM   1106  N   GLY H 143      34.842  13.118  30.042  1.00 95.49           N  
ATOM   1107  CA  GLY H 143      35.821  14.130  29.770  1.00 96.88           C  
ATOM   1108  C   GLY H 143      35.207  15.272  29.018  1.00 95.89           C  
ATOM   1109  O   GLY H 143      35.911  16.000  28.320  1.00101.46           O  
ATOM   1110  N   LYS H 144      33.879  15.468  29.123  1.00 89.02           N  
ATOM   1111  CA  LYS H 144      33.310  16.572  28.404  1.00 84.52           C  
ATOM   1112  CB  LYS H 144      32.687  16.143  27.065  1.00 85.19           C  
ATOM   1113  CG  LYS H 144      32.460  17.301  26.097  1.00 93.89           C  
ATOM   1114  CD  LYS H 144      32.268  16.852  24.647  1.00102.49           C  
ATOM   1115  CE  LYS H 144      31.161  15.814  24.465  1.00118.95           C  
ATOM   1116  NZ  LYS H 144      31.034  15.466  23.033  1.00119.67           N1+
ATOM   1117  C   LYS H 144      32.257  17.198  29.267  1.00 78.76           C  
ATOM   1118  O   LYS H 144      31.732  16.563  30.179  1.00 77.13           O  
ATOM   1119  N   ARG H 145      31.927  18.481  29.011  1.00 74.20           N  
ATOM   1120  CA  ARG H 145      30.966  19.154  29.836  1.00 70.56           C  
ATOM   1121  CB  ARG H 145      30.948  20.679  29.620  1.00 65.99           C  
ATOM   1122  CG  ARG H 145      30.570  21.106  28.203  1.00 65.98           C  
ATOM   1123  CD  ARG H 145      31.103  22.485  27.808  1.00 67.71           C  
ATOM   1124  NE  ARG H 145      30.778  23.442  28.902  1.00 74.75           N  
ATOM   1125  CZ  ARG H 145      31.681  23.645  29.904  1.00 84.93           C  
ATOM   1126  NH1 ARG H 145      32.866  22.971  29.897  1.00 88.30           N1+
ATOM   1127  NH2 ARG H 145      31.403  24.528  30.906  1.00 85.01           N  
ATOM   1128  C   ARG H 145      29.612  18.581  29.551  1.00 70.85           C  
ATOM   1129  O   ARG H 145      29.282  18.259  28.411  1.00 75.19           O  
ATOM   1130  N   PRO H 146      28.811  18.442  30.578  1.00 61.41           N  
ATOM   1131  CA  PRO H 146      27.506  17.869  30.421  1.00 55.59           C  
ATOM   1132  CD  PRO H 146      29.322  18.280  31.929  1.00 60.73           C  
ATOM   1133  CB  PRO H 146      26.956  17.700  31.835  1.00 49.74           C  
ATOM   1134  CG  PRO H 146      28.225  17.514  32.690  1.00 57.15           C  
ATOM   1135  C   PRO H 146      26.686  18.746  29.534  1.00 60.39           C  
ATOM   1136  O   PRO H 146      26.801  19.967  29.638  1.00 67.65           O  
ATOM   1137  N   GLU H 147      25.856  18.151  28.653  1.00 56.59           N  
ATOM   1138  CA  GLU H 147      25.089  18.950  27.742  1.00 56.24           C  
ATOM   1139  CB  GLU H 147      25.243  18.574  26.257  1.00 55.97           C  
ATOM   1140  CG  GLU H 147      26.557  18.983  25.595  1.00 67.89           C  
ATOM   1141  CD  GLU H 147      26.397  18.699  24.107  1.00 78.87           C  
ATOM   1142  OE1 GLU H 147      25.333  19.081  23.549  1.00 80.81           O  
ATOM   1143  OE2 GLU H 147      27.331  18.100  23.508  1.00 82.30           O1-
ATOM   1144  C   GLU H 147      23.631  18.784  28.014  1.00 59.57           C  
ATOM   1145  O   GLU H 147      23.121  17.672  28.145  1.00 63.97           O  
ATOM   1146  N   TRP H 148      22.919  19.923  28.077  1.00 59.00           N  
ATOM   1147  CA  TRP H 148      21.497  19.925  28.244  1.00 54.88           C  
ATOM   1148  CB  TRP H 148      21.007  21.171  29.001  1.00 55.96           C  
ATOM   1149  CG  TRP H 148      19.509  21.347  29.048  1.00 57.20           C  
ATOM   1150  CD2 TRP H 148      18.793  22.231  28.170  1.00 55.66           C  
ATOM   1151  CD1 TRP H 148      18.580  20.783  29.871  1.00 56.56           C  
ATOM   1152  NE1 TRP H 148      17.327  21.256  29.558  1.00 59.20           N  
ATOM   1153  CE2 TRP H 148      17.446  22.149  28.514  1.00 57.20           C  
ATOM   1154  CE3 TRP H 148      19.226  23.048  27.165  1.00 56.35           C  
ATOM   1155  CZ2 TRP H 148      16.505  22.887  27.852  1.00 57.76           C  
ATOM   1156  CZ3 TRP H 148      18.276  23.787  26.496  1.00 57.25           C  
ATOM   1157  CH2 TRP H 148      16.941  23.707  26.833  1.00 55.96           C  
ATOM   1158  C   TRP H 148      20.929  19.973  26.859  1.00 60.01           C  
ATOM   1159  O   TRP H 148      21.151  20.936  26.128  1.00 64.72           O  
ATOM   1160  N   MET H 149      20.265  18.875  26.446  1.00 55.87           N  
ATOM   1161  CA  MET H 149      19.665  18.719  25.149  1.00 50.92           C  
ATOM   1162  CB  MET H 149      19.333  17.248  24.862  1.00 50.62           C  
ATOM   1163  CG  MET H 149      20.591  16.375  24.853  1.00 53.58           C  
ATOM   1164  SD  MET H 149      20.304  14.605  24.561  1.00 61.80           S  
ATOM   1165  CE  MET H 149      19.901  14.783  22.800  1.00 68.63           C  
ATOM   1166  C   MET H 149      18.418  19.538  24.979  1.00 52.98           C  
ATOM   1167  O   MET H 149      18.212  20.148  23.931  1.00 54.67           O  
ATOM   1168  N   GLY H 150      17.539  19.573  26.003  1.00 56.19           N  
ATOM   1169  CA  GLY H 150      16.312  20.315  25.872  1.00 52.88           C  
ATOM   1170  C   GLY H 150      15.317  19.791  26.865  1.00 58.01           C  
ATOM   1171  O   GLY H 150      15.532  18.761  27.502  1.00 62.71           O  
ATOM   1172  N   TRP H 151      14.176  20.503  27.008  1.00 58.27           N  
ATOM   1173  CA  TRP H 151      13.153  20.092  27.926  1.00 54.19           C  
ATOM   1174  CB  TRP H 151      12.922  21.073  29.093  1.00 54.07           C  
ATOM   1175  CG  TRP H 151      12.751  22.522  28.696  1.00 54.88           C  
ATOM   1176  CD2 TRP H 151      11.566  23.084  28.107  1.00 57.31           C  
ATOM   1177  CD1 TRP H 151      13.655  23.540  28.788  1.00 52.08           C  
ATOM   1178  NE1 TRP H 151      13.106  24.703  28.303  1.00 55.40           N  
ATOM   1179  CE2 TRP H 151      11.822  24.436  27.878  1.00 56.59           C  
ATOM   1180  CE3 TRP H 151      10.366  22.520  27.781  1.00 60.84           C  
ATOM   1181  CZ2 TRP H 151      10.878  25.246  27.316  1.00 54.48           C  
ATOM   1182  CZ3 TRP H 151       9.414  23.342  27.218  1.00 59.61           C  
ATOM   1183  CH2 TRP H 151       9.666  24.679  26.990  1.00 55.14           C  
ATOM   1184  C   TRP H 151      11.858  19.940  27.195  1.00 56.01           C  
ATOM   1185  O   TRP H 151      11.678  20.466  26.097  1.00 59.38           O  
ATOM   1186  N   MET H 152      10.934  19.159  27.793  1.00 58.94           N  
ATOM   1187  CA  MET H 152       9.641  18.959  27.210  1.00 52.38           C  
ATOM   1188  CB  MET H 152       9.473  17.564  26.586  1.00 49.29           C  
ATOM   1189  CG  MET H 152       8.150  17.375  25.842  1.00 53.59           C  
ATOM   1190  SD  MET H 152       7.944  15.735  25.088  1.00  0.00           S  
ATOM   1191  CE  MET H 152       6.420  16.152  24.196  1.00  0.00           C  
ATOM   1192  C   MET H 152       8.622  19.091  28.300  1.00 57.36           C  
ATOM   1193  O   MET H 152       8.810  18.590  29.408  1.00 61.52           O  
ATOM   1194  N   LYS H 153       7.509  19.794  28.011  1.00 57.75           N  
ATOM   1195  CA  LYS H 153       6.465  19.928  28.985  1.00 52.50           C  
ATOM   1196  CB  LYS H 153       5.897  21.355  29.069  1.00 48.22           C  
ATOM   1197  CG  LYS H 153       6.912  22.354  29.629  1.00 52.31           C  
ATOM   1198  CD  LYS H 153       6.529  23.820  29.427  1.00 53.28           C  
ATOM   1199  CE  LYS H 153       7.559  24.793  30.005  1.00 60.27           C  
ATOM   1200  NZ  LYS H 153       7.139  26.187  29.749  1.00 69.39           N1+
ATOM   1201  C   LYS H 153       5.381  18.992  28.558  1.00 60.32           C  
ATOM   1202  O   LYS H 153       4.790  19.133  27.489  1.00 66.25           O  
ATOM   1203  N   PRO H 154       5.088  18.049  29.411  1.00 61.44           N  
ATOM   1204  CA  PRO H 154       4.161  16.991  29.104  1.00 61.74           C  
ATOM   1205  CD  PRO H 154       6.012  17.683  30.472  1.00 60.26           C  
ATOM   1206  CB  PRO H 154       4.229  16.036  30.292  1.00 58.51           C  
ATOM   1207  CG  PRO H 154       5.658  16.232  30.836  1.00 61.68           C  
ATOM   1208  C   PRO H 154       2.793  17.487  28.796  1.00 65.21           C  
ATOM   1209  O   PRO H 154       2.038  16.765  28.143  1.00 62.83           O  
ATOM   1210  N   ARG H 155       2.433  18.688  29.276  1.00 64.59           N  
ATOM   1211  CA  ARG H 155       1.148  19.185  28.912  1.00 65.09           C  
ATOM   1212  CB  ARG H 155       0.541  20.170  29.930  1.00 69.48           C  
ATOM   1213  CG  ARG H 155       1.369  21.442  30.133  1.00 81.76           C  
ATOM   1214  CD  ARG H 155       0.770  22.431  31.132  1.00 84.88           C  
ATOM   1215  NE  ARG H 155      -0.622  22.715  30.688  1.00 91.89           N  
ATOM   1216  CZ  ARG H 155      -1.661  22.082  31.304  1.00 99.56           C  
ATOM   1217  NH1 ARG H 155      -1.420  21.302  32.396  1.00100.43           N1+
ATOM   1218  NH2 ARG H 155      -2.935  22.234  30.840  1.00 99.14           N  
ATOM   1219  C   ARG H 155       1.376  19.931  27.636  1.00 66.08           C  
ATOM   1220  O   ARG H 155       2.168  20.870  27.578  1.00 64.34           O  
ATOM   1221  N   TRP H 156       0.702  19.491  26.564  1.00 58.99           N  
ATOM   1222  CA  TRP H 156       0.766  20.121  25.278  1.00 60.92           C  
ATOM   1223  CB  TRP H 156       0.724  21.655  25.382  1.00 60.20           C  
ATOM   1224  CG  TRP H 156      -0.576  22.187  25.944  1.00 69.45           C  
ATOM   1225  CD2 TRP H 156      -1.744  22.452  25.153  1.00 60.19           C  
ATOM   1226  CD1 TRP H 156      -0.907  22.495  27.232  1.00 77.13           C  
ATOM   1227  NE1 TRP H 156      -2.208  22.933  27.293  1.00 77.63           N  
ATOM   1228  CE2 TRP H 156      -2.735  22.912  26.020  1.00 65.06           C  
ATOM   1229  CE3 TRP H 156      -1.970  22.321  23.815  1.00 57.21           C  
ATOM   1230  CZ2 TRP H 156      -3.974  23.250  25.557  1.00 62.19           C  
ATOM   1231  CZ3 TRP H 156      -3.220  22.665  23.353  1.00 57.65           C  
ATOM   1232  CH2 TRP H 156      -4.203  23.120  24.206  1.00 64.69           C  
ATOM   1233  C   TRP H 156       2.018  19.721  24.553  1.00 59.86           C  
ATOM   1234  O   TRP H 156       2.094  19.869  23.334  1.00 63.05           O  
ATOM   1235  N   GLY H 157       3.017  19.161  25.261  1.00 52.03           N  
ATOM   1236  CA  GLY H 157       4.193  18.670  24.597  1.00 51.63           C  
ATOM   1237  C   GLY H 157       5.058  19.791  24.092  1.00 55.51           C  
ATOM   1238  O   GLY H 157       5.848  19.576  23.173  1.00 56.28           O  
ATOM   1239  N   ALA H 158       4.955  21.011  24.663  1.00 59.58           N  
ATOM   1240  CA  ALA H 158       5.813  22.072  24.213  1.00 55.33           C  
ATOM   1241  CB  ALA H 158       5.586  23.402  24.949  1.00 56.49           C  
ATOM   1242  C   ALA H 158       7.231  21.643  24.461  1.00 57.31           C  
ATOM   1243  O   ALA H 158       7.502  20.930  25.426  1.00 63.15           O  
ATOM   1244  N   VAL H 159       8.172  22.056  23.582  1.00 61.65           N  
ATOM   1245  CA  VAL H 159       9.530  21.611  23.756  1.00 55.13           C  
ATOM   1246  CB  VAL H 159       9.920  20.521  22.788  1.00 52.96           C  
ATOM   1247  CG1 VAL H 159      11.374  20.109  23.035  1.00 54.23           C  
ATOM   1248  CG2 VAL H 159       8.961  19.341  22.928  1.00 64.04           C  
ATOM   1249  C   VAL H 159      10.459  22.761  23.492  1.00 60.85           C  
ATOM   1250  O   VAL H 159      10.101  23.721  22.808  1.00 64.10           O  
ATOM   1251  N   ASN H 160      11.677  22.703  24.080  1.00 60.93           N  
ATOM   1252  CA  ASN H 160      12.698  23.678  23.830  1.00 56.91           C  
ATOM   1253  CB  ASN H 160      12.919  24.635  25.016  1.00 53.19           C  
ATOM   1254  CG  ASN H 160      13.772  25.803  24.548  1.00 60.95           C  
ATOM   1255  OD1 ASN H 160      14.862  25.617  24.011  1.00 71.42           O  
ATOM   1256  ND2 ASN H 160      13.260  27.047  24.755  1.00 60.39           N  
ATOM   1257  C   ASN H 160      13.972  22.912  23.600  1.00 56.67           C  
ATOM   1258  O   ASN H 160      14.425  22.175  24.475  1.00 60.44           O  
ATOM   1259  N   TYR H 161      14.610  23.091  22.424  1.00 59.20           N  
ATOM   1260  CA  TYR H 161      15.777  22.309  22.114  1.00 54.79           C  
ATOM   1261  CB  TYR H 161      15.745  21.640  20.724  1.00 55.04           C  
ATOM   1262  CG  TYR H 161      14.566  20.734  20.611  1.00 54.68           C  
ATOM   1263  CD1 TYR H 161      14.448  19.615  21.403  1.00 53.51           C  
ATOM   1264  CD2 TYR H 161      13.591  20.989  19.673  1.00 55.86           C  
ATOM   1265  CE1 TYR H 161      13.361  18.780  21.279  1.00 55.40           C  
ATOM   1266  CE2 TYR H 161      12.503  20.158  19.543  1.00 57.02           C  
ATOM   1267  CZ  TYR H 161      12.385  19.052  20.349  1.00 56.51           C  
ATOM   1268  OH  TYR H 161      11.268  18.198  20.218  1.00 57.57           O  
ATOM   1269  C   TYR H 161      16.968  23.216  22.086  1.00 58.59           C  
ATOM   1270  O   TYR H 161      16.870  24.383  21.714  1.00 64.56           O  
ATOM   1271  N   ALA H 162      18.137  22.689  22.510  1.00 56.24           N  
ATOM   1272  CA  ALA H 162      19.349  23.455  22.489  1.00 55.86           C  
ATOM   1273  CB  ALA H 162      20.544  22.743  23.150  1.00 48.10           C  
ATOM   1274  C   ALA H 162      19.691  23.706  21.052  1.00 65.64           C  
ATOM   1275  O   ALA H 162      19.313  22.941  20.168  1.00 69.63           O  
ATOM   1276  N   ARG H 163      20.433  24.797  20.790  1.00 68.71           N  
ATOM   1277  CA  ARG H 163      20.738  25.211  19.448  1.00 74.80           C  
ATOM   1278  CB  ARG H 163      21.635  26.461  19.394  1.00 84.23           C  
ATOM   1279  CG  ARG H 163      20.941  27.774  19.756  1.00 97.80           C  
ATOM   1280  CD  ARG H 163      20.526  28.586  18.528  1.00109.96           C  
ATOM   1281  NE  ARG H 163      19.994  29.892  19.005  1.00117.84           N  
ATOM   1282  CZ  ARG H 163      19.560  30.816  18.099  1.00118.73           C  
ATOM   1283  NH1 ARG H 163      19.579  30.526  16.766  1.00117.91           N1+
ATOM   1284  NH2 ARG H 163      19.108  32.031  18.530  1.00117.02           N  
ATOM   1285  C   ARG H 163      21.489  24.142  18.721  1.00 73.77           C  
ATOM   1286  O   ARG H 163      21.198  23.857  17.561  1.00 80.48           O  
ATOM   1287  N   GLN H 164      22.464  23.498  19.383  1.00 67.88           N  
ATOM   1288  CA  GLN H 164      23.303  22.567  18.684  1.00 69.65           C  
ATOM   1289  CB  GLN H 164      24.373  21.931  19.587  1.00 68.96           C  
ATOM   1290  CG  GLN H 164      25.459  22.907  20.044  1.00 74.86           C  
ATOM   1291  CD  GLN H 164      26.378  23.172  18.859  1.00 77.64           C  
ATOM   1292  OE1 GLN H 164      27.304  23.978  18.944  1.00  0.00           O  
ATOM   1293  NE2 GLN H 164      26.119  22.474  17.722  1.00  0.00           N  
ATOM   1294  C   GLN H 164      22.486  21.443  18.121  1.00 72.68           C  
ATOM   1295  O   GLN H 164      22.736  20.979  17.011  1.00 79.12           O  
ATOM   1296  N   LEU H 165      21.518  20.953  18.910  1.00 69.63           N  
ATOM   1297  CA  LEU H 165      20.677  19.828  18.600  1.00 66.48           C  
ATOM   1298  CB  LEU H 165      20.073  19.202  19.866  1.00 59.90           C  
ATOM   1299  CG  LEU H 165      21.176  18.648  20.793  1.00 60.46           C  
ATOM   1300  CD1 LEU H 165      20.593  17.960  22.036  1.00 63.39           C  
ATOM   1301  CD2 LEU H 165      22.152  17.750  20.016  1.00 60.99           C  
ATOM   1302  C   LEU H 165      19.586  20.094  17.604  1.00 68.18           C  
ATOM   1303  O   LEU H 165      19.103  19.152  16.977  1.00 70.89           O  
ATOM   1304  N   GLN H 166      19.130  21.354  17.459  1.00 66.83           N  
ATOM   1305  CA  GLN H 166      17.975  21.645  16.649  1.00 69.61           C  
ATOM   1306  CB  GLN H 166      17.715  23.152  16.471  1.00 71.05           C  
ATOM   1307  CG  GLN H 166      17.349  23.864  17.775  1.00 81.69           C  
ATOM   1308  CD  GLN H 166      17.119  25.336  17.461  1.00 93.00           C  
ATOM   1309  OE1 GLN H 166      16.514  26.064  18.246  1.00 96.86           O  
ATOM   1310  NE2 GLN H 166      17.620  25.794  16.283  1.00 93.99           N  
ATOM   1311  C   GLN H 166      18.086  21.041  15.282  1.00 70.81           C  
ATOM   1312  O   GLN H 166      19.080  21.208  14.576  1.00 73.89           O  
ATOM   1313  N   GLY H 167      17.019  20.303  14.901  1.00 68.60           N  
ATOM   1314  CA  GLY H 167      16.872  19.670  13.624  1.00 68.41           C  
ATOM   1315  C   GLY H 167      17.087  18.196  13.777  1.00 73.55           C  
ATOM   1316  O   GLY H 167      16.389  17.396  13.156  1.00 78.37           O  
ATOM   1317  N   ARG H 168      18.112  17.806  14.561  1.00 68.85           N  
ATOM   1318  CA  ARG H 168      18.433  16.428  14.809  1.00 67.53           C  
ATOM   1319  CB  ARG H 168      19.888  16.203  15.249  1.00 67.91           C  
ATOM   1320  CG  ARG H 168      20.901  16.444  14.130  1.00 72.23           C  
ATOM   1321  CD  ARG H 168      22.265  15.805  14.398  1.00 74.07           C  
ATOM   1322  NE  ARG H 168      22.839  16.449  15.612  1.00 74.51           N  
ATOM   1323  CZ  ARG H 168      23.481  15.697  16.553  1.00 72.66           C  
ATOM   1324  NH1 ARG H 168      23.565  14.342  16.410  1.00 67.76           N1+
ATOM   1325  NH2 ARG H 168      24.044  16.304  17.638  1.00 73.01           N  
ATOM   1326  C   ARG H 168      17.555  15.769  15.835  1.00 67.07           C  
ATOM   1327  O   ARG H 168      17.262  14.579  15.721  1.00 73.10           O  
ATOM   1328  N   VAL H 169      17.123  16.515  16.875  1.00 60.43           N  
ATOM   1329  CA  VAL H 169      16.479  15.878  17.995  1.00 55.55           C  
ATOM   1330  CB  VAL H 169      17.023  16.346  19.313  1.00 54.82           C  
ATOM   1331  CG1 VAL H 169      16.677  17.836  19.479  1.00 59.12           C  
ATOM   1332  CG2 VAL H 169      16.468  15.447  20.429  1.00 55.47           C  
ATOM   1333  C   VAL H 169      15.001  16.121  18.015  1.00 59.98           C  
ATOM   1334  O   VAL H 169      14.514  17.143  17.535  1.00 62.59           O  
ATOM   1335  N   THR H 170      14.244  15.135  18.555  1.00 59.24           N  
ATOM   1336  CA  THR H 170      12.820  15.263  18.684  1.00 60.51           C  
ATOM   1337  CB  THR H 170      12.059  14.498  17.641  1.00 63.56           C  
ATOM   1338  OG1 THR H 170      12.411  14.955  16.344  1.00 71.52           O  
ATOM   1339  CG2 THR H 170      10.552  14.691  17.882  1.00 56.66           C  
ATOM   1340  C   THR H 170      12.413  14.714  20.022  1.00 59.80           C  
ATOM   1341  O   THR H 170      12.829  13.623  20.410  1.00 63.78           O  
ATOM   1342  N   MET H 171      11.571  15.465  20.765  1.00 55.76           N  
ATOM   1343  CA  MET H 171      11.128  15.003  22.050  1.00 53.29           C  
ATOM   1344  CB  MET H 171      11.532  15.929  23.210  1.00 50.63           C  
ATOM   1345  CG  MET H 171      13.044  16.009  23.429  1.00 50.63           C  
ATOM   1346  SD  MET H 171      13.545  17.099  24.796  1.00 58.17           S  
ATOM   1347  CE  MET H 171      15.328  16.939  24.489  1.00 62.62           C  
ATOM   1348  C   MET H 171       9.631  14.945  22.038  1.00 55.95           C  
ATOM   1349  O   MET H 171       8.963  15.910  21.666  1.00 63.52           O  
ATOM   1350  N   THR H 172       9.065  13.793  22.456  1.00 56.75           N  
ATOM   1351  CA  THR H 172       7.638  13.621  22.491  1.00 59.25           C  
ATOM   1352  CB  THR H 172       7.111  12.791  21.357  1.00 64.19           C  
ATOM   1353  OG1 THR H 172       7.682  11.491  21.395  1.00 66.72           O  
ATOM   1354  CG2 THR H 172       7.461  13.483  20.028  1.00 63.59           C  
ATOM   1355  C   THR H 172       7.294  12.903  23.761  1.00 61.18           C  
ATOM   1356  O   THR H 172       8.184  12.484  24.499  1.00 60.91           O  
ATOM   1357  N   ARG H 173       5.983  12.772  24.074  1.00 61.33           N  
ATOM   1358  CA  ARG H 173       5.631  12.060  25.272  1.00 62.50           C  
ATOM   1359  CB  ARG H 173       5.503  12.945  26.526  1.00 62.10           C  
ATOM   1360  CG  ARG H 173       4.326  13.925  26.496  1.00 63.67           C  
ATOM   1361  CD  ARG H 173       4.094  14.603  25.147  1.00 62.54           C  
ATOM   1362  NE  ARG H 173       2.924  15.515  25.305  1.00 60.19           N  
ATOM   1363  CZ  ARG H 173       1.651  15.050  25.135  1.00 62.28           C  
ATOM   1364  NH1 ARG H 173       1.432  13.737  24.834  1.00 67.91           N1+
ATOM   1365  NH2 ARG H 173       0.593  15.904  25.268  1.00 61.54           N  
ATOM   1366  C   ARG H 173       4.289  11.419  25.086  1.00 62.81           C  
ATOM   1367  O   ARG H 173       3.522  11.788  24.197  1.00 69.82           O  
ATOM   1368  N   ASP H 174       3.999  10.406  25.929  1.00 63.51           N  
ATOM   1369  CA  ASP H 174       2.730   9.731  25.948  1.00 62.22           C  
ATOM   1370  CB  ASP H 174       2.861   8.206  25.785  1.00 67.63           C  
ATOM   1371  CG  ASP H 174       1.472   7.591  25.658  1.00 82.41           C  
ATOM   1372  OD1 ASP H 174       0.474   8.288  25.981  1.00 89.30           O  
ATOM   1373  OD2 ASP H 174       1.393   6.409  25.228  1.00 88.72           O1-
ATOM   1374  C   ASP H 174       2.161  10.002  27.307  1.00 67.35           C  
ATOM   1375  O   ASP H 174       2.587   9.416  28.301  1.00 74.15           O  
ATOM   1376  N   MET H 175       1.156  10.893  27.374  1.00 66.92           N  
ATOM   1377  CA  MET H 175       0.598  11.345  28.615  1.00 67.55           C  
ATOM   1378  CB  MET H 175      -0.508  12.390  28.403  1.00 68.74           C  
ATOM   1379  CG  MET H 175      -1.720  11.823  27.658  1.00  0.00           C  
ATOM   1380  SD  MET H 175      -3.069  13.008  27.369  1.00  0.00           S  
ATOM   1381  CE  MET H 175      -4.141  11.816  26.516  1.00  0.00           C  
ATOM   1382  C   MET H 175      -0.012  10.210  29.374  1.00 69.46           C  
ATOM   1383  O   MET H 175       0.116  10.131  30.595  1.00 72.99           O  
ATOM   1384  N   TYR H 176      -0.703   9.294  28.681  1.00 71.16           N  
ATOM   1385  CA  TYR H 176      -1.373   8.260  29.410  1.00 74.21           C  
ATOM   1386  CB  TYR H 176      -2.221   7.349  28.507  1.00 78.28           C  
ATOM   1387  CG  TYR H 176      -3.094   6.550  29.409  1.00 85.32           C  
ATOM   1388  CD1 TYR H 176      -2.682   5.344  29.928  1.00 91.19           C  
ATOM   1389  CD2 TYR H 176      -4.337   7.030  29.748  1.00 86.15           C  
ATOM   1390  CE1 TYR H 176      -3.504   4.623  30.764  1.00 94.31           C  
ATOM   1391  CE2 TYR H 176      -5.164   6.316  30.583  1.00 88.61           C  
ATOM   1392  CZ  TYR H 176      -4.748   5.109  31.091  1.00 95.55           C  
ATOM   1393  OH  TYR H 176      -5.593   4.372  31.948  1.00103.57           O  
ATOM   1394  C   TYR H 176      -0.354   7.412  30.114  1.00 78.90           C  
ATOM   1395  O   TYR H 176      -0.530   7.070  31.282  1.00 80.21           O  
ATOM   1396  N   SER H 177       0.729   7.037  29.403  1.00 73.36           N  
ATOM   1397  CA  SER H 177       1.765   6.181  29.919  1.00 69.34           C  
ATOM   1398  CB  SER H 177       2.533   5.428  28.816  1.00 65.77           C  
ATOM   1399  OG  SER H 177       3.218   6.341  27.972  1.00 91.31           O  
ATOM   1400  C   SER H 177       2.761   6.918  30.773  1.00 72.74           C  
ATOM   1401  O   SER H 177       3.617   6.290  31.394  1.00 72.48           O  
ATOM   1402  N   GLU H 178       2.706   8.263  30.816  1.00 70.70           N  
ATOM   1403  CA  GLU H 178       3.651   9.028  31.586  1.00 64.42           C  
ATOM   1404  CB  GLU H 178       3.548   8.797  33.107  1.00 67.84           C  
ATOM   1405  CG  GLU H 178       2.266   9.385  33.706  1.00 86.40           C  
ATOM   1406  CD  GLU H 178       2.250   9.115  35.204  1.00  0.00           C  
ATOM   1407  OE1 GLU H 178       3.175   8.413  35.694  1.00  0.00           O  
ATOM   1408  OE2 GLU H 178       1.312   9.617  35.881  1.00  0.00           O1-
ATOM   1409  C   GLU H 178       5.043   8.708  31.130  1.00 64.49           C  
ATOM   1410  O   GLU H 178       5.974   8.650  31.932  1.00 68.29           O  
ATOM   1411  N   THR H 179       5.231   8.527  29.807  1.00 61.65           N  
ATOM   1412  CA  THR H 179       6.537   8.211  29.301  1.00 59.78           C  
ATOM   1413  CB  THR H 179       6.580   6.921  28.535  1.00 61.33           C  
ATOM   1414  OG1 THR H 179       6.150   5.848  29.360  1.00 71.42           O  
ATOM   1415  CG2 THR H 179       8.023   6.678  28.064  1.00 56.11           C  
ATOM   1416  C   THR H 179       6.971   9.299  28.362  1.00 58.48           C  
ATOM   1417  O   THR H 179       6.173   9.824  27.587  1.00 59.08           O  
ATOM   1418  N   ALA H 180       8.271   9.662  28.415  1.00 58.37           N  
ATOM   1419  CA  ALA H 180       8.811  10.688  27.566  1.00 55.04           C  
ATOM   1420  CB  ALA H 180       9.623  11.751  28.328  1.00 51.81           C  
ATOM   1421  C   ALA H 180       9.746  10.021  26.601  1.00 59.48           C  
ATOM   1422  O   ALA H 180      10.359   9.006  26.929  1.00 66.79           O  
ATOM   1423  N   PHE H 181       9.870  10.567  25.368  1.00 59.85           N  
ATOM   1424  CA  PHE H 181      10.706   9.921  24.394  1.00 57.05           C  
ATOM   1425  CB  PHE H 181       9.929   9.354  23.192  1.00 54.27           C  
ATOM   1426  CG  PHE H 181       9.010   8.292  23.688  1.00 56.00           C  
ATOM   1427  CD1 PHE H 181       9.453   7.000  23.842  1.00 60.90           C  
ATOM   1428  CD2 PHE H 181       7.706   8.588  24.010  1.00 56.91           C  
ATOM   1429  CE1 PHE H 181       8.608   6.017  24.303  1.00 62.21           C  
ATOM   1430  CE2 PHE H 181       6.856   7.610  24.470  1.00 57.98           C  
ATOM   1431  CZ  PHE H 181       7.306   6.320  24.618  1.00 59.19           C  
ATOM   1432  C   PHE H 181      11.698  10.895  23.834  1.00 57.12           C  
ATOM   1433  O   PHE H 181      11.442  12.095  23.750  1.00 62.08           O  
ATOM   1434  N   LEU H 182      12.883  10.375  23.448  1.00 54.67           N  
ATOM   1435  CA  LEU H 182      13.930  11.168  22.865  1.00 52.35           C  
ATOM   1436  CB  LEU H 182      15.162  11.283  23.778  1.00 59.23           C  
ATOM   1437  CG  LEU H 182      16.305  12.124  23.187  1.00 58.56           C  
ATOM   1438  CD1 LEU H 182      15.920  13.608  23.081  1.00 61.68           C  
ATOM   1439  CD2 LEU H 182      17.614  11.890  23.952  1.00 61.42           C  
ATOM   1440  C   LEU H 182      14.397  10.477  21.622  1.00 54.13           C  
ATOM   1441  O   LEU H 182      14.646   9.272  21.632  1.00 61.60           O  
ATOM   1442  N   GLU H 183      14.532  11.230  20.511  1.00 56.94           N  
ATOM   1443  CA  GLU H 183      15.001  10.642  19.288  1.00 59.82           C  
ATOM   1444  CB  GLU H 183      13.915  10.582  18.199  1.00 62.93           C  
ATOM   1445  CG  GLU H 183      14.381   9.948  16.888  1.00 77.32           C  
ATOM   1446  CD  GLU H 183      13.203   9.960  15.923  1.00 91.95           C  
ATOM   1447  OE1 GLU H 183      12.099   9.512  16.335  1.00 99.13           O  
ATOM   1448  OE2 GLU H 183      13.386  10.425  14.767  1.00 92.00           O1-
ATOM   1449  C   GLU H 183      16.112  11.509  18.772  1.00 61.47           C  
ATOM   1450  O   GLU H 183      15.990  12.733  18.740  1.00 64.60           O  
ATOM   1451  N   LEU H 184      17.240  10.887  18.371  1.00 59.90           N  
ATOM   1452  CA  LEU H 184      18.350  11.642  17.858  1.00 57.24           C  
ATOM   1453  CB  LEU H 184      19.578  11.583  18.786  1.00 54.18           C  
ATOM   1454  CG  LEU H 184      20.758  12.461  18.342  1.00 62.49           C  
ATOM   1455  CD1 LEU H 184      20.370  13.949  18.332  1.00 60.46           C  
ATOM   1456  CD2 LEU H 184      22.001  12.187  19.204  1.00 61.66           C  
ATOM   1457  C   LEU H 184      18.727  11.038  16.533  1.00 61.59           C  
ATOM   1458  O   LEU H 184      19.004   9.843  16.442  1.00 65.74           O  
ATOM   1459  N   ARG H 185      18.763  11.865  15.467  1.00 61.59           N  
ATOM   1460  CA  ARG H 185      19.028  11.374  14.140  1.00 67.11           C  
ATOM   1461  CB  ARG H 185      18.122  12.007  13.069  1.00 66.34           C  
ATOM   1462  CG  ARG H 185      16.648  11.620  13.180  1.00 74.25           C  
ATOM   1463  CD  ARG H 185      15.742  12.439  12.259  1.00 77.57           C  
ATOM   1464  NE  ARG H 185      15.726  13.830  12.791  1.00 79.99           N  
ATOM   1465  CZ  ARG H 185      14.810  14.173  13.743  1.00 74.79           C  
ATOM   1466  NH1 ARG H 185      13.908  13.247  14.178  1.00 72.40           N1+
ATOM   1467  NH2 ARG H 185      14.797  15.436  14.260  1.00 63.55           N  
ATOM   1468  C   ARG H 185      20.433  11.700  13.735  1.00 75.49           C  
ATOM   1469  O   ARG H 185      21.119  12.488  14.382  1.00 73.00           O  
ATOM   1470  N   SER H 186      20.892  11.072  12.631  1.00 77.72           N  
ATOM   1471  CA  SER H 186      22.186  11.336  12.066  1.00 76.76           C  
ATOM   1472  CB  SER H 186      22.267  12.723  11.404  1.00 82.01           C  
ATOM   1473  OG  SER H 186      23.565  12.938  10.872  1.00 86.95           O  
ATOM   1474  C   SER H 186      23.237  11.269  13.131  1.00 73.79           C  
ATOM   1475  O   SER H 186      23.938  12.247  13.384  1.00 73.06           O  
ATOM   1476  N   LEU H 187      23.386  10.091  13.765  1.00 70.08           N  
ATOM   1477  CA  LEU H 187      24.321   9.907  14.835  1.00 64.42           C  
ATOM   1478  CB  LEU H 187      24.151   8.561  15.563  1.00 62.78           C  
ATOM   1479  CG  LEU H 187      22.809   8.416  16.304  1.00 60.11           C  
ATOM   1480  CD1 LEU H 187      22.703   7.053  17.007  1.00 57.14           C  
ATOM   1481  CD2 LEU H 187      22.580   9.583  17.274  1.00 57.59           C  
ATOM   1482  C   LEU H 187      25.729   9.951  14.328  1.00 67.89           C  
ATOM   1483  O   LEU H 187      26.027   9.573  13.196  1.00 70.92           O  
ATOM   1484  N   THR H 188      26.631  10.453  15.192  1.00 69.18           N  
ATOM   1485  CA  THR H 188      28.035  10.539  14.930  1.00 71.85           C  
ATOM   1486  CB  THR H 188      28.460  11.934  14.565  1.00 76.53           C  
ATOM   1487  OG1 THR H 188      29.875  12.021  14.497  1.00 79.89           O  
ATOM   1488  CG2 THR H 188      27.877  12.935  15.570  1.00 74.65           C  
ATOM   1489  C   THR H 188      28.740  10.091  16.176  1.00 68.98           C  
ATOM   1490  O   THR H 188      28.114   9.896  17.216  1.00 69.67           O  
ATOM   1491  N   SER H 189      30.070   9.901  16.097  1.00 69.70           N  
ATOM   1492  CA  SER H 189      30.838   9.404  17.204  1.00 70.57           C  
ATOM   1493  CB  SER H 189      32.322   9.191  16.860  1.00 75.74           C  
ATOM   1494  OG  SER H 189      32.940  10.431  16.548  1.00 67.46           O  
ATOM   1495  C   SER H 189      30.773  10.385  18.335  1.00 73.86           C  
ATOM   1496  O   SER H 189      30.932  10.015  19.497  1.00 76.59           O  
ATOM   1497  N   ASP H 190      30.527  11.666  18.021  1.00 77.57           N  
ATOM   1498  CA  ASP H 190      30.461  12.691  19.021  0.80 78.62           C  
ATOM   1499  CB  ASP H 190      30.282  14.102  18.433  0.80 85.85           C  
ATOM   1500  CG  ASP H 190      31.598  14.524  17.790  0.80 98.87           C  
ATOM   1501  OD1 ASP H 190      32.606  13.788  17.962  0.80102.13           O  
ATOM   1502  OD2 ASP H 190      31.614  15.595  17.125  0.80102.98           O1-
ATOM   1503  C   ASP H 190      29.290  12.419  19.913  1.00 74.73           C  
ATOM   1504  O   ASP H 190      29.283  12.810  21.077  1.00 77.96           O  
ATOM   1505  N   ASP H 191      28.261  11.754  19.362  1.00 70.38           N  
ATOM   1506  CA  ASP H 191      27.024  11.440  20.022  1.00 63.96           C  
ATOM   1507  CB  ASP H 191      25.969  10.870  19.062  1.00 62.10           C  
ATOM   1508  CG  ASP H 191      25.512  12.016  18.173  1.00 66.26           C  
ATOM   1509  OD1 ASP H 191      25.450  13.166  18.686  1.00 62.18           O  
ATOM   1510  OD2 ASP H 191      25.226  11.763  16.973  1.00 72.82           O1-
ATOM   1511  C   ASP H 191      27.223  10.446  21.125  1.00 62.65           C  
ATOM   1512  O   ASP H 191      26.331  10.265  21.953  1.00 59.49           O  
ATOM   1513  N   THR H 192      28.350   9.713  21.139  1.00 58.67           N  
ATOM   1514  CA  THR H 192      28.520   8.723  22.165  1.00 56.85           C  
ATOM   1515  CB  THR H 192      29.785   7.928  22.007  1.00 62.73           C  
ATOM   1516  OG1 THR H 192      29.737   6.779  22.831  1.00 65.94           O  
ATOM   1517  CG2 THR H 192      30.995   8.794  22.383  1.00 50.02           C  
ATOM   1518  C   THR H 192      28.500   9.386  23.514  1.00 59.25           C  
ATOM   1519  O   THR H 192      29.219  10.353  23.766  1.00 67.18           O  
ATOM   1520  N   ALA H 193      27.636   8.881  24.422  1.00 55.19           N  
ATOM   1521  CA  ALA H 193      27.539   9.450  25.736  1.00 55.58           C  
ATOM   1522  CB  ALA H 193      27.130  10.933  25.730  1.00 55.89           C  
ATOM   1523  C   ALA H 193      26.477   8.707  26.488  1.00 57.91           C  
ATOM   1524  O   ALA H 193      25.821   7.818  25.948  1.00 63.28           O  
ATOM   1525  N   VAL H 194      26.309   9.047  27.784  1.00 54.64           N  
ATOM   1526  CA  VAL H 194      25.286   8.448  28.594  1.00 54.70           C  
ATOM   1527  CB  VAL H 194      25.729   8.207  30.008  1.00 54.35           C  
ATOM   1528  CG1 VAL H 194      24.544   7.651  30.813  1.00 53.80           C  
ATOM   1529  CG2 VAL H 194      26.962   7.286  29.983  1.00 49.58           C  
ATOM   1530  C   VAL H 194      24.161   9.439  28.638  1.00 59.13           C  
ATOM   1531  O   VAL H 194      24.356  10.588  29.025  1.00 62.10           O  
ATOM   1532  N   TYR H 195      22.939   9.012  28.254  1.00 58.90           N  
ATOM   1533  CA  TYR H 195      21.836   9.931  28.181  1.00 54.31           C  
ATOM   1534  CB  TYR H 195      20.943   9.721  26.944  1.00 49.19           C  
ATOM   1535  CG  TYR H 195      21.720  10.100  25.728  1.00 49.11           C  
ATOM   1536  CD1 TYR H 195      22.640   9.237  25.177  1.00 47.69           C  
ATOM   1537  CD2 TYR H 195      21.516  11.322  25.131  1.00 54.13           C  
ATOM   1538  CE1 TYR H 195      23.351   9.592  24.055  1.00 50.56           C  
ATOM   1539  CE2 TYR H 195      22.223  11.684  24.008  1.00 50.82           C  
ATOM   1540  CZ  TYR H 195      23.142  10.817  23.467  1.00 49.42           C  
ATOM   1541  OH  TYR H 195      23.867  11.188  22.315  1.00 56.47           O  
ATOM   1542  C   TYR H 195      20.964   9.772  29.388  1.00 55.62           C  
ATOM   1543  O   TYR H 195      20.583   8.660  29.752  1.00 60.93           O  
ATOM   1544  N   PHE H 196      20.618  10.907  30.037  1.00 51.71           N  
ATOM   1545  CA  PHE H 196      19.817  10.878  31.231  1.00 51.78           C  
ATOM   1546  CB  PHE H 196      20.500  11.526  32.451  1.00 50.42           C  
ATOM   1547  CG  PHE H 196      21.727  10.777  32.841  1.00 50.50           C  
ATOM   1548  CD1 PHE H 196      21.663   9.731  33.731  1.00 52.07           C  
ATOM   1549  CD2 PHE H 196      22.949  11.138  32.323  1.00 52.25           C  
ATOM   1550  CE1 PHE H 196      22.803   9.051  34.092  1.00 52.72           C  
ATOM   1551  CE2 PHE H 196      24.092  10.463  32.680  1.00 53.25           C  
ATOM   1552  CZ  PHE H 196      24.019   9.417  33.566  1.00 52.23           C  
ATOM   1553  C   PHE H 196      18.593  11.723  31.025  1.00 57.44           C  
ATOM   1554  O   PHE H 196      18.575  12.632  30.197  1.00 59.23           O  
ATOM   1555  N   CYS H 197      17.517  11.405  31.780  1.00 57.81           N  
ATOM   1556  CA  CYS H 197      16.333  12.221  31.821  1.00 58.30           C  
ATOM   1557  CB  CYS H 197      15.018  11.460  31.505  1.00 54.78           C  
ATOM   1558  SG  CYS H 197      14.761   9.956  32.501  1.00 87.15           S  
ATOM   1559  C   CYS H 197      16.275  12.753  33.225  1.00 59.47           C  
ATOM   1560  O   CYS H 197      16.531  12.019  34.178  1.00 60.81           O  
ATOM   1561  N   THR H 198      15.959  14.056  33.396  1.00 58.30           N  
ATOM   1562  CA  THR H 198      15.994  14.624  34.719  1.00 56.94           C  
ATOM   1563  CB  THR H 198      17.176  15.526  34.934  1.00 59.88           C  
ATOM   1564  OG1 THR H 198      17.117  16.628  34.040  1.00 71.38           O  
ATOM   1565  CG2 THR H 198      18.466  14.722  34.695  1.00 58.78           C  
ATOM   1566  C   THR H 198      14.768  15.449  34.969  1.00 56.56           C  
ATOM   1567  O   THR H 198      14.076  15.865  34.042  1.00 58.06           O  
ATOM   1568  N   ARG H 199      14.468  15.681  36.268  1.00 53.55           N  
ATOM   1569  CA  ARG H 199      13.351  16.493  36.665  1.00 52.39           C  
ATOM   1570  CB  ARG H 199      12.155  15.684  37.193  1.00 53.74           C  
ATOM   1571  CG  ARG H 199      10.879  16.518  37.326  1.00 53.85           C  
ATOM   1572  CD  ARG H 199       9.874  15.940  38.323  1.00 54.30           C  
ATOM   1573  NE  ARG H 199      10.378  16.304  39.676  1.00 55.16           N  
ATOM   1574  CZ  ARG H 199       9.622  16.082  40.791  1.00 61.76           C  
ATOM   1575  NH1 ARG H 199       8.398  15.490  40.688  1.00 59.33           N1+
ATOM   1576  NH2 ARG H 199      10.101  16.457  42.014  1.00 66.18           N  
ATOM   1577  C   ARG H 199      13.814  17.357  37.802  1.00 59.15           C  
ATOM   1578  O   ARG H 199      14.665  16.955  38.595  1.00 65.11           O  
ATOM   1579  N   GLY H 200      13.242  18.571  37.920  1.00 53.76           N  
ATOM   1580  CA  GLY H 200      13.639  19.497  38.947  1.00 56.14           C  
ATOM   1581  C   GLY H 200      13.106  19.034  40.269  1.00 59.97           C  
ATOM   1582  O   GLY H 200      12.275  18.132  40.344  1.00 61.51           O  
ATOM   1583  N   LYS H 201      13.619  19.653  41.355  0.90 43.42           N  
ATOM   1584  CA  LYS H 201      13.221  19.411  42.716  0.90 42.65           C  
ATOM   1585  CB  LYS H 201      14.150  20.114  43.722  0.88 43.47           C  
ATOM   1586  CG  LYS H 201      13.657  20.031  45.167  0.88 48.32           C  
ATOM   1587  CD  LYS H 201      14.661  20.554  46.195  0.88 53.23           C  
ATOM   1588  CE  LYS H 201      14.054  20.752  47.586  1.00 65.47           C  
ATOM   1589  NZ  LYS H 201      13.595  19.454  48.131  1.00 68.45           N1+
ATOM   1590  C   LYS H 201      11.847  19.942  43.000  0.90 50.13           C  
ATOM   1591  O   LYS H 201      10.993  19.237  43.536  0.90 53.93           O  
ATOM   1592  N   TYR H 202      11.584  21.203  42.610  0.90 49.00           N  
ATOM   1593  CA  TYR H 202      10.344  21.825  42.974  0.90 53.55           C  
ATOM   1594  CB  TYR H 202      10.523  23.345  43.162  0.90 58.03           C  
ATOM   1595  CG  TYR H 202       9.239  24.006  43.531  1.00 64.18           C  
ATOM   1596  CD1 TYR H 202       8.638  23.745  44.741  1.00 68.00           C  
ATOM   1597  CD2 TYR H 202       8.660  24.922  42.684  1.00 64.39           C  
ATOM   1598  CE1 TYR H 202       7.463  24.369  45.088  1.00 68.89           C  
ATOM   1599  CE2 TYR H 202       7.486  25.551  43.025  1.00 69.43           C  
ATOM   1600  CZ  TYR H 202       6.885  25.274  44.229  1.00 68.35           C  
ATOM   1601  OH  TYR H 202       5.681  25.917  44.585  1.00 66.50           O  
ATOM   1602  C   TYR H 202       9.377  21.577  41.869  0.90 49.72           C  
ATOM   1603  O   TYR H 202       9.552  22.068  40.753  0.90 44.90           O  
ATOM   1604  N   CYS H 203       8.326  20.782  42.159  0.90 52.74           N  
ATOM   1605  CA  CYS H 203       7.374  20.469  41.140  0.90 55.20           C  
ATOM   1606  CB  CYS H 203       7.730  19.136  40.437  0.90 60.30           C  
ATOM   1607  SG  CYS H 203       6.606  18.607  39.109  1.00 76.22           S  
ATOM   1608  C   CYS H 203       6.029  20.346  41.791  0.90 62.60           C  
ATOM   1609  O   CYS H 203       5.698  19.311  42.368  0.90 60.65           O  
ATOM   1610  N   THR H 204       5.213  21.415  41.701  0.90 57.12           N  
ATOM   1611  CA  THR H 204       3.895  21.428  42.269  0.90 64.09           C  
ATOM   1612  CB  THR H 204       3.783  22.322  43.474  0.88 62.85           C  
ATOM   1613  OG1 THR H 204       2.461  22.300  43.983  1.00 61.47           O  
ATOM   1614  CG2 THR H 204       4.186  23.753  43.105  1.00 63.49           C  
ATOM   1615  C   THR H 204       2.952  21.903  41.204  0.90 64.72           C  
ATOM   1616  O   THR H 204       3.373  22.342  40.134  0.90 68.56           O  
ATOM   1617  N   ALA H 205       1.634  21.776  41.448  0.90 66.77           N  
ATOM   1618  CA  ALA H 205       0.663  22.191  40.478  0.90 65.49           C  
ATOM   1619  CB  ALA H 205      -0.781  21.897  40.919  0.88 67.29           C  
ATOM   1620  C   ALA H 205       0.795  23.668  40.289  0.90 65.92           C  
ATOM   1621  O   ALA H 205       0.690  24.186  39.177  0.90 71.98           O  
ATOM   1622  N   ARG H 206       1.012  24.387  41.402  0.90 68.87           N  
ATOM   1623  CA  ARG H 206       1.105  25.815  41.378  0.90 72.54           C  
ATOM   1624  CB  ARG H 206       1.217  26.414  42.789  0.88 69.99           C  
ATOM   1625  CG  ARG H 206      -0.017  26.180  43.656  0.88 85.10           C  
ATOM   1626  CD  ARG H 206       0.154  26.660  45.098  1.00 88.76           C  
ATOM   1627  NE  ARG H 206      -1.118  26.360  45.807  1.00 94.37           N  
ATOM   1628  CZ  ARG H 206      -2.102  27.303  45.872  1.00 97.66           C  
ATOM   1629  NH1 ARG H 206      -1.891  28.555  45.373  1.00 96.40           N1+
ATOM   1630  NH2 ARG H 206      -3.304  26.985  46.433  1.00 97.50           N  
ATOM   1631  C   ARG H 206       2.317  26.284  40.626  0.90 70.51           C  
ATOM   1632  O   ARG H 206       2.210  27.182  39.792  0.90 71.29           O  
ATOM   1633  N   ASP H 207       3.502  25.689  40.881  0.90 70.47           N  
ATOM   1634  CA  ASP H 207       4.684  26.281  40.309  0.90 76.21           C  
ATOM   1635  CB  ASP H 207       5.169  27.436  41.214  1.00 68.84           C  
ATOM   1636  CG  ASP H 207       6.185  28.321  40.514  1.00 74.31           C  
ATOM   1637  OD1 ASP H 207       6.434  28.099  39.302  1.00 80.11           O  
ATOM   1638  OD2 ASP H 207       6.728  29.238  41.187  1.00 81.39           O1-
ATOM   1639  C   ASP H 207       5.779  25.253  40.249  0.90 75.91           C  
ATOM   1640  O   ASP H 207       5.672  24.188  40.853  0.90 83.28           O  
ATOM   1641  N   TYR H 208       6.853  25.518  39.468  0.90 71.03           N  
ATOM   1642  CA  TYR H 208       7.958  24.602  39.449  0.90 65.00           C  
ATOM   1643  CB  TYR H 208       7.806  23.476  38.410  1.00 52.76           C  
ATOM   1644  CG  TYR H 208       7.700  24.079  37.051  1.00 51.93           C  
ATOM   1645  CD1 TYR H 208       8.835  24.397  36.343  1.00 51.21           C  
ATOM   1646  CD2 TYR H 208       6.469  24.324  36.488  1.00 53.74           C  
ATOM   1647  CE1 TYR H 208       8.745  24.949  35.088  1.00 52.08           C  
ATOM   1648  CE2 TYR H 208       6.373  24.876  35.232  1.00 53.23           C  
ATOM   1649  CZ  TYR H 208       7.513  25.188  34.530  1.00 55.83           C  
ATOM   1650  OH  TYR H 208       7.419  25.754  33.240  1.00 56.47           O  
ATOM   1651  C   TYR H 208       9.237  25.339  39.170  0.90 59.27           C  
ATOM   1652  O   TYR H 208       9.229  26.494  38.744  0.90 57.38           O  
ATOM   1653  N   TYR H 209      10.381  24.687  39.479  0.90 60.71           N  
ATOM   1654  CA  TYR H 209      11.687  25.197  39.157  0.90 56.93           C  
ATOM   1655  CB  TYR H 209      12.486  25.585  40.415  0.90 53.17           C  
ATOM   1656  CG  TYR H 209      13.833  26.080  40.018  1.00 53.23           C  
ATOM   1657  CD1 TYR H 209      14.009  27.343  39.507  1.00 52.41           C  
ATOM   1658  CD2 TYR H 209      14.933  25.273  40.180  1.00 53.47           C  
ATOM   1659  CE1 TYR H 209      15.259  27.790  39.151  1.00 51.92           C  
ATOM   1660  CE2 TYR H 209      16.186  25.716  39.826  1.00 54.07           C  
ATOM   1661  CZ  TYR H 209      16.351  26.976  39.310  1.00 52.65           C  
ATOM   1662  OH  TYR H 209      17.635  27.435  38.946  1.00 51.79           O  
ATOM   1663  C   TYR H 209      12.393  24.064  38.467  0.90 60.05           C  
ATOM   1664  O   TYR H 209      12.744  23.064  39.088  0.90 57.68           O  
ATOM   1665  N   ASN H 210      12.628  24.204  37.149  0.90 56.68           N  
ATOM   1666  CA  ASN H 210      13.136  23.125  36.342  0.90 49.83           C  
ATOM   1667  CB  ASN H 210      13.016  23.422  34.835  0.90 45.06           C  
ATOM   1668  CG  ASN H 210      13.229  22.127  34.061  0.88 58.90           C  
ATOM   1669  OD1 ASN H 210      13.009  21.033  34.578  1.00 42.39           O  
ATOM   1670  ND2 ASN H 210      13.671  22.251  32.780  1.00 43.28           N  
ATOM   1671  C   ASN H 210      14.575  22.770  36.596  0.90 53.23           C  
ATOM   1672  O   ASN H 210      14.938  21.595  36.622  0.90 51.30           O  
ATOM   1673  N   TRP H 211      15.420  23.791  36.807  0.90 52.36           N  
ATOM   1674  CA  TRP H 211      16.856  23.703  36.749  0.90 44.97           C  
ATOM   1675  CB  TRP H 211      17.461  25.093  36.521  0.88 41.25           C  
ATOM   1676  CG  TRP H 211      16.812  25.703  35.294  0.88 50.70           C  
ATOM   1677  CD2 TRP H 211      16.966  25.237  33.937  0.88 55.58           C  
ATOM   1678  CD1 TRP H 211      15.901  26.717  35.245  0.88 44.15           C  
ATOM   1679  NE1 TRP H 211      15.478  26.913  33.952  1.00 41.98           N  
ATOM   1680  CE2 TRP H 211      16.123  26.010  33.136  0.88 58.36           C  
ATOM   1681  CE3 TRP H 211      17.732  24.239  33.400  1.00 37.02           C  
ATOM   1682  CZ2 TRP H 211      16.034  25.796  31.788  1.00 38.06           C  
ATOM   1683  CZ3 TRP H 211      17.648  24.037  32.037  1.00 37.70           C  
ATOM   1684  CH2 TRP H 211      16.815  24.800  31.246  1.00 39.40           C  
ATOM   1685  C   TRP H 211      17.564  22.932  37.842  0.90 48.97           C  
ATOM   1686  O   TRP H 211      18.713  22.539  37.640  0.90 50.80           O  
ATOM   1687  N   ASP H 212      16.989  22.749  39.049  1.00 46.66           N  
ATOM   1688  CA  ASP H 212      17.717  21.989  40.044  1.00 42.18           C  
ATOM   1689  CB  ASP H 212      17.335  22.357  41.489  1.00 39.59           C  
ATOM   1690  CG  ASP H 212      17.896  23.738  41.789  1.00 46.66           C  
ATOM   1691  OD1 ASP H 212      18.983  24.063  41.241  1.00 52.73           O  
ATOM   1692  OD2 ASP H 212      17.243  24.484  42.566  1.00 47.38           O1-
ATOM   1693  C   ASP H 212      17.377  20.535  39.874  1.00 40.42           C  
ATOM   1694  O   ASP H 212      16.357  20.081  40.387  1.00 48.97           O  
ATOM   1695  N   PHE H 213      18.255  19.746  39.207  1.00 37.81           N  
ATOM   1696  CA  PHE H 213      17.898  18.384  38.891  1.00 40.50           C  
ATOM   1697  CB  PHE H 213      18.684  17.794  37.706  1.00 38.15           C  
ATOM   1698  CG  PHE H 213      18.460  18.649  36.504  1.00 39.10           C  
ATOM   1699  CD1 PHE H 213      17.195  18.846  36.000  1.00 44.23           C  
ATOM   1700  CD2 PHE H 213      19.529  19.220  35.855  1.00 44.62           C  
ATOM   1701  CE1 PHE H 213      16.998  19.629  34.886  1.00 44.47           C  
ATOM   1702  CE2 PHE H 213      19.340  20.002  34.739  1.00 46.60           C  
ATOM   1703  CZ  PHE H 213      18.071  20.212  34.256  1.00 42.44           C  
ATOM   1704  C   PHE H 213      18.135  17.464  40.056  1.00 38.27           C  
ATOM   1705  O   PHE H 213      19.239  16.961  40.263  1.00 40.30           O  
ATOM   1706  N   GLU H 214      17.078  17.241  40.865  1.00 45.36           N  
ATOM   1707  CA  GLU H 214      17.091  16.337  41.981  1.00 44.30           C  
ATOM   1708  CB  GLU H 214      15.964  16.637  42.981  1.00 51.03           C  
ATOM   1709  CG  GLU H 214      16.077  15.861  44.294  1.00 51.76           C  
ATOM   1710  CD  GLU H 214      14.912  16.280  45.176  1.00 78.79           C  
ATOM   1711  OE1 GLU H 214      14.073  17.088  44.697  1.00 82.80           O  
ATOM   1712  OE2 GLU H 214      14.845  15.799  46.339  1.00109.29           O1-
ATOM   1713  C   GLU H 214      16.953  14.904  41.539  1.00 40.21           C  
ATOM   1714  O   GLU H 214      17.586  14.019  42.111  1.00 45.55           O  
ATOM   1715  N   HIS H 215      16.109  14.635  40.513  1.00 64.13           N  
ATOM   1716  CA  HIS H 215      15.813  13.288  40.099  1.00 61.10           C  
ATOM   1717  ND1 HIS H 215      13.509  12.254  42.279  1.00 62.52           N  
ATOM   1718  CG  HIS H 215      13.616  13.223  41.309  1.00 60.41           C  
ATOM   1719  CB  HIS H 215      14.304  13.022  39.993  1.00 56.49           C  
ATOM   1720  NE2 HIS H 215      12.518  14.071  43.088  1.00 72.88           N  
ATOM   1721  CD2 HIS H 215      13.005  14.327  41.818  1.00 63.32           C  
ATOM   1722  CE1 HIS H 215      12.845  12.814  43.321  1.00 68.73           C  
ATOM   1723  C   HIS H 215      16.421  12.986  38.766  1.00 63.61           C  
ATOM   1724  O   HIS H 215      16.255  13.728  37.798  1.00 65.77           O  
ATOM   1725  N   TRP H 216      17.133  11.843  38.691  1.00 63.19           N  
ATOM   1726  CA  TRP H 216      17.782  11.446  37.476  1.00 57.09           C  
ATOM   1727  CB  TRP H 216      19.316  11.487  37.582  1.00 53.98           C  
ATOM   1728  CG  TRP H 216      19.906  12.864  37.785  1.00 56.51           C  
ATOM   1729  CD2 TRP H 216      20.729  13.548  36.826  1.00 55.96           C  
ATOM   1730  CD1 TRP H 216      19.823  13.682  38.874  1.00 56.46           C  
ATOM   1731  NE1 TRP H 216      20.532  14.837  38.649  1.00 58.29           N  
ATOM   1732  CE2 TRP H 216      21.099  14.766  37.394  1.00 56.26           C  
ATOM   1733  CE3 TRP H 216      21.149  13.185  35.578  1.00 54.06           C  
ATOM   1734  CZ2 TRP H 216      21.897  15.647  36.719  1.00 52.78           C  
ATOM   1735  CZ3 TRP H 216      21.947  14.078  34.898  1.00 53.71           C  
ATOM   1736  CH2 TRP H 216      22.314  15.285  35.458  1.00 51.79           C  
ATOM   1737  C   TRP H 216      17.424  10.017  37.210  1.00 60.60           C  
ATOM   1738  O   TRP H 216      17.092   9.261  38.123  1.00 61.91           O  
ATOM   1739  N   GLY H 217      17.456   9.620  35.923  1.00 56.74           N  
ATOM   1740  CA  GLY H 217      17.227   8.249  35.574  1.00 57.47           C  
ATOM   1741  C   GLY H 217      18.553   7.566  35.709  1.00 62.12           C  
ATOM   1742  O   GLY H 217      19.579   8.217  35.896  1.00 64.53           O  
ATOM   1743  N   GLN H 218      18.562   6.227  35.579  1.00 64.30           N  
ATOM   1744  CA  GLN H 218      19.746   5.421  35.697  1.00 61.78           C  
ATOM   1745  CB  GLN H 218      19.448   3.920  35.525  1.00 64.90           C  
ATOM   1746  CG  GLN H 218      20.693   3.029  35.519  1.00 77.65           C  
ATOM   1747  CD  GLN H 218      21.263   2.973  36.928  1.00 96.97           C  
ATOM   1748  OE1 GLN H 218      20.539   2.758  37.899  1.00  0.00           O  
ATOM   1749  NE2 GLN H 218      22.604   3.173  37.044  1.00  0.00           N  
ATOM   1750  C   GLN H 218      20.696   5.812  34.610  1.00 61.83           C  
ATOM   1751  O   GLN H 218      21.912   5.775  34.791  1.00 65.53           O  
ATOM   1752  N   GLY H 219      20.160   6.174  33.431  1.00 60.88           N  
ATOM   1753  CA  GLY H 219      20.992   6.578  32.333  1.00 55.60           C  
ATOM   1754  C   GLY H 219      21.025   5.478  31.319  1.00 62.50           C  
ATOM   1755  O   GLY H 219      20.888   4.301  31.649  1.00 69.13           O  
ATOM   1756  N   THR H 220      21.189   5.857  30.034  1.00 61.07           N  
ATOM   1757  CA  THR H 220      21.274   4.883  28.982  1.00 62.30           C  
ATOM   1758  CB  THR H 220      20.127   4.973  28.009  1.00 62.21           C  
ATOM   1759  OG1 THR H 220      20.122   6.224  27.333  1.00 99.31           O  
ATOM   1760  CG2 THR H 220      18.821   4.831  28.800  1.00 85.49           C  
ATOM   1761  C   THR H 220      22.548   5.131  28.226  1.00 62.42           C  
ATOM   1762  O   THR H 220      22.685   6.135  27.530  1.00 67.05           O  
ATOM   1763  N   PRO H 221      23.501   4.246  28.336  1.00 60.47           N  
ATOM   1764  CA  PRO H 221      24.724   4.462  27.612  1.00 57.36           C  
ATOM   1765  CD  PRO H 221      23.736   3.556  29.594  1.00 61.19           C  
ATOM   1766  CB  PRO H 221      25.758   3.536  28.243  1.00 54.23           C  
ATOM   1767  CG  PRO H 221      25.261   3.379  29.693  1.00 58.84           C  
ATOM   1768  C   PRO H 221      24.526   4.248  26.146  1.00 59.92           C  
ATOM   1769  O   PRO H 221      23.911   3.253  25.763  1.00 61.42           O  
ATOM   1770  N   VAL H 222      25.051   5.156  25.304  1.00 57.98           N  
ATOM   1771  CA  VAL H 222      24.914   4.972  23.889  1.00 54.67           C  
ATOM   1772  CB  VAL H 222      24.009   5.976  23.240  1.00 55.03           C  
ATOM   1773  CG1 VAL H 222      24.060   5.776  21.718  1.00 56.36           C  
ATOM   1774  CG2 VAL H 222      22.597   5.820  23.835  1.00 52.68           C  
ATOM   1775  C   VAL H 222      26.269   5.135  23.281  1.00 61.37           C  
ATOM   1776  O   VAL H 222      26.921   6.164  23.451  1.00 64.02           O  
ATOM   1777  N   THR H 223      26.730   4.113  22.538  1.00 63.41           N  
ATOM   1778  CA  THR H 223      28.021   4.209  21.923  1.00 64.50           C  
ATOM   1779  CB  THR H 223      28.942   3.089  22.315  1.00 68.49           C  
ATOM   1780  OG1 THR H 223      30.205   3.239  21.687  1.00 71.18           O  
ATOM   1781  CG2 THR H 223      28.294   1.758  21.916  1.00 71.60           C  
ATOM   1782  C   THR H 223      27.826   4.157  20.444  1.00 70.19           C  
ATOM   1783  O   THR H 223      27.164   3.263  19.920  1.00 70.84           O  
ATOM   1784  N   VAL H 224      28.394   5.144  19.723  1.00 67.48           N  
ATOM   1785  CA  VAL H 224      28.254   5.159  18.297  1.00 64.63           C  
ATOM   1786  CB  VAL H 224      27.752   6.478  17.788  1.00 66.19           C  
ATOM   1787  CG1 VAL H 224      27.670   6.423  16.255  1.00 66.72           C  
ATOM   1788  CG2 VAL H 224      26.409   6.781  18.473  1.00 70.10           C  
ATOM   1789  C   VAL H 224      29.612   4.925  17.713  1.00 71.29           C  
ATOM   1790  O   VAL H 224      30.507   5.760  17.840  1.00 75.29           O  
ATOM   1791  N   SER H 225      29.793   3.773  17.038  1.00 81.47           N  
ATOM   1792  CA  SER H 225      31.070   3.467  16.462  1.00 84.66           C  
ATOM   1793  CB  SER H 225      31.883   2.432  17.260  1.00 86.51           C  
ATOM   1794  OG  SER H 225      32.229   2.953  18.534  1.00 91.89           O  
ATOM   1795  C   SER H 225      30.832   2.869  15.116  1.00 88.26           C  
ATOM   1796  O   SER H 225      29.742   2.382  14.822  1.00 86.25           O  
ATOM   1797  N   SER H 226      31.865   2.899  14.254  1.00 93.67           N  
ATOM   1798  CA  SER H 226      31.736   2.350  12.938  1.00 97.91           C  
ATOM   1799  CB  SER H 226      32.967   2.606  12.052  1.00 99.21           C  
ATOM   1800  OG  SER H 226      33.159   4.000  11.870  1.00100.74           O  
ATOM   1801  C   SER H 226      31.573   0.842  13.074  1.00100.24           C  
ATOM   1802  O   SER H 226      32.607   0.141  13.243  1.00102.37           O  
ATOM   1803  OXT SER H 226      30.407   0.369  13.001  1.00  0.00           O1-
TER    1804      SER H 226 
CONECT  158  656
CONECT  656  158
CONECT  946 1558
CONECT 1027 1607
CONECT 1558  946
CONECT 1607 1027
END
