# Supplementary material for: Fully automated antibody structure prediction using BIOVIA tools: Validation study
Source: PLoS One. 2017 May 18;12(5):e0177923. doi: 10.1371/journal.pone.0177923 (PMC5436848; doi:10.1371/journal.pone.0177923)
Supplement: S3 Dataset — Predicted structures using the Top5 framework method, Chothia CDR definition with canonical filtering, using up to 5 CDR templates rather than the default 3, and generating 10 CDR models. (ZIP) [file pone.0177923.s005.zip › 4ONF_LH_FV_FinalModel.pdb]

REMARK   Accelrys Discovery Studio PDB file
REMARK   Created:  2015-11-30T20:09:52Z
SSBOND   1 CYS L   23    CYS L   93                                     
SSBOND   2 CYS H  134    CYS H  208                                     
ATOM      1  N   TYR L   1      26.005  30.199  26.144  1.00 36.39           N1+
ATOM      2  CA  TYR L   1      25.625  31.458  26.813  1.00 35.28           C  
ATOM      3  CB  TYR L   1      24.169  31.369  27.308  1.00 37.77           C  
ATOM      4  CG  TYR L   1      23.786  32.690  27.886  1.00 40.08           C  
ATOM      5  CD1 TYR L   1      23.547  33.768  27.066  1.00 40.29           C  
ATOM      6  CD2 TYR L   1      23.636  32.845  29.244  1.00 49.32           C  
ATOM      7  CE1 TYR L   1      23.192  34.987  27.598  1.00 42.22           C  
ATOM      8  CE2 TYR L   1      23.283  34.057  29.784  1.00 42.01           C  
ATOM      9  CZ  TYR L   1      23.062  35.133  28.960  1.00 50.59           C  
ATOM     10  OH  TYR L   1      22.699  36.381  29.509  1.00 53.26           O  
ATOM     11  C   TYR L   1      26.554  31.692  27.962  1.00 31.91           C  
ATOM     12  O   TYR L   1      27.704  32.083  27.763  1.00 33.75           O  
ATOM     13  N   VAL L   2      26.085  31.446  29.200  1.00 30.25           N  
ATOM     14  CA  VAL L   2      26.930  31.668  30.337  1.00 27.14           C  
ATOM     15  CB  VAL L   2      26.192  31.730  31.648  1.00 26.99           C  
ATOM     16  CG1 VAL L   2      27.216  31.723  32.793  1.00 26.11           C  
ATOM     17  CG2 VAL L   2      25.305  32.984  31.661  1.00 25.04           C  
ATOM     18  C   VAL L   2      27.896  30.535  30.423  1.00 26.25           C  
ATOM     19  O   VAL L   2      27.510  29.368  30.468  1.00 27.17           O  
ATOM     20  N   VAL L   3      29.200  30.867  30.465  1.00 24.50           N  
ATOM     21  CA  VAL L   3      30.202  29.848  30.529  1.00 24.37           C  
ATOM     22  CB  VAL L   3      31.484  30.240  29.856  1.00 25.48           C  
ATOM     23  CG1 VAL L   3      32.514  29.116  30.059  1.00 26.28           C  
ATOM     24  CG2 VAL L   3      31.186  30.557  28.381  1.00 28.25           C  
ATOM     25  C   VAL L   3      30.511  29.602  31.969  1.00 24.01           C  
ATOM     26  O   VAL L   3      30.675  30.538  32.749  1.00 22.93           O  
ATOM     27  N   MET L   4      30.586  28.316  32.361  1.00 23.66           N  
ATOM     28  CA  MET L   4      30.909  28.001  33.721  1.00 22.14           C  
ATOM     29  CB  MET L   4      29.917  27.022  34.374  1.00 21.72           C  
ATOM     30  CG  MET L   4      28.491  27.573  34.464  1.00 22.34           C  
ATOM     31  SD  MET L   4      28.302  29.035  35.531  1.00 23.03           S  
ATOM     32  CE  MET L   4      28.452  28.116  37.090  1.00 22.85           C  
ATOM     33  C   MET L   4      32.251  27.340  33.703  1.00 22.91           C  
ATOM     34  O   MET L   4      32.448  26.337  33.018  1.00 24.51           O  
ATOM     35  N   THR L   5      33.214  27.894  34.466  1.00 22.44           N  
ATOM     36  CA  THR L   5      34.543  27.352  34.465  1.00 21.83           C  
ATOM     37  CB  THR L   5      35.595  28.381  34.169  1.00 23.00           C  
ATOM     38  OG1 THR L   5      35.351  28.988  32.909  1.00 25.02           O  
ATOM     39  CG2 THR L   5      36.972  27.697  34.167  1.00 22.48           C  
ATOM     40  C   THR L   5      34.834  26.827  35.832  1.00 20.54           C  
ATOM     41  O   THR L   5      34.663  27.530  36.827  1.00 21.04           O  
ATOM     42  N   GLN L   6      35.285  25.560  35.921  1.00 19.08           N  
ATOM     43  CA  GLN L   6      35.595  25.055  37.225  1.00 21.04           C  
ATOM     44  CB  GLN L   6      34.621  23.972  37.735  1.00 18.48           C  
ATOM     45  CG  GLN L   6      34.502  22.711  36.885  1.00 16.98           C  
ATOM     46  CD  GLN L   6      33.344  21.901  37.456  1.00 15.75           C  
ATOM     47  OE1 GLN L   6      32.182  22.147  37.135  1.00 17.16           O  
ATOM     48  NE2 GLN L   6      33.661  20.912  38.334  1.00 12.91           N  
ATOM     49  C   GLN L   6      37.023  24.613  37.280  1.00 22.44           C  
ATOM     50  O   GLN L   6      37.595  24.146  36.295  1.00 23.88           O  
ATOM     51  N   THR L   7      37.657  24.839  38.449  1.00 21.62           N  
ATOM     52  CA  THR L   7      39.022  24.456  38.666  0.94 22.93           C  
ATOM     53  CB  THR L   7      39.977  25.613  38.627  0.94 23.44           C  
ATOM     54  OG1 THR L   7      39.618  26.574  39.609  0.93 23.82           O  
ATOM     55  CG2 THR L   7      39.946  26.245  37.226  0.93 26.11           C  
ATOM     56  C   THR L   7      39.098  23.872  40.039  1.00 23.37           C  
ATOM     57  O   THR L   7      38.330  24.272  40.915  1.00 23.68           O  
ATOM     58  N   PRO L   8      39.979  22.932  40.286  1.00 23.53           N  
ATOM     59  CA  PRO L   8      40.863  22.394  39.282  1.00 21.67           C  
ATOM     60  CD  PRO L   8      40.563  22.843  41.617  1.00 22.11           C  
ATOM     61  CB  PRO L   8      42.025  21.746  40.031  1.00 21.77           C  
ATOM     62  CG  PRO L   8      42.027  22.435  41.401  1.00 22.42           C  
ATOM     63  C   PRO L   8      40.124  21.361  38.498  1.00 24.46           C  
ATOM     64  O   PRO L   8      39.018  20.994  38.888  1.00 24.05           O  
ATOM     65  N   LEU L   9      40.703  20.907  37.371  1.00 22.39           N  
ATOM     66  CA  LEU L   9      40.115  19.842  36.613  1.00 24.80           C  
ATOM     67  CB  LEU L   9      40.823  19.590  35.270  1.00 24.41           C  
ATOM     68  CG  LEU L   9      40.652  20.737  34.256  1.00 32.98           C  
ATOM     69  CD1 LEU L   9      39.183  20.895  33.836  1.00 38.44           C  
ATOM     70  CD2 LEU L   9      41.271  22.046  34.773  1.00 35.97           C  
ATOM     71  C   LEU L   9      40.215  18.585  37.421  1.00 23.28           C  
ATOM     72  O   LEU L   9      39.302  17.762  37.419  1.00 23.01           O  
ATOM     73  N   THR L  10      41.350  18.388  38.123  1.00 21.95           N  
ATOM     74  CA  THR L  10      41.504  17.183  38.885  1.00 23.80           C  
ATOM     75  CB  THR L  10      42.502  16.234  38.292  1.00 25.36           C  
ATOM     76  OG1 THR L  10      42.359  14.943  38.863  1.00 30.23           O  
ATOM     77  CG2 THR L  10      43.912  16.778  38.581  1.00 30.43           C  
ATOM     78  C   THR L  10      42.012  17.555  40.240  1.00 24.13           C  
ATOM     79  O   THR L  10      42.753  18.526  40.393  1.00 23.24           O  
ATOM     80  N   LEU L  11      41.612  16.788  41.275  1.00 23.12           N  
ATOM     81  CA  LEU L  11      42.063  17.103  42.597  1.00 23.19           C  
ATOM     82  CB  LEU L  11      40.982  17.874  43.383  1.00 23.96           C  
ATOM     83  CG  LEU L  11      41.385  18.332  44.793  1.00 27.34           C  
ATOM     84  CD1 LEU L  11      42.582  19.293  44.753  1.00 28.52           C  
ATOM     85  CD2 LEU L  11      40.181  18.945  45.526  1.00 25.56           C  
ATOM     86  C   LEU L  11      42.360  15.810  43.297  1.00 24.20           C  
ATOM     87  O   LEU L  11      41.539  14.896  43.305  1.00 23.52           O  
ATOM     88  N   SER L  12      43.563  15.685  43.895  1.00 24.32           N  
ATOM     89  CA  SER L  12      43.888  14.476  44.598  1.00 25.12           C  
ATOM     90  CB  SER L  12      45.220  13.854  44.143  1.00 24.98           C  
ATOM     91  OG  SER L  12      45.488  12.665  44.870  1.00 31.00           O  
ATOM     92  C   SER L  12      44.024  14.852  46.040  1.00 24.58           C  
ATOM     93  O   SER L  12      44.819  15.727  46.382  1.00 27.11           O  
ATOM     94  N   VAL L  13      43.251  14.196  46.931  1.00 24.05           N  
ATOM     95  CA  VAL L  13      43.302  14.586  48.311  1.00 25.04           C  
ATOM     96  CB  VAL L  13      42.090  15.366  48.734  1.00 26.15           C  
ATOM     97  CG1 VAL L  13      40.877  14.422  48.754  1.00 24.78           C  
ATOM     98  CG2 VAL L  13      42.383  16.055  50.075  1.00 26.36           C  
ATOM     99  C   VAL L  13      43.383  13.355  49.160  1.00 26.00           C  
ATOM    100  O   VAL L  13      42.821  12.314  48.825  1.00 25.45           O  
ATOM    101  N   THR L  14      44.100  13.443  50.298  1.00 26.09           N  
ATOM    102  CA  THR L  14      44.209  12.288  51.137  1.00 26.91           C  
ATOM    103  CB  THR L  14      45.413  12.282  52.034  1.00 28.98           C  
ATOM    104  OG1 THR L  14      45.664  10.965  52.499  1.00 33.66           O  
ATOM    105  CG2 THR L  14      45.154  13.209  53.228  1.00 34.03           C  
ATOM    106  C   THR L  14      42.977  12.234  51.980  1.00 26.52           C  
ATOM    107  O   THR L  14      42.322  13.251  52.212  1.00 26.14           O  
ATOM    108  N   ILE L  15      42.628  11.029  52.465  1.00 25.00           N  
ATOM    109  CA  ILE L  15      41.423  10.863  53.222  1.00 26.66           C  
ATOM    110  CB  ILE L  15      41.104   9.431  53.548  1.00 27.65           C  
ATOM    111  CG1 ILE L  15      40.911   8.619  52.257  1.00 28.16           C  
ATOM    112  CG2 ILE L  15      39.873   9.415  54.471  1.00 26.08           C  
ATOM    113  CD1 ILE L  15      40.878   7.108  52.483  1.00 23.14           C  
ATOM    114  C   ILE L  15      41.547  11.605  54.511  1.00 26.23           C  
ATOM    115  O   ILE L  15      42.592  11.587  55.160  1.00 27.67           O  
ATOM    116  N   GLY L  16      40.465  12.311  54.893  1.00 24.69           N  
ATOM    117  CA  GLY L  16      40.442  13.027  56.134  1.00 24.96           C  
ATOM    118  C   GLY L  16      40.852  14.447  55.910  1.00 26.25           C  
ATOM    119  O   GLY L  16      40.817  15.254  56.836  1.00 29.42           O  
ATOM    120  N   GLN L  17      41.251  14.806  54.678  1.00 25.01           N  
ATOM    121  CA  GLN L  17      41.644  16.169  54.467  1.00 25.88           C  
ATOM    122  CB  GLN L  17      42.915  16.332  53.630  1.00 27.93           C  
ATOM    123  CG  GLN L  17      44.156  15.803  54.340  1.00 31.15           C  
ATOM    124  CD  GLN L  17      45.340  16.140  53.459  1.00 51.28           C  
ATOM    125  OE1 GLN L  17      46.358  16.639  53.935  1.00 50.96           O  
ATOM    126  NE2 GLN L  17      45.205  15.860  52.136  1.00 45.05           N  
ATOM    127  C   GLN L  17      40.539  16.882  53.759  1.00 23.89           C  
ATOM    128  O   GLN L  17      39.624  16.269  53.216  1.00 23.86           O  
ATOM    129  N   PRO L  18      40.594  18.186  53.815  1.00 23.75           N  
ATOM    130  CA  PRO L  18      39.602  19.003  53.163  1.00 24.51           C  
ATOM    131  CD  PRO L  18      41.163  18.848  54.976  1.00 30.34           C  
ATOM    132  CB  PRO L  18      39.555  20.320  53.942  1.00 24.77           C  
ATOM    133  CG  PRO L  18      40.860  20.337  54.755  1.00 30.10           C  
ATOM    134  C   PRO L  18      39.886  19.196  51.706  1.00 23.50           C  
ATOM    135  O   PRO L  18      41.033  19.036  51.293  1.00 23.09           O  
ATOM    136  N   ALA L  19      38.853  19.540  50.909  1.00 22.73           N  
ATOM    137  CA  ALA L  19      39.047  19.793  49.512  1.00 24.32           C  
ATOM    138  CB  ALA L  19      38.729  18.583  48.618  1.00 24.49           C  
ATOM    139  C   ALA L  19      38.104  20.892  49.126  1.00 23.09           C  
ATOM    140  O   ALA L  19      37.060  21.078  49.750  1.00 22.09           O  
ATOM    141  N   SER L  20      38.462  21.677  48.089  1.00 23.12           N  
ATOM    142  CA  SER L  20      37.579  22.725  47.669  1.00 22.11           C  
ATOM    143  CB  SER L  20      37.946  24.104  48.244  1.00 22.97           C  
ATOM    144  OG  SER L  20      39.266  24.462  47.862  1.00 31.64           O  
ATOM    145  C   SER L  20      37.610  22.802  46.175  1.00 22.48           C  
ATOM    146  O   SER L  20      38.647  22.583  45.549  1.00 22.53           O  
ATOM    147  N   ILE L  21      36.446  23.106  45.563  1.00 21.67           N  
ATOM    148  CA  ILE L  21      36.344  23.200  44.133  1.00 22.33           C  
ATOM    149  CB  ILE L  21      35.444  22.150  43.548  1.00 21.43           C  
ATOM    150  CG1 ILE L  21      36.007  20.750  43.860  1.00 22.45           C  
ATOM    151  CG2 ILE L  21      35.277  22.425  42.046  1.00 22.60           C  
ATOM    152  CD1 ILE L  21      35.015  19.620  43.607  1.00 23.24           C  
ATOM    153  C   ILE L  21      35.763  24.544  43.813  1.00 22.27           C  
ATOM    154  O   ILE L  21      34.843  25.006  44.487  1.00 21.28           O  
ATOM    155  N   SER L  22      36.291  25.208  42.765  1.00 20.58           N  
ATOM    156  CA  SER L  22      35.835  26.529  42.431  0.90 22.40           C  
ATOM    157  CB  SER L  22      36.990  27.526  42.222  0.90 23.46           C  
ATOM    158  OG  SER L  22      36.483  28.812  41.899  0.90 30.14           O  
ATOM    159  C   SER L  22      35.048  26.483  41.157  1.00 22.89           C  
ATOM    160  O   SER L  22      35.358  25.724  40.241  1.00 21.62           O  
ATOM    161  N   CYS L  23      33.966  27.290  41.089  1.00 23.08           N  
ATOM    162  CA  CYS L  23      33.149  27.377  39.907  1.00 24.45           C  
ATOM    163  CB  CYS L  23      31.796  26.633  40.065  1.00 24.57           C  
ATOM    164  SG  CYS L  23      30.718  26.710  38.598  1.00 29.86           S  
ATOM    165  C   CYS L  23      32.893  28.838  39.663  1.00 24.65           C  
ATOM    166  O   CYS L  23      32.380  29.541  40.535  1.00 22.42           O  
ATOM    167  N   LYS L  24      33.265  29.345  38.467  1.00 24.64           N  
ATOM    168  CA  LYS L  24      33.052  30.741  38.194  1.00 28.09           C  
ATOM    169  CB  LYS L  24      34.352  31.555  38.059  1.00 29.67           C  
ATOM    170  CG  LYS L  24      35.048  31.737  39.410  1.00 35.01           C  
ATOM    171  CD  LYS L  24      36.485  32.253  39.337  1.00 39.55           C  
ATOM    172  CE  LYS L  24      37.125  32.411  40.718  1.00 37.22           C  
ATOM    173  NZ  LYS L  24      38.516  32.892  40.588  1.00 40.67           N1+
ATOM    174  C   LYS L  24      32.249  30.882  36.938  1.00 27.97           C  
ATOM    175  O   LYS L  24      32.418  30.127  35.981  1.00 26.40           O  
ATOM    176  N   SER L  25      31.343  31.881  36.921  1.00 25.92           N  
ATOM    177  CA  SER L  25      30.449  32.089  35.818  1.00 26.15           C  
ATOM    178  CB  SER L  25      28.984  32.223  36.273  1.00 24.04           C  
ATOM    179  OG  SER L  25      28.856  33.288  37.204  1.00 27.58           O  
ATOM    180  C   SER L  25      30.835  33.348  35.102  1.00 27.15           C  
ATOM    181  O   SER L  25      31.404  34.265  35.687  1.00 28.81           O  
ATOM    182  N   SER L  26      30.565  33.377  33.782  1.00 23.90           N  
ATOM    183  CA  SER L  26      30.907  34.475  32.926  1.00 24.32           C  
ATOM    184  CB  SER L  26      30.588  34.187  31.452  1.00 23.35           C  
ATOM    185  OG  SER L  26      31.313  33.050  31.014  1.00 25.80           O  
ATOM    186  C   SER L  26      30.096  35.659  33.328  1.00 27.18           C  
ATOM    187  O   SER L  26      30.516  36.801  33.140  1.00 26.46           O  
ATOM    188  N   GLN L  27      28.888  35.411  33.866  1.00 28.19           N  
ATOM    189  CA  GLN L  27      28.058  36.498  34.288  1.00 29.29           C  
ATOM    190  CB  GLN L  27      27.018  36.917  33.235  1.00 32.49           C  
ATOM    191  CG  GLN L  27      26.097  35.798  32.755  1.00 43.46           C  
ATOM    192  CD  GLN L  27      25.398  36.323  31.509  1.00 48.76           C  
ATOM    193  OE1 GLN L  27      24.670  37.314  31.559  1.00 53.18           O  
ATOM    194  NE2 GLN L  27      25.648  35.659  30.349  1.00 46.03           N  
ATOM    195  C   GLN L  27      27.421  36.146  35.593  1.00 28.52           C  
ATOM    196  O   GLN L  27      27.356  34.978  35.971  1.00 29.47           O  
ATOM    197  N   SER L  28      26.945  37.174  36.325  0.94 26.67           N  
ATOM    198  CA  SER L  28      26.420  36.973  37.644  0.94 26.80           C  
ATOM    199  CB  SER L  28      26.010  38.269  38.355  0.94 25.88           C  
ATOM    200  OG  SER L  28      24.858  38.814  37.729  0.94 25.52           O  
ATOM    201  C   SER L  28      25.214  36.096  37.586  0.94 26.44           C  
ATOM    202  O   SER L  28      24.374  36.194  36.693  0.94 26.67           O  
ATOM    203  N   LEU L  29      25.159  35.159  38.546  1.00 23.95           N  
ATOM    204  CA  LEU L  29      24.102  34.218  38.749  1.00 24.55           C  
ATOM    205  CB  LEU L  29      24.535  32.945  39.486  1.00 22.95           C  
ATOM    206  CG  LEU L  29      25.496  32.102  38.629  1.00 22.45           C  
ATOM    207  CD1 LEU L  29      25.687  30.700  39.226  1.00 19.48           C  
ATOM    208  CD2 LEU L  29      25.054  32.077  37.156  1.00 21.74           C  
ATOM    209  C   LEU L  29      22.916  34.822  39.434  1.00 26.81           C  
ATOM    210  O   LEU L  29      21.865  34.194  39.492  1.00 26.10           O  
ATOM    211  N   LEU L  30      23.064  35.996  40.073  1.00 26.84           N  
ATOM    212  CA  LEU L  30      21.949  36.543  40.800  1.00 26.88           C  
ATOM    213  CB  LEU L  30      22.299  37.837  41.560  1.00 28.08           C  
ATOM    214  CG  LEU L  30      21.143  38.379  42.417  1.00 28.31           C  
ATOM    215  CD1 LEU L  30      20.769  37.393  43.539  1.00 26.53           C  
ATOM    216  CD2 LEU L  30      21.458  39.788  42.947  1.00 27.48           C  
ATOM    217  C   LEU L  30      20.833  36.847  39.842  1.00 27.62           C  
ATOM    218  O   LEU L  30      21.008  37.584  38.872  1.00 27.18           O  
ATOM    219  N   ASP L  31      19.638  36.273  40.114  1.00 27.33           N  
ATOM    220  CA  ASP L  31      18.474  36.459  39.289  1.00 28.44           C  
ATOM    221  CB  ASP L  31      17.454  35.309  39.409  1.00 29.17           C  
ATOM    222  CG  ASP L  31      16.437  35.425  38.279  1.00 35.31           C  
ATOM    223  OD1 ASP L  31      16.869  35.398  37.096  1.00 36.23           O  
ATOM    224  OD2 ASP L  31      15.220  35.545  38.580  1.00 38.50           O1-
ATOM    225  C   ASP L  31      17.780  37.718  39.712  1.00 31.73           C  
ATOM    226  O   ASP L  31      18.063  38.279  40.768  1.00 32.21           O  
ATOM    227  N   SER L  32      16.835  38.190  38.873  1.00 31.80           N  
ATOM    228  CA  SER L  32      16.096  39.393  39.140  1.00 34.83           C  
ATOM    229  CB  SER L  32      15.163  39.791  37.982  1.00 35.82           C  
ATOM    230  OG  SER L  32      14.188  38.781  37.768  1.00 42.26           O  
ATOM    231  C   SER L  32      15.248  39.180  40.356  1.00 34.40           C  
ATOM    232  O   SER L  32      14.985  40.120  41.105  1.00 37.54           O  
ATOM    233  N   ASP L  33      14.794  37.929  40.581  1.00 31.11           N  
ATOM    234  CA  ASP L  33      13.961  37.627  41.711  1.00 29.97           C  
ATOM    235  CB  ASP L  33      13.266  36.250  41.666  1.00 29.82           C  
ATOM    236  CG  ASP L  33      14.270  35.114  41.715  1.00 30.83           C  
ATOM    237  OD1 ASP L  33      15.499  35.375  41.631  1.00 31.30           O  
ATOM    238  OD2 ASP L  33      13.803  33.952  41.843  1.00 31.93           O1-
ATOM    239  C   ASP L  33      14.765  37.763  42.966  1.00 28.65           C  
ATOM    240  O   ASP L  33      14.209  37.925  44.050  1.00 29.44           O  
ATOM    241  N   GLY L  34      16.105  37.684  42.865  1.00 28.02           N  
ATOM    242  CA  GLY L  34      16.887  37.864  44.054  1.00 29.21           C  
ATOM    243  C   GLY L  34      17.513  36.564  44.454  1.00 30.29           C  
ATOM    244  O   GLY L  34      18.274  36.518  45.420  1.00 30.10           O  
ATOM    245  N   LYS L  35      17.219  35.468  43.728  1.00 29.37           N  
ATOM    246  CA  LYS L  35      17.814  34.214  44.095  1.00 27.85           C  
ATOM    247  CB  LYS L  35      16.865  33.012  43.990  1.00 28.36           C  
ATOM    248  CG  LYS L  35      15.704  33.068  44.979  1.00 34.45           C  
ATOM    249  CD  LYS L  35      14.621  32.029  44.696  1.00 38.70           C  
ATOM    250  CE  LYS L  35      13.460  32.076  45.688  1.00 41.53           C  
ATOM    251  NZ  LYS L  35      12.464  31.041  45.342  1.00 45.56           N1+
ATOM    252  C   LYS L  35      18.937  33.935  43.151  1.00 26.35           C  
ATOM    253  O   LYS L  35      18.978  34.463  42.042  1.00 25.38           O  
ATOM    254  N   THR L  36      19.913  33.114  43.589  1.00 23.98           N  
ATOM    255  CA  THR L  36      20.962  32.774  42.678  1.00 22.41           C  
ATOM    256  CB  THR L  36      22.331  33.239  43.098  1.00 23.05           C  
ATOM    257  OG1 THR L  36      23.195  33.244  41.975  1.00 25.29           O  
ATOM    258  CG2 THR L  36      22.900  32.330  44.194  1.00 19.34           C  
ATOM    259  C   THR L  36      20.908  31.290  42.496  1.00 23.88           C  
ATOM    260  O   THR L  36      20.979  30.523  43.460  1.00 22.09           O  
ATOM    261  N   TYR L  37      20.777  30.841  41.229  1.00 20.27           N  
ATOM    262  CA  TYR L  37      20.572  29.441  41.004  1.00 20.02           C  
ATOM    263  CB  TYR L  37      19.637  29.142  39.824  1.00 18.94           C  
ATOM    264  CG  TYR L  37      18.355  29.858  40.051  1.00 20.06           C  
ATOM    265  CD1 TYR L  37      17.392  29.324  40.866  1.00 19.97           C  
ATOM    266  CD2 TYR L  37      18.123  31.073  39.458  1.00 21.12           C  
ATOM    267  CE1 TYR L  37      16.209  29.978  41.082  1.00 19.84           C  
ATOM    268  CE2 TYR L  37      16.937  31.734  39.669  1.00 20.99           C  
ATOM    269  CZ  TYR L  37      15.979  31.185  40.483  1.00 23.71           C  
ATOM    270  OH  TYR L  37      14.759  31.848  40.708  1.00 28.05           O  
ATOM    271  C   TYR L  37      21.870  28.810  40.621  1.00 20.44           C  
ATOM    272  O   TYR L  37      22.198  28.682  39.443  1.00 20.97           O  
ATOM    273  N   LEU L  38      22.636  28.363  41.627  1.00 18.32           N  
ATOM    274  CA  LEU L  38      23.873  27.684  41.371  1.00 17.97           C  
ATOM    275  CB  LEU L  38      25.085  28.455  41.928  1.00 16.72           C  
ATOM    276  CG  LEU L  38      26.456  27.792  41.695  1.00 17.23           C  
ATOM    277  CD1 LEU L  38      26.655  26.562  42.592  1.00 17.01           C  
ATOM    278  CD2 LEU L  38      26.670  27.481  40.205  1.00 16.72           C  
ATOM    279  C   LEU L  38      23.763  26.358  42.065  1.00 17.96           C  
ATOM    280  O   LEU L  38      23.404  26.295  43.242  1.00 16.85           O  
ATOM    281  N   ASN L  39      24.076  25.257  41.347  1.00 14.83           N  
ATOM    282  CA  ASN L  39      23.870  23.932  41.872  1.00 14.97           C  
ATOM    283  CB  ASN L  39      22.837  23.147  41.050  1.00 14.76           C  
ATOM    284  CG  ASN L  39      21.574  23.985  40.939  1.00 17.62           C  
ATOM    285  OD1 ASN L  39      21.260  24.516  39.877  1.00 18.38           O  
ATOM    286  ND2 ASN L  39      20.824  24.115  42.059  1.00 16.41           N  
ATOM    287  C   ASN L  39      25.133  23.128  41.740  1.00 15.52           C  
ATOM    288  O   ASN L  39      25.986  23.423  40.905  1.00 14.24           O  
ATOM    289  N   TRP L  40      25.274  22.079  42.584  1.00 14.29           N  
ATOM    290  CA  TRP L  40      26.404  21.188  42.502  1.00 14.18           C  
ATOM    291  CB  TRP L  40      27.349  21.271  43.714  1.00 14.25           C  
ATOM    292  CG  TRP L  40      28.106  22.576  43.828  1.00 14.51           C  
ATOM    293  CD2 TRP L  40      29.374  22.832  43.201  1.00 14.03           C  
ATOM    294  CD1 TRP L  40      27.774  23.713  44.506  1.00 14.76           C  
ATOM    295  NE1 TRP L  40      28.757  24.660  44.344  1.00 15.81           N  
ATOM    296  CE2 TRP L  40      29.748  24.131  43.542  1.00 16.21           C  
ATOM    297  CE3 TRP L  40      30.163  22.047  42.408  1.00 15.95           C  
ATOM    298  CZ2 TRP L  40      30.922  24.668  43.093  1.00 16.52           C  
ATOM    299  CZ3 TRP L  40      31.346  22.592  41.955  1.00 17.81           C  
ATOM    300  CH2 TRP L  40      31.717  23.877  42.292  1.00 16.52           C  
ATOM    301  C   TRP L  40      25.898  19.775  42.439  1.00 14.55           C  
ATOM    302  O   TRP L  40      24.968  19.399  43.153  1.00 15.47           O  
ATOM    303  N   LEU L  41      26.501  18.951  41.553  1.00 14.77           N  
ATOM    304  CA  LEU L  41      26.122  17.569  41.446  1.00 14.22           C  
ATOM    305  CB  LEU L  41      25.242  17.255  40.214  1.00 14.55           C  
ATOM    306  CG  LEU L  41      25.868  17.537  38.834  1.00 15.33           C  
ATOM    307  CD1 LEU L  41      26.997  16.546  38.521  1.00 14.10           C  
ATOM    308  CD2 LEU L  41      24.792  17.586  37.732  1.00 13.50           C  
ATOM    309  C   LEU L  41      27.352  16.702  41.442  1.00 13.89           C  
ATOM    310  O   LEU L  41      28.459  17.156  41.151  1.00 12.73           O  
ATOM    311  N   LEU L  42      27.180  15.418  41.828  1.00 14.23           N  
ATOM    312  CA  LEU L  42      28.269  14.478  41.861  1.00 13.86           C  
ATOM    313  CB  LEU L  42      28.597  13.972  43.280  1.00 14.27           C  
ATOM    314  CG  LEU L  42      29.651  12.846  43.329  1.00 16.13           C  
ATOM    315  CD1 LEU L  42      31.001  13.296  42.749  1.00 14.64           C  
ATOM    316  CD2 LEU L  42      29.778  12.275  44.752  1.00 17.05           C  
ATOM    317  C   LEU L  42      27.895  13.283  41.043  1.00 14.99           C  
ATOM    318  O   LEU L  42      26.782  12.769  41.131  1.00 15.00           O  
ATOM    319  N   GLN L  43      28.836  12.818  40.201  1.00 15.31           N  
ATOM    320  CA  GLN L  43      28.601  11.645  39.415  1.00 18.01           C  
ATOM    321  CB  GLN L  43      28.756  11.909  37.909  1.00 16.02           C  
ATOM    322  CG  GLN L  43      28.449  10.698  37.030  1.00 18.49           C  
ATOM    323  CD  GLN L  43      28.414  11.188  35.589  1.00 19.51           C  
ATOM    324  OE1 GLN L  43      29.422  11.631  35.043  1.00 22.56           O  
ATOM    325  NE2 GLN L  43      27.211  11.116  34.961  1.00 18.86           N  
ATOM    326  C   GLN L  43      29.637  10.643  39.819  1.00 16.87           C  
ATOM    327  O   GLN L  43      30.820  10.795  39.517  1.00 17.13           O  
ATOM    328  N   ARG L  44      29.202   9.580  40.522  1.00 18.19           N  
ATOM    329  CA  ARG L  44      30.078   8.543  40.988  1.00 19.51           C  
ATOM    330  CB  ARG L  44      29.446   7.723  42.121  1.00 21.98           C  
ATOM    331  CG  ARG L  44      29.228   8.552  43.386  1.00 23.75           C  
ATOM    332  CD  ARG L  44      28.167   7.974  44.320  1.00 27.21           C  
ATOM    333  NE  ARG L  44      28.195   8.778  45.571  1.00 26.91           N  
ATOM    334  CZ  ARG L  44      28.595   8.179  46.727  1.00 28.77           C  
ATOM    335  NH1 ARG L  44      28.846   6.837  46.728  1.00 29.70           N1+
ATOM    336  NH2 ARG L  44      28.738   8.913  47.868  1.00 25.53           N  
ATOM    337  C   ARG L  44      30.344   7.637  39.831  1.00 19.84           C  
ATOM    338  O   ARG L  44      29.604   7.647  38.850  1.00 21.68           O  
ATOM    339  N   PRO L  45      31.388   6.855  39.892  1.00 23.50           N  
ATOM    340  CA  PRO L  45      31.674   6.014  38.769  1.00 22.73           C  
ATOM    341  CD  PRO L  45      32.591   7.215  40.629  1.00 23.42           C  
ATOM    342  CB  PRO L  45      33.057   5.422  39.043  1.00 23.88           C  
ATOM    343  CG  PRO L  45      33.747   6.506  39.897  1.00 23.88           C  
ATOM    344  C   PRO L  45      30.582   5.017  38.528  1.00 23.03           C  
ATOM    345  O   PRO L  45      30.171   4.337  39.466  1.00 22.56           O  
ATOM    346  N   GLY L  46      30.103   4.920  37.271  1.00 23.30           N  
ATOM    347  CA  GLY L  46      29.111   3.954  36.899  1.00 27.33           C  
ATOM    348  C   GLY L  46      27.753   4.368  37.382  1.00 27.50           C  
ATOM    349  O   GLY L  46      26.834   3.550  37.396  1.00 31.56           O  
ATOM    350  N   GLN L  47      27.571   5.642  37.781  1.00 25.37           N  
ATOM    351  CA  GLN L  47      26.272   6.024  38.273  1.00 24.21           C  
ATOM    352  CB  GLN L  47      26.232   6.281  39.794  1.00 26.32           C  
ATOM    353  CG  GLN L  47      26.542   5.049  40.650  1.00 32.07           C  
ATOM    354  CD  GLN L  47      26.466   5.465  42.113  1.00 38.71           C  
ATOM    355  OE1 GLN L  47      25.708   6.361  42.477  1.00 41.75           O  
ATOM    356  NE2 GLN L  47      27.273   4.800  42.983  1.00 39.00           N  
ATOM    357  C   GLN L  47      25.834   7.292  37.603  1.00 23.78           C  
ATOM    358  O   GLN L  47      26.602   7.941  36.896  1.00 24.06           O  
ATOM    359  N   SER L  48      24.546   7.650  37.789  1.00 21.57           N  
ATOM    360  CA  SER L  48      23.991   8.855  37.234  0.94 22.87           C  
ATOM    361  CB  SER L  48      22.458   8.824  37.127  0.94 22.91           C  
ATOM    362  OG  SER L  48      22.055   7.719  36.333  0.94 27.33           O  
ATOM    363  C   SER L  48      24.348   9.977  38.158  1.00 21.48           C  
ATOM    364  O   SER L  48      24.751   9.749  39.296  1.00 22.21           O  
ATOM    365  N   PRO L  49      24.209  11.197  37.716  1.00 20.08           N  
ATOM    366  CA  PRO L  49      24.545  12.310  38.560  1.00 20.52           C  
ATOM    367  CD  PRO L  49      24.337  11.522  36.302  1.00 20.94           C  
ATOM    368  CB  PRO L  49      24.534  13.537  37.651  1.00 19.53           C  
ATOM    369  CG  PRO L  49      24.865  12.968  36.261  1.00 19.89           C  
ATOM    370  C   PRO L  49      23.567  12.402  39.691  1.00 19.35           C  
ATOM    371  O   PRO L  49      22.421  11.990  39.522  1.00 17.90           O  
ATOM    372  N   LYS L  50      24.012  12.919  40.855  1.00 17.81           N  
ATOM    373  CA  LYS L  50      23.183  13.072  42.022  0.90 18.99           C  
ATOM    374  CB  LYS L  50      23.736  12.336  43.257  0.90 20.40           C  
ATOM    375  CG  LYS L  50      23.816  10.807  43.188  0.90 27.52           C  
ATOM    376  CD  LYS L  50      22.465  10.091  43.189  0.90 31.94           C  
ATOM    377  CE  LYS L  50      22.570   8.588  43.469  1.00 33.38           C  
ATOM    378  NZ  LYS L  50      23.305   7.907  42.382  1.00 33.14           N1+
ATOM    379  C   LYS L  50      23.276  14.519  42.412  1.00 18.19           C  
ATOM    380  O   LYS L  50      24.341  15.123  42.290  1.00 17.18           O  
ATOM    381  N   ARG L  51      22.177  15.124  42.912  1.00 16.76           N  
ATOM    382  CA  ARG L  51      22.273  16.515  43.269  1.00 15.27           C  
ATOM    383  CB  ARG L  51      20.951  17.284  43.168  1.00 14.33           C  
ATOM    384  CG  ARG L  51      21.170  18.746  43.539  1.00 13.96           C  
ATOM    385  CD  ARG L  51      19.998  19.359  44.296  1.00 12.55           C  
ATOM    386  NE  ARG L  51      18.962  19.786  43.319  1.00 15.18           N  
ATOM    387  CZ  ARG L  51      17.641  19.709  43.649  1.00 17.91           C  
ATOM    388  NH1 ARG L  51      17.250  18.995  44.746  1.00 18.52           N1+
ATOM    389  NH2 ARG L  51      16.726  20.367  42.882  1.00 14.26           N  
ATOM    390  C   ARG L  51      22.747  16.655  44.693  1.00 14.61           C  
ATOM    391  O   ARG L  51      22.219  15.999  45.588  1.00 13.32           O  
ATOM    392  N   LEU L  52      23.869  17.386  44.905  1.00 14.11           N  
ATOM    393  CA  LEU L  52      24.388  17.712  46.213  1.00 14.94           C  
ATOM    394  CB  LEU L  52      25.915  17.864  46.207  1.00 15.31           C  
ATOM    395  CG  LEU L  52      26.650  16.565  45.837  1.00 19.49           C  
ATOM    396  CD1 LEU L  52      28.172  16.755  45.873  1.00 18.59           C  
ATOM    397  CD2 LEU L  52      26.180  15.380  46.697  1.00 18.12           C  
ATOM    398  C   LEU L  52      23.828  18.965  46.838  1.00 15.19           C  
ATOM    399  O   LEU L  52      23.360  18.946  47.976  1.00 15.89           O  
ATOM    400  N   ILE L  53      23.872  20.098  46.092  1.00 14.37           N  
ATOM    401  CA  ILE L  53      23.542  21.393  46.640  1.00 14.87           C  
ATOM    402  CB  ILE L  53      24.766  22.208  46.975  1.00 14.70           C  
ATOM    403  CG1 ILE L  53      25.634  21.520  48.044  1.00 15.18           C  
ATOM    404  CG2 ILE L  53      24.295  23.617  47.376  1.00 14.55           C  
ATOM    405  CD1 ILE L  53      24.950  21.351  49.397  1.00 15.96           C  
ATOM    406  C   ILE L  53      22.790  22.191  45.612  1.00 14.86           C  
ATOM    407  O   ILE L  53      23.044  22.073  44.415  1.00 15.76           O  
ATOM    408  N   TYR L  54      21.827  23.023  46.076  1.00 16.18           N  
ATOM    409  CA  TYR L  54      21.085  23.908  45.220  1.00 16.82           C  
ATOM    410  CB  TYR L  54      19.671  23.419  44.845  1.00 15.10           C  
ATOM    411  CG  TYR L  54      18.956  22.934  46.059  1.00 16.09           C  
ATOM    412  CD1 TYR L  54      18.476  23.787  47.024  1.00 17.31           C  
ATOM    413  CD2 TYR L  54      18.747  21.583  46.212  1.00 17.50           C  
ATOM    414  CE1 TYR L  54      17.812  23.292  48.124  1.00 18.14           C  
ATOM    415  CE2 TYR L  54      18.083  21.079  47.303  1.00 17.24           C  
ATOM    416  CZ  TYR L  54      17.620  21.939  48.269  1.00 18.25           C  
ATOM    417  OH  TYR L  54      16.936  21.434  49.398  1.00 20.39           O  
ATOM    418  C   TYR L  54      20.999  25.249  45.894  1.00 17.12           C  
ATOM    419  O   TYR L  54      21.197  25.361  47.102  1.00 18.37           O  
ATOM    420  N   LEU L  55      20.776  26.310  45.091  1.00 15.18           N  
ATOM    421  CA  LEU L  55      20.695  27.653  45.590  1.00 17.30           C  
ATOM    422  CB  LEU L  55      19.421  27.943  46.386  1.00 17.05           C  
ATOM    423  CG  LEU L  55      18.143  27.983  45.519  1.00 18.13           C  
ATOM    424  CD1 LEU L  55      16.900  28.276  46.372  1.00 19.94           C  
ATOM    425  CD2 LEU L  55      18.284  28.987  44.361  1.00 17.94           C  
ATOM    426  C   LEU L  55      21.924  27.994  46.384  1.00 18.39           C  
ATOM    427  O   LEU L  55      21.864  28.594  47.457  1.00 20.42           O  
ATOM    428  N   VAL L  56      23.074  27.556  45.850  1.00 17.49           N  
ATOM    429  CA  VAL L  56      24.408  27.857  46.284  1.00 16.21           C  
ATOM    430  CB  VAL L  56      24.655  29.330  46.412  1.00 17.47           C  
ATOM    431  CG1 VAL L  56      26.062  29.537  46.999  1.00 17.69           C  
ATOM    432  CG2 VAL L  56      24.452  29.972  45.033  1.00 17.06           C  
ATOM    433  C   VAL L  56      24.787  27.239  47.593  1.00 16.93           C  
ATOM    434  O   VAL L  56      25.945  26.856  47.755  1.00 17.34           O  
ATOM    435  N   SER L  57      23.848  27.025  48.537  1.00 17.88           N  
ATOM    436  CA  SER L  57      24.362  26.566  49.795  1.00 17.64           C  
ATOM    437  CB  SER L  57      24.598  27.742  50.759  1.00 19.82           C  
ATOM    438  OG  SER L  57      25.108  27.275  51.994  1.00 23.36           O  
ATOM    439  C   SER L  57      23.400  25.624  50.453  1.00 18.10           C  
ATOM    440  O   SER L  57      23.621  25.208  51.589  1.00 19.03           O  
ATOM    441  N   LYS L  58      22.325  25.209  49.763  1.00 17.08           N  
ATOM    442  CA  LYS L  58      21.399  24.342  50.435  1.00 19.93           C  
ATOM    443  CB  LYS L  58      19.935  24.593  50.041  1.00 20.12           C  
ATOM    444  CG  LYS L  58      19.395  25.899  50.612  1.00 22.19           C  
ATOM    445  CD  LYS L  58      18.064  26.328  50.008  1.00 23.92           C  
ATOM    446  CE  LYS L  58      18.199  27.473  49.009  1.00 32.35           C  
ATOM    447  NZ  LYS L  58      18.649  28.700  49.699  1.00 34.08           N1+
ATOM    448  C   LYS L  58      21.719  22.908  50.137  1.00 19.39           C  
ATOM    449  O   LYS L  58      21.884  22.520  48.982  1.00 18.13           O  
ATOM    450  N   LEU L  59      21.815  22.078  51.201  1.00 18.45           N  
ATOM    451  CA  LEU L  59      22.129  20.685  51.027  1.00 20.14           C  
ATOM    452  CB  LEU L  59      22.780  19.999  52.244  1.00 21.05           C  
ATOM    453  CG  LEU L  59      24.242  20.420  52.489  1.00 25.15           C  
ATOM    454  CD1 LEU L  59      24.347  21.887  52.925  1.00 21.55           C  
ATOM    455  CD2 LEU L  59      24.945  19.459  53.456  1.00 22.06           C  
ATOM    456  C   LEU L  59      20.895  19.915  50.684  1.00 20.97           C  
ATOM    457  O   LEU L  59      19.826  20.115  51.260  1.00 21.09           O  
ATOM    458  N   ASP L  60      21.045  18.983  49.724  1.00 19.06           N  
ATOM    459  CA  ASP L  60      19.970  18.151  49.271  1.00 20.98           C  
ATOM    460  CB  ASP L  60      20.300  17.443  47.940  1.00 17.35           C  
ATOM    461  CG  ASP L  60      19.014  17.008  47.247  1.00 17.64           C  
ATOM    462  OD1 ASP L  60      17.921  17.158  47.856  1.00 24.20           O  
ATOM    463  OD2 ASP L  60      19.111  16.532  46.085  1.00 26.23           O1-
ATOM    464  C   ASP L  60      19.783  17.118  50.329  1.00 21.05           C  
ATOM    465  O   ASP L  60      20.667  16.897  51.155  1.00 20.75           O  
ATOM    466  N   SER L  61      18.612  16.458  50.342  1.00 21.78           N  
ATOM    467  CA  SER L  61      18.373  15.497  51.374  1.00 24.23           C  
ATOM    468  CB  SER L  61      16.933  14.953  51.383  1.00 26.39           C  
ATOM    469  OG  SER L  61      16.667  14.239  50.184  1.00 29.17           O  
ATOM    470  C   SER L  61      19.307  14.341  51.186  1.00 24.69           C  
ATOM    471  O   SER L  61      19.538  13.875  50.073  1.00 25.96           O  
ATOM    472  N   GLY L  62      19.886  13.855  52.303  1.00 25.66           N  
ATOM    473  CA  GLY L  62      20.715  12.685  52.281  1.00 22.65           C  
ATOM    474  C   GLY L  62      22.166  13.039  52.156  1.00 22.41           C  
ATOM    475  O   GLY L  62      23.023  12.186  52.384  1.00 23.67           O  
ATOM    476  N   VAL L  63      22.495  14.296  51.798  1.00 19.75           N  
ATOM    477  CA  VAL L  63      23.880  14.651  51.627  1.00 19.68           C  
ATOM    478  CB  VAL L  63      24.070  15.848  50.739  1.00 18.44           C  
ATOM    479  CG1 VAL L  63      25.564  16.205  50.690  1.00 18.24           C  
ATOM    480  CG2 VAL L  63      23.461  15.526  49.363  1.00 16.62           C  
ATOM    481  C   VAL L  63      24.469  14.967  52.970  1.00 20.71           C  
ATOM    482  O   VAL L  63      23.837  15.623  53.797  1.00 21.79           O  
ATOM    483  N   PRO L  64      25.684  14.524  53.195  1.00 22.81           N  
ATOM    484  CA  PRO L  64      26.335  14.742  54.465  1.00 21.45           C  
ATOM    485  CD  PRO L  64      26.154  13.304  52.555  1.00 21.35           C  
ATOM    486  CB  PRO L  64      27.539  13.804  54.488  1.00 21.86           C  
ATOM    487  CG  PRO L  64      27.124  12.653  53.557  1.00 21.65           C  
ATOM    488  C   PRO L  64      26.715  16.177  54.680  1.00 21.87           C  
ATOM    489  O   PRO L  64      26.970  16.889  53.712  1.00 20.35           O  
ATOM    490  N   ASP L  65      26.808  16.585  55.958  1.00 22.61           N  
ATOM    491  CA  ASP L  65      27.088  17.922  56.411  1.00 24.52           C  
ATOM    492  CB  ASP L  65      27.020  18.039  57.942  1.00 28.08           C  
ATOM    493  CG  ASP L  65      26.993  19.514  58.318  1.00 33.90           C  
ATOM    494  OD1 ASP L  65      26.911  20.362  57.391  1.00 37.38           O  
ATOM    495  OD2 ASP L  65      27.053  19.810  59.541  1.00 42.12           O1-
ATOM    496  C   ASP L  65      28.470  18.315  55.991  1.00 22.17           C  
ATOM    497  O   ASP L  65      28.806  19.496  55.947  1.00 21.22           O  
ATOM    498  N   ARG L  66      29.322  17.325  55.692  1.00 21.36           N  
ATOM    499  CA  ARG L  66      30.684  17.589  55.333  1.00 20.94           C  
ATOM    500  CB  ARG L  66      31.467  16.309  54.988  1.00 22.31           C  
ATOM    501  CG  ARG L  66      31.623  15.373  56.186  1.00 25.04           C  
ATOM    502  CD  ARG L  66      32.570  14.189  55.962  1.00 26.54           C  
ATOM    503  NE  ARG L  66      31.894  13.197  55.080  1.00 25.68           N  
ATOM    504  CZ  ARG L  66      32.052  13.258  53.726  1.00 26.43           C  
ATOM    505  NH1 ARG L  66      32.814  14.246  53.177  1.00 28.39           N1+
ATOM    506  NH2 ARG L  66      31.459  12.327  52.923  1.00 26.76           N  
ATOM    507  C   ARG L  66      30.696  18.477  54.123  1.00 20.87           C  
ATOM    508  O   ARG L  66      31.638  19.246  53.933  1.00 20.32           O  
ATOM    509  N   PHE L  67      29.669  18.360  53.253  1.00 18.69           N  
ATOM    510  CA  PHE L  67      29.607  19.160  52.059  1.00 19.67           C  
ATOM    511  CB  PHE L  67      28.764  18.514  50.945  1.00 18.11           C  
ATOM    512  CG  PHE L  67      29.493  17.307  50.461  1.00 20.36           C  
ATOM    513  CD1 PHE L  67      29.301  16.081  51.054  1.00 20.91           C  
ATOM    514  CD2 PHE L  67      30.378  17.405  49.413  1.00 20.67           C  
ATOM    515  CE1 PHE L  67      29.976  14.970  50.605  1.00 25.06           C  
ATOM    516  CE2 PHE L  67      31.055  16.298  48.959  1.00 20.84           C  
ATOM    517  CZ  PHE L  67      30.854  15.076  49.554  1.00 22.81           C  
ATOM    518  C   PHE L  67      28.992  20.495  52.364  1.00 20.33           C  
ATOM    519  O   PHE L  67      27.996  20.595  53.079  1.00 21.71           O  
ATOM    520  N   THR L  68      29.597  21.571  51.817  1.00 22.65           N  
ATOM    521  CA  THR L  68      29.118  22.906  52.042  1.00 24.06           C  
ATOM    522  CB  THR L  68      29.910  23.579  53.126  1.00 22.53           C  
ATOM    523  OG1 THR L  68      29.365  24.847  53.450  1.00 24.70           O  
ATOM    524  CG2 THR L  68      31.365  23.722  52.648  1.00 24.14           C  
ATOM    525  C   THR L  68      29.320  23.682  50.769  1.00 21.49           C  
ATOM    526  O   THR L  68      30.261  23.417  50.023  1.00 21.15           O  
ATOM    527  N   GLY L  69      28.438  24.668  50.487  1.00 22.37           N  
ATOM    528  CA  GLY L  69      28.585  25.460  49.294  1.00 20.74           C  
ATOM    529  C   GLY L  69      28.468  26.903  49.680  1.00 22.87           C  
ATOM    530  O   GLY L  69      27.746  27.246  50.615  1.00 21.03           O  
ATOM    531  N   SER L  70      29.186  27.793  48.960  1.00 22.66           N  
ATOM    532  CA  SER L  70      29.119  29.197  49.264  1.00 24.95           C  
ATOM    533  CB  SER L  70      30.089  29.629  50.377  1.00 25.40           C  
ATOM    534  OG  SER L  70      31.429  29.382  49.979  1.00 28.84           O  
ATOM    535  C   SER L  70      29.483  29.978  48.036  1.00 25.07           C  
ATOM    536  O   SER L  70      29.870  29.409  47.016  1.00 24.65           O  
ATOM    537  N   GLY L  71      29.327  31.320  48.103  1.00 26.11           N  
ATOM    538  CA  GLY L  71      29.709  32.174  47.012  1.00 26.43           C  
ATOM    539  C   GLY L  71      28.551  33.039  46.634  1.00 28.74           C  
ATOM    540  O   GLY L  71      27.452  32.910  47.171  1.00 29.97           O  
ATOM    541  N   SER L  72      28.791  33.975  45.693  1.00 29.07           N  
ATOM    542  CA  SER L  72      27.753  34.834  45.209  1.00 29.91           C  
ATOM    543  CB  SER L  72      27.426  36.015  46.140  1.00 29.60           C  
ATOM    544  OG  SER L  72      26.814  35.554  47.335  1.00 33.00           O  
ATOM    545  C   SER L  72      28.233  35.428  43.929  1.00 29.97           C  
ATOM    546  O   SER L  72      29.419  35.373  43.607  1.00 30.95           O  
ATOM    547  N   GLY L  73      27.301  36.013  43.156  1.00 30.38           N  
ATOM    548  CA  GLY L  73      27.682  36.651  41.935  1.00 29.33           C  
ATOM    549  C   GLY L  73      28.255  35.624  41.012  1.00 28.97           C  
ATOM    550  O   GLY L  73      27.565  34.713  40.560  1.00 28.17           O  
ATOM    551  N   THR L  74      29.509  35.868  40.602  1.00 28.36           N  
ATOM    552  CA  THR L  74      30.296  35.051  39.723  1.00 27.50           C  
ATOM    553  CB  THR L  74      31.309  35.867  38.979  1.00 29.16           C  
ATOM    554  OG1 THR L  74      32.021  35.049  38.065  1.00 27.80           O  
ATOM    555  CG2 THR L  74      32.272  36.505  39.989  1.00 25.55           C  
ATOM    556  C   THR L  74      31.029  33.905  40.374  1.00 26.14           C  
ATOM    557  O   THR L  74      31.296  32.909  39.703  1.00 26.75           O  
ATOM    558  N   ASP L  75      31.447  33.994  41.657  1.00 25.90           N  
ATOM    559  CA  ASP L  75      32.286  32.904  42.089  1.00 26.16           C  
ATOM    560  CB  ASP L  75      33.730  33.299  42.453  1.00 29.47           C  
ATOM    561  CG  ASP L  75      33.756  34.255  43.626  1.00 36.97           C  
ATOM    562  OD1 ASP L  75      32.712  34.897  43.915  1.00 43.49           O  
ATOM    563  OD2 ASP L  75      34.845  34.355  44.249  1.00 41.10           O1-
ATOM    564  C   ASP L  75      31.680  32.084  43.186  1.00 24.64           C  
ATOM    565  O   ASP L  75      31.131  32.609  44.156  1.00 23.95           O  
ATOM    566  N   PHE L  76      31.775  30.738  43.042  1.00 21.57           N  
ATOM    567  CA  PHE L  76      31.184  29.857  44.011  1.00 18.36           C  
ATOM    568  CB  PHE L  76      29.925  29.126  43.511  1.00 17.23           C  
ATOM    569  CG  PHE L  76      28.985  30.148  42.969  1.00 15.92           C  
ATOM    570  CD1 PHE L  76      28.342  31.045  43.785  1.00 15.68           C  
ATOM    571  CD2 PHE L  76      28.775  30.230  41.617  1.00 16.15           C  
ATOM    572  CE1 PHE L  76      27.486  31.989  43.265  1.00 16.31           C  
ATOM    573  CE2 PHE L  76      27.919  31.169  41.095  1.00 15.44           C  
ATOM    574  CZ  PHE L  76      27.267  32.053  41.914  1.00 16.34           C  
ATOM    575  C   PHE L  76      32.173  28.786  44.361  1.00 18.85           C  
ATOM    576  O   PHE L  76      33.087  28.492  43.591  1.00 19.12           O  
ATOM    577  N   THR L  77      32.018  28.175  45.557  1.00 16.99           N  
ATOM    578  CA  THR L  77      32.950  27.155  45.943  1.00 16.41           C  
ATOM    579  CB  THR L  77      34.007  27.664  46.879  1.00 15.99           C  
ATOM    580  OG1 THR L  77      34.716  28.737  46.277  1.00 18.47           O  
ATOM    581  CG2 THR L  77      34.972  26.513  47.208  1.00 15.15           C  
ATOM    582  C   THR L  77      32.231  26.045  46.648  1.00 17.26           C  
ATOM    583  O   THR L  77      31.315  26.278  47.437  1.00 15.58           O  
ATOM    584  N   LEU L  78      32.643  24.791  46.365  1.00 17.10           N  
ATOM    585  CA  LEU L  78      32.117  23.634  47.031  1.00 16.99           C  
ATOM    586  CB  LEU L  78      31.784  22.476  46.074  1.00 15.74           C  
ATOM    587  CG  LEU L  78      31.220  21.228  46.778  1.00 17.21           C  
ATOM    588  CD1 LEU L  78      29.863  21.519  47.440  1.00 16.01           C  
ATOM    589  CD2 LEU L  78      31.169  20.029  45.818  1.00 14.17           C  
ATOM    590  C   LEU L  78      33.210  23.168  47.940  1.00 17.66           C  
ATOM    591  O   LEU L  78      34.366  23.070  47.527  1.00 16.08           O  
ATOM    592  N   LYS L  79      32.880  22.881  49.212  1.00 18.52           N  
ATOM    593  CA  LYS L  79      33.915  22.503  50.134  1.00 21.31           C  
ATOM    594  CB  LYS L  79      34.086  23.542  51.257  1.00 23.31           C  
ATOM    595  CG  LYS L  79      35.369  23.400  52.074  1.00 28.92           C  
ATOM    596  CD  LYS L  79      35.671  24.629  52.934  1.00 35.87           C  
ATOM    597  CE  LYS L  79      34.751  24.769  54.147  1.00 38.56           C  
ATOM    598  NZ  LYS L  79      35.062  26.018  54.879  1.00 40.56           N1+
ATOM    599  C   LYS L  79      33.565  21.188  50.762  1.00 21.55           C  
ATOM    600  O   LYS L  79      32.412  20.943  51.111  1.00 21.14           O  
ATOM    601  N   ILE L  80      34.572  20.297  50.892  1.00 21.25           N  
ATOM    602  CA  ILE L  80      34.391  19.025  51.537  1.00 21.77           C  
ATOM    603  CB  ILE L  80      34.817  17.875  50.672  1.00 21.95           C  
ATOM    604  CG1 ILE L  80      34.046  17.902  49.340  1.00 19.89           C  
ATOM    605  CG2 ILE L  80      34.602  16.575  51.462  1.00 21.63           C  
ATOM    606  CD1 ILE L  80      34.614  16.955  48.283  1.00 21.53           C  
ATOM    607  C   ILE L  80      35.298  19.064  52.737  1.00 22.96           C  
ATOM    608  O   ILE L  80      36.519  19.114  52.597  1.00 21.67           O  
ATOM    609  N   SER L  81      34.714  19.048  53.954  1.00 24.14           N  
ATOM    610  CA  SER L  81      35.474  19.193  55.169  1.00 27.13           C  
ATOM    611  CB  SER L  81      34.584  19.290  56.419  1.00 25.79           C  
ATOM    612  OG  SER L  81      33.855  18.085  56.596  1.00 29.44           O  
ATOM    613  C   SER L  81      36.422  18.055  55.363  1.00 27.98           C  
ATOM    614  O   SER L  81      37.620  18.271  55.532  1.00 29.42           O  
ATOM    615  N   ARG L  82      35.909  16.808  55.376  1.00 28.45           N  
ATOM    616  CA  ARG L  82      36.793  15.687  55.512  0.90 30.01           C  
ATOM    617  CB  ARG L  82      36.635  14.897  56.822  0.90 30.27           C  
ATOM    618  CG  ARG L  82      37.008  15.685  58.077  0.90 37.37           C  
ATOM    619  CD  ARG L  82      37.238  14.792  59.296  0.90 41.84           C  
ATOM    620  NE  ARG L  82      35.996  14.003  59.522  0.90 48.39           N  
ATOM    621  CZ  ARG L  82      35.020  14.485  60.345  0.90 48.98           C  
ATOM    622  NH1 ARG L  82      35.184  15.691  60.963  0.90 48.64           N1+
ATOM    623  NH2 ARG L  82      33.883  13.759  60.552  0.90 45.27           N  
ATOM    624  C   ARG L  82      36.437  14.752  54.408  1.00 29.57           C  
ATOM    625  O   ARG L  82      35.318  14.249  54.339  1.00 29.22           O  
ATOM    626  N   ILE L  83      37.407  14.470  53.527  1.00 26.55           N  
ATOM    627  CA  ILE L  83      37.148  13.656  52.377  1.00 25.16           C  
ATOM    628  CB  ILE L  83      38.193  13.795  51.308  1.00 25.29           C  
ATOM    629  CG1 ILE L  83      37.721  13.128  50.006  1.00 25.19           C  
ATOM    630  CG2 ILE L  83      39.512  13.226  51.859  1.00 22.65           C  
ATOM    631  CD1 ILE L  83      36.530  13.835  49.360  1.00  0.00           C  
ATOM    632  C   ILE L  83      37.090  12.215  52.771  1.00 26.52           C  
ATOM    633  O   ILE L  83      37.896  11.739  53.569  1.00 27.17           O  
ATOM    634  N   GLU L  84      36.090  11.495  52.217  1.00 25.97           N  
ATOM    635  CA  GLU L  84      35.896  10.094  52.469  1.00 26.39           C  
ATOM    636  CB  GLU L  84      34.487   9.773  52.999  1.00 28.19           C  
ATOM    637  CG  GLU L  84      34.141  10.468  54.321  1.00 31.09           C  
ATOM    638  CD  GLU L  84      34.826   9.738  55.466  1.00 38.00           C  
ATOM    639  OE1 GLU L  84      35.609   8.793  55.183  1.00 38.30           O  
ATOM    640  OE2 GLU L  84      34.575  10.115  56.642  1.00 42.94           O1-
ATOM    641  C   GLU L  84      36.039   9.392  51.145  1.00 25.85           C  
ATOM    642  O   GLU L  84      35.968  10.014  50.087  1.00 24.38           O  
ATOM    643  N   ALA L  85      36.233   8.059  51.176  1.00 24.58           N  
ATOM    644  CA  ALA L  85      36.461   7.263  49.998  1.00 26.83           C  
ATOM    645  CB  ALA L  85      36.673   5.774  50.322  1.00 25.17           C  
ATOM    646  C   ALA L  85      35.283   7.363  49.071  1.00 24.91           C  
ATOM    647  O   ALA L  85      35.441   7.385  47.851  1.00 22.77           O  
ATOM    648  N   GLU L  86      34.067   7.438  49.634  1.00 24.21           N  
ATOM    649  CA  GLU L  86      32.830   7.457  48.903  1.00 26.15           C  
ATOM    650  CB  GLU L  86      31.613   7.473  49.837  1.00 27.82           C  
ATOM    651  CG  GLU L  86      31.493   6.186  50.650  1.00 38.02           C  
ATOM    652  CD  GLU L  86      30.455   6.404  51.737  1.00 44.79           C  
ATOM    653  OE1 GLU L  86      29.784   7.470  51.717  1.00 42.04           O  
ATOM    654  OE2 GLU L  86      30.321   5.502  52.606  1.00 43.10           O1-
ATOM    655  C   GLU L  86      32.747   8.675  48.033  1.00 22.76           C  
ATOM    656  O   GLU L  86      32.003   8.692  47.056  1.00 22.10           O  
ATOM    657  N   ASP L  87      33.483   9.736  48.399  1.00 19.31           N  
ATOM    658  CA  ASP L  87      33.485  11.033  47.773  1.00 19.85           C  
ATOM    659  CB  ASP L  87      34.292  12.062  48.587  1.00 18.85           C  
ATOM    660  CG  ASP L  87      33.574  12.287  49.915  1.00 20.56           C  
ATOM    661  OD1 ASP L  87      32.392  11.866  50.031  1.00 21.15           O  
ATOM    662  OD2 ASP L  87      34.201  12.879  50.833  1.00 22.70           O1-
ATOM    663  C   ASP L  87      34.039  11.016  46.369  1.00 20.95           C  
ATOM    664  O   ASP L  87      33.882  11.998  45.647  1.00 19.33           O  
ATOM    665  N   LEU L  88      34.754   9.952  45.952  1.00 18.51           N  
ATOM    666  CA  LEU L  88      35.349   9.932  44.635  1.00 18.00           C  
ATOM    667  CB  LEU L  88      36.008   8.599  44.251  1.00 19.01           C  
ATOM    668  CG  LEU L  88      37.303   8.241  44.982  1.00 17.15           C  
ATOM    669  CD1 LEU L  88      37.826   6.888  44.482  1.00 18.03           C  
ATOM    670  CD2 LEU L  88      38.345   9.361  44.856  1.00 16.35           C  
ATOM    671  C   LEU L  88      34.299  10.109  43.586  1.00 18.46           C  
ATOM    672  O   LEU L  88      33.172   9.637  43.725  1.00 16.14           O  
ATOM    673  N   GLY L  89      34.667  10.807  42.487  1.00 17.27           N  
ATOM    674  CA  GLY L  89      33.757  10.981  41.393  1.00 16.49           C  
ATOM    675  C   GLY L  89      34.038  12.300  40.745  1.00 15.76           C  
ATOM    676  O   GLY L  89      35.044  12.948  41.036  1.00 17.16           O  
ATOM    677  N   LEU L  90      33.149  12.730  39.824  1.00 15.20           N  
ATOM    678  CA  LEU L  90      33.357  13.996  39.180  1.00 14.53           C  
ATOM    679  CB  LEU L  90      33.350  13.902  37.638  1.00 14.57           C  
ATOM    680  CG  LEU L  90      33.809  15.170  36.878  1.00  0.00           C  
ATOM    681  CD1 LEU L  90      33.831  14.915  35.363  1.00 21.21           C  
ATOM    682  CD2 LEU L  90      32.978  16.414  37.226  1.00  0.00           C  
ATOM    683  C   LEU L  90      32.264  14.911  39.645  1.00 15.17           C  
ATOM    684  O   LEU L  90      31.086  14.551  39.636  1.00 15.93           O  
ATOM    685  N   TYR L  91      32.642  16.138  40.061  1.00 14.61           N  
ATOM    686  CA  TYR L  91      31.703  17.102  40.563  1.00 14.01           C  
ATOM    687  CB  TYR L  91      32.201  17.893  41.789  1.00 13.66           C  
ATOM    688  CG  TYR L  91      32.342  16.978  42.957  1.00 14.30           C  
ATOM    689  CD1 TYR L  91      31.261  16.712  43.758  1.00 13.70           C  
ATOM    690  CD2 TYR L  91      33.544  16.382  43.258  1.00 13.98           C  
ATOM    691  CE1 TYR L  91      31.373  15.871  44.839  1.00 12.87           C  
ATOM    692  CE2 TYR L  91      33.661  15.540  44.341  1.00 14.85           C  
ATOM    693  CZ  TYR L  91      32.574  15.281  45.137  1.00 15.72           C  
ATOM    694  OH  TYR L  91      32.687  14.418  46.247  1.00 16.58           O  
ATOM    695  C   TYR L  91      31.459  18.122  39.493  1.00 14.44           C  
ATOM    696  O   TYR L  91      32.396  18.564  38.829  1.00 15.82           O  
ATOM    697  N   TYR L  92      30.176  18.502  39.284  1.00 13.86           N  
ATOM    698  CA  TYR L  92      29.857  19.486  38.286  1.00 13.83           C  
ATOM    699  CB  TYR L  92      28.994  18.974  37.115  1.00 14.31           C  
ATOM    700  CG  TYR L  92      29.618  17.842  36.365  1.00 15.30           C  
ATOM    701  CD1 TYR L  92      30.525  18.055  35.355  1.00 14.94           C  
ATOM    702  CD2 TYR L  92      29.281  16.543  36.666  1.00 15.21           C  
ATOM    703  CE1 TYR L  92      31.075  16.997  34.664  1.00 16.32           C  
ATOM    704  CE2 TYR L  92      29.824  15.481  35.981  1.00 16.30           C  
ATOM    705  CZ  TYR L  92      30.727  15.706  34.973  1.00 17.06           C  
ATOM    706  OH  TYR L  92      31.290  14.624  34.261  1.00 17.02           O  
ATOM    707  C   TYR L  92      28.999  20.548  38.912  1.00 15.01           C  
ATOM    708  O   TYR L  92      28.146  20.268  39.755  1.00 13.71           O  
ATOM    709  N   CYS L  93      29.209  21.814  38.499  1.00 15.45           N  
ATOM    710  CA  CYS L  93      28.379  22.893  38.944  1.00 15.59           C  
ATOM    711  CB  CYS L  93      29.172  24.158  39.365  1.00 17.45           C  
ATOM    712  SG  CYS L  93      30.318  24.771  38.090  1.00 23.01           S  
ATOM    713  C   CYS L  93      27.492  23.236  37.786  1.00 15.88           C  
ATOM    714  O   CYS L  93      27.877  23.040  36.634  1.00 16.67           O  
ATOM    715  N   TRP L  94      26.247  23.691  38.051  1.00 14.67           N  
ATOM    716  CA  TRP L  94      25.410  24.093  36.955  1.00 13.08           C  
ATOM    717  CB  TRP L  94      24.504  22.992  36.372  1.00 12.60           C  
ATOM    718  CG  TRP L  94      23.499  22.322  37.276  1.00 13.00           C  
ATOM    719  CD2 TRP L  94      22.094  22.612  37.280  1.00 12.28           C  
ATOM    720  CD1 TRP L  94      23.678  21.284  38.142  1.00 13.10           C  
ATOM    721  NE1 TRP L  94      22.471  20.903  38.675  1.00 13.81           N  
ATOM    722  CE2 TRP L  94      21.488  21.711  38.153  1.00 11.24           C  
ATOM    723  CE3 TRP L  94      21.364  23.540  36.595  1.00 16.15           C  
ATOM    724  CZ2 TRP L  94      20.139  21.723  38.352  1.00 13.97           C  
ATOM    725  CZ3 TRP L  94      20.005  23.563  36.817  1.00 16.42           C  
ATOM    726  CH2 TRP L  94      19.402  22.670  37.679  1.00 17.64           C  
ATOM    727  C   TRP L  94      24.595  25.277  37.363  1.00 14.65           C  
ATOM    728  O   TRP L  94      24.260  25.458  38.533  1.00 15.27           O  
ATOM    729  N   GLN L  95      24.268  26.122  36.366  1.00 15.38           N  
ATOM    730  CA  GLN L  95      23.594  27.371  36.573  1.00 16.00           C  
ATOM    731  CB  GLN L  95      24.450  28.505  35.978  1.00 16.59           C  
ATOM    732  CG  GLN L  95      23.736  29.817  35.708  1.00 19.16           C  
ATOM    733  CD  GLN L  95      23.154  29.693  34.308  1.00 21.05           C  
ATOM    734  OE1 GLN L  95      21.946  29.562  34.130  1.00 22.80           O  
ATOM    735  NE2 GLN L  95      24.039  29.716  33.279  1.00 19.47           N  
ATOM    736  C   GLN L  95      22.228  27.338  35.933  1.00 15.17           C  
ATOM    737  O   GLN L  95      22.081  26.995  34.763  1.00 14.97           O  
ATOM    738  N   GLY L  96      21.199  27.645  36.769  1.00 10.79           N  
ATOM    739  CA  GLY L  96      19.775  27.836  36.558  1.00 11.48           C  
ATOM    740  C   GLY L  96      19.336  29.213  36.100  1.00 13.68           C  
ATOM    741  O   GLY L  96      18.204  29.387  35.661  1.00 13.66           O  
ATOM    742  N   THR L  97      20.134  30.266  36.348  1.00 11.92           N  
ATOM    743  CA  THR L  97      19.678  31.619  36.129  1.00 14.01           C  
ATOM    744  CB  THR L  97      20.605  32.615  36.743  1.00 13.85           C  
ATOM    745  OG1 THR L  97      20.716  32.338  38.130  1.00 12.76           O  
ATOM    746  CG2 THR L  97      20.036  34.029  36.537  1.00 14.62           C  
ATOM    747  C   THR L  97      19.459  31.992  34.691  1.00 15.89           C  
ATOM    748  O   THR L  97      18.454  32.625  34.368  1.00 18.31           O  
ATOM    749  N   HIS L  98      20.381  31.619  33.785  1.00 14.50           N  
ATOM    750  CA  HIS L  98      20.253  32.048  32.423  1.00 14.77           C  
ATOM    751  ND1 HIS L  98      21.408  35.215  32.141  1.00 20.66           N  
ATOM    752  CG  HIS L  98      21.870  33.984  32.554  1.00 17.32           C  
ATOM    753  CB  HIS L  98      21.536  32.693  31.871  1.00 12.98           C  
ATOM    754  NE2 HIS L  98      22.643  35.575  33.954  1.00 18.89           N  
ATOM    755  CD2 HIS L  98      22.624  34.223  33.663  1.00 15.91           C  
ATOM    756  CE1 HIS L  98      21.900  36.129  33.013  1.00 18.42           C  
ATOM    757  C   HIS L  98      19.931  30.879  31.547  1.00 15.61           C  
ATOM    758  O   HIS L  98      20.222  29.728  31.862  1.00 15.37           O  
ATOM    759  N   PHE L  99      19.287  31.185  30.406  1.00 15.03           N  
ATOM    760  CA  PHE L  99      18.891  30.224  29.423  1.00 17.60           C  
ATOM    761  CB  PHE L  99      17.531  30.621  28.812  1.00 16.91           C  
ATOM    762  CG  PHE L  99      17.083  29.670  27.757  1.00 16.22           C  
ATOM    763  CD1 PHE L  99      16.367  28.539  28.079  1.00 17.70           C  
ATOM    764  CD2 PHE L  99      17.366  29.929  26.435  1.00 18.19           C  
ATOM    765  CE1 PHE L  99      15.952  27.675  27.091  1.00 19.41           C  
ATOM    766  CE2 PHE L  99      16.953  29.069  25.446  1.00 20.91           C  
ATOM    767  CZ  PHE L  99      16.245  27.939  25.775  1.00 19.03           C  
ATOM    768  C   PHE L  99      19.923  30.317  28.345  1.00 19.73           C  
ATOM    769  O   PHE L  99      20.259  31.424  27.926  1.00 22.71           O  
ATOM    770  N   PRO L 100      20.459  29.222  27.864  1.00 17.97           N  
ATOM    771  CA  PRO L 100      20.131  27.910  28.369  1.00 14.73           C  
ATOM    772  CD  PRO L 100      20.706  29.187  26.431  1.00 18.00           C  
ATOM    773  CB  PRO L 100      20.413  26.928  27.235  1.00 15.01           C  
ATOM    774  CG  PRO L 100      20.295  27.784  25.969  1.00 17.77           C  
ATOM    775  C   PRO L 100      20.907  27.567  29.605  1.00 14.75           C  
ATOM    776  O   PRO L 100      21.865  28.267  29.928  1.00 15.05           O  
ATOM    777  N   ARG L 101      20.512  26.482  30.300  1.00 12.16           N  
ATOM    778  CA  ARG L 101      21.206  26.058  31.482  1.00 13.01           C  
ATOM    779  CB  ARG L 101      20.558  24.845  32.175  1.00 12.41           C  
ATOM    780  CG  ARG L 101      19.120  25.037  32.661  1.00 12.36           C  
ATOM    781  CD  ARG L 101      18.521  23.729  33.188  1.00 11.30           C  
ATOM    782  NE  ARG L 101      17.126  23.985  33.645  1.00 16.38           N  
ATOM    783  CZ  ARG L 101      16.236  22.950  33.684  1.00 18.23           C  
ATOM    784  NH1 ARG L 101      16.618  21.714  33.250  1.00 18.83           N1+
ATOM    785  NH2 ARG L 101      14.969  23.147  34.156  1.00 15.62           N  
ATOM    786  C   ARG L 101      22.547  25.572  31.038  1.00 12.52           C  
ATOM    787  O   ARG L 101      22.662  24.933  29.994  1.00 12.70           O  
ATOM    788  N   THR L 102      23.610  25.870  31.817  1.00 15.50           N  
ATOM    789  CA  THR L 102      24.886  25.360  31.403  1.00 14.80           C  
ATOM    790  CB  THR L 102      25.793  26.436  30.879  1.00 14.34           C  
ATOM    791  OG1 THR L 102      26.009  27.422  31.879  1.00 15.88           O  
ATOM    792  CG2 THR L 102      25.142  27.073  29.639  1.00 15.90           C  
ATOM    793  C   THR L 102      25.567  24.713  32.569  1.00 15.17           C  
ATOM    794  O   THR L 102      25.304  25.043  33.726  1.00 14.17           O  
ATOM    795  N   PHE L 103      26.477  23.759  32.272  1.00 14.64           N  
ATOM    796  CA  PHE L 103      27.191  23.037  33.292  1.00 14.39           C  
ATOM    797  CB  PHE L 103      27.109  21.502  33.157  1.00 13.41           C  
ATOM    798  CG  PHE L 103      25.743  20.982  33.475  1.00 13.16           C  
ATOM    799  CD1 PHE L 103      24.747  20.954  32.528  1.00 13.99           C  
ATOM    800  CD2 PHE L 103      25.459  20.493  34.729  1.00 13.23           C  
ATOM    801  CE1 PHE L 103      23.496  20.464  32.827  1.00 14.80           C  
ATOM    802  CE2 PHE L 103      24.210  20.002  35.032  1.00 13.38           C  
ATOM    803  CZ  PHE L 103      23.221  19.984  34.082  1.00 14.92           C  
ATOM    804  C   PHE L 103      28.653  23.354  33.184  1.00 16.94           C  
ATOM    805  O   PHE L 103      29.144  23.789  32.144  1.00 14.85           O  
ATOM    806  N   GLY L 104      29.384  23.159  34.299  1.00 14.75           N  
ATOM    807  CA  GLY L 104      30.808  23.337  34.304  1.00 14.85           C  
ATOM    808  C   GLY L 104      31.407  22.094  33.707  1.00 15.23           C  
ATOM    809  O   GLY L 104      30.715  21.100  33.498  1.00 15.22           O  
ATOM    810  N   GLY L 105      32.724  22.138  33.424  1.00 17.09           N  
ATOM    811  CA  GLY L 105      33.482  21.074  32.816  1.00 18.87           C  
ATOM    812  C   GLY L 105      33.567  19.872  33.712  1.00 18.06           C  
ATOM    813  O   GLY L 105      33.622  18.742  33.229  1.00 18.87           O  
ATOM    814  N   GLY L 106      33.642  20.078  35.041  1.00 17.65           N  
ATOM    815  CA  GLY L 106      33.728  18.967  35.951  1.00 16.66           C  
ATOM    816  C   GLY L 106      35.085  18.920  36.584  1.00 18.34           C  
ATOM    817  O   GLY L 106      36.081  19.361  36.010  1.00 17.60           O  
ATOM    818  N   THR L 107      35.132  18.394  37.829  1.00 16.83           N  
ATOM    819  CA  THR L 107      36.360  18.228  38.556  1.00 15.01           C  
ATOM    820  CB  THR L 107      36.469  19.125  39.758  1.00 14.76           C  
ATOM    821  OG1 THR L 107      36.379  20.485  39.362  1.00 17.59           O  
ATOM    822  CG2 THR L 107      37.815  18.868  40.460  1.00 14.46           C  
ATOM    823  C   THR L 107      36.375  16.813  39.051  1.00 16.68           C  
ATOM    824  O   THR L 107      35.442  16.372  39.719  1.00 16.04           O  
ATOM    825  N   LYS L 108      37.450  16.061  38.747  1.00 16.38           N  
ATOM    826  CA  LYS L 108      37.506  14.686  39.150  1.00 18.87           C  
ATOM    827  CB  LYS L 108      38.161  13.805  38.062  1.00 19.49           C  
ATOM    828  CG  LYS L 108      38.183  12.296  38.321  1.00 25.71           C  
ATOM    829  CD  LYS L 108      39.256  11.833  39.305  1.00 32.32           C  
ATOM    830  CE  LYS L 108      40.635  11.691  38.656  1.00 34.42           C  
ATOM    831  NZ  LYS L 108      40.576  10.713  37.544  1.00 35.39           N1+
ATOM    832  C   LYS L 108      38.269  14.617  40.435  1.00 18.39           C  
ATOM    833  O   LYS L 108      39.400  15.092  40.531  1.00 18.85           O  
ATOM    834  N   LEU L 109      37.646  14.019  41.470  1.00 17.93           N  
ATOM    835  CA  LEU L 109      38.253  13.953  42.768  1.00 18.60           C  
ATOM    836  CB  LEU L 109      37.228  14.146  43.899  1.00 18.43           C  
ATOM    837  CG  LEU L 109      37.807  14.090  45.325  1.00 14.60           C  
ATOM    838  CD1 LEU L 109      38.766  15.265  45.586  1.00 16.08           C  
ATOM    839  CD2 LEU L 109      36.686  13.996  46.375  1.00 17.00           C  
ATOM    840  C   LEU L 109      38.860  12.594  42.919  1.00 20.54           C  
ATOM    841  O   LEU L 109      38.197  11.576  42.725  1.00 20.12           O  
ATOM    842  N   GLU L 110      40.163  12.549  43.265  1.00 20.36           N  
ATOM    843  CA  GLU L 110      40.842  11.298  43.435  1.00 23.29           C  
ATOM    844  CB  GLU L 110      42.107  11.171  42.570  1.00 23.01           C  
ATOM    845  CG  GLU L 110      42.836   9.838  42.739  1.00 28.65           C  
ATOM    846  CD  GLU L 110      44.054   9.860  41.827  1.00 31.48           C  
ATOM    847  OE1 GLU L 110      44.290  10.917  41.183  1.00 33.06           O  
ATOM    848  OE2 GLU L 110      44.767   8.823  41.765  1.00 34.67           O1-
ATOM    849  C   GLU L 110      41.272  11.205  44.864  1.00 22.19           C  
ATOM    850  O   GLU L 110      41.664  12.201  45.473  1.00 22.46           O  
ATOM    851  N   ILE L 111      41.200   9.990  45.440  1.00 21.64           N  
ATOM    852  CA  ILE L 111      41.585   9.809  46.809  1.00 21.02           C  
ATOM    853  CB  ILE L 111      40.724   8.831  47.561  1.00 21.57           C  
ATOM    854  CG1 ILE L 111      39.276   9.338  47.656  1.00 24.41           C  
ATOM    855  CG2 ILE L 111      41.374   8.581  48.930  1.00 22.66           C  
ATOM    856  CD1 ILE L 111      39.137  10.662  48.403  1.00 23.41           C  
ATOM    857  C   ILE L 111      42.972   9.256  46.812  1.00 21.93           C  
ATOM    858  O   ILE L 111      43.274   8.292  46.111  1.00 23.09           O  
ATOM    859  N   LYS L 112      43.866   9.881  47.600  1.00 21.96           N  
ATOM    860  CA  LYS L 112      45.216   9.414  47.677  1.00 25.64           C  
ATOM    861  CB  LYS L 112      46.150  10.399  48.397  1.00 24.57           C  
ATOM    862  CG  LYS L 112      46.336  11.705  47.626  1.00 29.16           C  
ATOM    863  CD  LYS L 112      46.948  12.835  48.453  1.00 31.39           C  
ATOM    864  CE  LYS L 112      47.123  14.129  47.660  1.00 32.34           C  
ATOM    865  NZ  LYS L 112      47.582  15.214  48.551  1.00 36.87           N1+
ATOM    866  C   LYS L 112      45.193   8.123  48.480  1.00 24.33           C  
ATOM    867  O   LYS L 112      44.737   8.168  49.653  1.00 26.73           O  
ATOM    868  OXT LYS L 112      45.628   7.075  47.932  1.00  0.00           O1-
TER     869      LYS L 112 
ATOM    870  N   GLU H 113       8.925   6.633  46.138  1.00 38.70           N1+
ATOM    871  CA  GLU H 113      10.219   7.065  45.582  1.00 37.77           C  
ATOM    872  CB  GLU H 113      11.329   6.094  46.030  1.00 40.48           C  
ATOM    873  CG  GLU H 113      10.937   4.616  45.977  1.00 46.92           C  
ATOM    874  CD  GLU H 113      11.446   3.997  44.688  1.00 51.04           C  
ATOM    875  OE1 GLU H 113      12.693   3.930  44.528  1.00 50.32           O  
ATOM    876  OE2 GLU H 113      10.601   3.574  43.856  1.00 53.76           O1-
ATOM    877  C   GLU H 113      10.186   7.284  44.107  1.00 34.32           C  
ATOM    878  O   GLU H 113       9.566   6.540  43.348  1.00 34.80           O  
ATOM    879  N   VAL H 114      10.857   8.364  43.679  1.00 28.25           N  
ATOM    880  CA  VAL H 114      10.837   8.787  42.313  1.00 27.53           C  
ATOM    881  CB  VAL H 114      11.375  10.187  42.137  1.00 26.19           C  
ATOM    882  CG1 VAL H 114      11.331  10.575  40.648  1.00 25.06           C  
ATOM    883  CG2 VAL H 114      10.600  11.141  43.065  1.00 25.18           C  
ATOM    884  C   VAL H 114      11.691   7.882  41.490  1.00 25.81           C  
ATOM    885  O   VAL H 114      12.823   7.581  41.862  1.00 26.26           O  
ATOM    886  N   LYS H 115      11.153   7.415  40.340  1.00 25.75           N  
ATOM    887  CA  LYS H 115      11.934   6.607  39.448  1.00 24.86           C  
ATOM    888  CB  LYS H 115      11.671   5.092  39.526  1.00 26.64           C  
ATOM    889  CG  LYS H 115      12.551   4.427  40.577  1.00 37.95           C  
ATOM    890  CD  LYS H 115      14.039   4.629  40.281  1.00 48.15           C  
ATOM    891  CE  LYS H 115      14.955   4.462  41.497  1.00 40.81           C  
ATOM    892  NZ  LYS H 115      15.423   3.064  41.600  1.00 46.76           N1+
ATOM    893  C   LYS H 115      11.691   7.027  38.034  1.00 22.95           C  
ATOM    894  O   LYS H 115      10.552   7.212  37.606  1.00 23.31           O  
ATOM    895  N   LEU H 116      12.796   7.206  37.281  1.00 20.50           N  
ATOM    896  CA  LEU H 116      12.712   7.542  35.891  1.00 19.12           C  
ATOM    897  CB  LEU H 116      13.237   8.955  35.565  1.00 17.95           C  
ATOM    898  CG  LEU H 116      12.385  10.055  36.237  1.00 18.40           C  
ATOM    899  CD1 LEU H 116      12.853  11.472  35.866  1.00 16.28           C  
ATOM    900  CD2 LEU H 116      10.887   9.832  35.971  1.00 15.46           C  
ATOM    901  C   LEU H 116      13.522   6.524  35.144  1.00 18.18           C  
ATOM    902  O   LEU H 116      14.660   6.242  35.514  1.00 17.62           O  
ATOM    903  N   VAL H 117      12.938   5.921  34.085  1.00 16.19           N  
ATOM    904  CA  VAL H 117      13.670   4.917  33.367  1.00 16.78           C  
ATOM    905  CB  VAL H 117      13.121   3.537  33.582  1.00 19.13           C  
ATOM    906  CG1 VAL H 117      13.966   2.540  32.772  1.00 18.79           C  
ATOM    907  CG2 VAL H 117      13.085   3.263  35.098  1.00 17.62           C  
ATOM    908  C   VAL H 117      13.607   5.230  31.899  1.00 16.21           C  
ATOM    909  O   VAL H 117      12.535   5.255  31.296  1.00 16.38           O  
ATOM    910  N   GLU H 118      14.785   5.466  31.281  1.00 16.09           N  
ATOM    911  CA  GLU H 118      14.870   5.809  29.886  1.00 16.57           C  
ATOM    912  CB  GLU H 118      16.087   6.694  29.543  1.00 16.77           C  
ATOM    913  CG  GLU H 118      16.095   8.063  30.234  1.00 17.04           C  
ATOM    914  CD  GLU H 118      16.720   7.912  31.621  1.00 19.08           C  
ATOM    915  OE1 GLU H 118      16.950   6.749  32.047  1.00 19.93           O  
ATOM    916  OE2 GLU H 118      16.978   8.960  32.272  1.00 17.77           O1-
ATOM    917  C   GLU H 118      14.998   4.556  29.072  1.00 17.67           C  
ATOM    918  O   GLU H 118      15.474   3.529  29.555  1.00 19.27           O  
ATOM    919  N   SER H 119      14.544   4.611  27.804  1.00 17.83           N  
ATOM    920  CA  SER H 119      14.690   3.485  26.926  1.00 19.85           C  
ATOM    921  CB  SER H 119      13.563   2.444  27.059  1.00 18.25           C  
ATOM    922  OG  SER H 119      12.336   2.991  26.597  1.00 22.09           O  
ATOM    923  C   SER H 119      14.664   3.998  25.517  1.00 19.44           C  
ATOM    924  O   SER H 119      14.315   5.153  25.272  1.00 18.41           O  
ATOM    925  N   GLY H 120      15.046   3.139  24.546  1.00 20.20           N  
ATOM    926  CA  GLY H 120      14.964   3.517  23.161  1.00 19.72           C  
ATOM    927  C   GLY H 120      16.303   3.868  22.573  1.00 21.74           C  
ATOM    928  O   GLY H 120      16.389   4.128  21.374  1.00 24.38           O  
ATOM    929  N   GLY H 121      17.390   3.878  23.369  1.00 19.53           N  
ATOM    930  CA  GLY H 121      18.662   4.241  22.798  1.00 19.27           C  
ATOM    931  C   GLY H 121      19.132   3.126  21.915  1.00 20.64           C  
ATOM    932  O   GLY H 121      18.677   1.990  22.035  1.00 19.49           O  
ATOM    933  N   GLY H 122      20.075   3.429  20.994  1.00 20.64           N  
ATOM    934  CA  GLY H 122      20.563   2.404  20.112  1.00 20.06           C  
ATOM    935  C   GLY H 122      21.394   3.042  19.038  1.00 21.00           C  
ATOM    936  O   GLY H 122      21.670   4.240  19.073  1.00 18.93           O  
ATOM    937  N   LEU H 123      21.826   2.225  18.052  1.00 20.80           N  
ATOM    938  CA  LEU H 123      22.637   2.699  16.963  1.00 19.10           C  
ATOM    939  CB  LEU H 123      23.519   1.601  16.340  1.00 18.57           C  
ATOM    940  CG  LEU H 123      24.357   2.068  15.136  1.00 19.66           C  
ATOM    941  CD1 LEU H 123      25.333   3.187  15.524  1.00 17.94           C  
ATOM    942  CD2 LEU H 123      25.053   0.880  14.452  1.00 18.60           C  
ATOM    943  C   LEU H 123      21.740   3.230  15.893  1.00 19.81           C  
ATOM    944  O   LEU H 123      20.724   2.623  15.559  1.00 20.42           O  
ATOM    945  N   VAL H 124      22.099   4.401  15.326  1.00 19.23           N  
ATOM    946  CA  VAL H 124      21.292   4.979  14.293  1.00 21.14           C  
ATOM    947  CB  VAL H 124      20.335   5.994  14.851  1.00 22.37           C  
ATOM    948  CG1 VAL H 124      21.134   7.186  15.393  1.00 24.72           C  
ATOM    949  CG2 VAL H 124      19.290   6.345  13.788  1.00 24.15           C  
ATOM    950  C   VAL H 124      22.213   5.631  13.298  1.00 22.35           C  
ATOM    951  O   VAL H 124      23.275   6.136  13.660  1.00 21.63           O  
ATOM    952  N   LYS H 125      21.830   5.623  12.003  1.00 23.70           N  
ATOM    953  CA  LYS H 125      22.655   6.187  10.968  1.00 24.20           C  
ATOM    954  CB  LYS H 125      22.277   5.748   9.542  1.00 24.93           C  
ATOM    955  CG  LYS H 125      22.623   4.294   9.221  1.00 31.37           C  
ATOM    956  CD  LYS H 125      22.041   3.816   7.889  1.00 40.15           C  
ATOM    957  CE  LYS H 125      22.568   2.450   7.444  1.00 38.84           C  
ATOM    958  NZ  LYS H 125      21.985   2.084   6.134  1.00 42.50           N1+
ATOM    959  C   LYS H 125      22.532   7.672  11.009  1.00 22.69           C  
ATOM    960  O   LYS H 125      21.572   8.224  11.543  1.00 23.25           O  
ATOM    961  N   PRO H 126      23.505   8.340  10.454  1.00 22.64           N  
ATOM    962  CA  PRO H 126      23.462   9.771  10.452  1.00 21.83           C  
ATOM    963  CD  PRO H 126      24.869   7.834  10.445  1.00 21.80           C  
ATOM    964  CB  PRO H 126      24.840  10.226   9.979  1.00 21.12           C  
ATOM    965  CG  PRO H 126      25.767   9.084  10.440  1.00 22.17           C  
ATOM    966  C   PRO H 126      22.318  10.255   9.623  1.00 22.49           C  
ATOM    967  O   PRO H 126      22.072   9.692   8.557  1.00 23.21           O  
ATOM    968  N   GLY H 127      21.609  11.295  10.105  1.00 22.87           N  
ATOM    969  CA  GLY H 127      20.493  11.852   9.399  1.00 20.90           C  
ATOM    970  C   GLY H 127      19.266  11.068   9.750  1.00 21.91           C  
ATOM    971  O   GLY H 127      18.166  11.396   9.307  1.00 23.34           O  
ATOM    972  N   ALA H 128      19.421  10.013  10.571  1.00 22.47           N  
ATOM    973  CA  ALA H 128      18.318   9.158  10.915  1.00 21.94           C  
ATOM    974  CB  ALA H 128      18.740   7.721  11.247  1.00  0.00           C  
ATOM    975  C   ALA H 128      17.558   9.722  12.081  1.00 21.66           C  
ATOM    976  O   ALA H 128      17.898  10.779  12.609  1.00 23.15           O  
ATOM    977  N   SER H 129      16.463   9.032  12.477  1.00 22.30           N  
ATOM    978  CA  SER H 129      15.634   9.491  13.561  1.00 22.03           C  
ATOM    979  CB  SER H 129      14.195   9.822  13.129  1.00 21.88           C  
ATOM    980  OG  SER H 129      14.195  10.886  12.189  1.00 28.11           O  
ATOM    981  C   SER H 129      15.529   8.419  14.609  1.00 22.05           C  
ATOM    982  O   SER H 129      15.726   7.236  14.331  1.00 23.29           O  
ATOM    983  N   LEU H 130      15.241   8.827  15.865  1.00 21.25           N  
ATOM    984  CA  LEU H 130      15.111   7.894  16.951  1.00 19.99           C  
ATOM    985  CB  LEU H 130      16.471   7.624  17.624  1.00 22.20           C  
ATOM    986  CG  LEU H 130      16.452   6.566  18.737  1.00 23.59           C  
ATOM    987  CD1 LEU H 130      16.057   5.189  18.182  1.00 23.46           C  
ATOM    988  CD2 LEU H 130      17.795   6.535  19.484  1.00 23.75           C  
ATOM    989  C   LEU H 130      14.192   8.517  17.970  1.00 20.32           C  
ATOM    990  O   LEU H 130      14.159   9.738  18.111  1.00 18.74           O  
ATOM    991  N   LYS H 131      13.397   7.696  18.694  1.00 18.71           N  
ATOM    992  CA  LYS H 131      12.508   8.222  19.701  1.00 17.23           C  
ATOM    993  CB  LYS H 131      11.027   7.864  19.481  1.00 18.04           C  
ATOM    994  CG  LYS H 131      10.116   8.392  20.595  1.00 19.95           C  
ATOM    995  CD  LYS H 131       8.619   8.146  20.374  1.00 25.92           C  
ATOM    996  CE  LYS H 131       7.825   9.409  20.039  1.00 19.54           C  
ATOM    997  NZ  LYS H 131       6.386   9.080  19.929  1.00 21.37           N1+
ATOM    998  C   LYS H 131      12.879   7.619  21.024  1.00 16.83           C  
ATOM    999  O   LYS H 131      12.921   6.399  21.172  1.00 17.27           O  
ATOM   1000  N   LEU H 132      13.134   8.471  22.035  1.00 16.61           N  
ATOM   1001  CA  LEU H 132      13.506   8.002  23.342  1.00 15.80           C  
ATOM   1002  CB  LEU H 132      14.620   8.847  23.986  1.00 13.82           C  
ATOM   1003  CG  LEU H 132      15.954   8.846  23.212  1.00 15.54           C  
ATOM   1004  CD1 LEU H 132      17.007   9.712  23.920  1.00 13.22           C  
ATOM   1005  CD2 LEU H 132      16.461   7.417  22.960  1.00 12.52           C  
ATOM   1006  C   LEU H 132      12.312   8.149  24.231  1.00 16.88           C  
ATOM   1007  O   LEU H 132      11.461   9.009  24.008  1.00 17.94           O  
ATOM   1008  N   SER H 133      12.200   7.291  25.263  1.00 17.72           N  
ATOM   1009  CA  SER H 133      11.085   7.435  26.151  1.00 18.97           C  
ATOM   1010  CB  SER H 133       9.979   6.388  25.918  1.00 20.54           C  
ATOM   1011  OG  SER H 133      10.514   5.075  25.973  1.00 27.43           O  
ATOM   1012  C   SER H 133      11.581   7.338  27.563  1.00 18.29           C  
ATOM   1013  O   SER H 133      12.611   6.718  27.826  1.00 18.68           O  
ATOM   1014  N   CYS H 134      10.897   8.025  28.510  1.00 18.95           N  
ATOM   1015  CA  CYS H 134      11.257   7.849  29.891  1.00 18.47           C  
ATOM   1016  CB  CYS H 134      12.143   8.951  30.555  1.00 18.89           C  
ATOM   1017  SG  CYS H 134      11.417  10.604  30.779  1.00 24.59           S  
ATOM   1018  C   CYS H 134       9.994   7.646  30.666  1.00 19.48           C  
ATOM   1019  O   CYS H 134       9.068   8.454  30.613  1.00 19.24           O  
ATOM   1020  N   ALA H 135       9.918   6.522  31.406  1.00 18.46           N  
ATOM   1021  CA  ALA H 135       8.728   6.242  32.155  1.00 19.80           C  
ATOM   1022  CB  ALA H 135       8.382   4.746  32.230  1.00 19.21           C  
ATOM   1023  C   ALA H 135       8.970   6.730  33.547  1.00 19.34           C  
ATOM   1024  O   ALA H 135       9.984   6.405  34.162  1.00 20.33           O  
ATOM   1025  N   ALA H 136       8.024   7.528  34.082  1.00 19.28           N  
ATOM   1026  CA  ALA H 136       8.196   8.091  35.392  1.00 17.61           C  
ATOM   1027  CB  ALA H 136       7.985   9.614  35.436  1.00 16.64           C  
ATOM   1028  C   ALA H 136       7.202   7.477  36.326  1.00 19.40           C  
ATOM   1029  O   ALA H 136       6.084   7.146  35.931  1.00 21.31           O  
ATOM   1030  N   SER H 137       7.615   7.287  37.602  1.00 19.39           N  
ATOM   1031  CA  SER H 137       6.758   6.721  38.608  1.00 20.55           C  
ATOM   1032  CB  SER H 137       6.947   5.206  38.800  1.00 21.11           C  
ATOM   1033  OG  SER H 137       6.692   4.497  37.598  1.00 22.95           O  
ATOM   1034  C   SER H 137       7.159   7.302  39.927  1.00 22.05           C  
ATOM   1035  O   SER H 137       8.261   7.825  40.079  1.00 20.27           O  
ATOM   1036  N   GLY H 138       6.296   7.165  40.956  1.00 38.08           N  
ATOM   1037  CA  GLY H 138       6.694   7.509  42.296  1.00 36.69           C  
ATOM   1038  C   GLY H 138       6.337   8.920  42.643  1.00 37.78           C  
ATOM   1039  O   GLY H 138       6.427   9.308  43.807  1.00 39.99           O  
ATOM   1040  N   PHE H 139       5.936   9.741  41.659  1.00 35.96           N  
ATOM   1041  CA  PHE H 139       5.569  11.086  41.993  1.00 33.82           C  
ATOM   1042  CB  PHE H 139       6.749  12.090  41.959  1.00 33.14           C  
ATOM   1043  CG  PHE H 139       7.325  12.205  40.584  1.00 30.56           C  
ATOM   1044  CD1 PHE H 139       6.843  13.133  39.696  1.00 31.39           C  
ATOM   1045  CD2 PHE H 139       8.360  11.397  40.174  1.00 30.94           C  
ATOM   1046  CE1 PHE H 139       7.368  13.248  38.430  1.00 30.64           C  
ATOM   1047  CE2 PHE H 139       8.889  11.508  38.907  1.00 31.38           C  
ATOM   1048  CZ  PHE H 139       8.396  12.437  38.029  1.00 29.32           C  
ATOM   1049  C   PHE H 139       4.499  11.519  41.040  1.00 34.80           C  
ATOM   1050  O   PHE H 139       4.234  10.847  40.044  1.00 34.50           O  
ATOM   1051  N   THR H 140       3.837  12.657  41.344  1.00 34.07           N  
ATOM   1052  CA  THR H 140       2.779  13.132  40.499  1.00 35.94           C  
ATOM   1053  CB  THR H 140       1.902  14.145  41.179  1.00 37.79           C  
ATOM   1054  OG1 THR H 140       1.332  13.583  42.352  1.00 37.59           O  
ATOM   1055  CG2 THR H 140       0.784  14.578  40.216  1.00 36.49           C  
ATOM   1056  C   THR H 140       3.435  13.790  39.327  1.00 35.86           C  
ATOM   1057  O   THR H 140       3.863  14.941  39.387  1.00 36.54           O  
ATOM   1058  N   PHE H 141       3.461  13.051  38.206  1.00 35.42           N  
ATOM   1059  CA  PHE H 141       4.133  13.354  36.972  1.00 34.02           C  
ATOM   1060  CB  PHE H 141       3.914  12.179  35.998  1.00 32.92           C  
ATOM   1061  CG  PHE H 141       4.576  12.397  34.685  1.00 30.64           C  
ATOM   1062  CD1 PHE H 141       5.943  12.363  34.561  1.00 30.54           C  
ATOM   1063  CD2 PHE H 141       3.807  12.587  33.559  1.00 30.14           C  
ATOM   1064  CE1 PHE H 141       6.543  12.548  33.338  1.00 28.76           C  
ATOM   1065  CE2 PHE H 141       4.397  12.772  32.331  1.00 30.17           C  
ATOM   1066  CZ  PHE H 141       5.766  12.757  32.223  1.00 27.83           C  
ATOM   1067  C   PHE H 141       3.618  14.638  36.370  1.00 33.29           C  
ATOM   1068  O   PHE H 141       4.406  15.477  35.931  1.00 31.70           O  
ATOM   1069  N   SER H 142       2.290  14.855  36.354  1.00 32.71           N  
ATOM   1070  CA  SER H 142       1.740  16.006  35.682  1.00 33.00           C  
ATOM   1071  CB  SER H 142       0.203  15.979  35.624  1.00 35.79           C  
ATOM   1072  OG  SER H 142      -0.343  16.029  36.933  1.00 42.51           O  
ATOM   1073  C   SER H 142       2.156  17.297  36.339  1.00 32.92           C  
ATOM   1074  O   SER H 142       2.114  18.352  35.707  1.00 34.12           O  
ATOM   1075  N   ASN H 143       2.525  17.260  37.631  1.00 32.45           N  
ATOM   1076  CA  ASN H 143       2.893  18.427  38.397  1.00 33.56           C  
ATOM   1077  CB  ASN H 143       2.816  18.199  39.918  1.00 35.83           C  
ATOM   1078  CG  ASN H 143       1.343  18.112  40.300  1.00 32.94           C  
ATOM   1079  OD1 ASN H 143       0.479  18.664  39.621  1.00 26.01           O  
ATOM   1080  ND2 ASN H 143       1.050  17.402  41.425  1.00 34.42           N  
ATOM   1081  C   ASN H 143       4.267  18.960  38.074  1.00 34.36           C  
ATOM   1082  O   ASN H 143       4.552  20.121  38.364  1.00 33.07           O  
ATOM   1083  N   TYR H 144       5.177  18.146  37.503  1.00 32.07           N  
ATOM   1084  CA  TYR H 144       6.536  18.612  37.385  1.00 29.84           C  
ATOM   1085  CB  TYR H 144       7.579  17.642  37.972  1.00 30.93           C  
ATOM   1086  CG  TYR H 144       7.525  17.637  39.460  1.00 35.14           C  
ATOM   1087  CD1 TYR H 144       6.656  16.832  40.155  1.00 35.19           C  
ATOM   1088  CD2 TYR H 144       8.371  18.450  40.170  1.00 34.85           C  
ATOM   1089  CE1 TYR H 144       6.638  16.840  41.532  1.00 36.31           C  
ATOM   1090  CE2 TYR H 144       8.358  18.463  41.543  1.00 38.38           C  
ATOM   1091  CZ  TYR H 144       7.490  17.655  42.229  1.00 40.84           C  
ATOM   1092  OH  TYR H 144       7.477  17.668  43.639  1.00 42.07           O  
ATOM   1093  C   TYR H 144       6.972  18.821  35.973  1.00 29.57           C  
ATOM   1094  O   TYR H 144       6.513  18.166  35.037  1.00 28.53           O  
ATOM   1095  N   GLY H 145       7.883  19.801  35.794  1.00 13.44           N  
ATOM   1096  CA  GLY H 145       8.460  20.002  34.492  1.00 13.70           C  
ATOM   1097  C   GLY H 145       9.530  18.964  34.332  1.00 14.12           C  
ATOM   1098  O   GLY H 145      10.112  18.513  35.317  1.00 13.02           O  
ATOM   1099  N   MET H 146       9.845  18.562  33.083  1.00 14.10           N  
ATOM   1100  CA  MET H 146      10.856  17.554  32.955  1.00 12.85           C  
ATOM   1101  CB  MET H 146      10.310  16.127  32.782  1.00 12.56           C  
ATOM   1102  CG  MET H 146       9.344  15.813  33.926  1.00 12.85           C  
ATOM   1103  SD  MET H 146       9.353  14.101  34.520  1.00 18.52           S  
ATOM   1104  CE  MET H 146       9.502  13.386  32.864  1.00 15.57           C  
ATOM   1105  C   MET H 146      11.788  17.917  31.840  1.00 14.45           C  
ATOM   1106  O   MET H 146      11.471  18.758  31.000  1.00 13.31           O  
ATOM   1107  N   SER H 147      12.994  17.303  31.834  1.00 11.80           N  
ATOM   1108  CA  SER H 147      13.981  17.689  30.865  1.00 12.24           C  
ATOM   1109  CB  SER H 147      15.024  18.660  31.431  1.00 12.84           C  
ATOM   1110  OG  SER H 147      14.397  19.814  31.967  1.00 13.99           O  
ATOM   1111  C   SER H 147      14.783  16.502  30.428  1.00 11.77           C  
ATOM   1112  O   SER H 147      14.725  15.425  31.022  1.00 12.93           O  
ATOM   1113  N   TRP H 148      15.556  16.700  29.338  1.00 11.92           N  
ATOM   1114  CA  TRP H 148      16.469  15.710  28.850  1.00 11.93           C  
ATOM   1115  CB  TRP H 148      16.169  15.263  27.409  1.00 11.27           C  
ATOM   1116  CG  TRP H 148      14.900  14.455  27.252  1.00 13.24           C  
ATOM   1117  CD2 TRP H 148      14.853  13.020  27.312  1.00 12.66           C  
ATOM   1118  CD1 TRP H 148      13.621  14.874  27.019  1.00 12.36           C  
ATOM   1119  NE1 TRP H 148      12.784  13.788  26.923  1.00 12.40           N  
ATOM   1120  CE2 TRP H 148      13.528  12.640  27.103  1.00 13.19           C  
ATOM   1121  CE3 TRP H 148      15.837  12.095  27.522  1.00 12.36           C  
ATOM   1122  CZ2 TRP H 148      13.164  11.324  27.097  1.00 11.67           C  
ATOM   1123  CZ3 TRP H 148      15.466  10.769  27.522  1.00 11.54           C  
ATOM   1124  CH2 TRP H 148      14.156  10.391  27.313  1.00 11.80           C  
ATOM   1125  C   TRP H 148      17.831  16.346  28.871  1.00 11.95           C  
ATOM   1126  O   TRP H 148      17.996  17.493  28.455  1.00 12.97           O  
ATOM   1127  N   VAL H 149      18.837  15.612  29.390  1.00 11.26           N  
ATOM   1128  CA  VAL H 149      20.193  16.091  29.474  1.00 11.81           C  
ATOM   1129  CB  VAL H 149      20.638  16.368  30.882  1.00 11.45           C  
ATOM   1130  CG1 VAL H 149      22.118  16.783  30.865  1.00 10.88           C  
ATOM   1131  CG2 VAL H 149      19.705  17.428  31.490  1.00 10.09           C  
ATOM   1132  C   VAL H 149      21.069  14.994  28.954  1.00 12.90           C  
ATOM   1133  O   VAL H 149      20.777  13.816  29.151  1.00 12.95           O  
ATOM   1134  N   ARG H 150      22.179  15.343  28.275  1.00 12.41           N  
ATOM   1135  CA  ARG H 150      22.994  14.290  27.736  1.00 14.06           C  
ATOM   1136  CB  ARG H 150      22.998  14.232  26.196  1.00 14.28           C  
ATOM   1137  CG  ARG H 150      23.504  15.493  25.488  1.00 13.53           C  
ATOM   1138  CD  ARG H 150      23.590  15.302  23.969  1.00 14.48           C  
ATOM   1139  NE  ARG H 150      23.931  16.607  23.335  1.00 14.86           N  
ATOM   1140  CZ  ARG H 150      23.150  17.099  22.330  1.00 17.78           C  
ATOM   1141  NH1 ARG H 150      22.038  16.417  21.930  1.00 17.19           N1+
ATOM   1142  NH2 ARG H 150      23.479  18.277  21.723  1.00 16.00           N  
ATOM   1143  C   ARG H 150      24.412  14.451  28.184  1.00 16.01           C  
ATOM   1144  O   ARG H 150      24.848  15.546  28.538  1.00 15.45           O  
ATOM   1145  N   GLN H 151      25.155  13.322  28.218  1.00 16.20           N  
ATOM   1146  CA  GLN H 151      26.554  13.347  28.538  1.00 16.32           C  
ATOM   1147  CB  GLN H 151      26.989  12.535  29.766  1.00 16.26           C  
ATOM   1148  CG  GLN H 151      26.765  13.253  31.087  1.00 17.74           C  
ATOM   1149  CD  GLN H 151      27.618  12.552  32.131  1.00 20.18           C  
ATOM   1150  OE1 GLN H 151      28.348  13.193  32.881  1.00 19.72           O  
ATOM   1151  NE2 GLN H 151      27.535  11.198  32.186  1.00 20.37           N  
ATOM   1152  C   GLN H 151      27.309  12.764  27.396  1.00 16.32           C  
ATOM   1153  O   GLN H 151      27.050  11.641  26.966  1.00 16.44           O  
ATOM   1154  N   ASN H 152      28.297  13.528  26.902  1.00 19.11           N  
ATOM   1155  CA  ASN H 152      29.107  13.131  25.791  1.00 19.99           C  
ATOM   1156  CB  ASN H 152      29.787  14.330  25.104  1.00 18.53           C  
ATOM   1157  CG  ASN H 152      30.343  13.905  23.751  1.00  0.00           C  
ATOM   1158  OD1 ASN H 152      31.255  14.536  23.218  1.00  0.00           O  
ATOM   1159  ND2 ASN H 152      29.772  12.817  23.170  1.00  0.00           N  
ATOM   1160  C   ASN H 152      30.170  12.199  26.291  1.00 23.46           C  
ATOM   1161  O   ASN H 152      30.346  12.013  27.495  1.00 22.05           O  
ATOM   1162  N   SER H 153      30.906  11.582  25.346  1.00 28.08           N  
ATOM   1163  CA  SER H 153      31.937  10.632  25.656  1.00 26.87           C  
ATOM   1164  CB  SER H 153      32.640  10.091  24.399  1.00 25.25           C  
ATOM   1165  OG  SER H 153      33.651   9.164  24.768  1.00  0.00           O  
ATOM   1166  C   SER H 153      32.981  11.311  26.493  1.00 28.87           C  
ATOM   1167  O   SER H 153      33.607  10.678  27.341  1.00 25.42           O  
ATOM   1168  N   ASP H 154      33.188  12.623  26.271  1.00 27.96           N  
ATOM   1169  CA  ASP H 154      34.142  13.419  26.996  1.00 31.33           C  
ATOM   1170  CB  ASP H 154      34.486  14.780  26.358  1.00 28.05           C  
ATOM   1171  CG  ASP H 154      33.261  15.671  26.353  1.00 33.35           C  
ATOM   1172  OD1 ASP H 154      32.130  15.120  26.331  1.00 32.36           O  
ATOM   1173  OD2 ASP H 154      33.444  16.917  26.379  1.00 32.48           O1-
ATOM   1174  C   ASP H 154      33.646  13.628  28.399  1.00 29.67           C  
ATOM   1175  O   ASP H 154      34.343  14.213  29.224  1.00 31.26           O  
ATOM   1176  N   LYS H 155      32.405  13.184  28.689  1.00 29.28           N  
ATOM   1177  CA  LYS H 155      31.782  13.319  29.984  1.00 28.68           C  
ATOM   1178  CB  LYS H 155      32.653  12.880  31.181  1.00 26.60           C  
ATOM   1179  CG  LYS H 155      32.557  11.403  31.587  1.00 30.63           C  
ATOM   1180  CD  LYS H 155      33.223  10.404  30.645  1.00 33.25           C  
ATOM   1181  CE  LYS H 155      33.368   9.003  31.247  1.00 38.75           C  
ATOM   1182  NZ  LYS H 155      32.040   8.370  31.409  1.00 38.94           N1+
ATOM   1183  C   LYS H 155      31.344  14.724  30.264  1.00 26.81           C  
ATOM   1184  O   LYS H 155      31.250  15.125  31.422  1.00 25.96           O  
ATOM   1185  N   ARG H 156      31.049  15.521  29.224  1.00 24.27           N  
ATOM   1186  CA  ARG H 156      30.506  16.821  29.508  1.00 22.13           C  
ATOM   1187  CB  ARG H 156      30.860  17.887  28.459  1.00 27.02           C  
ATOM   1188  CG  ARG H 156      30.396  17.540  27.044  1.00 34.70           C  
ATOM   1189  CD  ARG H 156      30.564  18.697  26.059  1.00 40.52           C  
ATOM   1190  NE  ARG H 156      31.990  19.123  26.102  1.00 46.44           N  
ATOM   1191  CZ  ARG H 156      32.304  20.443  26.225  1.00 47.76           C  
ATOM   1192  NH1 ARG H 156      31.310  21.374  26.294  1.00 46.90           N1+
ATOM   1193  NH2 ARG H 156      33.609  20.836  26.289  1.00 50.36           N  
ATOM   1194  C   ARG H 156      29.010  16.691  29.552  1.00 20.59           C  
ATOM   1195  O   ARG H 156      28.440  15.868  28.837  1.00 20.73           O  
ATOM   1196  N   LEU H 157      28.326  17.488  30.409  1.00 19.44           N  
ATOM   1197  CA  LEU H 157      26.890  17.408  30.452  1.00 17.98           C  
ATOM   1198  CB  LEU H 157      26.230  17.439  31.848  1.00 17.32           C  
ATOM   1199  CG  LEU H 157      26.668  16.321  32.811  1.00 19.32           C  
ATOM   1200  CD1 LEU H 157      27.913  16.722  33.609  1.00 18.36           C  
ATOM   1201  CD2 LEU H 157      25.506  15.826  33.680  1.00 18.45           C  
ATOM   1202  C   LEU H 157      26.325  18.576  29.703  1.00 16.65           C  
ATOM   1203  O   LEU H 157      26.845  19.688  29.780  1.00 14.44           O  
ATOM   1204  N   GLU H 158      25.236  18.336  28.941  1.00 14.98           N  
ATOM   1205  CA  GLU H 158      24.630  19.382  28.167  1.00 16.27           C  
ATOM   1206  CB  GLU H 158      25.006  19.298  26.678  1.00 15.59           C  
ATOM   1207  CG  GLU H 158      24.586  20.515  25.860  1.00 20.05           C  
ATOM   1208  CD  GLU H 158      25.006  20.275  24.416  1.00 25.08           C  
ATOM   1209  OE1 GLU H 158      25.195  19.087  24.038  1.00 25.21           O  
ATOM   1210  OE2 GLU H 158      25.134  21.282  23.671  1.00 25.29           O1-
ATOM   1211  C   GLU H 158      23.138  19.231  28.249  1.00 16.55           C  
ATOM   1212  O   GLU H 158      22.608  18.129  28.122  1.00 15.57           O  
ATOM   1213  N   TRP H 159      22.422  20.355  28.467  1.00 14.88           N  
ATOM   1214  CA  TRP H 159      20.984  20.375  28.552  1.00 12.75           C  
ATOM   1215  CB  TRP H 159      20.474  21.684  29.173  1.00 12.45           C  
ATOM   1216  CG  TRP H 159      18.993  21.911  29.019  1.00 14.06           C  
ATOM   1217  CD2 TRP H 159      18.436  22.899  28.140  1.00 15.00           C  
ATOM   1218  CD1 TRP H 159      17.940  21.305  29.637  1.00 13.28           C  
ATOM   1219  NE1 TRP H 159      16.759  21.847  29.189  1.00 12.22           N  
ATOM   1220  CE2 TRP H 159      17.050  22.831  28.269  1.00 12.23           C  
ATOM   1221  CE3 TRP H 159      19.034  23.791  27.294  1.00 14.61           C  
ATOM   1222  CZ2 TRP H 159      16.235  23.656  27.550  1.00 12.27           C  
ATOM   1223  CZ3 TRP H 159      18.209  24.622  26.568  1.00 14.53           C  
ATOM   1224  CH2 TRP H 159      16.836  24.553  26.695  1.00 12.94           C  
ATOM   1225  C   TRP H 159      20.404  20.278  27.173  1.00 13.21           C  
ATOM   1226  O   TRP H 159      20.760  21.057  26.293  1.00 12.58           O  
ATOM   1227  N   VAL H 160      19.579  19.236  26.924  1.00 13.20           N  
ATOM   1228  CA  VAL H 160      18.918  19.003  25.665  1.00 14.33           C  
ATOM   1229  CB  VAL H 160      18.714  17.536  25.420  1.00 15.30           C  
ATOM   1230  CG1 VAL H 160      17.999  17.352  24.072  1.00 14.06           C  
ATOM   1231  CG2 VAL H 160      20.081  16.837  25.506  1.00 12.74           C  
ATOM   1232  C   VAL H 160      17.581  19.679  25.478  1.00 14.40           C  
ATOM   1233  O   VAL H 160      17.339  20.302  24.445  1.00 16.03           O  
ATOM   1234  N   ALA H 161      16.653  19.552  26.455  1.00 13.98           N  
ATOM   1235  CA  ALA H 161      15.337  20.091  26.220  1.00 13.76           C  
ATOM   1236  CB  ALA H 161      14.541  19.303  25.164  1.00 13.50           C  
ATOM   1237  C   ALA H 161      14.537  20.047  27.484  1.00 14.81           C  
ATOM   1238  O   ALA H 161      14.827  19.271  28.393  1.00 14.10           O  
ATOM   1239  N   SER H 162      13.489  20.898  27.569  1.00 14.79           N  
ATOM   1240  CA  SER H 162      12.662  20.906  28.740  1.00 14.94           C  
ATOM   1241  CB  SER H 162      13.025  22.012  29.744  1.00 15.41           C  
ATOM   1242  OG  SER H 162      14.335  21.802  30.249  1.00 12.63           O  
ATOM   1243  C   SER H 162      11.241  21.135  28.330  1.00 16.03           C  
ATOM   1244  O   SER H 162      10.968  21.787  27.324  1.00 16.75           O  
ATOM   1245  N   ILE H 163      10.292  20.573  29.110  1.00 15.03           N  
ATOM   1246  CA  ILE H 163       8.893  20.762  28.839  1.00 15.29           C  
ATOM   1247  CB  ILE H 163       8.242  19.567  28.195  1.00 14.35           C  
ATOM   1248  CG1 ILE H 163       6.828  19.926  27.702  1.00 14.12           C  
ATOM   1249  CG2 ILE H 163       8.304  18.386  29.177  1.00 13.71           C  
ATOM   1250  CD1 ILE H 163       6.211  18.882  26.772  1.00 13.00           C  
ATOM   1251  C   ILE H 163       8.184  21.058  30.135  1.00 17.00           C  
ATOM   1252  O   ILE H 163       8.505  20.493  31.180  1.00 16.02           O  
ATOM   1253  N   ARG H 164       7.183  21.962  30.081  1.00 18.14           N  
ATOM   1254  CA  ARG H 164       6.415  22.395  31.222  1.00 20.26           C  
ATOM   1255  CB  ARG H 164       5.540  23.633  30.948  1.00 20.22           C  
ATOM   1256  CG  ARG H 164       6.326  24.928  30.727  1.00 14.11           C  
ATOM   1257  CD  ARG H 164       7.169  25.330  31.935  1.00 21.74           C  
ATOM   1258  NE  ARG H 164       7.747  26.680  31.675  1.00 24.37           N  
ATOM   1259  CZ  ARG H 164       7.073  27.789  32.097  1.00 21.68           C  
ATOM   1260  NH1 ARG H 164       5.857  27.654  32.701  1.00 17.22           N1+
ATOM   1261  NH2 ARG H 164       7.610  29.032  31.926  1.00 25.15           N  
ATOM   1262  C   ARG H 164       5.490  21.294  31.649  1.00 21.45           C  
ATOM   1263  O   ARG H 164       5.292  20.309  30.942  1.00 20.15           O  
ATOM   1264  N   SER H 165       4.930  21.519  32.849  1.00 40.21           N  
ATOM   1265  CA  SER H 165       3.828  20.771  33.345  1.00 43.67           C  
ATOM   1266  CB  SER H 165       3.625  20.931  34.862  1.00 43.36           C  
ATOM   1267  OG  SER H 165       3.298  22.277  35.179  1.00 52.07           O  
ATOM   1268  C   SER H 165       2.592  21.290  32.659  1.00 44.46           C  
ATOM   1269  O   SER H 165       1.636  20.551  32.445  1.00 44.86           O  
ATOM   1270  N   GLY H 166       2.569  22.584  32.268  1.00 44.92           N  
ATOM   1271  CA  GLY H 166       1.338  23.073  31.708  1.00 47.85           C  
ATOM   1272  C   GLY H 166       1.585  23.875  30.474  1.00 47.75           C  
ATOM   1273  O   GLY H 166       2.561  24.617  30.367  1.00 48.51           O  
ATOM   1274  N   GLY H 167       0.675  23.728  29.493  1.00 47.00           N  
ATOM   1275  CA  GLY H 167       0.701  24.548  28.319  1.00 45.14           C  
ATOM   1276  C   GLY H 167       1.417  23.897  27.177  1.00 46.48           C  
ATOM   1277  O   GLY H 167       1.201  24.271  26.027  1.00 46.79           O  
ATOM   1278  N   GLY H 168       2.292  22.911  27.419  1.00 45.00           N  
ATOM   1279  CA  GLY H 168       2.912  22.351  26.254  1.00 44.92           C  
ATOM   1280  C   GLY H 168       4.097  23.202  25.852  1.00 47.26           C  
ATOM   1281  O   GLY H 168       4.687  22.986  24.795  1.00 47.52           O  
ATOM   1282  N   ARG H 169       4.435  24.213  26.680  1.00 20.66           N  
ATOM   1283  CA  ARG H 169       5.643  24.981  26.647  1.00 20.62           C  
ATOM   1284  CB  ARG H 169       5.809  25.779  27.943  1.00 21.78           C  
ATOM   1285  CG  ARG H 169       4.498  26.435  28.374  1.00 23.79           C  
ATOM   1286  CD  ARG H 169       4.589  27.132  29.729  1.00 22.15           C  
ATOM   1287  NE  ARG H 169       4.938  28.559  29.470  1.00 30.48           N  
ATOM   1288  CZ  ARG H 169       3.993  29.531  29.636  1.00 39.64           C  
ATOM   1289  NH1 ARG H 169       2.757  29.195  30.103  1.00 54.43           N1+
ATOM   1290  NH2 ARG H 169       4.287  30.833  29.353  1.00 47.54           N  
ATOM   1291  C   ARG H 169       6.824  24.066  26.545  1.00 20.01           C  
ATOM   1292  O   ARG H 169       6.987  23.153  27.352  1.00 20.39           O  
ATOM   1293  N   THR H 170       7.696  24.311  25.543  1.00 17.71           N  
ATOM   1294  CA  THR H 170       8.882  23.518  25.391  1.00 14.28           C  
ATOM   1295  CB  THR H 170       8.848  22.574  24.226  1.00 16.05           C  
ATOM   1296  OG1 THR H 170       8.727  23.298  23.009  1.00 13.55           O  
ATOM   1297  CG2 THR H 170       7.662  21.611  24.397  1.00 11.84           C  
ATOM   1298  C   THR H 170      10.029  24.452  25.165  1.00 14.80           C  
ATOM   1299  O   THR H 170       9.855  25.553  24.643  1.00 14.09           O  
ATOM   1300  N   TYR H 171      11.243  24.036  25.580  1.00 15.07           N  
ATOM   1301  CA  TYR H 171      12.387  24.881  25.401  1.00 15.86           C  
ATOM   1302  CB  TYR H 171      12.883  25.485  26.726  1.00 15.46           C  
ATOM   1303  CG  TYR H 171      11.730  26.191  27.361  1.00 16.80           C  
ATOM   1304  CD1 TYR H 171      10.890  25.511  28.214  1.00 17.34           C  
ATOM   1305  CD2 TYR H 171      11.478  27.519  27.110  1.00 19.52           C  
ATOM   1306  CE1 TYR H 171       9.822  26.143  28.807  1.00 20.23           C  
ATOM   1307  CE2 TYR H 171      10.411  28.157  27.700  1.00 20.40           C  
ATOM   1308  CZ  TYR H 171       9.581  27.471  28.551  1.00 19.44           C  
ATOM   1309  OH  TYR H 171       8.489  28.128  29.155  1.00 22.88           O  
ATOM   1310  C   TYR H 171      13.496  24.022  24.869  1.00 15.53           C  
ATOM   1311  O   TYR H 171      13.647  22.872  25.283  1.00 16.17           O  
ATOM   1312  N   TYR H 172      14.295  24.551  23.917  1.00 16.02           N  
ATOM   1313  CA  TYR H 172      15.391  23.776  23.404  1.00 16.51           C  
ATOM   1314  CB  TYR H 172      15.182  23.224  21.983  1.00 15.33           C  
ATOM   1315  CG  TYR H 172      13.897  22.473  21.896  1.00 16.34           C  
ATOM   1316  CD1 TYR H 172      13.725  21.264  22.523  1.00 15.90           C  
ATOM   1317  CD2 TYR H 172      12.844  23.008  21.196  1.00 15.23           C  
ATOM   1318  CE1 TYR H 172      12.529  20.590  22.428  1.00 16.79           C  
ATOM   1319  CE2 TYR H 172      11.648  22.339  21.095  1.00 16.00           C  
ATOM   1320  CZ  TYR H 172      11.488  21.124  21.712  1.00 15.84           C  
ATOM   1321  OH  TYR H 172      10.262  20.433  21.612  1.00 14.60           O  
ATOM   1322  C   TYR H 172      16.574  24.685  23.277  1.00 16.89           C  
ATOM   1323  O   TYR H 172      16.426  25.892  23.095  1.00 18.52           O  
ATOM   1324  N   SER H 173      17.794  24.121  23.374  1.00 16.36           N  
ATOM   1325  CA  SER H 173      18.976  24.906  23.185  1.00 16.27           C  
ATOM   1326  CB  SER H 173      20.241  24.283  23.803  1.00 16.01           C  
ATOM   1327  OG  SER H 173      20.506  23.019  23.217  1.00 18.02           O  
ATOM   1328  C   SER H 173      19.170  25.032  21.706  1.00 17.77           C  
ATOM   1329  O   SER H 173      18.530  24.334  20.921  1.00 16.04           O  
ATOM   1330  N   ASP H 174      20.074  25.936  21.288  1.00 19.41           N  
ATOM   1331  CA  ASP H 174      20.270  26.221  19.896  1.00 21.90           C  
ATOM   1332  CB  ASP H 174      21.261  27.371  19.650  1.00 23.60           C  
ATOM   1333  CG  ASP H 174      20.557  28.680  19.988  1.00 24.12           C  
ATOM   1334  OD1 ASP H 174      19.299  28.711  19.922  1.00 25.31           O  
ATOM   1335  OD2 ASP H 174      21.270  29.666  20.313  1.00 27.91           O1-
ATOM   1336  C   ASP H 174      20.766  25.018  19.150  1.00 23.92           C  
ATOM   1337  O   ASP H 174      20.396  24.812  17.997  1.00 23.58           O  
ATOM   1338  N   ASN H 175      21.608  24.179  19.778  1.00 23.10           N  
ATOM   1339  CA  ASN H 175      22.200  23.089  19.050  1.00 24.79           C  
ATOM   1340  CB  ASN H 175      23.141  22.235  19.919  1.00 27.45           C  
ATOM   1341  CG  ASN H 175      24.371  23.065  20.265  1.00 33.39           C  
ATOM   1342  OD1 ASN H 175      24.776  23.948  19.510  1.00 35.08           O  
ATOM   1343  ND2 ASN H 175      24.989  22.767  21.439  1.00 39.70           N  
ATOM   1344  C   ASN H 175      21.153  22.159  18.493  1.00 25.47           C  
ATOM   1345  O   ASN H 175      21.258  21.716  17.349  1.00 25.93           O  
ATOM   1346  N   VAL H 176      20.169  21.772  19.324  1.00 23.28           N  
ATOM   1347  CA  VAL H 176      19.115  20.850  18.981  1.00 24.01           C  
ATOM   1348  CB  VAL H 176      18.600  20.078  20.162  1.00 23.10           C  
ATOM   1349  CG1 VAL H 176      19.762  19.255  20.740  1.00 21.86           C  
ATOM   1350  CG2 VAL H 176      17.963  21.046  21.164  1.00 21.88           C  
ATOM   1351  C   VAL H 176      17.928  21.453  18.279  1.00 23.62           C  
ATOM   1352  O   VAL H 176      17.177  20.732  17.624  1.00 24.18           O  
ATOM   1353  N   LYS H 177      17.684  22.768  18.437  1.00 24.22           N  
ATOM   1354  CA  LYS H 177      16.457  23.365  17.975  1.00 25.87           C  
ATOM   1355  CB  LYS H 177      16.446  24.892  18.148  1.00 27.10           C  
ATOM   1356  CG  LYS H 177      15.088  25.546  17.897  1.00 29.18           C  
ATOM   1357  CD  LYS H 177      15.002  26.973  18.443  1.00 32.31           C  
ATOM   1358  CE  LYS H 177      16.125  27.885  17.948  1.00 34.90           C  
ATOM   1359  NZ  LYS H 177      15.968  29.239  18.523  1.00 32.75           N1+
ATOM   1360  C   LYS H 177      16.167  23.035  16.538  1.00 25.44           C  
ATOM   1361  O   LYS H 177      17.008  23.195  15.657  1.00 25.61           O  
ATOM   1362  N   GLY H 178      14.930  22.538  16.301  1.00 24.30           N  
ATOM   1363  CA  GLY H 178      14.406  22.215  15.002  1.00 24.18           C  
ATOM   1364  C   GLY H 178      14.506  20.736  14.771  1.00 24.74           C  
ATOM   1365  O   GLY H 178      13.657  20.147  14.103  1.00 26.16           O  
ATOM   1366  N   ARG H 179      15.607  20.126  15.248  1.00 22.06           N  
ATOM   1367  CA  ARG H 179      15.899  18.723  15.126  1.00 20.80           C  
ATOM   1368  CB  ARG H 179      17.401  18.498  15.325  1.00 19.89           C  
ATOM   1369  CG  ARG H 179      18.208  19.312  14.312  1.00 20.06           C  
ATOM   1370  CD  ARG H 179      19.659  19.573  14.714  1.00 18.40           C  
ATOM   1371  NE  ARG H 179      20.375  18.272  14.684  1.00 20.10           N  
ATOM   1372  CZ  ARG H 179      20.936  17.776  15.823  1.00 20.77           C  
ATOM   1373  NH1 ARG H 179      20.859  18.477  16.991  1.00 20.04           N1+
ATOM   1374  NH2 ARG H 179      21.577  16.576  15.789  1.00 18.38           N  
ATOM   1375  C   ARG H 179      15.154  17.865  16.114  1.00 21.24           C  
ATOM   1376  O   ARG H 179      14.632  16.806  15.765  1.00 22.01           O  
ATOM   1377  N   PHE H 180      15.081  18.318  17.383  1.00 20.51           N  
ATOM   1378  CA  PHE H 180      14.558  17.525  18.464  1.00 20.47           C  
ATOM   1379  CB  PHE H 180      15.425  17.630  19.730  1.00 18.67           C  
ATOM   1380  CG  PHE H 180      16.693  16.878  19.532  1.00 18.79           C  
ATOM   1381  CD1 PHE H 180      17.525  17.156  18.473  1.00 19.19           C  
ATOM   1382  CD2 PHE H 180      17.075  15.925  20.447  1.00 17.61           C  
ATOM   1383  CE1 PHE H 180      18.701  16.463  18.309  1.00 19.36           C  
ATOM   1384  CE2 PHE H 180      18.250  15.230  20.291  1.00 18.95           C  
ATOM   1385  CZ  PHE H 180      19.064  15.495  19.216  1.00 18.99           C  
ATOM   1386  C   PHE H 180      13.219  18.048  18.874  1.00 20.33           C  
ATOM   1387  O   PHE H 180      12.942  19.240  18.759  1.00 21.73           O  
ATOM   1388  N   THR H 181      12.344  17.135  19.350  1.00 17.94           N  
ATOM   1389  CA  THR H 181      11.052  17.519  19.844  1.00 17.89           C  
ATOM   1390  CB  THR H 181       9.930  17.128  18.929  1.00 17.82           C  
ATOM   1391  OG1 THR H 181      10.109  17.718  17.651  1.00 20.46           O  
ATOM   1392  CG2 THR H 181       8.604  17.603  19.547  1.00 18.53           C  
ATOM   1393  C   THR H 181      10.833  16.794  21.140  1.00 17.06           C  
ATOM   1394  O   THR H 181      11.017  15.581  21.222  1.00 16.09           O  
ATOM   1395  N   ILE H 182      10.404  17.525  22.186  1.00 16.01           N  
ATOM   1396  CA  ILE H 182      10.169  16.952  23.481  1.00 15.66           C  
ATOM   1397  CB  ILE H 182      10.803  17.780  24.569  1.00 13.53           C  
ATOM   1398  CG1 ILE H 182      10.895  17.019  25.902  1.00 12.84           C  
ATOM   1399  CG2 ILE H 182      10.044  19.113  24.646  1.00 12.98           C  
ATOM   1400  CD1 ILE H 182       9.551  16.676  26.529  1.00 11.68           C  
ATOM   1401  C   ILE H 182       8.677  16.949  23.658  1.00 16.64           C  
ATOM   1402  O   ILE H 182       8.003  17.900  23.263  1.00 19.75           O  
ATOM   1403  N   SER H 183       8.112  15.848  24.201  1.00 15.95           N  
ATOM   1404  CA  SER H 183       6.683  15.746  24.337  1.00 17.74           C  
ATOM   1405  CB  SER H 183       6.066  15.028  23.123  1.00 17.21           C  
ATOM   1406  OG  SER H 183       4.660  14.922  23.257  1.00 20.35           O  
ATOM   1407  C   SER H 183       6.397  14.919  25.557  1.00 19.80           C  
ATOM   1408  O   SER H 183       7.290  14.257  26.083  1.00 21.26           O  
ATOM   1409  N   ARG H 184       5.142  14.950  26.060  1.00 18.12           N  
ATOM   1410  CA  ARG H 184       4.841  14.183  27.238  1.00 19.05           C  
ATOM   1411  CB  ARG H 184       4.868  15.011  28.538  1.00 18.59           C  
ATOM   1412  CG  ARG H 184       3.890  16.191  28.497  1.00 18.61           C  
ATOM   1413  CD  ARG H 184       3.351  16.642  29.858  1.00 19.05           C  
ATOM   1414  NE  ARG H 184       4.384  17.426  30.586  1.00 19.71           N  
ATOM   1415  CZ  ARG H 184       5.162  16.835  31.535  1.00 18.10           C  
ATOM   1416  NH1 ARG H 184       5.089  15.492  31.742  1.00 16.92           N1+
ATOM   1417  NH2 ARG H 184       6.005  17.592  32.291  1.00 17.28           N  
ATOM   1418  C   ARG H 184       3.445  13.649  27.152  1.00 20.71           C  
ATOM   1419  O   ARG H 184       2.555  14.270  26.572  1.00 20.37           O  
ATOM   1420  N   GLU H 185       3.230  12.451  27.732  1.00 22.02           N  
ATOM   1421  CA  GLU H 185       1.907  11.909  27.814  1.00 22.80           C  
ATOM   1422  CB  GLU H 185       1.780  10.520  27.166  1.00 24.71           C  
ATOM   1423  CG  GLU H 185       0.368   9.940  27.230  1.00 28.33           C  
ATOM   1424  CD  GLU H 185      -0.517  10.748  26.293  1.00  0.00           C  
ATOM   1425  OE1 GLU H 185      -0.163  11.922  26.006  1.00  0.00           O  
ATOM   1426  OE2 GLU H 185      -1.565  10.201  25.855  1.00  0.00           O1-
ATOM   1427  C   GLU H 185       1.624  11.774  29.279  1.00 22.29           C  
ATOM   1428  O   GLU H 185       2.120  10.865  29.941  1.00 23.53           O  
ATOM   1429  N   ASN H 186       0.799  12.690  29.817  1.00 22.63           N  
ATOM   1430  CA  ASN H 186       0.499  12.732  31.219  1.00 24.42           C  
ATOM   1431  CB  ASN H 186      -0.296  13.986  31.620  1.00 21.49           C  
ATOM   1432  CG  ASN H 186       0.641  15.180  31.459  1.00 22.45           C  
ATOM   1433  OD1 ASN H 186       1.850  15.064  31.656  1.00 22.48           O  
ATOM   1434  ND2 ASN H 186       0.071  16.356  31.086  1.00 21.50           N  
ATOM   1435  C   ASN H 186      -0.273  11.518  31.632  1.00 24.84           C  
ATOM   1436  O   ASN H 186      -0.122  11.040  32.755  1.00 26.57           O  
ATOM   1437  N   ALA H 187      -1.152  10.999  30.756  1.00 23.88           N  
ATOM   1438  CA  ALA H 187      -1.932   9.848  31.121  1.00 25.69           C  
ATOM   1439  CB  ALA H 187      -2.928   9.440  30.023  1.00 24.63           C  
ATOM   1440  C   ALA H 187      -1.017   8.680  31.359  1.00 25.53           C  
ATOM   1441  O   ALA H 187      -1.205   7.924  32.311  1.00 28.02           O  
ATOM   1442  N   LYS H 188      -0.031   8.494  30.458  1.00 25.12           N  
ATOM   1443  CA  LYS H 188       0.969   7.456  30.488  1.00 26.58           C  
ATOM   1444  CB  LYS H 188       1.624   7.185  29.122  1.00 27.87           C  
ATOM   1445  CG  LYS H 188       0.901   6.118  28.289  1.00 31.37           C  
ATOM   1446  CD  LYS H 188      -0.509   6.478  27.817  1.00 38.44           C  
ATOM   1447  CE  LYS H 188      -1.157   5.366  26.988  1.00 43.91           C  
ATOM   1448  NZ  LYS H 188      -2.566   5.702  26.688  1.00 41.24           N1+
ATOM   1449  C   LYS H 188       2.054   7.710  31.498  1.00 25.41           C  
ATOM   1450  O   LYS H 188       2.758   6.781  31.893  1.00 22.78           O  
ATOM   1451  N   ASN H 189       2.258   8.972  31.924  1.00 23.65           N  
ATOM   1452  CA  ASN H 189       3.356   9.270  32.802  1.00 22.80           C  
ATOM   1453  CB  ASN H 189       3.371   8.423  34.089  1.00 23.91           C  
ATOM   1454  CG  ASN H 189       2.208   8.831  34.990  1.00 26.21           C  
ATOM   1455  OD1 ASN H 189       1.822   8.082  35.883  1.00 25.73           O  
ATOM   1456  ND2 ASN H 189       1.628  10.038  34.760  1.00 28.79           N  
ATOM   1457  C   ASN H 189       4.623   8.984  32.057  1.00 22.01           C  
ATOM   1458  O   ASN H 189       5.575   8.434  32.609  1.00 21.09           O  
ATOM   1459  N   THR H 190       4.662   9.359  30.761  1.00 18.70           N  
ATOM   1460  CA  THR H 190       5.832   9.113  29.969  0.90 19.50           C  
ATOM   1461  CB  THR H 190       5.592   8.102  28.887  0.90 19.03           C  
ATOM   1462  OG1 THR H 190       5.179   6.869  29.460  1.00 27.36           O  
ATOM   1463  CG2 THR H 190       6.888   7.909  28.086  1.00 18.45           C  
ATOM   1464  C   THR H 190       6.270  10.391  29.316  1.00 17.82           C  
ATOM   1465  O   THR H 190       5.454  11.246  28.978  1.00 16.29           O  
ATOM   1466  N   LEU H 191       7.603  10.546  29.146  1.00 16.85           N  
ATOM   1467  CA  LEU H 191       8.197  11.689  28.509  1.00 15.87           C  
ATOM   1468  CB  LEU H 191       9.237  12.378  29.409  1.00 15.38           C  
ATOM   1469  CG  LEU H 191       9.853  13.658  28.824  1.00 17.40           C  
ATOM   1470  CD1 LEU H 191       8.788  14.750  28.639  1.00 15.18           C  
ATOM   1471  CD2 LEU H 191      11.040  14.137  29.677  1.00 16.20           C  
ATOM   1472  C   LEU H 191       8.899  11.173  27.281  1.00 17.41           C  
ATOM   1473  O   LEU H 191       9.500  10.100  27.310  1.00 18.18           O  
ATOM   1474  N   TYR H 192       8.837  11.924  26.159  1.00 17.96           N  
ATOM   1475  CA  TYR H 192       9.417  11.438  24.935  1.00 18.64           C  
ATOM   1476  CB  TYR H 192       8.380  11.185  23.822  1.00 19.89           C  
ATOM   1477  CG  TYR H 192       7.387  10.166  24.273  1.00 22.73           C  
ATOM   1478  CD1 TYR H 192       7.693   8.823  24.272  1.00 23.60           C  
ATOM   1479  CD2 TYR H 192       6.132  10.559  24.677  1.00 22.32           C  
ATOM   1480  CE1 TYR H 192       6.766   7.894  24.683  1.00 25.38           C  
ATOM   1481  CE2 TYR H 192       5.200   9.636  25.088  1.00 25.22           C  
ATOM   1482  CZ  TYR H 192       5.517   8.299  25.091  1.00 28.70           C  
ATOM   1483  OH  TYR H 192       4.564   7.346  25.512  1.00 27.55           O  
ATOM   1484  C   TYR H 192      10.346  12.471  24.377  1.00 17.88           C  
ATOM   1485  O   TYR H 192      10.213  13.665  24.639  1.00 18.88           O  
ATOM   1486  N   LEU H 193      11.356  12.009  23.611  1.00 16.83           N  
ATOM   1487  CA  LEU H 193      12.251  12.901  22.937  1.00 15.10           C  
ATOM   1488  CB  LEU H 193      13.663  12.904  23.553  1.00 13.47           C  
ATOM   1489  CG  LEU H 193      14.638  13.886  22.882  1.00 13.62           C  
ATOM   1490  CD1 LEU H 193      14.164  15.336  23.066  1.00 11.05           C  
ATOM   1491  CD2 LEU H 193      16.079  13.669  23.369  1.00 11.83           C  
ATOM   1492  C   LEU H 193      12.364  12.383  21.537  1.00 16.59           C  
ATOM   1493  O   LEU H 193      12.854  11.277  21.319  1.00 15.30           O  
ATOM   1494  N   GLN H 194      11.904  13.171  20.546  1.00 17.01           N  
ATOM   1495  CA  GLN H 194      11.979  12.748  19.175  1.00 18.87           C  
ATOM   1496  CB  GLN H 194      10.770  13.195  18.333  1.00 19.82           C  
ATOM   1497  CG  GLN H 194      10.832  12.760  16.867  1.00 23.16           C  
ATOM   1498  CD  GLN H 194      10.747  11.242  16.803  1.00 26.54           C  
ATOM   1499  OE1 GLN H 194      11.763  10.556  16.706  1.00 27.03           O  
ATOM   1500  NE2 GLN H 194       9.503  10.700  16.853  1.00 24.46           N  
ATOM   1501  C   GLN H 194      13.199  13.386  18.598  1.00 19.32           C  
ATOM   1502  O   GLN H 194      13.360  14.603  18.644  1.00 20.04           O  
ATOM   1503  N   MET H 195      14.102  12.564  18.033  1.00 20.12           N  
ATOM   1504  CA  MET H 195      15.333  13.078  17.507  1.00 20.35           C  
ATOM   1505  CB  MET H 195      16.545  12.360  18.130  1.00 19.93           C  
ATOM   1506  CG  MET H 195      16.740  12.713  19.608  1.00 20.24           C  
ATOM   1507  SD  MET H 195      17.546  11.437  20.626  1.00 26.20           S  
ATOM   1508  CE  MET H 195      19.090  11.302  19.684  1.00 22.57           C  
ATOM   1509  C   MET H 195      15.346  12.867  16.024  1.00 21.13           C  
ATOM   1510  O   MET H 195      15.101  11.763  15.542  1.00 20.81           O  
ATOM   1511  N   SER H 196      15.632  13.944  15.260  1.00 20.22           N  
ATOM   1512  CA  SER H 196      15.665  13.849  13.827  1.00 18.91           C  
ATOM   1513  CB  SER H 196      14.526  14.615  13.132  1.00 20.17           C  
ATOM   1514  OG  SER H 196      13.268  14.077  13.509  1.00 15.92           O  
ATOM   1515  C   SER H 196      16.942  14.481  13.366  1.00 20.38           C  
ATOM   1516  O   SER H 196      17.590  15.208  14.118  1.00 19.89           O  
ATOM   1517  N   SER H 197      17.345  14.191  12.111  1.00 19.59           N  
ATOM   1518  CA  SER H 197      18.531  14.750  11.521  1.00 20.34           C  
ATOM   1519  CB  SER H 197      18.393  16.235  11.139  1.00 21.09           C  
ATOM   1520  OG  SER H 197      18.191  17.028  12.298  1.00 26.31           O  
ATOM   1521  C   SER H 197      19.684  14.588  12.461  1.00 18.95           C  
ATOM   1522  O   SER H 197      20.410  15.540  12.745  1.00 18.29           O  
ATOM   1523  N   LEU H 198      19.898  13.349  12.940  1.00 18.72           N  
ATOM   1524  CA  LEU H 198      20.930  13.071  13.897  1.00 18.93           C  
ATOM   1525  CB  LEU H 198      20.819  11.662  14.505  1.00 17.35           C  
ATOM   1526  CG  LEU H 198      19.612  11.523  15.449  1.00 17.33           C  
ATOM   1527  CD1 LEU H 198      19.517  10.112  16.047  1.00 17.61           C  
ATOM   1528  CD2 LEU H 198      19.650  12.606  16.542  1.00 18.57           C  
ATOM   1529  C   LEU H 198      22.287  13.227  13.284  1.00 20.48           C  
ATOM   1530  O   LEU H 198      22.495  12.991  12.093  1.00 21.11           O  
ATOM   1531  N   LYS H 199      23.246  13.662  14.129  1.00 21.91           N  
ATOM   1532  CA  LYS H 199      24.597  13.907  13.727  1.00 24.38           C  
ATOM   1533  CB  LYS H 199      24.992  15.384  13.890  1.00 26.91           C  
ATOM   1534  CG  LYS H 199      24.100  16.345  13.102  1.00 31.40           C  
ATOM   1535  CD  LYS H 199      24.219  17.798  13.567  1.00 36.73           C  
ATOM   1536  CE  LYS H 199      23.325  18.774  12.799  1.00  0.00           C  
ATOM   1537  NZ  LYS H 199      23.395  20.114  13.422  1.00  0.00           N1+
ATOM   1538  C   LYS H 199      25.477  13.124  14.654  1.00 23.35           C  
ATOM   1539  O   LYS H 199      25.044  12.669  15.710  1.00 22.39           O  
ATOM   1540  N   SER H 200      26.758  12.961  14.274  1.00 21.62           N  
ATOM   1541  CA  SER H 200      27.693  12.186  15.042  1.00 23.79           C  
ATOM   1542  CB  SER H 200      29.082  12.112  14.382  1.00 23.16           C  
ATOM   1543  OG  SER H 200      29.676  13.401  14.336  1.00 25.08           O  
ATOM   1544  C   SER H 200      27.870  12.814  16.390  1.00 23.07           C  
ATOM   1545  O   SER H 200      28.068  12.125  17.389  1.00 23.68           O  
ATOM   1546  N   GLU H 201      27.774  14.150  16.452  1.00 22.93           N  
ATOM   1547  CA  GLU H 201      27.991  14.901  17.655  1.00 23.28           C  
ATOM   1548  CB  GLU H 201      28.040  16.407  17.377  1.00 27.39           C  
ATOM   1549  CG  GLU H 201      26.828  16.908  16.607  1.00 35.84           C  
ATOM   1550  CD  GLU H 201      27.269  18.142  15.850  1.00 37.23           C  
ATOM   1551  OE1 GLU H 201      28.410  18.135  15.316  1.00 42.63           O  
ATOM   1552  OE2 GLU H 201      26.459  19.102  15.782  1.00 39.57           O1-
ATOM   1553  C   GLU H 201      26.946  14.569  18.678  1.00 23.24           C  
ATOM   1554  O   GLU H 201      27.170  14.738  19.874  1.00 23.50           O  
ATOM   1555  N   ASP H 202      25.762  14.120  18.227  1.00 18.24           N  
ATOM   1556  CA  ASP H 202      24.655  13.768  19.077  1.00 17.95           C  
ATOM   1557  CB  ASP H 202      23.345  13.543  18.311  1.00 16.90           C  
ATOM   1558  CG  ASP H 202      22.842  14.909  17.863  1.00 20.38           C  
ATOM   1559  OD1 ASP H 202      23.618  15.653  17.208  1.00 19.71           O  
ATOM   1560  OD2 ASP H 202      21.664  15.218  18.173  1.00 20.53           O1-
ATOM   1561  C   ASP H 202      24.934  12.530  19.891  1.00 17.69           C  
ATOM   1562  O   ASP H 202      24.184  12.226  20.817  1.00 18.11           O  
ATOM   1563  N   THR H 203      25.958  11.727  19.544  1.00 16.80           N  
ATOM   1564  CA  THR H 203      26.177  10.517  20.295  1.00 16.61           C  
ATOM   1565  CB  THR H 203      27.298   9.675  19.755  1.00 18.06           C  
ATOM   1566  OG1 THR H 203      27.029   9.320  18.406  1.00 17.41           O  
ATOM   1567  CG2 THR H 203      27.432   8.404  20.611  1.00 15.30           C  
ATOM   1568  C   THR H 203      26.459  10.845  21.732  1.00 16.20           C  
ATOM   1569  O   THR H 203      27.357  11.625  22.049  1.00 17.91           O  
ATOM   1570  N   ALA H 204      25.668  10.244  22.652  1.00 15.62           N  
ATOM   1571  CA  ALA H 204      25.845  10.489  24.060  1.00 16.38           C  
ATOM   1572  CB  ALA H 204      25.607  11.955  24.469  1.00 14.66           C  
ATOM   1573  C   ALA H 204      24.851   9.667  24.820  1.00 16.27           C  
ATOM   1574  O   ALA H 204      24.005   8.979  24.246  1.00 15.26           O  
ATOM   1575  N   LEU H 205      24.972   9.698  26.162  1.00 16.19           N  
ATOM   1576  CA  LEU H 205      24.031   9.029  27.009  1.00 15.57           C  
ATOM   1577  CB  LEU H 205      24.653   8.549  28.342  1.00 17.72           C  
ATOM   1578  CG  LEU H 205      23.737   7.751  29.305  1.00 16.09           C  
ATOM   1579  CD1 LEU H 205      24.521   7.321  30.546  1.00 12.78           C  
ATOM   1580  CD2 LEU H 205      22.463   8.502  29.728  1.00 12.61           C  
ATOM   1581  C   LEU H 205      22.987  10.061  27.299  1.00 15.57           C  
ATOM   1582  O   LEU H 205      23.310  11.196  27.641  1.00 15.38           O  
ATOM   1583  N   TYR H 206      21.698   9.684  27.175  1.00 14.88           N  
ATOM   1584  CA  TYR H 206      20.642  10.635  27.378  1.00 14.44           C  
ATOM   1585  CB  TYR H 206      19.612  10.670  26.239  1.00 13.77           C  
ATOM   1586  CG  TYR H 206      20.240  11.314  25.049  1.00 14.87           C  
ATOM   1587  CD1 TYR H 206      21.042  10.610  24.180  1.00 14.31           C  
ATOM   1588  CD2 TYR H 206      20.007  12.645  24.803  1.00 14.48           C  
ATOM   1589  CE1 TYR H 206      21.603  11.236  23.087  1.00 13.89           C  
ATOM   1590  CE2 TYR H 206      20.563  13.274  23.717  1.00 14.81           C  
ATOM   1591  CZ  TYR H 206      21.360  12.568  22.853  1.00 15.29           C  
ATOM   1592  OH  TYR H 206      21.929  13.214  21.735  1.00 14.36           O  
ATOM   1593  C   TYR H 206      19.906  10.311  28.640  1.00 15.15           C  
ATOM   1594  O   TYR H 206      19.470   9.181  28.855  1.00 15.29           O  
ATOM   1595  N   TYR H 207      19.741  11.337  29.504  1.00 14.20           N  
ATOM   1596  CA  TYR H 207      19.106  11.174  30.779  1.00 13.71           C  
ATOM   1597  CB  TYR H 207      19.862  11.775  31.971  1.00 13.79           C  
ATOM   1598  CG  TYR H 207      21.204  11.170  32.173  1.00 15.72           C  
ATOM   1599  CD1 TYR H 207      21.363   9.976  32.837  1.00 16.93           C  
ATOM   1600  CD2 TYR H 207      22.319  11.833  31.718  1.00 15.69           C  
ATOM   1601  CE1 TYR H 207      22.621   9.447  33.020  1.00 18.04           C  
ATOM   1602  CE2 TYR H 207      23.577  11.309  31.900  1.00 17.32           C  
ATOM   1603  CZ  TYR H 207      23.730  10.112  32.553  1.00 18.72           C  
ATOM   1604  OH  TYR H 207      25.013   9.563  32.745  1.00 21.15           O  
ATOM   1605  C   TYR H 207      17.852  11.994  30.800  1.00 13.59           C  
ATOM   1606  O   TYR H 207      17.794  13.094  30.251  1.00 14.04           O  
ATOM   1607  N   CYS H 208      16.812  11.451  31.460  1.00 13.95           N  
ATOM   1608  CA  CYS H 208      15.557  12.103  31.696  1.00 14.90           C  
ATOM   1609  CB  CYS H 208      14.390  11.079  31.566  1.00 17.31           C  
ATOM   1610  SG  CYS H 208      12.710  11.634  32.002  1.00 26.32           S  
ATOM   1611  C   CYS H 208      15.690  12.627  33.100  1.00 14.22           C  
ATOM   1612  O   CYS H 208      16.250  11.954  33.968  1.00 14.54           O  
ATOM   1613  N   VAL H 209      15.220  13.870  33.355  1.00 14.51           N  
ATOM   1614  CA  VAL H 209      15.469  14.424  34.658  1.00 14.84           C  
ATOM   1615  CB  VAL H 209      16.626  15.374  34.609  1.00 15.80           C  
ATOM   1616  CG1 VAL H 209      16.106  16.816  34.559  1.00  8.56           C  
ATOM   1617  CG2 VAL H 209      17.626  15.013  35.712  1.00  6.75           C  
ATOM   1618  C   VAL H 209      14.263  15.193  35.122  1.00 15.85           C  
ATOM   1619  O   VAL H 209      13.512  15.747  34.319  1.00 16.22           O  
ATOM   1620  N   ARG H 210      14.064  15.277  36.457  1.00 16.35           N  
ATOM   1621  CA  ARG H 210      12.919  15.992  36.956  1.00 16.26           C  
ATOM   1622  CB  ARG H 210      12.195  15.304  38.127  1.00 16.55           C  
ATOM   1623  CG  ARG H 210      10.883  16.002  38.477  1.00 16.24           C  
ATOM   1624  CD  ARG H 210      10.242  15.417  39.713  1.00 17.64           C  
ATOM   1625  NE  ARG H 210      11.267  15.560  40.782  1.00 17.41           N  
ATOM   1626  CZ  ARG H 210      10.898  15.313  42.068  1.00 20.64           C  
ATOM   1627  NH1 ARG H 210       9.575  15.108  42.329  1.00 19.92           N1+
ATOM   1628  NH2 ARG H 210      11.822  15.221  43.072  1.00 19.27           N  
ATOM   1629  C   ARG H 210      13.358  17.343  37.443  1.00 17.26           C  
ATOM   1630  O   ARG H 210      14.426  17.497  38.035  1.00 15.94           O  
ATOM   1631  N   TYR H 211      12.521  18.375  37.188  1.00 17.81           N  
ATOM   1632  CA  TYR H 211      12.845  19.712  37.612  1.00 19.51           C  
ATOM   1633  CB  TYR H 211      12.491  20.796  36.570  1.00 19.53           C  
ATOM   1634  CG  TYR H 211      12.787  22.148  37.146  1.00 22.04           C  
ATOM   1635  CD1 TYR H 211      14.047  22.697  37.055  1.00 19.07           C  
ATOM   1636  CD2 TYR H 211      11.793  22.865  37.782  1.00 20.42           C  
ATOM   1637  CE1 TYR H 211      14.304  23.939  37.591  1.00 16.20           C  
ATOM   1638  CE2 TYR H 211      12.050  24.107  38.316  1.00 14.94           C  
ATOM   1639  CZ  TYR H 211      13.310  24.643  38.226  1.00 17.39           C  
ATOM   1640  OH  TYR H 211      13.569  25.914  38.777  1.00 19.50           O  
ATOM   1641  C   TYR H 211      12.031  19.978  38.836  1.00 20.34           C  
ATOM   1642  O   TYR H 211      10.807  19.862  38.814  1.00 20.61           O  
ATOM   1643  N   ASP H 212      12.680  20.264  39.984  1.00 38.02           N  
ATOM   1644  CA  ASP H 212      11.944  20.447  41.211  1.00 39.54           C  
ATOM   1645  CB  ASP H 212      12.696  19.927  42.449  1.00 39.63           C  
ATOM   1646  CG  ASP H 212      11.775  20.011  43.660  1.00 44.46           C  
ATOM   1647  OD1 ASP H 212      10.540  20.170  43.460  1.00 26.08           O  
ATOM   1648  OD2 ASP H 212      12.295  19.916  44.803  1.00 28.43           O1-
ATOM   1649  C   ASP H 212      11.712  21.910  41.410  1.00 40.09           C  
ATOM   1650  O   ASP H 212      12.621  22.644  41.790  1.00 40.41           O  
ATOM   1651  N   HIS H 213      10.468  22.362  41.167  1.00 41.27           N  
ATOM   1652  CA  HIS H 213      10.112  23.746  41.281  1.00 41.97           C  
ATOM   1653  ND1 HIS H 213       7.585  21.775  40.382  1.00 16.68           N  
ATOM   1654  CG  HIS H 213       7.686  22.983  41.041  1.00 49.30           C  
ATOM   1655  CB  HIS H 213       8.711  24.034  40.711  1.00 46.39           C  
ATOM   1656  NE2 HIS H 213       5.972  21.803  41.913  1.00 10.83           N  
ATOM   1657  CD2 HIS H 213       6.693  22.982  41.972  1.00 50.39           C  
ATOM   1658  CE1 HIS H 213       6.543  21.111  40.944  1.00 51.49           C  
ATOM   1659  C   HIS H 213      10.202  24.218  42.702  1.00 42.97           C  
ATOM   1660  O   HIS H 213      10.582  25.360  42.957  1.00 43.52           O  
ATOM   1661  N   TYR H 214       9.842  23.367  43.679  1.00 42.15           N  
ATOM   1662  CA  TYR H 214       9.876  23.829  45.036  1.00 42.37           C  
ATOM   1663  CB  TYR H 214       9.295  22.804  46.025  1.00 44.28           C  
ATOM   1664  CG  TYR H 214       7.860  22.592  45.654  1.00 46.67           C  
ATOM   1665  CD1 TYR H 214       6.899  23.536  45.945  1.00 48.38           C  
ATOM   1666  CD2 TYR H 214       7.471  21.432  45.019  1.00 49.80           C  
ATOM   1667  CE1 TYR H 214       5.580  23.332  45.605  1.00 49.55           C  
ATOM   1668  CE2 TYR H 214       6.153  21.220  44.676  1.00 50.38           C  
ATOM   1669  CZ  TYR H 214       5.205  22.172  44.969  1.00 51.58           C  
ATOM   1670  OH  TYR H 214       3.855  21.956  44.618  1.00 52.34           O  
ATOM   1671  C   TYR H 214      11.295  24.143  45.415  1.00 42.34           C  
ATOM   1672  O   TYR H 214      11.564  25.192  46.000  1.00 41.32           O  
ATOM   1673  N   SER H 215      12.237  23.232  45.097  1.00 41.08           N  
ATOM   1674  CA  SER H 215      13.632  23.421  45.395  1.00 41.12           C  
ATOM   1675  CB  SER H 215      14.439  22.112  45.315  1.00 53.55           C  
ATOM   1676  OG  SER H 215      14.375  21.571  44.004  1.00 12.36           O  
ATOM   1677  C   SER H 215      14.239  24.404  44.437  1.00 41.27           C  
ATOM   1678  O   SER H 215      15.253  25.029  44.744  1.00 42.01           O  
ATOM   1679  N   GLY H 216      13.652  24.567  43.238  1.00 40.39           N  
ATOM   1680  CA  GLY H 216      14.196  25.500  42.291  1.00 40.47           C  
ATOM   1681  C   GLY H 216      15.331  24.865  41.533  1.00 41.23           C  
ATOM   1682  O   GLY H 216      16.184  25.576  41.001  1.00 41.76           O  
ATOM   1683  N   SER H 217      15.396  23.513  41.473  1.00 40.03           N  
ATOM   1684  CA  SER H 217      16.463  22.875  40.743  1.00 39.57           C  
ATOM   1685  CB  SER H 217      17.743  22.734  41.576  1.00 38.69           C  
ATOM   1686  OG  SER H 217      18.752  22.101  40.809  1.00 17.42           O  
ATOM   1687  C   SER H 217      16.038  21.485  40.342  1.00 39.50           C  
ATOM   1688  O   SER H 217      15.071  20.948  40.878  1.00 39.25           O  
ATOM   1689  N   SER H 218      16.755  20.863  39.374  1.00 39.33           N  
ATOM   1690  CA  SER H 218      16.443  19.514  38.966  1.00 40.00           C  
ATOM   1691  CB  SER H 218      17.047  19.126  37.604  1.00 39.66           C  
ATOM   1692  OG  SER H 218      16.498  19.941  36.579  1.00 17.18           O  
ATOM   1693  C   SER H 218      17.019  18.595  39.997  1.00 40.58           C  
ATOM   1694  O   SER H 218      18.122  18.829  40.493  1.00 40.91           O  
ATOM   1695  N   ASP H 219      16.296  17.514  40.359  1.00 40.47           N  
ATOM   1696  CA  ASP H 219      16.857  16.673  41.378  1.00 41.46           C  
ATOM   1697  CB  ASP H 219      16.098  16.724  42.723  1.00 41.28           C  
ATOM   1698  CG  ASP H 219      14.610  16.473  42.557  1.00 45.05           C  
ATOM   1699  OD1 ASP H 219      14.166  15.992  41.480  1.00 43.87           O  
ATOM   1700  OD2 ASP H 219      13.890  16.805  43.535  1.00 46.52           O1-
ATOM   1701  C   ASP H 219      17.108  15.259  40.914  1.00 42.10           C  
ATOM   1702  O   ASP H 219      18.251  14.809  40.935  1.00 43.72           O  
ATOM   1703  N   TYR H 220      16.075  14.521  40.465  1.00 16.03           N  
ATOM   1704  CA  TYR H 220      16.215  13.147  40.045  1.00 15.93           C  
ATOM   1705  CB  TYR H 220      14.913  12.335  40.147  1.00 16.14           C  
ATOM   1706  CG  TYR H 220      14.714  11.797  41.520  1.00 19.83           C  
ATOM   1707  CD1 TYR H 220      15.306  10.596  41.831  1.00 22.44           C  
ATOM   1708  CD2 TYR H 220      13.947  12.434  42.471  1.00 21.21           C  
ATOM   1709  CE1 TYR H 220      15.152  10.032  43.071  1.00 24.15           C  
ATOM   1710  CE2 TYR H 220      13.791  11.870  43.720  1.00 24.54           C  
ATOM   1711  CZ  TYR H 220      14.394  10.672  44.015  1.00 25.31           C  
ATOM   1712  OH  TYR H 220      14.240  10.082  45.286  1.00 29.62           O  
ATOM   1713  C   TYR H 220      16.626  13.001  38.611  1.00 15.75           C  
ATOM   1714  O   TYR H 220      16.128  13.699  37.728  1.00 14.93           O  
ATOM   1715  N   TRP H 221      17.555  12.044  38.371  1.00 14.54           N  
ATOM   1716  CA  TRP H 221      18.059  11.690  37.068  1.00 15.64           C  
ATOM   1717  CB  TRP H 221      19.575  11.897  36.961  1.00 14.26           C  
ATOM   1718  CG  TRP H 221      19.982  13.341  37.101  1.00 14.41           C  
ATOM   1719  CD2 TRP H 221      20.627  14.116  36.077  1.00 14.01           C  
ATOM   1720  CD1 TRP H 221      19.844  14.167  38.179  1.00 14.30           C  
ATOM   1721  NE1 TRP H 221      20.347  15.417  37.885  1.00 14.78           N  
ATOM   1722  CE2 TRP H 221      20.836  15.396  36.594  1.00 15.34           C  
ATOM   1723  CE3 TRP H 221      21.018  13.783  34.811  1.00 14.18           C  
ATOM   1724  CZ2 TRP H 221      21.434  16.365  35.849  1.00 13.22           C  
ATOM   1725  CZ3 TRP H 221      21.617  14.770  34.060  1.00 13.56           C  
ATOM   1726  CH2 TRP H 221      21.818  16.037  34.570  1.00 15.89           C  
ATOM   1727  C   TRP H 221      17.807  10.219  36.895  1.00 15.93           C  
ATOM   1728  O   TRP H 221      17.759   9.482  37.877  1.00 16.92           O  
ATOM   1729  N   GLY H 222      17.611   9.755  35.641  1.00 17.49           N  
ATOM   1730  CA  GLY H 222      17.358   8.363  35.370  1.00 17.48           C  
ATOM   1731  C   GLY H 222      18.672   7.673  35.146  1.00 20.46           C  
ATOM   1732  O   GLY H 222      19.736   8.259  35.340  1.00 18.06           O  
ATOM   1733  N   GLN H 223      18.614   6.376  34.765  1.00 21.33           N  
ATOM   1734  CA  GLN H 223      19.776   5.569  34.488  1.00 22.92           C  
ATOM   1735  CB  GLN H 223      19.452   4.068  34.333  1.00 26.99           C  
ATOM   1736  CG  GLN H 223      19.119   3.360  35.652  1.00 37.13           C  
ATOM   1737  CD  GLN H 223      17.610   3.210  35.820  1.00 44.87           C  
ATOM   1738  OE1 GLN H 223      16.918   4.111  36.290  1.00 45.60           O  
ATOM   1739  NE2 GLN H 223      17.084   2.015  35.440  1.00 43.94           N  
ATOM   1740  C   GLN H 223      20.449   6.032  33.228  1.00 20.84           C  
ATOM   1741  O   GLN H 223      21.676   6.016  33.128  1.00 21.29           O  
ATOM   1742  N   GLY H 224      19.655   6.432  32.216  1.00 17.79           N  
ATOM   1743  CA  GLY H 224      20.210   6.923  30.984  1.00 16.98           C  
ATOM   1744  C   GLY H 224      20.154   5.851  29.934  1.00 16.29           C  
ATOM   1745  O   GLY H 224      20.227   4.660  30.230  1.00 16.54           O  
ATOM   1746  N   THR H 225      20.018   6.268  28.656  1.00 15.54           N  
ATOM   1747  CA  THR H 225      20.006   5.352  27.546  1.00 16.31           C  
ATOM   1748  CB  THR H 225      18.665   5.270  26.871  1.00 16.94           C  
ATOM   1749  OG1 THR H 225      18.669   4.249  25.885  1.00 19.83           O  
ATOM   1750  CG2 THR H 225      18.333   6.634  26.244  1.00 15.13           C  
ATOM   1751  C   THR H 225      21.016   5.866  26.558  1.00 15.92           C  
ATOM   1752  O   THR H 225      21.040   7.059  26.262  1.00 14.61           O  
ATOM   1753  N   THR H 226      21.863   4.978  25.992  1.00 16.10           N  
ATOM   1754  CA  THR H 226      22.918   5.458  25.135  1.00 16.21           C  
ATOM   1755  CB  THR H 226      24.214   4.701  25.238  1.00 17.55           C  
ATOM   1756  OG1 THR H 226      24.002   3.318  25.004  1.00 40.62           O  
ATOM   1757  CG2 THR H 226      24.843   4.943  26.612  1.00 38.72           C  
ATOM   1758  C   THR H 226      22.520   5.420  23.698  1.00 16.51           C  
ATOM   1759  O   THR H 226      21.985   4.432  23.198  1.00 17.02           O  
ATOM   1760  N   VAL H 227      22.795   6.538  22.998  1.00 15.65           N  
ATOM   1761  CA  VAL H 227      22.479   6.665  21.608  1.00 16.33           C  
ATOM   1762  CB  VAL H 227      21.645   7.881  21.313  1.00 16.62           C  
ATOM   1763  CG1 VAL H 227      21.468   8.009  19.796  1.00 15.72           C  
ATOM   1764  CG2 VAL H 227      20.317   7.777  22.083  1.00 16.37           C  
ATOM   1765  C   VAL H 227      23.766   6.839  20.871  1.00 16.69           C  
ATOM   1766  O   VAL H 227      24.603   7.662  21.243  1.00 16.94           O  
ATOM   1767  N   THR H 228      23.969   6.051  19.800  1.00 17.19           N  
ATOM   1768  CA  THR H 228      25.180   6.231  19.061  1.00 17.71           C  
ATOM   1769  CB  THR H 228      26.122   5.068  19.181  1.00 18.63           C  
ATOM   1770  OG1 THR H 228      27.413   5.439  18.727  1.00 18.76           O  
ATOM   1771  CG2 THR H 228      25.593   3.874  18.378  1.00 15.58           C  
ATOM   1772  C   THR H 228      24.814   6.459  17.626  1.00 18.37           C  
ATOM   1773  O   THR H 228      24.056   5.699  17.025  1.00 20.01           O  
ATOM   1774  N   VAL H 229      25.331   7.557  17.042  1.00 17.29           N  
ATOM   1775  CA  VAL H 229      25.015   7.851  15.675  1.00 18.12           C  
ATOM   1776  CB  VAL H 229      24.669   9.294  15.453  1.00 17.69           C  
ATOM   1777  CG1 VAL H 229      24.380   9.516  13.960  1.00 17.71           C  
ATOM   1778  CG2 VAL H 229      23.493   9.660  16.376  1.00 17.49           C  
ATOM   1779  C   VAL H 229      26.242   7.559  14.877  1.00 19.01           C  
ATOM   1780  O   VAL H 229      27.255   8.246  15.008  1.00 20.21           O  
ATOM   1781  N   SER H 230      26.184   6.517  14.026  1.00 19.01           N  
ATOM   1782  CA  SER H 230      27.337   6.188  13.242  1.00 17.68           C  
ATOM   1783  CB  SER H 230      28.333   5.262  13.960  1.00 16.83           C  
ATOM   1784  OG  SER H 230      27.741   3.994  14.194  1.00 19.16           O  
ATOM   1785  C   SER H 230      26.872   5.465  12.023  1.00 19.37           C  
ATOM   1786  O   SER H 230      25.760   4.942  11.980  1.00 18.66           O  
ATOM   1787  N   SER H 231      27.731   5.424  10.987  1.00 19.39           N  
ATOM   1788  CA  SER H 231      27.369   4.750   9.778  1.00 21.90           C  
ATOM   1789  CB  SER H 231      28.283   5.103   8.595  1.00 23.22           C  
ATOM   1790  OG  SER H 231      27.861   4.406   7.435  1.00 31.44           O  
ATOM   1791  C   SER H 231      27.488   3.259  10.035  1.00 22.00           C  
ATOM   1792  O   SER H 231      28.234   2.592   9.269  1.00 23.62           O  
ATOM   1793  OXT SER H 231      26.840   2.763  10.995  1.00  0.00           O1-
TER    1794      SER H 231 
CONECT  164  712
CONECT  712  164
CONECT 1017 1610
CONECT 1610 1017
END
