# Supplementary material for: Fully automated antibody structure prediction using BIOVIA tools: Validation study
Source: PLoS One. 2017 May 18;12(5):e0177923. doi: 10.1371/journal.pone.0177923 (PMC5436848; doi:10.1371/journal.pone.0177923)
Supplement: S3 Dataset — Predicted structures using the Top5 framework method, Chothia CDR definition with canonical filtering, using up to 5 CDR templates rather than the default 3, and generating 10 CDR models. (ZIP) [file pone.0177923.s005.zip › 4OQT_LH_FV_FinalModel.pdb]

REMARK   Accelrys Discovery Studio PDB file
REMARK   Created:  2015-11-30T22:16:30Z
SSBOND   1 CYS L   23    CYS L   88                                     
SSBOND   2 CYS H  130    CYS H  204                                     
ATOM      1  N   ASP L   1      24.294  32.589  26.648  1.00 45.79           N1+
ATOM      2  CA  ASP L   1      24.768  31.511  27.539  1.00 44.54           C  
ATOM      3  CB  ASP L   1      25.363  30.347  26.729  1.00 43.78           C  
ATOM      4  CG  ASP L   1      24.237  29.679  25.953  1.00 47.04           C  
ATOM      5  OD1 ASP L   1      23.085  30.181  26.032  1.00 30.29           O  
ATOM      6  OD2 ASP L   1      24.516  28.659  25.267  1.00 28.64           O1-
ATOM      7  C   ASP L   1      25.817  32.003  28.479  1.00 43.65           C  
ATOM      8  O   ASP L   1      26.526  32.971  28.208  1.00 44.12           O  
ATOM      9  N   ILE L   2      25.926  31.333  29.638  1.00 40.73           N  
ATOM     10  CA  ILE L   2      26.885  31.708  30.625  1.00 38.77           C  
ATOM     11  CB  ILE L   2      26.245  32.032  31.947  1.00 38.80           C  
ATOM     12  CG1 ILE L   2      25.320  33.253  31.783  1.00 36.82           C  
ATOM     13  CG2 ILE L   2      27.346  32.220  33.002  1.00 34.09           C  
ATOM     14  CD1 ILE L   2      24.452  33.548  33.006  1.00 39.26           C  
ATOM     15  C   ILE L   2      27.807  30.548  30.792  1.00 38.84           C  
ATOM     16  O   ILE L   2      27.371  29.428  31.060  1.00 38.84           O  
ATOM     17  N   GLN L   3      29.122  30.782  30.609  1.00 36.45           N  
ATOM     18  CA  GLN L   3      30.026  29.684  30.740  1.00 36.48           C  
ATOM     19  CB  GLN L   3      31.258  29.735  29.815  1.00 38.02           C  
ATOM     20  CG  GLN L   3      30.891  29.484  28.348  1.00  0.00           C  
ATOM     21  CD  GLN L   3      32.170  29.319  27.539  1.00  0.00           C  
ATOM     22  OE1 GLN L   3      33.117  28.664  27.974  1.00  0.00           O  
ATOM     23  NE2 GLN L   3      32.202  29.926  26.323  1.00  0.00           N  
ATOM     24  C   GLN L   3      30.464  29.570  32.159  1.00 36.01           C  
ATOM     25  O   GLN L   3      30.657  30.561  32.861  1.00 36.38           O  
ATOM     26  N   MET L   4      30.609  28.314  32.615  1.00 33.13           N  
ATOM     27  CA  MET L   4      30.996  28.067  33.966  1.00 32.11           C  
ATOM     28  CB  MET L   4      29.986  27.177  34.698  1.00 31.65           C  
ATOM     29  CG  MET L   4      28.570  27.749  34.630  1.00 30.66           C  
ATOM     30  SD  MET L   4      27.318  26.755  35.485  1.00  0.00           S  
ATOM     31  CE  MET L   4      27.818  27.364  37.118  1.00  0.00           C  
ATOM     32  C   MET L   4      32.298  27.338  33.912  1.00 34.27           C  
ATOM     33  O   MET L   4      32.430  26.323  33.229  1.00 32.51           O  
ATOM     34  N   THR L   5      33.305  27.844  34.643  1.00 32.93           N  
ATOM     35  CA  THR L   5      34.589  27.214  34.596  1.00 34.50           C  
ATOM     36  CB  THR L   5      35.683  28.167  34.215  1.00 35.16           C  
ATOM     37  OG1 THR L   5      36.888  27.457  33.996  1.00 38.42           O  
ATOM     38  CG2 THR L   5      35.873  29.207  35.332  1.00 34.79           C  
ATOM     39  C   THR L   5      34.893  26.657  35.952  1.00 32.35           C  
ATOM     40  O   THR L   5      34.734  27.328  36.968  1.00 33.86           O  
ATOM     41  N   GLN L   6      35.344  25.389  36.005  1.00 30.93           N  
ATOM     42  CA  GLN L   6      35.631  24.799  37.278  1.00 30.28           C  
ATOM     43  CB  GLN L   6      34.905  23.470  37.542  1.00 31.04           C  
ATOM     44  CG  GLN L   6      33.390  23.626  37.688  1.00 28.76           C  
ATOM     45  CD  GLN L   6      32.820  22.266  38.055  1.00 28.46           C  
ATOM     46  OE1 GLN L   6      32.195  21.595  37.237  1.00 26.87           O  
ATOM     47  NE2 GLN L   6      33.051  21.841  39.327  1.00 24.85           N  
ATOM     48  C   GLN L   6      37.095  24.539  37.388  1.00 33.80           C  
ATOM     49  O   GLN L   6      37.763  24.191  36.415  1.00 33.85           O  
ATOM     50  N   SER L   7      37.635  24.742  38.604  1.00 33.84           N  
ATOM     51  CA  SER L   7      39.021  24.479  38.838  1.00 37.04           C  
ATOM     52  CB  SER L   7      39.905  25.739  38.768  1.00 37.68           C  
ATOM     53  OG  SER L   7      39.531  26.662  39.780  1.00 45.17           O  
ATOM     54  C   SER L   7      39.136  23.899  40.214  1.00 37.67           C  
ATOM     55  O   SER L   7      38.330  24.196  41.093  1.00 35.62           O  
ATOM     56  N   PRO L   8      40.098  23.039  40.422  1.00 36.75           N  
ATOM     57  CA  PRO L   8      40.985  22.602  39.380  1.00 33.94           C  
ATOM     58  CD  PRO L   8      40.703  22.904  41.739  1.00 35.03           C  
ATOM     59  CB  PRO L   8      42.271  22.148  40.072  1.00 36.37           C  
ATOM     60  CG  PRO L   8      41.861  21.914  41.534  1.00 36.19           C  
ATOM     61  C   PRO L   8      40.326  21.506  38.607  1.00 33.54           C  
ATOM     62  O   PRO L   8      39.290  21.005  39.044  1.00 32.90           O  
ATOM     63  N   ALA L   9      40.900  21.130  37.450  1.00 33.31           N  
ATOM     64  CA  ALA L   9      40.329  20.066  36.682  1.00 33.60           C  
ATOM     65  CB  ALA L   9      41.102  19.799  35.378  1.00 36.21           C  
ATOM     66  C   ALA L   9      40.383  18.817  37.506  1.00 33.52           C  
ATOM     67  O   ALA L   9      39.398  18.086  37.596  1.00 32.68           O  
ATOM     68  N   THR L  10      41.535  18.545  38.153  1.00 33.13           N  
ATOM     69  CA  THR L  10      41.634  17.356  38.954  1.00 32.06           C  
ATOM     70  CB  THR L  10      42.566  16.320  38.395  1.00 36.20           C  
ATOM     71  OG1 THR L  10      42.144  15.917  37.103  1.00 39.71           O  
ATOM     72  CG2 THR L  10      42.566  15.111  39.342  1.00 35.92           C  
ATOM     73  C   THR L  10      42.174  17.725  40.298  1.00 34.53           C  
ATOM     74  O   THR L  10      43.026  18.603  40.422  1.00 34.25           O  
ATOM     75  N   LEU L  11      41.670  17.057  41.355  1.00 32.99           N  
ATOM     76  CA  LEU L  11      42.159  17.334  42.672  1.00 32.49           C  
ATOM     77  CB  LEU L  11      41.105  18.029  43.554  1.00 32.93           C  
ATOM     78  CG  LEU L  11      41.641  18.572  44.890  1.00 37.76           C  
ATOM     79  CD1 LEU L  11      42.728  19.637  44.662  1.00 34.14           C  
ATOM     80  CD2 LEU L  11      40.493  19.100  45.765  1.00 36.84           C  
ATOM     81  C   LEU L  11      42.527  16.012  43.277  1.00 33.27           C  
ATOM     82  O   LEU L  11      41.709  15.094  43.328  1.00 32.91           O  
ATOM     83  N   SER L  12      43.785  15.866  43.741  1.00 33.03           N  
ATOM     84  CA  SER L  12      44.182  14.610  44.312  1.00 33.58           C  
ATOM     85  CB  SER L  12      45.476  14.051  43.700  1.00 34.31           C  
ATOM     86  OG  SER L  12      46.519  15.004  43.819  1.00 35.55           O  
ATOM     87  C   SER L  12      44.380  14.810  45.782  1.00 34.97           C  
ATOM     88  O   SER L  12      45.226  15.597  46.208  1.00 35.29           O  
ATOM     89  N   LEU L  13      43.595  14.077  46.602  1.00 32.17           N  
ATOM     90  CA  LEU L  13      43.635  14.268  48.020  1.00 33.38           C  
ATOM     91  CB  LEU L  13      42.494  15.168  48.532  1.00 32.42           C  
ATOM     92  CG  LEU L  13      42.579  16.632  48.047  1.00 35.04           C  
ATOM     93  CD1 LEU L  13      41.408  17.474  48.574  1.00 34.77           C  
ATOM     94  CD2 LEU L  13      43.937  17.261  48.399  1.00 36.40           C  
ATOM     95  C   LEU L  13      43.500  12.941  48.701  1.00 33.83           C  
ATOM     96  O   LEU L  13      43.297  11.907  48.066  1.00 34.96           O  
ATOM     97  N   SER L  14      43.623  12.966  50.041  1.00 34.40           N  
ATOM     98  CA  SER L  14      43.542  11.790  50.854  1.00 33.52           C  
ATOM     99  CB  SER L  14      44.746  11.669  51.807  1.00 39.22           C  
ATOM    100  OG  SER L  14      44.795  10.390  52.416  1.00 40.63           O  
ATOM    101  C   SER L  14      42.288  11.907  51.679  1.00 33.32           C  
ATOM    102  O   SER L  14      41.697  12.974  51.814  1.00 34.46           O  
ATOM    103  N   PRO L  15      41.892  10.797  52.234  1.00 34.20           N  
ATOM    104  CA  PRO L  15      40.671  10.699  53.002  1.00 34.77           C  
ATOM    105  CD  PRO L  15      42.199   9.542  51.563  1.00 34.83           C  
ATOM    106  CB  PRO L  15      40.417   9.203  53.166  1.00 34.77           C  
ATOM    107  CG  PRO L  15      41.052   8.585  51.912  1.00 36.67           C  
ATOM    108  C   PRO L  15      40.552  11.449  54.306  1.00 37.86           C  
ATOM    109  O   PRO L  15      39.621  11.202  55.051  1.00 37.00           O  
ATOM    110  N   GLY L  16      41.540  12.167  54.805  1.00 35.41           N  
ATOM    111  CA  GLY L  16      41.227  13.003  55.936  1.00 36.50           C  
ATOM    112  C   GLY L  16      40.888  14.387  55.505  1.00 37.90           C  
ATOM    113  O   GLY L  16      40.155  15.121  56.167  1.00 40.40           O  
ATOM    114  N   GLU L  17      41.514  14.763  54.380  1.00 36.25           N  
ATOM    115  CA  GLU L  17      41.681  16.106  53.914  1.00 36.45           C  
ATOM    116  CB  GLU L  17      42.686  16.178  52.755  1.00 39.33           C  
ATOM    117  CG  GLU L  17      44.062  15.662  53.180  1.00 42.83           C  
ATOM    118  CD  GLU L  17      44.959  15.570  51.957  1.00 46.37           C  
ATOM    119  OE1 GLU L  17      44.827  16.437  51.052  1.00 50.10           O  
ATOM    120  OE2 GLU L  17      45.789  14.625  51.909  1.00 48.92           O1-
ATOM    121  C   GLU L  17      40.430  16.796  53.500  1.00 37.66           C  
ATOM    122  O   GLU L  17      39.399  16.193  53.207  1.00 37.45           O  
ATOM    123  N   ARG L  18      40.519  18.142  53.542  1.00 38.61           N  
ATOM    124  CA  ARG L  18      39.471  19.017  53.120  1.00 37.54           C  
ATOM    125  CB  ARG L  18      39.529  20.410  53.775  0.99 37.77           C  
ATOM    126  CG  ARG L  18      38.477  21.376  53.225  1.00 39.70           C  
ATOM    127  CD  ARG L  18      38.680  22.834  53.648  1.00 44.50           C  
ATOM    128  NE  ARG L  18      38.257  22.963  55.069  0.88 48.44           N  
ATOM    129  CZ  ARG L  18      37.932  24.192  55.564  0.95 49.41           C  
ATOM    130  NH1 ARG L  18      38.035  25.298  54.771  0.95 47.65           N1+
ATOM    131  NH2 ARG L  18      37.498  24.318  56.850  0.95 48.63           N  
ATOM    132  C   ARG L  18      39.621  19.222  51.646  1.00 37.51           C  
ATOM    133  O   ARG L  18      40.735  19.312  51.130  1.00 37.04           O  
ATOM    134  N   ALA L  19      38.488  19.298  50.923  1.00 35.49           N  
ATOM    135  CA  ALA L  19      38.557  19.519  49.509  1.00 33.63           C  
ATOM    136  CB  ALA L  19      37.898  18.401  48.684  1.00 33.39           C  
ATOM    137  C   ALA L  19      37.814  20.783  49.218  1.00 32.89           C  
ATOM    138  O   ALA L  19      36.744  21.022  49.776  1.00 33.23           O  
ATOM    139  N   THR L  20      38.388  21.641  48.349  1.00 32.38           N  
ATOM    140  CA  THR L  20      37.712  22.852  47.992  1.00 33.63           C  
ATOM    141  CB  THR L  20      38.420  24.094  48.443  1.00 35.91           C  
ATOM    142  OG1 THR L  20      38.606  24.059  49.850  1.00 38.08           O  
ATOM    143  CG2 THR L  20      37.565  25.316  48.065  1.00 35.25           C  
ATOM    144  C   THR L  20      37.629  22.902  46.497  1.00 35.41           C  
ATOM    145  O   THR L  20      38.648  22.892  45.809  1.00 33.83           O  
ATOM    146  N   LEU L  21      36.397  22.967  45.952  1.00 32.68           N  
ATOM    147  CA  LEU L  21      36.236  23.011  44.524  1.00 32.81           C  
ATOM    148  CB  LEU L  21      35.280  21.939  43.972  1.00 31.30           C  
ATOM    149  CG  LEU L  21      35.795  20.502  44.180  1.00 33.07           C  
ATOM    150  CD1 LEU L  21      35.911  20.160  45.673  1.00 35.02           C  
ATOM    151  CD2 LEU L  21      34.949  19.483  43.406  1.00 31.87           C  
ATOM    152  C   LEU L  21      35.677  24.351  44.153  1.00 32.08           C  
ATOM    153  O   LEU L  21      34.846  24.905  44.869  1.00 32.16           O  
ATOM    154  N   SER L  22      36.120  24.908  43.004  1.00 31.55           N  
ATOM    155  CA  SER L  22      35.678  26.221  42.627  1.00 32.80           C  
ATOM    156  CB  SER L  22      36.816  27.245  42.444  1.00 33.56           C  
ATOM    157  OG  SER L  22      37.376  27.603  43.699  1.00 41.23           O  
ATOM    158  C   SER L  22      34.929  26.195  41.328  1.00 33.06           C  
ATOM    159  O   SER L  22      35.173  25.367  40.452  1.00 31.07           O  
ATOM    160  N   CYS L  23      33.960  27.124  41.194  1.00 31.53           N  
ATOM    161  CA  CYS L  23      33.197  27.267  39.987  1.00 32.30           C  
ATOM    162  CB  CYS L  23      31.774  26.653  40.100  1.00 33.64           C  
ATOM    163  SG  CYS L  23      30.754  26.777  38.592  1.00 38.09           S  
ATOM    164  C   CYS L  23      33.111  28.741  39.734  1.00 34.78           C  
ATOM    165  O   CYS L  23      32.718  29.513  40.609  1.00 34.17           O  
ATOM    166  N   ARG L  24      33.510  29.177  38.521  1.00 34.47           N  
ATOM    167  CA  ARG L  24      33.493  30.579  38.215  1.00 34.87           C  
ATOM    168  CB  ARG L  24      34.894  31.113  37.884  1.00 41.65           C  
ATOM    169  CG  ARG L  24      34.929  32.598  37.551  1.00 47.14           C  
ATOM    170  CD  ARG L  24      36.347  33.146  37.417  1.00 54.85           C  
ATOM    171  NE  ARG L  24      36.230  34.436  36.690  1.00 62.14           N  
ATOM    172  CZ  ARG L  24      37.061  34.691  35.639  1.00 65.84           C  
ATOM    173  NH1 ARG L  24      38.043  33.801  35.312  1.00 67.51           N1+
ATOM    174  NH2 ARG L  24      36.908  35.840  34.918  1.00 66.14           N  
ATOM    175  C   ARG L  24      32.587  30.787  37.038  1.00 34.71           C  
ATOM    176  O   ARG L  24      32.636  30.041  36.062  1.00 35.84           O  
ATOM    177  N   ALA L  25      31.731  31.828  37.113  1.00 34.06           N  
ATOM    178  CA  ALA L  25      30.763  32.107  36.087  1.00 34.19           C  
ATOM    179  CB  ALA L  25      29.379  32.492  36.642  1.00 32.74           C  
ATOM    180  C   ALA L  25      31.251  33.262  35.272  1.00 33.14           C  
ATOM    181  O   ALA L  25      31.949  34.141  35.772  1.00 35.75           O  
ATOM    182  N   SER L  26      30.871  33.296  33.972  1.00 40.75           N  
ATOM    183  CA  SER L  26      31.241  34.338  33.047  1.00 40.74           C  
ATOM    184  CB  SER L  26      30.856  34.005  31.594  1.00 40.36           C  
ATOM    185  OG  SER L  26      31.248  35.069  30.739  1.00 39.71           O  
ATOM    186  C   SER L  26      30.535  35.611  33.414  1.00 41.11           C  
ATOM    187  O   SER L  26      31.057  36.703  33.186  1.00 41.20           O  
ATOM    188  N   GLN L  27      29.309  35.491  33.967  1.00 41.22           N  
ATOM    189  CA  GLN L  27      28.520  36.626  34.361  1.00 41.21           C  
ATOM    190  CB  GLN L  27      27.265  36.830  33.505  1.00 41.74           C  
ATOM    191  CG  GLN L  27      27.550  37.181  32.051  1.00 42.62           C  
ATOM    192  CD  GLN L  27      26.208  37.261  31.343  1.00 43.99           C  
ATOM    193  OE1 GLN L  27      25.194  36.776  31.844  1.00 45.35           O  
ATOM    194  NE2 GLN L  27      26.198  37.889  30.138  1.00 43.53           N  
ATOM    195  C   GLN L  27      27.999  36.320  35.724  1.00 40.66           C  
ATOM    196  O   GLN L  27      28.190  35.213  36.222  1.00 40.67           O  
ATOM    197  N   SER L  28      27.341  37.300  36.380  1.00 39.73           N  
ATOM    198  CA  SER L  28      26.823  37.017  37.689  1.00 38.98           C  
ATOM    199  CB  SER L  28      26.444  38.260  38.511  1.00 39.05           C  
ATOM    200  OG  SER L  28      25.939  37.866  39.779  1.00 38.69           O  
ATOM    201  C   SER L  28      25.598  36.174  37.563  1.00 38.63           C  
ATOM    202  O   SER L  28      24.643  36.520  36.868  1.00 38.86           O  
ATOM    203  N   VAL L  29      25.664  34.983  38.177  1.00 37.77           N  
ATOM    204  CA  VAL L  29      24.596  34.037  38.295  1.00 36.70           C  
ATOM    205  CB  VAL L  29      25.061  32.617  38.348  1.00 36.41           C  
ATOM    206  CG1 VAL L  29      25.807  32.319  37.038  1.00 36.31           C  
ATOM    207  CG2 VAL L  29      25.909  32.411  39.601  1.00 36.60           C  
ATOM    208  C   VAL L  29      23.768  34.329  39.505  1.00 36.06           C  
ATOM    209  O   VAL L  29      22.727  33.702  39.703  1.00 35.46           O  
ATOM    210  N   SER L  30      24.284  35.167  40.428  1.00 35.77           N  
ATOM    211  CA  SER L  30      23.555  35.479  41.621  1.00 36.12           C  
ATOM    212  CB  SER L  30      22.051  35.741  41.391  1.00 36.16           C  
ATOM    213  OG  SER L  30      21.404  36.116  42.597  1.00 37.64           O  
ATOM    214  C   SER L  30      23.760  34.310  42.529  1.00 36.02           C  
ATOM    215  O   SER L  30      24.876  33.803  42.641  1.00 36.29           O  
ATOM    216  N   SER L  31      22.720  33.923  43.288  1.00 35.94           N  
ATOM    217  CA  SER L  31      22.778  32.781  44.155  1.00 35.79           C  
ATOM    218  CB  SER L  31      21.966  32.958  45.452  1.00 35.73           C  
ATOM    219  OG  SER L  31      20.579  33.054  45.169  1.00 36.92           O  
ATOM    220  C   SER L  31      22.312  31.524  43.469  1.00 35.83           C  
ATOM    221  O   SER L  31      22.176  30.498  44.132  1.00 36.39           O  
ATOM    222  N   TYR L  32      22.036  31.532  42.146  1.00 35.56           N  
ATOM    223  CA  TYR L  32      21.433  30.350  41.583  1.00 35.42           C  
ATOM    224  CB  TYR L  32      20.534  30.669  40.376  1.00 36.84           C  
ATOM    225  CG  TYR L  32      19.462  31.610  40.808  1.00 38.42           C  
ATOM    226  CD1 TYR L  32      18.349  31.154  41.471  1.00 39.01           C  
ATOM    227  CD2 TYR L  32      19.575  32.954  40.540  1.00 38.55           C  
ATOM    228  CE1 TYR L  32      17.366  32.034  41.865  1.00 39.67           C  
ATOM    229  CE2 TYR L  32      18.598  33.838  40.931  1.00 39.22           C  
ATOM    230  CZ  TYR L  32      17.491  33.377  41.598  1.00 39.84           C  
ATOM    231  OH  TYR L  32      16.484  34.281  42.003  1.00 41.25           O  
ATOM    232  C   TYR L  32      22.471  29.403  41.044  1.00 34.23           C  
ATOM    233  O   TYR L  32      22.631  29.262  39.834  1.00 34.16           O  
ATOM    234  N   LEU L  33      23.151  28.654  41.929  1.00 31.25           N  
ATOM    235  CA  LEU L  33      24.156  27.721  41.495  1.00 31.42           C  
ATOM    236  CB  LEU L  33      25.585  28.174  41.812  1.00 31.52           C  
ATOM    237  CG  LEU L  33      26.621  27.150  41.331  1.00 31.29           C  
ATOM    238  CD1 LEU L  33      26.643  27.095  39.802  1.00 29.67           C  
ATOM    239  CD2 LEU L  33      28.006  27.389  41.937  1.00 30.92           C  
ATOM    240  C   LEU L  33      23.984  26.420  42.231  1.00 30.36           C  
ATOM    241  O   LEU L  33      23.740  26.408  43.436  1.00 31.35           O  
ATOM    242  N   ALA L  34      24.153  25.278  41.525  1.00 29.31           N  
ATOM    243  CA  ALA L  34      23.986  23.994  42.156  1.00 26.38           C  
ATOM    244  CB  ALA L  34      22.778  23.203  41.623  1.00 26.24           C  
ATOM    245  C   ALA L  34      25.205  23.141  41.925  1.00 27.67           C  
ATOM    246  O   ALA L  34      25.980  23.373  40.997  1.00 27.57           O  
ATOM    247  N   TRP L  35      25.414  22.134  42.804  1.00 26.52           N  
ATOM    248  CA  TRP L  35      26.531  21.231  42.683  1.00 26.20           C  
ATOM    249  CB  TRP L  35      27.491  21.301  43.884  1.00 25.96           C  
ATOM    250  CG  TRP L  35      28.244  22.604  43.971  1.00 26.54           C  
ATOM    251  CD2 TRP L  35      29.534  22.820  43.377  1.00 26.45           C  
ATOM    252  CD1 TRP L  35      27.894  23.775  44.575  1.00 26.35           C  
ATOM    253  NE1 TRP L  35      28.884  24.711  44.392  1.00 25.29           N  
ATOM    254  CE2 TRP L  35      29.899  24.137  43.656  1.00 25.37           C  
ATOM    255  CE3 TRP L  35      30.344  21.991  42.657  1.00 25.78           C  
ATOM    256  CZ2 TRP L  35      31.088  24.646  43.215  1.00 25.84           C  
ATOM    257  CZ3 TRP L  35      31.542  22.508  42.217  1.00 27.41           C  
ATOM    258  CH2 TRP L  35      31.907  23.809  42.490  1.00 26.71           C  
ATOM    259  C   TRP L  35      26.029  19.815  42.598  1.00 26.60           C  
ATOM    260  O   TRP L  35      25.084  19.438  43.290  1.00 27.01           O  
ATOM    261  N   TYR L  36      26.678  18.988  41.742  1.00 25.70           N  
ATOM    262  CA  TYR L  36      26.283  17.613  41.535  1.00 24.64           C  
ATOM    263  CB  TYR L  36      25.745  17.323  40.122  1.00 25.09           C  
ATOM    264  CG  TYR L  36      24.497  18.100  39.874  1.00 25.51           C  
ATOM    265  CD1 TYR L  36      24.558  19.374  39.368  1.00 26.98           C  
ATOM    266  CD2 TYR L  36      23.261  17.559  40.137  1.00 23.74           C  
ATOM    267  CE1 TYR L  36      23.405  20.088  39.131  1.00 26.84           C  
ATOM    268  CE2 TYR L  36      22.106  18.268  39.902  1.00 24.82           C  
ATOM    269  CZ  TYR L  36      22.175  19.537  39.394  1.00 25.69           C  
ATOM    270  OH  TYR L  36      20.992  20.266  39.151  1.00 26.84           O  
ATOM    271  C   TYR L  36      27.478  16.705  41.687  1.00 25.20           C  
ATOM    272  O   TYR L  36      28.611  17.086  41.392  1.00 26.15           O  
ATOM    273  N   GLN L  37      27.234  15.459  42.157  1.00 26.34           N  
ATOM    274  CA  GLN L  37      28.254  14.450  42.318  1.00 27.19           C  
ATOM    275  CB  GLN L  37      28.223  13.772  43.702  1.00 28.07           C  
ATOM    276  CG  GLN L  37      29.246  12.644  43.866  1.00 30.03           C  
ATOM    277  CD  GLN L  37      28.856  11.820  45.088  1.00 30.43           C  
ATOM    278  OE1 GLN L  37      27.925  11.016  45.035  1.00 30.08           O  
ATOM    279  NE2 GLN L  37      29.583  12.022  46.219  1.00 29.39           N  
ATOM    280  C   GLN L  37      27.955  13.351  41.341  1.00 26.42           C  
ATOM    281  O   GLN L  37      26.801  12.944  41.196  1.00 26.94           O  
ATOM    282  N   GLN L  38      28.979  12.841  40.625  1.00 26.25           N  
ATOM    283  CA  GLN L  38      28.706  11.751  39.726  1.00 28.71           C  
ATOM    284  CB  GLN L  38      28.567  12.168  38.248  1.00 25.87           C  
ATOM    285  CG  GLN L  38      28.229  10.994  37.323  1.00 25.92           C  
ATOM    286  CD  GLN L  38      28.093  11.506  35.895  1.00 25.31           C  
ATOM    287  OE1 GLN L  38      28.731  12.482  35.507  1.00 26.37           O  
ATOM    288  NE2 GLN L  38      27.233  10.832  35.086  1.00 25.24           N  
ATOM    289  C   GLN L  38      29.806  10.733  39.794  1.00 27.72           C  
ATOM    290  O   GLN L  38      30.985  11.050  39.657  1.00 29.37           O  
ATOM    291  N   LYS L  39      29.423   9.458  40.007  1.00 28.97           N  
ATOM    292  CA  LYS L  39      30.348   8.358  40.041  1.00 33.23           C  
ATOM    293  CB  LYS L  39      29.973   7.295  41.086  1.00 32.16           C  
ATOM    294  CG  LYS L  39      30.204   7.797  42.509  1.00 34.08           C  
ATOM    295  CD  LYS L  39      29.612   6.901  43.594  1.00 34.90           C  
ATOM    296  CE  LYS L  39      29.988   7.349  45.006  1.00 36.91           C  
ATOM    297  NZ  LYS L  39      29.492   6.370  45.998  1.00 36.32           N1+
ATOM    298  C   LYS L  39      30.343   7.742  38.671  1.00 34.85           C  
ATOM    299  O   LYS L  39      29.372   7.884  37.930  1.00 33.47           O  
ATOM    300  N   PRO L  40      31.398   7.047  38.315  1.00 34.97           N  
ATOM    301  CA  PRO L  40      31.587   6.571  36.967  1.00 36.62           C  
ATOM    302  CD  PRO L  40      32.169   6.276  39.278  1.00 35.90           C  
ATOM    303  CB  PRO L  40      32.779   5.614  37.033  1.00 38.28           C  
ATOM    304  CG  PRO L  40      32.743   5.096  38.482  1.00 36.73           C  
ATOM    305  C   PRO L  40      30.409   5.973  36.259  1.00 38.12           C  
ATOM    306  O   PRO L  40      30.023   6.514  35.227  1.00 37.94           O  
ATOM    307  N   GLY L  41      29.842   4.865  36.754  1.00 37.90           N  
ATOM    308  CA  GLY L  41      28.732   4.195  36.132  1.00 39.70           C  
ATOM    309  C   GLY L  41      27.436   4.917  36.312  1.00 41.52           C  
ATOM    310  O   GLY L  41      26.543   4.787  35.478  1.00 44.23           O  
ATOM    311  N   GLN L  42      27.281   5.658  37.429  1.00 38.17           N  
ATOM    312  CA  GLN L  42      25.979   6.130  37.811  1.00 38.63           C  
ATOM    313  CB  GLN L  42      25.757   6.143  39.329  1.00 39.04           C  
ATOM    314  CG  GLN L  42      26.016   4.792  39.991  1.00 41.54           C  
ATOM    315  CD  GLN L  42      27.489   4.763  40.361  1.00 46.57           C  
ATOM    316  OE1 GLN L  42      28.321   4.209  39.646  1.00 48.30           O  
ATOM    317  NE2 GLN L  42      27.820   5.400  41.516  1.00 51.41           N  
ATOM    318  C   GLN L  42      25.641   7.505  37.335  1.00 36.58           C  
ATOM    319  O   GLN L  42      26.435   8.211  36.714  1.00 37.05           O  
ATOM    320  N   ALA L  43      24.372   7.877  37.611  1.00 36.16           N  
ATOM    321  CA  ALA L  43      23.801   9.151  37.288  1.00 36.16           C  
ATOM    322  CB  ALA L  43      22.264   9.142  37.238  1.00 34.68           C  
ATOM    323  C   ALA L  43      24.214  10.134  38.341  1.00 35.07           C  
ATOM    324  O   ALA L  43      24.658   9.760  39.425  1.00 34.95           O  
ATOM    325  N   PRO L  44      24.069  11.396  38.023  1.00 33.14           N  
ATOM    326  CA  PRO L  44      24.455  12.443  38.923  1.00 32.50           C  
ATOM    327  CD  PRO L  44      24.127  11.826  36.634  1.00 31.43           C  
ATOM    328  CB  PRO L  44      24.442  13.731  38.105  1.00 32.44           C  
ATOM    329  CG  PRO L  44      24.697  13.254  36.667  1.00 31.53           C  
ATOM    330  C   PRO L  44      23.543  12.516  40.099  1.00 32.06           C  
ATOM    331  O   PRO L  44      22.417  12.026  40.014  1.00 31.80           O  
ATOM    332  N   ARG L  45      24.031  13.093  41.216  1.00 30.59           N  
ATOM    333  CA  ARG L  45      23.207  13.280  42.373  1.00 32.59           C  
ATOM    334  CB  ARG L  45      23.571  12.381  43.564  1.00 34.98           C  
ATOM    335  CG  ARG L  45      22.508  12.415  44.664  1.00 39.08           C  
ATOM    336  CD  ARG L  45      22.802  11.478  45.834  1.00 44.40           C  
ATOM    337  NE  ARG L  45      23.622  12.238  46.815  1.00 49.36           N  
ATOM    338  CZ  ARG L  45      24.393  11.569  47.718  1.00 51.04           C  
ATOM    339  NH1 ARG L  45      24.461  10.208  47.677  1.00 52.40           N1+
ATOM    340  NH2 ARG L  45      25.099  12.263  48.657  1.00 52.37           N  
ATOM    341  C   ARG L  45      23.373  14.710  42.803  1.00 32.39           C  
ATOM    342  O   ARG L  45      24.460  15.276  42.702  1.00 31.10           O  
ATOM    343  N   LEU L  46      22.289  15.325  43.319  1.00 29.80           N  
ATOM    344  CA  LEU L  46      22.275  16.733  43.652  1.00 30.91           C  
ATOM    345  CB  LEU L  46      20.834  17.299  43.671  1.00 30.14           C  
ATOM    346  CG  LEU L  46      20.658  18.837  43.676  1.00 30.58           C  
ATOM    347  CD1 LEU L  46      21.506  19.544  44.738  1.00 29.32           C  
ATOM    348  CD2 LEU L  46      20.789  19.434  42.269  1.00 30.64           C  
ATOM    349  C   LEU L  46      22.801  16.924  45.051  1.00 30.24           C  
ATOM    350  O   LEU L  46      22.214  16.413  46.001  1.00 31.03           O  
ATOM    351  N   LEU L  47      23.986  17.565  45.204  1.00 29.64           N  
ATOM    352  CA  LEU L  47      24.540  17.920  46.489  1.00 30.27           C  
ATOM    353  CB  LEU L  47      26.062  18.106  46.403  1.00 31.32           C  
ATOM    354  CG  LEU L  47      26.814  16.823  46.009  1.00 32.21           C  
ATOM    355  CD1 LEU L  47      28.327  17.073  45.938  1.00 30.90           C  
ATOM    356  CD2 LEU L  47      26.457  15.654  46.942  1.00 31.95           C  
ATOM    357  C   LEU L  47      24.006  19.200  47.084  1.00 30.18           C  
ATOM    358  O   LEU L  47      23.451  19.208  48.183  1.00 31.82           O  
ATOM    359  N   ILE L  48      24.145  20.325  46.345  1.00 32.38           N  
ATOM    360  CA  ILE L  48      23.837  21.630  46.870  1.00 32.17           C  
ATOM    361  CB  ILE L  48      25.064  22.464  47.090  1.00 31.52           C  
ATOM    362  CG1 ILE L  48      25.984  21.794  48.118  1.00 30.50           C  
ATOM    363  CG2 ILE L  48      24.620  23.886  47.471  1.00 31.32           C  
ATOM    364  CD1 ILE L  48      25.318  21.586  49.475  1.00 29.56           C  
ATOM    365  C   ILE L  48      23.030  22.384  45.864  1.00 33.28           C  
ATOM    366  O   ILE L  48      23.264  22.267  44.663  1.00 31.15           O  
ATOM    367  N   TYR L  49      22.047  23.177  46.340  1.00 31.54           N  
ATOM    368  CA  TYR L  49      21.281  23.998  45.449  1.00 32.67           C  
ATOM    369  CB  TYR L  49      19.846  23.494  45.189  1.00 32.18           C  
ATOM    370  CG  TYR L  49      19.048  23.500  46.449  1.00 33.57           C  
ATOM    371  CD1 TYR L  49      19.147  22.471  47.357  1.00 32.74           C  
ATOM    372  CD2 TYR L  49      18.178  24.534  46.709  1.00 32.62           C  
ATOM    373  CE1 TYR L  49      18.401  22.478  48.513  1.00 34.17           C  
ATOM    374  CE2 TYR L  49      17.429  24.548  47.863  1.00 33.13           C  
ATOM    375  CZ  TYR L  49      17.539  23.518  48.765  1.00 36.52           C  
ATOM    376  OH  TYR L  49      16.772  23.526  49.949  1.00 36.31           O  
ATOM    377  C   TYR L  49      21.224  25.375  46.043  1.00 32.41           C  
ATOM    378  O   TYR L  49      21.303  25.543  47.258  1.00 33.15           O  
ATOM    379  N   ASP L  50      21.074  26.403  45.181  1.00 34.52           N  
ATOM    380  CA  ASP L  50      20.979  27.773  45.611  1.00 34.85           C  
ATOM    381  CB  ASP L  50      19.707  28.061  46.425  1.00 35.13           C  
ATOM    382  CG  ASP L  50      18.547  28.008  45.441  1.00 36.45           C  
ATOM    383  OD1 ASP L  50      18.807  28.193  44.224  1.00 36.40           O  
ATOM    384  OD2 ASP L  50      17.390  27.779  45.885  1.00 36.72           O1-
ATOM    385  C   ASP L  50      22.190  28.171  46.397  1.00 35.34           C  
ATOM    386  O   ASP L  50      22.114  28.918  47.371  1.00 35.45           O  
ATOM    387  N   ALA L  51      23.345  27.636  45.972  1.00 35.52           N  
ATOM    388  CA  ALA L  51      24.671  27.959  46.419  1.00 35.36           C  
ATOM    389  CB  ALA L  51      24.973  29.466  46.355  1.00 35.03           C  
ATOM    390  C   ALA L  51      24.981  27.493  47.802  1.00 35.34           C  
ATOM    391  O   ALA L  51      26.136  27.171  48.070  1.00 35.58           O  
ATOM    392  N   SER L  52      23.995  27.366  48.710  1.00 35.40           N  
ATOM    393  CA  SER L  52      24.437  26.982  50.021  1.00 35.62           C  
ATOM    394  CB  SER L  52      24.599  28.171  50.977  1.00 35.43           C  
ATOM    395  OG  SER L  52      25.652  29.004  50.521  1.00 36.33           O  
ATOM    396  C   SER L  52      23.445  26.077  50.657  1.00 36.21           C  
ATOM    397  O   SER L  52      23.534  25.824  51.857  1.00 36.36           O  
ATOM    398  N   ASN L  53      22.501  25.516  49.883  1.00 32.03           N  
ATOM    399  CA  ASN L  53      21.535  24.694  50.558  1.00 33.76           C  
ATOM    400  CB  ASN L  53      20.081  24.999  50.158  1.00 34.18           C  
ATOM    401  CG  ASN L  53      19.726  26.383  50.689  1.00 41.16           C  
ATOM    402  OD1 ASN L  53      19.780  26.635  51.892  1.00 43.81           O  
ATOM    403  ND2 ASN L  53      19.357  27.312  49.768  1.00 42.26           N  
ATOM    404  C   ASN L  53      21.807  23.258  50.241  1.00 34.62           C  
ATOM    405  O   ASN L  53      21.989  22.878  49.085  1.00 34.40           O  
ATOM    406  N   ARG L  54      21.856  22.416  51.293  1.00 34.47           N  
ATOM    407  CA  ARG L  54      22.090  21.015  51.104  1.00 36.24           C  
ATOM    408  CB  ARG L  54      22.596  20.291  52.364  1.00 38.23           C  
ATOM    409  CG  ARG L  54      24.102  20.438  52.573  1.00 42.84           C  
ATOM    410  CD  ARG L  54      24.607  19.902  53.913  1.00 43.91           C  
ATOM    411  NE  ARG L  54      24.463  20.990  54.922  1.00 48.95           N  
ATOM    412  CZ  ARG L  54      23.299  21.150  55.615  1.00 51.09           C  
ATOM    413  NH1 ARG L  54      22.240  20.326  55.374  1.00 52.23           N1+
ATOM    414  NH2 ARG L  54      23.200  22.131  56.560  1.00 53.67           N  
ATOM    415  C   ARG L  54      20.816  20.358  50.687  1.00 38.15           C  
ATOM    416  O   ARG L  54      19.736  20.678  51.182  1.00 35.56           O  
ATOM    417  N   ALA L  55      20.935  19.405  49.744  1.00 35.23           N  
ATOM    418  CA  ALA L  55      19.830  18.644  49.240  1.00 36.73           C  
ATOM    419  CB  ALA L  55      20.140  17.918  47.919  1.00 35.62           C  
ATOM    420  C   ALA L  55      19.502  17.602  50.262  1.00 38.06           C  
ATOM    421  O   ALA L  55      20.245  17.390  51.219  1.00 37.33           O  
ATOM    422  N   THR L  56      18.351  16.928  50.084  1.00 37.24           N  
ATOM    423  CA  THR L  56      17.898  15.953  51.035  1.00 38.22           C  
ATOM    424  CB  THR L  56      16.547  15.389  50.695  1.00 41.47           C  
ATOM    425  OG1 THR L  56      15.569  16.417  50.663  1.00 43.87           O  
ATOM    426  CG2 THR L  56      16.173  14.323  51.736  1.00 41.43           C  
ATOM    427  C   THR L  56      18.849  14.792  51.093  1.00 40.72           C  
ATOM    428  O   THR L  56      19.312  14.291  50.071  1.00 41.35           O  
ATOM    429  N   GLY L  57      19.179  14.347  52.324  1.00 40.10           N  
ATOM    430  CA  GLY L  57      19.980  13.168  52.524  1.00 41.12           C  
ATOM    431  C   GLY L  57      21.440  13.443  52.308  1.00 39.85           C  
ATOM    432  O   GLY L  57      22.235  12.505  52.242  1.00 41.30           O  
ATOM    433  N   ILE L  58      21.841  14.725  52.220  1.00 36.85           N  
ATOM    434  CA  ILE L  58      23.224  15.051  51.980  1.00 34.27           C  
ATOM    435  CB  ILE L  58      23.402  16.314  51.183  1.00 33.96           C  
ATOM    436  CG1 ILE L  58      22.715  16.195  49.813  1.00 32.71           C  
ATOM    437  CG2 ILE L  58      24.908  16.615  51.096  1.00 31.84           C  
ATOM    438  CD1 ILE L  58      23.257  15.062  48.944  1.00 38.13           C  
ATOM    439  C   ILE L  58      23.890  15.288  53.301  1.00 34.91           C  
ATOM    440  O   ILE L  58      23.383  16.024  54.150  1.00 35.91           O  
ATOM    441  N   PRO L  59      25.035  14.685  53.483  1.00 35.53           N  
ATOM    442  CA  PRO L  59      25.778  14.799  54.711  1.00 35.52           C  
ATOM    443  CD  PRO L  59      25.370  13.474  52.758  1.00 35.10           C  
ATOM    444  CB  PRO L  59      26.839  13.694  54.669  1.00 37.27           C  
ATOM    445  CG  PRO L  59      26.797  13.159  53.225  1.00 38.31           C  
ATOM    446  C   PRO L  59      26.310  16.185  54.928  1.00 36.47           C  
ATOM    447  O   PRO L  59      26.498  16.925  53.964  1.00 35.62           O  
ATOM    448  N   ALA L  60      26.567  16.533  56.203  1.00 34.58           N  
ATOM    449  CA  ALA L  60      26.986  17.828  56.666  1.00 35.95           C  
ATOM    450  CB  ALA L  60      27.110  17.914  58.198  1.00 36.54           C  
ATOM    451  C   ALA L  60      28.311  18.215  56.090  1.00 34.06           C  
ATOM    452  O   ALA L  60      28.596  19.402  55.941  1.00 34.84           O  
ATOM    453  N   ARG L  61      29.166  17.231  55.767  1.00 32.61           N  
ATOM    454  CA  ARG L  61      30.507  17.495  55.318  1.00 32.73           C  
ATOM    455  CB  ARG L  61      31.270  16.224  54.902  1.00 32.21           C  
ATOM    456  CG  ARG L  61      30.655  15.516  53.692  1.00 31.87           C  
ATOM    457  CD  ARG L  61      31.359  14.214  53.305  1.00 31.94           C  
ATOM    458  NE  ARG L  61      30.857  13.171  54.237  1.00 31.09           N  
ATOM    459  CZ  ARG L  61      30.356  11.996  53.756  1.00 31.31           C  
ATOM    460  NH1 ARG L  61      30.387  11.733  52.417  1.00 29.64           N1+
ATOM    461  NH2 ARG L  61      29.802  11.097  54.619  1.00 30.65           N  
ATOM    462  C   ARG L  61      30.463  18.372  54.103  1.00 31.85           C  
ATOM    463  O   ARG L  61      31.391  19.148  53.871  1.00 32.63           O  
ATOM    464  N   PHE L  62      29.407  18.239  53.271  1.00 31.74           N  
ATOM    465  CA  PHE L  62      29.314  19.006  52.058  1.00 31.70           C  
ATOM    466  CB  PHE L  62      28.400  18.356  51.001  1.00 29.62           C  
ATOM    467  CG  PHE L  62      28.973  17.037  50.600  1.00 30.83           C  
ATOM    468  CD1 PHE L  62      30.013  16.973  49.705  1.00 30.28           C  
ATOM    469  CD2 PHE L  62      28.461  15.862  51.104  1.00 31.97           C  
ATOM    470  CE1 PHE L  62      30.542  15.761  49.327  1.00 31.68           C  
ATOM    471  CE2 PHE L  62      28.985  14.647  50.729  1.00 30.29           C  
ATOM    472  CZ  PHE L  62      30.030  14.595  49.840  1.00 29.79           C  
ATOM    473  C   PHE L  62      28.722  20.355  52.355  1.00 31.19           C  
ATOM    474  O   PHE L  62      27.668  20.464  52.979  1.00 32.76           O  
ATOM    475  N   SER L  63      29.401  21.432  51.899  1.00 31.48           N  
ATOM    476  CA  SER L  63      28.911  22.769  52.112  1.00 32.26           C  
ATOM    477  CB  SER L  63      29.606  23.526  53.256  1.00 33.97           C  
ATOM    478  OG  SER L  63      29.306  22.933  54.508  1.00 35.05           O  
ATOM    479  C   SER L  63      29.186  23.570  50.879  1.00 32.73           C  
ATOM    480  O   SER L  63      30.092  23.258  50.108  1.00 32.17           O  
ATOM    481  N   GLY L  64      28.401  24.646  50.662  1.00 32.23           N  
ATOM    482  CA  GLY L  64      28.640  25.458  49.504  1.00 32.23           C  
ATOM    483  C   GLY L  64      28.557  26.897  49.900  1.00 32.85           C  
ATOM    484  O   GLY L  64      27.821  27.260  50.817  1.00 32.67           O  
ATOM    485  N   SER L  65      29.324  27.761  49.200  1.00 34.43           N  
ATOM    486  CA  SER L  65      29.299  29.165  49.495  1.00 35.16           C  
ATOM    487  CB  SER L  65      30.380  29.602  50.501  1.00 36.71           C  
ATOM    488  OG  SER L  65      30.168  28.981  51.760  1.00 39.34           O  
ATOM    489  C   SER L  65      29.571  29.923  48.233  1.00 36.31           C  
ATOM    490  O   SER L  65      30.012  29.361  47.231  1.00 35.68           O  
ATOM    491  N   GLY L  66      29.278  31.241  48.253  1.00 35.08           N  
ATOM    492  CA  GLY L  66      29.609  32.068  47.129  1.00 34.39           C  
ATOM    493  C   GLY L  66      28.414  32.827  46.666  1.00 37.70           C  
ATOM    494  O   GLY L  66      27.270  32.519  47.008  1.00 38.03           O  
ATOM    495  N   SER L  67      28.687  33.863  45.850  1.00 36.67           N  
ATOM    496  CA  SER L  67      27.678  34.690  45.272  1.00 37.28           C  
ATOM    497  CB  SER L  67      27.269  35.867  46.173  1.00 40.57           C  
ATOM    498  OG  SER L  67      26.259  36.642  45.543  1.00 41.71           O  
ATOM    499  C   SER L  67      28.286  35.283  44.043  1.00 38.00           C  
ATOM    500  O   SER L  67      29.506  35.360  43.910  1.00 40.07           O  
ATOM    501  N   GLY L  68      27.432  35.718  43.102  1.00 37.72           N  
ATOM    502  CA  GLY L  68      27.923  36.360  41.922  1.00 38.11           C  
ATOM    503  C   GLY L  68      28.640  35.383  41.046  1.00 38.09           C  
ATOM    504  O   GLY L  68      28.065  34.410  40.565  1.00 38.20           O  
ATOM    505  N   THR L  69      29.897  35.727  40.709  1.00 38.21           N  
ATOM    506  CA  THR L  69      30.756  34.968  39.844  1.00 37.65           C  
ATOM    507  CB  THR L  69      31.820  35.814  39.217  1.00 39.37           C  
ATOM    508  OG1 THR L  69      32.640  36.399  40.217  1.00 39.16           O  
ATOM    509  CG2 THR L  69      31.132  36.903  38.379  1.00 39.91           C  
ATOM    510  C   THR L  69      31.439  33.789  40.470  1.00 37.16           C  
ATOM    511  O   THR L  69      31.668  32.794  39.784  1.00 38.27           O  
ATOM    512  N   ASP L  70      31.851  33.845  41.755  1.00 36.77           N  
ATOM    513  CA  ASP L  70      32.615  32.703  42.172  1.00 36.85           C  
ATOM    514  CB  ASP L  70      34.117  32.959  42.411  1.00 42.08           C  
ATOM    515  CG  ASP L  70      34.321  34.067  43.420  0.90 47.86           C  
ATOM    516  OD1 ASP L  70      33.305  34.642  43.887  0.92 51.34           O  
ATOM    517  OD2 ASP L  70      35.507  34.368  43.720  0.85 53.71           O1-
ATOM    518  C   ASP L  70      31.989  31.943  43.295  1.00 35.57           C  
ATOM    519  O   ASP L  70      31.446  32.502  44.247  1.00 37.54           O  
ATOM    520  N   PHE L  71      32.062  30.600  43.177  1.00 34.02           N  
ATOM    521  CA  PHE L  71      31.427  29.731  44.119  1.00 32.85           C  
ATOM    522  CB  PHE L  71      30.236  28.954  43.530  1.00 32.69           C  
ATOM    523  CG  PHE L  71      29.224  29.920  43.021  1.00 32.03           C  
ATOM    524  CD1 PHE L  71      28.257  30.427  43.856  1.00 32.63           C  
ATOM    525  CD2 PHE L  71      29.242  30.323  41.705  1.00 32.24           C  
ATOM    526  CE1 PHE L  71      27.321  31.316  43.385  1.00 32.51           C  
ATOM    527  CE2 PHE L  71      28.307  31.212  41.229  1.00 33.17           C  
ATOM    528  CZ  PHE L  71      27.343  31.713  42.070  1.00 31.04           C  
ATOM    529  C   PHE L  71      32.407  28.686  44.548  1.00 32.38           C  
ATOM    530  O   PHE L  71      33.380  28.403  43.851  1.00 34.67           O  
ATOM    531  N   THR L  72      32.166  28.094  45.738  1.00 31.65           N  
ATOM    532  CA  THR L  72      33.023  27.067  46.254  1.00 32.27           C  
ATOM    533  CB  THR L  72      33.887  27.518  47.398  1.00 35.29           C  
ATOM    534  OG1 THR L  72      33.088  28.140  48.392  1.00 38.24           O  
ATOM    535  CG2 THR L  72      34.984  28.463  46.905  1.00 32.96           C  
ATOM    536  C   THR L  72      32.207  25.947  46.812  1.00 31.82           C  
ATOM    537  O   THR L  72      31.184  26.147  47.465  1.00 32.84           O  
ATOM    538  N   LEU L  73      32.666  24.713  46.552  1.00 31.21           N  
ATOM    539  CA  LEU L  73      32.080  23.551  47.139  1.00 30.02           C  
ATOM    540  CB  LEU L  73      31.802  22.432  46.122  1.00 30.93           C  
ATOM    541  CG  LEU L  73      31.211  21.158  46.753  1.00 31.51           C  
ATOM    542  CD1 LEU L  73      29.813  21.410  47.338  1.00 30.44           C  
ATOM    543  CD2 LEU L  73      31.250  19.980  45.768  1.00 31.46           C  
ATOM    544  C   LEU L  73      33.118  23.047  48.085  1.00 31.74           C  
ATOM    545  O   LEU L  73      34.267  22.847  47.693  1.00 32.51           O  
ATOM    546  N   THR L  74      32.748  22.849  49.365  1.00 32.52           N  
ATOM    547  CA  THR L  74      33.736  22.415  50.308  1.00 32.84           C  
ATOM    548  CB  THR L  74      33.934  23.373  51.446  1.00 34.05           C  
ATOM    549  OG1 THR L  74      34.309  24.649  50.950  1.00 34.62           O  
ATOM    550  CG2 THR L  74      35.036  22.822  52.363  1.00 34.27           C  
ATOM    551  C   THR L  74      33.311  21.123  50.920  1.00 31.93           C  
ATOM    552  O   THR L  74      32.165  20.956  51.336  1.00 34.21           O  
ATOM    553  N   ILE L  75      34.254  20.164  50.962  1.00 31.32           N  
ATOM    554  CA  ILE L  75      34.026  18.922  51.638  1.00 30.52           C  
ATOM    555  CB  ILE L  75      34.297  17.721  50.776  1.00 33.33           C  
ATOM    556  CG1 ILE L  75      33.406  17.762  49.523  1.00 33.24           C  
ATOM    557  CG2 ILE L  75      34.056  16.460  51.619  1.00 32.80           C  
ATOM    558  CD1 ILE L  75      33.786  16.732  48.459  1.00 32.76           C  
ATOM    559  C   ILE L  75      34.989  18.940  52.790  1.00 34.86           C  
ATOM    560  O   ILE L  75      36.202  18.829  52.611  1.00 35.47           O  
ATOM    561  N   SER L  76      34.460  19.076  54.021  1.00 33.66           N  
ATOM    562  CA  SER L  76      35.303  19.264  55.171  1.00 35.99           C  
ATOM    563  CB  SER L  76      34.509  19.503  56.470  1.00 34.56           C  
ATOM    564  OG  SER L  76      33.705  18.377  56.786  1.00 37.66           O  
ATOM    565  C   SER L  76      36.245  18.119  55.382  1.00 36.83           C  
ATOM    566  O   SER L  76      37.444  18.337  55.544  1.00 35.77           O  
ATOM    567  N   SER L  77      35.751  16.867  55.413  1.00 33.83           N  
ATOM    568  CA  SER L  77      36.680  15.781  55.586  1.00 34.83           C  
ATOM    569  CB  SER L  77      36.640  15.168  56.999  1.00 38.77           C  
ATOM    570  OG  SER L  77      37.578  14.109  57.109  1.00 40.15           O  
ATOM    571  C   SER L  77      36.298  14.713  54.612  1.00 35.63           C  
ATOM    572  O   SER L  77      35.229  14.119  54.712  1.00 35.81           O  
ATOM    573  N   LEU L  78      37.198  14.393  53.666  1.00 35.22           N  
ATOM    574  CA  LEU L  78      36.900  13.467  52.611  1.00 34.97           C  
ATOM    575  CB  LEU L  78      38.029  13.347  51.574  1.00 33.62           C  
ATOM    576  CG  LEU L  78      38.259  14.626  50.753  1.00 34.41           C  
ATOM    577  CD1 LEU L  78      39.398  14.435  49.743  1.00 31.19           C  
ATOM    578  CD2 LEU L  78      36.961  15.097  50.082  1.00 33.74           C  
ATOM    579  C   LEU L  78      36.661  12.082  53.124  1.00 37.01           C  
ATOM    580  O   LEU L  78      37.379  11.592  53.987  1.00 35.89           O  
ATOM    581  N   GLU L  79      35.624  11.414  52.572  1.00 33.77           N  
ATOM    582  CA  GLU L  79      35.347  10.043  52.892  1.00 35.08           C  
ATOM    583  CB  GLU L  79      33.872   9.787  53.244  1.00 35.80           C  
ATOM    584  CG  GLU L  79      33.404  10.558  54.483  0.95 37.90           C  
ATOM    585  CD  GLU L  79      33.898   9.842  55.730  0.86 40.91           C  
ATOM    586  OE1 GLU L  79      33.319   8.775  56.059  0.94 41.43           O  
ATOM    587  OE2 GLU L  79      34.854  10.352  56.376  0.99 39.62           O1-
ATOM    588  C   GLU L  79      35.656   9.304  51.627  1.00 37.04           C  
ATOM    589  O   GLU L  79      35.808   9.934  50.583  1.00 36.02           O  
ATOM    590  N   PRO L  80      35.799   8.006  51.662  1.00 38.54           N  
ATOM    591  CA  PRO L  80      36.134   7.313  50.451  1.00 38.83           C  
ATOM    592  CD  PRO L  80      36.362   7.350  52.830  1.00 39.49           C  
ATOM    593  CB  PRO L  80      36.543   5.906  50.875  1.00 38.81           C  
ATOM    594  CG  PRO L  80      37.119   6.125  52.288  1.00 41.06           C  
ATOM    595  C   PRO L  80      35.058   7.384  49.412  1.00 37.40           C  
ATOM    596  O   PRO L  80      35.384   7.334  48.229  1.00 36.87           O  
ATOM    597  N   GLU L  81      33.783   7.509  49.823  0.95 37.41           N  
ATOM    598  CA  GLU L  81      32.679   7.583  48.910  0.95 37.00           C  
ATOM    599  CB  GLU L  81      31.285   7.457  49.560  0.95 39.30           C  
ATOM    600  CG  GLU L  81      31.006   8.408  50.723  0.95 41.46           C  
ATOM    601  CD  GLU L  81      31.296   7.650  52.011  0.95 46.74           C  
ATOM    602  OE1 GLU L  81      32.319   6.912  52.053  0.95 41.46           O  
ATOM    603  OE2 GLU L  81      30.498   7.797  52.973  0.95 47.54           O1-
ATOM    604  C   GLU L  81      32.726   8.865  48.138  0.95 35.69           C  
ATOM    605  O   GLU L  81      32.109   8.978  47.086  0.95 34.85           O  
ATOM    606  N   ASP L  82      33.418   9.877  48.680  1.00 33.41           N  
ATOM    607  CA  ASP L  82      33.536  11.216  48.174  1.00 32.36           C  
ATOM    608  CB  ASP L  82      34.187  12.166  49.194  1.00 32.45           C  
ATOM    609  CG  ASP L  82      33.207  12.334  50.346  1.00 34.60           C  
ATOM    610  OD1 ASP L  82      32.038  11.887  50.193  1.00 32.31           O  
ATOM    611  OD2 ASP L  82      33.608  12.910  51.393  1.00 33.53           O1-
ATOM    612  C   ASP L  82      34.317  11.311  46.893  1.00 31.85           C  
ATOM    613  O   ASP L  82      34.236  12.330  46.212  1.00 32.71           O  
ATOM    614  N   PHE L  83      35.145  10.313  46.538  1.00 30.35           N  
ATOM    615  CA  PHE L  83      35.946  10.493  45.361  1.00 28.47           C  
ATOM    616  CB  PHE L  83      37.148   9.541  45.318  1.00 29.73           C  
ATOM    617  CG  PHE L  83      37.994   9.938  46.476  1.00 30.94           C  
ATOM    618  CD1 PHE L  83      37.697   9.506  47.746  1.00 30.58           C  
ATOM    619  CD2 PHE L  83      39.087  10.751  46.304  1.00 32.18           C  
ATOM    620  CE1 PHE L  83      38.476   9.874  48.817  1.00 32.31           C  
ATOM    621  CE2 PHE L  83      39.869  11.123  47.372  1.00 32.26           C  
ATOM    622  CZ  PHE L  83      39.565  10.687  48.637  1.00 30.96           C  
ATOM    623  C   PHE L  83      35.086  10.260  44.161  1.00 29.01           C  
ATOM    624  O   PHE L  83      34.584   9.159  43.947  1.00 29.57           O  
ATOM    625  N   ALA L  84      34.908  11.321  43.343  1.00 29.79           N  
ATOM    626  CA  ALA L  84      34.059  11.262  42.189  1.00 29.68           C  
ATOM    627  CB  ALA L  84      32.565  11.122  42.537  1.00 26.85           C  
ATOM    628  C   ALA L  84      34.222  12.553  41.444  1.00 28.62           C  
ATOM    629  O   ALA L  84      35.110  13.351  41.743  1.00 28.65           O  
ATOM    630  N   VAL L  85      33.378  12.770  40.414  1.00 26.41           N  
ATOM    631  CA  VAL L  85      33.424  13.971  39.626  1.00 25.07           C  
ATOM    632  CB  VAL L  85      33.191  13.707  38.170  1.00 25.52           C  
ATOM    633  CG1 VAL L  85      33.160  15.045  37.415  1.00 25.97           C  
ATOM    634  CG2 VAL L  85      34.281  12.738  37.683  1.00 26.68           C  
ATOM    635  C   VAL L  85      32.336  14.886  40.105  1.00 26.65           C  
ATOM    636  O   VAL L  85      31.232  14.437  40.410  1.00 25.87           O  
ATOM    637  N   TYR L  86      32.620  16.206  40.192  1.00 27.24           N  
ATOM    638  CA  TYR L  86      31.636  17.136  40.685  1.00 26.49           C  
ATOM    639  CB  TYR L  86      32.054  17.843  41.987  1.00 25.10           C  
ATOM    640  CG  TYR L  86      32.086  16.826  43.076  1.00 28.13           C  
ATOM    641  CD1 TYR L  86      33.199  16.047  43.297  1.00 26.67           C  
ATOM    642  CD2 TYR L  86      30.992  16.651  43.885  1.00 28.66           C  
ATOM    643  CE1 TYR L  86      33.215  15.113  44.306  1.00 26.80           C  
ATOM    644  CE2 TYR L  86      31.003  15.720  44.894  1.00 27.60           C  
ATOM    645  CZ  TYR L  86      32.115  14.946  45.109  1.00 29.16           C  
ATOM    646  OH  TYR L  86      32.124  13.989  46.148  1.00 26.24           O  
ATOM    647  C   TYR L  86      31.393  18.204  39.656  1.00 26.92           C  
ATOM    648  O   TYR L  86      32.339  18.744  39.085  1.00 27.53           O  
ATOM    649  N   TYR L  87      30.103  18.549  39.407  1.00 27.07           N  
ATOM    650  CA  TYR L  87      29.781  19.543  38.411  1.00 28.19           C  
ATOM    651  CB  TYR L  87      28.855  19.087  37.263  1.00 26.15           C  
ATOM    652  CG  TYR L  87      29.390  17.898  36.545  1.00 25.53           C  
ATOM    653  CD1 TYR L  87      30.450  17.991  35.676  1.00 27.09           C  
ATOM    654  CD2 TYR L  87      28.815  16.670  36.756  1.00 26.68           C  
ATOM    655  CE1 TYR L  87      30.925  16.876  35.028  1.00 27.29           C  
ATOM    656  CE2 TYR L  87      29.285  15.552  36.109  1.00 27.95           C  
ATOM    657  CZ  TYR L  87      30.338  15.655  35.234  1.00 28.08           C  
ATOM    658  OH  TYR L  87      30.831  14.516  34.564  1.00 27.87           O  
ATOM    659  C   TYR L  87      28.972  20.639  39.049  1.00 28.16           C  
ATOM    660  O   TYR L  87      28.239  20.401  40.007  1.00 27.68           O  
ATOM    661  N   CYS L  88      29.099  21.879  38.520  1.00 28.30           N  
ATOM    662  CA  CYS L  88      28.308  22.995  38.972  1.00 30.19           C  
ATOM    663  CB  CYS L  88      29.135  24.260  39.345  1.00 30.22           C  
ATOM    664  SG  CYS L  88      30.273  24.860  38.053  1.00 32.90           S  
ATOM    665  C   CYS L  88      27.323  23.325  37.881  1.00 31.21           C  
ATOM    666  O   CYS L  88      27.557  22.994  36.717  1.00 29.74           O  
ATOM    667  N   GLN L  89      26.166  23.942  38.240  1.00 30.56           N  
ATOM    668  CA  GLN L  89      25.141  24.252  37.268  1.00 30.27           C  
ATOM    669  CB  GLN L  89      24.117  23.099  37.127  1.00 30.30           C  
ATOM    670  CG  GLN L  89      22.915  23.340  36.201  1.00 30.36           C  
ATOM    671  CD  GLN L  89      21.662  23.501  37.058  1.00 34.28           C  
ATOM    672  OE1 GLN L  89      21.593  22.999  38.177  1.00 35.41           O  
ATOM    673  NE2 GLN L  89      20.637  24.209  36.513  1.00 31.36           N  
ATOM    674  C   GLN L  89      24.429  25.521  37.663  1.00 31.09           C  
ATOM    675  O   GLN L  89      24.105  25.737  38.830  1.00 31.16           O  
ATOM    676  N   GLN L  90      24.156  26.385  36.658  1.00 32.67           N  
ATOM    677  CA  GLN L  90      23.554  27.687  36.819  1.00 33.70           C  
ATOM    678  CB  GLN L  90      24.357  28.751  36.046  1.00 32.37           C  
ATOM    679  CG  GLN L  90      23.598  30.019  35.669  1.00 33.73           C  
ATOM    680  CD  GLN L  90      23.320  29.937  34.172  1.00 34.00           C  
ATOM    681  OE1 GLN L  90      24.191  30.237  33.359  1.00 35.31           O  
ATOM    682  NE2 GLN L  90      22.088  29.516  33.784  1.00 33.86           N  
ATOM    683  C   GLN L  90      22.116  27.706  36.358  1.00 33.61           C  
ATOM    684  O   GLN L  90      21.741  27.166  35.324  1.00 32.98           O  
ATOM    685  N   ARG L  91      21.241  28.188  37.268  1.00 38.61           N  
ATOM    686  CA  ARG L  91      19.817  28.412  37.159  1.00 39.03           C  
ATOM    687  CB  ARG L  91      19.121  28.218  38.526  1.00 36.65           C  
ATOM    688  CG  ARG L  91      17.593  28.240  38.490  1.00 38.93           C  
ATOM    689  CD  ARG L  91      16.941  27.660  39.751  1.00 39.45           C  
ATOM    690  NE  ARG L  91      17.244  28.563  40.897  1.00 39.91           N  
ATOM    691  CZ  ARG L  91      16.393  28.600  41.964  1.00 37.01           C  
ATOM    692  NH1 ARG L  91      15.274  27.817  41.966  1.00 41.39           N1+
ATOM    693  NH2 ARG L  91      16.640  29.438  43.010  1.00 39.16           N  
ATOM    694  C   ARG L  91      19.442  29.766  36.611  1.00 41.77           C  
ATOM    695  O   ARG L  91      18.305  29.951  36.189  1.00 44.24           O  
ATOM    696  N   SER L  92      20.338  30.771  36.685  1.00 41.95           N  
ATOM    697  CA  SER L  92      20.000  32.149  36.402  1.00 44.16           C  
ATOM    698  CB  SER L  92      21.174  33.112  36.655  1.00 43.53           C  
ATOM    699  OG  SER L  92      20.753  34.456  36.468  1.00 50.03           O  
ATOM    700  C   SER L  92      19.514  32.394  35.003  1.00 48.86           C  
ATOM    701  O   SER L  92      18.378  32.829  34.828  1.00 51.55           O  
ATOM    702  N   ASN L  93      20.336  32.148  33.961  1.00 52.55           N  
ATOM    703  CA  ASN L  93      19.845  32.421  32.638  1.00 54.47           C  
ATOM    704  CB  ASN L  93      20.904  32.975  31.668  1.00 59.06           C  
ATOM    705  CG  ASN L  93      21.166  34.430  32.021  1.00 63.80           C  
ATOM    706  OD1 ASN L  93      21.194  34.806  33.191  1.00 66.90           O  
ATOM    707  ND2 ASN L  93      21.350  35.279  30.974  1.00 64.66           N  
ATOM    708  C   ASN L  93      19.378  31.125  32.077  1.00 50.24           C  
ATOM    709  O   ASN L  93      20.169  30.264  31.703  1.00 48.28           O  
ATOM    710  N   TRP L  94      18.052  30.969  31.984  1.00 46.40           N  
ATOM    711  CA  TRP L  94      17.474  29.735  31.552  1.00 44.98           C  
ATOM    712  CB  TRP L  94      16.784  29.028  32.737  1.00 45.12           C  
ATOM    713  CG  TRP L  94      15.812  29.906  33.484  1.00 44.25           C  
ATOM    714  CD2 TRP L  94      14.383  29.824  33.388  1.00 45.41           C  
ATOM    715  CD1 TRP L  94      16.082  30.875  34.403  1.00 43.53           C  
ATOM    716  NE1 TRP L  94      14.912  31.417  34.875  1.00 44.18           N  
ATOM    717  CE2 TRP L  94      13.860  30.777  34.261  1.00 45.25           C  
ATOM    718  CE3 TRP L  94      13.574  29.020  32.641  1.00 46.93           C  
ATOM    719  CZ2 TRP L  94      12.513  30.942  34.398  1.00 46.74           C  
ATOM    720  CZ3 TRP L  94      12.216  29.193  32.778  1.00 48.08           C  
ATOM    721  CH2 TRP L  94      11.696  30.138  33.637  1.00 47.85           C  
ATOM    722  C   TRP L  94      16.494  30.093  30.492  1.00 46.47           C  
ATOM    723  O   TRP L  94      16.342  31.280  30.203  1.00 47.95           O  
ATOM    724  N   PRO L  95      15.819  29.158  29.873  1.00 48.15           N  
ATOM    725  CA  PRO L  95      15.948  27.759  30.178  1.00 48.48           C  
ATOM    726  CD  PRO L  95      14.466  29.473  29.440  1.00 47.62           C  
ATOM    727  CB  PRO L  95      14.725  27.070  29.580  1.00 48.41           C  
ATOM    728  CG  PRO L  95      13.660  28.175  29.586  1.00 47.95           C  
ATOM    729  C   PRO L  95      17.222  27.082  29.805  1.00 47.52           C  
ATOM    730  O   PRO L  95      17.419  25.972  30.287  1.00 48.02           O  
ATOM    731  N   MET L  96      18.082  27.668  28.950  1.00 44.45           N  
ATOM    732  CA  MET L  96      19.264  26.920  28.623  1.00 42.29           C  
ATOM    733  CB  MET L  96      20.204  27.643  27.642  1.00 39.88           C  
ATOM    734  CG  MET L  96      19.551  28.013  26.312  1.00 44.42           C  
ATOM    735  SD  MET L  96      18.360  29.384  26.435  1.00  0.00           S  
ATOM    736  CE  MET L  96      19.601  30.640  26.862  1.00  0.00           C  
ATOM    737  C   MET L  96      20.019  26.788  29.901  1.00 41.90           C  
ATOM    738  O   MET L  96      20.554  27.766  30.417  1.00 41.83           O  
ATOM    739  N   TYR L  97      20.093  25.560  30.443  1.00 40.96           N  
ATOM    740  CA  TYR L  97      20.781  25.379  31.686  1.00 39.72           C  
ATOM    741  CB  TYR L  97      20.295  24.165  32.502  1.00 39.80           C  
ATOM    742  CG  TYR L  97      18.916  24.377  33.030  1.00 70.27           C  
ATOM    743  CD1 TYR L  97      18.721  25.072  34.200  1.00 43.31           C  
ATOM    744  CD2 TYR L  97      17.817  23.865  32.379  1.00 68.63           C  
ATOM    745  CE1 TYR L  97      17.459  25.269  34.711  1.00  0.00           C  
ATOM    746  CE2 TYR L  97      16.550  24.057  32.883  1.00 63.77           C  
ATOM    747  CZ  TYR L  97      16.367  24.760  34.051  1.00  0.00           C  
ATOM    748  OH  TYR L  97      15.065  24.953  34.565  1.00  0.00           O  
ATOM    749  C   TYR L  97      22.215  25.128  31.359  1.00 39.17           C  
ATOM    750  O   TYR L  97      22.513  24.396  30.416  1.00 38.35           O  
ATOM    751  N   THR L  98      23.160  25.742  32.108  1.00 32.38           N  
ATOM    752  CA  THR L  98      24.510  25.449  31.744  1.00 31.30           C  
ATOM    753  CB  THR L  98      25.319  26.703  31.580  1.00 30.03           C  
ATOM    754  OG1 THR L  98      24.673  27.610  30.699  1.00 31.19           O  
ATOM    755  CG2 THR L  98      26.665  26.315  30.970  1.00 31.28           C  
ATOM    756  C   THR L  98      25.144  24.664  32.852  1.00 31.30           C  
ATOM    757  O   THR L  98      24.702  24.720  33.999  1.00 30.71           O  
ATOM    758  N   PHE L  99      26.198  23.884  32.515  1.00 31.10           N  
ATOM    759  CA  PHE L  99      26.909  23.103  33.491  1.00 28.21           C  
ATOM    760  CB  PHE L  99      26.798  21.572  33.326  1.00 26.70           C  
ATOM    761  CG  PHE L  99      25.436  21.080  33.676  1.00 26.07           C  
ATOM    762  CD1 PHE L  99      25.098  20.845  34.987  1.00 26.00           C  
ATOM    763  CD2 PHE L  99      24.491  20.844  32.704  1.00 26.34           C  
ATOM    764  CE1 PHE L  99      23.847  20.386  35.321  1.00 26.06           C  
ATOM    765  CE2 PHE L  99      23.237  20.384  33.034  1.00 25.93           C  
ATOM    766  CZ  PHE L  99      22.910  20.151  34.346  1.00 25.24           C  
ATOM    767  C   PHE L  99      28.379  23.370  33.368  1.00 29.68           C  
ATOM    768  O   PHE L  99      28.876  23.802  32.329  1.00 29.30           O  
ATOM    769  N   GLY L 100      29.121  23.118  34.463  1.00 31.03           N  
ATOM    770  CA  GLY L 100      30.547  23.261  34.432  1.00 31.01           C  
ATOM    771  C   GLY L 100      31.096  22.024  33.776  1.00 32.04           C  
ATOM    772  O   GLY L 100      30.372  21.055  33.564  1.00 30.33           O  
ATOM    773  N   GLN L 101      32.396  22.041  33.405  1.00 30.62           N  
ATOM    774  CA  GLN L 101      33.063  20.920  32.792  1.00 31.75           C  
ATOM    775  CB  GLN L 101      34.377  21.258  32.054  1.00 35.20           C  
ATOM    776  CG  GLN L 101      35.452  21.922  32.907  1.00 42.55           C  
ATOM    777  CD  GLN L 101      35.181  23.411  32.818  1.00 47.13           C  
ATOM    778  OE1 GLN L 101      35.542  24.182  33.701  1.00 46.27           O  
ATOM    779  NE2 GLN L 101      34.522  23.829  31.707  1.00 40.89           N  
ATOM    780  C   GLN L 101      33.307  19.811  33.773  1.00 32.99           C  
ATOM    781  O   GLN L 101      33.415  18.649  33.385  1.00 32.46           O  
ATOM    782  N   GLY L 102      33.466  20.130  35.071  1.00 31.73           N  
ATOM    783  CA  GLY L 102      33.635  19.087  36.042  1.00 30.25           C  
ATOM    784  C   GLY L 102      35.009  19.105  36.624  1.00 30.75           C  
ATOM    785  O   GLY L 102      35.985  19.506  35.991  1.00 30.03           O  
ATOM    786  N   THR L 103      35.089  18.673  37.900  1.00 30.90           N  
ATOM    787  CA  THR L 103      36.327  18.541  38.608  1.00 30.59           C  
ATOM    788  CB  THR L 103      36.411  19.416  39.827  1.00 30.70           C  
ATOM    789  OG1 THR L 103      36.282  20.780  39.460  1.00 29.78           O  
ATOM    790  CG2 THR L 103      37.762  19.179  40.523  1.00 28.87           C  
ATOM    791  C   THR L 103      36.393  17.120  39.080  1.00 29.18           C  
ATOM    792  O   THR L 103      35.479  16.631  39.743  1.00 30.84           O  
ATOM    793  N   LYS L 104      37.485  16.411  38.737  1.00 28.98           N  
ATOM    794  CA  LYS L 104      37.642  15.053  39.173  1.00 28.40           C  
ATOM    795  CB  LYS L 104      38.476  14.187  38.206  1.00 31.56           C  
ATOM    796  CG  LYS L 104      38.673  12.735  38.661  1.00 36.98           C  
ATOM    797  CD  LYS L 104      39.273  11.820  37.586  1.00 38.39           C  
ATOM    798  CE  LYS L 104      39.696  10.440  38.102  1.00 44.37           C  
ATOM    799  NZ  LYS L 104      38.544   9.747  38.722  1.00 45.99           N1+
ATOM    800  C   LYS L 104      38.377  15.080  40.472  1.00 30.75           C  
ATOM    801  O   LYS L 104      39.428  15.707  40.596  1.00 31.57           O  
ATOM    802  N   LEU L 105      37.832  14.390  41.490  1.00 30.20           N  
ATOM    803  CA  LEU L 105      38.483  14.372  42.766  1.00 32.71           C  
ATOM    804  CB  LEU L 105      37.487  14.769  43.872  1.00 34.15           C  
ATOM    805  CG  LEU L 105      38.091  15.147  45.232  1.00 28.06           C  
ATOM    806  CD1 LEU L 105      36.985  15.618  46.183  1.00 30.18           C  
ATOM    807  CD2 LEU L 105      38.930  14.015  45.833  1.00 28.25           C  
ATOM    808  C   LEU L 105      38.988  12.965  42.939  1.00 31.91           C  
ATOM    809  O   LEU L 105      38.205  12.024  43.072  1.00 32.24           O  
ATOM    810  N   GLU L 106      40.329  12.785  42.934  1.00 32.62           N  
ATOM    811  CA  GLU L 106      40.891  11.459  42.965  1.00 33.68           C  
ATOM    812  CB  GLU L 106      41.923  11.181  41.859  1.00 34.11           C  
ATOM    813  CG  GLU L 106      43.210  11.999  41.991  1.00 38.47           C  
ATOM    814  CD  GLU L 106      44.275  11.323  41.139  1.00 41.47           C  
ATOM    815  OE1 GLU L 106      43.984  10.230  40.585  1.00 40.21           O  
ATOM    816  OE2 GLU L 106      45.398  11.887  41.036  1.00 41.47           O1-
ATOM    817  C   GLU L 106      41.617  11.227  44.255  1.00 34.81           C  
ATOM    818  O   GLU L 106      41.950  12.162  44.981  1.00 35.06           O  
ATOM    819  N   ILE L 107      41.878   9.940  44.570  1.00 36.13           N  
ATOM    820  CA  ILE L 107      42.573   9.601  45.779  1.00 37.34           C  
ATOM    821  CB  ILE L 107      42.295   8.215  46.289  1.00 38.29           C  
ATOM    822  CG1 ILE L 107      40.816   8.066  46.676  1.00 39.91           C  
ATOM    823  CG2 ILE L 107      43.264   7.929  47.449  1.00 41.14           C  
ATOM    824  CD1 ILE L 107      40.412   6.619  46.959  1.00 45.97           C  
ATOM    825  C   ILE L 107      44.037   9.686  45.511  1.00 38.03           C  
ATOM    826  O   ILE L 107      44.556   9.090  44.567  1.00 38.16           O  
ATOM    827  N   LYS L 108      44.738  10.447  46.368  1.00 38.52           N  
ATOM    828  CA  LYS L 108      46.148  10.643  46.229  1.00 40.83           C  
ATOM    829  CB  LYS L 108      46.743  11.434  47.405  1.00 43.61           C  
ATOM    830  CG  LYS L 108      48.060  12.133  47.071  1.00 45.21           C  
ATOM    831  CD  LYS L 108      49.152  11.202  46.548  1.00 49.64           C  
ATOM    832  CE  LYS L 108      50.387  11.949  46.043  1.00 51.45           C  
ATOM    833  NZ  LYS L 108      51.324  10.997  45.408  1.00 53.39           N1+
ATOM    834  C   LYS L 108      46.778   9.261  46.228  1.00 41.74           C  
ATOM    835  O   LYS L 108      46.571   8.520  47.224  1.00 42.24           O  
ATOM    836  OXT LYS L 108      47.475   8.928  45.232  1.00  0.00           O1-
TER     837      LYS L 108 
ATOM    838  N   GLU H 109       9.820   6.876  47.571  1.00 49.25           N1+
ATOM    839  CA  GLU H 109      10.278   6.010  46.464  1.00 54.09           C  
ATOM    840  CB  GLU H 109       9.391   4.761  46.344  1.00 56.54           C  
ATOM    841  CG  GLU H 109       9.758   3.657  47.332  1.00 59.02           C  
ATOM    842  CD  GLU H 109      10.934   2.895  46.734  1.00 62.65           C  
ATOM    843  OE1 GLU H 109      11.267   3.161  45.549  1.00 56.38           O  
ATOM    844  OE2 GLU H 109      11.508   2.029  47.447  1.00 60.04           O1-
ATOM    845  C   GLU H 109      10.215   6.719  45.161  1.00 51.64           C  
ATOM    846  O   GLU H 109       9.419   6.365  44.294  1.00 49.53           O  
ATOM    847  N   VAL H 110      11.056   7.750  44.984  1.00 47.03           N  
ATOM    848  CA  VAL H 110      11.034   8.430  43.728  1.00 47.03           C  
ATOM    849  CB  VAL H 110      11.682   9.780  43.782  1.00 45.70           C  
ATOM    850  CG1 VAL H 110      11.661  10.404  42.378  1.00 46.14           C  
ATOM    851  CG2 VAL H 110      10.960  10.613  44.853  1.00 45.01           C  
ATOM    852  C   VAL H 110      11.816   7.589  42.771  1.00 43.93           C  
ATOM    853  O   VAL H 110      12.908   7.130  43.099  1.00 44.34           O  
ATOM    854  N   GLN H 111      11.262   7.342  41.565  1.00 43.18           N  
ATOM    855  CA  GLN H 111      11.986   6.576  40.588  1.00 40.72           C  
ATOM    856  CB  GLN H 111      11.516   5.118  40.414  1.00 41.94           C  
ATOM    857  CG  GLN H 111      11.786   4.201  41.606  1.00 46.22           C  
ATOM    858  CD  GLN H 111      11.402   2.785  41.197  1.00 47.44           C  
ATOM    859  OE1 GLN H 111      12.252   1.898  41.125  1.00 51.51           O  
ATOM    860  NE2 GLN H 111      10.091   2.560  40.914  1.00 49.00           N  
ATOM    861  C   GLN H 111      11.776   7.197  39.248  1.00 40.34           C  
ATOM    862  O   GLN H 111      10.697   7.705  38.943  1.00 39.11           O  
ATOM    863  N   LEU H 112      12.837   7.178  38.420  1.00 37.92           N  
ATOM    864  CA  LEU H 112      12.771   7.629  37.060  1.00 37.04           C  
ATOM    865  CB  LEU H 112      13.604   8.896  36.804  1.00 35.69           C  
ATOM    866  CG  LEU H 112      13.115  10.128  37.586  1.00 35.65           C  
ATOM    867  CD1 LEU H 112      13.987  11.356  37.285  1.00 34.20           C  
ATOM    868  CD2 LEU H 112      11.620  10.390  37.341  1.00 33.46           C  
ATOM    869  C   LEU H 112      13.420   6.536  36.269  1.00 36.25           C  
ATOM    870  O   LEU H 112      14.579   6.205  36.512  1.00 37.36           O  
ATOM    871  N   LEU H 113      12.698   5.939  35.301  1.00 35.41           N  
ATOM    872  CA  LEU H 113      13.266   4.860  34.543  1.00 34.83           C  
ATOM    873  CB  LEU H 113      12.442   3.558  34.642  1.00 35.24           C  
ATOM    874  CG  LEU H 113      12.291   2.989  36.071  1.00 46.49           C  
ATOM    875  CD1 LEU H 113      11.454   1.701  36.078  1.00 45.22           C  
ATOM    876  CD2 LEU H 113      13.653   2.775  36.742  1.00 37.20           C  
ATOM    877  C   LEU H 113      13.230   5.259  33.101  1.00 34.63           C  
ATOM    878  O   LEU H 113      12.168   5.597  32.582  1.00 36.08           O  
ATOM    879  N   GLU H 114      14.384   5.218  32.403  1.00 34.19           N  
ATOM    880  CA  GLU H 114      14.394   5.597  31.017  1.00 33.26           C  
ATOM    881  CB  GLU H 114      15.576   6.513  30.635  1.00 33.00           C  
ATOM    882  CG  GLU H 114      15.602   7.861  31.364  1.00 32.97           C  
ATOM    883  CD  GLU H 114      16.285   7.650  32.707  1.00 35.35           C  
ATOM    884  OE1 GLU H 114      16.953   6.593  32.855  1.00 35.73           O  
ATOM    885  OE2 GLU H 114      16.155   8.530  33.599  1.00 34.47           O1-
ATOM    886  C   GLU H 114      14.509   4.354  30.185  1.00 35.53           C  
ATOM    887  O   GLU H 114      15.047   3.342  30.634  1.00 34.85           O  
ATOM    888  N   SER H 115      13.958   4.398  28.949  1.00 34.07           N  
ATOM    889  CA  SER H 115      14.030   3.292  28.032  1.00 34.17           C  
ATOM    890  CB  SER H 115      12.873   2.284  28.161  1.00 34.87           C  
ATOM    891  OG  SER H 115      12.971   1.567  29.380  1.00 37.83           O  
ATOM    892  C   SER H 115      13.951   3.835  26.636  1.00 33.02           C  
ATOM    893  O   SER H 115      13.601   4.996  26.425  1.00 31.49           O  
ATOM    894  N   GLY H 116      14.274   2.986  25.638  1.00 32.19           N  
ATOM    895  CA  GLY H 116      14.148   3.376  24.261  1.00 32.44           C  
ATOM    896  C   GLY H 116      15.478   3.587  23.597  1.00 33.81           C  
ATOM    897  O   GLY H 116      15.534   3.712  22.375  1.00 35.52           O  
ATOM    898  N   GLY H 117      16.593   3.608  24.350  1.00 34.04           N  
ATOM    899  CA  GLY H 117      17.860   3.880  23.727  1.00 34.26           C  
ATOM    900  C   GLY H 117      18.280   2.702  22.913  1.00 35.01           C  
ATOM    901  O   GLY H 117      17.738   1.606  23.044  1.00 36.60           O  
ATOM    902  N   GLY H 118      19.282   2.913  22.033  1.00 33.56           N  
ATOM    903  CA  GLY H 118      19.744   1.833  21.213  1.00 32.63           C  
ATOM    904  C   GLY H 118      20.648   2.370  20.150  1.00 31.32           C  
ATOM    905  O   GLY H 118      21.074   3.525  20.183  1.00 32.57           O  
ATOM    906  N   LEU H 119      20.965   1.499  19.173  1.00 30.47           N  
ATOM    907  CA  LEU H 119      21.811   1.824  18.061  1.00 30.43           C  
ATOM    908  CB  LEU H 119      22.631   0.615  17.572  1.00 31.61           C  
ATOM    909  CG  LEU H 119      23.467   0.874  16.304  1.00 32.72           C  
ATOM    910  CD1 LEU H 119      24.610   1.871  16.547  1.00 26.90           C  
ATOM    911  CD2 LEU H 119      23.949  -0.450  15.694  1.00 32.60           C  
ATOM    912  C   LEU H 119      20.926   2.234  16.927  1.00 31.93           C  
ATOM    913  O   LEU H 119      19.983   1.523  16.579  1.00 31.32           O  
ATOM    914  N   VAL H 120      21.210   3.412  16.329  1.00 31.33           N  
ATOM    915  CA  VAL H 120      20.427   3.909  15.233  1.00 34.68           C  
ATOM    916  CB  VAL H 120      19.496   5.015  15.640  1.00 34.73           C  
ATOM    917  CG1 VAL H 120      18.825   5.591  14.390  1.00 34.42           C  
ATOM    918  CG2 VAL H 120      18.485   4.459  16.649  1.00 35.23           C  
ATOM    919  C   VAL H 120      21.366   4.495  14.224  1.00 34.31           C  
ATOM    920  O   VAL H 120      22.448   4.974  14.561  1.00 33.57           O  
ATOM    921  N   GLN H 121      20.969   4.459  12.937  1.00 32.40           N  
ATOM    922  CA  GLN H 121      21.785   5.007  11.895  1.00 34.01           C  
ATOM    923  CB  GLN H 121      21.506   4.398  10.508  1.00 36.22           C  
ATOM    924  CG  GLN H 121      21.982   2.950  10.382  1.00 38.90           C  
ATOM    925  CD  GLN H 121      21.620   2.445   8.995  1.00 46.75           C  
ATOM    926  OE1 GLN H 121      20.772   3.020   8.315  1.00 52.55           O  
ATOM    927  NE2 GLN H 121      22.274   1.331   8.566  1.00 46.29           N  
ATOM    928  C   GLN H 121      21.499   6.468  11.809  1.00 32.34           C  
ATOM    929  O   GLN H 121      20.411   6.937  12.139  1.00 35.86           O  
ATOM    930  N   PRO H 122      22.479   7.202  11.376  1.00 33.68           N  
ATOM    931  CA  PRO H 122      22.378   8.621  11.213  1.00 33.68           C  
ATOM    932  CD  PRO H 122      23.720   6.651  10.865  1.00 35.44           C  
ATOM    933  CB  PRO H 122      23.741   9.068  10.684  1.00 35.75           C  
ATOM    934  CG  PRO H 122      24.328   7.795  10.042  1.00 36.08           C  
ATOM    935  C   PRO H 122      21.243   8.944  10.295  1.00 36.15           C  
ATOM    936  O   PRO H 122      21.090   8.281   9.269  1.00 36.71           O  
ATOM    937  N   GLY H 123      20.440   9.969  10.651  1.00 36.66           N  
ATOM    938  CA  GLY H 123      19.328  10.377   9.845  1.00 37.59           C  
ATOM    939  C   GLY H 123      18.096   9.659  10.307  1.00 38.13           C  
ATOM    940  O   GLY H 123      17.000   9.922   9.814  1.00 37.82           O  
ATOM    941  N   GLY H 124      18.233   8.732  11.273  1.00 36.80           N  
ATOM    942  CA  GLY H 124      17.085   7.985  11.709  1.00 37.84           C  
ATOM    943  C   GLY H 124      16.450   8.665  12.882  1.00 37.52           C  
ATOM    944  O   GLY H 124      16.860   9.751  13.287  1.00 38.05           O  
ATOM    945  N   SER H 125      15.422   8.008  13.467  1.00 36.79           N  
ATOM    946  CA  SER H 125      14.716   8.572  14.584  1.00 36.97           C  
ATOM    947  CB  SER H 125      13.266   8.964  14.256  1.00 39.23           C  
ATOM    948  OG  SER H 125      13.250  10.019  13.307  1.00 40.93           O  
ATOM    949  C   SER H 125      14.646   7.572  15.702  1.00 36.61           C  
ATOM    950  O   SER H 125      14.737   6.364  15.487  1.00 36.65           O  
ATOM    951  N   LEU H 126      14.517   8.089  16.946  1.00 35.59           N  
ATOM    952  CA  LEU H 126      14.375   7.299  18.140  1.00 35.95           C  
ATOM    953  CB  LEU H 126      15.672   7.112  18.942  1.00 38.55           C  
ATOM    954  CG  LEU H 126      16.591   6.000  18.434  1.00 39.84           C  
ATOM    955  CD1 LEU H 126      17.856   5.901  19.300  1.00 37.47           C  
ATOM    956  CD2 LEU H 126      15.830   4.667  18.381  1.00 40.42           C  
ATOM    957  C   LEU H 126      13.470   8.014  19.087  1.00 35.03           C  
ATOM    958  O   LEU H 126      13.469   9.242  19.157  1.00 36.43           O  
ATOM    959  N   ARG H 127      12.658   7.256  19.852  1.00 34.73           N  
ATOM    960  CA  ARG H 127      11.884   7.927  20.852  1.00 34.46           C  
ATOM    961  CB  ARG H 127      10.360   7.863  20.684  1.00 36.68           C  
ATOM    962  CG  ARG H 127       9.777   6.461  20.776  0.98 39.31           C  
ATOM    963  CD  ARG H 127       8.251   6.451  20.714  1.00 42.03           C  
ATOM    964  NE  ARG H 127       7.745   7.129  21.939  0.88 43.56           N  
ATOM    965  CZ  ARG H 127       6.401   7.189  22.169  0.89 44.70           C  
ATOM    966  NH1 ARG H 127       5.537   6.629  21.275  0.99 44.89           N1+
ATOM    967  NH2 ARG H 127       5.921   7.800  23.290  0.88 45.87           N  
ATOM    968  C   ARG H 127      12.236   7.322  22.173  1.00 35.60           C  
ATOM    969  O   ARG H 127      12.243   6.102  22.342  1.00 35.56           O  
ATOM    970  N   LEU H 128      12.546   8.195  23.151  1.00 34.60           N  
ATOM    971  CA  LEU H 128      12.940   7.775  24.465  1.00 33.39           C  
ATOM    972  CB  LEU H 128      14.088   8.622  25.047  1.00 32.20           C  
ATOM    973  CG  LEU H 128      15.383   8.578  24.213  1.00 33.07           C  
ATOM    974  CD1 LEU H 128      16.487   9.438  24.841  1.00 31.89           C  
ATOM    975  CD2 LEU H 128      15.849   7.137  23.968  1.00 33.98           C  
ATOM    976  C   LEU H 128      11.770   7.951  25.377  1.00 33.21           C  
ATOM    977  O   LEU H 128      10.886   8.767  25.118  1.00 35.19           O  
ATOM    978  N   SER H 129      11.731   7.162  26.473  0.92 34.25           N  
ATOM    979  CA  SER H 129      10.644   7.250  27.408  0.92 34.33           C  
ATOM    980  CB  SER H 129       9.750   5.999  27.421  0.92 35.13           C  
ATOM    981  OG  SER H 129       9.216   5.758  26.128  0.92 39.62           O  
ATOM    982  C   SER H 129      11.210   7.348  28.795  0.92 35.89           C  
ATOM    983  O   SER H 129      12.289   6.831  29.076  0.92 37.80           O  
ATOM    984  N   CYS H 130      10.484   8.033  29.702  0.92 37.00           N  
ATOM    985  CA  CYS H 130      10.901   8.145  31.075  0.92 38.00           C  
ATOM    986  CB  CYS H 130      11.444   9.559  31.412  0.92 38.37           C  
ATOM    987  SG  CYS H 130      11.861   9.840  33.166  0.92 42.23           S  
ATOM    988  C   CYS H 130       9.692   7.879  31.922  0.92 38.44           C  
ATOM    989  O   CYS H 130       8.743   8.662  31.926  0.92 40.76           O  
ATOM    990  N   ALA H 131       9.701   6.759  32.676  1.00 37.49           N  
ATOM    991  CA  ALA H 131       8.574   6.417  33.499  1.00 37.40           C  
ATOM    992  CB  ALA H 131       8.299   4.904  33.558  1.00 39.47           C  
ATOM    993  C   ALA H 131       8.879   6.877  34.887  1.00 37.88           C  
ATOM    994  O   ALA H 131       9.929   6.561  35.444  1.00 39.93           O  
ATOM    995  N   ALA H 132       7.944   7.633  35.492  1.00 38.90           N  
ATOM    996  CA  ALA H 132       8.189   8.180  36.794  1.00 38.67           C  
ATOM    997  CB  ALA H 132       8.009   9.708  36.849  1.00 38.96           C  
ATOM    998  C   ALA H 132       7.245   7.581  37.789  1.00 41.60           C  
ATOM    999  O   ALA H 132       6.110   7.233  37.466  1.00 42.69           O  
ATOM   1000  N   SER H 133       7.730   7.419  39.039  1.00 41.09           N  
ATOM   1001  CA  SER H 133       6.919   6.911  40.108  1.00 44.02           C  
ATOM   1002  CB  SER H 133       7.041   5.393  40.323  1.00 43.94           C  
ATOM   1003  OG  SER H 133       6.601   4.687  39.174  1.00 50.08           O  
ATOM   1004  C   SER H 133       7.417   7.535  41.376  1.00 44.10           C  
ATOM   1005  O   SER H 133       8.529   8.056  41.429  1.00 42.26           O  
ATOM   1006  N   GLY H 134       6.554   7.549  42.418  1.00 45.40           N  
ATOM   1007  CA  GLY H 134       6.932   8.022  43.723  1.00 44.73           C  
ATOM   1008  C   GLY H 134       6.497   9.437  43.990  1.00 44.77           C  
ATOM   1009  O   GLY H 134       6.616   9.899  45.126  1.00 45.23           O  
ATOM   1010  N   PHE H 135       5.998  10.185  42.984  1.00 43.00           N  
ATOM   1011  CA  PHE H 135       5.583  11.533  43.286  1.00 42.37           C  
ATOM   1012  CB  PHE H 135       6.720  12.577  43.253  1.00 42.65           C  
ATOM   1013  CG  PHE H 135       7.328  12.634  41.892  1.00 42.43           C  
ATOM   1014  CD1 PHE H 135       8.360  11.794  41.554  1.00 42.90           C  
ATOM   1015  CD2 PHE H 135       6.882  13.531  40.952  1.00 43.12           C  
ATOM   1016  CE1 PHE H 135       8.931  11.844  40.304  1.00 42.30           C  
ATOM   1017  CE2 PHE H 135       7.450  13.585  39.700  1.00 43.60           C  
ATOM   1018  CZ  PHE H 135       8.478  12.740  39.369  1.00 42.49           C  
ATOM   1019  C   PHE H 135       4.529  11.972  42.319  1.00 43.08           C  
ATOM   1020  O   PHE H 135       4.134  11.218  41.430  1.00 44.16           O  
ATOM   1021  N   THR H 136       4.025  13.216  42.487  1.00 42.08           N  
ATOM   1022  CA  THR H 136       3.022  13.707  41.586  1.00 41.38           C  
ATOM   1023  CB  THR H 136       2.194  14.833  42.130  1.00 42.94           C  
ATOM   1024  OG1 THR H 136       3.031  15.901  42.548  1.00 44.35           O  
ATOM   1025  CG2 THR H 136       1.336  14.320  43.290  1.00 43.27           C  
ATOM   1026  C   THR H 136       3.721  14.230  40.378  1.00 42.04           C  
ATOM   1027  O   THR H 136       4.321  15.303  40.382  1.00 41.53           O  
ATOM   1028  N   PHE H 137       3.607  13.457  39.289  1.00 41.46           N  
ATOM   1029  CA  PHE H 137       4.259  13.709  38.041  1.00 42.05           C  
ATOM   1030  CB  PHE H 137       4.001  12.535  37.072  1.00 43.09           C  
ATOM   1031  CG  PHE H 137       4.721  12.723  35.782  1.00 43.30           C  
ATOM   1032  CD1 PHE H 137       6.081  12.539  35.688  1.00 43.73           C  
ATOM   1033  CD2 PHE H 137       4.020  13.043  34.646  1.00 43.77           C  
ATOM   1034  CE1 PHE H 137       6.730  12.709  34.486  1.00 43.74           C  
ATOM   1035  CE2 PHE H 137       4.662  13.213  33.442  1.00 44.14           C  
ATOM   1036  CZ  PHE H 137       6.023  13.045  33.358  1.00 43.55           C  
ATOM   1037  C   PHE H 137       3.749  15.001  37.465  1.00 42.83           C  
ATOM   1038  O   PHE H 137       4.519  15.800  36.934  1.00 41.88           O  
ATOM   1039  N   SER H 138       2.431  15.247  37.579  1.00 42.23           N  
ATOM   1040  CA  SER H 138       1.780  16.387  36.991  1.00 42.82           C  
ATOM   1041  CB  SER H 138       0.257  16.344  37.202  1.00 44.87           C  
ATOM   1042  OG  SER H 138      -0.041  16.386  38.590  1.00 47.74           O  
ATOM   1043  C   SER H 138       2.275  17.678  37.582  1.00 42.85           C  
ATOM   1044  O   SER H 138       2.229  18.721  36.933  1.00 43.40           O  
ATOM   1045  N   ALA H 139       2.722  17.650  38.847  1.00 41.58           N  
ATOM   1046  CA  ALA H 139       3.175  18.818  39.555  1.00 41.22           C  
ATOM   1047  CB  ALA H 139       3.405  18.541  41.051  1.00 41.60           C  
ATOM   1048  C   ALA H 139       4.458  19.394  39.004  1.00 41.18           C  
ATOM   1049  O   ALA H 139       4.653  20.610  39.020  1.00 41.57           O  
ATOM   1050  N   TYR H 140       5.378  18.544  38.507  1.00 39.94           N  
ATOM   1051  CA  TYR H 140       6.695  19.041  38.229  1.00 38.46           C  
ATOM   1052  CB  TYR H 140       7.793  18.179  38.882  1.00 40.33           C  
ATOM   1053  CG  TYR H 140       7.556  18.118  40.355  1.00 41.88           C  
ATOM   1054  CD1 TYR H 140       6.615  17.254  40.867  1.00 43.61           C  
ATOM   1055  CD2 TYR H 140       8.281  18.900  41.224  1.00 43.59           C  
ATOM   1056  CE1 TYR H 140       6.390  17.185  42.221  1.00 44.90           C  
ATOM   1057  CE2 TYR H 140       8.058  18.836  42.580  1.00 44.82           C  
ATOM   1058  CZ  TYR H 140       7.111  17.975  43.080  1.00 46.74           C  
ATOM   1059  OH  TYR H 140       6.873  17.900  44.468  1.00 49.21           O  
ATOM   1060  C   TYR H 140       7.004  19.041  36.756  1.00 38.13           C  
ATOM   1061  O   TYR H 140       6.487  18.255  35.970  1.00 37.81           O  
ATOM   1062  N   GLU H 141       7.859  19.994  36.355  1.00 35.39           N  
ATOM   1063  CA  GLU H 141       8.421  20.135  35.047  1.00 34.08           C  
ATOM   1064  CB  GLU H 141       9.142  21.479  34.841  1.00 16.60           C  
ATOM   1065  CG  GLU H 141       8.246  22.713  34.929  1.00  0.00           C  
ATOM   1066  CD  GLU H 141       9.163  23.926  35.017  1.00  0.00           C  
ATOM   1067  OE1 GLU H 141      10.231  23.913  34.350  1.00  0.00           O  
ATOM   1068  OE2 GLU H 141       8.810  24.879  35.762  1.00  0.00           O1-
ATOM   1069  C   GLU H 141       9.494  19.095  34.971  1.00 33.26           C  
ATOM   1070  O   GLU H 141      10.000  18.640  35.995  1.00 33.67           O  
ATOM   1071  N   MET H 142       9.869  18.678  33.747  1.00 32.85           N  
ATOM   1072  CA  MET H 142      10.857  17.649  33.628  1.00 32.18           C  
ATOM   1073  CB  MET H 142      10.267  16.311  33.160  1.00 31.59           C  
ATOM   1074  CG  MET H 142       9.256  15.715  34.141  1.00 32.76           C  
ATOM   1075  SD  MET H 142       9.969  15.135  35.709  1.00 35.98           S  
ATOM   1076  CE  MET H 142      10.746  13.653  35.003  1.00 33.62           C  
ATOM   1077  C   MET H 142      11.843  18.061  32.587  1.00 31.93           C  
ATOM   1078  O   MET H 142      11.563  18.915  31.747  1.00 32.70           O  
ATOM   1079  N   LYS H 143      13.052  17.468  32.633  1.00 31.54           N  
ATOM   1080  CA  LYS H 143      14.022  17.808  31.639  1.00 30.80           C  
ATOM   1081  CB  LYS H 143      15.063  18.867  32.066  1.00 31.16           C  
ATOM   1082  CG  LYS H 143      15.580  18.772  33.502  1.00 31.17           C  
ATOM   1083  CD  LYS H 143      14.517  19.092  34.556  1.00  0.00           C  
ATOM   1084  CE  LYS H 143      15.110  19.451  35.920  1.00  0.00           C  
ATOM   1085  NZ  LYS H 143      15.671  20.822  35.876  1.00  0.00           N1+
ATOM   1086  C   LYS H 143      14.729  16.581  31.163  1.00 30.10           C  
ATOM   1087  O   LYS H 143      14.566  15.486  31.700  1.00 30.20           O  
ATOM   1088  N   TRP H 144      15.473  16.749  30.051  1.00 29.80           N  
ATOM   1089  CA  TRP H 144      16.320  15.724  29.522  1.00 29.62           C  
ATOM   1090  CB  TRP H 144      15.961  15.265  28.094  1.00 29.17           C  
ATOM   1091  CG  TRP H 144      14.711  14.421  27.963  1.00 28.74           C  
ATOM   1092  CD2 TRP H 144      14.691  12.994  28.132  1.00 30.05           C  
ATOM   1093  CD1 TRP H 144      13.433  14.791  27.665  1.00 29.09           C  
ATOM   1094  NE1 TRP H 144      12.618  13.683  27.629  1.00 29.75           N  
ATOM   1095  CE2 TRP H 144      13.378  12.570  27.916  1.00 30.06           C  
ATOM   1096  CE3 TRP H 144      15.684  12.111  28.441  1.00 31.15           C  
ATOM   1097  CZ2 TRP H 144      13.039  11.249  28.008  1.00 31.12           C  
ATOM   1098  CZ3 TRP H 144      15.338  10.781  28.533  1.00 31.42           C  
ATOM   1099  CH2 TRP H 144      14.042  10.360  28.320  1.00 30.91           C  
ATOM   1100  C   TRP H 144      17.700  16.309  29.458  1.00 29.07           C  
ATOM   1101  O   TRP H 144      17.881  17.428  28.982  1.00 30.01           O  
ATOM   1102  N   VAL H 145      18.711  15.570  29.962  1.00 28.57           N  
ATOM   1103  CA  VAL H 145      20.080  16.014  29.918  1.00 27.24           C  
ATOM   1104  CB  VAL H 145      20.647  16.357  31.267  1.00 28.99           C  
ATOM   1105  CG1 VAL H 145      22.144  16.683  31.117  1.00 27.17           C  
ATOM   1106  CG2 VAL H 145      19.825  17.517  31.851  1.00 27.65           C  
ATOM   1107  C   VAL H 145      20.868  14.866  29.363  1.00 27.28           C  
ATOM   1108  O   VAL H 145      20.526  13.708  29.599  1.00 31.05           O  
ATOM   1109  N   ARG H 146      21.942  15.143  28.593  1.00 28.39           N  
ATOM   1110  CA  ARG H 146      22.658  14.032  28.032  1.00 28.87           C  
ATOM   1111  CB  ARG H 146      22.418  13.820  26.529  1.00 28.26           C  
ATOM   1112  CG  ARG H 146      22.839  14.988  25.644  1.00 29.25           C  
ATOM   1113  CD  ARG H 146      22.515  14.742  24.170  1.00 29.43           C  
ATOM   1114  NE  ARG H 146      23.062  15.887  23.393  1.00 31.73           N  
ATOM   1115  CZ  ARG H 146      22.498  16.234  22.201  1.00 33.45           C  
ATOM   1116  NH1 ARG H 146      21.373  15.595  21.764  1.00 32.24           N1+
ATOM   1117  NH2 ARG H 146      23.065  17.216  21.443  1.00 33.08           N  
ATOM   1118  C   ARG H 146      24.123  14.185  28.277  1.00 29.96           C  
ATOM   1119  O   ARG H 146      24.615  15.278  28.556  1.00 30.23           O  
ATOM   1120  N   GLN H 147      24.856  13.054  28.217  1.00 30.70           N  
ATOM   1121  CA  GLN H 147      26.266  13.096  28.468  1.00 30.17           C  
ATOM   1122  CB  GLN H 147      26.616  12.573  29.873  1.00 29.85           C  
ATOM   1123  CG  GLN H 147      28.098  12.665  30.234  1.00 29.48           C  
ATOM   1124  CD  GLN H 147      28.258  12.146  31.657  1.00 30.40           C  
ATOM   1125  OE1 GLN H 147      27.553  11.229  32.082  1.00 30.59           O  
ATOM   1126  NE2 GLN H 147      29.199  12.757  32.424  1.00 30.45           N  
ATOM   1127  C   GLN H 147      26.968  12.233  27.461  1.00 29.96           C  
ATOM   1128  O   GLN H 147      26.739  11.027  27.391  1.00 31.84           O  
ATOM   1129  N   ALA H 148      27.871  12.840  26.663  1.00 31.60           N  
ATOM   1130  CA  ALA H 148      28.610  12.119  25.662  1.00 34.58           C  
ATOM   1131  CB  ALA H 148      29.271  13.029  24.611  1.00 35.19           C  
ATOM   1132  C   ALA H 148      29.681  11.338  26.353  1.00 38.57           C  
ATOM   1133  O   ALA H 148      29.983  11.577  27.525  1.00 38.81           O  
ATOM   1134  N   PRO H 149      30.245  10.386  25.661  1.00 40.62           N  
ATOM   1135  CA  PRO H 149      31.254   9.548  26.243  1.00 43.86           C  
ATOM   1136  CD  PRO H 149      29.542   9.725  24.571  1.00 42.64           C  
ATOM   1137  CB  PRO H 149      31.494   8.428  25.232  1.00 43.98           C  
ATOM   1138  CG  PRO H 149      30.146   8.312  24.493  1.00 44.66           C  
ATOM   1139  C   PRO H 149      32.482  10.321  26.610  1.00 43.16           C  
ATOM   1140  O   PRO H 149      33.006  11.053  25.771  1.00 45.75           O  
ATOM   1141  N   GLY H 150      32.962  10.157  27.858  1.00 42.47           N  
ATOM   1142  CA  GLY H 150      34.156  10.819  28.294  1.00 41.31           C  
ATOM   1143  C   GLY H 150      33.907  12.294  28.350  1.00 45.07           C  
ATOM   1144  O   GLY H 150      34.848  13.086  28.299  1.00 46.60           O  
ATOM   1145  N   LYS H 151      32.633  12.715  28.466  1.00 40.42           N  
ATOM   1146  CA  LYS H 151      32.384  14.129  28.462  1.00 38.20           C  
ATOM   1147  CB  LYS H 151      31.793  14.654  27.144  1.00 41.62           C  
ATOM   1148  CG  LYS H 151      32.818  14.675  26.009  1.00 45.63           C  
ATOM   1149  CD  LYS H 151      32.198  14.908  24.631  1.00 48.92           C  
ATOM   1150  CE  LYS H 151      33.224  14.924  23.498  1.00 53.02           C  
ATOM   1151  NZ  LYS H 151      32.541  15.124  22.202  1.00 51.14           N1+
ATOM   1152  C   LYS H 151      31.447  14.492  29.570  1.00 38.37           C  
ATOM   1153  O   LYS H 151      31.048  13.652  30.375  1.00 38.34           O  
ATOM   1154  N   GLY H 152      31.099  15.796  29.633  1.00 34.15           N  
ATOM   1155  CA  GLY H 152      30.280  16.336  30.679  1.00 33.66           C  
ATOM   1156  C   GLY H 152      28.832  16.307  30.301  1.00 32.97           C  
ATOM   1157  O   GLY H 152      28.425  15.688  29.319  1.00 31.48           O  
ATOM   1158  N   LEU H 153      28.025  17.020  31.112  1.00 32.30           N  
ATOM   1159  CA  LEU H 153      26.595  17.071  31.016  1.00 31.48           C  
ATOM   1160  CB  LEU H 153      25.957  17.313  32.394  1.00 28.19           C  
ATOM   1161  CG  LEU H 153      26.331  16.254  33.450  1.00 29.43           C  
ATOM   1162  CD1 LEU H 153      25.685  16.573  34.807  1.00 29.07           C  
ATOM   1163  CD2 LEU H 153      26.007  14.832  32.965  1.00 27.86           C  
ATOM   1164  C   LEU H 153      26.169  18.221  30.157  1.00 31.56           C  
ATOM   1165  O   LEU H 153      26.740  19.308  30.236  1.00 30.51           O  
ATOM   1166  N   GLU H 154      25.146  17.997  29.297  1.00 29.79           N  
ATOM   1167  CA  GLU H 154      24.591  19.079  28.530  1.00 29.66           C  
ATOM   1168  CB  GLU H 154      25.050  19.155  27.062  1.00 29.50           C  
ATOM   1169  CG  GLU H 154      24.564  18.011  26.176  0.95 30.35           C  
ATOM   1170  CD  GLU H 154      25.042  18.307  24.761  0.92 33.41           C  
ATOM   1171  OE1 GLU H 154      24.987  19.496  24.349  0.95 34.27           O  
ATOM   1172  OE2 GLU H 154      25.476  17.347  24.071  0.94 39.63           O1-
ATOM   1173  C   GLU H 154      23.096  18.952  28.540  1.00 29.09           C  
ATOM   1174  O   GLU H 154      22.543  17.877  28.308  1.00 29.39           O  
ATOM   1175  N   TRP H 155      22.413  20.082  28.811  1.00 29.24           N  
ATOM   1176  CA  TRP H 155      20.979  20.169  28.920  1.00 28.86           C  
ATOM   1177  CB  TRP H 155      20.559  21.437  29.678  1.00 29.97           C  
ATOM   1178  CG  TRP H 155      19.086  21.721  29.636  1.00 29.22           C  
ATOM   1179  CD2 TRP H 155      18.499  22.666  28.730  1.00 29.81           C  
ATOM   1180  CD1 TRP H 155      18.063  21.200  30.375  1.00 30.02           C  
ATOM   1181  NE1 TRP H 155      16.872  21.754  29.973  1.00 30.11           N  
ATOM   1182  CE2 TRP H 155      17.126  22.658  28.962  1.00 30.65           C  
ATOM   1183  CE3 TRP H 155      19.058  23.471  27.778  1.00 30.03           C  
ATOM   1184  CZ2 TRP H 155      16.287  23.458  28.243  1.00 31.44           C  
ATOM   1185  CZ3 TRP H 155      18.209  24.280  27.055  1.00 31.36           C  
ATOM   1186  CH2 TRP H 155      16.849  24.271  27.283  1.00 31.33           C  
ATOM   1187  C   TRP H 155      20.342  20.189  27.557  1.00 28.82           C  
ATOM   1188  O   TRP H 155      20.723  20.977  26.696  1.00 29.56           O  
ATOM   1189  N   VAL H 156      19.436  19.213  27.302  1.00 28.74           N  
ATOM   1190  CA  VAL H 156      18.685  19.064  26.079  1.00 28.35           C  
ATOM   1191  CB  VAL H 156      18.346  17.627  25.820  1.00 28.76           C  
ATOM   1192  CG1 VAL H 156      17.544  17.532  24.512  1.00 30.57           C  
ATOM   1193  CG2 VAL H 156      19.648  16.808  25.832  1.00 30.21           C  
ATOM   1194  C   VAL H 156      17.386  19.825  25.979  1.00 30.60           C  
ATOM   1195  O   VAL H 156      17.167  20.570  25.021  1.00 30.34           O  
ATOM   1196  N   SER H 157      16.465  19.652  26.963  1.00 31.35           N  
ATOM   1197  CA  SER H 157      15.156  20.239  26.807  1.00 31.69           C  
ATOM   1198  CB  SER H 157      14.292  19.508  25.764  1.00 31.50           C  
ATOM   1199  OG  SER H 157      13.027  20.142  25.643  1.00 25.51           O  
ATOM   1200  C   SER H 157      14.390  20.205  28.102  1.00 32.92           C  
ATOM   1201  O   SER H 157      14.719  19.463  29.030  1.00 32.11           O  
ATOM   1202  N   VAL H 158      13.323  21.035  28.190  1.00 33.00           N  
ATOM   1203  CA  VAL H 158      12.517  21.071  29.383  1.00 32.86           C  
ATOM   1204  CB  VAL H 158      12.761  22.257  30.278  1.00 33.96           C  
ATOM   1205  CG1 VAL H 158      14.233  22.304  30.695  1.00 41.22           C  
ATOM   1206  CG2 VAL H 158      12.269  23.529  29.573  1.00 37.13           C  
ATOM   1207  C   VAL H 158      11.075  21.210  28.999  1.00 35.13           C  
ATOM   1208  O   VAL H 158      10.741  21.872  28.018  1.00 35.67           O  
ATOM   1209  N   ILE H 159      10.176  20.582  29.781  1.00 36.53           N  
ATOM   1210  CA  ILE H 159       8.764  20.710  29.548  1.00 37.06           C  
ATOM   1211  CB  ILE H 159       8.144  19.470  28.967  1.00 36.86           C  
ATOM   1212  CG1 ILE H 159       6.686  19.731  28.555  1.00 36.86           C  
ATOM   1213  CG2 ILE H 159       8.331  18.320  29.970  1.00 35.94           C  
ATOM   1214  CD1 ILE H 159       6.078  18.611  27.709  1.00 36.87           C  
ATOM   1215  C   ILE H 159       8.095  20.996  30.858  1.00 38.34           C  
ATOM   1216  O   ILE H 159       8.428  20.394  31.878  1.00 36.94           O  
ATOM   1217  N   GLY H 160       7.121  21.931  30.861  1.00 39.64           N  
ATOM   1218  CA  GLY H 160       6.441  22.287  32.077  1.00 40.65           C  
ATOM   1219  C   GLY H 160       5.434  21.230  32.401  1.00 43.13           C  
ATOM   1220  O   GLY H 160       5.052  20.415  31.566  1.00 43.06           O  
ATOM   1221  N   PRO H 161       4.877  21.362  33.574  1.00 31.94           N  
ATOM   1222  CA  PRO H 161       3.927  20.430  34.107  1.00 32.82           C  
ATOM   1223  CD  PRO H 161       5.193  22.445  34.488  1.00 35.38           C  
ATOM   1224  CB  PRO H 161       3.480  21.011  35.447  1.00 32.53           C  
ATOM   1225  CG  PRO H 161       4.608  21.989  35.834  1.00 35.73           C  
ATOM   1226  C   PRO H 161       2.773  20.161  33.191  1.00 34.31           C  
ATOM   1227  O   PRO H 161       2.483  18.991  32.954  1.00 35.15           O  
ATOM   1228  N   SER H 162       2.110  21.204  32.654  1.00 35.23           N  
ATOM   1229  CA  SER H 162       0.966  21.015  31.808  1.00 36.64           C  
ATOM   1230  CB  SER H 162       0.277  22.340  31.453  1.00 37.01           C  
ATOM   1231  OG  SER H 162      -0.759  22.098  30.517  1.00 38.35           O  
ATOM   1232  C   SER H 162       1.397  20.400  30.518  1.00 37.03           C  
ATOM   1233  O   SER H 162       0.679  19.585  29.937  1.00 37.34           O  
ATOM   1234  N   GLY H 163       2.612  20.752  30.062  1.00 37.35           N  
ATOM   1235  CA  GLY H 163       3.090  20.328  28.778  1.00 37.49           C  
ATOM   1236  C   GLY H 163       3.018  21.521  27.865  1.00 37.61           C  
ATOM   1237  O   GLY H 163       3.359  21.434  26.687  1.00 38.09           O  
ATOM   1238  N   GLY H 164       2.551  22.667  28.404  1.00 37.23           N  
ATOM   1239  CA  GLY H 164       2.349  23.892  27.674  1.00 36.87           C  
ATOM   1240  C   GLY H 164       3.614  24.550  27.169  1.00 36.63           C  
ATOM   1241  O   GLY H 164       3.602  25.058  26.046  1.00 37.42           O  
ATOM   1242  N   PHE H 165       4.718  24.609  27.967  1.00 46.96           N  
ATOM   1243  CA  PHE H 165       5.889  25.295  27.502  1.00 46.87           C  
ATOM   1244  CB  PHE H 165       6.363  26.439  28.421  1.00 48.42           C  
ATOM   1245  CG  PHE H 165       5.404  27.573  28.271  1.00 56.58           C  
ATOM   1246  CD1 PHE H 165       4.260  27.624  29.033  1.00  0.00           C  
ATOM   1247  CD2 PHE H 165       5.649  28.586  27.370  1.00  0.00           C  
ATOM   1248  CE1 PHE H 165       3.373  28.667  28.898  1.00  0.00           C  
ATOM   1249  CE2 PHE H 165       4.765  29.631  27.230  1.00  0.00           C  
ATOM   1250  CZ  PHE H 165       3.626  29.673  27.997  1.00  0.00           C  
ATOM   1251  C   PHE H 165       7.017  24.342  27.334  1.00 44.65           C  
ATOM   1252  O   PHE H 165       7.208  23.433  28.138  1.00 45.03           O  
ATOM   1253  N   THR H 166       7.785  24.530  26.242  1.00 42.13           N  
ATOM   1254  CA  THR H 166       8.888  23.660  25.974  1.00 40.48           C  
ATOM   1255  CB  THR H 166       8.596  22.688  24.872  1.00 38.78           C  
ATOM   1256  OG1 THR H 166       8.352  23.384  23.659  1.00 33.90           O  
ATOM   1257  CG2 THR H 166       7.355  21.869  25.269  1.00 23.22           C  
ATOM   1258  C   THR H 166      10.056  24.486  25.537  1.00 40.92           C  
ATOM   1259  O   THR H 166       9.911  25.400  24.727  1.00 40.26           O  
ATOM   1260  N   PHE H 167      11.255  24.176  26.072  1.00 38.34           N  
ATOM   1261  CA  PHE H 167      12.447  24.869  25.677  1.00 36.52           C  
ATOM   1262  CB  PHE H 167      13.101  25.686  26.803  1.00 40.17           C  
ATOM   1263  CG  PHE H 167      12.176  26.816  27.085  1.00 45.16           C  
ATOM   1264  CD1 PHE H 167      12.215  27.937  26.291  1.00 48.99           C  
ATOM   1265  CD2 PHE H 167      11.260  26.755  28.111  1.00 48.11           C  
ATOM   1266  CE1 PHE H 167      11.368  28.991  26.525  1.00 51.09           C  
ATOM   1267  CE2 PHE H 167      10.410  27.809  28.353  1.00 50.38           C  
ATOM   1268  CZ  PHE H 167      10.466  28.929  27.560  1.00 51.89           C  
ATOM   1269  C   PHE H 167      13.431  23.836  25.230  1.00 36.10           C  
ATOM   1270  O   PHE H 167      13.413  22.709  25.722  1.00 35.41           O  
ATOM   1271  N   TYR H 168      14.305  24.190  24.261  1.00 34.93           N  
ATOM   1272  CA  TYR H 168      15.250  23.225  23.771  1.00 34.70           C  
ATOM   1273  CB  TYR H 168      14.972  22.715  22.342  1.00 35.10           C  
ATOM   1274  CG  TYR H 168      13.616  22.105  22.226  1.00 34.70           C  
ATOM   1275  CD1 TYR H 168      13.341  20.855  22.729  1.00 35.62           C  
ATOM   1276  CD2 TYR H 168      12.603  22.799  21.612  1.00 35.42           C  
ATOM   1277  CE1 TYR H 168      12.085  20.306  22.606  1.00 35.91           C  
ATOM   1278  CE2 TYR H 168      11.348  22.257  21.485  1.00 35.78           C  
ATOM   1279  CZ  TYR H 168      11.084  21.007  21.982  1.00 36.81           C  
ATOM   1280  OH  TYR H 168       9.793  20.454  21.847  1.00 37.02           O  
ATOM   1281  C   TYR H 168      16.599  23.870  23.664  1.00 35.52           C  
ATOM   1282  O   TYR H 168      16.714  25.091  23.558  1.00 36.25           O  
ATOM   1283  N   ALA H 169      17.664  23.043  23.704  1.00 33.94           N  
ATOM   1284  CA  ALA H 169      18.996  23.526  23.485  1.00 33.96           C  
ATOM   1285  CB  ALA H 169      20.098  22.515  23.848  1.00 32.91           C  
ATOM   1286  C   ALA H 169      19.084  23.783  22.013  1.00 34.12           C  
ATOM   1287  O   ALA H 169      18.333  23.210  21.227  1.00 35.23           O  
ATOM   1288  N   ASP H 170      20.003  24.674  21.600  1.00 35.32           N  
ATOM   1289  CA  ASP H 170      20.108  25.054  20.219  1.00 37.74           C  
ATOM   1290  CB  ASP H 170      21.071  26.232  19.995  1.00 38.93           C  
ATOM   1291  CG  ASP H 170      20.346  27.507  20.416  1.00 44.92           C  
ATOM   1292  OD1 ASP H 170      19.218  27.737  19.906  1.00 44.63           O  
ATOM   1293  OD2 ASP H 170      20.906  28.260  21.257  1.00 49.85           O1-
ATOM   1294  C   ASP H 170      20.535  23.898  19.365  1.00 36.02           C  
ATOM   1295  O   ASP H 170      20.084  23.771  18.228  1.00 36.66           O  
ATOM   1296  N   SER H 171      21.408  23.014  19.880  1.00 35.94           N  
ATOM   1297  CA  SER H 171      21.919  21.938  19.081  1.00 35.72           C  
ATOM   1298  CB  SER H 171      22.957  21.092  19.843  1.00 36.63           C  
ATOM   1299  OG  SER H 171      22.380  20.531  21.013  1.00 38.04           O  
ATOM   1300  C   SER H 171      20.805  21.033  18.632  1.00 35.73           C  
ATOM   1301  O   SER H 171      20.850  20.490  17.529  1.00 37.45           O  
ATOM   1302  N   VAL H 172      19.818  20.789  19.512  1.00 35.28           N  
ATOM   1303  CA  VAL H 172      18.685  19.931  19.268  1.00 34.73           C  
ATOM   1304  CB  VAL H 172      18.092  19.354  20.524  1.00 34.87           C  
ATOM   1305  CG1 VAL H 172      19.149  18.461  21.188  1.00 35.51           C  
ATOM   1306  CG2 VAL H 172      17.589  20.487  21.428  1.00 33.88           C  
ATOM   1307  C   VAL H 172      17.558  20.553  18.492  1.00 36.33           C  
ATOM   1308  O   VAL H 172      16.755  19.828  17.907  1.00 35.04           O  
ATOM   1309  N   LYS H 173      17.428  21.894  18.501  1.00 36.90           N  
ATOM   1310  CA  LYS H 173      16.253  22.543  17.977  1.00 38.53           C  
ATOM   1311  CB  LYS H 173      16.364  24.073  17.873  1.00 41.25           C  
ATOM   1312  CG  LYS H 173      16.330  24.818  19.204  1.00 44.58           C  
ATOM   1313  CD  LYS H 173      16.592  26.314  19.034  1.00 46.53           C  
ATOM   1314  CE  LYS H 173      15.623  26.990  18.061  1.00 48.06           C  
ATOM   1315  NZ  LYS H 173      15.901  28.441  17.988  1.00 44.47           N1+
ATOM   1316  C   LYS H 173      15.860  22.072  16.615  1.00 36.45           C  
ATOM   1317  O   LYS H 173      16.675  21.961  15.700  1.00 37.74           O  
ATOM   1318  N   GLY H 174      14.549  21.769  16.488  1.00 34.74           N  
ATOM   1319  CA  GLY H 174      13.900  21.401  15.264  1.00 35.36           C  
ATOM   1320  C   GLY H 174      13.887  19.911  15.143  1.00 37.25           C  
ATOM   1321  O   GLY H 174      12.956  19.335  14.583  1.00 38.49           O  
ATOM   1322  N   ARG H 175      14.977  19.269  15.602  1.00 34.32           N  
ATOM   1323  CA  ARG H 175      15.151  17.844  15.560  1.00 32.29           C  
ATOM   1324  CB  ARG H 175      16.640  17.453  15.633  1.00 32.46           C  
ATOM   1325  CG  ARG H 175      17.436  18.056  14.470  1.00 31.91           C  
ATOM   1326  CD  ARG H 175      18.856  17.514  14.288  1.00 31.26           C  
ATOM   1327  NE  ARG H 175      19.703  17.982  15.421  1.00 30.68           N  
ATOM   1328  CZ  ARG H 175      20.047  17.110  16.413  1.00 30.69           C  
ATOM   1329  NH1 ARG H 175      19.589  15.827  16.364  1.00 31.22           N1+
ATOM   1330  NH2 ARG H 175      20.856  17.509  17.437  1.00 30.97           N  
ATOM   1331  C   ARG H 175      14.409  17.106  16.643  1.00 32.36           C  
ATOM   1332  O   ARG H 175      13.806  16.064  16.386  1.00 33.08           O  
ATOM   1333  N   PHE H 176      14.419  17.636  17.886  1.00 31.94           N  
ATOM   1334  CA  PHE H 176      13.902  16.905  19.017  1.00 32.92           C  
ATOM   1335  CB  PHE H 176      14.822  16.978  20.251  1.00 34.40           C  
ATOM   1336  CG  PHE H 176      16.068  16.195  20.026  1.00 34.40           C  
ATOM   1337  CD1 PHE H 176      16.939  16.528  19.016  1.00 33.52           C  
ATOM   1338  CD2 PHE H 176      16.395  15.153  20.861  1.00 35.12           C  
ATOM   1339  CE1 PHE H 176      18.097  15.815  18.815  1.00 34.14           C  
ATOM   1340  CE2 PHE H 176      17.552  14.438  20.666  1.00 33.55           C  
ATOM   1341  CZ  PHE H 176      18.405  14.761  19.640  1.00 33.50           C  
ATOM   1342  C   PHE H 176      12.622  17.512  19.485  1.00 32.05           C  
ATOM   1343  O   PHE H 176      12.411  18.717  19.369  1.00 33.38           O  
ATOM   1344  N   THR H 177      11.719  16.667  20.021  1.00 30.77           N  
ATOM   1345  CA  THR H 177      10.520  17.209  20.582  1.00 31.20           C  
ATOM   1346  CB  THR H 177       9.310  17.004  19.711  1.00 32.25           C  
ATOM   1347  OG1 THR H 177       8.304  17.947  20.041  0.99 35.37           O  
ATOM   1348  CG2 THR H 177       8.765  15.581  19.905  0.97 32.44           C  
ATOM   1349  C   THR H 177      10.317  16.539  21.915  1.00 30.06           C  
ATOM   1350  O   THR H 177      10.443  15.322  22.048  1.00 31.92           O  
ATOM   1351  N   ILE H 178      10.015  17.335  22.958  1.00 30.66           N  
ATOM   1352  CA  ILE H 178       9.814  16.808  24.279  1.00 30.16           C  
ATOM   1353  CB  ILE H 178      10.440  17.651  25.351  1.00 30.13           C  
ATOM   1354  CG1 ILE H 178      10.370  16.932  26.710  1.00 27.51           C  
ATOM   1355  CG2 ILE H 178       9.776  19.037  25.318  1.00 29.30           C  
ATOM   1356  CD1 ILE H 178      11.221  17.587  27.796  1.00 26.91           C  
ATOM   1357  C   ILE H 178       8.336  16.770  24.522  1.00 33.15           C  
ATOM   1358  O   ILE H 178       7.616  17.673  24.101  1.00 32.46           O  
ATOM   1359  N   SER H 179       7.839  15.694  25.169  1.00 31.74           N  
ATOM   1360  CA  SER H 179       6.422  15.580  25.390  1.00 33.43           C  
ATOM   1361  CB  SER H 179       5.725  14.815  24.255  1.00 33.74           C  
ATOM   1362  OG  SER H 179       4.332  14.719  24.498  1.00 32.61           O  
ATOM   1363  C   SER H 179       6.170  14.818  26.660  1.00 35.68           C  
ATOM   1364  O   SER H 179       7.080  14.229  27.238  1.00 34.82           O  
ATOM   1365  N   ARG H 180       4.905  14.830  27.144  1.00 34.19           N  
ATOM   1366  CA  ARG H 180       4.602  14.121  28.353  1.00 35.07           C  
ATOM   1367  CB  ARG H 180       4.792  14.975  29.617  1.00 37.33           C  
ATOM   1368  CG  ARG H 180       3.880  16.202  29.668  1.00 37.19           C  
ATOM   1369  CD  ARG H 180       4.287  17.224  30.730  1.00 36.52           C  
ATOM   1370  NE  ARG H 180       4.229  16.562  32.064  1.00 36.06           N  
ATOM   1371  CZ  ARG H 180       5.186  16.865  32.989  1.00 37.24           C  
ATOM   1372  NH1 ARG H 180       6.205  17.702  32.654  1.00 36.27           N1+
ATOM   1373  NH2 ARG H 180       5.136  16.343  34.247  1.00 35.34           N  
ATOM   1374  C   ARG H 180       3.171  13.668  28.337  1.00 38.38           C  
ATOM   1375  O   ARG H 180       2.311  14.264  27.691  1.00 38.13           O  
ATOM   1376  N   ASP H 181       2.902  12.549  29.040  1.00 40.01           N  
ATOM   1377  CA  ASP H 181       1.563  12.066  29.214  1.00 40.41           C  
ATOM   1378  CB  ASP H 181       1.317  10.692  28.571  1.00 41.42           C  
ATOM   1379  CG  ASP H 181      -0.179  10.408  28.609  1.00 42.87           C  
ATOM   1380  OD1 ASP H 181      -0.911  11.147  29.318  1.00 43.88           O  
ATOM   1381  OD2 ASP H 181      -0.610   9.443  27.924  1.00 42.15           O1-
ATOM   1382  C   ASP H 181       1.393  11.918  30.693  1.00 39.05           C  
ATOM   1383  O   ASP H 181       1.840  10.938  31.282  1.00 39.62           O  
ATOM   1384  N   ASN H 182       0.722  12.894  31.333  1.00 40.52           N  
ATOM   1385  CA  ASN H 182       0.598  12.897  32.764  1.00 41.87           C  
ATOM   1386  CB  ASN H 182      -0.061  14.168  33.333  1.00 40.63           C  
ATOM   1387  CG  ASN H 182       1.015  15.243  33.453  1.00 42.61           C  
ATOM   1388  OD1 ASN H 182       2.196  14.940  33.604  1.00 43.95           O  
ATOM   1389  ND2 ASN H 182       0.594  16.536  33.408  1.00 42.52           N  
ATOM   1390  C   ASN H 182      -0.156  11.699  33.263  1.00 42.77           C  
ATOM   1391  O   ASN H 182       0.168  11.179  34.329  1.00 43.13           O  
ATOM   1392  N   SER H 183      -1.182  11.221  32.537  1.00 44.13           N  
ATOM   1393  CA  SER H 183      -1.945  10.111  33.044  1.00 44.69           C  
ATOM   1394  CB  SER H 183      -3.148   9.741  32.155  1.00 44.21           C  
ATOM   1395  OG  SER H 183      -2.705   9.295  30.882  1.00 48.79           O  
ATOM   1396  C   SER H 183      -1.073   8.894  33.164  1.00 45.82           C  
ATOM   1397  O   SER H 183      -1.221   8.104  34.095  1.00 46.59           O  
ATOM   1398  N   LYS H 184      -0.185   8.688  32.175  1.00 44.29           N  
ATOM   1399  CA  LYS H 184       0.749   7.599  32.113  1.00 43.64           C  
ATOM   1400  CB  LYS H 184       1.184   7.261  30.681  1.00 44.82           C  
ATOM   1401  CG  LYS H 184       0.003   6.701  29.882  1.00 48.43           C  
ATOM   1402  CD  LYS H 184       0.307   6.391  28.418  1.00 51.85           C  
ATOM   1403  CE  LYS H 184       0.840   4.973  28.208  1.00 57.22           C  
ATOM   1404  NZ  LYS H 184       0.771   4.622  26.773  1.00 55.15           N1+
ATOM   1405  C   LYS H 184       1.939   7.808  33.013  1.00 41.45           C  
ATOM   1406  O   LYS H 184       2.676   6.863  33.289  1.00 41.78           O  
ATOM   1407  N   ASN H 185       2.193   9.053  33.465  1.00 40.84           N  
ATOM   1408  CA  ASN H 185       3.340   9.331  34.292  1.00 40.77           C  
ATOM   1409  CB  ASN H 185       3.491   8.390  35.508  1.00 42.61           C  
ATOM   1410  CG  ASN H 185       2.523   8.766  36.621  1.00 43.73           C  
ATOM   1411  OD1 ASN H 185       2.623   9.840  37.213  1.00 51.83           O  
ATOM   1412  ND2 ASN H 185       1.570   7.849  36.933  1.00 51.19           N  
ATOM   1413  C   ASN H 185       4.585   9.128  33.489  1.00 41.14           C  
ATOM   1414  O   ASN H 185       5.597   8.669  34.019  1.00 40.94           O  
ATOM   1415  N   THR H 186       4.556   9.476  32.189  1.00 38.92           N  
ATOM   1416  CA  THR H 186       5.737   9.273  31.397  0.98 38.08           C  
ATOM   1417  CB  THR H 186       5.619   8.136  30.428  0.99 39.34           C  
ATOM   1418  OG1 THR H 186       4.407   8.248  29.699  0.96 44.51           O  
ATOM   1419  CG2 THR H 186       5.693   6.798  31.176  0.95 41.78           C  
ATOM   1420  C   THR H 186       6.109  10.502  30.624  1.00 37.76           C  
ATOM   1421  O   THR H 186       5.262  11.295  30.217  1.00 37.58           O  
ATOM   1422  N   LEU H 187       7.434  10.665  30.416  1.00 36.16           N  
ATOM   1423  CA  LEU H 187       8.040  11.749  29.693  1.00 34.64           C  
ATOM   1424  CB  LEU H 187       9.196  12.390  30.478  1.00 33.72           C  
ATOM   1425  CG  LEU H 187       9.918  13.518  29.725  1.00 34.43           C  
ATOM   1426  CD1 LEU H 187       9.001  14.730  29.508  1.00 34.85           C  
ATOM   1427  CD2 LEU H 187      11.243  13.881  30.410  1.00 32.74           C  
ATOM   1428  C   LEU H 187       8.631  11.175  28.436  1.00 34.20           C  
ATOM   1429  O   LEU H 187       9.133  10.052  28.453  1.00 35.25           O  
ATOM   1430  N   TYR H 188       8.591  11.930  27.309  1.00 33.27           N  
ATOM   1431  CA  TYR H 188       9.094  11.387  26.073  1.00 33.38           C  
ATOM   1432  CB  TYR H 188       8.026  11.106  24.997  1.00 34.23           C  
ATOM   1433  CG  TYR H 188       6.987  10.185  25.531  1.00 34.94           C  
ATOM   1434  CD1 TYR H 188       7.219   8.836  25.659  1.00 37.00           C  
ATOM   1435  CD2 TYR H 188       5.770  10.689  25.921  1.00 35.89           C  
ATOM   1436  CE1 TYR H 188       6.243   8.003  26.158  1.00 38.10           C  
ATOM   1437  CE2 TYR H 188       4.791   9.863  26.418  1.00 38.07           C  
ATOM   1438  CZ  TYR H 188       5.025   8.514  26.535  1.00 37.20           C  
ATOM   1439  OH  TYR H 188       4.024   7.660  27.045  1.00 41.70           O  
ATOM   1440  C   TYR H 188      10.031  12.352  25.413  1.00 33.12           C  
ATOM   1441  O   TYR H 188       9.986  13.559  25.639  1.00 34.55           O  
ATOM   1442  N   LEU H 189      10.946  11.802  24.585  1.00 33.29           N  
ATOM   1443  CA  LEU H 189      11.838  12.614  23.814  1.00 32.54           C  
ATOM   1444  CB  LEU H 189      13.278  12.598  24.349  1.00 32.97           C  
ATOM   1445  CG  LEU H 189      14.237  13.477  23.532  1.00 32.37           C  
ATOM   1446  CD1 LEU H 189      13.840  14.959  23.627  1.00 32.57           C  
ATOM   1447  CD2 LEU H 189      15.698  13.229  23.931  1.00 31.66           C  
ATOM   1448  C   LEU H 189      11.866  12.031  22.436  1.00 33.79           C  
ATOM   1449  O   LEU H 189      12.353  10.921  22.233  1.00 34.82           O  
ATOM   1450  N   GLN H 190      11.343  12.777  21.444  1.00 33.21           N  
ATOM   1451  CA  GLN H 190      11.337  12.301  20.090  1.00 33.91           C  
ATOM   1452  CB  GLN H 190      10.117  12.792  19.293  1.00 35.23           C  
ATOM   1453  CG  GLN H 190      10.081  12.314  17.841  1.00 37.58           C  
ATOM   1454  CD  GLN H 190       9.749  10.829  17.813  1.00 38.99           C  
ATOM   1455  OE1 GLN H 190       9.048  10.314  18.683  1.00 39.22           O  
ATOM   1456  NE2 GLN H 190      10.268  10.118  16.774  1.00 39.20           N  
ATOM   1457  C   GLN H 190      12.563  12.848  19.436  1.00 34.64           C  
ATOM   1458  O   GLN H 190      12.751  14.061  19.361  1.00 36.06           O  
ATOM   1459  N   MET H 191      13.442  11.956  18.945  1.00 34.79           N  
ATOM   1460  CA  MET H 191      14.656  12.423  18.346  1.00 35.23           C  
ATOM   1461  CB  MET H 191      15.902  11.748  18.937  1.00 35.78           C  
ATOM   1462  CG  MET H 191      16.001  11.920  20.453  1.00 37.13           C  
ATOM   1463  SD  MET H 191      17.545  11.309  21.190  1.00 40.32           S  
ATOM   1464  CE  MET H 191      17.300   9.577  20.710  1.00 34.43           C  
ATOM   1465  C   MET H 191      14.613  12.074  16.892  1.00 36.17           C  
ATOM   1466  O   MET H 191      14.534  10.903  16.523  1.00 37.51           O  
ATOM   1467  N   ASN H 192      14.690  13.103  16.026  1.00 35.92           N  
ATOM   1468  CA  ASN H 192      14.622  12.888  14.610  1.00 34.77           C  
ATOM   1469  CB  ASN H 192      13.499  13.687  13.926  1.00 35.59           C  
ATOM   1470  CG  ASN H 192      12.160  13.171  14.429  1.00 36.82           C  
ATOM   1471  OD1 ASN H 192      11.810  12.010  14.222  1.00 38.81           O  
ATOM   1472  ND2 ASN H 192      11.391  14.058  15.116  1.00 38.44           N  
ATOM   1473  C   ASN H 192      15.897  13.386  14.009  1.00 35.94           C  
ATOM   1474  O   ASN H 192      16.606  14.191  14.610  1.00 37.49           O  
ATOM   1475  N   SER H 193      16.216  12.897  12.793  1.00 35.50           N  
ATOM   1476  CA  SER H 193      17.370  13.339  12.058  1.00 37.73           C  
ATOM   1477  CB  SER H 193      17.237  14.787  11.563  1.00 38.78           C  
ATOM   1478  OG  SER H 193      16.149  14.883  10.659  1.00 41.71           O  
ATOM   1479  C   SER H 193      18.587  13.254  12.916  1.00 35.07           C  
ATOM   1480  O   SER H 193      19.348  14.213  13.030  1.00 35.18           O  
ATOM   1481  N   LEU H 194      18.822  12.072  13.510  1.00 35.08           N  
ATOM   1482  CA  LEU H 194      19.919  11.896  14.413  1.00 34.97           C  
ATOM   1483  CB  LEU H 194      19.883  10.550  15.151  1.00 34.71           C  
ATOM   1484  CG  LEU H 194      18.752  10.462  16.186  1.00 34.09           C  
ATOM   1485  CD1 LEU H 194      18.734   9.091  16.871  1.00 35.34           C  
ATOM   1486  CD2 LEU H 194      18.856  11.603  17.211  1.00 33.49           C  
ATOM   1487  C   LEU H 194      21.230  11.992  13.707  1.00 34.54           C  
ATOM   1488  O   LEU H 194      21.391  11.593  12.553  1.00 35.24           O  
ATOM   1489  N   ARG H 195      22.216  12.550  14.433  1.00 35.41           N  
ATOM   1490  CA  ARG H 195      23.546  12.715  13.937  1.00 36.64           C  
ATOM   1491  CB  ARG H 195      23.952  14.194  13.829  1.00 37.83           C  
ATOM   1492  CG  ARG H 195      23.079  14.963  12.832  1.00 42.62           C  
ATOM   1493  CD  ARG H 195      23.358  16.464  12.788  1.00 46.11           C  
ATOM   1494  NE  ARG H 195      22.978  17.028  14.111  1.00 52.10           N  
ATOM   1495  CZ  ARG H 195      22.910  18.381  14.282  1.00 54.60           C  
ATOM   1496  NH1 ARG H 195      23.172  19.214  13.233  1.00 55.54           N1+
ATOM   1497  NH2 ARG H 195      22.580  18.902  15.499  1.00 55.18           N  
ATOM   1498  C   ARG H 195      24.445  12.035  14.925  1.00 37.12           C  
ATOM   1499  O   ARG H 195      24.037  11.743  16.045  1.00 37.20           O  
ATOM   1500  N   ALA H 196      25.708  11.783  14.534  1.00 36.28           N  
ATOM   1501  CA  ALA H 196      26.650  11.043  15.333  1.00 36.46           C  
ATOM   1502  CB  ALA H 196      28.034  10.931  14.667  1.00 36.73           C  
ATOM   1503  C   ALA H 196      26.851  11.725  16.654  1.00 35.63           C  
ATOM   1504  O   ALA H 196      27.002  11.069  17.684  1.00 37.55           O  
ATOM   1505  N   GLU H 197      26.839  13.066  16.647  1.00 35.75           N  
ATOM   1506  CA  GLU H 197      27.094  13.916  17.777  1.00 37.36           C  
ATOM   1507  CB  GLU H 197      27.125  15.388  17.333  1.00 40.26           C  
ATOM   1508  CG  GLU H 197      25.880  15.808  16.554  1.00 45.27           C  
ATOM   1509  CD  GLU H 197      26.318  16.869  15.557  1.00 50.44           C  
ATOM   1510  OE1 GLU H 197      27.330  16.622  14.852  1.00 51.99           O  
ATOM   1511  OE2 GLU H 197      25.646  17.935  15.477  1.00 54.16           O1-
ATOM   1512  C   GLU H 197      26.073  13.700  18.856  1.00 37.81           C  
ATOM   1513  O   GLU H 197      26.325  14.015  20.017  1.00 36.18           O  
ATOM   1514  N   ASP H 198      24.878  13.210  18.492  1.00 33.24           N  
ATOM   1515  CA  ASP H 198      23.808  12.939  19.414  1.00 31.42           C  
ATOM   1516  CB  ASP H 198      22.475  12.634  18.710  1.00 32.07           C  
ATOM   1517  CG  ASP H 198      21.955  13.941  18.124  1.00 32.38           C  
ATOM   1518  OD1 ASP H 198      21.981  14.967  18.853  1.00 32.38           O  
ATOM   1519  OD2 ASP H 198      21.535  13.932  16.936  1.00 32.60           O1-
ATOM   1520  C   ASP H 198      24.147  11.772  20.294  1.00 31.21           C  
ATOM   1521  O   ASP H 198      23.492  11.563  21.313  1.00 32.17           O  
ATOM   1522  N   THR H 199      25.126  10.933  19.901  1.00 29.53           N  
ATOM   1523  CA  THR H 199      25.449   9.789  20.712  1.00 29.08           C  
ATOM   1524  CB  THR H 199      26.627   8.992  20.219  1.00 29.16           C  
ATOM   1525  OG1 THR H 199      27.794   9.797  20.182  1.00 30.21           O  
ATOM   1526  CG2 THR H 199      26.325   8.458  18.817  1.00 29.65           C  
ATOM   1527  C   THR H 199      25.757  10.239  22.104  1.00 29.10           C  
ATOM   1528  O   THR H 199      26.591  11.117  22.322  1.00 30.37           O  
ATOM   1529  N   ALA H 200      25.052   9.645  23.092  1.00 28.52           N  
ATOM   1530  CA  ALA H 200      25.277  10.021  24.457  1.00 29.34           C  
ATOM   1531  CB  ALA H 200      24.996  11.506  24.730  1.00 27.94           C  
ATOM   1532  C   ALA H 200      24.345   9.244  25.330  1.00 30.16           C  
ATOM   1533  O   ALA H 200      23.463   8.532  24.854  1.00 28.49           O  
ATOM   1534  N   VAL H 201      24.562   9.339  26.657  0.92 29.60           N  
ATOM   1535  CA  VAL H 201      23.658   8.730  27.583  0.92 28.53           C  
ATOM   1536  CB  VAL H 201      24.295   8.330  28.886  0.92 29.12           C  
ATOM   1537  CG1 VAL H 201      24.725   9.590  29.656  1.00 31.05           C  
ATOM   1538  CG2 VAL H 201      23.314   7.431  29.654  1.00 31.54           C  
ATOM   1539  C   VAL H 201      22.625   9.777  27.848  0.92 29.74           C  
ATOM   1540  O   VAL H 201      22.956  10.942  28.056  0.92 31.12           O  
ATOM   1541  N   TYR H 202      21.336   9.393  27.836  1.00 29.80           N  
ATOM   1542  CA  TYR H 202      20.305  10.371  28.016  1.00 29.03           C  
ATOM   1543  CB  TYR H 202      19.200  10.297  26.940  1.00 29.82           C  
ATOM   1544  CG  TYR H 202      19.717  10.827  25.637  1.00 29.27           C  
ATOM   1545  CD1 TYR H 202      20.514  10.078  24.803  1.00 30.09           C  
ATOM   1546  CD2 TYR H 202      19.375  12.097  25.235  1.00 29.42           C  
ATOM   1547  CE1 TYR H 202      20.969  10.596  23.608  1.00 30.74           C  
ATOM   1548  CE2 TYR H 202      19.824  12.619  24.045  1.00 28.68           C  
ATOM   1549  CZ  TYR H 202      20.624  11.869  23.223  1.00 29.42           C  
ATOM   1550  OH  TYR H 202      21.086  12.401  22.000  1.00 28.49           O  
ATOM   1551  C   TYR H 202      19.655  10.135  29.343  1.00 29.10           C  
ATOM   1552  O   TYR H 202      19.233   9.023  29.656  1.00 31.12           O  
ATOM   1553  N   TYR H 203      19.558  11.204  30.162  1.00 30.20           N  
ATOM   1554  CA  TYR H 203      18.961  11.069  31.460  1.00 30.43           C  
ATOM   1555  CB  TYR H 203      19.779  11.637  32.642  1.00 31.06           C  
ATOM   1556  CG  TYR H 203      21.104  10.982  32.844  1.00 31.91           C  
ATOM   1557  CD1 TYR H 203      21.214   9.784  33.509  1.00 33.32           C  
ATOM   1558  CD2 TYR H 203      22.248  11.580  32.373  1.00 34.23           C  
ATOM   1559  CE1 TYR H 203      22.442   9.195  33.704  1.00 33.95           C  
ATOM   1560  CE2 TYR H 203      23.479  10.998  32.564  1.00 34.44           C  
ATOM   1561  CZ  TYR H 203      23.578   9.800  33.229  1.00 35.32           C  
ATOM   1562  OH  TYR H 203      24.838   9.199  33.430  1.00 38.09           O  
ATOM   1563  C   TYR H 203      17.733  11.926  31.492  1.00 31.83           C  
ATOM   1564  O   TYR H 203      17.679  12.985  30.868  1.00 31.40           O  
ATOM   1565  N   CYS H 204      16.685  11.467  32.204  0.87 32.29           N  
ATOM   1566  CA  CYS H 204      15.551  12.319  32.415  0.87 33.26           C  
ATOM   1567  CB  CYS H 204      14.168  11.646  32.209  0.87 35.53           C  
ATOM   1568  SG  CYS H 204      13.877  10.164  33.227  0.87 43.09           S  
ATOM   1569  C   CYS H 204      15.684  12.787  33.828  0.87 32.95           C  
ATOM   1570  O   CYS H 204      16.146  12.039  34.691  0.87 32.25           O  
ATOM   1571  N   ALA H 205      15.333  14.063  34.095  1.00 31.96           N  
ATOM   1572  CA  ALA H 205      15.495  14.557  35.432  1.00 33.04           C  
ATOM   1573  CB  ALA H 205      16.740  15.438  35.611  1.00 31.59           C  
ATOM   1574  C   ALA H 205      14.311  15.372  35.822  1.00 34.45           C  
ATOM   1575  O   ALA H 205      13.672  16.028  34.999  1.00 34.46           O  
ATOM   1576  N   THR H 206      14.002  15.352  37.131  1.00 33.22           N  
ATOM   1577  CA  THR H 206      12.873  16.073  37.630  1.00 34.32           C  
ATOM   1578  CB  THR H 206      12.236  15.434  38.830  1.00 35.14           C  
ATOM   1579  OG1 THR H 206      11.799  14.119  38.515  1.00  0.00           O  
ATOM   1580  CG2 THR H 206      11.039  16.295  39.268  1.00  0.00           C  
ATOM   1581  C   THR H 206      13.320  17.428  38.027  1.00 35.03           C  
ATOM   1582  O   THR H 206      14.333  17.595  38.706  1.00 34.05           O  
ATOM   1583  N   GLU H 207      12.575  18.447  37.560  1.00 33.76           N  
ATOM   1584  CA  GLU H 207      12.911  19.769  37.963  1.00 35.06           C  
ATOM   1585  CB  GLU H 207      12.516  20.875  36.966  1.00 33.47           C  
ATOM   1586  CG  GLU H 207      13.088  22.247  37.337  1.00 35.55           C  
ATOM   1587  CD  GLU H 207      12.804  23.219  36.202  1.00  0.00           C  
ATOM   1588  OE1 GLU H 207      12.427  22.750  35.094  1.00  0.00           O  
ATOM   1589  OE2 GLU H 207      12.967  24.448  36.428  1.00  0.00           O1-
ATOM   1590  C   GLU H 207      12.238  20.016  39.270  1.00 36.47           C  
ATOM   1591  O   GLU H 207      11.187  19.449  39.576  1.00 35.74           O  
ATOM   1592  N   GLY H 208      12.841  20.843  40.154  1.00 37.93           N  
ATOM   1593  CA  GLY H 208      12.243  21.121  41.439  1.00 35.07           C  
ATOM   1594  C   GLY H 208      11.432  22.365  41.269  1.00 38.92           C  
ATOM   1595  O   GLY H 208      10.932  22.617  40.179  1.00 39.51           O  
ATOM   1596  N   ASP H 209      11.251  23.192  42.321  1.00 39.22           N  
ATOM   1597  CA  ASP H 209      10.454  24.361  42.068  1.00 36.29           C  
ATOM   1598  CB  ASP H 209       9.943  25.064  43.339  1.00 43.57           C  
ATOM   1599  CG  ASP H 209       8.796  24.225  43.877  1.00 45.24           C  
ATOM   1600  OD1 ASP H 209       8.044  23.660  43.035  1.00 47.63           O  
ATOM   1601  OD2 ASP H 209       8.660  24.122  45.124  1.00 52.62           O1-
ATOM   1602  C   ASP H 209      11.272  25.343  41.271  1.00 44.18           C  
ATOM   1603  O   ASP H 209      11.866  26.261  41.839  1.00 46.96           O  
ATOM   1604  N   ASN H 210      11.288  25.177  39.920  1.00 39.92           N  
ATOM   1605  CA  ASN H 210      12.028  25.998  39.010  1.00 37.80           C  
ATOM   1606  CB  ASN H 210      11.513  27.443  38.936  1.00 43.41           C  
ATOM   1607  CG  ASN H 210      10.111  27.402  38.351  1.00 55.42           C  
ATOM   1608  OD1 ASN H 210       9.631  26.348  37.932  1.00 54.46           O  
ATOM   1609  ND2 ASN H 210       9.435  28.582  38.321  1.00  0.00           N  
ATOM   1610  C   ASN H 210      13.445  26.015  39.441  1.00 43.11           C  
ATOM   1611  O   ASN H 210      14.121  27.038  39.354  1.00 43.52           O  
ATOM   1612  N   ASP H 211      13.954  24.867  39.904  1.00 43.54           N  
ATOM   1613  CA  ASP H 211      15.310  24.918  40.334  1.00 39.64           C  
ATOM   1614  CB  ASP H 211      15.492  24.941  41.869  1.00 58.52           C  
ATOM   1615  CG  ASP H 211      14.865  23.692  42.472  1.00 76.16           C  
ATOM   1616  OD1 ASP H 211      14.298  22.902  41.677  1.00106.80           O  
ATOM   1617  OD2 ASP H 211      14.924  23.513  43.717  1.00102.57           O1-
ATOM   1618  C   ASP H 211      16.065  23.768  39.780  1.00 42.94           C  
ATOM   1619  O   ASP H 211      15.825  23.299  38.668  1.00 42.12           O  
ATOM   1620  N   ALA H 212      17.002  23.284  40.605  1.00 41.60           N  
ATOM   1621  CA  ALA H 212      17.899  22.247  40.232  1.00 35.93           C  
ATOM   1622  CB  ALA H 212      18.989  21.965  41.276  1.00 34.84           C  
ATOM   1623  C   ALA H 212      17.164  20.978  39.999  1.00 41.83           C  
ATOM   1624  O   ALA H 212      15.979  20.844  40.302  1.00 44.22           O  
ATOM   1625  N   PHE H 213      17.887  20.031  39.381  1.00 36.52           N  
ATOM   1626  CA  PHE H 213      17.395  18.736  39.037  1.00 32.89           C  
ATOM   1627  CB  PHE H 213      18.315  18.028  38.032  1.00 33.50           C  
ATOM   1628  CG  PHE H 213      18.537  18.894  36.842  1.00 34.53           C  
ATOM   1629  CD1 PHE H 213      19.297  20.038  36.937  1.00 23.78           C  
ATOM   1630  CD2 PHE H 213      18.032  18.551  35.614  1.00 21.35           C  
ATOM   1631  CE1 PHE H 213      19.528  20.849  35.850  1.00 15.42           C  
ATOM   1632  CE2 PHE H 213      18.263  19.357  34.525  1.00 15.06           C  
ATOM   1633  CZ  PHE H 213      19.005  20.505  34.633  1.00 17.99           C  
ATOM   1634  C   PHE H 213      17.526  17.923  40.284  1.00 37.15           C  
ATOM   1635  O   PHE H 213      18.612  17.457  40.623  1.00 36.24           O  
ATOM   1636  N   ASP H 214      16.407  17.744  41.003  1.00 37.69           N  
ATOM   1637  CA  ASP H 214      16.400  17.011  42.229  1.00 35.72           C  
ATOM   1638  CB  ASP H 214      15.029  17.038  42.924  1.00 41.25           C  
ATOM   1639  CG  ASP H 214      14.764  18.418  43.484  1.00 38.52           C  
ATOM   1640  OD1 ASP H 214      15.744  19.089  43.904  1.00 40.68           O  
ATOM   1641  OD2 ASP H 214      13.572  18.818  43.510  1.00 41.10           O1-
ATOM   1642  C   ASP H 214      16.667  15.567  41.973  1.00 40.50           C  
ATOM   1643  O   ASP H 214      17.420  14.924  42.703  1.00 42.92           O  
ATOM   1644  N   ILE H 215      16.054  15.020  40.910  1.00 32.97           N  
ATOM   1645  CA  ILE H 215      16.050  13.583  40.787  1.00 33.26           C  
ATOM   1646  CB  ILE H 215      14.698  12.989  41.025  1.00 35.73           C  
ATOM   1647  CG1 ILE H 215      14.194  13.360  42.430  1.00 20.33           C  
ATOM   1648  CG2 ILE H 215      14.809  11.474  40.787  1.00 19.15           C  
ATOM   1649  CD1 ILE H 215      12.692  13.156  42.613  1.00 50.91           C  
ATOM   1650  C   ILE H 215      16.444  13.209  39.394  1.00 33.15           C  
ATOM   1651  O   ILE H 215      16.001  13.823  38.426  1.00 32.66           O  
ATOM   1652  N   TRP H 216      17.280  12.159  39.254  1.00 32.17           N  
ATOM   1653  CA  TRP H 216      17.748  11.769  37.954  1.00 31.88           C  
ATOM   1654  CB  TRP H 216      19.270  11.915  37.810  1.00 30.91           C  
ATOM   1655  CG  TRP H 216      19.777  13.333  37.903  1.00 28.95           C  
ATOM   1656  CD2 TRP H 216      20.482  14.013  36.854  1.00 28.67           C  
ATOM   1657  CD1 TRP H 216      19.723  14.196  38.956  1.00 29.72           C  
ATOM   1658  NE1 TRP H 216      20.340  15.379  38.626  1.00 29.15           N  
ATOM   1659  CE2 TRP H 216      20.818  15.278  37.336  1.00 27.93           C  
ATOM   1660  CE3 TRP H 216      20.831  13.612  35.598  1.00 29.33           C  
ATOM   1661  CZ2 TRP H 216      21.510  16.166  36.563  1.00 27.95           C  
ATOM   1662  CZ3 TRP H 216      21.520  14.513  34.817  1.00 29.28           C  
ATOM   1663  CH2 TRP H 216      21.853  15.765  35.291  1.00 28.55           C  
ATOM   1664  C   TRP H 216      17.469  10.308  37.772  1.00 32.93           C  
ATOM   1665  O   TRP H 216      17.314   9.566  38.741  1.00 33.86           O  
ATOM   1666  N   GLY H 217      17.364   9.866  36.501  1.00 32.93           N  
ATOM   1667  CA  GLY H 217      17.186   8.471  36.204  1.00 34.63           C  
ATOM   1668  C   GLY H 217      18.542   7.880  35.963  1.00 35.45           C  
ATOM   1669  O   GLY H 217      19.549   8.584  35.996  1.00 35.37           O  
ATOM   1670  N   GLN H 218      18.601   6.557  35.718  1.00 35.95           N  
ATOM   1671  CA  GLN H 218      19.858   5.900  35.486  1.00 36.83           C  
ATOM   1672  CB  GLN H 218      19.817   4.371  35.629  1.00 39.26           C  
ATOM   1673  CG  GLN H 218      21.234   3.799  35.671  1.00 45.39           C  
ATOM   1674  CD  GLN H 218      21.200   2.401  36.265  1.00 48.57           C  
ATOM   1675  OE1 GLN H 218      20.180   1.714  36.227  1.00 50.05           O  
ATOM   1676  NE2 GLN H 218      22.352   1.969  36.842  1.00 48.15           N  
ATOM   1677  C   GLN H 218      20.419   6.268  34.146  1.00 38.60           C  
ATOM   1678  O   GLN H 218      21.635   6.335  33.976  1.00 38.81           O  
ATOM   1679  N   GLY H 219      19.554   6.489  33.139  1.00 34.62           N  
ATOM   1680  CA  GLY H 219      20.052   6.890  31.852  1.00 33.82           C  
ATOM   1681  C   GLY H 219      19.911   5.775  30.861  1.00 37.27           C  
ATOM   1682  O   GLY H 219      19.898   4.596  31.214  1.00 36.02           O  
ATOM   1683  N   THR H 220      19.785   6.152  29.569  1.00 33.64           N  
ATOM   1684  CA  THR H 220      19.686   5.214  28.483  1.00 32.41           C  
ATOM   1685  CB  THR H 220      18.425   5.319  27.675  1.00 34.85           C  
ATOM   1686  OG1 THR H 220      18.381   6.579  27.024  1.00 36.96           O  
ATOM   1687  CG2 THR H 220      17.197   5.149  28.576  1.00 32.38           C  
ATOM   1688  C   THR H 220      20.749   5.602  27.507  1.00 32.28           C  
ATOM   1689  O   THR H 220      21.006   6.785  27.306  1.00 31.11           O  
ATOM   1690  N   THR H 221      21.362   4.618  26.825  1.00 31.08           N  
ATOM   1691  CA  THR H 221      22.437   4.942  25.934  1.00 30.25           C  
ATOM   1692  CB  THR H 221      23.552   3.938  25.987  1.00 31.21           C  
ATOM   1693  OG1 THR H 221      24.595   4.301  25.094  1.00 27.95           O  
ATOM   1694  CG2 THR H 221      22.980   2.562  25.614  1.00 26.59           C  
ATOM   1695  C   THR H 221      21.928   4.968  24.531  1.00 30.65           C  
ATOM   1696  O   THR H 221      21.234   4.056  24.085  1.00 29.80           O  
ATOM   1697  N   VAL H 222      22.257   6.054  23.803  1.00 28.50           N  
ATOM   1698  CA  VAL H 222      21.853   6.179  22.436  1.00 28.56           C  
ATOM   1699  CB  VAL H 222      21.066   7.431  22.171  1.00 28.61           C  
ATOM   1700  CG1 VAL H 222      20.801   7.546  20.660  1.00 29.59           C  
ATOM   1701  CG2 VAL H 222      19.791   7.398  23.037  1.00 25.91           C  
ATOM   1702  C   VAL H 222      23.102   6.247  21.626  1.00 28.47           C  
ATOM   1703  O   VAL H 222      23.962   7.097  21.856  1.00 28.87           O  
ATOM   1704  N   THR H 223      23.249   5.334  20.651  1.00 28.10           N  
ATOM   1705  CA  THR H 223      24.443   5.410  19.871  1.00 29.62           C  
ATOM   1706  CB  THR H 223      25.362   4.234  20.069  1.00 31.72           C  
ATOM   1707  OG1 THR H 223      26.647   4.539  19.555  1.00 31.17           O  
ATOM   1708  CG2 THR H 223      24.789   2.990  19.377  1.00 28.49           C  
ATOM   1709  C   THR H 223      24.040   5.519  18.436  1.00 28.62           C  
ATOM   1710  O   THR H 223      23.250   4.728  17.926  1.00 30.96           O  
ATOM   1711  N   VAL H 224      24.549   6.553  17.745  1.00 29.15           N  
ATOM   1712  CA  VAL H 224      24.219   6.679  16.360  1.00 30.26           C  
ATOM   1713  CB  VAL H 224      23.544   7.960  15.998  1.00 29.44           C  
ATOM   1714  CG1 VAL H 224      22.095   7.905  16.493  1.00 29.57           C  
ATOM   1715  CG2 VAL H 224      24.334   9.095  16.655  1.00 29.21           C  
ATOM   1716  C   VAL H 224      25.456   6.545  15.548  1.00 29.91           C  
ATOM   1717  O   VAL H 224      26.413   7.307  15.690  1.00 29.99           O  
ATOM   1718  N   SER H 225      25.448   5.539  14.656  1.00 29.85           N  
ATOM   1719  CA  SER H 225      26.575   5.298  13.814  1.00 30.86           C  
ATOM   1720  CB  SER H 225      27.679   4.476  14.500  1.00 32.73           C  
ATOM   1721  OG  SER H 225      28.767   4.269  13.612  1.00 32.37           O  
ATOM   1722  C   SER H 225      26.095   4.511  12.641  1.00 31.36           C  
ATOM   1723  O   SER H 225      25.045   3.873  12.694  1.00 32.54           O  
ATOM   1724  N   SER H 226      26.859   4.557  11.534  1.00 32.86           N  
ATOM   1725  CA  SER H 226      26.497   3.811  10.367  1.00 35.93           C  
ATOM   1726  CB  SER H 226      26.507   4.650   9.080  1.00 35.79           C  
ATOM   1727  OG  SER H 226      27.820   5.116   8.812  1.00 39.53           O  
ATOM   1728  C   SER H 226      27.547   2.721  10.201  1.00 37.63           C  
ATOM   1729  O   SER H 226      27.160   1.522  10.170  1.00 35.86           O  
ATOM   1730  OXT SER H 226      28.751   3.077  10.098  1.00  0.00           O1-
TER    1731      SER H 226 
CONECT  163  664
CONECT  664  163
CONECT  987 1568
CONECT 1568  987
END
