# Supplementary material for: Fully automated antibody structure prediction using BIOVIA tools: Validation study
Source: PLoS One. 2017 May 18;12(5):e0177923. doi: 10.1371/journal.pone.0177923 (PMC5436848; doi:10.1371/journal.pone.0177923)
Supplement: S3 Dataset — Predicted structures using the Top5 framework method, Chothia CDR definition with canonical filtering, using up to 5 CDR templates rather than the default 3, and generating 10 CDR models. (ZIP) [file pone.0177923.s005.zip › 4ORG_LH_FV_FinalModel.pdb]

REMARK   Accelrys Discovery Studio PDB file
REMARK   Created:  2015-11-30T17:04:58Z
SSBOND   1 CYS L   20    CYS L   87                                     
SSBOND   2 CYS H  131    CYS H  205                                     
ATOM      1  N   VAL L   1      29.984  27.781  29.509  1.00 89.81           N1+
ATOM      2  CA  VAL L   1      30.422  26.733  30.453  1.00 84.43           C  
ATOM      3  CB  VAL L   1      31.325  25.760  29.755  1.00 86.89           C  
ATOM      4  CG1 VAL L   1      32.489  26.537  29.114  1.00 82.56           C  
ATOM      5  CG2 VAL L   1      31.773  24.703  30.777  1.00 84.37           C  
ATOM      6  C   VAL L   1      31.149  27.362  31.596  1.00 76.27           C  
ATOM      7  O   VAL L   1      32.191  27.993  31.418  1.00 69.67           O  
ATOM      8  N   LEU L   2      30.603  27.206  32.818  1.00 60.36           N  
ATOM      9  CA  LEU L   2      31.219  27.784  33.979  1.00 52.99           C  
ATOM     10  CB  LEU L   2      30.433  27.525  35.276  1.00 49.11           C  
ATOM     11  CG  LEU L   2      29.028  28.139  35.269  1.00 52.02           C  
ATOM     12  CD1 LEU L   2      28.279  27.864  36.585  1.00 52.86           C  
ATOM     13  CD2 LEU L   2      29.104  29.629  34.920  1.00 55.78           C  
ATOM     14  C   LEU L   2      32.536  27.097  34.129  1.00 55.42           C  
ATOM     15  O   LEU L   2      32.672  25.936  33.754  1.00 60.39           O  
ATOM     16  N   THR L   3      33.551  27.791  34.681  1.00 50.82           N  
ATOM     17  CA  THR L   3      34.846  27.174  34.731  1.00 52.15           C  
ATOM     18  CB  THR L   3      35.992  28.122  34.547  1.00 56.00           C  
ATOM     19  OG1 THR L   3      36.010  29.066  35.606  1.00 58.33           O  
ATOM     20  CG2 THR L   3      35.849  28.837  33.197  1.00 53.41           C  
ATOM     21  C   THR L   3      35.074  26.522  36.056  1.00 54.23           C  
ATOM     22  O   THR L   3      34.828  27.098  37.114  1.00 56.89           O  
ATOM     23  N   GLN L   4      35.564  25.269  35.999  1.00 53.76           N  
ATOM     24  CA  GLN L   4      35.902  24.515  37.167  1.00 54.33           C  
ATOM     25  CB  GLN L   4      34.960  23.317  37.412  1.00 52.49           C  
ATOM     26  CG  GLN L   4      33.503  23.720  37.667  1.00 53.29           C  
ATOM     27  CD  GLN L   4      32.636  22.466  37.750  1.00 52.72           C  
ATOM     28  OE1 GLN L   4      31.699  22.293  36.973  1.00 54.54           O  
ATOM     29  NE2 GLN L   4      32.945  21.570  38.726  1.00 50.74           N  
ATOM     30  C   GLN L   4      37.265  23.953  36.913  1.00 56.15           C  
ATOM     31  O   GLN L   4      37.680  23.802  35.765  1.00 60.88           O  
ATOM     32  N   PRO L   5      37.999  23.660  37.950  1.00 55.01           N  
ATOM     33  CA  PRO L   5      39.293  23.064  37.784  1.00 55.81           C  
ATOM     34  CD  PRO L   5      37.831  24.290  39.246  1.00 54.65           C  
ATOM     35  CB  PRO L   5      39.982  23.181  39.149  1.00 53.85           C  
ATOM     36  CG  PRO L   5      38.854  23.565  40.132  1.00 57.29           C  
ATOM     37  C   PRO L   5      39.071  21.665  37.290  1.00 59.05           C  
ATOM     38  O   PRO L   5      38.162  21.008  37.795  1.00 56.60           O  
ATOM     39  N   PRO L   6      39.834  21.186  36.351  1.00 57.08           N  
ATOM     40  CA  PRO L   6      39.580  19.862  35.858  1.00 54.70           C  
ATOM     41  CD  PRO L   6      40.380  22.050  35.317  1.00 54.82           C  
ATOM     42  CB  PRO L   6      40.380  19.734  34.564  1.00 56.18           C  
ATOM     43  CG  PRO L   6      40.438  21.181  34.045  1.00 54.80           C  
ATOM     44  C   PRO L   6      39.848  18.799  36.866  1.00 52.40           C  
ATOM     45  O   PRO L   6      39.231  17.737  36.783  1.00 50.49           O  
ATOM     46  N   SER L   7      40.754  19.045  37.824  1.00 51.70           N  
ATOM     47  CA  SER L   7      41.039  17.987  38.743  1.00 53.87           C  
ATOM     48  CB  SER L   7      42.220  17.121  38.270  1.00 55.54           C  
ATOM     49  OG  SER L   7      42.484  16.081  39.197  1.00 62.72           O  
ATOM     50  C   SER L   7      41.422  18.584  40.056  1.00 53.45           C  
ATOM     51  O   SER L   7      41.926  19.704  40.124  1.00 54.01           O  
ATOM     52  N   VAL L   8      41.154  17.836  41.145  1.00 49.39           N  
ATOM     53  CA  VAL L   8      41.529  18.244  42.468  1.00 49.96           C  
ATOM     54  CB  VAL L   8      40.442  18.983  43.204  1.00 51.69           C  
ATOM     55  CG1 VAL L   8      40.087  20.267  42.432  1.00 35.10           C  
ATOM     56  CG2 VAL L   8      39.253  18.029  43.407  1.00 31.04           C  
ATOM     57  C   VAL L   8      41.792  16.980  43.227  1.00 53.36           C  
ATOM     58  O   VAL L   8      41.248  15.926  42.898  1.00 58.64           O  
ATOM     59  N   SER L   9      42.653  17.042  44.264  1.00 54.67           N  
ATOM     60  CA  SER L   9      42.950  15.841  44.990  1.00 57.82           C  
ATOM     61  CB  SER L   9      44.186  15.097  44.458  1.00 61.28           C  
ATOM     62  OG  SER L   9      45.348  15.888  44.660  1.00 71.07           O  
ATOM     63  C   SER L   9      43.261  16.187  46.411  1.00 59.63           C  
ATOM     64  O   SER L   9      43.618  17.320  46.732  1.00 62.22           O  
ATOM     65  N   ALA L  10      43.101  15.193  47.308  1.00 53.50           N  
ATOM     66  CA  ALA L  10      43.437  15.377  48.689  1.00 54.55           C  
ATOM     67  CB  ALA L  10      42.410  16.175  49.493  1.00 24.67           C  
ATOM     68  C   ALA L  10      43.507  14.033  49.333  1.00 58.22           C  
ATOM     69  O   ALA L  10      43.015  13.040  48.801  1.00 59.29           O  
ATOM     70  N   ALA L  11      44.159  13.980  50.509  1.00 60.87           N  
ATOM     71  CA  ALA L  11      44.289  12.772  51.266  1.00 60.52           C  
ATOM     72  CB  ALA L  11      45.487  12.788  52.232  1.00 66.81           C  
ATOM     73  C   ALA L  11      43.049  12.618  52.082  1.00 60.20           C  
ATOM     74  O   ALA L  11      42.306  13.577  52.288  1.00 65.58           O  
ATOM     75  N   PRO L  12      42.795  11.434  52.560  1.00 59.38           N  
ATOM     76  CA  PRO L  12      41.620  11.241  53.355  1.00 58.36           C  
ATOM     77  CD  PRO L  12      43.182  10.218  51.862  1.00 57.13           C  
ATOM     78  CB  PRO L  12      41.483   9.734  53.540  1.00 57.38           C  
ATOM     79  CG  PRO L  12      42.137   9.161  52.269  1.00 55.24           C  
ATOM     80  C   PRO L  12      41.723  12.026  54.618  1.00 58.43           C  
ATOM     81  O   PRO L  12      42.813  12.115  55.180  1.00 60.15           O  
ATOM     82  N   GLY L  13      40.596  12.618  55.061  1.00 61.43           N  
ATOM     83  CA  GLY L  13      40.562  13.377  56.275  1.00 60.16           C  
ATOM     84  C   GLY L  13      40.824  14.818  55.960  1.00 59.66           C  
ATOM     85  O   GLY L  13      40.563  15.693  56.785  1.00 61.81           O  
ATOM     86  N   GLN L  14      41.331  15.112  54.749  1.00 59.04           N  
ATOM     87  CA  GLN L  14      41.643  16.474  54.409  1.00 62.25           C  
ATOM     88  CB  GLN L  14      42.634  16.663  53.242  1.00 61.02           C  
ATOM     89  CG  GLN L  14      44.105  16.370  53.546  1.00 74.21           C  
ATOM     90  CD  GLN L  14      44.929  16.968  52.407  1.00 79.60           C  
ATOM     91  OE1 GLN L  14      46.158  16.945  52.421  1.00 83.88           O  
ATOM     92  NE2 GLN L  14      44.226  17.541  51.393  1.00 76.10           N  
ATOM     93  C   GLN L  14      40.399  17.175  53.978  1.00 64.46           C  
ATOM     94  O   GLN L  14      39.326  16.584  53.867  1.00 63.41           O  
ATOM     95  N   LYS L  15      40.534  18.498  53.767  1.00 61.05           N  
ATOM     96  CA  LYS L  15      39.459  19.304  53.276  1.00 59.33           C  
ATOM     97  CB  LYS L  15      39.207  20.565  54.114  1.00 63.62           C  
ATOM     98  CG  LYS L  15      38.059  21.421  53.586  1.00 65.41           C  
ATOM     99  CD  LYS L  15      37.793  22.674  54.417  1.00 69.28           C  
ATOM    100  CE  LYS L  15      36.789  23.607  53.741  1.00 49.74           C  
ATOM    101  NZ  LYS L  15      36.989  24.996  54.204  1.00 51.86           N1+
ATOM    102  C   LYS L  15      39.880  19.791  51.925  1.00 59.52           C  
ATOM    103  O   LYS L  15      41.046  20.127  51.720  1.00 56.32           O  
ATOM    104  N   VAL L  16      38.940  19.821  50.956  0.82 56.39           N  
ATOM    105  CA  VAL L  16      39.270  20.334  49.657  0.82 59.15           C  
ATOM    106  CB  VAL L  16      39.402  19.311  48.570  0.82 55.59           C  
ATOM    107  CG1 VAL L  16      40.577  18.390  48.902  0.82 62.17           C  
ATOM    108  CG2 VAL L  16      38.051  18.601  48.389  0.82 57.49           C  
ATOM    109  C   VAL L  16      38.165  21.233  49.223  0.82 56.10           C  
ATOM    110  O   VAL L  16      37.040  21.147  49.713  0.82 57.90           O  
ATOM    111  N   THR L  17      38.477  22.137  48.280  1.00 55.95           N  
ATOM    112  CA  THR L  17      37.500  23.069  47.810  1.00 51.01           C  
ATOM    113  CB  THR L  17      37.835  24.461  48.255  1.00 55.26           C  
ATOM    114  OG1 THR L  17      36.753  25.343  48.018  1.00 60.97           O  
ATOM    115  CG2 THR L  17      39.093  24.926  47.504  1.00 54.24           C  
ATOM    116  C   THR L  17      37.510  23.029  46.311  1.00 50.60           C  
ATOM    117  O   THR L  17      38.569  22.887  45.700  1.00 51.98           O  
ATOM    118  N   ILE L  18      36.319  23.129  45.676  1.00 44.94           N  
ATOM    119  CA  ILE L  18      36.242  23.126  44.238  1.00 44.11           C  
ATOM    120  CB  ILE L  18      35.438  21.986  43.684  1.00 44.49           C  
ATOM    121  CG1 ILE L  18      36.062  20.644  44.105  1.00 44.09           C  
ATOM    122  CG2 ILE L  18      35.333  22.162  42.159  1.00 40.41           C  
ATOM    123  CD1 ILE L  18      35.153  19.444  43.853  1.00 46.04           C  
ATOM    124  C   ILE L  18      35.547  24.386  43.815  1.00 44.71           C  
ATOM    125  O   ILE L  18      34.406  24.630  44.207  1.00 51.56           O  
ATOM    126  N   SER L  19      36.227  25.203  42.982  1.00 49.70           N  
ATOM    127  CA  SER L  19      35.735  26.481  42.539  1.00 50.98           C  
ATOM    128  CB  SER L  19      36.854  27.429  42.057  1.00 56.71           C  
ATOM    129  OG  SER L  19      37.798  27.661  43.087  1.00 66.62           O  
ATOM    130  C   SER L  19      34.841  26.320  41.351  1.00 50.39           C  
ATOM    131  O   SER L  19      34.949  25.365  40.583  1.00 52.66           O  
ATOM    132  N   CYS L  20      33.920  27.289  41.183  1.00 49.67           N  
ATOM    133  CA  CYS L  20      33.044  27.350  40.051  1.00 49.61           C  
ATOM    134  CB  CYS L  20      31.629  26.802  40.377  1.00 50.11           C  
ATOM    135  SG  CYS L  20      30.450  26.848  38.988  1.00 66.60           S  
ATOM    136  C   CYS L  20      32.969  28.808  39.712  1.00 50.12           C  
ATOM    137  O   CYS L  20      32.378  29.592  40.452  1.00 49.28           O  
ATOM    138  N   SER L  21      33.570  29.215  38.573  1.00 51.77           N  
ATOM    139  CA  SER L  21      33.620  30.613  38.244  1.00 50.13           C  
ATOM    140  CB  SER L  21      35.028  31.064  37.815  1.00 53.91           C  
ATOM    141  OG  SER L  21      35.030  32.447  37.500  1.00 70.27           O  
ATOM    142  C   SER L  21      32.672  30.880  37.114  1.00 53.36           C  
ATOM    143  O   SER L  21      32.651  30.160  36.118  1.00 55.13           O  
ATOM    144  N   GLY L  22      31.874  31.963  37.237  1.00 50.80           N  
ATOM    145  CA  GLY L  22      30.882  32.247  36.235  1.00 52.98           C  
ATOM    146  C   GLY L  22      30.863  33.711  35.943  1.00 59.23           C  
ATOM    147  O   GLY L  22      31.897  34.375  35.944  1.00 59.03           O  
ATOM    148  N   SER L  23      29.659  34.242  35.651  1.00 56.67           N  
ATOM    149  CA  SER L  23      29.477  35.615  35.277  1.00 50.26           C  
ATOM    150  CB  SER L  23      29.178  35.745  33.773  1.00 58.13           C  
ATOM    151  OG  SER L  23      28.899  37.089  33.425  1.00 66.29           O  
ATOM    152  C   SER L  23      28.280  36.132  36.021  1.00 51.87           C  
ATOM    153  O   SER L  23      27.596  35.389  36.720  1.00 52.33           O  
ATOM    154  N   SER L  24      28.009  37.446  35.902  0.77 51.89           N  
ATOM    155  CA  SER L  24      26.907  38.057  36.591  0.77 52.99           C  
ATOM    156  CB  SER L  24      26.880  39.587  36.455  0.77 53.19           C  
ATOM    157  OG  SER L  24      27.998  40.153  37.125  0.62 65.22           O  
ATOM    158  C   SER L  24      25.616  37.528  36.043  0.77 55.02           C  
ATOM    159  O   SER L  24      24.605  37.509  36.742  0.77 49.82           O  
ATOM    160  N   SER L  25      25.619  37.086  34.772  1.00 52.78           N  
ATOM    161  CA  SER L  25      24.445  36.598  34.100  1.00 51.18           C  
ATOM    162  CB  SER L  25      24.699  36.294  32.616  1.00 53.66           C  
ATOM    163  OG  SER L  25      25.024  37.486  31.922  1.00 63.82           O  
ATOM    164  C   SER L  25      23.978  35.317  34.720  1.00 54.16           C  
ATOM    165  O   SER L  25      22.806  34.962  34.601  1.00 54.83           O  
ATOM    166  N   ASN L  26      24.882  34.568  35.374  1.00 46.28           N  
ATOM    167  CA  ASN L  26      24.468  33.322  35.947  1.00 47.70           C  
ATOM    168  CB  ASN L  26      25.143  32.080  35.322  1.00 45.30           C  
ATOM    169  CG  ASN L  26      26.656  32.225  35.312  1.00 52.71           C  
ATOM    170  OD1 ASN L  26      27.212  32.965  34.503  1.00 49.67           O  
ATOM    171  ND2 ASN L  26      27.353  31.483  36.211  1.00 49.03           N  
ATOM    172  C   ASN L  26      24.657  33.335  37.433  1.00 48.64           C  
ATOM    173  O   ASN L  26      23.744  33.665  38.183  1.00 50.71           O  
ATOM    174  N   ILE L  27      25.860  32.996  37.915  1.00 43.44           N  
ATOM    175  CA  ILE L  27      26.094  32.868  39.325  1.00 45.73           C  
ATOM    176  CB  ILE L  27      27.495  32.458  39.666  1.00 48.53           C  
ATOM    177  CG1 ILE L  27      27.755  31.025  39.168  1.00 48.20           C  
ATOM    178  CG2 ILE L  27      27.688  32.638  41.181  1.00 48.71           C  
ATOM    179  CD1 ILE L  27      29.221  30.607  39.247  1.00 48.73           C  
ATOM    180  C   ILE L  27      25.790  34.155  40.013  1.00 51.27           C  
ATOM    181  O   ILE L  27      25.295  34.156  41.139  1.00 53.13           O  
ATOM    182  N   GLY L  28      26.091  35.296  39.375  1.00 46.34           N  
ATOM    183  CA  GLY L  28      25.844  36.521  40.067  1.00 48.24           C  
ATOM    184  C   GLY L  28      24.378  36.631  40.379  1.00 54.40           C  
ATOM    185  O   GLY L  28      24.018  37.027  41.486  1.00 57.26           O  
ATOM    186  N   ASN L  29      23.509  36.345  39.385  1.00 51.18           N  
ATOM    187  CA  ASN L  29      22.077  36.446  39.489  1.00 47.59           C  
ATOM    188  CB  ASN L  29      21.414  36.719  38.132  1.00 50.44           C  
ATOM    189  CG  ASN L  29      21.726  38.161  37.764  1.00 48.35           C  
ATOM    190  OD1 ASN L  29      21.990  38.991  38.632  1.00 48.69           O  
ATOM    191  ND2 ASN L  29      21.685  38.475  36.444  1.00 48.33           N  
ATOM    192  C   ASN L  29      21.353  35.277  40.112  1.00 49.59           C  
ATOM    193  O   ASN L  29      20.349  35.475  40.794  1.00 52.64           O  
ATOM    194  N   ASN L  30      21.797  34.023  39.885  1.00 44.44           N  
ATOM    195  CA  ASN L  30      20.979  32.914  40.292  1.00 40.53           C  
ATOM    196  CB  ASN L  30      20.422  32.125  39.094  1.00 37.58           C  
ATOM    197  CG  ASN L  30      19.481  33.059  38.339  1.00 42.75           C  
ATOM    198  OD1 ASN L  30      18.417  33.428  38.833  1.00 45.44           O  
ATOM    199  ND2 ASN L  30      19.893  33.464  37.109  1.00 60.47           N  
ATOM    200  C   ASN L  30      21.728  31.960  41.177  1.00 45.91           C  
ATOM    201  O   ASN L  30      22.946  32.020  41.325  1.00 47.87           O  
ATOM    202  N   PHE L  31      20.964  31.038  41.802  1.00 46.14           N  
ATOM    203  CA  PHE L  31      21.461  30.083  42.751  1.00 43.76           C  
ATOM    204  CB  PHE L  31      20.324  29.372  43.516  1.00 48.94           C  
ATOM    205  CG  PHE L  31      19.621  30.396  44.344  1.00 47.10           C  
ATOM    206  CD1 PHE L  31      20.134  30.778  45.564  1.00 36.97           C  
ATOM    207  CD2 PHE L  31      18.446  30.968  43.906  1.00 44.06           C  
ATOM    208  CE1 PHE L  31      19.493  31.719  46.333  1.00 43.07           C  
ATOM    209  CE2 PHE L  31      17.802  31.912  44.671  1.00 40.37           C  
ATOM    210  CZ  PHE L  31      18.325  32.290  45.886  1.00 44.26           C  
ATOM    211  C   PHE L  31      22.270  29.036  42.048  1.00 45.23           C  
ATOM    212  O   PHE L  31      22.090  28.775  40.860  1.00 46.19           O  
ATOM    213  N   VAL L  32      23.213  28.412  42.787  1.00 42.50           N  
ATOM    214  CA  VAL L  32      24.085  27.424  42.218  1.00 42.58           C  
ATOM    215  CB  VAL L  32      25.533  27.702  42.513  1.00 41.91           C  
ATOM    216  CG1 VAL L  32      26.384  26.550  41.955  1.00 42.46           C  
ATOM    217  CG2 VAL L  32      25.903  29.088  41.956  1.00 41.29           C  
ATOM    218  C   VAL L  32      23.774  26.096  42.839  1.00 44.75           C  
ATOM    219  O   VAL L  32      23.539  26.006  44.044  1.00 51.31           O  
ATOM    220  N   SER L  33      23.770  25.024  42.015  1.00 42.25           N  
ATOM    221  CA  SER L  33      23.534  23.686  42.495  1.00 40.09           C  
ATOM    222  CB  SER L  33      22.393  22.958  41.757  1.00 36.96           C  
ATOM    223  OG  SER L  33      21.159  23.632  41.945  1.00 57.81           O  
ATOM    224  C   SER L  33      24.789  22.885  42.252  1.00 43.57           C  
ATOM    225  O   SER L  33      25.587  23.217  41.375  1.00 41.98           O  
ATOM    226  N   TRP L  34      24.997  21.806  43.047  1.00 38.77           N  
ATOM    227  CA  TRP L  34      26.160  20.968  42.897  1.00 38.20           C  
ATOM    228  CB  TRP L  34      27.126  21.050  44.093  1.00 37.09           C  
ATOM    229  CG  TRP L  34      27.816  22.388  44.210  1.00 41.48           C  
ATOM    230  CD2 TRP L  34      29.100  22.679  43.635  1.00 41.91           C  
ATOM    231  CD1 TRP L  34      27.406  23.528  44.837  1.00 39.17           C  
ATOM    232  NE1 TRP L  34      28.355  24.513  44.688  1.00 46.34           N  
ATOM    233  CE2 TRP L  34      29.403  24.003  43.951  1.00 45.08           C  
ATOM    234  CE3 TRP L  34      29.955  21.903  42.911  1.00 46.09           C  
ATOM    235  CZ2 TRP L  34      30.575  24.575  43.546  1.00 48.95           C  
ATOM    236  CZ3 TRP L  34      31.133  22.487  42.495  1.00 52.01           C  
ATOM    237  CH2 TRP L  34      31.437  23.794  42.805  1.00 53.57           C  
ATOM    238  C   TRP L  34      25.721  19.536  42.762  1.00 40.96           C  
ATOM    239  O   TRP L  34      24.778  19.083  43.408  1.00 41.33           O  
ATOM    240  N   TYR L  35      26.440  18.791  41.902  1.00 37.24           N  
ATOM    241  CA  TYR L  35      26.154  17.445  41.508  1.00 38.35           C  
ATOM    242  CB  TYR L  35      25.947  17.498  40.019  1.00 34.81           C  
ATOM    243  CG  TYR L  35      25.000  18.590  39.779  1.00 38.73           C  
ATOM    244  CD1 TYR L  35      23.912  18.644  40.565  1.00 42.46           C  
ATOM    245  CD2 TYR L  35      25.210  19.568  38.842  1.00 36.34           C  
ATOM    246  CE1 TYR L  35      23.007  19.634  40.382  1.00 45.62           C  
ATOM    247  CE2 TYR L  35      24.283  20.571  38.655  1.00 42.48           C  
ATOM    248  CZ  TYR L  35      23.153  20.589  39.422  1.00 45.72           C  
ATOM    249  OH  TYR L  35      22.158  21.581  39.281  1.00 43.63           O  
ATOM    250  C   TYR L  35      27.426  16.636  41.677  1.00 42.22           C  
ATOM    251  O   TYR L  35      28.499  17.103  41.328  1.00 46.00           O  
ATOM    252  N   GLN L  36      27.359  15.389  42.185  1.00 43.75           N  
ATOM    253  CA  GLN L  36      28.535  14.542  42.375  1.00 43.33           C  
ATOM    254  CB  GLN L  36      28.820  14.156  43.837  1.00 43.29           C  
ATOM    255  CG  GLN L  36      29.951  13.125  43.928  1.00 46.74           C  
ATOM    256  CD  GLN L  36      30.033  12.552  45.335  1.00 51.96           C  
ATOM    257  OE1 GLN L  36      29.239  12.891  46.209  1.00 56.41           O  
ATOM    258  NE2 GLN L  36      31.022  11.652  45.571  1.00 50.75           N  
ATOM    259  C   GLN L  36      28.452  13.210  41.693  1.00 47.69           C  
ATOM    260  O   GLN L  36      27.836  12.309  42.235  1.00 45.81           O  
ATOM    261  N   GLN L  37      28.999  13.012  40.482  1.00 44.93           N  
ATOM    262  CA  GLN L  37      28.715  11.833  39.709  1.00 44.15           C  
ATOM    263  CB  GLN L  37      28.583  12.152  38.208  1.00 41.55           C  
ATOM    264  CG  GLN L  37      27.989  11.025  37.361  1.00 45.29           C  
ATOM    265  CD  GLN L  37      27.765  11.581  35.961  1.00 52.47           C  
ATOM    266  OE1 GLN L  37      27.073  10.981  35.140  1.00 53.47           O  
ATOM    267  NE2 GLN L  37      28.362  12.770  35.680  1.00 38.96           N  
ATOM    268  C   GLN L  37      29.716  10.748  39.879  1.00 49.39           C  
ATOM    269  O   GLN L  37      30.919  10.952  39.744  1.00 53.62           O  
ATOM    270  N   ARG L  38      29.197   9.542  40.176  1.00 57.14           N  
ATOM    271  CA  ARG L  38      29.995   8.366  40.333  1.00 60.28           C  
ATOM    272  CB  ARG L  38      29.388   7.362  41.326  1.00 58.83           C  
ATOM    273  CG  ARG L  38      29.233   7.944  42.734  1.00 66.50           C  
ATOM    274  CD  ARG L  38      28.537   7.018  43.738  1.00  0.00           C  
ATOM    275  NE  ARG L  38      28.357   7.794  45.000  1.00  0.00           N  
ATOM    276  CZ  ARG L  38      29.258   7.701  46.025  1.00  0.00           C  
ATOM    277  NH1 ARG L  38      30.302   6.825  45.946  1.00  0.00           N1+
ATOM    278  NH2 ARG L  38      29.111   8.494  47.126  1.00  0.00           N  
ATOM    279  C   ARG L  38      30.047   7.726  38.991  1.00 60.58           C  
ATOM    280  O   ARG L  38      29.190   7.953  38.135  1.00 59.20           O  
ATOM    281  N   PRO L  39      31.046   6.929  38.778  1.00 65.00           N  
ATOM    282  CA  PRO L  39      31.173   6.293  37.507  1.00 64.22           C  
ATOM    283  CD  PRO L  39      32.327   7.112  39.437  1.00 65.29           C  
ATOM    284  CB  PRO L  39      32.547   5.636  37.512  1.00 69.02           C  
ATOM    285  CG  PRO L  39      33.366   6.533  38.461  1.00 66.92           C  
ATOM    286  C   PRO L  39      30.050   5.343  37.274  1.00 65.56           C  
ATOM    287  O   PRO L  39      29.748   4.542  38.157  1.00 67.42           O  
ATOM    288  N   GLY L  40      29.421   5.430  36.091  1.00 66.85           N  
ATOM    289  CA  GLY L  40      28.422   4.494  35.679  1.00 68.83           C  
ATOM    290  C   GLY L  40      27.108   4.767  36.329  1.00 75.13           C  
ATOM    291  O   GLY L  40      26.179   3.978  36.167  1.00 78.03           O  
ATOM    292  N   THR L  41      26.965   5.882  37.068  1.00 68.36           N  
ATOM    293  CA  THR L  41      25.690   6.092  37.687  1.00 61.47           C  
ATOM    294  CB  THR L  41      25.701   6.013  39.186  1.00 69.92           C  
ATOM    295  OG1 THR L  41      26.564   6.998  39.732  1.00 83.31           O  
ATOM    296  CG2 THR L  41      26.154   4.603  39.603  1.00 71.75           C  
ATOM    297  C   THR L  41      25.182   7.433  37.301  1.00 59.87           C  
ATOM    298  O   THR L  41      25.903   8.276  36.767  1.00 64.14           O  
ATOM    299  N   ALA L  42      23.880   7.630  37.543  1.00 57.67           N  
ATOM    300  CA  ALA L  42      23.243   8.858  37.226  1.00 54.21           C  
ATOM    301  CB  ALA L  42      21.705   8.747  37.198  1.00 53.09           C  
ATOM    302  C   ALA L  42      23.611   9.834  38.276  1.00 53.83           C  
ATOM    303  O   ALA L  42      24.061   9.546  39.377  1.00 54.48           O  
ATOM    304  N   PRO L  43      23.376  11.006  37.863  1.00 47.58           N  
ATOM    305  CA  PRO L  43      23.515  12.191  38.626  1.00 45.28           C  
ATOM    306  CD  PRO L  43      23.229  11.241  36.438  1.00 42.55           C  
ATOM    307  CB  PRO L  43      22.858  13.215  37.735  1.00 44.08           C  
ATOM    308  CG  PRO L  43      23.143  12.746  36.306  1.00 43.04           C  
ATOM    309  C   PRO L  43      22.740  12.113  39.896  1.00 43.02           C  
ATOM    310  O   PRO L  43      21.822  11.325  40.020  1.00 46.17           O  
ATOM    311  N   SER L  44      23.113  12.919  40.877  1.00 40.79           N  
ATOM    312  CA  SER L  44      22.489  13.054  42.160  1.00 43.71           C  
ATOM    313  CB  SER L  44      23.030  12.122  43.269  1.00 44.50           C  
ATOM    314  OG  SER L  44      22.700  10.770  42.978  1.00  0.00           O  
ATOM    315  C   SER L  44      22.626  14.495  42.598  1.00 46.13           C  
ATOM    316  O   SER L  44      23.379  15.305  42.051  1.00 44.08           O  
ATOM    317  N   LEU L  45      21.881  14.875  43.628  1.00 46.26           N  
ATOM    318  CA  LEU L  45      21.964  16.230  44.093  1.00 40.11           C  
ATOM    319  CB  LEU L  45      20.669  16.768  44.685  1.00 38.60           C  
ATOM    320  CG  LEU L  45      20.847  18.122  45.409  1.00 42.59           C  
ATOM    321  CD1 LEU L  45      21.446  19.231  44.522  1.00 39.80           C  
ATOM    322  CD2 LEU L  45      19.533  18.535  46.084  1.00 41.73           C  
ATOM    323  C   LEU L  45      22.825  16.282  45.295  1.00 44.10           C  
ATOM    324  O   LEU L  45      22.608  15.535  46.250  1.00 48.59           O  
ATOM    325  N   LEU L  46      23.908  17.068  45.218  1.00 44.72           N  
ATOM    326  CA  LEU L  46      24.705  17.310  46.383  0.94 40.93           C  
ATOM    327  CB  LEU L  46      26.176  17.457  45.982  0.94 43.47           C  
ATOM    328  CG  LEU L  46      27.151  17.435  47.158  0.94 47.22           C  
ATOM    329  CD1 LEU L  46      26.992  16.138  47.963  0.93 54.10           C  
ATOM    330  CD2 LEU L  46      28.588  17.627  46.652  0.93 57.06           C  
ATOM    331  C   LEU L  46      24.269  18.519  47.183  1.00 43.68           C  
ATOM    332  O   LEU L  46      24.089  18.446  48.402  1.00 46.61           O  
ATOM    333  N   ILE L  47      24.096  19.676  46.488  1.00 40.54           N  
ATOM    334  CA  ILE L  47      23.808  20.940  47.132  1.00 37.41           C  
ATOM    335  CB  ILE L  47      25.050  21.764  47.336  1.00 40.36           C  
ATOM    336  CG1 ILE L  47      26.084  21.007  48.184  1.00 39.97           C  
ATOM    337  CG2 ILE L  47      24.629  23.120  47.927  1.00 36.54           C  
ATOM    338  CD1 ILE L  47      25.628  20.723  49.612  1.00 49.21           C  
ATOM    339  C   ILE L  47      22.948  21.761  46.216  1.00 47.70           C  
ATOM    340  O   ILE L  47      23.179  21.772  45.008  1.00 46.06           O  
ATOM    341  N   TYR L  48      21.933  22.477  46.762  1.00 45.99           N  
ATOM    342  CA  TYR L  48      21.147  23.355  45.935  1.00 43.46           C  
ATOM    343  CB  TYR L  48      19.803  22.783  45.431  1.00 40.32           C  
ATOM    344  CG  TYR L  48      18.804  22.652  46.525  1.00 44.91           C  
ATOM    345  CD1 TYR L  48      18.778  21.543  47.335  1.00 43.42           C  
ATOM    346  CD2 TYR L  48      17.878  23.640  46.739  1.00 47.90           C  
ATOM    347  CE1 TYR L  48      17.854  21.414  48.347  1.00 49.37           C  
ATOM    348  CE2 TYR L  48      16.953  23.517  47.747  1.00 47.22           C  
ATOM    349  CZ  TYR L  48      16.935  22.409  48.553  1.00 48.06           C  
ATOM    350  OH  TYR L  48      15.977  22.301  49.583  1.00 49.38           O  
ATOM    351  C   TYR L  48      20.915  24.631  46.690  1.00 42.02           C  
ATOM    352  O   TYR L  48      21.132  24.715  47.899  1.00 41.05           O  
ATOM    353  N   GLU L  49      20.496  25.685  45.959  0.88 42.19           N  
ATOM    354  CA  GLU L  49      20.286  26.984  46.543  0.88 42.32           C  
ATOM    355  CB  GLU L  49      19.114  27.060  47.533  0.88 42.94           C  
ATOM    356  CG  GLU L  49      17.744  26.983  46.851  1.00 55.94           C  
ATOM    357  CD  GLU L  49      17.623  28.148  45.875  1.00  0.00           C  
ATOM    358  OE1 GLU L  49      18.244  28.063  44.782  1.00  0.00           O  
ATOM    359  OE2 GLU L  49      16.906  29.130  46.204  1.00  0.00           O1-
ATOM    360  C   GLU L  49      21.543  27.427  47.237  0.88 45.68           C  
ATOM    361  O   GLU L  49      21.520  28.026  48.313  0.88 46.74           O  
ATOM    362  N   THR L  50      22.678  27.096  46.608  1.00 44.85           N  
ATOM    363  CA  THR L  50      24.005  27.510  46.954  1.00 42.14           C  
ATOM    364  CB  THR L  50      24.109  29.003  47.069  1.00 44.81           C  
ATOM    365  OG1 THR L  50      23.723  29.612  45.846  1.00  0.00           O  
ATOM    366  CG2 THR L  50      25.563  29.373  47.409  1.00 37.65           C  
ATOM    367  C   THR L  50      24.494  26.895  48.227  1.00 45.20           C  
ATOM    368  O   THR L  50      25.685  26.602  48.332  1.00 45.19           O  
ATOM    369  N   ASN L  51      23.611  26.587  49.199  1.00 45.21           N  
ATOM    370  CA  ASN L  51      24.187  26.123  50.427  1.00 47.31           C  
ATOM    371  CB  ASN L  51      24.362  27.280  51.407  1.00 53.75           C  
ATOM    372  CG  ASN L  51      25.439  26.852  52.363  1.00 84.28           C  
ATOM    373  OD1 ASN L  51      25.863  25.697  52.360  1.00 85.36           O  
ATOM    374  ND2 ASN L  51      25.910  27.811  53.199  1.00 96.36           N  
ATOM    375  C   ASN L  51      23.286  25.124  51.087  1.00 47.93           C  
ATOM    376  O   ASN L  51      23.534  24.711  52.219  1.00 47.22           O  
ATOM    377  N   LYS L  52      22.218  24.685  50.401  1.00 44.31           N  
ATOM    378  CA  LYS L  52      21.337  23.754  51.046  1.00 44.44           C  
ATOM    379  CB  LYS L  52      19.859  23.855  50.628  1.00 46.55           C  
ATOM    380  CG  LYS L  52      19.172  25.147  51.063  1.00 51.78           C  
ATOM    381  CD  LYS L  52      17.689  25.190  50.699  1.00 64.35           C  
ATOM    382  CE  LYS L  52      16.860  24.327  51.646  1.00 45.21           C  
ATOM    383  NZ  LYS L  52      17.226  24.644  53.046  1.00 47.25           N1+
ATOM    384  C   LYS L  52      21.755  22.356  50.724  1.00 44.85           C  
ATOM    385  O   LYS L  52      22.327  22.090  49.669  1.00 42.32           O  
ATOM    386  N   ARG L  53      21.466  21.416  51.651  1.00 45.63           N  
ATOM    387  CA  ARG L  53      21.802  20.040  51.430  1.00 46.07           C  
ATOM    388  CB  ARG L  53      22.721  19.444  52.503  1.00 47.21           C  
ATOM    389  CG  ARG L  53      24.022  20.206  52.740  1.00 52.53           C  
ATOM    390  CD  ARG L  53      24.910  19.476  53.744  1.00 51.34           C  
ATOM    391  NE  ARG L  53      23.990  18.931  54.781  1.00 50.63           N  
ATOM    392  CZ  ARG L  53      23.805  19.570  55.972  1.00 71.75           C  
ATOM    393  NH1 ARG L  53      24.576  20.644  56.315  1.00 59.01           N1+
ATOM    394  NH2 ARG L  53      22.840  19.124  56.827  1.00 60.13           N  
ATOM    395  C   ARG L  53      20.537  19.242  51.523  1.00 47.14           C  
ATOM    396  O   ARG L  53      19.747  19.407  52.453  1.00 49.41           O  
ATOM    397  N   PRO L  54      20.341  18.364  50.577  1.00 46.06           N  
ATOM    398  CA  PRO L  54      19.202  17.487  50.534  1.00 46.50           C  
ATOM    399  CD  PRO L  54      21.158  18.301  49.380  1.00 43.24           C  
ATOM    400  CB  PRO L  54      19.248  16.824  49.156  1.00 40.34           C  
ATOM    401  CG  PRO L  54      20.709  17.000  48.696  1.00 47.64           C  
ATOM    402  C   PRO L  54      19.365  16.515  51.655  1.00 53.89           C  
ATOM    403  O   PRO L  54      20.477  16.364  52.154  1.00 53.99           O  
ATOM    404  N   SER L  55      18.275  15.861  52.093  1.00 60.59           N  
ATOM    405  CA  SER L  55      18.441  14.931  53.167  1.00 63.75           C  
ATOM    406  CB  SER L  55      17.120  14.356  53.703  1.00 68.03           C  
ATOM    407  OG  SER L  55      16.525  13.517  52.724  1.00 75.95           O  
ATOM    408  C   SER L  55      19.242  13.792  52.635  1.00 66.22           C  
ATOM    409  O   SER L  55      19.108  13.413  51.473  1.00 65.30           O  
ATOM    410  N   GLY L  56      20.112  13.214  53.485  1.00 57.09           N  
ATOM    411  CA  GLY L  56      20.894  12.085  53.080  1.00 59.80           C  
ATOM    412  C   GLY L  56      22.275  12.528  52.717  1.00 61.60           C  
ATOM    413  O   GLY L  56      23.190  11.708  52.662  1.00 66.92           O  
ATOM    414  N   ILE L  57      22.474  13.837  52.476  1.00 55.21           N  
ATOM    415  CA  ILE L  57      23.778  14.306  52.102  1.00 55.82           C  
ATOM    416  CB  ILE L  57      23.736  15.518  51.220  1.00 52.68           C  
ATOM    417  CG1 ILE L  57      22.911  15.196  49.962  1.00 49.10           C  
ATOM    418  CG2 ILE L  57      25.181  15.952  50.927  1.00 46.38           C  
ATOM    419  CD1 ILE L  57      23.391  13.942  49.234  1.00  0.00           C  
ATOM    420  C   ILE L  57      24.505  14.664  53.362  1.00 56.00           C  
ATOM    421  O   ILE L  57      23.954  15.307  54.253  1.00 54.35           O  
ATOM    422  N   PRO L  58      25.741  14.242  53.450  1.00 55.68           N  
ATOM    423  CA  PRO L  58      26.520  14.477  54.641  1.00 57.25           C  
ATOM    424  CD  PRO L  58      26.140  13.015  52.779  1.00 59.39           C  
ATOM    425  CB  PRO L  58      27.754  13.588  54.508  1.00 58.39           C  
ATOM    426  CG  PRO L  58      27.259  12.413  53.648  1.00 62.02           C  
ATOM    427  C   PRO L  58      26.845  15.921  54.894  1.00 57.15           C  
ATOM    428  O   PRO L  58      26.919  16.712  53.955  1.00 56.58           O  
ATOM    429  N   ASP L  59      27.060  16.257  56.180  1.00 55.33           N  
ATOM    430  CA  ASP L  59      27.313  17.575  56.694  1.00 59.21           C  
ATOM    431  CB  ASP L  59      27.396  17.588  58.229  1.00 65.30           C  
ATOM    432  CG  ASP L  59      27.493  19.039  58.669  1.00 76.39           C  
ATOM    433  OD1 ASP L  59      26.922  19.909  57.961  1.00 81.06           O  
ATOM    434  OD2 ASP L  59      28.152  19.297  59.710  1.00 88.69           O1-
ATOM    435  C   ASP L  59      28.618  18.102  56.182  1.00 57.98           C  
ATOM    436  O   ASP L  59      28.828  19.312  56.123  1.00 55.43           O  
ATOM    437  N   ARG L  60      29.538  17.197  55.812  1.00 54.75           N  
ATOM    438  CA  ARG L  60      30.865  17.541  55.370  1.00 53.57           C  
ATOM    439  CB  ARG L  60      31.704  16.328  54.966  1.00 56.23           C  
ATOM    440  CG  ARG L  60      32.083  15.404  56.115  1.00 55.14           C  
ATOM    441  CD  ARG L  60      32.589  14.067  55.590  1.00 59.29           C  
ATOM    442  NE  ARG L  60      31.473  13.515  54.774  1.00 60.93           N  
ATOM    443  CZ  ARG L  60      31.691  12.546  53.839  1.00 56.64           C  
ATOM    444  NH1 ARG L  60      32.948  12.070  53.618  1.00 53.73           N1+
ATOM    445  NH2 ARG L  60      30.640  12.051  53.125  1.00 58.54           N  
ATOM    446  C   ARG L  60      30.795  18.390  54.141  1.00 55.53           C  
ATOM    447  O   ARG L  60      31.744  19.116  53.844  1.00 55.09           O  
ATOM    448  N   PHE L  61      29.712  18.250  53.352  1.00 50.23           N  
ATOM    449  CA  PHE L  61      29.574  18.996  52.132  1.00 46.61           C  
ATOM    450  CB  PHE L  61      28.661  18.291  51.116  1.00 44.88           C  
ATOM    451  CG  PHE L  61      29.322  17.041  50.650  1.00 50.53           C  
ATOM    452  CD1 PHE L  61      29.124  15.844  51.303  1.00 53.44           C  
ATOM    453  CD2 PHE L  61      30.144  17.063  49.550  1.00 50.27           C  
ATOM    454  CE1 PHE L  61      29.736  14.695  50.861  1.00 51.03           C  
ATOM    455  CE2 PHE L  61      30.758  15.919  49.103  1.00 49.61           C  
ATOM    456  CZ  PHE L  61      30.556  14.731  49.761  1.00 46.95           C  
ATOM    457  C   PHE L  61      28.923  20.321  52.420  1.00 44.08           C  
ATOM    458  O   PHE L  61      27.888  20.382  53.081  1.00 47.88           O  
ATOM    459  N   SER L  62      29.518  21.432  51.921  1.00 45.34           N  
ATOM    460  CA  SER L  62      28.913  22.722  52.122  1.00 47.67           C  
ATOM    461  CB  SER L  62      29.425  23.478  53.367  1.00 45.74           C  
ATOM    462  OG  SER L  62      30.787  23.855  53.217  1.00 48.99           O  
ATOM    463  C   SER L  62      29.181  23.572  50.914  1.00 48.30           C  
ATOM    464  O   SER L  62      30.161  23.363  50.201  1.00 44.55           O  
ATOM    465  N   GLY L  63      28.302  24.568  50.656  1.00 50.95           N  
ATOM    466  CA  GLY L  63      28.470  25.406  49.504  1.00 45.89           C  
ATOM    467  C   GLY L  63      28.553  26.828  49.954  1.00 42.75           C  
ATOM    468  O   GLY L  63      28.084  27.183  51.034  1.00 46.20           O  
ATOM    469  N   SER L  64      29.171  27.682  49.114  1.00 42.37           N  
ATOM    470  CA  SER L  64      29.321  29.072  49.434  1.00 40.82           C  
ATOM    471  CB  SER L  64      30.660  29.409  50.122  1.00 48.04           C  
ATOM    472  OG  SER L  64      30.777  28.745  51.371  1.00 55.45           O  
ATOM    473  C   SER L  64      29.337  29.813  48.140  1.00 43.78           C  
ATOM    474  O   SER L  64      29.473  29.214  47.072  1.00 49.80           O  
ATOM    475  N   LYS L  65      29.162  31.147  48.191  1.00 47.09           N  
ATOM    476  CA  LYS L  65      29.272  31.859  46.957  1.00 51.22           C  
ATOM    477  CB  LYS L  65      27.949  32.011  46.182  1.00 53.44           C  
ATOM    478  CG  LYS L  65      26.988  33.061  46.735  1.00 51.57           C  
ATOM    479  CD  LYS L  65      25.928  33.481  45.714  1.00 56.36           C  
ATOM    480  CE  LYS L  65      25.020  34.612  46.196  1.00 59.74           C  
ATOM    481  NZ  LYS L  65      24.077  34.992  45.120  1.00 67.55           N1+
ATOM    482  C   LYS L  65      29.817  33.227  47.237  1.00 54.94           C  
ATOM    483  O   LYS L  65      29.466  33.859  48.234  1.00 58.58           O  
ATOM    484  N   SER L  66      30.741  33.677  46.362  1.00 58.51           N  
ATOM    485  CA  SER L  66      31.301  35.000  46.333  1.00 56.52           C  
ATOM    486  CB  SER L  66      32.794  35.028  45.967  1.00 58.40           C  
ATOM    487  OG  SER L  66      33.262  36.366  45.930  1.00 74.32           O  
ATOM    488  C   SER L  66      30.527  35.603  45.220  1.00 58.82           C  
ATOM    489  O   SER L  66      29.677  34.903  44.694  1.00 61.15           O  
ATOM    490  N   ALA L  67      30.763  36.861  44.795  1.00 55.75           N  
ATOM    491  CA  ALA L  67      29.813  37.404  43.857  1.00 54.32           C  
ATOM    492  CB  ALA L  67      30.151  38.850  43.457  1.00  0.00           C  
ATOM    493  C   ALA L  67      29.702  36.606  42.577  1.00 55.69           C  
ATOM    494  O   ALA L  67      28.629  36.089  42.273  1.00 56.36           O  
ATOM    495  N   THR L  68      30.806  36.458  41.825  1.00 48.94           N  
ATOM    496  CA  THR L  68      30.885  35.782  40.553  1.00 50.56           C  
ATOM    497  CB  THR L  68      32.035  36.299  39.749  1.00 53.34           C  
ATOM    498  OG1 THR L  68      31.944  37.706  39.592  1.00 57.89           O  
ATOM    499  CG2 THR L  68      32.003  35.626  38.375  1.00 53.14           C  
ATOM    500  C   THR L  68      31.098  34.307  40.691  1.00 53.85           C  
ATOM    501  O   THR L  68      30.854  33.548  39.753  1.00 52.82           O  
ATOM    502  N   SER L  69      31.653  33.862  41.833  1.00 49.41           N  
ATOM    503  CA  SER L  69      32.048  32.483  41.891  1.00 49.73           C  
ATOM    504  CB  SER L  69      33.556  32.306  42.124  1.00 50.84           C  
ATOM    505  OG  SER L  69      34.279  32.835  41.022  1.00 67.33           O  
ATOM    506  C   SER L  69      31.360  31.777  43.011  1.00 51.65           C  
ATOM    507  O   SER L  69      30.824  32.390  43.931  1.00 50.27           O  
ATOM    508  N   ALA L  70      31.364  30.430  42.925  1.00 47.48           N  
ATOM    509  CA  ALA L  70      30.764  29.589  43.919  1.00 46.72           C  
ATOM    510  CB  ALA L  70      29.511  28.852  43.426  1.00 51.57           C  
ATOM    511  C   ALA L  70      31.778  28.548  44.284  1.00 47.85           C  
ATOM    512  O   ALA L  70      32.692  28.264  43.509  1.00 52.03           O  
ATOM    513  N   THR L  71      31.665  27.969  45.496  0.85 43.31           N  
ATOM    514  CA  THR L  71      32.655  27.010  45.889  0.85 43.27           C  
ATOM    515  CB  THR L  71      33.686  27.600  46.802  0.85 51.42           C  
ATOM    516  OG1 THR L  71      34.724  26.661  47.032  1.00  0.00           O  
ATOM    517  CG2 THR L  71      33.012  27.990  48.129  1.00  0.00           C  
ATOM    518  C   THR L  71      32.015  25.885  46.640  0.85 44.76           C  
ATOM    519  O   THR L  71      31.096  26.087  47.430  0.85 48.09           O  
ATOM    520  N   LEU L  72      32.509  24.652  46.409  1.00 46.75           N  
ATOM    521  CA  LEU L  72      32.035  23.498  47.118  1.00 43.02           C  
ATOM    522  CB  LEU L  72      31.700  22.323  46.183  1.00 42.76           C  
ATOM    523  CG  LEU L  72      31.289  21.035  46.914  1.00 40.94           C  
ATOM    524  CD1 LEU L  72      29.994  21.224  47.721  1.00 42.22           C  
ATOM    525  CD2 LEU L  72      31.224  19.852  45.936  1.00 40.78           C  
ATOM    526  C   LEU L  72      33.146  23.058  48.021  1.00 49.57           C  
ATOM    527  O   LEU L  72      34.277  22.875  47.572  1.00 49.89           O  
ATOM    528  N   ALA L  73      32.851  22.883  49.328  1.00 48.45           N  
ATOM    529  CA  ALA L  73      33.867  22.481  50.262  1.00 47.18           C  
ATOM    530  CB  ALA L  73      33.961  23.396  51.496  1.00 50.16           C  
ATOM    531  C   ALA L  73      33.532  21.112  50.762  1.00 52.36           C  
ATOM    532  O   ALA L  73      32.380  20.816  51.074  1.00 54.17           O  
ATOM    533  N   ILE L  74      34.557  20.236  50.838  1.00 49.89           N  
ATOM    534  CA  ILE L  74      34.378  18.884  51.291  1.00 51.35           C  
ATOM    535  CB  ILE L  74      34.927  17.861  50.334  1.00 50.40           C  
ATOM    536  CG1 ILE L  74      34.475  18.076  48.877  1.00 52.16           C  
ATOM    537  CG2 ILE L  74      34.525  16.482  50.881  1.00 45.32           C  
ATOM    538  CD1 ILE L  74      33.018  17.747  48.578  1.00 53.74           C  
ATOM    539  C   ILE L  74      35.297  18.737  52.457  1.00 61.06           C  
ATOM    540  O   ILE L  74      36.501  18.958  52.329  1.00 65.77           O  
ATOM    541  N   THR L  75      34.781  18.322  53.625  1.00 61.02           N  
ATOM    542  CA  THR L  75      35.700  18.202  54.714  1.00 61.20           C  
ATOM    543  CB  THR L  75      35.267  18.956  55.927  1.00 66.17           C  
ATOM    544  OG1 THR L  75      34.983  20.302  55.584  1.00 54.68           O  
ATOM    545  CG2 THR L  75      36.437  18.941  56.915  1.00 39.13           C  
ATOM    546  C   THR L  75      35.758  16.751  55.069  1.00 62.08           C  
ATOM    547  O   THR L  75      34.855  15.989  54.732  1.00 70.06           O  
ATOM    548  N   GLY L  76      36.858  16.316  55.714  1.00 64.30           N  
ATOM    549  CA  GLY L  76      36.943  14.948  56.141  1.00 64.01           C  
ATOM    550  C   GLY L  76      36.786  14.056  54.949  1.00 64.93           C  
ATOM    551  O   GLY L  76      35.926  13.177  54.941  1.00 65.62           O  
ATOM    552  N   LEU L  77      37.629  14.248  53.913  1.00 61.62           N  
ATOM    553  CA  LEU L  77      37.525  13.481  52.700  0.87 56.44           C  
ATOM    554  CB  LEU L  77      38.653  13.711  51.672  0.87 56.43           C  
ATOM    555  CG  LEU L  77      38.527  14.964  50.795  0.87 53.20           C  
ATOM    556  CD1 LEU L  77      39.703  15.059  49.810  0.87 54.84           C  
ATOM    557  CD2 LEU L  77      37.180  14.983  50.062  0.87 54.61           C  
ATOM    558  C   LEU L  77      37.577  12.016  52.975  1.00 55.70           C  
ATOM    559  O   LEU L  77      38.350  11.541  53.805  1.00 62.16           O  
ATOM    560  N   GLN L  78      36.721  11.268  52.249  1.00 55.70           N  
ATOM    561  CA  GLN L  78      36.668   9.838  52.341  1.00 56.70           C  
ATOM    562  CB  GLN L  78      35.327   9.330  52.891  1.00 56.65           C  
ATOM    563  CG  GLN L  78      35.106   9.835  54.315  1.00 65.88           C  
ATOM    564  CD  GLN L  78      33.811   9.261  54.859  1.00 77.88           C  
ATOM    565  OE1 GLN L  78      33.588   9.275  56.068  1.00 85.10           O  
ATOM    566  NE2 GLN L  78      32.938   8.737  53.960  1.00 76.89           N  
ATOM    567  C   GLN L  78      36.854   9.306  50.950  1.00 59.69           C  
ATOM    568  O   GLN L  78      36.625  10.017  49.975  1.00 58.08           O  
ATOM    569  N   THR L  79      37.271   8.030  50.819  1.00 63.36           N  
ATOM    570  CA  THR L  79      37.562   7.454  49.530  1.00 64.08           C  
ATOM    571  CB  THR L  79      38.087   6.052  49.596  1.00 68.79           C  
ATOM    572  OG1 THR L  79      37.124   5.193  50.185  1.00  0.00           O  
ATOM    573  CG2 THR L  79      39.386   6.053  50.417  1.00  0.00           C  
ATOM    574  C   THR L  79      36.326   7.437  48.684  1.00 63.27           C  
ATOM    575  O   THR L  79      36.393   7.607  47.469  1.00 66.32           O  
ATOM    576  N   GLY L  80      35.155   7.242  49.312  1.00 62.44           N  
ATOM    577  CA  GLY L  80      33.904   7.159  48.610  1.00 59.46           C  
ATOM    578  C   GLY L  80      33.672   8.435  47.863  1.00 58.21           C  
ATOM    579  O   GLY L  80      32.959   8.448  46.860  1.00 53.22           O  
ATOM    580  N   ASP L  81      34.237   9.545  48.372  1.00 54.35           N  
ATOM    581  CA  ASP L  81      34.038  10.865  47.837  1.00 52.62           C  
ATOM    582  CB  ASP L  81      34.689  11.945  48.724  1.00 50.40           C  
ATOM    583  CG  ASP L  81      33.985  11.942  50.081  1.00 60.06           C  
ATOM    584  OD1 ASP L  81      32.866  11.372  50.180  1.00 61.80           O  
ATOM    585  OD2 ASP L  81      34.564  12.510  51.046  1.00 60.29           O1-
ATOM    586  C   ASP L  81      34.604  10.980  46.448  1.00 57.97           C  
ATOM    587  O   ASP L  81      34.215  11.881  45.705  1.00 54.68           O  
ATOM    588  N   GLU L  82      35.577  10.125  46.060  1.00 55.19           N  
ATOM    589  CA  GLU L  82      36.112  10.279  44.733  1.00 54.54           C  
ATOM    590  CB  GLU L  82      37.203   9.265  44.365  1.00 55.35           C  
ATOM    591  CG  GLU L  82      36.722   7.820  44.404  1.00 64.91           C  
ATOM    592  CD  GLU L  82      37.878   6.949  43.948  1.00 72.63           C  
ATOM    593  OE1 GLU L  82      37.989   6.720  42.714  1.00 68.67           O  
ATOM    594  OE2 GLU L  82      38.671   6.507  44.822  1.00 69.88           O1-
ATOM    595  C   GLU L  82      35.008  10.161  43.732  1.00 53.27           C  
ATOM    596  O   GLU L  82      34.224   9.213  43.748  1.00 56.26           O  
ATOM    597  N   ALA L  83      34.926  11.159  42.828  1.00 51.42           N  
ATOM    598  CA  ALA L  83      33.886  11.194  41.835  1.00 50.37           C  
ATOM    599  CB  ALA L  83      32.467  11.192  42.429  1.00 46.84           C  
ATOM    600  C   ALA L  83      34.058  12.478  41.088  1.00 51.55           C  
ATOM    601  O   ALA L  83      34.983  13.239  41.367  1.00 53.49           O  
ATOM    602  N   ASP L  84      33.192  12.729  40.084  1.00 48.75           N  
ATOM    603  CA  ASP L  84      33.241  13.952  39.328  1.00 48.54           C  
ATOM    604  CB  ASP L  84      32.855  13.769  37.850  1.00 56.72           C  
ATOM    605  CG  ASP L  84      33.918  12.915  37.174  1.00 47.34           C  
ATOM    606  OD1 ASP L  84      35.097  12.967  37.616  1.00 37.07           O  
ATOM    607  OD2 ASP L  84      33.560  12.191  36.207  1.00 56.95           O1-
ATOM    608  C   ASP L  84      32.226  14.875  39.933  1.00 50.08           C  
ATOM    609  O   ASP L  84      31.163  14.427  40.344  1.00 50.81           O  
ATOM    610  N   TYR L  85      32.519  16.190  40.029  1.00 45.99           N  
ATOM    611  CA  TYR L  85      31.567  17.101  40.613  1.00 46.72           C  
ATOM    612  CB  TYR L  85      32.078  17.841  41.863  1.00 47.21           C  
ATOM    613  CG  TYR L  85      32.277  16.873  42.976  1.00 49.42           C  
ATOM    614  CD1 TYR L  85      33.467  16.197  43.122  1.00 49.61           C  
ATOM    615  CD2 TYR L  85      31.271  16.645  43.884  1.00 49.53           C  
ATOM    616  CE1 TYR L  85      33.650  15.306  44.153  1.00 48.85           C  
ATOM    617  CE2 TYR L  85      31.448  15.757  44.916  1.00 51.00           C  
ATOM    618  CZ  TYR L  85      32.637  15.083  45.053  1.00 52.51           C  
ATOM    619  OH  TYR L  85      32.811  14.170  46.116  1.00 54.25           O  
ATOM    620  C   TYR L  85      31.265  18.182  39.621  1.00 48.92           C  
ATOM    621  O   TYR L  85      32.178  18.725  38.997  1.00 50.93           O  
ATOM    622  N   TYR L  86      29.964  18.529  39.461  1.00 41.97           N  
ATOM    623  CA  TYR L  86      29.608  19.568  38.531  1.00 40.60           C  
ATOM    624  CB  TYR L  86      28.779  19.083  37.326  1.00 38.37           C  
ATOM    625  CG  TYR L  86      29.574  18.134  36.488  1.00 41.91           C  
ATOM    626  CD1 TYR L  86      29.584  16.791  36.765  1.00 41.28           C  
ATOM    627  CD2 TYR L  86      30.303  18.586  35.414  1.00 43.93           C  
ATOM    628  CE1 TYR L  86      30.307  15.913  35.987  1.00 42.72           C  
ATOM    629  CE2 TYR L  86      31.028  17.715  34.633  1.00 43.32           C  
ATOM    630  CZ  TYR L  86      31.029  16.372  34.916  1.00 47.07           C  
ATOM    631  OH  TYR L  86      31.766  15.469  34.119  1.00 51.40           O  
ATOM    632  C   TYR L  86      28.760  20.610  39.209  1.00 41.01           C  
ATOM    633  O   TYR L  86      27.864  20.300  39.994  1.00 41.03           O  
ATOM    634  N   CYS L  87      29.044  21.899  38.921  1.00 38.32           N  
ATOM    635  CA  CYS L  87      28.229  22.979  39.411  1.00 40.90           C  
ATOM    636  CB  CYS L  87      29.027  24.243  39.816  1.00 38.14           C  
ATOM    637  SG  CYS L  87      30.066  24.908  38.476  1.00 73.52           S  
ATOM    638  C   CYS L  87      27.281  23.323  38.298  1.00 40.70           C  
ATOM    639  O   CYS L  87      27.506  22.949  37.148  1.00 42.60           O  
ATOM    640  N   ALA L  88      26.162  24.008  38.612  1.00 38.24           N  
ATOM    641  CA  ALA L  88      25.240  24.348  37.568  1.00 37.98           C  
ATOM    642  CB  ALA L  88      24.210  23.241  37.317  1.00 34.38           C  
ATOM    643  C   ALA L  88      24.462  25.558  37.982  1.00 37.45           C  
ATOM    644  O   ALA L  88      24.191  25.749  39.166  1.00 40.26           O  
ATOM    645  N   THR L  89      24.096  26.422  37.009  1.00 32.73           N  
ATOM    646  CA  THR L  89      23.277  27.558  37.338  1.00 37.03           C  
ATOM    647  CB  THR L  89      24.060  28.738  37.825  1.00 35.06           C  
ATOM    648  OG1 THR L  89      23.184  29.721  38.355  1.00  0.00           O  
ATOM    649  CG2 THR L  89      24.853  29.320  36.644  1.00 56.34           C  
ATOM    650  C   THR L  89      22.527  27.988  36.109  1.00 40.74           C  
ATOM    651  O   THR L  89      22.900  27.649  34.986  1.00 39.88           O  
ATOM    652  N   TRP L  90      21.425  28.748  36.297  1.00 38.00           N  
ATOM    653  CA  TRP L  90      20.666  29.270  35.194  1.00 42.79           C  
ATOM    654  CB  TRP L  90      19.239  29.681  35.578  1.00 39.09           C  
ATOM    655  CG  TRP L  90      18.451  30.365  34.486  1.00 42.75           C  
ATOM    656  CD2 TRP L  90      17.684  29.679  33.481  1.00 39.68           C  
ATOM    657  CD1 TRP L  90      18.262  31.697  34.268  1.00 40.89           C  
ATOM    658  NE1 TRP L  90      17.415  31.886  33.201  1.00 47.24           N  
ATOM    659  CE2 TRP L  90      17.053  30.651  32.705  1.00 38.92           C  
ATOM    660  CE3 TRP L  90      17.512  28.346  33.233  1.00 48.08           C  
ATOM    661  CZ2 TRP L  90      16.240  30.304  31.665  1.00 51.58           C  
ATOM    662  CZ3 TRP L  90      16.698  27.999  32.181  1.00 52.04           C  
ATOM    663  CH2 TRP L  90      16.074  28.959  31.410  1.00 54.09           C  
ATOM    664  C   TRP L  90      21.374  30.491  34.707  1.00 45.24           C  
ATOM    665  O   TRP L  90      22.058  31.164  35.476  1.00 43.61           O  
ATOM    666  N   ALA L  91      21.260  30.792  33.394  1.00 46.51           N  
ATOM    667  CA  ALA L  91      21.906  31.958  32.845  1.00 47.56           C  
ATOM    668  CB  ALA L  91      23.056  31.614  31.883  1.00 55.84           C  
ATOM    669  C   ALA L  91      20.884  32.744  32.071  1.00 50.81           C  
ATOM    670  O   ALA L  91      20.252  32.239  31.145  1.00 51.83           O  
ATOM    671  N   ALA L  92      20.723  34.020  32.470  1.00 56.56           N  
ATOM    672  CA  ALA L  92      19.799  35.012  31.979  1.00 60.29           C  
ATOM    673  CB  ALA L  92      19.701  36.242  32.899  1.00 66.11           C  
ATOM    674  C   ALA L  92      20.104  35.518  30.604  1.00 62.47           C  
ATOM    675  O   ALA L  92      19.202  35.997  29.918  1.00 63.29           O  
ATOM    676  N   SER L  93      21.383  35.501  30.185  1.00 63.66           N  
ATOM    677  CA  SER L  93      21.758  36.138  28.949  1.00 61.40           C  
ATOM    678  CB  SER L  93      23.269  36.053  28.637  1.00 67.59           C  
ATOM    679  OG  SER L  93      23.715  34.706  28.590  1.00 61.19           O  
ATOM    680  C   SER L  93      20.949  35.633  27.790  1.00 60.42           C  
ATOM    681  O   SER L  93      20.132  34.728  27.936  1.00 62.23           O  
ATOM    682  N   LEU L  94      21.130  36.262  26.604  1.00 61.11           N  
ATOM    683  CA  LEU L  94      20.372  35.906  25.433  1.00 65.92           C  
ATOM    684  CB  LEU L  94      20.871  36.524  24.116  1.00 62.93           C  
ATOM    685  CG  LEU L  94      20.546  38.012  23.930  1.00 71.21           C  
ATOM    686  CD1 LEU L  94      19.039  38.229  23.718  1.00 77.01           C  
ATOM    687  CD2 LEU L  94      21.133  38.864  25.065  1.00 67.99           C  
ATOM    688  C   LEU L  94      20.523  34.453  25.250  1.00 66.76           C  
ATOM    689  O   LEU L  94      21.645  33.953  25.280  1.00 63.81           O  
ATOM    690  N   THR L  95      19.396  33.779  24.939  1.00 56.52           N  
ATOM    691  CA  THR L  95      19.334  32.351  24.896  1.00 58.60           C  
ATOM    692  CB  THR L  95      20.380  31.745  24.003  1.00 61.85           C  
ATOM    693  OG1 THR L  95      20.240  32.244  22.681  1.00  0.00           O  
ATOM    694  CG2 THR L  95      20.227  30.212  24.014  1.00  0.00           C  
ATOM    695  C   THR L  95      19.535  31.810  26.275  1.00 53.85           C  
ATOM    696  O   THR L  95      20.551  31.182  26.565  1.00 55.83           O  
ATOM    697  N   SER L  96      18.545  32.079  27.160  1.00 51.96           N  
ATOM    698  CA  SER L  96      18.552  31.650  28.534  1.00 55.79           C  
ATOM    699  CB  SER L  96      17.256  32.003  29.290  1.00 54.40           C  
ATOM    700  OG  SER L  96      17.086  33.412  29.362  1.00  0.00           O  
ATOM    701  C   SER L  96      18.680  30.163  28.561  1.00 55.46           C  
ATOM    702  O   SER L  96      18.108  29.457  27.731  1.00 55.22           O  
ATOM    703  N   ALA L  97      19.444  29.643  29.543  1.00 53.90           N  
ATOM    704  CA  ALA L  97      19.660  28.230  29.556  1.00 55.39           C  
ATOM    705  CB  ALA L  97      20.529  27.754  28.379  1.00 62.62           C  
ATOM    706  C   ALA L  97      20.372  27.873  30.816  1.00 54.80           C  
ATOM    707  O   ALA L  97      20.814  28.722  31.587  1.00 57.96           O  
ATOM    708  N   ARG L  98      20.449  26.563  31.075  1.00 43.14           N  
ATOM    709  CA  ARG L  98      21.170  26.062  32.200  1.00 42.37           C  
ATOM    710  CB  ARG L  98      20.672  24.704  32.647  1.00 42.06           C  
ATOM    711  CG  ARG L  98      19.510  24.748  33.617  1.00 47.91           C  
ATOM    712  CD  ARG L  98      19.516  23.458  34.415  1.00  0.00           C  
ATOM    713  NE  ARG L  98      20.895  22.903  34.263  1.00  0.00           N  
ATOM    714  CZ  ARG L  98      21.951  23.430  34.958  1.00 37.33           C  
ATOM    715  NH1 ARG L  98      21.739  24.393  35.900  1.00  0.00           N1+
ATOM    716  NH2 ARG L  98      23.225  23.059  34.638  1.00  0.00           N  
ATOM    717  C   ARG L  98      22.583  25.851  31.767  1.00 46.31           C  
ATOM    718  O   ARG L  98      22.838  25.364  30.668  1.00 49.01           O  
ATOM    719  N   VAL L  99      23.548  26.200  32.640  0.90 45.68           N  
ATOM    720  CA  VAL L  99      24.928  26.017  32.306  0.81 41.95           C  
ATOM    721  CB  VAL L  99      25.727  27.289  32.433  0.81 43.97           C  
ATOM    722  CG1 VAL L  99      27.199  27.002  32.090  0.68 51.15           C  
ATOM    723  CG2 VAL L  99      25.080  28.371  31.554  0.68 50.72           C  
ATOM    724  C   VAL L  99      25.520  25.057  33.294  0.90 43.35           C  
ATOM    725  O   VAL L  99      25.275  25.148  34.496  0.90 45.95           O  
ATOM    726  N   PHE L 100      26.321  24.096  32.799  1.00 42.03           N  
ATOM    727  CA  PHE L 100      26.992  23.178  33.674  1.00 46.96           C  
ATOM    728  CB  PHE L 100      26.930  21.712  33.235  1.00 47.71           C  
ATOM    729  CG  PHE L 100      25.566  21.201  33.489  1.00 46.45           C  
ATOM    730  CD1 PHE L 100      25.247  20.772  34.748  1.00 47.61           C  
ATOM    731  CD2 PHE L 100      24.615  21.155  32.501  1.00 48.18           C  
ATOM    732  CE1 PHE L 100      23.992  20.296  35.005  1.00 48.73           C  
ATOM    733  CE2 PHE L 100      23.355  20.671  32.769  1.00 48.44           C  
ATOM    734  CZ  PHE L 100      23.036  20.237  34.029  1.00 49.46           C  
ATOM    735  C   PHE L 100      28.437  23.511  33.593  1.00 48.25           C  
ATOM    736  O   PHE L 100      28.913  24.007  32.573  1.00 50.36           O  
ATOM    737  N   GLY L 101      29.175  23.254  34.686  1.00 48.24           N  
ATOM    738  CA  GLY L 101      30.587  23.479  34.650  1.00 44.28           C  
ATOM    739  C   GLY L 101      31.180  22.307  33.929  1.00 45.17           C  
ATOM    740  O   GLY L 101      30.489  21.332  33.639  1.00 44.07           O  
ATOM    741  N   THR L 102      32.491  22.380  33.630  1.00 46.21           N  
ATOM    742  CA  THR L 102      33.212  21.363  32.913  1.00 44.08           C  
ATOM    743  CB  THR L 102      34.617  21.755  32.542  1.00 35.66           C  
ATOM    744  OG1 THR L 102      35.377  22.045  33.707  1.00 36.05           O  
ATOM    745  CG2 THR L 102      34.580  22.967  31.597  1.00 36.98           C  
ATOM    746  C   THR L 102      33.306  20.120  33.739  1.00 48.97           C  
ATOM    747  O   THR L 102      33.446  19.021  33.205  1.00 47.49           O  
ATOM    748  N   GLY L 103      33.300  20.260  35.074  1.00 48.27           N  
ATOM    749  CA  GLY L 103      33.394  19.097  35.911  1.00 49.69           C  
ATOM    750  C   GLY L 103      34.777  19.044  36.482  1.00 48.12           C  
ATOM    751  O   GLY L 103      35.751  19.470  35.860  1.00 46.59           O  
ATOM    752  N   THR L 104      34.882  18.519  37.717  1.00 45.79           N  
ATOM    753  CA  THR L 104      36.152  18.398  38.367  1.00 44.87           C  
ATOM    754  CB  THR L 104      36.268  19.275  39.580  1.00 48.67           C  
ATOM    755  OG1 THR L 104      36.047  20.633  39.226  1.00 50.99           O  
ATOM    756  CG2 THR L 104      37.670  19.106  40.191  1.00 49.65           C  
ATOM    757  C   THR L 104      36.260  16.990  38.853  1.00 49.30           C  
ATOM    758  O   THR L 104      35.367  16.494  39.538  1.00 46.82           O  
ATOM    759  N   LYS L 105      37.361  16.294  38.522  1.00 48.95           N  
ATOM    760  CA  LYS L 105      37.446  14.960  39.035  1.00 44.68           C  
ATOM    761  CB  LYS L 105      38.157  13.940  38.130  1.00 47.10           C  
ATOM    762  CG  LYS L 105      38.138  12.532  38.740  1.00 59.86           C  
ATOM    763  CD  LYS L 105      38.524  11.405  37.783  1.00 69.92           C  
ATOM    764  CE  LYS L 105      38.346  10.015  38.399  1.00 77.43           C  
ATOM    765  NZ  LYS L 105      39.184   9.893  39.611  1.00 69.47           N1+
ATOM    766  C   LYS L 105      38.220  15.038  40.304  1.00 46.28           C  
ATOM    767  O   LYS L 105      39.332  15.560  40.347  1.00 47.51           O  
ATOM    768  N   VAL L 106      37.633  14.515  41.390  1.00 46.06           N  
ATOM    769  CA  VAL L 106      38.318  14.568  42.641  1.00 45.63           C  
ATOM    770  CB  VAL L 106      37.436  14.948  43.800  1.00 48.99           C  
ATOM    771  CG1 VAL L 106      36.363  13.865  44.000  1.00  0.00           C  
ATOM    772  CG2 VAL L 106      38.324  15.177  45.034  1.00  0.00           C  
ATOM    773  C   VAL L 106      38.900  13.223  42.904  1.00 52.20           C  
ATOM    774  O   VAL L 106      38.217  12.200  42.855  1.00 50.49           O  
ATOM    775  N   ILE L 107      40.212  13.208  43.190  1.00 52.16           N  
ATOM    776  CA  ILE L 107      40.891  11.978  43.445  1.00 53.31           C  
ATOM    777  CB  ILE L 107      42.175  11.832  42.688  1.00 58.56           C  
ATOM    778  CG1 ILE L 107      41.921  11.741  41.174  1.00  0.00           C  
ATOM    779  CG2 ILE L 107      42.944  10.643  43.282  1.00 56.10           C  
ATOM    780  CD1 ILE L 107      43.203  11.832  40.348  1.00  0.00           C  
ATOM    781  C   ILE L 107      41.267  11.976  44.887  1.00 54.60           C  
ATOM    782  O   ILE L 107      41.784  12.961  45.410  1.00 52.25           O  
ATOM    783  N   VAL L 108      40.989  10.856  45.575  1.00 48.34           N  
ATOM    784  CA  VAL L 108      41.347  10.781  46.959  1.00 52.65           C  
ATOM    785  CB  VAL L 108      40.294  10.127  47.804  1.00 50.04           C  
ATOM    786  CG1 VAL L 108      40.803  10.055  49.253  1.00 55.75           C  
ATOM    787  CG2 VAL L 108      38.976  10.902  47.636  1.00 50.02           C  
ATOM    788  C   VAL L 108      42.571   9.930  47.048  1.00 58.84           C  
ATOM    789  O   VAL L 108      42.555   8.771  46.638  1.00 59.27           O  
ATOM    790  N   SER L 109      43.670  10.494  47.589  1.00 63.00           N  
ATOM    791  CA  SER L 109      44.892   9.759  47.739  1.00 62.36           C  
ATOM    792  CB  SER L 109      46.088  10.635  48.167  1.00 59.24           C  
ATOM    793  OG  SER L 109      47.264   9.851  48.304  1.00  0.00           O  
ATOM    794  C   SER L 109      44.638   8.753  48.851  1.00 67.53           C  
ATOM    795  O   SER L 109      45.304   8.878  49.910  1.00 66.03           O  
ATOM    796  OXT SER L 109      43.772   7.858  48.668  1.00  0.00           O1-
TER     797      SER L 109 
ATOM    798  N   GLY H 110       7.398   4.622  44.777  1.00 69.17           N1+
ATOM    799  CA  GLY H 110       8.741   5.240  44.754  1.00 75.50           C  
ATOM    800  C   GLY H 110       8.911   6.100  43.548  1.00 69.80           C  
ATOM    801  O   GLY H 110       8.401   5.801  42.469  1.00 70.80           O  
ATOM    802  N   VAL H 111       9.663   7.202  43.706  1.00 64.96           N  
ATOM    803  CA  VAL H 111       9.851   8.120  42.624  1.00 59.11           C  
ATOM    804  CB  VAL H 111      10.485   9.405  43.068  1.00 59.19           C  
ATOM    805  CG1 VAL H 111      10.768  10.280  41.840  1.00 54.01           C  
ATOM    806  CG2 VAL H 111       9.578  10.072  44.114  1.00 54.13           C  
ATOM    807  C   VAL H 111      10.783   7.499  41.635  1.00 57.32           C  
ATOM    808  O   VAL H 111      11.799   6.912  42.007  1.00 55.84           O  
ATOM    809  N   GLN H 112      10.453   7.596  40.330  1.00 54.52           N  
ATOM    810  CA  GLN H 112      11.387   7.062  39.390  1.00 52.13           C  
ATOM    811  CB  GLN H 112      11.414   5.526  39.315  1.00 56.12           C  
ATOM    812  CG  GLN H 112      10.154   4.868  38.765  1.00 67.78           C  
ATOM    813  CD  GLN H 112      10.410   3.370  38.836  1.00 78.39           C  
ATOM    814  OE1 GLN H 112      11.550   2.933  38.984  1.00 79.79           O  
ATOM    815  NE2 GLN H 112       9.323   2.559  38.744  1.00 83.82           N  
ATOM    816  C   GLN H 112      11.138   7.604  38.017  1.00 51.62           C  
ATOM    817  O   GLN H 112      10.023   7.978  37.655  1.00 52.59           O  
ATOM    818  N   LEU H 113      12.227   7.682  37.229  1.00 49.16           N  
ATOM    819  CA  LEU H 113      12.193   8.136  35.870  1.00 49.68           C  
ATOM    820  CB  LEU H 113      12.997   9.429  35.663  1.00 49.43           C  
ATOM    821  CG  LEU H 113      12.434  10.660  36.391  1.00 49.26           C  
ATOM    822  CD1 LEU H 113      13.345  11.880  36.182  1.00 48.61           C  
ATOM    823  CD2 LEU H 113      10.980  10.933  35.970  1.00 49.42           C  
ATOM    824  C   LEU H 113      12.892   7.085  35.058  1.00 52.71           C  
ATOM    825  O   LEU H 113      13.975   6.632  35.429  1.00 54.87           O  
ATOM    826  N   VAL H 114      12.291   6.641  33.935  1.00 52.28           N  
ATOM    827  CA  VAL H 114      12.980   5.667  33.135  1.00 49.43           C  
ATOM    828  CB  VAL H 114      12.375   4.294  33.181  1.00 54.17           C  
ATOM    829  CG1 VAL H 114      13.139   3.391  32.196  1.00 49.56           C  
ATOM    830  CG2 VAL H 114      12.401   3.792  34.634  1.00 52.48           C  
ATOM    831  C   VAL H 114      12.934   6.111  31.710  1.00 52.36           C  
ATOM    832  O   VAL H 114      11.861   6.245  31.125  1.00 52.42           O  
ATOM    833  N   GLU H 115      14.113   6.352  31.105  1.00 47.98           N  
ATOM    834  CA  GLU H 115      14.132   6.756  29.730  1.00 49.98           C  
ATOM    835  CB  GLU H 115      15.192   7.818  29.372  1.00 50.01           C  
ATOM    836  CG  GLU H 115      16.559   7.608  30.014  1.00 54.74           C  
ATOM    837  CD  GLU H 115      16.527   8.301  31.369  1.00 57.73           C  
ATOM    838  OE1 GLU H 115      15.978   7.708  32.336  1.00 57.34           O  
ATOM    839  OE2 GLU H 115      17.044   9.446  31.452  1.00 45.91           O1-
ATOM    840  C   GLU H 115      14.265   5.565  28.847  1.00 52.96           C  
ATOM    841  O   GLU H 115      14.788   4.524  29.242  1.00 58.37           O  
ATOM    842  N   SER H 116      13.746   5.701  27.610  1.00 51.31           N  
ATOM    843  CA  SER H 116      13.802   4.636  26.655  1.00 51.06           C  
ATOM    844  CB  SER H 116      12.574   3.702  26.704  1.00 55.44           C  
ATOM    845  OG  SER H 116      11.377   4.415  26.423  1.00 63.63           O  
ATOM    846  C   SER H 116      13.883   5.250  25.293  1.00 55.74           C  
ATOM    847  O   SER H 116      13.759   6.465  25.145  1.00 53.16           O  
ATOM    848  N   GLY H 117      14.124   4.410  24.262  1.00 55.87           N  
ATOM    849  CA  GLY H 117      14.148   4.872  22.901  1.00 53.46           C  
ATOM    850  C   GLY H 117      15.547   5.081  22.400  1.00 60.88           C  
ATOM    851  O   GLY H 117      15.730   5.471  21.248  1.00 61.25           O  
ATOM    852  N   GLY H 118      16.581   4.822  23.221  1.00 61.49           N  
ATOM    853  CA  GLY H 118      17.912   5.054  22.731  1.00 53.85           C  
ATOM    854  C   GLY H 118      18.283   3.958  21.781  1.00 62.78           C  
ATOM    855  O   GLY H 118      17.624   2.922  21.719  1.00 61.42           O  
ATOM    856  N   GLY H 119      19.371   4.170  21.004  1.00 61.50           N  
ATOM    857  CA  GLY H 119      19.808   3.162  20.078  1.00 58.62           C  
ATOM    858  C   GLY H 119      20.792   3.774  19.125  1.00 60.54           C  
ATOM    859  O   GLY H 119      21.184   4.931  19.269  1.00 63.49           O  
ATOM    860  N   VAL H 120      21.224   2.980  18.120  1.00 63.27           N  
ATOM    861  CA  VAL H 120      22.171   3.422  17.132  1.00 58.65           C  
ATOM    862  CB  VAL H 120      23.041   2.304  16.628  1.00 59.16           C  
ATOM    863  CG1 VAL H 120      24.015   2.843  15.564  1.00 63.75           C  
ATOM    864  CG2 VAL H 120      23.728   1.660  17.844  1.00 60.01           C  
ATOM    865  C   VAL H 120      21.404   3.982  15.978  1.00 61.89           C  
ATOM    866  O   VAL H 120      20.354   3.461  15.605  1.00 66.24           O  
ATOM    867  N   VAL H 121      21.909   5.081  15.383  1.00 58.78           N  
ATOM    868  CA  VAL H 121      21.186   5.703  14.316  1.00 57.55           C  
ATOM    869  CB  VAL H 121      20.232   6.723  14.871  1.00 53.81           C  
ATOM    870  CG1 VAL H 121      21.051   7.858  15.501  1.00 66.15           C  
ATOM    871  CG2 VAL H 121      19.241   7.159  13.794  1.00 56.94           C  
ATOM    872  C   VAL H 121      22.180   6.372  13.410  1.00 61.71           C  
ATOM    873  O   VAL H 121      23.293   6.697  13.823  1.00 60.45           O  
ATOM    874  N   GLN H 122      21.819   6.574  12.124  1.00 60.86           N  
ATOM    875  CA  GLN H 122      22.724   7.211  11.207  1.00 62.60           C  
ATOM    876  CB  GLN H 122      22.530   6.808   9.738  1.00 68.41           C  
ATOM    877  CG  GLN H 122      22.904   5.350   9.468  1.00 77.34           C  
ATOM    878  CD  GLN H 122      22.621   5.040   8.005  1.00 95.09           C  
ATOM    879  OE1 GLN H 122      22.703   5.910   7.141  1.00 92.43           O  
ATOM    880  NE2 GLN H 122      22.267   3.759   7.720  1.00101.92           N  
ATOM    881  C   GLN H 122      22.521   8.686  11.297  1.00 61.82           C  
ATOM    882  O   GLN H 122      21.482   9.172  11.740  1.00 60.19           O  
ATOM    883  N   PRO H 123      23.512   9.414  10.870  1.00 61.06           N  
ATOM    884  CA  PRO H 123      23.418  10.842  10.927  1.00 58.62           C  
ATOM    885  CD  PRO H 123      24.889   8.949  10.939  1.00 62.42           C  
ATOM    886  CB  PRO H 123      24.815  11.354  10.578  1.00 58.11           C  
ATOM    887  CG  PRO H 123      25.747  10.221  11.053  1.00 63.78           C  
ATOM    888  C   PRO H 123      22.340  11.317  10.008  1.00 56.38           C  
ATOM    889  O   PRO H 123      22.086  10.664   8.998  1.00 58.16           O  
ATOM    890  N   GLY H 124      21.668  12.431  10.362  1.00 57.07           N  
ATOM    891  CA  GLY H 124      20.649  12.982   9.520  1.00 58.46           C  
ATOM    892  C   GLY H 124      19.354  12.282   9.801  1.00 58.62           C  
ATOM    893  O   GLY H 124      18.317  12.638   9.244  1.00 61.58           O  
ATOM    894  N   LYS H 125      19.376  11.266  10.681  1.00 58.68           N  
ATOM    895  CA  LYS H 125      18.173  10.545  10.976  1.00 56.84           C  
ATOM    896  CB  LYS H 125      18.376   9.061  11.309  1.00 58.48           C  
ATOM    897  CG  LYS H 125      18.450   8.191  10.062  1.00 66.40           C  
ATOM    898  CD  LYS H 125      18.879   6.757  10.347  1.00 71.51           C  
ATOM    899  CE  LYS H 125      18.672   5.838   9.146  1.00  0.00           C  
ATOM    900  NZ  LYS H 125      17.251   5.877   8.734  1.00  0.00           N1+
ATOM    901  C   LYS H 125      17.485  11.157  12.147  1.00 63.50           C  
ATOM    902  O   LYS H 125      17.914  12.179  12.677  1.00 60.89           O  
ATOM    903  N   SER H 126      16.353  10.541  12.551  0.93 66.57           N  
ATOM    904  CA  SER H 126      15.570  11.061  13.636  0.93 64.98           C  
ATOM    905  CB  SER H 126      14.187  11.530  13.158  0.93 61.74           C  
ATOM    906  OG  SER H 126      13.435  12.050  14.241  0.93 68.20           O  
ATOM    907  C   SER H 126      15.370   9.975  14.662  0.93 65.21           C  
ATOM    908  O   SER H 126      15.342   8.789  14.335  0.93 67.68           O  
ATOM    909  N   LEU H 127      15.251  10.366  15.952  1.00 62.23           N  
ATOM    910  CA  LEU H 127      15.064   9.415  17.016  1.00 57.02           C  
ATOM    911  CB  LEU H 127      16.409   9.048  17.680  1.00 55.40           C  
ATOM    912  CG  LEU H 127      16.363   7.929  18.734  1.00 56.04           C  
ATOM    913  CD1 LEU H 127      15.917   6.595  18.119  1.00 57.65           C  
ATOM    914  CD2 LEU H 127      17.718   7.800  19.450  1.00 55.69           C  
ATOM    915  C   LEU H 127      14.181  10.070  18.045  1.00 54.73           C  
ATOM    916  O   LEU H 127      14.254  11.281  18.249  1.00 57.06           O  
ATOM    917  N   ARG H 128      13.305   9.287  18.711  0.88 48.03           N  
ATOM    918  CA  ARG H 128      12.400   9.842  19.685  0.88 53.78           C  
ATOM    919  CB  ARG H 128      10.935   9.563  19.313  0.88 54.24           C  
ATOM    920  CG  ARG H 128       9.885  10.197  20.221  0.88 52.10           C  
ATOM    921  CD  ARG H 128       8.487   9.668  19.898  0.88 63.75           C  
ATOM    922  NE  ARG H 128       7.492  10.525  20.595  0.88 70.61           N  
ATOM    923  CZ  ARG H 128       7.016  11.630  19.958  0.88 75.86           C  
ATOM    924  NH1 ARG H 128       7.485  11.942  18.716  0.88 67.12           N1+
ATOM    925  NH2 ARG H 128       6.072  12.417  20.552  0.88 74.88           N  
ATOM    926  C   ARG H 128      12.670   9.166  20.996  0.88 54.32           C  
ATOM    927  O   ARG H 128      12.645   7.941  21.091  0.88 55.68           O  
ATOM    928  N   LEU H 129      12.930   9.958  22.054  1.00 48.53           N  
ATOM    929  CA  LEU H 129      13.210   9.390  23.344  1.00 44.98           C  
ATOM    930  CB  LEU H 129      14.407  10.042  24.059  1.00 45.27           C  
ATOM    931  CG  LEU H 129      15.756   9.841  23.347  1.00 45.89           C  
ATOM    932  CD1 LEU H 129      16.896  10.521  24.122  1.00 44.15           C  
ATOM    933  CD2 LEU H 129      16.036   8.355  23.082  1.00 43.61           C  
ATOM    934  C   LEU H 129      12.019   9.614  24.223  1.00 48.78           C  
ATOM    935  O   LEU H 129      11.277  10.578  24.046  1.00 47.35           O  
ATOM    936  N   SER H 130      11.807   8.704  25.197  0.91 48.79           N  
ATOM    937  CA  SER H 130      10.699   8.836  26.102  0.91 52.87           C  
ATOM    938  CB  SER H 130       9.659   7.708  25.976  0.91 51.90           C  
ATOM    939  OG  SER H 130       9.083   7.693  24.678  0.91 61.55           O  
ATOM    940  C   SER H 130      11.230   8.726  27.500  0.91 50.41           C  
ATOM    941  O   SER H 130      12.262   8.102  27.742  0.91 51.66           O  
ATOM    942  N   CYS H 131      10.533   9.367  28.459  1.00 46.09           N  
ATOM    943  CA  CYS H 131      10.901   9.267  29.843  1.00 48.22           C  
ATOM    944  CB  CYS H 131      11.626  10.529  30.374  1.00 47.34           C  
ATOM    945  SG  CYS H 131      12.034  10.464  32.147  1.00 74.02           S  
ATOM    946  C   CYS H 131       9.622   9.061  30.601  1.00 50.64           C  
ATOM    947  O   CYS H 131       8.734   9.912  30.586  1.00 51.34           O  
ATOM    948  N   ALA H 132       9.495   7.911  31.289  1.00 46.16           N  
ATOM    949  CA  ALA H 132       8.275   7.633  31.993  1.00 48.92           C  
ATOM    950  CB  ALA H 132       7.848   6.156  31.908  1.00 47.54           C  
ATOM    951  C   ALA H 132       8.506   7.971  33.430  1.00 53.41           C  
ATOM    952  O   ALA H 132       9.532   7.615  34.006  1.00 50.24           O  
ATOM    953  N   ALA H 133       7.544   8.680  34.053  1.00 45.77           N  
ATOM    954  CA  ALA H 133       7.723   9.095  35.415  1.00 47.09           C  
ATOM    955  CB  ALA H 133       7.574  10.615  35.611  1.00 47.87           C  
ATOM    956  C   ALA H 133       6.697   8.433  36.271  1.00 49.82           C  
ATOM    957  O   ALA H 133       5.587   8.154  35.820  1.00 50.03           O  
ATOM    958  N   SER H 134       7.067   8.142  37.537  1.00 49.08           N  
ATOM    959  CA  SER H 134       6.144   7.502  38.428  1.00 48.33           C  
ATOM    960  CB  SER H 134       6.294   5.972  38.479  1.00 56.50           C  
ATOM    961  OG  SER H 134       6.045   5.412  37.199  1.00 61.31           O  
ATOM    962  C   SER H 134       6.398   7.976  39.825  1.00 51.50           C  
ATOM    963  O   SER H 134       7.470   8.481  40.159  1.00 48.43           O  
ATOM    964  N   GLN H 135       5.358   7.791  40.657  1.00 44.78           N  
ATOM    965  CA  GLN H 135       5.236   8.044  42.062  1.00 50.46           C  
ATOM    966  CB  GLN H 135       6.041   7.091  42.949  1.00  0.00           C  
ATOM    967  CG  GLN H 135       5.581   5.642  42.764  1.00  0.00           C  
ATOM    968  CD  GLN H 135       4.095   5.541  43.092  1.00  0.00           C  
ATOM    969  OE1 GLN H 135       3.467   6.516  43.502  1.00  0.00           O  
ATOM    970  NE2 GLN H 135       3.512   4.329  42.889  1.00  0.00           N  
ATOM    971  C   GLN H 135       5.448   9.462  42.481  1.00 52.37           C  
ATOM    972  O   GLN H 135       5.858   9.718  43.612  1.00 58.22           O  
ATOM    973  N   PHE H 136       5.157  10.429  41.593  1.00 52.56           N  
ATOM    974  CA  PHE H 136       5.123  11.797  42.021  1.00 50.86           C  
ATOM    975  CB  PHE H 136       6.482  12.521  42.145  1.00 48.76           C  
ATOM    976  CG  PHE H 136       7.148  12.698  40.827  1.00 47.33           C  
ATOM    977  CD1 PHE H 136       6.856  13.785  40.046  1.00 46.11           C  
ATOM    978  CD2 PHE H 136       8.070  11.793  40.364  1.00 47.84           C  
ATOM    979  CE1 PHE H 136       7.472  13.972  38.830  1.00 48.94           C  
ATOM    980  CE2 PHE H 136       8.690  11.976  39.149  1.00 46.18           C  
ATOM    981  CZ  PHE H 136       8.390  13.065  38.372  1.00 46.11           C  
ATOM    982  C   PHE H 136       4.237  12.528  41.066  1.00 51.63           C  
ATOM    983  O   PHE H 136       3.848  11.984  40.033  1.00 52.01           O  
ATOM    984  N   SER H 137       3.877  13.781  41.406  1.00 52.06           N  
ATOM    985  CA  SER H 137       2.978  14.532  40.580  1.00 46.52           C  
ATOM    986  CB  SER H 137       2.363  15.718  41.342  1.00 49.60           C  
ATOM    987  OG  SER H 137       3.399  16.538  41.868  1.00  0.00           O  
ATOM    988  C   SER H 137       3.759  15.089  39.429  1.00 48.05           C  
ATOM    989  O   SER H 137       4.384  16.143  39.520  1.00 48.11           O  
ATOM    990  N   PHE H 138       3.679  14.395  38.284  1.00 46.16           N  
ATOM    991  CA  PHE H 138       4.404  14.720  37.092  1.00 42.59           C  
ATOM    992  CB  PHE H 138       4.177  13.640  36.016  1.00 41.88           C  
ATOM    993  CG  PHE H 138       5.031  13.897  34.820  1.00 45.98           C  
ATOM    994  CD1 PHE H 138       6.360  13.531  34.801  1.00 47.73           C  
ATOM    995  CD2 PHE H 138       4.490  14.482  33.700  1.00 48.67           C  
ATOM    996  CE1 PHE H 138       7.139  13.765  33.691  1.00 47.52           C  
ATOM    997  CE2 PHE H 138       5.263  14.717  32.588  1.00 51.25           C  
ATOM    998  CZ  PHE H 138       6.590  14.361  32.581  1.00 47.96           C  
ATOM    999  C   PHE H 138       3.961  16.056  36.563  1.00 47.28           C  
ATOM   1000  O   PHE H 138       4.784  16.879  36.166  1.00 45.68           O  
ATOM   1001  N   ASN H 139       2.642  16.315  36.585  1.00 47.04           N  
ATOM   1002  CA  ASN H 139       2.033  17.485  36.010  1.00 45.41           C  
ATOM   1003  CB  ASN H 139       0.504  17.504  36.192  1.00 47.99           C  
ATOM   1004  CG  ASN H 139      -0.085  16.267  35.532  1.00 53.15           C  
ATOM   1005  OD1 ASN H 139       0.621  15.488  34.895  1.00 52.05           O  
ATOM   1006  ND2 ASN H 139      -1.422  16.081  35.694  1.00 31.17           N  
ATOM   1007  C   ASN H 139       2.537  18.721  36.688  1.00 44.45           C  
ATOM   1008  O   ASN H 139       2.523  19.799  36.100  1.00 53.92           O  
ATOM   1009  N   ARG H 140       2.907  18.601  37.973  1.00 44.47           N  
ATOM   1010  CA  ARG H 140       3.358  19.678  38.811  1.00 46.46           C  
ATOM   1011  CB  ARG H 140       3.316  19.338  40.313  1.00 47.14           C  
ATOM   1012  CG  ARG H 140       1.894  19.105  40.833  1.00 27.79           C  
ATOM   1013  CD  ARG H 140       1.826  18.788  42.328  1.00  0.00           C  
ATOM   1014  NE  ARG H 140       0.417  18.421  42.640  1.00  0.00           N  
ATOM   1015  CZ  ARG H 140      -0.495  19.388  42.946  1.00  0.00           C  
ATOM   1016  NH1 ARG H 140      -0.113  20.698  42.978  1.00  0.00           N1+
ATOM   1017  NH2 ARG H 140      -1.789  19.037  43.200  1.00  0.00           N  
ATOM   1018  C   ARG H 140       4.747  20.171  38.489  1.00 47.61           C  
ATOM   1019  O   ARG H 140       5.075  21.296  38.859  1.00 51.93           O  
ATOM   1020  N   TYR H 141       5.624  19.362  37.847  1.00 41.46           N  
ATOM   1021  CA  TYR H 141       7.001  19.788  37.737  1.00 41.76           C  
ATOM   1022  CB  TYR H 141       8.005  18.784  38.336  1.00 42.38           C  
ATOM   1023  CG  TYR H 141       7.785  18.703  39.805  1.00 41.51           C  
ATOM   1024  CD1 TYR H 141       6.807  17.891  40.326  1.00 42.70           C  
ATOM   1025  CD2 TYR H 141       8.563  19.440  40.667  1.00 42.11           C  
ATOM   1026  CE1 TYR H 141       6.601  17.818  41.683  1.00 39.15           C  
ATOM   1027  CE2 TYR H 141       8.363  19.371  42.025  1.00 42.77           C  
ATOM   1028  CZ  TYR H 141       7.378  18.559  42.534  1.00 44.39           C  
ATOM   1029  OH  TYR H 141       7.166  18.479  43.927  1.00 47.66           O  
ATOM   1030  C   TYR H 141       7.458  19.971  36.323  1.00 44.65           C  
ATOM   1031  O   TYR H 141       6.982  19.331  35.385  1.00 49.49           O  
ATOM   1032  N   GLY H 142       8.420  20.908  36.163  1.00 40.09           N  
ATOM   1033  CA  GLY H 142       9.083  21.142  34.918  1.00 40.96           C  
ATOM   1034  C   GLY H 142      10.045  20.006  34.766  1.00 42.09           C  
ATOM   1035  O   GLY H 142      10.443  19.386  35.753  1.00 45.13           O  
ATOM   1036  N   MET H 143      10.473  19.720  33.521  1.00 37.65           N  
ATOM   1037  CA  MET H 143      11.281  18.559  33.322  1.00 37.87           C  
ATOM   1038  CB  MET H 143      10.445  17.474  32.629  1.00 40.89           C  
ATOM   1039  CG  MET H 143      10.859  16.053  32.958  1.00 49.63           C  
ATOM   1040  SD  MET H 143      10.469  15.535  34.654  1.00 52.84           S  
ATOM   1041  CE  MET H 143      11.547  14.079  34.556  1.00 77.81           C  
ATOM   1042  C   MET H 143      12.406  18.945  32.412  1.00 40.76           C  
ATOM   1043  O   MET H 143      12.251  19.830  31.573  1.00 37.00           O  
ATOM   1044  N   HIS H 144      13.576  18.287  32.558  1.00 35.50           N  
ATOM   1045  CA  HIS H 144      14.700  18.647  31.738  1.00 34.34           C  
ATOM   1046  ND1 HIS H 144      16.238  21.761  32.824  1.00 34.04           N  
ATOM   1047  CG  HIS H 144      15.589  20.593  33.158  1.00 34.49           C  
ATOM   1048  CB  HIS H 144      15.865  19.264  32.527  1.00 35.05           C  
ATOM   1049  NE2 HIS H 144      14.861  22.258  34.497  1.00 36.72           N  
ATOM   1050  CD2 HIS H 144      14.748  20.919  34.180  1.00 36.07           C  
ATOM   1051  CE1 HIS H 144      15.769  22.723  33.656  1.00 35.08           C  
ATOM   1052  C   HIS H 144      15.292  17.424  31.103  1.00 37.05           C  
ATOM   1053  O   HIS H 144      15.070  16.291  31.528  1.00 37.76           O  
ATOM   1054  N   TRP H 145      16.050  17.660  30.012  1.00 37.79           N  
ATOM   1055  CA  TRP H 145      16.847  16.650  29.390  1.00 36.80           C  
ATOM   1056  CB  TRP H 145      16.539  16.407  27.903  1.00 37.94           C  
ATOM   1057  CG  TRP H 145      15.279  15.619  27.646  1.00 41.42           C  
ATOM   1058  CD2 TRP H 145      15.224  14.186  27.629  1.00 43.73           C  
ATOM   1059  CD1 TRP H 145      14.009  16.056  27.389  1.00 42.29           C  
ATOM   1060  NE1 TRP H 145      13.174  14.980  27.210  1.00 44.46           N  
ATOM   1061  CE2 TRP H 145      13.907  13.822  27.356  1.00 44.85           C  
ATOM   1062  CE3 TRP H 145      16.197  13.246  27.821  1.00 45.54           C  
ATOM   1063  CZ2 TRP H 145      13.538  12.514  27.267  1.00 48.52           C  
ATOM   1064  CZ3 TRP H 145      15.818  11.924  27.738  1.00 47.04           C  
ATOM   1065  CH2 TRP H 145      14.516  11.564  27.467  1.00 47.98           C  
ATOM   1066  C   TRP H 145      18.261  17.133  29.482  1.00 40.52           C  
ATOM   1067  O   TRP H 145      18.541  18.312  29.267  1.00 43.73           O  
ATOM   1068  N   VAL H 146      19.184  16.219  29.842  1.00 39.45           N  
ATOM   1069  CA  VAL H 146      20.577  16.539  29.959  1.00 39.98           C  
ATOM   1070  CB  VAL H 146      21.026  16.638  31.383  1.00 41.52           C  
ATOM   1071  CG1 VAL H 146      22.548  16.862  31.418  1.00 42.85           C  
ATOM   1072  CG2 VAL H 146      20.203  17.754  32.048  1.00 41.72           C  
ATOM   1073  C   VAL H 146      21.318  15.404  29.322  1.00 45.55           C  
ATOM   1074  O   VAL H 146      20.865  14.262  29.378  1.00 46.92           O  
ATOM   1075  N   ARG H 147      22.475  15.677  28.684  1.00 42.51           N  
ATOM   1076  CA  ARG H 147      23.166  14.591  28.044  1.00 43.78           C  
ATOM   1077  CB  ARG H 147      23.030  14.591  26.511  1.00 42.27           C  
ATOM   1078  CG  ARG H 147      23.584  15.841  25.831  1.00 37.54           C  
ATOM   1079  CD  ARG H 147      23.176  15.938  24.361  1.00 38.81           C  
ATOM   1080  NE  ARG H 147      23.779  17.176  23.801  1.00 45.38           N  
ATOM   1081  CZ  ARG H 147      23.436  17.593  22.548  1.00 53.13           C  
ATOM   1082  NH1 ARG H 147      22.468  16.936  21.843  1.00 49.95           N1+
ATOM   1083  NH2 ARG H 147      24.073  18.667  21.997  1.00 52.71           N  
ATOM   1084  C   ARG H 147      24.622  14.634  28.388  1.00 44.27           C  
ATOM   1085  O   ARG H 147      25.149  15.655  28.830  1.00 45.91           O  
ATOM   1086  N   GLN H 148      25.303  13.480  28.232  1.00 43.76           N  
ATOM   1087  CA  GLN H 148      26.709  13.419  28.519  1.00 46.82           C  
ATOM   1088  CB  GLN H 148      26.986  12.784  29.896  1.00 44.24           C  
ATOM   1089  CG  GLN H 148      28.462  12.691  30.285  1.00 43.66           C  
ATOM   1090  CD  GLN H 148      28.513  12.186  31.722  1.00 49.42           C  
ATOM   1091  OE1 GLN H 148      29.024  12.859  32.615  1.00 45.21           O  
ATOM   1092  NE2 GLN H 148      27.952  10.971  31.960  1.00 52.92           N  
ATOM   1093  C   GLN H 148      27.367  12.584  27.458  1.00 51.56           C  
ATOM   1094  O   GLN H 148      27.064  11.403  27.293  1.00 49.03           O  
ATOM   1095  N   ALA H 149      28.301  13.196  26.705  1.00 51.60           N  
ATOM   1096  CA  ALA H 149      29.019  12.521  25.662  1.00 54.15           C  
ATOM   1097  CB  ALA H 149      29.743  13.484  24.709  1.00 51.77           C  
ATOM   1098  C   ALA H 149      30.039  11.656  26.331  1.00 59.43           C  
ATOM   1099  O   ALA H 149      30.368  11.891  27.493  1.00 59.29           O  
ATOM   1100  N   PRO H 150      30.560  10.675  25.631  1.00 62.83           N  
ATOM   1101  CA  PRO H 150      31.418   9.673  26.206  1.00 61.94           C  
ATOM   1102  CD  PRO H 150      30.520  10.613  24.176  1.00 64.84           C  
ATOM   1103  CB  PRO H 150      32.065   8.950  25.020  1.00 64.90           C  
ATOM   1104  CG  PRO H 150      31.134   9.247  23.828  1.00 67.36           C  
ATOM   1105  C   PRO H 150      32.433  10.126  27.220  1.00 62.86           C  
ATOM   1106  O   PRO H 150      32.242   9.829  28.389  1.00 62.16           O  
ATOM   1107  N   GLY H 151      33.514  10.817  26.840  1.00 57.99           N  
ATOM   1108  CA  GLY H 151      34.524  11.247  27.775  1.00 65.36           C  
ATOM   1109  C   GLY H 151      34.085  12.427  28.571  1.00 64.48           C  
ATOM   1110  O   GLY H 151      34.577  12.656  29.672  1.00 66.25           O  
ATOM   1111  N   LYS H 152      33.180  13.226  27.984  1.00 55.60           N  
ATOM   1112  CA  LYS H 152      32.862  14.557  28.410  1.00 53.38           C  
ATOM   1113  CB  LYS H 152      32.350  15.389  27.238  1.00 54.18           C  
ATOM   1114  CG  LYS H 152      33.447  15.521  26.182  1.00 62.55           C  
ATOM   1115  CD  LYS H 152      32.934  15.928  24.808  1.00 72.43           C  
ATOM   1116  CE  LYS H 152      32.306  14.775  24.030  1.00 83.09           C  
ATOM   1117  NZ  LYS H 152      31.565  15.308  22.867  1.00 85.80           N1+
ATOM   1118  C   LYS H 152      31.942  14.720  29.585  1.00 54.25           C  
ATOM   1119  O   LYS H 152      31.497  13.775  30.236  1.00 56.84           O  
ATOM   1120  N   GLY H 153      31.710  16.012  29.908  1.00 47.65           N  
ATOM   1121  CA  GLY H 153      30.927  16.447  31.026  1.00 46.85           C  
ATOM   1122  C   GLY H 153      29.484  16.569  30.649  1.00 48.86           C  
ATOM   1123  O   GLY H 153      29.079  16.278  29.527  1.00 51.97           O  
ATOM   1124  N   LEU H 154      28.676  17.042  31.620  1.00 46.69           N  
ATOM   1125  CA  LEU H 154      27.254  17.174  31.506  1.00 43.09           C  
ATOM   1126  CB  LEU H 154      26.654  17.548  32.851  1.00 40.49           C  
ATOM   1127  CG  LEU H 154      27.185  16.645  33.964  1.00 43.63           C  
ATOM   1128  CD1 LEU H 154      26.724  17.186  35.316  1.00 39.74           C  
ATOM   1129  CD2 LEU H 154      26.879  15.159  33.698  1.00 44.73           C  
ATOM   1130  C   LEU H 154      26.935  18.330  30.613  1.00 42.61           C  
ATOM   1131  O   LEU H 154      27.616  19.357  30.629  1.00 43.75           O  
ATOM   1132  N   GLU H 155      25.864  18.177  29.809  1.00 41.29           N  
ATOM   1133  CA  GLU H 155      25.426  19.247  28.965  1.00 41.52           C  
ATOM   1134  CB  GLU H 155      25.779  19.055  27.491  1.00 42.65           C  
ATOM   1135  CG  GLU H 155      25.292  20.236  26.663  1.00 53.00           C  
ATOM   1136  CD  GLU H 155      25.667  19.991  25.221  1.00 59.30           C  
ATOM   1137  OE1 GLU H 155      25.758  18.804  24.809  1.00 57.03           O  
ATOM   1138  OE2 GLU H 155      25.870  21.006  24.508  1.00 59.00           O1-
ATOM   1139  C   GLU H 155      23.931  19.305  29.031  1.00 44.48           C  
ATOM   1140  O   GLU H 155      23.251  18.296  28.852  1.00 47.41           O  
ATOM   1141  N   TRP H 156      23.381  20.509  29.277  1.00 43.65           N  
ATOM   1142  CA  TRP H 156      21.957  20.706  29.377  1.00 42.11           C  
ATOM   1143  CB  TRP H 156      21.622  22.010  30.124  1.00 38.47           C  
ATOM   1144  CG  TRP H 156      20.163  22.382  30.224  1.00 41.24           C  
ATOM   1145  CD2 TRP H 156      19.524  23.364  29.393  1.00 42.97           C  
ATOM   1146  CD1 TRP H 156      19.211  21.940  31.098  1.00 42.72           C  
ATOM   1147  NE1 TRP H 156      18.022  22.588  30.864  1.00 42.33           N  
ATOM   1148  CE2 TRP H 156      18.199  23.470  29.815  1.00 42.44           C  
ATOM   1149  CE3 TRP H 156      20.005  24.125  28.361  1.00 40.99           C  
ATOM   1150  CZ2 TRP H 156      17.331  24.339  29.218  1.00 45.22           C  
ATOM   1151  CZ3 TRP H 156      19.124  24.995  27.758  1.00 41.63           C  
ATOM   1152  CH2 TRP H 156      17.812  25.102  28.175  1.00 44.60           C  
ATOM   1153  C   TRP H 156      21.377  20.808  27.997  1.00 44.47           C  
ATOM   1154  O   TRP H 156      21.906  21.528  27.153  1.00 45.03           O  
ATOM   1155  N   VAL H 157      20.359  19.971  27.698  1.00 41.84           N  
ATOM   1156  CA  VAL H 157      19.649  19.972  26.444  1.00 42.17           C  
ATOM   1157  CB  VAL H 157      19.135  18.607  26.105  1.00 42.26           C  
ATOM   1158  CG1 VAL H 157      18.297  18.701  24.821  1.00 42.09           C  
ATOM   1159  CG2 VAL H 157      20.332  17.645  26.019  1.00 45.06           C  
ATOM   1160  C   VAL H 157      18.459  20.895  26.351  1.00 44.90           C  
ATOM   1161  O   VAL H 157      18.376  21.736  25.456  1.00 47.84           O  
ATOM   1162  N   ALA H 158      17.488  20.753  27.286  1.00 42.10           N  
ATOM   1163  CA  ALA H 158      16.262  21.499  27.160  1.00 41.59           C  
ATOM   1164  CB  ALA H 158      15.359  21.005  26.016  1.00 40.55           C  
ATOM   1165  C   ALA H 158      15.457  21.376  28.421  1.00 44.20           C  
ATOM   1166  O   ALA H 158      15.741  20.544  29.282  1.00 41.15           O  
ATOM   1167  N   ALA H 159      14.433  22.246  28.561  1.00 39.49           N  
ATOM   1168  CA  ALA H 159      13.540  22.186  29.687  1.00 39.89           C  
ATOM   1169  CB  ALA H 159      13.876  23.200  30.794  1.00 43.16           C  
ATOM   1170  C   ALA H 159      12.168  22.510  29.185  1.00 43.36           C  
ATOM   1171  O   ALA H 159      12.009  23.248  28.214  1.00 48.02           O  
ATOM   1172  N   ILE H 160      11.138  21.933  29.839  1.00 42.29           N  
ATOM   1173  CA  ILE H 160       9.772  22.130  29.445  1.00 38.91           C  
ATOM   1174  CB  ILE H 160       9.268  20.881  28.757  1.00 43.39           C  
ATOM   1175  CG1 ILE H 160       8.008  21.109  27.912  1.00 43.52           C  
ATOM   1176  CG2 ILE H 160       9.111  19.792  29.827  1.00 39.19           C  
ATOM   1177  CD1 ILE H 160       6.770  21.436  28.722  1.00 44.91           C  
ATOM   1178  C   ILE H 160       8.984  22.418  30.698  1.00 40.23           C  
ATOM   1179  O   ILE H 160       9.171  21.769  31.727  1.00 40.03           O  
ATOM   1180  N   SER H 161       8.074  23.412  30.640  1.00 42.87           N  
ATOM   1181  CA  SER H 161       7.291  23.822  31.778  1.00 41.51           C  
ATOM   1182  CB  SER H 161       6.493  25.108  31.494  1.00 45.26           C  
ATOM   1183  OG  SER H 161       5.612  24.893  30.403  1.00 44.09           O  
ATOM   1184  C   SER H 161       6.317  22.737  32.125  1.00 44.39           C  
ATOM   1185  O   SER H 161       6.083  21.812  31.352  1.00 48.40           O  
ATOM   1186  N   TYR H 162       5.712  22.824  33.323  1.00 46.11           N  
ATOM   1187  CA  TYR H 162       4.840  21.775  33.769  1.00 42.58           C  
ATOM   1188  CB  TYR H 162       4.373  21.949  35.230  1.00 42.63           C  
ATOM   1189  CG  TYR H 162       3.551  23.180  35.408  1.00 43.24           C  
ATOM   1190  CD1 TYR H 162       4.152  24.397  35.627  1.00 48.01           C  
ATOM   1191  CD2 TYR H 162       2.175  23.119  35.365  1.00 39.78           C  
ATOM   1192  CE1 TYR H 162       3.397  25.531  35.802  1.00 47.10           C  
ATOM   1193  CE2 TYR H 162       1.414  24.249  35.543  1.00 41.77           C  
ATOM   1194  CZ  TYR H 162       2.027  25.460  35.762  1.00 47.47           C  
ATOM   1195  OH  TYR H 162       1.251  26.624  35.945  1.00 53.40           O  
ATOM   1196  C   TYR H 162       3.660  21.645  32.845  1.00 46.12           C  
ATOM   1197  O   TYR H 162       3.259  20.530  32.515  1.00 45.62           O  
ATOM   1198  N   ASP H 163       3.054  22.775  32.431  1.00 49.96           N  
ATOM   1199  CA  ASP H 163       1.927  22.775  31.538  1.00 46.08           C  
ATOM   1200  CB  ASP H 163       1.048  24.038  31.609  1.00 50.47           C  
ATOM   1201  CG  ASP H 163       1.826  25.249  31.132  1.00 45.17           C  
ATOM   1202  OD1 ASP H 163       3.058  25.128  30.914  1.00 48.30           O  
ATOM   1203  OD2 ASP H 163       1.189  26.320  30.977  1.00 48.54           O1-
ATOM   1204  C   ASP H 163       2.342  22.527  30.116  1.00 46.28           C  
ATOM   1205  O   ASP H 163       1.514  22.160  29.284  1.00 48.08           O  
ATOM   1206  N   GLY H 164       3.618  22.784  29.770  1.00 43.32           N  
ATOM   1207  CA  GLY H 164       4.048  22.511  28.425  1.00 40.36           C  
ATOM   1208  C   GLY H 164       4.011  23.767  27.620  1.00 49.51           C  
ATOM   1209  O   GLY H 164       4.359  23.768  26.441  1.00 48.79           O  
ATOM   1210  N   THR H 165       3.583  24.878  28.237  1.00 45.94           N  
ATOM   1211  CA  THR H 165       3.476  26.104  27.507  1.00 47.95           C  
ATOM   1212  CB  THR H 165       2.782  27.189  28.273  1.00 49.30           C  
ATOM   1213  OG1 THR H 165       2.554  28.304  27.423  1.00  0.00           O  
ATOM   1214  CG2 THR H 165       3.651  27.599  29.473  1.00  0.00           C  
ATOM   1215  C   THR H 165       4.821  26.620  27.101  1.00 56.99           C  
ATOM   1216  O   THR H 165       4.980  27.109  25.983  1.00 64.26           O  
ATOM   1217  N   ASP H 166       5.827  26.531  27.996  1.00 50.63           N  
ATOM   1218  CA  ASP H 166       7.094  27.121  27.671  1.00 54.29           C  
ATOM   1219  CB  ASP H 166       7.517  28.212  28.661  1.00 51.46           C  
ATOM   1220  CG  ASP H 166       6.631  29.409  28.359  1.00 67.48           C  
ATOM   1221  OD1 ASP H 166       6.373  29.657  27.152  1.00 90.18           O  
ATOM   1222  OD2 ASP H 166       6.192  30.082  29.327  1.00  0.00           O1-
ATOM   1223  C   ASP H 166       8.176  26.095  27.600  1.00 48.93           C  
ATOM   1224  O   ASP H 166       8.187  25.117  28.347  1.00 48.26           O  
ATOM   1225  N   LYS H 167       9.119  26.306  26.658  1.00 44.08           N  
ATOM   1226  CA  LYS H 167      10.206  25.386  26.494  1.00 43.52           C  
ATOM   1227  CB  LYS H 167       9.933  24.370  25.375  1.00 47.69           C  
ATOM   1228  CG  LYS H 167       8.680  23.540  25.670  1.00 53.46           C  
ATOM   1229  CD  LYS H 167       8.116  22.763  24.479  1.00 66.59           C  
ATOM   1230  CE  LYS H 167       6.767  22.105  24.784  1.00 69.97           C  
ATOM   1231  NZ  LYS H 167       6.333  21.264  23.646  1.00 68.36           N1+
ATOM   1232  C   LYS H 167      11.446  26.163  26.150  1.00 50.28           C  
ATOM   1233  O   LYS H 167      11.376  27.220  25.525  1.00 53.83           O  
ATOM   1234  N   TYR H 168      12.625  25.657  26.580  1.00 46.97           N  
ATOM   1235  CA  TYR H 168      13.877  26.316  26.314  1.00 45.39           C  
ATOM   1236  CB  TYR H 168      14.524  26.940  27.567  1.00 44.27           C  
ATOM   1237  CG  TYR H 168      13.590  27.967  28.107  1.00 50.60           C  
ATOM   1238  CD1 TYR H 168      12.599  27.607  28.988  1.00 51.47           C  
ATOM   1239  CD2 TYR H 168      13.698  29.288  27.738  1.00 50.83           C  
ATOM   1240  CE1 TYR H 168      11.730  28.546  29.495  1.00 57.38           C  
ATOM   1241  CE2 TYR H 168      12.832  30.230  28.240  1.00 51.67           C  
ATOM   1242  CZ  TYR H 168      11.847  29.860  29.121  1.00 60.09           C  
ATOM   1243  OH  TYR H 168      10.962  30.832  29.633  1.00 62.09           O  
ATOM   1244  C   TYR H 168      14.835  25.283  25.803  1.00 43.76           C  
ATOM   1245  O   TYR H 168      14.758  24.118  26.190  1.00 43.55           O  
ATOM   1246  N   HIS H 169      15.777  25.685  24.921  1.00 42.89           N  
ATOM   1247  CA  HIS H 169      16.668  24.726  24.318  1.00 43.21           C  
ATOM   1248  ND1 HIS H 169      13.862  24.459  22.672  1.00  0.00           N  
ATOM   1249  CG  HIS H 169      15.097  23.885  22.444  1.00 47.22           C  
ATOM   1250  CB  HIS H 169      16.406  24.519  22.813  1.00 45.43           C  
ATOM   1251  NE2 HIS H 169      13.485  22.527  21.635  1.00  0.00           N  
ATOM   1252  CD2 HIS H 169      14.846  22.708  21.812  1.00 44.47           C  
ATOM   1253  CE1 HIS H 169      12.938  23.605  22.170  1.00 43.48           C  
ATOM   1254  C   HIS H 169      18.077  25.230  24.361  1.00 46.42           C  
ATOM   1255  O   HIS H 169      18.329  26.434  24.400  1.00 47.74           O  
ATOM   1256  N   ALA H 170      19.045  24.289  24.357  1.00 50.53           N  
ATOM   1257  CA  ALA H 170      20.426  24.660  24.257  1.00 51.22           C  
ATOM   1258  CB  ALA H 170      21.405  23.520  24.581  1.00 46.50           C  
ATOM   1259  C   ALA H 170      20.636  25.056  22.831  1.00 55.13           C  
ATOM   1260  O   ALA H 170      19.943  24.578  21.934  1.00 51.52           O  
ATOM   1261  N   ASP H 171      21.622  25.935  22.588  1.00 54.62           N  
ATOM   1262  CA  ASP H 171      21.854  26.477  21.279  1.00 55.80           C  
ATOM   1263  CB  ASP H 171      23.027  27.473  21.255  1.00 61.42           C  
ATOM   1264  CG  ASP H 171      22.598  28.706  22.035  1.00 73.66           C  
ATOM   1265  OD1 ASP H 171      21.541  29.294  21.680  1.00 73.99           O  
ATOM   1266  OD2 ASP H 171      23.312  29.064  23.008  1.00 79.00           O1-
ATOM   1267  C   ASP H 171      22.189  25.377  20.324  1.00 54.52           C  
ATOM   1268  O   ASP H 171      21.768  25.404  19.170  1.00 54.36           O  
ATOM   1269  N   LYS H 172      22.945  24.367  20.788  1.00 53.42           N  
ATOM   1270  CA  LYS H 172      23.431  23.331  19.925  1.00 50.46           C  
ATOM   1271  CB  LYS H 172      24.388  22.395  20.673  1.00 54.30           C  
ATOM   1272  CG  LYS H 172      25.609  23.173  21.174  1.00  0.00           C  
ATOM   1273  CD  LYS H 172      26.409  22.459  22.259  1.00  0.00           C  
ATOM   1274  CE  LYS H 172      27.486  23.328  22.914  1.00  0.00           C  
ATOM   1275  NZ  LYS H 172      28.077  22.618  24.072  1.00  0.00           N1+
ATOM   1276  C   LYS H 172      22.306  22.551  19.304  1.00 53.69           C  
ATOM   1277  O   LYS H 172      22.399  22.150  18.146  1.00 60.26           O  
ATOM   1278  N   VAL H 173      21.258  22.243  20.091  1.00 48.93           N  
ATOM   1279  CA  VAL H 173      20.078  21.526  19.667  1.00 45.77           C  
ATOM   1280  CB  VAL H 173      19.424  20.759  20.782  1.00 45.37           C  
ATOM   1281  CG1 VAL H 173      20.431  19.713  21.285  1.00 45.87           C  
ATOM   1282  CG2 VAL H 173      18.936  21.734  21.863  1.00 43.30           C  
ATOM   1283  C   VAL H 173      19.036  22.393  19.017  1.00 48.79           C  
ATOM   1284  O   VAL H 173      18.113  21.877  18.391  1.00 48.91           O  
ATOM   1285  N   TRP H 174      19.100  23.726  19.206  1.00 52.93           N  
ATOM   1286  CA  TRP H 174      18.045  24.603  18.764  1.00 55.96           C  
ATOM   1287  CB  TRP H 174      18.403  26.092  18.888  1.00 57.73           C  
ATOM   1288  CG  TRP H 174      17.271  27.023  18.524  1.00 65.45           C  
ATOM   1289  CD2 TRP H 174      16.925  27.407  17.183  1.00  0.00           C  
ATOM   1290  CD1 TRP H 174      16.379  27.646  19.345  1.00  0.00           C  
ATOM   1291  NE1 TRP H 174      15.497  28.393  18.602  1.00  0.00           N  
ATOM   1292  CE2 TRP H 174      15.820  28.255  17.270  1.00  0.00           C  
ATOM   1293  CE3 TRP H 174      17.482  27.083  15.978  1.00  0.00           C  
ATOM   1294  CZ2 TRP H 174      15.256  28.793  16.147  1.00  0.00           C  
ATOM   1295  CZ3 TRP H 174      16.904  27.622  14.848  1.00  0.00           C  
ATOM   1296  CH2 TRP H 174      15.812  28.461  14.933  1.00  0.00           C  
ATOM   1297  C   TRP H 174      17.670  24.353  17.333  1.00 55.18           C  
ATOM   1298  O   TRP H 174      18.509  24.332  16.434  1.00 58.00           O  
ATOM   1299  N   GLY H 175      16.356  24.122  17.124  1.00 51.93           N  
ATOM   1300  CA  GLY H 175      15.745  23.952  15.836  1.00 53.68           C  
ATOM   1301  C   GLY H 175      15.577  22.494  15.532  1.00 56.47           C  
ATOM   1302  O   GLY H 175      14.565  22.079  14.967  1.00 58.74           O  
ATOM   1303  N   ARG H 176      16.607  21.687  15.839  1.00 52.50           N  
ATOM   1304  CA  ARG H 176      16.582  20.275  15.579  1.00 52.40           C  
ATOM   1305  CB  ARG H 176      17.996  19.691  15.423  1.00 53.76           C  
ATOM   1306  CG  ARG H 176      18.936  19.992  16.584  1.00 55.41           C  
ATOM   1307  CD  ARG H 176      20.290  20.535  16.121  1.00 51.82           C  
ATOM   1308  NE  ARG H 176      21.015  19.424  15.451  1.00 53.35           N  
ATOM   1309  CZ  ARG H 176      21.894  18.664  16.167  1.00 53.83           C  
ATOM   1310  NH1 ARG H 176      22.132  18.949  17.481  1.00 50.42           N1+
ATOM   1311  NH2 ARG H 176      22.530  17.621  15.563  1.00 47.49           N  
ATOM   1312  C   ARG H 176      15.774  19.466  16.558  1.00 53.62           C  
ATOM   1313  O   ARG H 176      15.065  18.542  16.162  1.00 57.36           O  
ATOM   1314  N   PHE H 177      15.849  19.799  17.861  1.00 56.09           N  
ATOM   1315  CA  PHE H 177      15.231  19.024  18.908  1.00 55.51           C  
ATOM   1316  CB  PHE H 177      16.115  18.980  20.167  1.00 53.33           C  
ATOM   1317  CG  PHE H 177      17.209  17.984  19.997  1.00 53.18           C  
ATOM   1318  CD1 PHE H 177      17.926  17.893  18.826  1.00 54.21           C  
ATOM   1319  CD2 PHE H 177      17.556  17.173  21.053  1.00 51.18           C  
ATOM   1320  CE1 PHE H 177      18.940  16.973  18.700  1.00 52.31           C  
ATOM   1321  CE2 PHE H 177      18.571  16.254  20.933  1.00 52.70           C  
ATOM   1322  CZ  PHE H 177      19.262  16.147  19.752  1.00 51.68           C  
ATOM   1323  C   PHE H 177      13.957  19.676  19.342  1.00 55.59           C  
ATOM   1324  O   PHE H 177      13.840  20.901  19.337  1.00 55.10           O  
ATOM   1325  N   THR H 178      12.950  18.854  19.709  1.00 52.40           N  
ATOM   1326  CA  THR H 178      11.722  19.389  20.223  1.00 48.86           C  
ATOM   1327  CB  THR H 178      10.562  19.267  19.276  1.00 55.48           C  
ATOM   1328  OG1 THR H 178      10.848  19.936  18.056  1.00 60.28           O  
ATOM   1329  CG2 THR H 178       9.321  19.884  19.943  1.00 52.57           C  
ATOM   1330  C   THR H 178      11.371  18.607  21.455  1.00 54.15           C  
ATOM   1331  O   THR H 178      11.371  17.378  21.447  1.00 51.84           O  
ATOM   1332  N   ILE H 179      11.044  19.315  22.553  1.00 52.57           N  
ATOM   1333  CA  ILE H 179      10.695  18.656  23.780  1.00 46.04           C  
ATOM   1334  CB  ILE H 179      11.334  19.252  25.000  1.00 45.07           C  
ATOM   1335  CG1 ILE H 179      11.050  18.368  26.227  1.00 42.21           C  
ATOM   1336  CG2 ILE H 179      10.833  20.698  25.139  1.00 48.10           C  
ATOM   1337  CD1 ILE H 179      11.860  18.740  27.469  1.00 43.76           C  
ATOM   1338  C   ILE H 179       9.215  18.776  23.968  1.00 45.13           C  
ATOM   1339  O   ILE H 179       8.628  19.823  23.695  1.00 51.11           O  
ATOM   1340  N   SER H 180       8.567  17.678  24.406  1.00 50.48           N  
ATOM   1341  CA  SER H 180       7.147  17.712  24.621  1.00 50.25           C  
ATOM   1342  CB  SER H 180       6.328  17.248  23.403  1.00 53.34           C  
ATOM   1343  OG  SER H 180       6.657  15.909  23.063  1.00 56.62           O  
ATOM   1344  C   SER H 180       6.820  16.821  25.779  1.00 50.21           C  
ATOM   1345  O   SER H 180       7.689  16.133  26.313  1.00 54.75           O  
ATOM   1346  N   ARG H 181       5.550  16.854  26.232  1.00 49.30           N  
ATOM   1347  CA  ARG H 181       5.167  16.022  27.337  1.00 47.79           C  
ATOM   1348  CB  ARG H 181       5.447  16.663  28.710  1.00 48.43           C  
ATOM   1349  CG  ARG H 181       4.696  17.977  28.935  1.00 45.67           C  
ATOM   1350  CD  ARG H 181       5.218  18.798  30.118  1.00 43.95           C  
ATOM   1351  NE  ARG H 181       4.952  18.036  31.369  1.00 46.49           N  
ATOM   1352  CZ  ARG H 181       5.897  18.017  32.352  1.00 49.87           C  
ATOM   1353  NH1 ARG H 181       7.090  18.647  32.153  1.00 44.78           N1+
ATOM   1354  NH2 ARG H 181       5.657  17.385  33.537  1.00 47.61           N  
ATOM   1355  C   ARG H 181       3.697  15.743  27.266  1.00 50.30           C  
ATOM   1356  O   ARG H 181       2.922  16.520  26.710  1.00 54.31           O  
ATOM   1357  N   ASP H 182       3.280  14.579  27.805  1.00 49.48           N  
ATOM   1358  CA  ASP H 182       1.880  14.277  27.874  1.00 50.95           C  
ATOM   1359  CB  ASP H 182       1.468  13.040  27.058  1.00 58.48           C  
ATOM   1360  CG  ASP H 182      -0.052  13.035  26.946  1.00 68.93           C  
ATOM   1361  OD1 ASP H 182      -0.726  13.372  27.956  1.00 68.67           O  
ATOM   1362  OD2 ASP H 182      -0.559  12.708  25.840  1.00 68.10           O1-
ATOM   1363  C   ASP H 182       1.593  14.017  29.320  1.00 50.84           C  
ATOM   1364  O   ASP H 182       1.952  12.974  29.862  1.00 46.09           O  
ATOM   1365  N   ASN H 183       0.929  14.977  29.987  1.00 51.76           N  
ATOM   1366  CA  ASN H 183       0.693  14.899  31.401  1.00 54.90           C  
ATOM   1367  CB  ASN H 183       0.156  16.213  31.994  1.00 55.05           C  
ATOM   1368  CG  ASN H 183       1.337  17.177  32.067  1.00 55.42           C  
ATOM   1369  OD1 ASN H 183       2.445  16.795  32.441  1.00 56.15           O  
ATOM   1370  ND2 ASN H 183       1.098  18.464  31.702  1.00 49.97           N  
ATOM   1371  C   ASN H 183      -0.229  13.769  31.746  1.00 58.92           C  
ATOM   1372  O   ASN H 183      -0.119  13.192  32.826  1.00 64.19           O  
ATOM   1373  N   SER H 184      -1.186  13.429  30.869  0.89 52.12           N  
ATOM   1374  CA  SER H 184      -2.079  12.360  31.212  0.89 54.86           C  
ATOM   1375  CB  SER H 184      -3.192  12.163  30.171  0.89 59.35           C  
ATOM   1376  OG  SER H 184      -2.627  11.804  28.921  0.89 63.10           O  
ATOM   1377  C   SER H 184      -1.302  11.079  31.310  0.89 57.13           C  
ATOM   1378  O   SER H 184      -1.601  10.223  32.142  0.89 59.13           O  
ATOM   1379  N   LYS H 185      -0.321  10.907  30.404  1.00 54.82           N  
ATOM   1380  CA  LYS H 185       0.562   9.779  30.264  1.00 54.72           C  
ATOM   1381  CB  LYS H 185       1.165   9.708  28.856  1.00 57.89           C  
ATOM   1382  CG  LYS H 185       0.064   9.528  27.814  1.00 61.44           C  
ATOM   1383  CD  LYS H 185       0.492   9.795  26.373  1.00 72.03           C  
ATOM   1384  CE  LYS H 185      -0.677   9.737  25.388  1.00 77.60           C  
ATOM   1385  NZ  LYS H 185      -0.166   9.642  24.004  1.00 87.34           N1+
ATOM   1386  C   LYS H 185       1.677   9.763  31.274  1.00 56.88           C  
ATOM   1387  O   LYS H 185       2.285   8.718  31.505  1.00 56.63           O  
ATOM   1388  N   ASN H 186       2.021  10.922  31.868  1.00 55.04           N  
ATOM   1389  CA  ASN H 186       3.138  10.972  32.773  1.00 54.27           C  
ATOM   1390  CB  ASN H 186       3.097   9.893  33.872  1.00 53.43           C  
ATOM   1391  CG  ASN H 186       1.979  10.175  34.862  1.00 58.06           C  
ATOM   1392  OD1 ASN H 186       1.596   9.301  35.639  1.00 71.93           O  
ATOM   1393  ND2 ASN H 186       1.440  11.423  34.839  1.00 52.23           N  
ATOM   1394  C   ASN H 186       4.389  10.696  31.992  1.00 50.69           C  
ATOM   1395  O   ASN H 186       5.333  10.106  32.518  1.00 51.63           O  
ATOM   1396  N   THR H 187       4.443  11.124  30.712  1.00 46.33           N  
ATOM   1397  CA  THR H 187       5.605  10.844  29.915  1.00 45.60           C  
ATOM   1398  CB  THR H 187       5.305   9.927  28.759  1.00 53.91           C  
ATOM   1399  OG1 THR H 187       4.754   8.707  29.233  1.00 49.31           O  
ATOM   1400  CG2 THR H 187       6.604   9.651  27.983  1.00 55.06           C  
ATOM   1401  C   THR H 187       6.158  12.117  29.331  1.00 51.43           C  
ATOM   1402  O   THR H 187       5.418  13.038  28.987  1.00 51.98           O  
ATOM   1403  N   LEU H 188       7.505  12.171  29.223  1.00 47.64           N  
ATOM   1404  CA  LEU H 188       8.266  13.258  28.660  1.00 48.53           C  
ATOM   1405  CB  LEU H 188       9.453  13.661  29.557  1.00 47.94           C  
ATOM   1406  CG  LEU H 188      10.423  14.691  28.946  1.00 49.02           C  
ATOM   1407  CD1 LEU H 188       9.743  16.047  28.709  1.00 44.98           C  
ATOM   1408  CD2 LEU H 188      11.700  14.809  29.795  1.00 50.45           C  
ATOM   1409  C   LEU H 188       8.855  12.742  27.380  1.00 53.94           C  
ATOM   1410  O   LEU H 188       9.231  11.573  27.299  1.00 55.95           O  
ATOM   1411  N   TYR H 189       8.947  13.600  26.338  1.00 56.02           N  
ATOM   1412  CA  TYR H 189       9.462  13.145  25.074  1.00 53.91           C  
ATOM   1413  CB  TYR H 189       8.427  13.151  23.932  1.00 52.84           C  
ATOM   1414  CG  TYR H 189       7.306  12.211  24.216  1.00 57.94           C  
ATOM   1415  CD1 TYR H 189       7.473  10.856  24.061  1.00 59.16           C  
ATOM   1416  CD2 TYR H 189       6.074  12.688  24.609  1.00 58.99           C  
ATOM   1417  CE1 TYR H 189       6.433   9.992  24.312  1.00 60.71           C  
ATOM   1418  CE2 TYR H 189       5.031  11.830  24.862  1.00 61.76           C  
ATOM   1419  CZ  TYR H 189       5.210  10.477  24.713  1.00 63.30           C  
ATOM   1420  OH  TYR H 189       4.144   9.590  24.973  1.00 76.93           O  
ATOM   1421  C   TYR H 189      10.533  14.080  24.598  1.00 51.58           C  
ATOM   1422  O   TYR H 189      10.554  15.262  24.937  1.00 56.34           O  
ATOM   1423  N   LEU H 190      11.488  13.544  23.812  1.00 52.33           N  
ATOM   1424  CA  LEU H 190      12.477  14.382  23.204  1.00 50.14           C  
ATOM   1425  CB  LEU H 190      13.866  14.260  23.854  1.00 49.75           C  
ATOM   1426  CG  LEU H 190      14.901  15.260  23.310  1.00 52.62           C  
ATOM   1427  CD1 LEU H 190      14.434  16.709  23.530  1.00 49.96           C  
ATOM   1428  CD2 LEU H 190      16.288  15.006  23.922  1.00 51.63           C  
ATOM   1429  C   LEU H 190      12.572  13.933  21.781  1.00 54.98           C  
ATOM   1430  O   LEU H 190      13.016  12.822  21.493  1.00 53.19           O  
ATOM   1431  N   GLN H 191      12.145  14.798  20.848  1.00 54.90           N  
ATOM   1432  CA  GLN H 191      12.164  14.456  19.459  1.00 53.87           C  
ATOM   1433  CB  GLN H 191      11.041  15.169  18.691  1.00 57.12           C  
ATOM   1434  CG  GLN H 191      11.006  14.840  17.205  1.00 62.99           C  
ATOM   1435  CD  GLN H 191      10.666  13.366  17.080  1.00 66.23           C  
ATOM   1436  OE1 GLN H 191      10.019  12.781  17.948  1.00 65.92           O  
ATOM   1437  NE2 GLN H 191      11.123  12.743  15.962  1.00 72.33           N  
ATOM   1438  C   GLN H 191      13.475  14.942  18.938  1.00 57.50           C  
ATOM   1439  O   GLN H 191      13.785  16.128  19.015  1.00 58.60           O  
ATOM   1440  N   MET H 192      14.295  14.028  18.391  1.00 54.50           N  
ATOM   1441  CA  MET H 192      15.593  14.442  17.948  1.00 57.40           C  
ATOM   1442  CB  MET H 192      16.692  13.567  18.579  1.00 59.63           C  
ATOM   1443  CG  MET H 192      16.712  13.640  20.115  1.00 61.96           C  
ATOM   1444  SD  MET H 192      17.601  12.288  20.954  1.00 67.20           S  
ATOM   1445  CE  MET H 192      19.283  12.849  20.565  1.00 56.74           C  
ATOM   1446  C   MET H 192      15.634  14.286  16.459  1.00 58.81           C  
ATOM   1447  O   MET H 192      15.494  13.180  15.939  1.00 61.42           O  
ATOM   1448  N   ASN H 193      15.842  15.402  15.728  1.00 59.62           N  
ATOM   1449  CA  ASN H 193      15.847  15.348  14.293  1.00 62.17           C  
ATOM   1450  CB  ASN H 193      14.797  16.262  13.638  1.00 62.73           C  
ATOM   1451  CG  ASN H 193      13.408  15.817  14.070  1.00 66.22           C  
ATOM   1452  OD1 ASN H 193      13.120  14.626  14.176  1.00 69.69           O  
ATOM   1453  ND2 ASN H 193      12.517  16.809  14.335  1.00 62.73           N  
ATOM   1454  C   ASN H 193      17.170  15.848  13.811  1.00 59.50           C  
ATOM   1455  O   ASN H 193      17.886  16.546  14.528  1.00 63.91           O  
ATOM   1456  N   SER H 194      17.527  15.484  12.561  1.00 61.72           N  
ATOM   1457  CA  SER H 194      18.752  15.925  11.956  1.00 63.06           C  
ATOM   1458  CB  SER H 194      18.749  17.425  11.617  1.00 61.19           C  
ATOM   1459  OG  SER H 194      19.986  17.790  11.024  1.00 70.44           O  
ATOM   1460  C   SER H 194      19.886  15.637  12.889  1.00 63.27           C  
ATOM   1461  O   SER H 194      20.718  16.499  13.169  1.00 63.67           O  
ATOM   1462  N   LEU H 195      19.964  14.385  13.371  1.00 64.33           N  
ATOM   1463  CA  LEU H 195      20.965  14.006  14.324  1.00 62.87           C  
ATOM   1464  CB  LEU H 195      20.782  12.574  14.864  1.00 59.75           C  
ATOM   1465  CG  LEU H 195      19.581  12.432  15.818  1.00 66.40           C  
ATOM   1466  CD1 LEU H 195      19.344  10.974  16.234  1.00 68.65           C  
ATOM   1467  CD2 LEU H 195      19.759  13.339  17.046  1.00 65.31           C  
ATOM   1468  C   LEU H 195      22.332  14.114  13.731  1.00 64.05           C  
ATOM   1469  O   LEU H 195      22.531  13.972  12.525  1.00 68.99           O  
ATOM   1470  N   ARG H 196      23.315  14.412  14.607  1.00 62.74           N  
ATOM   1471  CA  ARG H 196      24.683  14.556  14.206  1.00 58.02           C  
ATOM   1472  CB  ARG H 196      25.208  15.994  14.369  1.00 52.81           C  
ATOM   1473  CG  ARG H 196      24.451  17.017  13.513  1.00 62.61           C  
ATOM   1474  CD  ARG H 196      24.942  18.459  13.664  1.00 65.68           C  
ATOM   1475  NE  ARG H 196      24.109  19.302  12.762  1.00 71.46           N  
ATOM   1476  CZ  ARG H 196      23.883  20.611  13.063  1.00 73.01           C  
ATOM   1477  NH1 ARG H 196      24.422  21.156  14.193  1.00 69.23           N1+
ATOM   1478  NH2 ARG H 196      23.112  21.373  12.231  1.00 68.32           N  
ATOM   1479  C   ARG H 196      25.504  13.658  15.086  1.00 60.25           C  
ATOM   1480  O   ARG H 196      25.027  13.142  16.096  1.00 66.26           O  
ATOM   1481  N   ALA H 197      26.778  13.438  14.703  1.00 54.75           N  
ATOM   1482  CA  ALA H 197      27.687  12.581  15.418  1.00 57.49           C  
ATOM   1483  CB  ALA H 197      29.063  12.477  14.742  1.00 56.55           C  
ATOM   1484  C   ALA H 197      27.906  13.137  16.794  1.00 58.06           C  
ATOM   1485  O   ALA H 197      28.070  12.392  17.756  1.00 61.38           O  
ATOM   1486  N   GLU H 198      27.912  14.475  16.906  1.00 57.61           N  
ATOM   1487  CA  GLU H 198      28.166  15.204  18.119  1.00 56.02           C  
ATOM   1488  CB  GLU H 198      28.120  16.727  17.912  1.00 54.13           C  
ATOM   1489  CG  GLU H 198      29.133  17.234  16.886  1.00 64.67           C  
ATOM   1490  CD  GLU H 198      28.437  17.304  15.536  1.00 70.92           C  
ATOM   1491  OE1 GLU H 198      27.637  18.261  15.353  1.00 67.02           O  
ATOM   1492  OE2 GLU H 198      28.683  16.416  14.677  1.00 68.64           O1-
ATOM   1493  C   GLU H 198      27.112  14.879  19.134  1.00 57.32           C  
ATOM   1494  O   GLU H 198      27.326  15.018  20.337  1.00 52.76           O  
ATOM   1495  N   ASP H 199      25.920  14.498  18.657  1.00 50.28           N  
ATOM   1496  CA  ASP H 199      24.770  14.193  19.456  1.00 46.46           C  
ATOM   1497  CB  ASP H 199      23.500  14.030  18.607  1.00 47.78           C  
ATOM   1498  CG  ASP H 199      23.115  15.421  18.123  1.00 52.13           C  
ATOM   1499  OD1 ASP H 199      23.612  16.415  18.715  1.00 49.95           O  
ATOM   1500  OD2 ASP H 199      22.314  15.503  17.157  1.00 53.64           O1-
ATOM   1501  C   ASP H 199      24.974  12.932  20.248  1.00 51.15           C  
ATOM   1502  O   ASP H 199      24.225  12.668  21.187  1.00 52.02           O  
ATOM   1503  N   THR H 200      25.945  12.081  19.866  1.00 44.69           N  
ATOM   1504  CA  THR H 200      26.114  10.837  20.568  1.00 45.20           C  
ATOM   1505  CB  THR H 200      27.256  10.004  20.072  1.00 44.87           C  
ATOM   1506  OG1 THR H 200      28.478  10.707  20.215  1.00 50.14           O  
ATOM   1507  CG2 THR H 200      27.017   9.687  18.599  1.00 45.10           C  
ATOM   1508  C   THR H 200      26.367  11.104  22.014  1.00 49.14           C  
ATOM   1509  O   THR H 200      27.241  11.891  22.370  1.00 47.75           O  
ATOM   1510  N   ALA H 201      25.572  10.447  22.887  1.00 47.65           N  
ATOM   1511  CA  ALA H 201      25.741  10.626  24.300  1.00 48.65           C  
ATOM   1512  CB  ALA H 201      25.634  12.094  24.748  1.00 49.84           C  
ATOM   1513  C   ALA H 201      24.660   9.879  25.016  1.00 50.83           C  
ATOM   1514  O   ALA H 201      23.721   9.369  24.403  1.00 51.07           O  
ATOM   1515  N   LEU H 202      24.811   9.753  26.352  1.00 46.58           N  
ATOM   1516  CA  LEU H 202      23.791   9.188  27.184  1.00 52.63           C  
ATOM   1517  CB  LEU H 202      24.298   8.717  28.563  1.00 52.35           C  
ATOM   1518  CG  LEU H 202      25.349   7.589  28.529  1.00  0.00           C  
ATOM   1519  CD1 LEU H 202      25.783   7.187  29.951  1.00 23.24           C  
ATOM   1520  CD2 LEU H 202      24.867   6.394  27.695  1.00  0.00           C  
ATOM   1521  C   LEU H 202      22.848  10.319  27.454  1.00 52.21           C  
ATOM   1522  O   LEU H 202      23.283  11.428  27.759  1.00 52.09           O  
ATOM   1523  N   TYR H 203      21.528  10.066  27.370  1.00 47.60           N  
ATOM   1524  CA  TYR H 203      20.577  11.120  27.592  1.00 44.73           C  
ATOM   1525  CB  TYR H 203      19.538  11.250  26.464  1.00 44.64           C  
ATOM   1526  CG  TYR H 203      20.206  11.889  25.297  1.00 44.95           C  
ATOM   1527  CD1 TYR H 203      21.019  11.189  24.432  1.00 49.29           C  
ATOM   1528  CD2 TYR H 203      20.001  13.227  25.068  1.00 46.54           C  
ATOM   1529  CE1 TYR H 203      21.614  11.824  23.363  1.00 50.98           C  
ATOM   1530  CE2 TYR H 203      20.591  13.862  24.008  1.00 46.18           C  
ATOM   1531  CZ  TYR H 203      21.402  13.165  23.149  1.00 49.39           C  
ATOM   1532  OH  TYR H 203      22.007  13.827  22.061  1.00 52.99           O  
ATOM   1533  C   TYR H 203      19.836  10.832  28.858  1.00 46.68           C  
ATOM   1534  O   TYR H 203      19.313   9.736  29.055  1.00 45.71           O  
ATOM   1535  N   TYR H 204      19.771  11.840  29.752  1.00 42.43           N  
ATOM   1536  CA  TYR H 204      19.124  11.650  31.017  1.00 42.33           C  
ATOM   1537  CB  TYR H 204      19.997  12.031  32.220  1.00 45.10           C  
ATOM   1538  CG  TYR H 204      21.188  11.145  32.364  1.00 47.15           C  
ATOM   1539  CD1 TYR H 204      21.057   9.887  32.911  1.00 47.87           C  
ATOM   1540  CD2 TYR H 204      22.434  11.585  31.987  1.00 47.01           C  
ATOM   1541  CE1 TYR H 204      22.161   9.077  33.069  1.00 54.61           C  
ATOM   1542  CE2 TYR H 204      23.539  10.782  32.142  1.00 46.82           C  
ATOM   1543  CZ  TYR H 204      23.400   9.525  32.683  1.00 53.39           C  
ATOM   1544  OH  TYR H 204      24.531   8.700  32.848  1.00 53.51           O  
ATOM   1545  C   TYR H 204      17.963  12.588  31.106  1.00 40.74           C  
ATOM   1546  O   TYR H 204      18.021  13.716  30.622  1.00 38.39           O  
ATOM   1547  N   CYS H 205      16.852  12.131  31.717  1.00 42.06           N  
ATOM   1548  CA  CYS H 205      15.755  13.019  31.970  1.00 44.65           C  
ATOM   1549  CB  CYS H 205      14.360  12.441  31.610  1.00 46.17           C  
ATOM   1550  SG  CYS H 205      14.047  10.782  32.294  1.00 72.60           S  
ATOM   1551  C   CYS H 205      15.815  13.318  33.431  1.00 43.95           C  
ATOM   1552  O   CYS H 205      16.265  12.494  34.228  1.00 42.10           O  
ATOM   1553  N   ALA H 206      15.417  14.539  33.827  1.00 39.74           N  
ATOM   1554  CA  ALA H 206      15.488  14.823  35.225  1.00 41.46           C  
ATOM   1555  CB  ALA H 206      16.881  15.222  35.655  1.00 40.19           C  
ATOM   1556  C   ALA H 206      14.451  15.840  35.605  1.00 42.90           C  
ATOM   1557  O   ALA H 206      14.060  16.696  34.812  1.00 47.02           O  
ATOM   1558  N   LYS H 207      13.961  15.735  36.857  1.00 39.27           N  
ATOM   1559  CA  LYS H 207      12.893  16.562  37.357  1.00 38.26           C  
ATOM   1560  CB  LYS H 207      12.161  15.924  38.541  1.00 40.40           C  
ATOM   1561  CG  LYS H 207      10.873  16.644  38.922  1.00 42.79           C  
ATOM   1562  CD  LYS H 207      10.249  16.079  40.192  1.00 47.34           C  
ATOM   1563  CE  LYS H 207      11.077  16.454  41.422  1.00  0.00           C  
ATOM   1564  NZ  LYS H 207      10.464  15.905  42.647  1.00  0.00           N1+
ATOM   1565  C   LYS H 207      13.467  17.836  37.891  1.00 40.85           C  
ATOM   1566  O   LYS H 207      14.546  17.831  38.469  1.00 46.20           O  
ATOM   1567  N   ASP H 208      12.736  18.962  37.764  1.00 40.28           N  
ATOM   1568  CA  ASP H 208      13.208  20.245  38.220  1.00 41.54           C  
ATOM   1569  CB  ASP H 208      12.362  21.416  37.694  1.00 42.36           C  
ATOM   1570  CG  ASP H 208      13.135  22.706  37.929  1.00 58.65           C  
ATOM   1571  OD1 ASP H 208      14.391  22.655  37.855  1.00  0.00           O  
ATOM   1572  OD2 ASP H 208      12.484  23.759  38.154  1.00  0.00           O1-
ATOM   1573  C   ASP H 208      13.162  20.292  39.722  1.00 43.51           C  
ATOM   1574  O   ASP H 208      12.442  19.512  40.346  1.00 47.49           O  
ATOM   1575  N   LEU H 209      13.915  21.251  40.326  1.00 44.24           N  
ATOM   1576  CA  LEU H 209      14.087  21.345  41.765  1.00 44.64           C  
ATOM   1577  CB  LEU H 209      14.478  22.696  42.379  1.00 48.15           C  
ATOM   1578  CG  LEU H 209      15.485  23.606  41.711  1.00 44.86           C  
ATOM   1579  CD1 LEU H 209      14.960  24.154  40.395  1.00 43.15           C  
ATOM   1580  CD2 LEU H 209      16.016  24.658  42.702  1.00 44.26           C  
ATOM   1581  C   LEU H 209      12.786  21.507  42.423  1.00 43.47           C  
ATOM   1582  O   LEU H 209      12.394  20.740  43.297  1.00 44.24           O  
ATOM   1583  N   ARG H 210      12.114  22.594  42.029  1.00 44.82           N  
ATOM   1584  CA  ARG H 210      10.957  22.973  42.761  1.00 45.60           C  
ATOM   1585  CB  ARG H 210      11.092  24.323  43.494  1.00 46.42           C  
ATOM   1586  CG  ARG H 210      12.014  24.250  44.718  1.00 55.38           C  
ATOM   1587  CD  ARG H 210      11.964  25.507  45.586  1.00  0.00           C  
ATOM   1588  NE  ARG H 210      12.882  25.328  46.744  1.00  0.00           N  
ATOM   1589  CZ  ARG H 210      14.204  25.661  46.656  1.00 35.07           C  
ATOM   1590  NH1 ARG H 210      14.747  26.072  45.472  1.00  0.00           N1+
ATOM   1591  NH2 ARG H 210      14.979  25.589  47.774  1.00  0.00           N  
ATOM   1592  C   ARG H 210       9.802  23.003  41.835  1.00 49.06           C  
ATOM   1593  O   ARG H 210       9.946  23.101  40.618  1.00 53.47           O  
ATOM   1594  N   GLU H 211       8.611  22.867  42.432  0.90 44.56           N  
ATOM   1595  CA  GLU H 211       7.377  22.769  41.720  0.90 44.25           C  
ATOM   1596  CB  GLU H 211       6.200  22.546  42.680  0.90 44.81           C  
ATOM   1597  CG  GLU H 211       6.306  21.256  43.490  0.88 51.42           C  
ATOM   1598  CD  GLU H 211       5.333  21.370  44.657  1.00 63.13           C  
ATOM   1599  OE1 GLU H 211       4.241  21.964  44.460  1.00  0.00           O  
ATOM   1600  OE2 GLU H 211       5.675  20.868  45.758  1.00 61.68           O1-
ATOM   1601  C   GLU H 211       7.077  24.036  40.982  0.90 51.38           C  
ATOM   1602  O   GLU H 211       6.627  23.999  39.840  0.90 60.00           O  
ATOM   1603  N   ASP H 212       7.311  25.197  41.622  1.00 46.44           N  
ATOM   1604  CA  ASP H 212       6.930  26.444  41.016  1.00 56.97           C  
ATOM   1605  CB  ASP H 212       6.267  27.442  41.982  1.00 59.59           C  
ATOM   1606  CG  ASP H 212       4.867  26.980  42.335  1.00 80.88           C  
ATOM   1607  OD1 ASP H 212       4.313  26.129  41.591  1.00105.40           O  
ATOM   1608  OD2 ASP H 212       4.330  27.481  43.360  1.00103.79           O1-
ATOM   1609  C   ASP H 212       8.138  27.162  40.529  1.00 54.20           C  
ATOM   1610  O   ASP H 212       9.249  26.952  41.015  1.00 56.53           O  
ATOM   1611  N   GLU H 213       7.934  28.061  39.549  1.00 45.81           N  
ATOM   1612  CA  GLU H 213       9.062  28.773  39.052  1.00 42.51           C  
ATOM   1613  CB  GLU H 213       9.080  28.984  37.530  1.00 47.37           C  
ATOM   1614  CG  GLU H 213      10.450  29.465  37.042  1.00 55.65           C  
ATOM   1615  CD  GLU H 213      10.531  29.193  35.547  1.00  0.00           C  
ATOM   1616  OE1 GLU H 213       9.655  29.701  34.796  1.00  0.00           O  
ATOM   1617  OE2 GLU H 213      11.472  28.462  35.138  1.00  0.00           O1-
ATOM   1618  C   GLU H 213       9.164  30.094  39.731  1.00 52.40           C  
ATOM   1619  O   GLU H 213       8.170  30.771  39.991  1.00 51.65           O  
ATOM   1620  N   CYS H 214      10.411  30.479  40.056  1.00 61.09           N  
ATOM   1621  CA  CYS H 214      10.647  31.712  40.727  1.00 64.77           C  
ATOM   1622  CB  CYS H 214      11.254  31.520  42.128  1.00 52.22           C  
ATOM   1623  SG  CYS H 214      10.184  30.550  43.234  1.00  0.00           S  
ATOM   1624  C   CYS H 214      11.641  32.460  39.918  1.00 64.26           C  
ATOM   1625  O   CYS H 214      12.593  31.885  39.390  1.00 52.50           O  
ATOM   1626  N   GLU H 215      11.438  33.778  39.766  1.00 83.24           N  
ATOM   1627  CA  GLU H 215      12.480  34.445  39.069  1.00 73.60           C  
ATOM   1628  CB  GLU H 215      12.169  35.859  38.542  1.00 82.98           C  
ATOM   1629  CG  GLU H 215      11.940  36.926  39.606  1.00 81.48           C  
ATOM   1630  CD  GLU H 215      12.158  38.269  38.921  1.00  0.00           C  
ATOM   1631  OE1 GLU H 215      13.273  38.470  38.366  1.00  0.00           O  
ATOM   1632  OE2 GLU H 215      11.217  39.107  38.933  1.00  0.00           O1-
ATOM   1633  C   GLU H 215      13.581  34.524  40.061  1.00 75.40           C  
ATOM   1634  O   GLU H 215      13.372  34.448  41.262  1.00 88.08           O  
ATOM   1635  N   GLU H 216      14.810  34.671  39.594  1.00 59.52           N  
ATOM   1636  CA  GLU H 216      15.950  34.689  40.463  1.00 50.80           C  
ATOM   1637  CB  GLU H 216      15.804  35.653  41.658  1.00 65.93           C  
ATOM   1638  CG  GLU H 216      15.743  37.112  41.189  1.00 76.31           C  
ATOM   1639  CD  GLU H 216      15.634  38.034  42.392  1.00  0.00           C  
ATOM   1640  OE1 GLU H 216      14.753  37.789  43.256  1.00  0.00           O  
ATOM   1641  OE2 GLU H 216      16.440  39.002  42.459  1.00  0.00           O1-
ATOM   1642  C   GLU H 216      16.294  33.294  40.922  1.00 66.52           C  
ATOM   1643  O   GLU H 216      17.258  33.100  41.663  1.00 65.38           O  
ATOM   1644  N   TRP H 217      15.579  32.269  40.411  1.00 43.15           N  
ATOM   1645  CA  TRP H 217      15.922  30.901  40.689  1.00 41.46           C  
ATOM   1646  CB  TRP H 217      14.787  30.098  41.353  1.00 39.38           C  
ATOM   1647  CG  TRP H 217      14.404  30.551  42.741  1.00  0.00           C  
ATOM   1648  CD2 TRP H 217      13.513  29.831  43.606  1.00  0.00           C  
ATOM   1649  CD1 TRP H 217      14.790  31.664  43.427  1.00 99.58           C  
ATOM   1650  NE1 TRP H 217      14.193  31.682  44.664  1.00  0.00           N  
ATOM   1651  CE2 TRP H 217      13.405  30.557  44.791  1.00  0.00           C  
ATOM   1652  CE3 TRP H 217      12.844  28.654  43.433  1.00  0.00           C  
ATOM   1653  CZ2 TRP H 217      12.625  30.118  45.823  1.00  0.00           C  
ATOM   1654  CZ3 TRP H 217      12.053  28.226  44.473  1.00  0.00           C  
ATOM   1655  CH2 TRP H 217      11.940  28.937  45.648  1.00  0.00           C  
ATOM   1656  C   TRP H 217      16.097  30.281  39.343  1.00 42.53           C  
ATOM   1657  O   TRP H 217      17.103  29.633  39.051  1.00 48.49           O  
ATOM   1658  N   TRP H 218      15.076  30.486  38.491  1.00 54.06           N  
ATOM   1659  CA  TRP H 218      15.041  29.940  37.171  1.00 46.93           C  
ATOM   1660  CB  TRP H 218      16.074  30.470  36.183  1.00  0.00           C  
ATOM   1661  CG  TRP H 218      15.546  31.687  35.460  1.00  0.00           C  
ATOM   1662  CD2 TRP H 218      15.696  33.053  35.882  1.00  0.00           C  
ATOM   1663  CD1 TRP H 218      14.816  31.717  34.310  1.00  0.00           C  
ATOM   1664  NE1 TRP H 218      14.492  33.012  33.988  1.00  0.00           N  
ATOM   1665  CE2 TRP H 218      15.028  33.845  34.944  1.00  0.00           C  
ATOM   1666  CE3 TRP H 218      16.334  33.603  36.955  1.00  0.00           C  
ATOM   1667  CZ2 TRP H 218      14.991  35.205  35.072  1.00  0.00           C  
ATOM   1668  CZ3 TRP H 218      16.294  34.974  37.079  1.00  0.00           C  
ATOM   1669  CH2 TRP H 218      15.635  35.759  36.155  1.00  0.00           C  
ATOM   1670  C   TRP H 218      14.935  28.451  37.201  1.00 46.91           C  
ATOM   1671  O   TRP H 218      14.338  27.890  38.118  1.00 51.52           O  
ATOM   1672  N   SER H 219      15.448  27.760  36.162  1.00 44.32           N  
ATOM   1673  CA  SER H 219      15.288  26.330  36.162  1.00 46.76           C  
ATOM   1674  CB  SER H 219      14.705  25.751  34.854  1.00 49.24           C  
ATOM   1675  OG  SER H 219      15.623  25.899  33.784  1.00  0.00           O  
ATOM   1676  C   SER H 219      16.608  25.678  36.378  1.00 52.79           C  
ATOM   1677  O   SER H 219      17.653  26.227  36.031  1.00 59.46           O  
ATOM   1678  N   ASP H 220      16.611  24.482  37.002  1.00 48.71           N  
ATOM   1679  CA  ASP H 220      17.904  23.912  37.164  1.00 60.22           C  
ATOM   1680  CB  ASP H 220      18.660  24.391  38.422  1.00 57.70           C  
ATOM   1681  CG  ASP H 220      19.211  25.805  38.237  1.00  0.00           C  
ATOM   1682  OD1 ASP H 220      19.978  26.017  37.261  1.00  0.00           O  
ATOM   1683  OD2 ASP H 220      18.884  26.683  39.077  1.00  0.00           O1-
ATOM   1684  C   ASP H 220      17.893  22.435  37.126  1.00 46.76           C  
ATOM   1685  O   ASP H 220      16.916  21.806  37.577  1.00 51.81           O  
HETATM 1686  N   UNK H 221      19.097  21.901  36.706  1.00  0.00           N  
HETATM 1687  CA  UNK H 221      19.506  20.517  36.520  1.00  0.00           C  
HETATM 1688  C   UNK H 221      20.984  20.262  36.820  1.00  0.00           C  
HETATM 1689  O   UNK H 221      21.788  21.190  36.763  1.00  0.00           O  
HETATM 1690  N   UNK H 222      21.390  18.982  37.131  1.00  0.00           N  
HETATM 1691  CA  UNK H 222      22.799  18.609  37.063  1.00  0.00           C  
HETATM 1692  C   UNK H 222      23.165  17.319  37.778  1.00  0.00           C  
HETATM 1693  O   UNK H 222      22.329  16.717  38.449  1.00  0.00           O  
ATOM   1694  N   ASP H 223      24.458  16.872  37.657  1.00  0.00           N  
ATOM   1695  CA  ASP H 223      24.737  15.457  37.661  1.00  0.00           C  
ATOM   1696  CB  ASP H 223      25.269  14.891  36.334  1.00  0.00           C  
ATOM   1697  CG  ASP H 223      24.357  15.313  35.179  1.00  0.00           C  
ATOM   1698  OD1 ASP H 223      23.985  16.513  35.121  1.00  0.00           O  
ATOM   1699  OD2 ASP H 223      24.093  14.460  34.288  1.00  0.00           O1-
ATOM   1700  C   ASP H 223      25.696  14.944  38.725  1.00  0.00           C  
ATOM   1701  O   ASP H 223      26.882  15.272  38.718  1.00  0.00           O  
ATOM   1702  N   PHE H 224      25.181  14.129  39.680  1.00  0.00           N  
ATOM   1703  CA  PHE H 224      25.869  13.399  40.727  1.00  0.00           C  
ATOM   1704  CB  PHE H 224      25.343  13.564  42.203  1.00  0.00           C  
ATOM   1705  CG  PHE H 224      25.797  13.351  43.618  1.00  0.00           C  
ATOM   1706  CD1 PHE H 224      25.938  12.106  44.180  1.00  0.00           C  
ATOM   1707  CD2 PHE H 224      25.957  14.453  44.428  1.00  0.00           C  
ATOM   1708  CE1 PHE H 224      26.315  11.967  45.496  1.00  0.00           C  
ATOM   1709  CE2 PHE H 224      26.328  14.328  45.740  1.00  0.00           C  
ATOM   1710  CZ  PHE H 224      26.520  13.080  46.274  1.00  0.00           C  
ATOM   1711  C   PHE H 224      25.868  11.909  40.419  1.00  0.00           C  
ATOM   1712  O   PHE H 224      26.063  11.482  39.280  1.00  0.00           O  
ATOM   1713  N   GLY H 225      25.747  11.065  41.471  1.00  0.00           N  
ATOM   1714  CA  GLY H 225      25.905   9.648  41.342  1.00  0.00           C  
ATOM   1715  C   GLY H 225      25.831   9.064  42.707  1.00  0.00           C  
ATOM   1716  O   GLY H 225      26.533   9.491  43.621  1.00  0.00           O  
ATOM   1717  N   LYS H 226      24.975   8.042  42.873  1.00  0.00           N  
ATOM   1718  CA  LYS H 226      24.834   7.435  44.157  1.00  0.00           C  
ATOM   1719  CB  LYS H 226      23.897   8.212  45.092  1.00  0.00           C  
ATOM   1720  CG  LYS H 226      24.552   9.435  45.729  1.00  0.00           C  
ATOM   1721  CD  LYS H 226      25.696   9.054  46.666  1.00  0.00           C  
ATOM   1722  CE  LYS H 226      25.321   7.903  47.603  1.00  0.00           C  
ATOM   1723  NZ  LYS H 226      26.450   7.579  48.500  1.00  0.00           N1+
ATOM   1724  C   LYS H 226      24.222   6.096  43.951  1.00  0.00           C  
ATOM   1725  O   LYS H 226      23.728   5.785  42.869  1.00  0.00           O  
ATOM   1726  N   GLN H 227      24.273   5.251  44.996  1.00  0.00           N  
ATOM   1727  CA  GLN H 227      23.631   3.979  44.901  1.00  0.00           C  
ATOM   1728  CB  GLN H 227      24.216   2.889  45.819  1.00  0.00           C  
ATOM   1729  CG  GLN H 227      24.101   3.170  47.317  1.00  0.00           C  
ATOM   1730  CD  GLN H 227      24.710   1.975  48.043  1.00  0.00           C  
ATOM   1731  OE1 GLN H 227      25.812   1.531  47.725  1.00  0.00           O  
ATOM   1732  NE2 GLN H 227      23.962   1.421  49.035  1.00  0.00           N  
ATOM   1733  C   GLN H 227      22.202   4.200  45.256  1.00  0.00           C  
ATOM   1734  O   GLN H 227      21.828   5.266  45.744  1.00  0.00           O  
ATOM   1735  N   LEU H 228      21.352   3.193  44.993  1.00  0.00           N  
ATOM   1736  CA  LEU H 228      19.954   3.348  45.245  1.00  0.00           C  
ATOM   1737  CB  LEU H 228      19.092   2.196  44.712  1.00  0.00           C  
ATOM   1738  CG  LEU H 228      19.088   2.103  43.180  1.00  0.00           C  
ATOM   1739  CD1 LEU H 228      20.507   1.873  42.633  1.00  0.00           C  
ATOM   1740  CD2 LEU H 228      18.086   1.045  42.699  1.00  0.00           C  
ATOM   1741  C   LEU H 228      19.726   3.421  46.713  1.00  0.00           C  
ATOM   1742  O   LEU H 228      20.471   2.892  47.537  1.00  0.00           O  
ATOM   1743  N   PRO H 229      18.690   4.150  47.004  1.00  0.00           N  
ATOM   1744  CA  PRO H 229      18.262   4.329  48.364  1.00  0.00           C  
ATOM   1745  CD  PRO H 229      18.375   5.302  46.176  1.00  0.00           C  
ATOM   1746  CB  PRO H 229      17.377   5.574  48.366  1.00  0.00           C  
ATOM   1747  CG  PRO H 229      17.853   6.375  47.144  1.00  0.00           C  
ATOM   1748  C   PRO H 229      17.517   3.116  48.807  1.00  0.00           C  
ATOM   1749  O   PRO H 229      17.113   2.323  47.956  1.00  0.00           O  
ATOM   1750  N   CYS H 230      17.346   2.941  50.131  1.00  0.00           N  
ATOM   1751  CA  CYS H 230      16.571   1.837  50.604  1.00  0.00           C  
ATOM   1752  CB  CYS H 230      17.114   1.194  51.891  1.00  0.00           C  
ATOM   1753  SG  CYS H 230      18.754   0.449  51.643  1.00  0.00           S  
ATOM   1754  C   CYS H 230      15.213   2.385  50.898  1.00  0.00           C  
ATOM   1755  O   CYS H 230      14.873   2.687  52.042  1.00  0.00           O  
ATOM   1756  N   ARG H 231      14.408   2.521  49.832  1.00  0.00           N  
ATOM   1757  CA  ARG H 231      13.056   2.981  49.911  1.00  0.00           C  
ATOM   1758  CB  ARG H 231      12.122   1.968  50.589  1.00  0.00           C  
ATOM   1759  CG  ARG H 231      10.643   2.346  50.487  1.00  0.00           C  
ATOM   1760  CD  ARG H 231      10.070   2.160  49.082  1.00  0.00           C  
ATOM   1761  NE  ARG H 231      10.089   0.694  48.805  1.00  0.00           N  
ATOM   1762  CZ  ARG H 231       9.238   0.143  47.887  1.00  0.00           C  
ATOM   1763  NH1 ARG H 231       8.362   0.933  47.201  1.00  0.00           N1+
ATOM   1764  NH2 ARG H 231       9.257  -1.202  47.664  1.00  0.00           N  
ATOM   1765  C   ARG H 231      12.965   4.283  50.648  1.00  0.00           C  
ATOM   1766  O   ARG H 231      12.193   4.406  51.598  1.00  0.00           O  
ATOM   1767  N   LYS H 232      13.761   5.294  50.245  1.00  0.00           N  
ATOM   1768  CA  LYS H 232      13.645   6.584  50.865  1.00  0.00           C  
ATOM   1769  CB  LYS H 232      14.622   6.800  52.036  1.00  0.00           C  
ATOM   1770  CG  LYS H 232      14.243   6.014  53.295  1.00  0.00           C  
ATOM   1771  CD  LYS H 232      15.357   5.932  54.343  1.00  0.00           C  
ATOM   1772  CE  LYS H 232      14.952   5.181  55.614  1.00  0.00           C  
ATOM   1773  NZ  LYS H 232      16.147   4.906  56.442  1.00  0.00           N1+
ATOM   1774  C   LYS H 232      13.954   7.607  49.819  1.00  0.00           C  
ATOM   1775  O   LYS H 232      14.788   7.375  48.946  1.00  0.00           O  
ATOM   1776  N   SER H 233      13.255   8.758  49.850  1.00  0.00           N  
ATOM   1777  CA  SER H 233      13.582   9.773  48.889  1.00  0.00           C  
ATOM   1778  CB  SER H 233      13.119   9.425  47.461  1.00  0.00           C  
ATOM   1779  OG  SER H 233      11.712   9.223  47.430  1.00  0.00           O  
ATOM   1780  C   SER H 233      12.948  11.064  49.304  1.00  0.00           C  
ATOM   1781  O   SER H 233      11.845  11.070  49.846  1.00  0.00           O  
ATOM   1782  N   ARG H 234      13.653  12.192  49.059  1.00  0.00           N  
ATOM   1783  CA  ARG H 234      13.152  13.501  49.379  1.00  0.00           C  
ATOM   1784  CB  ARG H 234      13.176  13.845  50.883  1.00  0.00           C  
ATOM   1785  CG  ARG H 234      12.237  12.999  51.745  1.00  0.00           C  
ATOM   1786  CD  ARG H 234      10.819  13.559  51.879  1.00  0.00           C  
ATOM   1787  NE  ARG H 234      10.889  14.763  52.753  1.00  0.00           N  
ATOM   1788  CZ  ARG H 234       9.740  15.348  53.203  1.00  0.00           C  
ATOM   1789  NH1 ARG H 234       8.525  14.818  52.875  1.00  0.00           N1+
ATOM   1790  NH2 ARG H 234       9.815  16.466  53.984  1.00  0.00           N  
ATOM   1791  C   ARG H 234      14.065  14.489  48.721  1.00  0.00           C  
ATOM   1792  O   ARG H 234      14.930  14.117  47.931  1.00  0.00           O  
ATOM   1793  N   GLY H 235      13.862  15.790  49.007  1.00  0.00           N  
ATOM   1794  CA  GLY H 235      14.761  16.791  48.509  1.00  0.00           C  
ATOM   1795  C   GLY H 235      14.221  17.392  47.253  1.00  0.00           C  
ATOM   1796  O   GLY H 235      13.437  16.777  46.532  1.00  0.00           O  
ATOM   1797  N   VAL H 236      14.648  18.643  46.983  1.00  0.00           N  
ATOM   1798  CA  VAL H 236      14.280  19.370  45.802  1.00  0.00           C  
ATOM   1799  CB  VAL H 236      13.228  20.415  46.060  1.00  0.00           C  
ATOM   1800  CG1 VAL H 236      11.951  19.732  46.572  1.00  0.00           C  
ATOM   1801  CG2 VAL H 236      13.809  21.456  47.034  1.00  0.00           C  
ATOM   1802  C   VAL H 236      15.510  20.119  45.400  1.00  0.00           C  
ATOM   1803  O   VAL H 236      16.289  20.525  46.262  1.00  0.00           O  
ATOM   1804  N   ALA H 237      15.760  20.308  44.091  1.00  0.00           N  
ATOM   1805  CA  ALA H 237      16.922  21.093  43.792  1.00  0.00           C  
ATOM   1806  CB  ALA H 237      18.234  20.494  44.317  1.00  0.00           C  
ATOM   1807  C   ALA H 237      17.079  21.211  42.322  1.00  0.00           C  
ATOM   1808  O   ALA H 237      16.606  20.385  41.546  1.00  0.00           O  
ATOM   1809  N   GLY H 238      17.841  22.236  41.909  1.00 40.60           N  
ATOM   1810  CA  GLY H 238      18.142  22.487  40.568  1.00 36.58           C  
ATOM   1811  C   GLY H 238      18.837  21.263  40.178  1.00 41.39           C  
ATOM   1812  O   GLY H 238      18.730  20.854  39.058  1.00 46.02           O  
ATOM   1813  N   ILE H 239      19.496  20.534  41.081  1.00  0.00           N  
ATOM   1814  CA  ILE H 239      20.161  19.326  40.680  1.00  0.00           C  
ATOM   1815  CB  ILE H 239      20.562  18.503  41.840  1.00  0.00           C  
ATOM   1816  CG1 ILE H 239      21.481  17.327  41.452  1.00  0.00           C  
ATOM   1817  CG2 ILE H 239      19.259  18.143  42.572  1.00  0.00           C  
ATOM   1818  CD1 ILE H 239      20.911  16.077  40.796  1.00  0.00           C  
ATOM   1819  C   ILE H 239      19.261  18.452  39.896  1.00  0.00           C  
ATOM   1820  O   ILE H 239      19.701  17.729  39.009  1.00  0.00           O  
ATOM   1821  N   PHE H 240      17.957  18.640  40.171  1.00 38.94           N  
ATOM   1822  CA  PHE H 240      16.928  17.808  39.794  1.00 39.25           C  
ATOM   1823  CB  PHE H 240      17.143  16.947  38.535  1.00 35.01           C  
ATOM   1824  CG  PHE H 240      17.407  17.649  37.239  1.00 38.70           C  
ATOM   1825  CD1 PHE H 240      16.482  18.486  36.666  1.00 30.81           C  
ATOM   1826  CD2 PHE H 240      18.572  17.404  36.540  1.00 29.18           C  
ATOM   1827  CE1 PHE H 240      16.722  19.074  35.455  1.00 32.18           C  
ATOM   1828  CE2 PHE H 240      18.815  17.975  35.318  1.00 31.05           C  
ATOM   1829  CZ  PHE H 240      17.885  18.823  34.767  1.00 28.40           C  
ATOM   1830  C   PHE H 240      17.181  16.833  40.863  1.00 39.09           C  
ATOM   1831  O   PHE H 240      18.198  16.156  40.874  1.00 41.58           O  
ATOM   1832  N   ASP H 241      16.313  16.752  41.844  1.00 37.29           N  
ATOM   1833  CA  ASP H 241      16.601  15.814  42.860  1.00 43.37           C  
ATOM   1834  CB  ASP H 241      15.626  16.045  44.023  1.00 47.93           C  
ATOM   1835  CG  ASP H 241      14.287  16.438  43.403  1.00 55.06           C  
ATOM   1836  OD1 ASP H 241      13.905  15.867  42.347  1.00 51.73           O  
ATOM   1837  OD2 ASP H 241      13.649  17.372  43.961  1.00 47.56           O1-
ATOM   1838  C   ASP H 241      16.554  14.448  42.255  1.00 44.59           C  
ATOM   1839  O   ASP H 241      17.250  13.542  42.711  1.00 49.75           O  
ATOM   1840  N   LYS H 242      15.751  14.265  41.189  1.00 36.39           N  
ATOM   1841  CA  LYS H 242      15.667  12.955  40.621  1.00 42.10           C  
ATOM   1842  CB  LYS H 242      14.266  12.335  40.702  1.00 42.99           C  
ATOM   1843  CG  LYS H 242      13.934  11.836  42.109  1.00 74.85           C  
ATOM   1844  CD  LYS H 242      13.870  12.957  43.143  1.00  0.00           C  
ATOM   1845  CE  LYS H 242      13.621  12.467  44.570  1.00  0.00           C  
ATOM   1846  NZ  LYS H 242      13.760  13.597  45.515  1.00  0.00           N1+
ATOM   1847  C   LYS H 242      16.085  12.945  39.184  1.00 47.57           C  
ATOM   1848  O   LYS H 242      15.675  13.784  38.381  1.00 45.33           O  
ATOM   1849  N   TRP H 243      16.927  11.948  38.849  1.00 48.28           N  
ATOM   1850  CA  TRP H 243      17.406  11.723  37.517  1.00 44.46           C  
ATOM   1851  CB  TRP H 243      18.930  11.879  37.384  1.00 42.42           C  
ATOM   1852  CG  TRP H 243      19.449  13.294  37.438  1.00 41.04           C  
ATOM   1853  CD2 TRP H 243      20.115  13.939  36.340  1.00 37.93           C  
ATOM   1854  CD1 TRP H 243      19.463  14.183  38.475  1.00 43.63           C  
ATOM   1855  NE1 TRP H 243      20.102  15.341  38.091  1.00 44.56           N  
ATOM   1856  CE2 TRP H 243      20.510  15.204  36.781  1.00 41.29           C  
ATOM   1857  CE3 TRP H 243      20.388  13.506  35.071  1.00 40.96           C  
ATOM   1858  CZ2 TRP H 243      21.184  16.058  35.954  1.00 40.99           C  
ATOM   1859  CZ3 TRP H 243      21.057  14.374  34.236  1.00 40.11           C  
ATOM   1860  CH2 TRP H 243      21.445  15.623  34.672  1.00 37.95           C  
ATOM   1861  C   TRP H 243      17.121  10.291  37.190  1.00 46.28           C  
ATOM   1862  O   TRP H 243      17.024   9.444  38.074  1.00 46.87           O  
ATOM   1863  N   GLY H 244      16.948   9.979  35.894  1.00 47.04           N  
ATOM   1864  CA  GLY H 244      16.727   8.611  35.539  1.00 46.57           C  
ATOM   1865  C   GLY H 244      18.064   8.010  35.265  1.00 54.37           C  
ATOM   1866  O   GLY H 244      19.094   8.668  35.402  1.00 48.57           O  
ATOM   1867  N   GLN H 245      18.089   6.709  34.925  1.00 54.24           N  
ATOM   1868  CA  GLN H 245      19.314   6.153  34.445  1.00 55.40           C  
ATOM   1869  CB  GLN H 245      19.378   4.624  34.562  1.00 58.89           C  
ATOM   1870  CG  GLN H 245      19.169   4.139  35.992  1.00 77.65           C  
ATOM   1871  CD  GLN H 245      17.684   4.273  36.298  1.00 86.00           C  
ATOM   1872  OE1 GLN H 245      16.850   4.349  35.396  1.00 96.25           O  
ATOM   1873  NE2 GLN H 245      17.345   4.303  37.613  1.00 89.25           N  
ATOM   1874  C   GLN H 245      19.162   6.495  33.009  1.00 56.04           C  
ATOM   1875  O   GLN H 245      18.087   6.322  32.460  1.00 57.98           O  
ATOM   1876  N   GLY H 246      20.195   6.984  32.330  1.00 51.89           N  
ATOM   1877  CA  GLY H 246      19.989   7.471  30.995  1.00 48.59           C  
ATOM   1878  C   GLY H 246      19.855   6.368  29.989  1.00 54.46           C  
ATOM   1879  O   GLY H 246      19.820   5.181  30.311  1.00 54.81           O  
ATOM   1880  N   THR H 247      19.713   6.792  28.714  1.00 52.72           N  
ATOM   1881  CA  THR H 247      19.605   5.922  27.579  1.00 50.11           C  
ATOM   1882  CB  THR H 247      18.297   6.067  26.858  1.00 50.02           C  
ATOM   1883  OG1 THR H 247      17.221   5.747  27.721  1.00 56.33           O  
ATOM   1884  CG2 THR H 247      18.280   5.127  25.651  1.00 48.02           C  
ATOM   1885  C   THR H 247      20.683   6.350  26.629  1.00 56.39           C  
ATOM   1886  O   THR H 247      20.888   7.544  26.414  1.00 56.99           O  
ATOM   1887  N   MET H 248      21.398   5.381  26.023  1.00 56.73           N  
ATOM   1888  CA  MET H 248      22.509   5.691  25.163  1.00 57.26           C  
ATOM   1889  CB  MET H 248      23.574   4.577  25.154  1.00 58.12           C  
ATOM   1890  CG  MET H 248      24.804   4.809  24.265  1.00 60.59           C  
ATOM   1891  SD  MET H 248      26.017   6.029  24.858  1.00 44.14           S  
ATOM   1892  CE  MET H 248      25.507   7.360  23.734  1.00 43.86           C  
ATOM   1893  C   MET H 248      22.047   5.877  23.752  1.00 55.12           C  
ATOM   1894  O   MET H 248      21.296   5.067  23.210  1.00 57.15           O  
ATOM   1895  N   VAL H 249      22.505   6.979  23.121  1.00 51.80           N  
ATOM   1896  CA  VAL H 249      22.189   7.241  21.745  1.00 52.86           C  
ATOM   1897  CB  VAL H 249      21.460   8.539  21.544  1.00 50.93           C  
ATOM   1898  CG1 VAL H 249      21.313   8.794  20.034  1.00 54.63           C  
ATOM   1899  CG2 VAL H 249      20.125   8.475  22.303  1.00 54.98           C  
ATOM   1900  C   VAL H 249      23.487   7.368  21.010  1.00 56.95           C  
ATOM   1901  O   VAL H 249      24.314   8.218  21.339  1.00 56.09           O  
ATOM   1902  N   ILE H 250      23.695   6.527  19.977  1.00 57.59           N  
ATOM   1903  CA  ILE H 250      24.924   6.599  19.238  1.00 55.94           C  
ATOM   1904  CB  ILE H 250      25.686   5.308  19.202  1.00 56.09           C  
ATOM   1905  CG1 ILE H 250      26.063   4.839  20.618  1.00  0.00           C  
ATOM   1906  CG2 ILE H 250      26.899   5.522  18.282  1.00 55.84           C  
ATOM   1907  CD1 ILE H 250      26.969   5.808  21.375  1.00  0.00           C  
ATOM   1908  C   ILE H 250      24.588   6.923  17.818  1.00 58.20           C  
ATOM   1909  O   ILE H 250      23.800   6.230  17.177  1.00 56.00           O  
ATOM   1910  N   VAL H 251      25.188   8.001  17.282  1.00 57.30           N  
ATOM   1911  CA  VAL H 251      24.930   8.357  15.922  1.00 56.20           C  
ATOM   1912  CB  VAL H 251      24.571   9.805  15.763  1.00 58.81           C  
ATOM   1913  CG1 VAL H 251      24.394  10.100  14.266  1.00 61.34           C  
ATOM   1914  CG2 VAL H 251      23.322  10.096  16.614  1.00 57.83           C  
ATOM   1915  C   VAL H 251      26.184   8.097  15.155  1.00 62.18           C  
ATOM   1916  O   VAL H 251      27.188   8.786  15.324  1.00 62.04           O  
ATOM   1917  N   SER H 252      26.147   7.079  14.274  1.00 61.01           N  
ATOM   1918  CA  SER H 252      27.312   6.742  13.514  1.00 62.28           C  
ATOM   1919  CB  SER H 252      28.086   5.545  14.099  1.00 66.35           C  
ATOM   1920  OG  SER H 252      29.191   5.214  13.273  1.00 69.66           O  
ATOM   1921  C   SER H 252      26.866   6.343  12.151  1.00 64.80           C  
ATOM   1922  O   SER H 252      25.779   5.798  11.968  1.00 62.02           O  
ATOM   1923  N   SER H 253      27.708   6.621  11.141  1.00 47.26           N  
ATOM   1924  CA  SER H 253      27.359   6.223   9.815  1.00 49.01           C  
ATOM   1925  CB  SER H 253      27.942   7.148   8.737  1.00 51.20           C  
ATOM   1926  OG  SER H 253      29.355   7.193   8.863  1.00 57.47           O  
ATOM   1927  C   SER H 253      27.930   4.826   9.639  1.00 53.16           C  
ATOM   1928  O   SER H 253      28.620   4.596   8.614  1.00 52.36           O  
ATOM   1929  OXT SER H 253      27.683   3.970  10.531  1.00  0.00           O1-
TER    1930      SER H 253 
CONECT  135  637
CONECT  637  135
CONECT  945 1550
CONECT 1550  945
CONECT 1686 1687
CONECT 1687 1686 1688
CONECT 1688 1687 1689
CONECT 1689 1688
CONECT 1690 1691
CONECT 1691 1690 1692
CONECT 1692 1691 1693
CONECT 1693 1692
END
