# Supplementary material for: Fully automated antibody structure prediction using BIOVIA tools: Validation study
Source: PLoS One. 2017 May 18;12(5):e0177923. doi: 10.1371/journal.pone.0177923 (PMC5436848; doi:10.1371/journal.pone.0177923)
Supplement: S3 Dataset — Predicted structures using the Top5 framework method, Chothia CDR definition with canonical filtering, using up to 5 CDR templates rather than the default 3, and generating 10 CDR models. (ZIP) [file pone.0177923.s005.zip › 4OT1_LH_FV_FinalModel.pdb]

REMARK   Accelrys Discovery Studio PDB file
REMARK   Created:  2015-11-30T17:00:33Z
SSBOND   1 CYS L   22    CYS L   89                                     
SSBOND   2 CYS H  132    CYS H  206                                     
ATOM      1  N   GLN L   1      35.751  26.344  26.968  1.00 75.28           N1+
ATOM      2  CA  GLN L   1      34.558  25.618  26.485  1.00 75.25           C  
ATOM      3  CB  GLN L   1      34.795  24.099  26.571  1.00 75.10           C  
ATOM      4  CG  GLN L   1      33.600  23.272  26.092  1.00 75.28           C  
ATOM      5  CD  GLN L   1      33.498  23.431  24.582  1.00 78.22           C  
ATOM      6  OE1 GLN L   1      34.411  23.057  23.847  1.00 80.92           O  
ATOM      7  NE2 GLN L   1      32.361  24.001  24.103  1.00 77.58           N  
ATOM      8  C   GLN L   1      33.345  25.938  27.289  1.00 72.59           C  
ATOM      9  O   GLN L   1      32.577  26.838  26.957  1.00 74.86           O  
ATOM     10  N   SER L   2      33.163  25.205  28.400  1.00 77.74           N  
ATOM     11  CA  SER L   2      31.990  25.383  29.198  1.00 72.45           C  
ATOM     12  CB  SER L   2      31.930  24.433  30.406  1.00 55.51           C  
ATOM     13  OG  SER L   2      33.077  24.606  31.223  1.00 58.76           O  
ATOM     14  C   SER L   2      31.932  26.803  29.671  1.00 67.99           C  
ATOM     15  O   SER L   2      32.954  27.462  29.850  1.00 67.87           O  
ATOM     16  N   VAL L   3      30.696  27.313  29.853  1.00 54.09           N  
ATOM     17  CA  VAL L   3      30.454  28.674  30.244  1.00 65.00           C  
ATOM     18  CB  VAL L   3      28.994  29.013  30.284  1.00 66.29           C  
ATOM     19  CG1 VAL L   3      28.842  30.463  30.772  1.00 57.24           C  
ATOM     20  CG2 VAL L   3      28.395  28.753  28.891  1.00 58.27           C  
ATOM     21  C   VAL L   3      31.005  28.896  31.615  1.00 61.22           C  
ATOM     22  O   VAL L   3      31.577  29.945  31.903  1.00 59.17           O  
ATOM     23  N   LEU L   4      30.817  27.910  32.509  1.00 46.72           N  
ATOM     24  CA  LEU L   4      31.325  28.009  33.846  1.00 43.64           C  
ATOM     25  CB  LEU L   4      30.400  27.356  34.888  1.00 39.81           C  
ATOM     26  CG  LEU L   4      29.012  28.015  34.986  1.00 39.47           C  
ATOM     27  CD1 LEU L   4      28.138  27.320  36.041  1.00 35.82           C  
ATOM     28  CD2 LEU L   4      29.128  29.529  35.217  1.00 36.09           C  
ATOM     29  C   LEU L   4      32.607  27.241  33.855  1.00 43.46           C  
ATOM     30  O   LEU L   4      32.703  26.199  33.214  1.00 45.86           O  
ATOM     31  N   THR L   5      33.641  27.732  34.568  1.00 40.52           N  
ATOM     32  CA  THR L   5      34.875  27.001  34.523  1.00 44.63           C  
ATOM     33  CB  THR L   5      36.056  27.796  34.041  1.00 45.80           C  
ATOM     34  OG1 THR L   5      36.261  28.933  34.863  1.00 42.85           O  
ATOM     35  CG2 THR L   5      35.815  28.218  32.584  1.00 42.80           C  
ATOM     36  C   THR L   5      35.213  26.464  35.876  1.00 42.84           C  
ATOM     37  O   THR L   5      35.063  27.136  36.897  1.00 43.04           O  
ATOM     38  N   GLN L   6      35.676  25.197  35.890  1.00 41.04           N  
ATOM     39  CA  GLN L   6      36.087  24.525  37.090  1.00 41.17           C  
ATOM     40  CB  GLN L   6      35.185  23.345  37.481  1.00 36.89           C  
ATOM     41  CG  GLN L   6      33.749  23.716  37.838  1.00 37.85           C  
ATOM     42  CD  GLN L   6      33.034  22.418  38.187  1.00 38.55           C  
ATOM     43  OE1 GLN L   6      32.087  22.015  37.510  1.00 38.56           O  
ATOM     44  NE2 GLN L   6      33.500  21.735  39.265  1.00 34.99           N  
ATOM     45  C   GLN L   6      37.412  23.892  36.796  1.00 41.38           C  
ATOM     46  O   GLN L   6      37.714  23.574  35.647  1.00 41.56           O  
ATOM     47  N   PRO L   7      38.227  23.714  37.802  1.00 41.50           N  
ATOM     48  CA  PRO L   7      39.497  23.061  37.652  1.00 43.78           C  
ATOM     49  CD  PRO L   7      37.840  23.885  39.192  1.00 46.04           C  
ATOM     50  CB  PRO L   7      40.129  23.092  39.043  1.00 42.48           C  
ATOM     51  CG  PRO L   7      38.913  23.120  39.990  1.00 47.10           C  
ATOM     52  C   PRO L   7      39.243  21.659  37.189  1.00 45.37           C  
ATOM     53  O   PRO L   7      38.275  21.051  37.644  1.00 42.21           O  
ATOM     54  N   PRO L   8      40.049  21.144  36.303  1.00 47.34           N  
ATOM     55  CA  PRO L   8      39.840  19.805  35.833  1.00 45.32           C  
ATOM     56  CD  PRO L   8      40.671  21.982  35.291  1.00 52.55           C  
ATOM     57  CB  PRO L   8      40.721  19.654  34.595  1.00 46.60           C  
ATOM     58  CG  PRO L   8      40.818  21.088  34.047  1.00 51.26           C  
ATOM     59  C   PRO L   8      40.086  18.769  36.878  1.00 42.33           C  
ATOM     60  O   PRO L   8      39.468  17.708  36.809  1.00 40.57           O  
ATOM     61  N   SER L   9      40.989  19.029  37.847  1.00 39.14           N  
ATOM     62  CA  SER L   9      41.241  17.978  38.787  1.00 43.25           C  
ATOM     63  CB  SER L   9      42.360  17.024  38.329  1.00 44.53           C  
ATOM     64  OG  SER L   9      42.567  16.003  39.293  1.00 45.61           O  
ATOM     65  C   SER L   9      41.653  18.542  40.113  1.00 41.86           C  
ATOM     66  O   SER L   9      42.295  19.588  40.191  1.00 41.26           O  
ATOM     67  N   VAL L  10      41.263  17.842  41.201  1.00 36.81           N  
ATOM     68  CA  VAL L  10      41.659  18.171  42.545  1.00 37.41           C  
ATOM     69  CB  VAL L  10      40.602  18.822  43.386  1.00 39.39           C  
ATOM     70  CG1 VAL L  10      40.405  20.268  42.928  1.00 42.40           C  
ATOM     71  CG2 VAL L  10      39.329  17.973  43.281  1.00 47.21           C  
ATOM     72  C   VAL L  10      41.999  16.891  43.250  1.00 45.90           C  
ATOM     73  O   VAL L  10      41.419  15.844  42.963  1.00 43.12           O  
ATOM     74  N   SER L  11      42.958  16.948  44.201  1.00 51.81           N  
ATOM     75  CA  SER L  11      43.350  15.761  44.918  1.00 50.41           C  
ATOM     76  CB  SER L  11      44.701  15.175  44.465  1.00 42.32           C  
ATOM     77  OG  SER L  11      44.663  14.788  43.100  1.00 39.24           O  
ATOM     78  C   SER L  11      43.563  16.109  46.364  1.00 51.90           C  
ATOM     79  O   SER L  11      43.903  17.244  46.694  1.00 48.18           O  
ATOM     80  N   ALA L  12      43.363  15.118  47.271  1.00 46.25           N  
ATOM     81  CA  ALA L  12      43.617  15.322  48.675  1.00 43.72           C  
ATOM     82  CB  ALA L  12      42.537  16.142  49.390  1.00 52.68           C  
ATOM     83  C   ALA L  12      43.678  13.993  49.368  1.00 48.36           C  
ATOM     84  O   ALA L  12      43.220  12.978  48.848  1.00 46.54           O  
ATOM     85  N   ALA L  13      44.282  13.978  50.576  1.00 55.11           N  
ATOM     86  CA  ALA L  13      44.400  12.788  51.374  1.00 53.97           C  
ATOM     87  CB  ALA L  13      45.575  12.830  52.366  1.00 61.40           C  
ATOM     88  C   ALA L  13      43.140  12.629  52.164  1.00 54.82           C  
ATOM     89  O   ALA L  13      42.369  13.572  52.331  1.00 57.88           O  
ATOM     90  N   PRO L  14      42.907  11.441  52.651  1.00 51.60           N  
ATOM     91  CA  PRO L  14      41.722  11.209  53.424  1.00 49.97           C  
ATOM     92  CD  PRO L  14      43.351  10.241  51.961  1.00 48.13           C  
ATOM     93  CB  PRO L  14      41.625   9.695  53.591  1.00 49.14           C  
ATOM     94  CG  PRO L  14      42.326   9.153  52.330  1.00 49.62           C  
ATOM     95  C   PRO L  14      41.756  11.975  54.706  1.00 50.31           C  
ATOM     96  O   PRO L  14      42.800  12.010  55.355  1.00 46.14           O  
ATOM     97  N   GLY L  15      40.615  12.586  55.087  1.00 44.39           N  
ATOM     98  CA  GLY L  15      40.519  13.308  56.323  1.00 44.56           C  
ATOM     99  C   GLY L  15      40.729  14.771  56.076  1.00 50.73           C  
ATOM    100  O   GLY L  15      40.366  15.598  56.910  1.00 49.43           O  
ATOM    101  N   GLN L  16      41.307  15.134  54.914  1.00 55.94           N  
ATOM    102  CA  GLN L  16      41.589  16.513  54.625  1.00 55.85           C  
ATOM    103  CB  GLN L  16      42.706  16.736  53.586  1.00 61.99           C  
ATOM    104  CG  GLN L  16      44.110  16.343  54.046  1.00 63.52           C  
ATOM    105  CD  GLN L  16      45.064  16.636  52.896  1.00 70.33           C  
ATOM    106  OE1 GLN L  16      44.783  16.327  51.737  1.00 71.08           O  
ATOM    107  NE2 GLN L  16      46.224  17.267  53.221  1.00 71.02           N  
ATOM    108  C   GLN L  16      40.376  17.168  54.047  1.00 51.19           C  
ATOM    109  O   GLN L  16      39.392  16.515  53.704  1.00 51.33           O  
ATOM    110  N   MET L  17      40.430  18.513  53.956  1.00 49.60           N  
ATOM    111  CA  MET L  17      39.364  19.278  53.384  1.00 49.16           C  
ATOM    112  CB  MET L  17      39.012  20.535  54.197  1.00 43.17           C  
ATOM    113  CG  MET L  17      37.874  21.369  53.599  1.00 36.83           C  
ATOM    114  SD  MET L  17      37.455  22.860  54.553  1.00  0.00           S  
ATOM    115  CE  MET L  17      36.205  23.458  53.380  1.00 39.53           C  
ATOM    116  C   MET L  17      39.830  19.749  52.041  1.00 53.36           C  
ATOM    117  O   MET L  17      40.996  20.104  51.869  1.00 49.65           O  
ATOM    118  N   VAL L  18      38.923  19.729  51.042  1.00 47.97           N  
ATOM    119  CA  VAL L  18      39.267  20.202  49.731  1.00 41.45           C  
ATOM    120  CB  VAL L  18      39.328  19.152  48.661  1.00 43.24           C  
ATOM    121  CG1 VAL L  18      40.397  18.123  49.025  1.00 43.96           C  
ATOM    122  CG2 VAL L  18      37.922  18.567  48.460  1.00 40.18           C  
ATOM    123  C   VAL L  18      38.168  21.100  49.280  1.00 45.76           C  
ATOM    124  O   VAL L  18      37.046  21.030  49.780  1.00 42.29           O  
ATOM    125  N   THR L  19      38.473  21.989  48.319  1.00 49.68           N  
ATOM    126  CA  THR L  19      37.450  22.849  47.811  1.00 45.78           C  
ATOM    127  CB  THR L  19      37.568  24.253  48.326  1.00 50.72           C  
ATOM    128  OG1 THR L  19      36.509  25.058  47.832  1.00 51.72           O  
ATOM    129  CG2 THR L  19      38.933  24.817  47.909  1.00 46.01           C  
ATOM    130  C   THR L  19      37.542  22.855  46.315  1.00 43.88           C  
ATOM    131  O   THR L  19      38.626  22.717  45.748  1.00 45.28           O  
ATOM    132  N   ILE L  20      36.378  22.977  45.640  1.00 46.32           N  
ATOM    133  CA  ILE L  20      36.326  23.005  44.206  1.00 44.56           C  
ATOM    134  CB  ILE L  20      35.523  21.871  43.633  1.00 45.16           C  
ATOM    135  CG1 ILE L  20      36.148  20.523  44.030  1.00 41.86           C  
ATOM    136  CG2 ILE L  20      35.416  22.074  42.114  1.00 41.69           C  
ATOM    137  CD1 ILE L  20      35.243  19.327  43.745  1.00 39.96           C  
ATOM    138  C   ILE L  20      35.643  24.280  43.817  1.00 45.98           C  
ATOM    139  O   ILE L  20      34.517  24.542  44.238  1.00 43.04           O  
ATOM    140  N   SER L  21      36.319  25.114  43.002  1.00 46.15           N  
ATOM    141  CA  SER L  21      35.761  26.379  42.620  1.00 47.07           C  
ATOM    142  CB  SER L  21      36.817  27.492  42.492  1.00 51.94           C  
ATOM    143  OG  SER L  21      37.753  27.162  41.476  1.00 60.25           O  
ATOM    144  C   SER L  21      35.057  26.266  41.300  1.00 46.77           C  
ATOM    145  O   SER L  21      35.302  25.361  40.507  1.00 46.83           O  
ATOM    146  N   CYS L  22      34.128  27.210  41.058  1.00 44.22           N  
ATOM    147  CA  CYS L  22      33.383  27.301  39.835  1.00 39.94           C  
ATOM    148  CB  CYS L  22      31.960  26.703  39.983  1.00 46.75           C  
ATOM    149  SG  CYS L  22      30.934  26.779  38.483  1.00 56.94           S  
ATOM    150  C   CYS L  22      33.276  28.769  39.551  1.00 42.30           C  
ATOM    151  O   CYS L  22      32.730  29.519  40.356  1.00 46.12           O  
ATOM    152  N   SER L  23      33.795  29.229  38.390  1.00 49.02           N  
ATOM    153  CA  SER L  23      33.783  30.645  38.147  1.00 41.38           C  
ATOM    154  CB  SER L  23      35.177  31.244  37.899  1.00 42.02           C  
ATOM    155  OG  SER L  23      35.734  30.715  36.709  1.00 57.88           O  
ATOM    156  C   SER L  23      32.944  30.933  36.948  1.00 38.44           C  
ATOM    157  O   SER L  23      32.938  30.175  35.980  1.00 42.21           O  
ATOM    158  N   GLY L  24      32.213  32.068  36.982  1.00 45.36           N  
ATOM    159  CA  GLY L  24      31.317  32.401  35.910  1.00 45.08           C  
ATOM    160  C   GLY L  24      31.315  33.887  35.728  1.00 45.14           C  
ATOM    161  O   GLY L  24      32.322  34.556  35.949  1.00 46.63           O  
ATOM    162  N   SER L  25      30.161  34.430  35.289  1.00 46.82           N  
ATOM    163  CA  SER L  25      30.043  35.833  35.025  1.00 44.59           C  
ATOM    164  CB  SER L  25      29.879  36.161  33.531  1.00 44.78           C  
ATOM    165  OG  SER L  25      28.686  35.578  33.026  1.00 49.44           O  
ATOM    166  C   SER L  25      28.831  36.351  35.734  1.00 43.32           C  
ATOM    167  O   SER L  25      28.088  35.607  36.370  1.00 48.63           O  
ATOM    168  N   SER L  26      28.621  37.678  35.649  1.00 47.38           N  
ATOM    169  CA  SER L  26      27.537  38.336  36.315  1.00 49.57           C  
ATOM    170  CB  SER L  26      27.590  39.862  36.155  1.00 48.32           C  
ATOM    171  OG  SER L  26      27.473  40.209  34.783  1.00 57.83           O  
ATOM    172  C   SER L  26      26.230  37.861  35.755  1.00 47.85           C  
ATOM    173  O   SER L  26      25.232  37.818  36.469  1.00 45.07           O  
ATOM    174  N   SER L  27      26.199  37.502  34.456  1.00 42.63           N  
ATOM    175  CA  SER L  27      24.979  37.090  33.813  1.00 42.93           C  
ATOM    176  CB  SER L  27      25.094  36.982  32.281  1.00 48.43           C  
ATOM    177  OG  SER L  27      25.984  35.935  31.924  1.00 57.08           O  
ATOM    178  C   SER L  27      24.509  35.754  34.315  1.00 45.51           C  
ATOM    179  O   SER L  27      23.324  35.442  34.214  1.00 43.33           O  
ATOM    180  N   ASN L  28      25.417  34.912  34.854  1.00 49.64           N  
ATOM    181  CA  ASN L  28      24.988  33.615  35.300  1.00 47.80           C  
ATOM    182  CB  ASN L  28      25.664  32.426  34.567  1.00 43.97           C  
ATOM    183  CG  ASN L  28      27.187  32.526  34.457  1.00 47.18           C  
ATOM    184  OD1 ASN L  28      27.904  32.901  35.379  1.00 44.63           O  
ATOM    185  ND2 ASN L  28      27.704  32.166  33.250  1.00 43.13           N  
ATOM    186  C   ASN L  28      25.068  33.510  36.797  1.00 47.28           C  
ATOM    187  O   ASN L  28      24.076  33.751  37.481  1.00 43.26           O  
ATOM    188  N   ILE L  29      26.240  33.165  37.360  1.00 45.63           N  
ATOM    189  CA  ILE L  29      26.382  32.963  38.774  1.00 47.17           C  
ATOM    190  CB  ILE L  29      27.762  32.536  39.179  1.00 34.37           C  
ATOM    191  CG1 ILE L  29      28.096  31.169  38.551  1.00 33.64           C  
ATOM    192  CG2 ILE L  29      27.819  32.535  40.715  1.00 31.26           C  
ATOM    193  CD1 ILE L  29      29.557  30.746  38.704  1.00 31.50           C  
ATOM    194  C   ILE L  29      26.039  34.212  39.522  1.00 49.09           C  
ATOM    195  O   ILE L  29      25.421  34.139  40.584  1.00 52.41           O  
ATOM    196  N   GLY L  30      26.420  35.395  39.010  1.00 42.34           N  
ATOM    197  CA  GLY L  30      26.161  36.581  39.774  1.00 43.65           C  
ATOM    198  C   GLY L  30      24.687  36.714  40.025  1.00 44.68           C  
ATOM    199  O   GLY L  30      24.268  37.028  41.135  1.00 41.07           O  
ATOM    200  N   LYS L  31      23.874  36.513  38.972  1.00 46.35           N  
ATOM    201  CA  LYS L  31      22.441  36.625  38.996  1.00 47.48           C  
ATOM    202  CB  LYS L  31      21.832  36.879  37.606  1.00 53.05           C  
ATOM    203  CG  LYS L  31      22.120  38.283  37.064  1.00 69.61           C  
ATOM    204  CD  LYS L  31      21.657  38.496  35.621  1.00 75.93           C  
ATOM    205  CE  LYS L  31      21.747  39.953  35.160  1.00 77.68           C  
ATOM    206  NZ  LYS L  31      21.150  40.102  33.813  1.00 78.66           N1+
ATOM    207  C   LYS L  31      21.705  35.450  39.585  1.00 46.82           C  
ATOM    208  O   LYS L  31      20.595  35.629  40.084  1.00 47.36           O  
ATOM    209  N   ASN L  32      22.242  34.214  39.526  1.00 41.78           N  
ATOM    210  CA  ASN L  32      21.377  33.105  39.850  1.00 36.80           C  
ATOM    211  CB  ASN L  32      21.097  32.209  38.629  1.00 36.39           C  
ATOM    212  CG  ASN L  32      20.362  33.035  37.580  1.00 39.33           C  
ATOM    213  OD1 ASN L  32      20.948  33.462  36.585  1.00 37.99           O  
ATOM    214  ND2 ASN L  32      19.041  33.268  37.802  1.00 35.91           N  
ATOM    215  C   ASN L  32      21.953  32.206  40.904  1.00 36.61           C  
ATOM    216  O   ASN L  32      23.088  32.365  41.347  1.00 41.14           O  
ATOM    217  N   TYR L  33      21.127  31.226  41.341  1.00 41.26           N  
ATOM    218  CA  TYR L  33      21.498  30.253  42.330  1.00 41.57           C  
ATOM    219  CB  TYR L  33      20.330  29.650  43.135  1.00 46.37           C  
ATOM    220  CG  TYR L  33      19.958  30.625  44.203  1.00 53.83           C  
ATOM    221  CD1 TYR L  33      19.213  31.743  43.924  1.00 51.54           C  
ATOM    222  CD2 TYR L  33      20.359  30.412  45.502  1.00 53.32           C  
ATOM    223  CE1 TYR L  33      18.876  32.629  44.921  1.00 54.87           C  
ATOM    224  CE2 TYR L  33      20.026  31.294  46.503  1.00 56.45           C  
ATOM    225  CZ  TYR L  33      19.284  32.411  46.213  1.00 58.67           C  
ATOM    226  OH  TYR L  33      18.938  33.325  47.233  1.00 60.98           O  
ATOM    227  C   TYR L  33      22.264  29.138  41.699  1.00 41.47           C  
ATOM    228  O   TYR L  33      22.026  28.740  40.560  1.00 39.53           O  
ATOM    229  N   VAL L  34      23.245  28.628  42.463  1.00 40.16           N  
ATOM    230  CA  VAL L  34      24.144  27.608  42.005  1.00 44.82           C  
ATOM    231  CB  VAL L  34      25.578  27.904  42.341  1.00 47.88           C  
ATOM    232  CG1 VAL L  34      26.456  26.734  41.863  1.00 48.75           C  
ATOM    233  CG2 VAL L  34      25.952  29.265  41.729  1.00 49.46           C  
ATOM    234  C   VAL L  34      23.803  26.304  42.648  1.00 41.41           C  
ATOM    235  O   VAL L  34      23.379  26.237  43.801  1.00 39.84           O  
ATOM    236  N   SER L  35      23.982  25.214  41.884  1.00 39.72           N  
ATOM    237  CA  SER L  35      23.682  23.914  42.391  1.00 39.29           C  
ATOM    238  CB  SER L  35      22.474  23.319  41.708  1.00 32.05           C  
ATOM    239  OG  SER L  35      22.129  22.090  42.314  1.00 35.79           O  
ATOM    240  C   SER L  35      24.862  23.053  42.067  1.00 36.92           C  
ATOM    241  O   SER L  35      25.605  23.353  41.135  1.00 37.17           O  
ATOM    242  N   TRP L  36      25.079  21.971  42.846  1.00 36.97           N  
ATOM    243  CA  TRP L  36      26.210  21.114  42.608  1.00 35.44           C  
ATOM    244  CB  TRP L  36      27.227  21.132  43.764  1.00 37.17           C  
ATOM    245  CG  TRP L  36      27.906  22.468  43.963  1.00 36.30           C  
ATOM    246  CD2 TRP L  36      29.173  22.830  43.389  1.00 40.71           C  
ATOM    247  CD1 TRP L  36      27.489  23.546  44.688  1.00 40.73           C  
ATOM    248  NE1 TRP L  36      28.412  24.561  44.595  1.00 39.29           N  
ATOM    249  CE2 TRP L  36      29.455  24.133  43.802  1.00 41.76           C  
ATOM    250  CE3 TRP L  36      30.031  22.137  42.585  1.00 38.45           C  
ATOM    251  CZ2 TRP L  36      30.602  24.764  43.414  1.00 42.15           C  
ATOM    252  CZ3 TRP L  36      31.189  22.774  42.199  1.00 39.73           C  
ATOM    253  CH2 TRP L  36      31.469  24.063  42.605  1.00 39.45           C  
ATOM    254  C   TRP L  36      25.734  19.696  42.453  1.00 34.74           C  
ATOM    255  O   TRP L  36      24.771  19.272  43.091  1.00 38.40           O  
ATOM    256  N   TYR L  37      26.418  18.924  41.579  1.00 32.57           N  
ATOM    257  CA  TYR L  37      26.055  17.557  41.316  1.00 32.89           C  
ATOM    258  CB  TYR L  37      25.618  17.320  39.867  1.00 32.02           C  
ATOM    259  CG  TYR L  37      24.347  18.058  39.726  1.00 33.98           C  
ATOM    260  CD1 TYR L  37      23.188  17.471  40.164  1.00 32.18           C  
ATOM    261  CD2 TYR L  37      24.318  19.317  39.175  1.00 33.25           C  
ATOM    262  CE1 TYR L  37      21.995  18.131  40.051  1.00 35.23           C  
ATOM    263  CE2 TYR L  37      23.123  19.983  39.059  1.00 35.37           C  
ATOM    264  CZ  TYR L  37      21.969  19.382  39.499  1.00 37.03           C  
ATOM    265  OH  TYR L  37      20.735  20.037  39.395  1.00 39.25           O  
ATOM    266  C   TYR L  37      27.256  16.683  41.523  1.00 32.96           C  
ATOM    267  O   TYR L  37      28.381  17.069  41.212  1.00 34.21           O  
ATOM    268  N   GLN L  38      27.027  15.464  42.057  1.00 42.21           N  
ATOM    269  CA  GLN L  38      28.083  14.512  42.278  1.00 36.73           C  
ATOM    270  CB  GLN L  38      28.083  13.942  43.710  1.00 30.42           C  
ATOM    271  CG  GLN L  38      29.186  12.918  43.988  1.00 38.08           C  
ATOM    272  CD  GLN L  38      28.970  12.363  45.393  1.00 38.50           C  
ATOM    273  OE1 GLN L  38      27.894  11.861  45.718  1.00 40.10           O  
ATOM    274  NE2 GLN L  38      30.017  12.461  46.252  1.00 36.30           N  
ATOM    275  C   GLN L  38      27.837  13.352  41.369  1.00 38.28           C  
ATOM    276  O   GLN L  38      26.719  12.850  41.281  1.00 40.69           O  
ATOM    277  N   GLN L  39      28.881  12.889  40.654  1.00 41.12           N  
ATOM    278  CA  GLN L  39      28.645  11.771  39.788  1.00 43.39           C  
ATOM    279  CB  GLN L  39      28.624  12.142  38.293  1.00 34.71           C  
ATOM    280  CG  GLN L  39      28.304  10.947  37.392  1.00 35.45           C  
ATOM    281  CD  GLN L  39      28.231  11.421  35.946  1.00 40.77           C  
ATOM    282  OE1 GLN L  39      28.909  12.367  35.549  1.00 32.46           O  
ATOM    283  NE2 GLN L  39      27.373  10.748  35.133  1.00 32.27           N  
ATOM    284  C   GLN L  39      29.709  10.733  39.972  1.00 44.29           C  
ATOM    285  O   GLN L  39      30.888  10.964  39.707  1.00 45.40           O  
ATOM    286  N   LEU L  40      29.294   9.536  40.431  1.00 49.75           N  
ATOM    287  CA  LEU L  40      30.175   8.413  40.577  1.00 50.06           C  
ATOM    288  CB  LEU L  40      29.618   7.337  41.524  1.00 40.03           C  
ATOM    289  CG  LEU L  40      29.420   7.865  42.961  1.00 52.76           C  
ATOM    290  CD1 LEU L  40      28.874   6.774  43.895  1.00 46.24           C  
ATOM    291  CD2 LEU L  40      30.703   8.515  43.506  1.00 50.49           C  
ATOM    292  C   LEU L  40      30.329   7.832  39.199  1.00 54.42           C  
ATOM    293  O   LEU L  40      29.483   8.048  38.333  1.00 50.89           O  
ATOM    294  N   PRO L  41      31.372   7.081  38.973  1.00 55.63           N  
ATOM    295  CA  PRO L  41      31.757   6.625  37.660  1.00 49.15           C  
ATOM    296  CD  PRO L  41      32.088   6.401  40.038  1.00 52.77           C  
ATOM    297  CB  PRO L  41      32.789   5.521  37.893  1.00 50.59           C  
ATOM    298  CG  PRO L  41      33.287   5.748  39.332  1.00 55.93           C  
ATOM    299  C   PRO L  41      30.672   6.176  36.721  1.00 49.52           C  
ATOM    300  O   PRO L  41      30.494   6.802  35.677  1.00 53.19           O  
ATOM    301  N   GLY L  42      29.973   5.078  37.027  1.00 43.47           N  
ATOM    302  CA  GLY L  42      28.945   4.548  36.175  1.00 41.26           C  
ATOM    303  C   GLY L  42      27.665   5.320  36.239  1.00 48.06           C  
ATOM    304  O   GLY L  42      26.938   5.384  35.251  1.00 51.19           O  
ATOM    305  N   ALA L  43      27.359   5.883  37.424  1.00 46.28           N  
ATOM    306  CA  ALA L  43      26.064   6.393  37.794  1.00 47.62           C  
ATOM    307  CB  ALA L  43      25.882   6.480  39.319  1.00 55.93           C  
ATOM    308  C   ALA L  43      25.663   7.724  37.235  1.00 45.15           C  
ATOM    309  O   ALA L  43      26.434   8.454  36.615  1.00 38.21           O  
ATOM    310  N   ALA L  44      24.357   8.022  37.425  1.00 45.85           N  
ATOM    311  CA  ALA L  44      23.754   9.268  37.049  1.00 47.57           C  
ATOM    312  CB  ALA L  44      22.217   9.224  36.999  1.00 48.99           C  
ATOM    313  C   ALA L  44      24.141  10.277  38.086  1.00 48.55           C  
ATOM    314  O   ALA L  44      24.501   9.927  39.210  1.00 50.31           O  
ATOM    315  N   PRO L  45      24.081  11.531  37.725  1.00 47.88           N  
ATOM    316  CA  PRO L  45      24.452  12.572  38.643  1.00 47.87           C  
ATOM    317  CD  PRO L  45      24.316  11.912  36.342  1.00 31.63           C  
ATOM    318  CB  PRO L  45      24.576  13.839  37.799  1.00 32.43           C  
ATOM    319  CG  PRO L  45      24.951  13.310  36.402  1.00 25.87           C  
ATOM    320  C   PRO L  45      23.457  12.674  39.757  1.00 45.79           C  
ATOM    321  O   PRO L  45      22.290  12.332  39.563  1.00 43.56           O  
ATOM    322  N   LYS L  46      23.910  13.127  40.938  1.00 41.01           N  
ATOM    323  CA  LYS L  46      23.085  13.269  42.102  1.00 43.82           C  
ATOM    324  CB  LYS L  46      23.621  12.416  43.263  1.00 47.07           C  
ATOM    325  CG  LYS L  46      22.819  12.485  44.559  1.00 53.69           C  
ATOM    326  CD  LYS L  46      23.303  11.476  45.602  1.00 53.00           C  
ATOM    327  CE  LYS L  46      22.805  11.759  47.019  1.00 58.25           C  
ATOM    328  NZ  LYS L  46      23.489  10.871  47.986  1.00 56.40           N1+
ATOM    329  C   LYS L  46      23.172  14.708  42.526  1.00 46.94           C  
ATOM    330  O   LYS L  46      24.214  15.341  42.375  1.00 46.72           O  
ATOM    331  N   LEU L  47      22.070  15.262  43.077  1.00 39.49           N  
ATOM    332  CA  LEU L  47      22.037  16.644  43.490  1.00 36.13           C  
ATOM    333  CB  LEU L  47      20.597  17.179  43.583  1.00 32.47           C  
ATOM    334  CG  LEU L  47      20.484  18.649  44.016  1.00 37.18           C  
ATOM    335  CD1 LEU L  47      21.151  19.578  42.994  1.00 37.28           C  
ATOM    336  CD2 LEU L  47      19.022  19.029  44.303  1.00 34.91           C  
ATOM    337  C   LEU L  47      22.643  16.751  44.857  1.00 35.20           C  
ATOM    338  O   LEU L  47      22.066  16.280  45.833  1.00 41.22           O  
ATOM    339  N   LEU L  48      23.881  17.289  44.930  1.00 32.36           N  
ATOM    340  CA  LEU L  48      24.610  17.474  46.153  1.00 35.26           C  
ATOM    341  CB  LEU L  48      26.116  17.566  45.856  1.00 34.05           C  
ATOM    342  CG  LEU L  48      27.020  17.432  47.087  1.00 38.63           C  
ATOM    343  CD1 LEU L  48      26.872  16.044  47.727  1.00 37.58           C  
ATOM    344  CD2 LEU L  48      28.479  17.742  46.727  1.00 41.04           C  
ATOM    345  C   LEU L  48      24.179  18.701  46.913  1.00 41.28           C  
ATOM    346  O   LEU L  48      23.941  18.644  48.118  1.00 45.17           O  
ATOM    347  N   ILE L  49      24.084  19.861  46.221  1.00 34.45           N  
ATOM    348  CA  ILE L  49      23.726  21.091  46.874  1.00 37.51           C  
ATOM    349  CB  ILE L  49      24.914  21.907  47.303  1.00 32.49           C  
ATOM    350  CG1 ILE L  49      25.685  21.141  48.388  1.00 34.52           C  
ATOM    351  CG2 ILE L  49      24.434  23.295  47.757  1.00 29.11           C  
ATOM    352  CD1 ILE L  49      27.005  21.791  48.788  1.00 34.03           C  
ATOM    353  C   ILE L  49      22.876  21.906  45.950  1.00 35.68           C  
ATOM    354  O   ILE L  49      22.999  21.824  44.728  1.00 36.59           O  
ATOM    355  N   PHE L  50      21.960  22.709  46.527  1.00 34.42           N  
ATOM    356  CA  PHE L  50      21.105  23.521  45.717  1.00 40.95           C  
ATOM    357  CB  PHE L  50      19.709  22.910  45.544  1.00 39.34           C  
ATOM    358  CG  PHE L  50      19.051  22.838  46.880  1.00 45.53           C  
ATOM    359  CD1 PHE L  50      19.458  21.912  47.809  1.00 40.72           C  
ATOM    360  CD2 PHE L  50      18.050  23.715  47.224  1.00 43.32           C  
ATOM    361  CE1 PHE L  50      18.848  21.836  49.040  1.00 43.19           C  
ATOM    362  CE2 PHE L  50      17.435  23.645  48.451  1.00 43.61           C  
ATOM    363  CZ  PHE L  50      17.828  22.697  49.364  1.00 48.18           C  
ATOM    364  C   PHE L  50      20.925  24.839  46.392  1.00 41.00           C  
ATOM    365  O   PHE L  50      21.098  24.960  47.602  1.00 43.08           O  
ATOM    366  N   ASP L  51      20.575  25.898  45.619  1.00 37.65           N  
ATOM    367  CA  ASP L  51      20.404  27.279  46.023  1.00 44.43           C  
ATOM    368  CB  ASP L  51      19.041  27.653  46.667  1.00 47.66           C  
ATOM    369  CG  ASP L  51      18.840  27.048  48.030  1.00 51.78           C  
ATOM    370  OD1 ASP L  51      19.863  26.866  48.729  1.00 48.22           O  
ATOM    371  OD2 ASP L  51      17.666  26.769  48.396  1.00 53.40           O1-
ATOM    372  C   ASP L  51      21.599  27.803  46.785  1.00 43.32           C  
ATOM    373  O   ASP L  51      21.506  28.512  47.779  1.00 45.26           O  
ATOM    374  N   ASN L  52      22.790  27.461  46.257  1.00 43.28           N  
ATOM    375  CA  ASN L  52      24.081  27.919  46.680  1.00 40.34           C  
ATOM    376  CB  ASN L  52      24.103  29.438  46.929  1.00 39.67           C  
ATOM    377  CG  ASN L  52      23.882  30.122  45.588  1.00 46.13           C  
ATOM    378  OD1 ASN L  52      23.041  31.010  45.449  1.00 46.54           O  
ATOM    379  ND2 ASN L  52      24.657  29.692  44.561  1.00 40.87           N  
ATOM    380  C   ASN L  52      24.551  27.251  47.932  1.00 44.33           C  
ATOM    381  O   ASN L  52      25.737  26.946  48.034  1.00 43.92           O  
ATOM    382  N   ASN L  53      23.652  26.922  48.886  1.00 45.38           N  
ATOM    383  CA  ASN L  53      24.214  26.359  50.083  1.00 44.43           C  
ATOM    384  CB  ASN L  53      24.633  27.432  51.111  1.00 45.47           C  
ATOM    385  CG  ASN L  53      23.411  28.233  51.548  1.00 46.62           C  
ATOM    386  OD1 ASN L  53      22.442  27.690  52.075  1.00 48.95           O  
ATOM    387  ND2 ASN L  53      23.460  29.576  51.331  1.00 46.86           N  
ATOM    388  C   ASN L  53      23.262  25.425  50.773  1.00 45.34           C  
ATOM    389  O   ASN L  53      23.546  25.015  51.901  1.00 45.60           O  
ATOM    390  N   LYS L  54      22.121  25.042  50.155  1.00 40.33           N  
ATOM    391  CA  LYS L  54      21.289  24.122  50.872  0.88 44.09           C  
ATOM    392  CB  LYS L  54      19.792  24.423  50.712  0.88 41.68           C  
ATOM    393  CG  LYS L  54      19.406  25.827  51.189  0.88 45.61           C  
ATOM    394  CD  LYS L  54      19.731  26.108  52.659  0.86 43.04           C  
ATOM    395  CE  LYS L  54      18.577  25.804  53.617  1.00  0.00           C  
ATOM    396  NZ  LYS L  54      18.492  24.349  53.869  1.00  0.00           N1+
ATOM    397  C   LYS L  54      21.564  22.712  50.449  1.00 42.01           C  
ATOM    398  O   LYS L  54      21.903  22.442  49.297  1.00 41.57           O  
ATOM    399  N   ARG L  55      21.428  21.767  51.406  1.00 47.88           N  
ATOM    400  CA  ARG L  55      21.686  20.380  51.129  1.00 49.02           C  
ATOM    401  CB  ARG L  55      22.591  19.684  52.163  1.00 49.02           C  
ATOM    402  CG  ARG L  55      23.988  20.283  52.311  1.00 51.17           C  
ATOM    403  CD  ARG L  55      24.925  19.422  53.164  1.00 55.81           C  
ATOM    404  NE  ARG L  55      24.225  19.121  54.446  1.00 55.12           N  
ATOM    405  CZ  ARG L  55      24.285  19.988  55.497  1.00 62.16           C  
ATOM    406  NH1 ARG L  55      24.980  21.157  55.386  1.00 52.70           N1+
ATOM    407  NH2 ARG L  55      23.640  19.689  56.663  1.00 61.81           N  
ATOM    408  C   ARG L  55      20.385  19.640  51.183  1.00 51.27           C  
ATOM    409  O   ARG L  55      19.545  19.877  52.050  1.00 53.93           O  
ATOM    410  N   PRO L  56      20.209  18.740  50.252  1.00 51.25           N  
ATOM    411  CA  PRO L  56      19.030  17.918  50.234  1.00 50.61           C  
ATOM    412  CD  PRO L  56      20.752  18.938  48.918  1.00 46.72           C  
ATOM    413  CB  PRO L  56      18.988  17.271  48.854  1.00 43.58           C  
ATOM    414  CG  PRO L  56      19.757  18.259  47.963  1.00 42.02           C  
ATOM    415  C   PRO L  56      19.154  16.919  51.336  1.00 53.82           C  
ATOM    416  O   PRO L  56      20.263  16.713  51.827  1.00 53.35           O  
ATOM    417  N   SER L  57      18.040  16.293  51.755  1.00 57.90           N  
ATOM    418  CA  SER L  57      18.153  15.344  52.818  0.91 57.71           C  
ATOM    419  CB  SER L  57      16.799  14.838  53.345  0.91 61.65           C  
ATOM    420  OG  SER L  57      16.080  15.910  53.940  0.91 64.06           O  
ATOM    421  C   SER L  57      18.921  14.169  52.306  1.00 54.93           C  
ATOM    422  O   SER L  57      18.779  13.772  51.150  1.00 55.73           O  
ATOM    423  N   GLY L  58      19.765  13.585  53.177  1.00 56.78           N  
ATOM    424  CA  GLY L  58      20.535  12.432  52.811  1.00 58.58           C  
ATOM    425  C   GLY L  58      21.952  12.828  52.529  1.00 51.53           C  
ATOM    426  O   GLY L  58      22.837  11.974  52.518  1.00 53.39           O  
ATOM    427  N   THR L  59      22.222  14.128  52.294  1.00 50.97           N  
ATOM    428  CA  THR L  59      23.578  14.530  52.025  1.00 53.57           C  
ATOM    429  CB  THR L  59      23.671  15.737  51.137  1.00 40.84           C  
ATOM    430  OG1 THR L  59      23.072  16.857  51.771  1.00  0.00           O  
ATOM    431  CG2 THR L  59      22.948  15.427  49.816  1.00 34.25           C  
ATOM    432  C   THR L  59      24.218  14.883  53.332  1.00 53.48           C  
ATOM    433  O   THR L  59      23.618  15.565  54.159  1.00 53.65           O  
ATOM    434  N   PRO L  60      25.436  14.446  53.524  1.00 46.39           N  
ATOM    435  CA  PRO L  60      26.115  14.691  54.770  1.00 43.26           C  
ATOM    436  CD  PRO L  60      25.884  13.209  52.900  1.00 46.50           C  
ATOM    437  CB  PRO L  60      27.314  13.746  54.787  1.00 52.77           C  
ATOM    438  CG  PRO L  60      26.872  12.575  53.892  1.00 55.79           C  
ATOM    439  C   PRO L  60      26.512  16.127  54.934  1.00 51.61           C  
ATOM    440  O   PRO L  60      26.694  16.824  53.939  1.00 48.22           O  
ATOM    441  N   ASP L  61      26.682  16.564  56.196  1.00 60.50           N  
ATOM    442  CA  ASP L  61      27.033  17.909  56.558  1.00 54.73           C  
ATOM    443  CB  ASP L  61      26.911  18.199  58.068  1.00 61.08           C  
ATOM    444  CG  ASP L  61      27.830  17.288  58.864  1.00 72.16           C  
ATOM    445  OD1 ASP L  61      28.295  16.261  58.298  1.00 75.08           O  
ATOM    446  OD2 ASP L  61      28.071  17.602  60.059  1.00 75.35           O1-
ATOM    447  C   ASP L  61      28.422  18.219  56.086  1.00 52.54           C  
ATOM    448  O   ASP L  61      28.820  19.383  56.031  1.00 57.05           O  
ATOM    449  N   ARG L  62      29.206  17.180  55.749  1.00 48.60           N  
ATOM    450  CA  ARG L  62      30.565  17.339  55.313  1.00 45.59           C  
ATOM    451  CB  ARG L  62      31.218  16.003  54.913  1.00 53.49           C  
ATOM    452  CG  ARG L  62      31.289  14.981  56.050  1.00 50.98           C  
ATOM    453  CD  ARG L  62      31.981  13.672  55.658  1.00 48.08           C  
ATOM    454  NE  ARG L  62      31.184  13.046  54.566  1.00 54.22           N  
ATOM    455  CZ  ARG L  62      31.826  12.545  53.471  1.00 53.13           C  
ATOM    456  NH1 ARG L  62      33.186  12.615  53.400  1.00 46.21           N1+
ATOM    457  NH2 ARG L  62      31.121  11.985  52.446  1.00 47.88           N  
ATOM    458  C   ARG L  62      30.574  18.210  54.091  1.00 47.07           C  
ATOM    459  O   ARG L  62      31.534  18.948  53.864  1.00 47.14           O  
ATOM    460  N   PHE L  63      29.521  18.114  53.252  1.00 42.96           N  
ATOM    461  CA  PHE L  63      29.457  18.886  52.042  1.00 40.35           C  
ATOM    462  CB  PHE L  63      28.588  18.218  50.966  1.00 42.10           C  
ATOM    463  CG  PHE L  63      29.241  16.927  50.603  1.00 47.97           C  
ATOM    464  CD1 PHE L  63      30.181  16.875  49.600  1.00 42.88           C  
ATOM    465  CD2 PHE L  63      28.918  15.768  51.273  1.00 50.73           C  
ATOM    466  CE1 PHE L  63      30.783  15.685  49.266  1.00 45.16           C  
ATOM    467  CE2 PHE L  63      29.518  14.575  50.944  1.00 47.79           C  
ATOM    468  CZ  PHE L  63      30.452  14.532  49.937  1.00 44.68           C  
ATOM    469  C   PHE L  63      28.854  20.231  52.339  1.00 43.85           C  
ATOM    470  O   PHE L  63      27.860  20.341  53.053  1.00 42.05           O  
ATOM    471  N   SER L  64      29.458  21.303  51.777  1.00 40.82           N  
ATOM    472  CA  SER L  64      28.964  22.628  52.030  1.00 45.63           C  
ATOM    473  CB  SER L  64      29.733  23.324  53.166  1.00 61.73           C  
ATOM    474  OG  SER L  64      29.214  24.622  53.402  1.00 65.90           O  
ATOM    475  C   SER L  64      29.141  23.437  50.776  1.00 42.34           C  
ATOM    476  O   SER L  64      30.024  23.157  49.968  1.00 43.77           O  
ATOM    477  N   GLY L  65      28.297  24.477  50.583  1.00 39.24           N  
ATOM    478  CA  GLY L  65      28.411  25.281  49.397  1.00 39.00           C  
ATOM    479  C   GLY L  65      28.435  26.726  49.791  1.00 41.50           C  
ATOM    480  O   GLY L  65      27.908  27.107  50.836  1.00 44.86           O  
ATOM    481  N   SER L  66      29.060  27.570  48.940  1.00 38.96           N  
ATOM    482  CA  SER L  66      29.151  28.980  49.203  1.00 48.01           C  
ATOM    483  CB  SER L  66      30.473  29.414  49.859  1.00 48.05           C  
ATOM    484  OG  SER L  66      30.592  28.870  51.163  1.00 49.65           O  
ATOM    485  C   SER L  66      29.135  29.693  47.892  1.00 45.67           C  
ATOM    486  O   SER L  66      29.422  29.111  46.847  1.00 41.48           O  
ATOM    487  N   LYS L  67      28.787  30.994  47.921  1.00 58.92           N  
ATOM    488  CA  LYS L  67      28.772  31.779  46.720  1.00 58.23           C  
ATOM    489  CB  LYS L  67      27.358  31.976  46.151  1.00 45.94           C  
ATOM    490  CG  LYS L  67      27.321  32.809  44.870  1.00 52.33           C  
ATOM    491  CD  LYS L  67      25.939  32.867  44.219  1.00 51.03           C  
ATOM    492  CE  LYS L  67      25.078  34.024  44.729  1.00 53.42           C  
ATOM    493  NZ  LYS L  67      24.877  33.893  46.189  1.00 56.21           N1+
ATOM    494  C   LYS L  67      29.281  33.142  47.061  1.00 58.20           C  
ATOM    495  O   LYS L  67      28.896  33.715  48.081  1.00 61.69           O  
ATOM    496  N   SER L  68      30.182  33.693  46.223  1.00 48.99           N  
ATOM    497  CA  SER L  68      30.645  35.031  46.446  1.00 56.92           C  
ATOM    498  CB  SER L  68      31.973  35.093  47.218  1.00 59.96           C  
ATOM    499  OG  SER L  68      32.367  36.445  47.399  1.00 59.19           O  
ATOM    500  C   SER L  68      30.890  35.643  45.104  1.00 55.60           C  
ATOM    501  O   SER L  68      31.677  35.131  44.310  1.00 53.43           O  
ATOM    502  N   GLY L  69      30.222  36.774  44.816  1.00 56.61           N  
ATOM    503  CA  GLY L  69      30.437  37.446  43.569  1.00 56.78           C  
ATOM    504  C   GLY L  69      30.084  36.527  42.437  1.00 56.51           C  
ATOM    505  O   GLY L  69      29.019  35.913  42.410  1.00 56.61           O  
ATOM    506  N   THR L  70      30.995  36.475  41.447  1.00 55.46           N  
ATOM    507  CA  THR L  70      30.929  35.726  40.222  1.00 52.84           C  
ATOM    508  CB  THR L  70      31.897  36.216  39.182  1.00 47.79           C  
ATOM    509  OG1 THR L  70      33.235  36.063  39.633  1.00 45.59           O  
ATOM    510  CG2 THR L  70      31.601  37.698  38.897  1.00 47.55           C  
ATOM    511  C   THR L  70      31.195  34.262  40.429  1.00 52.11           C  
ATOM    512  O   THR L  70      30.938  33.466  39.527  1.00 49.77           O  
ATOM    513  N   SER L  71      31.803  33.859  41.563  1.00 52.37           N  
ATOM    514  CA  SER L  71      32.148  32.467  41.681  1.00 55.13           C  
ATOM    515  CB  SER L  71      33.654  32.226  41.875  1.00 46.12           C  
ATOM    516  OG  SER L  71      34.371  32.660  40.729  1.00 52.42           O  
ATOM    517  C   SER L  71      31.455  31.818  42.842  1.00 50.87           C  
ATOM    518  O   SER L  71      30.895  32.481  43.715  1.00 51.66           O  
ATOM    519  N   ALA L  72      31.461  30.463  42.840  1.00 36.17           N  
ATOM    520  CA  ALA L  72      30.870  29.664  43.878  1.00 39.19           C  
ATOM    521  CB  ALA L  72      29.560  28.977  43.455  1.00 46.76           C  
ATOM    522  C   ALA L  72      31.851  28.577  44.208  1.00 37.84           C  
ATOM    523  O   ALA L  72      32.694  28.228  43.383  1.00 37.95           O  
ATOM    524  N   THR L  73      31.791  28.029  45.443  1.00 39.11           N  
ATOM    525  CA  THR L  73      32.728  27.003  45.813  1.00 40.22           C  
ATOM    526  CB  THR L  73      33.823  27.491  46.719  1.00 41.86           C  
ATOM    527  OG1 THR L  73      33.263  28.088  47.878  1.00 59.63           O  
ATOM    528  CG2 THR L  73      34.701  28.498  45.967  1.00 44.50           C  
ATOM    529  C   THR L  73      32.033  25.899  46.547  1.00 43.77           C  
ATOM    530  O   THR L  73      31.101  26.122  47.318  1.00 39.68           O  
ATOM    531  N   LEU L  74      32.495  24.655  46.308  1.00 45.96           N  
ATOM    532  CA  LEU L  74      31.995  23.496  46.990  1.00 39.42           C  
ATOM    533  CB  LEU L  74      31.714  22.323  46.037  1.00 35.16           C  
ATOM    534  CG  LEU L  74      31.180  21.059  46.731  1.00 37.33           C  
ATOM    535  CD1 LEU L  74      29.829  21.323  47.410  1.00 31.54           C  
ATOM    536  CD2 LEU L  74      31.138  19.872  45.756  1.00 29.97           C  
ATOM    537  C   LEU L  74      33.073  23.064  47.940  1.00 44.33           C  
ATOM    538  O   LEU L  74      34.241  22.997  47.562  1.00 46.73           O  
ATOM    539  N   VAL L  75      32.715  22.776  49.210  1.00 42.32           N  
ATOM    540  CA  VAL L  75      33.726  22.380  50.154  1.00 40.51           C  
ATOM    541  CB  VAL L  75      33.855  23.313  51.323  1.00 47.61           C  
ATOM    542  CG1 VAL L  75      34.291  24.695  50.806  1.00  0.00           C  
ATOM    543  CG2 VAL L  75      32.526  23.317  52.096  1.00  0.00           C  
ATOM    544  C   VAL L  75      33.377  21.032  50.706  1.00 45.82           C  
ATOM    545  O   VAL L  75      32.219  20.750  51.012  1.00 47.73           O  
ATOM    546  N   ILE L  76      34.393  20.154  50.834  1.00 38.85           N  
ATOM    547  CA  ILE L  76      34.188  18.837  51.366  1.00 40.69           C  
ATOM    548  CB  ILE L  76      34.445  17.761  50.351  1.00 40.06           C  
ATOM    549  CG1 ILE L  76      33.532  17.966  49.131  1.00 38.73           C  
ATOM    550  CG2 ILE L  76      34.260  16.391  51.028  1.00 42.56           C  
ATOM    551  CD1 ILE L  76      33.948  17.143  47.914  1.00 37.51           C  
ATOM    552  C   ILE L  76      35.162  18.638  52.488  1.00 43.55           C  
ATOM    553  O   ILE L  76      36.364  18.849  52.329  1.00 43.89           O  
ATOM    554  N   THR L  77      34.670  18.207  53.666  1.00 51.77           N  
ATOM    555  CA  THR L  77      35.559  18.011  54.777  0.87 56.19           C  
ATOM    556  CB  THR L  77      35.153  18.764  56.011  0.87 53.40           C  
ATOM    557  OG1 THR L  77      33.894  18.300  56.474  1.00 55.80           O  
ATOM    558  CG2 THR L  77      35.073  20.262  55.674  1.00 63.18           C  
ATOM    559  C   THR L  77      35.537  16.557  55.129  1.00 51.49           C  
ATOM    560  O   THR L  77      34.609  15.836  54.767  1.00 52.28           O  
ATOM    561  N   GLY L  78      36.594  16.075  55.814  1.00 47.82           N  
ATOM    562  CA  GLY L  78      36.616  14.703  56.233  1.00 46.60           C  
ATOM    563  C   GLY L  78      36.559  13.848  55.009  1.00 45.93           C  
ATOM    564  O   GLY L  78      35.830  12.860  54.964  1.00 48.10           O  
ATOM    565  N   LEU L  79      37.366  14.199  53.994  1.00 45.92           N  
ATOM    566  CA  LEU L  79      37.341  13.538  52.722  1.00 47.94           C  
ATOM    567  CB  LEU L  79      38.445  14.066  51.785  1.00 48.66           C  
ATOM    568  CG  LEU L  79      38.502  13.424  50.387  1.00 41.77           C  
ATOM    569  CD1 LEU L  79      37.227  13.709  49.582  1.00 38.98           C  
ATOM    570  CD2 LEU L  79      39.773  13.860  49.639  1.00 47.30           C  
ATOM    571  C   LEU L  79      37.515  12.064  52.906  1.00 45.37           C  
ATOM    572  O   LEU L  79      38.386  11.606  53.640  1.00 39.54           O  
ATOM    573  N   GLN L  80      36.653  11.286  52.214  1.00 55.14           N  
ATOM    574  CA  GLN L  80      36.651   9.854  52.310  1.00 57.92           C  
ATOM    575  CB  GLN L  80      35.295   9.296  52.770  1.00 64.20           C  
ATOM    576  CG  GLN L  80      34.868   9.801  54.151  1.00 65.87           C  
ATOM    577  CD  GLN L  80      33.496   9.222  54.458  1.00 68.11           C  
ATOM    578  OE1 GLN L  80      32.925   8.490  53.650  1.00 64.32           O  
ATOM    579  NE2 GLN L  80      32.944   9.562  55.653  1.00 67.06           N  
ATOM    580  C   GLN L  80      36.906   9.300  50.940  1.00 48.25           C  
ATOM    581  O   GLN L  80      36.762   9.991  49.933  1.00 53.92           O  
ATOM    582  N   THR L  81      37.283   8.010  50.875  1.00 56.93           N  
ATOM    583  CA  THR L  81      37.597   7.356  49.636  1.00 53.24           C  
ATOM    584  CB  THR L  81      38.046   5.938  49.825  1.00 58.27           C  
ATOM    585  OG1 THR L  81      37.010   5.169  50.420  1.00 61.15           O  
ATOM    586  CG2 THR L  81      39.297   5.936  50.720  1.00 64.56           C  
ATOM    587  C   THR L  81      36.372   7.335  48.772  1.00 51.90           C  
ATOM    588  O   THR L  81      36.462   7.430  47.549  1.00 50.51           O  
ATOM    589  N   GLY L  82      35.191   7.215  49.400  1.00 50.55           N  
ATOM    590  CA  GLY L  82      33.926   7.116  48.727  1.00 48.41           C  
ATOM    591  C   GLY L  82      33.659   8.350  47.918  1.00 51.92           C  
ATOM    592  O   GLY L  82      32.912   8.302  46.942  1.00 48.98           O  
ATOM    593  N   ASP L  83      34.221   9.496  48.345  1.00 49.37           N  
ATOM    594  CA  ASP L  83      34.020  10.797  47.767  1.00 44.68           C  
ATOM    595  CB  ASP L  83      34.647  11.919  48.610  1.00 52.21           C  
ATOM    596  CG  ASP L  83      33.836  12.042  49.894  1.00 58.04           C  
ATOM    597  OD1 ASP L  83      32.712  11.476  49.944  1.00 56.20           O  
ATOM    598  OD2 ASP L  83      34.329  12.708  50.843  1.00 57.16           O1-
ATOM    599  C   ASP L  83      34.579  10.896  46.375  1.00 48.80           C  
ATOM    600  O   ASP L  83      34.237  11.827  45.647  1.00 48.76           O  
ATOM    601  N   GLU L  84      35.506  10.001  45.979  1.00 46.66           N  
ATOM    602  CA  GLU L  84      36.069  10.106  44.661  1.00 46.53           C  
ATOM    603  CB  GLU L  84      37.054   8.966  44.348  1.00 54.58           C  
ATOM    604  CG  GLU L  84      37.855   9.157  43.061  1.00 61.65           C  
ATOM    605  CD  GLU L  84      38.943   8.092  43.038  1.00 65.10           C  
ATOM    606  OE1 GLU L  84      39.543   7.845  44.117  1.00 57.88           O  
ATOM    607  OE2 GLU L  84      39.188   7.509  41.948  1.00 67.46           O1-
ATOM    608  C   GLU L  84      34.952  10.083  43.661  1.00 45.55           C  
ATOM    609  O   GLU L  84      34.131   9.167  43.649  1.00 43.87           O  
ATOM    610  N   ALA L  85      34.894  11.124  42.800  1.00 39.65           N  
ATOM    611  CA  ALA L  85      33.852  11.230  41.817  1.00 40.83           C  
ATOM    612  CB  ALA L  85      32.438  11.269  42.425  1.00 48.47           C  
ATOM    613  C   ALA L  85      34.062  12.516  41.073  1.00 44.14           C  
ATOM    614  O   ALA L  85      35.019  13.249  41.328  1.00 38.85           O  
ATOM    615  N   ASP L  86      33.182  12.802  40.094  1.00 42.52           N  
ATOM    616  CA  ASP L  86      33.276  14.017  39.334  1.00 43.18           C  
ATOM    617  CB  ASP L  86      32.998  13.826  37.833  1.00 38.24           C  
ATOM    618  CG  ASP L  86      34.111  12.962  37.251  1.00 36.84           C  
ATOM    619  OD1 ASP L  86      34.818  12.292  38.049  1.00 38.02           O  
ATOM    620  OD2 ASP L  86      34.273  12.963  36.003  1.00 38.96           O1-
ATOM    621  C   ASP L  86      32.239  14.958  39.877  1.00 41.39           C  
ATOM    622  O   ASP L  86      31.123  14.539  40.179  1.00 44.31           O  
ATOM    623  N   TYR L  87      32.584  16.258  40.030  1.00 40.99           N  
ATOM    624  CA  TYR L  87      31.638  17.193  40.580  1.00 38.18           C  
ATOM    625  CB  TYR L  87      32.121  17.876  41.873  1.00 34.94           C  
ATOM    626  CG  TYR L  87      32.219  16.842  42.944  1.00 40.93           C  
ATOM    627  CD1 TYR L  87      33.355  16.080  43.093  1.00 41.96           C  
ATOM    628  CD2 TYR L  87      31.169  16.629  43.806  1.00 38.40           C  
ATOM    629  CE1 TYR L  87      33.445  15.130  44.083  1.00 37.18           C  
ATOM    630  CE2 TYR L  87      31.252  15.680  44.797  1.00 38.25           C  
ATOM    631  CZ  TYR L  87      32.391  14.928  44.937  1.00 42.14           C  
ATOM    632  OH  TYR L  87      32.478  13.953  45.953  1.00 41.76           O  
ATOM    633  C   TYR L  87      31.366  18.277  39.575  1.00 38.49           C  
ATOM    634  O   TYR L  87      32.286  18.806  38.950  1.00 35.36           O  
ATOM    635  N   TYR L  88      30.072  18.641  39.404  1.00 36.04           N  
ATOM    636  CA  TYR L  88      29.684  19.626  38.425  1.00 34.03           C  
ATOM    637  CB  TYR L  88      28.730  19.075  37.346  1.00 32.08           C  
ATOM    638  CG  TYR L  88      29.373  18.001  36.531  1.00 35.53           C  
ATOM    639  CD1 TYR L  88      30.173  18.311  35.456  1.00 33.66           C  
ATOM    640  CD2 TYR L  88      29.157  16.676  36.834  1.00 31.81           C  
ATOM    641  CE1 TYR L  88      30.751  17.317  34.701  1.00 39.78           C  
ATOM    642  CE2 TYR L  88      29.731  15.677  36.083  1.00 41.25           C  
ATOM    643  CZ  TYR L  88      30.531  15.997  35.014  1.00 43.60           C  
ATOM    644  OH  TYR L  88      31.122  14.977  34.238  1.00 44.43           O  
ATOM    645  C   TYR L  88      28.895  20.723  39.088  1.00 32.83           C  
ATOM    646  O   TYR L  88      28.037  20.468  39.932  1.00 34.81           O  
ATOM    647  N   CYS L  89      29.167  21.989  38.699  1.00 38.40           N  
ATOM    648  CA  CYS L  89      28.419  23.118  39.185  1.00 41.03           C  
ATOM    649  CB  CYS L  89      29.297  24.358  39.498  1.00 38.95           C  
ATOM    650  SG  CYS L  89      30.360  24.856  38.102  1.00 54.34           S  
ATOM    651  C   CYS L  89      27.448  23.495  38.104  1.00 38.05           C  
ATOM    652  O   CYS L  89      27.735  23.329  36.919  1.00 36.83           O  
ATOM    653  N   GLY L  90      26.254  23.999  38.484  1.00 44.84           N  
ATOM    654  CA  GLY L  90      25.285  24.356  37.484  1.00 45.90           C  
ATOM    655  C   GLY L  90      24.505  25.554  37.940  1.00 47.51           C  
ATOM    656  O   GLY L  90      24.197  25.702  39.121  1.00 46.71           O  
ATOM    657  N   THR L  91      24.171  26.454  36.989  1.00 36.32           N  
ATOM    658  CA  THR L  91      23.387  27.623  37.291  1.00 43.36           C  
ATOM    659  CB  THR L  91      24.181  28.862  37.578  1.00 51.08           C  
ATOM    660  OG1 THR L  91      24.849  29.286  36.401  1.00 61.05           O  
ATOM    661  CG2 THR L  91      25.210  28.579  38.672  1.00 59.51           C  
ATOM    662  C   THR L  91      22.639  27.980  36.046  1.00 45.54           C  
ATOM    663  O   THR L  91      22.954  27.493  34.962  1.00 43.79           O  
ATOM    664  N   PRO L  92      21.721  28.914  36.198  1.00 30.12           N  
ATOM    665  CA  PRO L  92      21.043  29.486  35.052  1.00 30.69           C  
ATOM    666  CD  PRO L  92      20.822  28.785  37.336  1.00  0.00           C  
ATOM    667  CB  PRO L  92      19.682  29.965  35.554  1.00 31.57           C  
ATOM    668  CG  PRO L  92      19.418  29.096  36.794  1.00 31.39           C  
ATOM    669  C   PRO L  92      21.822  30.609  34.411  1.00 31.83           C  
ATOM    670  O   PRO L  92      22.546  31.320  35.114  1.00 31.78           O  
ATOM    671  N   ASP L  93      21.682  30.809  33.083  1.00 32.01           N  
ATOM    672  CA  ASP L  93      22.369  31.887  32.428  1.00 32.84           C  
ATOM    673  CB  ASP L  93      23.132  31.478  31.147  1.00 33.28           C  
ATOM    674  CG  ASP L  93      22.180  30.911  30.108  1.00 33.87           C  
ATOM    675  OD1 ASP L  93      20.945  31.032  30.305  1.00 33.04           O  
ATOM    676  OD2 ASP L  93      22.685  30.340  29.102  1.00 34.60           O1-
ATOM    677  C   ASP L  93      21.417  33.015  32.151  1.00 34.14           C  
ATOM    678  O   ASP L  93      20.313  33.067  32.687  1.00 33.59           O  
ATOM    679  N   ARG L  94      21.852  33.945  31.277  1.00 33.90           N  
ATOM    680  CA  ARG L  94      21.168  35.164  30.942  1.00 34.37           C  
ATOM    681  CB  ARG L  94      21.916  35.921  29.830  1.00 47.06           C  
ATOM    682  CG  ARG L  94      23.430  36.012  30.050  1.00 61.52           C  
ATOM    683  CD  ARG L  94      24.169  34.680  29.841  1.00 64.90           C  
ATOM    684  NE  ARG L  94      24.065  34.328  28.395  1.00  0.00           N  
ATOM    685  CZ  ARG L  94      24.957  34.847  27.498  1.00  0.00           C  
ATOM    686  NH1 ARG L  94      25.916  35.719  27.919  1.00  0.00           N1+
ATOM    687  NH2 ARG L  94      24.884  34.492  26.180  1.00  0.00           N  
ATOM    688  C   ARG L  94      19.820  34.831  30.384  1.00 34.46           C  
ATOM    689  O   ARG L  94      18.820  35.476  30.706  1.00 35.09           O  
ATOM    690  N   SER L  95      19.770  33.829  29.490  1.00 35.68           N  
ATOM    691  CA  SER L  95      18.538  33.418  28.885  1.00 35.65           C  
ATOM    692  CB  SER L  95      18.718  32.723  27.520  1.00 36.22           C  
ATOM    693  OG  SER L  95      19.494  31.542  27.639  1.00 19.17           O  
ATOM    694  C   SER L  95      17.787  32.532  29.832  1.00 35.94           C  
ATOM    695  O   SER L  95      16.708  32.039  29.505  1.00 36.13           O  
ATOM    696  N   LEU L  96      18.337  32.331  31.046  1.00 34.63           N  
ATOM    697  CA  LEU L  96      17.750  31.473  32.037  1.00 34.77           C  
ATOM    698  CB  LEU L  96      16.357  31.914  32.520  1.00 35.54           C  
ATOM    699  CG  LEU L  96      16.427  33.202  33.366  1.00 17.95           C  
ATOM    700  CD1 LEU L  96      16.857  34.413  32.525  1.00 19.46           C  
ATOM    701  CD2 LEU L  96      15.135  33.444  34.150  1.00 19.16           C  
ATOM    702  C   LEU L  96      17.721  30.063  31.547  1.00 34.54           C  
ATOM    703  O   LEU L  96      16.795  29.300  31.843  1.00 34.15           O  
ATOM    704  N   SER L  97      18.744  29.692  30.753  1.00 33.63           N  
ATOM    705  CA  SER L  97      18.939  28.336  30.328  1.00 32.96           C  
ATOM    706  CB  SER L  97      19.518  28.186  28.914  1.00 33.32           C  
ATOM    707  OG  SER L  97      19.672  26.809  28.609  1.00  0.00           O  
ATOM    708  C   SER L  97      19.947  27.768  31.271  1.00 32.92           C  
ATOM    709  O   SER L  97      20.685  28.504  31.924  1.00 32.60           O  
ATOM    710  N   VAL L  98      20.012  26.432  31.369  1.00 32.12           N  
ATOM    711  CA  VAL L  98      20.919  25.886  32.323  1.00 31.45           C  
ATOM    712  CB  VAL L  98      20.456  24.572  32.881  1.00 32.13           C  
ATOM    713  CG1 VAL L  98      21.539  24.032  33.827  1.00 58.88           C  
ATOM    714  CG2 VAL L  98      19.091  24.779  33.562  1.00 36.38           C  
ATOM    715  C   VAL L  98      22.251  25.665  31.685  1.00 31.45           C  
ATOM    716  O   VAL L  98      22.366  25.027  30.640  1.00 31.89           O  
ATOM    717  N   VAL L  99      23.291  26.238  32.318  1.00 32.29           N  
ATOM    718  CA  VAL L  99      24.684  25.978  32.017  1.00 37.74           C  
ATOM    719  CB  VAL L  99      25.487  27.248  31.931  1.00 43.74           C  
ATOM    720  CG1 VAL L  99      26.951  26.907  31.620  1.00 41.34           C  
ATOM    721  CG2 VAL L  99      24.825  28.182  30.908  1.00 54.17           C  
ATOM    722  C   VAL L  99      25.361  25.128  33.065  1.00 33.53           C  
ATOM    723  O   VAL L  99      25.024  25.180  34.247  1.00 36.78           O  
ATOM    724  N   PHE L 100      26.372  24.328  32.638  1.00 45.53           N  
ATOM    725  CA  PHE L 100      27.117  23.496  33.549  1.00 35.94           C  
ATOM    726  CB  PHE L 100      26.981  21.978  33.305  1.00 34.81           C  
ATOM    727  CG  PHE L 100      25.594  21.518  33.602  1.00 36.38           C  
ATOM    728  CD1 PHE L 100      25.221  21.182  34.882  1.00 37.45           C  
ATOM    729  CD2 PHE L 100      24.662  21.416  32.598  1.00 36.10           C  
ATOM    730  CE1 PHE L 100      23.942  20.754  35.153  1.00 39.19           C  
ATOM    731  CE2 PHE L 100      23.383  20.988  32.869  1.00 35.74           C  
ATOM    732  CZ  PHE L 100      23.016  20.653  34.147  1.00 37.90           C  
ATOM    733  C   PHE L 100      28.583  23.787  33.401  1.00 40.00           C  
ATOM    734  O   PHE L 100      29.048  24.237  32.353  1.00 42.93           O  
ATOM    735  N   GLY L 101      29.354  23.536  34.481  1.00 43.48           N  
ATOM    736  CA  GLY L 101      30.779  23.708  34.449  1.00 42.80           C  
ATOM    737  C   GLY L 101      31.344  22.483  33.797  1.00 48.18           C  
ATOM    738  O   GLY L 101      30.630  21.513  33.553  1.00 44.20           O  
ATOM    739  N   GLY L 102      32.660  22.505  33.512  1.00 47.58           N  
ATOM    740  CA  GLY L 102      33.366  21.439  32.854  1.00 43.67           C  
ATOM    741  C   GLY L 102      33.376  20.209  33.707  1.00 41.05           C  
ATOM    742  O   GLY L 102      33.401  19.093  33.191  1.00 44.33           O  
ATOM    743  N   GLY L 103      33.422  20.380  35.040  1.00 47.96           N  
ATOM    744  CA  GLY L 103      33.446  19.254  35.929  1.00 37.13           C  
ATOM    745  C   GLY L 103      34.842  19.096  36.436  1.00 47.19           C  
ATOM    746  O   GLY L 103      35.810  19.380  35.731  1.00 44.83           O  
ATOM    747  N   THR L 104      34.969  18.633  37.697  1.00 37.31           N  
ATOM    748  CA  THR L 104      36.262  18.436  38.273  1.00 42.09           C  
ATOM    749  CB  THR L 104      36.546  19.377  39.407  1.00 31.16           C  
ATOM    750  OG1 THR L 104      37.932  19.389  39.703  1.00 39.45           O  
ATOM    751  CG2 THR L 104      35.750  18.934  40.643  1.00 32.76           C  
ATOM    752  C   THR L 104      36.314  17.029  38.784  1.00 42.17           C  
ATOM    753  O   THR L 104      35.361  16.527  39.380  1.00 41.89           O  
ATOM    754  N   LYS L 105      37.450  16.349  38.556  1.00 34.04           N  
ATOM    755  CA  LYS L 105      37.593  14.980  38.949  1.00 38.20           C  
ATOM    756  CB  LYS L 105      38.433  14.224  37.903  1.00 35.70           C  
ATOM    757  CG  LYS L 105      38.149  12.730  37.768  1.00 49.07           C  
ATOM    758  CD  LYS L 105      38.526  11.869  38.964  1.00 46.67           C  
ATOM    759  CE  LYS L 105      38.180  10.401  38.731  1.00 45.97           C  
ATOM    760  NZ  LYS L 105      38.860   9.555  39.726  1.00 47.80           N1+
ATOM    761  C   LYS L 105      38.325  15.005  40.258  1.00 41.57           C  
ATOM    762  O   LYS L 105      39.455  15.483  40.337  1.00 40.04           O  
ATOM    763  N   VAL L 106      37.686  14.500  41.332  1.00 39.65           N  
ATOM    764  CA  VAL L 106      38.306  14.525  42.626  1.00 43.84           C  
ATOM    765  CB  VAL L 106      37.334  14.795  43.738  1.00 41.76           C  
ATOM    766  CG1 VAL L 106      38.082  14.695  45.078  1.00  0.00           C  
ATOM    767  CG2 VAL L 106      36.674  16.161  43.490  1.00  0.00           C  
ATOM    768  C   VAL L 106      38.895  13.176  42.869  1.00 46.62           C  
ATOM    769  O   VAL L 106      38.212  12.157  42.782  1.00 46.75           O  
ATOM    770  N   THR L 107      40.203  13.136  43.182  1.00 45.33           N  
ATOM    771  CA  THR L 107      40.822  11.867  43.418  1.00 52.29           C  
ATOM    772  CB  THR L 107      41.925  11.580  42.438  1.00 43.96           C  
ATOM    773  OG1 THR L 107      42.331  10.224  42.513  1.00 47.83           O  
ATOM    774  CG2 THR L 107      43.104  12.511  42.734  1.00 43.04           C  
ATOM    775  C   THR L 107      41.374  11.882  44.810  1.00 51.24           C  
ATOM    776  O   THR L 107      41.937  12.877  45.262  1.00 47.01           O  
ATOM    777  N   VAL L 108      41.195  10.766  45.544  1.00 40.22           N  
ATOM    778  CA  VAL L 108      41.686  10.699  46.888  1.00 44.73           C  
ATOM    779  CB  VAL L 108      40.732  10.044  47.846  1.00 51.45           C  
ATOM    780  CG1 VAL L 108      39.474  10.919  47.960  1.00 51.13           C  
ATOM    781  CG2 VAL L 108      40.445   8.615  47.360  1.00 43.72           C  
ATOM    782  C   VAL L 108      42.928   9.879  46.857  1.00 52.82           C  
ATOM    783  O   VAL L 108      42.961   8.788  46.288  1.00 47.30           O  
ATOM    784  N   LEU L 109      44.002  10.407  47.470  1.00 53.71           N  
ATOM    785  CA  LEU L 109      45.260   9.723  47.459  1.00 52.12           C  
ATOM    786  CB  LEU L 109      46.431  10.630  47.874  1.00 52.18           C  
ATOM    787  CG  LEU L 109      46.706  11.751  46.855  1.00 55.50           C  
ATOM    788  CD1 LEU L 109      47.874  12.640  47.298  1.00 48.86           C  
ATOM    789  CD2 LEU L 109      46.921  11.175  45.447  1.00 55.28           C  
ATOM    790  C   LEU L 109      45.183   8.561  48.394  1.00 49.99           C  
ATOM    791  O   LEU L 109      44.569   8.632  49.455  1.00 53.27           O  
ATOM    792  N   GLY L 110      45.814   7.437  48.008  1.00 62.60           N  
ATOM    793  CA  GLY L 110      45.774   6.268  48.835  1.00 55.87           C  
ATOM    794  C   GLY L 110      47.014   6.262  49.720  1.00 61.13           C  
ATOM    795  O   GLY L 110      46.900   5.840  50.905  1.00 73.94           O  
ATOM    796  OXT GLY L 110      48.095   6.674  49.221  1.00  0.00           O1-
TER     797      GLY L 110 
ATOM    798  N   GLN H 111       8.376   7.570  46.755  1.00 39.76           N1+
ATOM    799  CA  GLN H 111       9.676   7.342  46.086  1.00 51.51           C  
ATOM    800  CB  GLN H 111      10.086   5.866  46.207  1.00 65.65           C  
ATOM    801  CG  GLN H 111      11.426   5.556  45.536  1.00 78.26           C  
ATOM    802  CD  GLN H 111      11.718   4.075  45.720  1.00 78.54           C  
ATOM    803  OE1 GLN H 111      11.058   3.391  46.499  1.00110.07           O  
ATOM    804  NE2 GLN H 111      12.731   3.561  44.971  1.00110.34           N  
ATOM    805  C   GLN H 111       9.610   7.682  44.635  1.00 53.96           C  
ATOM    806  O   GLN H 111       8.960   6.997  43.848  1.00 58.36           O  
ATOM    807  N   VAL H 112      10.304   8.765  44.248  1.00 56.31           N  
ATOM    808  CA  VAL H 112      10.285   9.187  42.881  1.00 58.61           C  
ATOM    809  CB  VAL H 112      10.774  10.595  42.705  1.00 44.17           C  
ATOM    810  CG1 VAL H 112      10.824  10.908  41.203  1.00 31.49           C  
ATOM    811  CG2 VAL H 112       9.871  11.541  43.518  1.00 43.16           C  
ATOM    812  C   VAL H 112      11.200   8.291  42.103  1.00 55.29           C  
ATOM    813  O   VAL H 112      12.331   8.033  42.512  1.00 52.11           O  
ATOM    814  N   GLN H 113      10.728   7.784  40.947  1.00 51.31           N  
ATOM    815  CA  GLN H 113      11.578   6.932  40.163  0.90 49.50           C  
ATOM    816  CB  GLN H 113      11.196   5.445  40.235  0.90 53.48           C  
ATOM    817  CG  GLN H 113      11.464   4.814  41.600  0.90 61.45           C  
ATOM    818  CD  GLN H 113      11.015   3.362  41.537  0.90 67.86           C  
ATOM    819  OE1 GLN H 113       9.828   3.063  41.667  0.90 63.83           O  
ATOM    820  NE2 GLN H 113      11.985   2.434  41.331  0.90 68.94           N  
ATOM    821  C   GLN H 113      11.474   7.323  38.724  1.00 55.24           C  
ATOM    822  O   GLN H 113      10.401   7.678  38.242  1.00 49.75           O  
ATOM    823  N   LEU H 114      12.617   7.279  38.007  1.00 52.01           N  
ATOM    824  CA  LEU H 114      12.639   7.566  36.598  1.00 45.90           C  
ATOM    825  CB  LEU H 114      13.460   8.816  36.239  1.00 35.63           C  
ATOM    826  CG  LEU H 114      12.874  10.124  36.806  1.00 39.08           C  
ATOM    827  CD1 LEU H 114      13.733  11.337  36.416  1.00 36.20           C  
ATOM    828  CD2 LEU H 114      11.399  10.293  36.406  1.00 30.39           C  
ATOM    829  C   LEU H 114      13.294   6.400  35.919  1.00 47.40           C  
ATOM    830  O   LEU H 114      14.397   5.998  36.288  1.00 47.95           O  
ATOM    831  N   VAL H 115      12.629   5.818  34.895  1.00 41.78           N  
ATOM    832  CA  VAL H 115      13.201   4.694  34.202  1.00 45.27           C  
ATOM    833  CB  VAL H 115      12.372   3.447  34.304  1.00 39.66           C  
ATOM    834  CG1 VAL H 115      13.060   2.332  33.498  1.00 34.35           C  
ATOM    835  CG2 VAL H 115      12.168   3.113  35.791  1.00 38.64           C  
ATOM    836  C   VAL H 115      13.287   5.043  32.751  1.00 43.75           C  
ATOM    837  O   VAL H 115      12.325   5.530  32.161  1.00 43.85           O  
ATOM    838  N   GLN H 116      14.449   4.767  32.126  1.00 47.14           N  
ATOM    839  CA  GLN H 116      14.648   5.133  30.752  1.00 47.66           C  
ATOM    840  CB  GLN H 116      15.955   5.909  30.537  1.00 47.81           C  
ATOM    841  CG  GLN H 116      15.976   7.211  31.338  1.00 41.50           C  
ATOM    842  CD  GLN H 116      17.292   7.929  31.090  1.00 49.51           C  
ATOM    843  OE1 GLN H 116      18.029   8.242  32.019  1.00 50.01           O  
ATOM    844  NE2 GLN H 116      17.585   8.212  29.792  1.00 39.51           N  
ATOM    845  C   GLN H 116      14.697   3.903  29.901  1.00 42.67           C  
ATOM    846  O   GLN H 116      14.812   2.781  30.392  1.00 49.10           O  
ATOM    847  N   SER H 117      14.599   4.115  28.573  1.00 42.02           N  
ATOM    848  CA  SER H 117      14.593   3.085  27.574  1.00 41.38           C  
ATOM    849  CB  SER H 117      14.159   3.627  26.201  1.00 36.70           C  
ATOM    850  OG  SER H 117      14.172   2.593  25.232  1.00 40.00           O  
ATOM    851  C   SER H 117      15.982   2.532  27.439  1.00 41.32           C  
ATOM    852  O   SER H 117      16.941   3.094  27.964  1.00 42.11           O  
ATOM    853  N   GLY H 118      16.113   1.397  26.720  1.00 43.36           N  
ATOM    854  CA  GLY H 118      17.367   0.705  26.583  1.00 39.41           C  
ATOM    855  C   GLY H 118      18.270   1.419  25.623  1.00 43.95           C  
ATOM    856  O   GLY H 118      17.852   2.294  24.868  1.00 41.42           O  
ATOM    857  N   ALA H 119      19.558   1.013  25.623  1.00 42.12           N  
ATOM    858  CA  ALA H 119      20.574   1.630  24.815  1.00 42.39           C  
ATOM    859  CB  ALA H 119      21.995   1.125  25.124  1.00 22.71           C  
ATOM    860  C   ALA H 119      20.303   1.368  23.368  1.00 45.04           C  
ATOM    861  O   ALA H 119      19.719   0.346  23.007  1.00 41.95           O  
ATOM    862  N   GLU H 120      20.705   2.315  22.493  1.00 36.96           N  
ATOM    863  CA  GLU H 120      20.477   2.101  21.092  1.00 39.90           C  
ATOM    864  CB  GLU H 120      19.201   2.764  20.555  1.00 45.10           C  
ATOM    865  CG  GLU H 120      17.948   2.041  21.050  1.00 47.39           C  
ATOM    866  CD  GLU H 120      16.731   2.647  20.379  1.00 55.00           C  
ATOM    867  OE1 GLU H 120      16.801   3.843  19.991  1.00 55.63           O  
ATOM    868  OE2 GLU H 120      15.712   1.919  20.247  1.00 57.76           O1-
ATOM    869  C   GLU H 120      21.643   2.576  20.280  1.00 41.35           C  
ATOM    870  O   GLU H 120      22.435   3.406  20.719  1.00 40.62           O  
ATOM    871  N   VAL H 121      21.792   2.005  19.063  1.00 43.39           N  
ATOM    872  CA  VAL H 121      22.843   2.409  18.168  1.00 41.03           C  
ATOM    873  CB  VAL H 121      23.820   1.321  17.817  1.00 43.72           C  
ATOM    874  CG1 VAL H 121      24.562   0.880  19.088  1.00 43.00           C  
ATOM    875  CG2 VAL H 121      23.062   0.186  17.115  1.00 37.51           C  
ATOM    876  C   VAL H 121      22.196   2.850  16.888  1.00 44.40           C  
ATOM    877  O   VAL H 121      21.229   2.242  16.432  1.00 44.10           O  
ATOM    878  N   ARG H 122      22.710   3.936  16.272  1.00 37.85           N  
ATOM    879  CA  ARG H 122      22.093   4.422  15.068  1.00 42.45           C  
ATOM    880  CB  ARG H 122      21.128   5.596  15.310  1.00 47.33           C  
ATOM    881  CG  ARG H 122      19.843   5.197  16.042  1.00 43.29           C  
ATOM    882  CD  ARG H 122      18.837   4.484  15.137  1.00 46.35           C  
ATOM    883  NE  ARG H 122      17.591   4.250  15.920  1.00 43.76           N  
ATOM    884  CZ  ARG H 122      17.380   3.057  16.549  1.00 46.19           C  
ATOM    885  NH1 ARG H 122      18.321   2.070  16.483  1.00 46.62           N1+
ATOM    886  NH2 ARG H 122      16.217   2.845  17.230  1.00 49.57           N  
ATOM    887  C   ARG H 122      23.141   4.901  14.107  1.00 42.10           C  
ATOM    888  O   ARG H 122      24.261   5.234  14.490  1.00 43.37           O  
ATOM    889  N   LYS H 123      22.789   4.923  12.804  1.00 43.44           N  
ATOM    890  CA  LYS H 123      23.681   5.404  11.786  0.91 45.48           C  
ATOM    891  CB  LYS H 123      23.415   4.822  10.388  0.91 46.46           C  
ATOM    892  CG  LYS H 123      23.827   3.357  10.255  0.91 48.90           C  
ATOM    893  CD  LYS H 123      23.294   2.686   8.990  0.91 58.75           C  
ATOM    894  CE  LYS H 123      23.883   1.295   8.744  0.91 52.30           C  
ATOM    895  NZ  LYS H 123      23.474   0.376   9.828  0.91 58.36           N1+
ATOM    896  C   LYS H 123      23.500   6.883  11.700  1.00 40.69           C  
ATOM    897  O   LYS H 123      22.479   7.424  12.124  1.00 49.75           O  
ATOM    898  N   PRO H 124      24.472   7.564  11.166  1.00 45.17           N  
ATOM    899  CA  PRO H 124      24.352   8.989  11.078  1.00 46.63           C  
ATOM    900  CD  PRO H 124      25.859   7.143  11.295  1.00 40.17           C  
ATOM    901  CB  PRO H 124      25.737   9.500  10.695  1.00 39.28           C  
ATOM    902  CG  PRO H 124      26.683   8.443  11.294  1.00 37.12           C  
ATOM    903  C   PRO H 124      23.258   9.381  10.140  1.00 44.82           C  
ATOM    904  O   PRO H 124      23.084   8.722   9.116  1.00 44.77           O  
ATOM    905  N   GLY H 125      22.513  10.450  10.479  1.00 49.72           N  
ATOM    906  CA  GLY H 125      21.460  10.935   9.634  1.00 48.03           C  
ATOM    907  C   GLY H 125      20.143  10.413  10.122  1.00 46.82           C  
ATOM    908  O   GLY H 125      19.093  10.945   9.764  1.00 51.61           O  
ATOM    909  N   ALA H 126      20.163   9.359  10.958  1.00 40.66           N  
ATOM    910  CA  ALA H 126      18.951   8.776  11.466  1.00 42.94           C  
ATOM    911  CB  ALA H 126      19.103   7.300  11.873  1.00 50.23           C  
ATOM    912  C   ALA H 126      18.523   9.541  12.678  1.00 41.92           C  
ATOM    913  O   ALA H 126      19.219  10.445  13.135  1.00 39.62           O  
ATOM    914  N   SER H 127      17.324   9.218  13.206  1.00 45.81           N  
ATOM    915  CA  SER H 127      16.842   9.867  14.391  0.91 44.10           C  
ATOM    916  CB  SER H 127      15.475  10.549  14.213  0.91 39.74           C  
ATOM    917  OG  SER H 127      14.483   9.586  13.889  0.91 40.85           O  
ATOM    918  C   SER H 127      16.693   8.822  15.454  1.00 46.85           C  
ATOM    919  O   SER H 127      16.679   7.624  15.167  1.00 47.19           O  
ATOM    920  N   VAL H 128      16.633   9.257  16.730  1.00 41.25           N  
ATOM    921  CA  VAL H 128      16.468   8.335  17.816  1.00 41.80           C  
ATOM    922  CB  VAL H 128      17.755   8.066  18.544  1.00 41.42           C  
ATOM    923  CG1 VAL H 128      18.263   9.383  19.147  1.00 46.28           C  
ATOM    924  CG2 VAL H 128      17.530   6.949  19.573  1.00 40.27           C  
ATOM    925  C   VAL H 128      15.473   8.934  18.766  1.00 42.01           C  
ATOM    926  O   VAL H 128      15.409  10.153  18.924  1.00 39.64           O  
ATOM    927  N   LYS H 129      14.639   8.083  19.401  1.00 45.29           N  
ATOM    928  CA  LYS H 129      13.668   8.587  20.329  1.00 41.22           C  
ATOM    929  CB  LYS H 129      12.221   8.400  19.835  1.00 35.24           C  
ATOM    930  CG  LYS H 129      11.176   9.219  20.596  1.00 42.58           C  
ATOM    931  CD  LYS H 129       9.836   9.317  19.863  1.00 41.87           C  
ATOM    932  CE  LYS H 129       8.778  10.128  20.614  1.00 45.58           C  
ATOM    933  NZ  LYS H 129       7.539  10.210  19.809  1.00 46.74           N1+
ATOM    934  C   LYS H 129      13.840   7.820  21.607  1.00 46.06           C  
ATOM    935  O   LYS H 129      13.731   6.596  21.621  1.00 47.11           O  
ATOM    936  N   VAL H 130      14.106   8.529  22.725  1.00 38.76           N  
ATOM    937  CA  VAL H 130      14.330   7.868  23.983  1.00 42.07           C  
ATOM    938  CB  VAL H 130      15.579   8.322  24.680  1.00 37.99           C  
ATOM    939  CG1 VAL H 130      15.658   7.637  26.055  1.00 44.09           C  
ATOM    940  CG2 VAL H 130      16.781   8.022  23.770  1.00 31.10           C  
ATOM    941  C   VAL H 130      13.178   8.168  24.892  1.00 41.94           C  
ATOM    942  O   VAL H 130      12.623   9.265  24.860  1.00 40.54           O  
ATOM    943  N   SER H 131      12.793   7.191  25.741  1.00 51.16           N  
ATOM    944  CA  SER H 131      11.651   7.384  26.593  1.00 54.33           C  
ATOM    945  CB  SER H 131      10.583   6.284  26.453  1.00 49.28           C  
ATOM    946  OG  SER H 131      11.097   5.037  26.896  1.00 51.26           O  
ATOM    947  C   SER H 131      12.076   7.418  28.033  1.00 51.06           C  
ATOM    948  O   SER H 131      13.130   6.904  28.401  1.00 55.55           O  
ATOM    949  N   CYS H 132      11.250   8.079  28.876  1.00 40.60           N  
ATOM    950  CA  CYS H 132      11.502   8.194  30.286  1.00 38.19           C  
ATOM    951  CB  CYS H 132      12.125   9.568  30.654  1.00 44.04           C  
ATOM    952  SG  CYS H 132      12.486   9.825  32.422  1.00 50.72           S  
ATOM    953  C   CYS H 132      10.177   8.025  30.980  1.00 39.91           C  
ATOM    954  O   CYS H 132       9.250   8.805  30.774  1.00 41.27           O  
ATOM    955  N   LYS H 133      10.056   6.982  31.831  1.00 45.25           N  
ATOM    956  CA  LYS H 133       8.810   6.729  32.504  1.00 48.62           C  
ATOM    957  CB  LYS H 133       8.421   5.243  32.528  1.00 44.69           C  
ATOM    958  CG  LYS H 133       7.061   5.005  33.180  1.00 53.49           C  
ATOM    959  CD  LYS H 133       6.516   3.591  32.989  1.00 59.79           C  
ATOM    960  CE  LYS H 133       5.193   3.363  33.722  1.00 58.50           C  
ATOM    961  NZ  LYS H 133       4.705   1.988  33.480  1.00 63.15           N1+
ATOM    962  C   LYS H 133       8.951   7.186  33.922  1.00 49.80           C  
ATOM    963  O   LYS H 133       9.961   6.925  34.572  1.00 48.80           O  
ATOM    964  N   ALA H 134       7.916   7.867  34.452  1.00 51.40           N  
ATOM    965  CA  ALA H 134       8.025   8.434  35.767  1.00 51.78           C  
ATOM    966  CB  ALA H 134       7.768   9.950  35.788  1.00 41.58           C  
ATOM    967  C   ALA H 134       7.019   7.816  36.680  1.00 55.52           C  
ATOM    968  O   ALA H 134       5.935   7.409  36.263  1.00 55.21           O  
ATOM    969  N   SER H 135       7.383   7.710  37.974  1.00 50.58           N  
ATOM    970  CA  SER H 135       6.465   7.177  38.930  1.00 50.69           C  
ATOM    971  CB  SER H 135       6.535   5.644  39.048  1.00 55.17           C  
ATOM    972  OG  SER H 135       7.839   5.242  39.440  1.00 59.09           O  
ATOM    973  C   SER H 135       6.795   7.747  40.274  1.00 57.44           C  
ATOM    974  O   SER H 135       7.891   8.260  40.497  1.00 57.39           O  
ATOM    975  N   GLY H 136       5.801   7.637  41.168  1.00 31.17           N  
ATOM    976  CA  GLY H 136       5.895   8.129  42.499  1.00 31.07           C  
ATOM    977  C   GLY H 136       5.259   9.475  42.481  1.00 31.11           C  
ATOM    978  O   GLY H 136       4.871   9.999  43.524  1.00 32.79           O  
ATOM    979  N   TYR H 137       5.141  10.071  41.278  1.00 29.05           N  
ATOM    980  CA  TYR H 137       4.529  11.363  41.188  1.00 28.97           C  
ATOM    981  CB  TYR H 137       5.535  12.530  41.328  1.00 27.50           C  
ATOM    982  CG  TYR H 137       6.408  12.578  40.121  1.00 26.87           C  
ATOM    983  CD1 TYR H 137       7.592  11.879  40.057  1.00 26.29           C  
ATOM    984  CD2 TYR H 137       6.027  13.334  39.040  1.00 26.74           C  
ATOM    985  CE1 TYR H 137       8.374  11.940  38.926  1.00 26.70           C  
ATOM    986  CE2 TYR H 137       6.806  13.398  37.911  1.00 26.89           C  
ATOM    987  CZ  TYR H 137       7.983  12.701  37.851  1.00 26.48           C  
ATOM    988  OH  TYR H 137       8.776  12.769  36.688  1.00 30.22           O  
ATOM    989  C   TYR H 137       3.838  11.478  39.855  1.00 28.51           C  
ATOM    990  O   TYR H 137       3.929  10.589  39.008  1.00 29.81           O  
ATOM    991  N   SER H 138       3.089  12.584  39.652  1.00 29.26           N  
ATOM    992  CA  SER H 138       2.422  12.792  38.398  1.00 31.25           C  
ATOM    993  CB  SER H 138       1.004  13.377  38.540  1.00 32.48           C  
ATOM    994  OG  SER H 138       1.057  14.674  39.115  1.00 32.71           O  
ATOM    995  C   SER H 138       3.240  13.770  37.613  1.00 30.30           C  
ATOM    996  O   SER H 138       3.667  14.801  38.129  1.00 29.85           O  
ATOM    997  N   LEU H 139       3.420  13.464  36.315  1.00 29.83           N  
ATOM    998  CA  LEU H 139       4.228  14.165  35.363  1.00 31.16           C  
ATOM    999  CB  LEU H 139       4.105  13.496  33.968  1.00 30.98           C  
ATOM   1000  CG  LEU H 139       2.656  13.384  33.397  1.00 30.74           C  
ATOM   1001  CD1 LEU H 139       2.114  14.694  32.815  1.00 28.72           C  
ATOM   1002  CD2 LEU H 139       2.516  12.260  32.367  1.00 31.12           C  
ATOM   1003  C   LEU H 139       3.725  15.567  35.262  1.00 31.62           C  
ATOM   1004  O   LEU H 139       4.504  16.502  35.101  1.00 30.67           O  
ATOM   1005  N   LYS H 140       2.403  15.756  35.386  1.00 31.35           N  
ATOM   1006  CA  LYS H 140       1.803  17.032  35.140  1.00 31.25           C  
ATOM   1007  CB  LYS H 140       0.288  17.036  35.381  1.00 33.41           C  
ATOM   1008  CG  LYS H 140      -0.476  15.968  34.609  1.00 38.57           C  
ATOM   1009  CD  LYS H 140      -1.908  15.787  35.119  1.00 41.71           C  
ATOM   1010  CE  LYS H 140      -2.604  14.529  34.594  1.00 46.67           C  
ATOM   1011  NZ  LYS H 140      -1.961  13.324  35.162  1.00 50.69           N1+
ATOM   1012  C   LYS H 140       2.344  18.024  36.110  1.00 30.33           C  
ATOM   1013  O   LYS H 140       2.518  19.193  35.777  1.00 30.53           O  
ATOM   1014  N   ASP H 141       2.588  17.568  37.350  1.00 29.31           N  
ATOM   1015  CA  ASP H 141       3.011  18.415  38.425  1.00 28.19           C  
ATOM   1016  CB  ASP H 141       3.162  17.668  39.764  1.00 29.59           C  
ATOM   1017  CG  ASP H 141       1.793  17.287  40.304  1.00 30.32           C  
ATOM   1018  OD1 ASP H 141       0.777  17.864  39.832  1.00 31.75           O  
ATOM   1019  OD2 ASP H 141       1.746  16.410  41.206  1.00 31.08           O1-
ATOM   1020  C   ASP H 141       4.350  19.000  38.167  1.00 27.76           C  
ATOM   1021  O   ASP H 141       4.598  20.159  38.496  1.00 28.61           O  
ATOM   1022  N   HIS H 142       5.267  18.227  37.574  1.00 25.82           N  
ATOM   1023  CA  HIS H 142       6.582  18.757  37.524  1.00 24.75           C  
ATOM   1024  ND1 HIS H 142       6.733  16.406  40.124  1.00  0.00           N  
ATOM   1025  CG  HIS H 142       7.218  17.610  39.665  1.00 27.50           C  
ATOM   1026  CB  HIS H 142       7.609  17.869  38.240  1.00 25.08           C  
ATOM   1027  NE2 HIS H 142       6.759  17.783  41.869  1.00  0.00           N  
ATOM   1028  CD2 HIS H 142       7.227  18.441  40.745  1.00 27.10           C  
ATOM   1029  CE1 HIS H 142       6.475  16.565  41.448  1.00 27.30           C  
ATOM   1030  C   HIS H 142       7.007  18.886  36.135  1.00 24.29           C  
ATOM   1031  O   HIS H 142       6.259  18.763  35.169  1.00 24.17           O  
ATOM   1032  N   TYR H 143       8.286  19.190  36.020  1.00 34.58           N  
ATOM   1033  CA  TYR H 143       8.762  19.373  34.685  1.00 33.71           C  
ATOM   1034  CB  TYR H 143       9.430  20.734  34.536  1.00 51.62           C  
ATOM   1035  CG  TYR H 143       8.491  21.859  34.836  1.00 11.43           C  
ATOM   1036  CD1 TYR H 143       7.667  22.343  33.856  1.00 12.86           C  
ATOM   1037  CD2 TYR H 143       8.449  22.455  36.076  1.00 12.39           C  
ATOM   1038  CE1 TYR H 143       6.801  23.386  34.089  1.00 16.81           C  
ATOM   1039  CE2 TYR H 143       7.583  23.498  36.319  1.00 12.56           C  
ATOM   1040  CZ  TYR H 143       6.755  23.967  35.327  1.00 14.72           C  
ATOM   1041  OH  TYR H 143       5.867  25.036  35.571  1.00 15.95           O  
ATOM   1042  C   TYR H 143       9.851  18.380  34.468  1.00 35.75           C  
ATOM   1043  O   TYR H 143      10.451  17.923  35.435  1.00 35.64           O  
ATOM   1044  N   MET H 144      10.097  17.988  33.196  1.00 38.84           N  
ATOM   1045  CA  MET H 144      11.155  17.063  32.893  0.95 35.79           C  
ATOM   1046  CB  MET H 144      10.660  15.793  32.177  0.95 39.35           C  
ATOM   1047  CG  MET H 144      11.696  14.669  32.134  0.75 11.71           C  
ATOM   1048  SD  MET H 144      12.026  13.902  33.751  0.75 11.06           S  
ATOM   1049  CE  MET H 144      10.404  13.102  33.909  0.75 10.54           C  
ATOM   1050  C   MET H 144      12.170  17.727  31.994  1.00 39.30           C  
ATOM   1051  O   MET H 144      11.838  18.394  31.011  1.00 39.63           O  
ATOM   1052  N   VAL H 145      13.464  17.537  32.322  1.00 37.71           N  
ATOM   1053  CA  VAL H 145      14.563  18.110  31.589  1.00 40.53           C  
ATOM   1054  CB  VAL H 145      15.485  18.880  32.487  1.00 42.25           C  
ATOM   1055  CG1 VAL H 145      16.749  19.263  31.707  1.00  0.00           C  
ATOM   1056  CG2 VAL H 145      14.709  20.077  33.060  1.00 30.80           C  
ATOM   1057  C   VAL H 145      15.361  16.970  31.023  1.00 40.08           C  
ATOM   1058  O   VAL H 145      15.310  15.862  31.546  1.00 38.62           O  
ATOM   1059  N   TRP H 146      16.084  17.201  29.903  1.00 33.86           N  
ATOM   1060  CA  TRP H 146      16.947  16.196  29.353  1.00 33.68           C  
ATOM   1061  CB  TRP H 146      16.571  15.759  27.926  1.00 36.07           C  
ATOM   1062  CG  TRP H 146      15.296  14.952  27.852  1.00 42.14           C  
ATOM   1063  CD2 TRP H 146      15.243  13.519  27.934  1.00 39.87           C  
ATOM   1064  CD1 TRP H 146      14.009  15.376  27.703  1.00 41.91           C  
ATOM   1065  NE1 TRP H 146      13.156  14.298  27.689  1.00 42.06           N  
ATOM   1066  CE2 TRP H 146      13.904  13.147  27.831  1.00 39.19           C  
ATOM   1067  CE3 TRP H 146      16.230  12.587  28.087  1.00 41.85           C  
ATOM   1068  CZ2 TRP H 146      13.530  11.835  27.878  1.00 42.80           C  
ATOM   1069  CZ3 TRP H 146      15.849  11.264  28.131  1.00 41.54           C  
ATOM   1070  CH2 TRP H 146      14.525  10.895  28.029  1.00 42.21           C  
ATOM   1071  C   TRP H 146      18.337  16.759  29.326  1.00 33.58           C  
ATOM   1072  O   TRP H 146      18.546  17.921  28.977  1.00 35.85           O  
ATOM   1073  N   VAL H 147      19.328  15.937  29.732  1.00 26.08           N  
ATOM   1074  CA  VAL H 147      20.708  16.343  29.744  1.00 29.75           C  
ATOM   1075  CB  VAL H 147      21.221  16.633  31.128  1.00 31.82           C  
ATOM   1076  CG1 VAL H 147      22.716  16.984  31.051  1.00 24.83           C  
ATOM   1077  CG2 VAL H 147      20.354  17.741  31.748  1.00 27.62           C  
ATOM   1078  C   VAL H 147      21.507  15.189  29.214  1.00 33.76           C  
ATOM   1079  O   VAL H 147      21.197  14.031  29.490  1.00 32.91           O  
ATOM   1080  N   ARG H 148      22.568  15.465  28.430  1.00 39.51           N  
ATOM   1081  CA  ARG H 148      23.330  14.363  27.907  1.00 38.81           C  
ATOM   1082  CB  ARG H 148      23.192  14.148  26.391  1.00 38.32           C  
ATOM   1083  CG  ARG H 148      23.617  15.331  25.520  1.00 38.56           C  
ATOM   1084  CD  ARG H 148      23.692  14.939  24.045  1.00 37.86           C  
ATOM   1085  NE  ARG H 148      23.767  16.170  23.214  1.00 36.96           N  
ATOM   1086  CZ  ARG H 148      24.540  16.164  22.092  1.00 40.49           C  
ATOM   1087  NH1 ARG H 148      25.435  15.156  21.894  1.00 45.16           N1+
ATOM   1088  NH2 ARG H 148      24.404  17.139  21.150  1.00 36.38           N  
ATOM   1089  C   ARG H 148      24.781  14.576  28.183  1.00 38.24           C  
ATOM   1090  O   ARG H 148      25.226  15.699  28.416  1.00 35.42           O  
ATOM   1091  N   GLN H 149      25.559  13.470  28.210  1.00 40.15           N  
ATOM   1092  CA  GLN H 149      26.968  13.629  28.406  1.00 38.18           C  
ATOM   1093  CB  GLN H 149      27.461  13.380  29.847  1.00 28.60           C  
ATOM   1094  CG  GLN H 149      27.381  11.933  30.321  1.00 36.46           C  
ATOM   1095  CD  GLN H 149      27.903  11.885  31.753  1.00 39.68           C  
ATOM   1096  OE1 GLN H 149      27.631  10.937  32.487  1.00 37.45           O  
ATOM   1097  NE2 GLN H 149      28.663  12.935  32.169  1.00 36.06           N  
ATOM   1098  C   GLN H 149      27.705  12.704  27.486  1.00 40.92           C  
ATOM   1099  O   GLN H 149      27.465  11.497  27.453  1.00 40.19           O  
ATOM   1100  N   ALA H 150      28.643  13.281  26.710  1.00 55.48           N  
ATOM   1101  CA  ALA H 150      29.457  12.537  25.795  1.00 58.16           C  
ATOM   1102  CB  ALA H 150      30.271  13.423  24.835  1.00 48.97           C  
ATOM   1103  C   ALA H 150      30.417  11.752  26.626  1.00 58.21           C  
ATOM   1104  O   ALA H 150      30.671  12.080  27.784  1.00 66.14           O  
ATOM   1105  N   PRO H 151      30.953  10.704  26.072  1.00 52.22           N  
ATOM   1106  CA  PRO H 151      31.838   9.888  26.843  1.00 53.08           C  
ATOM   1107  CD  PRO H 151      30.298   9.961  25.009  1.00 53.52           C  
ATOM   1108  CB  PRO H 151      32.100   8.648  25.995  1.00 51.76           C  
ATOM   1109  CG  PRO H 151      30.819   8.518  25.147  1.00 55.55           C  
ATOM   1110  C   PRO H 151      33.051  10.665  27.231  1.00 54.42           C  
ATOM   1111  O   PRO H 151      33.691  11.253  26.360  1.00 48.11           O  
ATOM   1112  N   GLY H 152      33.388  10.668  28.535  1.00 51.64           N  
ATOM   1113  CA  GLY H 152      34.554  11.351  29.007  1.00 53.66           C  
ATOM   1114  C   GLY H 152      34.346  12.832  28.909  1.00 60.65           C  
ATOM   1115  O   GLY H 152      35.313  13.586  28.809  1.00 57.74           O  
ATOM   1116  N   GLN H 153      33.082  13.299  28.947  1.00 57.70           N  
ATOM   1117  CA  GLN H 153      32.859  14.711  28.790  0.93 51.06           C  
ATOM   1118  CB  GLN H 153      32.223  15.065  27.437  0.93 48.57           C  
ATOM   1119  CG  GLN H 153      33.065  14.599  26.249  0.93 57.27           C  
ATOM   1120  CD  GLN H 153      34.406  15.313  26.311  0.93 62.34           C  
ATOM   1121  OE1 GLN H 153      34.526  16.386  26.901  0.89 61.65           O  
ATOM   1122  NE2 GLN H 153      35.449  14.702  25.688  0.89 45.90           N  
ATOM   1123  C   GLN H 153      31.923  15.186  29.866  1.00 57.49           C  
ATOM   1124  O   GLN H 153      31.466  14.407  30.699  1.00 43.92           O  
ATOM   1125  N   GLY H 154      31.638  16.509  29.872  1.00 51.84           N  
ATOM   1126  CA  GLY H 154      30.802  17.121  30.871  1.00 45.28           C  
ATOM   1127  C   GLY H 154      29.354  17.045  30.474  1.00 42.53           C  
ATOM   1128  O   GLY H 154      29.005  16.505  29.426  1.00 45.61           O  
ATOM   1129  N   LEU H 155      28.472  17.603  31.335  1.00 35.60           N  
ATOM   1130  CA  LEU H 155      27.043  17.595  31.151  1.00 37.23           C  
ATOM   1131  CB  LEU H 155      26.280  17.818  32.469  1.00 30.94           C  
ATOM   1132  CG  LEU H 155      26.493  16.707  33.517  1.00 37.42           C  
ATOM   1133  CD1 LEU H 155      25.709  17.003  34.804  1.00 28.88           C  
ATOM   1134  CD2 LEU H 155      26.158  15.320  32.942  1.00 27.99           C  
ATOM   1135  C   LEU H 155      26.636  18.693  30.210  1.00 37.56           C  
ATOM   1136  O   LEU H 155      27.222  19.776  30.197  1.00 32.19           O  
ATOM   1137  N   GLU H 156      25.596  18.426  29.390  1.00 40.51           N  
ATOM   1138  CA  GLU H 156      25.085  19.387  28.446  1.00 37.74           C  
ATOM   1139  CB  GLU H 156      25.473  19.017  27.004  1.00 35.20           C  
ATOM   1140  CG  GLU H 156      24.966  19.963  25.918  1.00 44.84           C  
ATOM   1141  CD  GLU H 156      25.472  19.413  24.591  1.00 51.15           C  
ATOM   1142  OE1 GLU H 156      26.106  18.326  24.612  1.00 47.78           O  
ATOM   1143  OE2 GLU H 156      25.238  20.071  23.542  1.00 51.88           O1-
ATOM   1144  C   GLU H 156      23.577  19.380  28.554  1.00 44.10           C  
ATOM   1145  O   GLU H 156      22.951  18.338  28.380  1.00 39.01           O  
ATOM   1146  N   TRP H 157      22.943  20.548  28.826  1.00 37.66           N  
ATOM   1147  CA  TRP H 157      21.502  20.628  28.999  1.00 33.03           C  
ATOM   1148  CB  TRP H 157      21.050  21.905  29.757  1.00 39.61           C  
ATOM   1149  CG  TRP H 157      19.578  22.040  30.131  1.00 38.91           C  
ATOM   1150  CD2 TRP H 157      18.616  22.950  29.550  1.00 38.81           C  
ATOM   1151  CD1 TRP H 157      18.921  21.398  31.139  1.00 38.26           C  
ATOM   1152  NE1 TRP H 157      17.626  21.852  31.228  1.00 36.55           N  
ATOM   1153  CE2 TRP H 157      17.418  22.806  30.259  1.00 39.24           C  
ATOM   1154  CE3 TRP H 157      18.718  23.847  28.525  1.00 35.33           C  
ATOM   1155  CZ2 TRP H 157      16.301  23.551  29.961  1.00 37.30           C  
ATOM   1156  CZ3 TRP H 157      17.589  24.582  28.215  1.00 38.71           C  
ATOM   1157  CH2 TRP H 157      16.404  24.442  28.915  1.00 36.04           C  
ATOM   1158  C   TRP H 157      20.857  20.707  27.646  1.00 33.58           C  
ATOM   1159  O   TRP H 157      21.239  21.538  26.827  1.00 36.97           O  
ATOM   1160  N   MET H 158      19.960  19.750  27.328  1.00 34.09           N  
ATOM   1161  CA  MET H 158      19.194  19.727  26.107  1.00 36.17           C  
ATOM   1162  CB  MET H 158      18.787  18.297  25.719  1.00 38.17           C  
ATOM   1163  CG  MET H 158      20.002  17.415  25.422  1.00 39.78           C  
ATOM   1164  SD  MET H 158      19.611  15.705  24.953  1.00 46.94           S  
ATOM   1165  CE  MET H 158      18.983  16.136  23.307  1.00 39.65           C  
ATOM   1166  C   MET H 158      17.953  20.592  26.095  1.00 39.88           C  
ATOM   1167  O   MET H 158      17.702  21.306  25.125  1.00 38.87           O  
ATOM   1168  N   GLY H 159      17.140  20.562  27.179  1.00 40.84           N  
ATOM   1169  CA  GLY H 159      15.877  21.262  27.153  1.00 38.05           C  
ATOM   1170  C   GLY H 159      14.976  20.769  28.250  1.00 41.27           C  
ATOM   1171  O   GLY H 159      15.338  19.907  29.048  1.00 39.98           O  
ATOM   1172  N   TRP H 160      13.746  21.320  28.287  1.00 41.34           N  
ATOM   1173  CA  TRP H 160      12.781  21.077  29.330  1.00 43.25           C  
ATOM   1174  CB  TRP H 160      12.877  22.233  30.342  1.00 21.77           C  
ATOM   1175  CG  TRP H 160      11.695  22.514  31.228  1.00 32.30           C  
ATOM   1176  CD2 TRP H 160      10.561  23.243  30.733  1.00 33.37           C  
ATOM   1177  CD1 TRP H 160      11.453  22.255  32.544  1.00 22.73           C  
ATOM   1178  NE1 TRP H 160      10.245  22.807  32.903  1.00 34.07           N  
ATOM   1179  CE2 TRP H 160       9.681  23.407  31.797  1.00 35.48           C  
ATOM   1180  CE3 TRP H 160      10.285  23.748  29.495  1.00 31.64           C  
ATOM   1181  CZ2 TRP H 160       8.506  24.083  31.637  1.00 34.59           C  
ATOM   1182  CZ3 TRP H 160       9.091  24.414  29.331  1.00 32.04           C  
ATOM   1183  CH2 TRP H 160       8.216  24.578  30.386  1.00 33.64           C  
ATOM   1184  C   TRP H 160      11.402  21.050  28.753  1.00 46.70           C  
ATOM   1185  O   TRP H 160      11.114  21.764  27.793  1.00 44.48           O  
ATOM   1186  N   ILE H 161      10.518  20.200  29.324  1.00 34.62           N  
ATOM   1187  CA  ILE H 161       9.148  20.135  28.875  1.00 38.28           C  
ATOM   1188  CB  ILE H 161       8.847  18.908  28.060  1.00 42.06           C  
ATOM   1189  CG1 ILE H 161       7.444  19.006  27.438  1.00 38.86           C  
ATOM   1190  CG2 ILE H 161       9.049  17.669  28.951  1.00 35.11           C  
ATOM   1191  CD1 ILE H 161       7.173  17.941  26.377  1.00 44.89           C  
ATOM   1192  C   ILE H 161       8.240  20.093  30.066  1.00 41.72           C  
ATOM   1193  O   ILE H 161       8.522  19.396  31.038  1.00 41.38           O  
ATOM   1194  N   ASN H 162       7.112  20.842  30.034  1.00 48.68           N  
ATOM   1195  CA  ASN H 162       6.216  20.696  31.150  1.00 44.74           C  
ATOM   1196  CB  ASN H 162       5.621  21.972  31.790  1.00 42.58           C  
ATOM   1197  CG  ASN H 162       4.584  22.660  30.945  1.00 18.29           C  
ATOM   1198  OD1 ASN H 162       4.898  23.320  29.960  1.00 17.88           O  
ATOM   1199  ND2 ASN H 162       3.294  22.498  31.342  1.00 12.47           N  
ATOM   1200  C   ASN H 162       5.112  19.789  30.736  1.00 47.80           C  
ATOM   1201  O   ASN H 162       4.509  19.906  29.668  1.00 47.21           O  
ATOM   1202  N   PRO H 163       4.935  18.842  31.531  1.00 30.16           N  
ATOM   1203  CA  PRO H 163       4.026  17.815  31.160  1.00 32.11           C  
ATOM   1204  CD  PRO H 163       6.010  18.391  32.387  1.00 31.41           C  
ATOM   1205  CB  PRO H 163       4.253  16.733  32.210  1.00 33.14           C  
ATOM   1206  CG  PRO H 163       5.731  16.911  32.621  1.00 35.47           C  
ATOM   1207  C   PRO H 163       2.611  18.295  31.021  1.00 34.57           C  
ATOM   1208  O   PRO H 163       1.854  17.681  30.270  1.00 34.13           O  
ATOM   1209  N   GLN H 164       2.201  19.346  31.753  1.00 35.56           N  
ATOM   1210  CA  GLN H 164       0.822  19.740  31.670  1.00 38.18           C  
ATOM   1211  CB  GLN H 164       0.444  20.735  32.775  1.00 41.42           C  
ATOM   1212  CG  GLN H 164       0.492  20.104  34.166  1.00 48.51           C  
ATOM   1213  CD  GLN H 164       0.226  21.192  35.192  1.00  0.00           C  
ATOM   1214  OE1 GLN H 164      -0.211  20.916  36.310  1.00  0.00           O  
ATOM   1215  NE2 GLN H 164       0.505  22.466  34.810  1.00  0.00           N  
ATOM   1216  C   GLN H 164       0.473  20.374  30.353  1.00 40.58           C  
ATOM   1217  O   GLN H 164      -0.495  19.992  29.698  1.00 43.38           O  
ATOM   1218  N   SER H 165       1.255  21.392  29.966  1.00 36.23           N  
ATOM   1219  CA  SER H 165       1.084  22.221  28.810  1.00 34.84           C  
ATOM   1220  CB  SER H 165       1.844  23.546  28.955  1.00 35.10           C  
ATOM   1221  OG  SER H 165       1.808  24.257  27.732  1.00 33.26           O  
ATOM   1222  C   SER H 165       1.569  21.576  27.554  1.00 33.89           C  
ATOM   1223  O   SER H 165       0.902  21.630  26.523  1.00 34.84           O  
ATOM   1224  N   GLY H 166       2.757  20.949  27.609  1.00 32.17           N  
ATOM   1225  CA  GLY H 166       3.329  20.400  26.414  1.00 30.76           C  
ATOM   1226  C   GLY H 166       4.344  21.388  25.920  1.00 29.03           C  
ATOM   1227  O   GLY H 166       5.151  21.085  25.047  1.00 29.08           O  
ATOM   1228  N   GLY H 167       4.316  22.606  26.487  1.00 48.95           N  
ATOM   1229  CA  GLY H 167       5.268  23.666  26.230  1.00 48.20           C  
ATOM   1230  C   GLY H 167       6.676  23.254  26.570  1.00 49.69           C  
ATOM   1231  O   GLY H 167       6.936  22.554  27.548  1.00 46.48           O  
ATOM   1232  N   THR H 168       7.641  23.698  25.731  1.00 52.06           N  
ATOM   1233  CA  THR H 168       9.004  23.291  25.919  1.00 46.94           C  
ATOM   1234  CB  THR H 168       9.437  22.231  24.949  1.00 40.87           C  
ATOM   1235  OG1 THR H 168       9.332  22.717  23.619  1.00 40.72           O  
ATOM   1236  CG2 THR H 168       8.549  20.990  25.133  1.00 40.69           C  
ATOM   1237  C   THR H 168       9.944  24.445  25.720  1.00 45.63           C  
ATOM   1238  O   THR H 168       9.587  25.493  25.186  1.00 47.55           O  
ATOM   1239  N   GLY H 169      11.196  24.259  26.189  1.00 47.16           N  
ATOM   1240  CA  GLY H 169      12.254  25.206  25.985  1.00 48.20           C  
ATOM   1241  C   GLY H 169      13.461  24.377  25.693  1.00 47.58           C  
ATOM   1242  O   GLY H 169      13.786  23.471  26.458  1.00 44.46           O  
ATOM   1243  N   TYR H 170      14.182  24.699  24.599  1.00 44.45           N  
ATOM   1244  CA  TYR H 170      15.270  23.864  24.181  1.00 40.35           C  
ATOM   1245  CB  TYR H 170      15.157  23.330  22.740  1.00 35.93           C  
ATOM   1246  CG  TYR H 170      13.929  22.504  22.555  1.00 38.89           C  
ATOM   1247  CD1 TYR H 170      13.772  21.304  23.210  1.00 34.83           C  
ATOM   1248  CD2 TYR H 170      12.947  22.920  21.686  1.00 40.30           C  
ATOM   1249  CE1 TYR H 170      12.641  20.543  23.018  1.00 39.78           C  
ATOM   1250  CE2 TYR H 170      11.815  22.164  21.489  1.00 41.29           C  
ATOM   1251  CZ  TYR H 170      11.659  20.974  22.158  1.00 38.55           C  
ATOM   1252  OH  TYR H 170      10.498  20.195  21.956  1.00 38.24           O  
ATOM   1253  C   TYR H 170      16.504  24.691  24.146  1.00 36.46           C  
ATOM   1254  O   TYR H 170      16.446  25.909  23.988  1.00 40.39           O  
ATOM   1255  N   GLY H 171      17.664  24.023  24.297  1.00 40.76           N  
ATOM   1256  CA  GLY H 171      18.917  24.705  24.218  1.00 41.67           C  
ATOM   1257  C   GLY H 171      19.047  25.184  22.806  1.00 41.99           C  
ATOM   1258  O   GLY H 171      18.562  24.556  21.867  1.00 43.17           O  
ATOM   1259  N   GLN H 172      19.756  26.308  22.625  1.00 57.92           N  
ATOM   1260  CA  GLN H 172      19.848  26.945  21.344  1.00 61.72           C  
ATOM   1261  CB  GLN H 172      20.645  28.255  21.409  1.00 61.48           C  
ATOM   1262  CG  GLN H 172      19.962  29.312  22.277  1.00 67.36           C  
ATOM   1263  CD  GLN H 172      20.865  30.533  22.355  1.00 77.25           C  
ATOM   1264  OE1 GLN H 172      21.970  30.541  21.815  1.00 78.48           O  
ATOM   1265  NE2 GLN H 172      20.387  31.596  23.054  1.00 76.65           N  
ATOM   1266  C   GLN H 172      20.502  26.045  20.336  1.00 58.37           C  
ATOM   1267  O   GLN H 172      20.083  26.005  19.180  1.00 52.07           O  
ATOM   1268  N   LYS H 173      21.547  25.298  20.733  1.00 55.80           N  
ATOM   1269  CA  LYS H 173      22.269  24.490  19.786  1.00 52.15           C  
ATOM   1270  CB  LYS H 173      23.563  23.889  20.370  1.00 46.51           C  
ATOM   1271  CG  LYS H 173      23.379  23.035  21.625  1.00 54.96           C  
ATOM   1272  CD  LYS H 173      24.657  22.301  22.035  1.00 53.06           C  
ATOM   1273  CE  LYS H 173      25.736  23.238  22.583  1.00 67.45           C  
ATOM   1274  NZ  LYS H 173      26.940  22.464  22.957  1.00 64.26           N1+
ATOM   1275  C   LYS H 173      21.406  23.399  19.219  1.00 54.87           C  
ATOM   1276  O   LYS H 173      21.513  23.070  18.038  1.00 54.26           O  
ATOM   1277  N   PHE H 174      20.554  22.792  20.059  1.00 54.83           N  
ATOM   1278  CA  PHE H 174      19.662  21.716  19.713  1.00 52.86           C  
ATOM   1279  CB  PHE H 174      19.090  20.993  20.942  1.00 40.79           C  
ATOM   1280  CG  PHE H 174      20.183  20.179  21.535  1.00 44.27           C  
ATOM   1281  CD1 PHE H 174      21.102  20.733  22.390  1.00 39.77           C  
ATOM   1282  CD2 PHE H 174      20.285  18.844  21.232  1.00 39.80           C  
ATOM   1283  CE1 PHE H 174      22.106  19.969  22.934  1.00 57.91           C  
ATOM   1284  CE2 PHE H 174      21.286  18.075  21.772  1.00 44.00           C  
ATOM   1285  CZ  PHE H 174      22.202  18.636  22.626  1.00 60.02           C  
ATOM   1286  C   PHE H 174      18.487  22.179  18.916  1.00 54.71           C  
ATOM   1287  O   PHE H 174      17.867  21.378  18.221  1.00 58.83           O  
ATOM   1288  N   GLN H 175      18.100  23.458  19.054  1.00 56.14           N  
ATOM   1289  CA  GLN H 175      16.895  23.950  18.451  0.92 54.39           C  
ATOM   1290  CB  GLN H 175      16.769  25.472  18.618  0.92 49.31           C  
ATOM   1291  CG  GLN H 175      15.416  26.051  18.220  0.92 53.83           C  
ATOM   1292  CD  GLN H 175      15.407  27.489  18.711  0.92 60.48           C  
ATOM   1293  OE1 GLN H 175      14.689  28.336  18.181  0.92 58.54           O  
ATOM   1294  NE2 GLN H 175      16.227  27.776  19.757  0.92 54.63           N  
ATOM   1295  C   GLN H 175      16.820  23.594  16.995  1.00 60.61           C  
ATOM   1296  O   GLN H 175      17.749  23.823  16.223  1.00 58.28           O  
ATOM   1297  N   GLY H 176      15.671  22.992  16.612  1.00 52.99           N  
ATOM   1298  CA  GLY H 176      15.349  22.600  15.269  1.00 52.02           C  
ATOM   1299  C   GLY H 176      15.419  21.106  15.159  1.00 54.81           C  
ATOM   1300  O   GLY H 176      14.531  20.475  14.587  1.00 53.30           O  
ATOM   1301  N   ARG H 177      16.517  20.514  15.662  1.00 56.51           N  
ATOM   1302  CA  ARG H 177      16.767  19.101  15.632  1.00 59.87           C  
ATOM   1303  CB  ARG H 177      18.272  18.774  15.623  1.00 55.61           C  
ATOM   1304  CG  ARG H 177      19.064  19.348  16.796  1.00 47.10           C  
ATOM   1305  CD  ARG H 177      20.552  19.508  16.478  1.00 45.69           C  
ATOM   1306  NE  ARG H 177      21.089  18.161  16.144  1.00 50.09           N  
ATOM   1307  CZ  ARG H 177      22.149  17.656  16.841  1.00 48.99           C  
ATOM   1308  NH1 ARG H 177      22.739  18.398  17.823  1.00 39.55           N1+
ATOM   1309  NH2 ARG H 177      22.618  16.410  16.552  1.00 39.46           N  
ATOM   1310  C   ARG H 177      16.053  18.304  16.694  1.00 47.38           C  
ATOM   1311  O   ARG H 177      15.782  17.123  16.486  1.00 51.99           O  
ATOM   1312  N   VAL H 178      15.749  18.895  17.871  1.00 43.81           N  
ATOM   1313  CA  VAL H 178      15.225  18.084  18.939  1.00 47.40           C  
ATOM   1314  CB  VAL H 178      15.956  18.288  20.235  1.00 43.88           C  
ATOM   1315  CG1 VAL H 178      15.712  19.731  20.711  1.00 41.24           C  
ATOM   1316  CG2 VAL H 178      15.498  17.215  21.237  1.00 33.92           C  
ATOM   1317  C   VAL H 178      13.780  18.375  19.201  1.00 45.08           C  
ATOM   1318  O   VAL H 178      13.303  19.492  19.006  1.00 49.12           O  
ATOM   1319  N   THR H 179      13.036  17.328  19.621  1.00 36.65           N  
ATOM   1320  CA  THR H 179      11.655  17.469  19.985  1.00 36.87           C  
ATOM   1321  CB  THR H 179      10.682  16.896  19.000  1.00 58.93           C  
ATOM   1322  OG1 THR H 179      11.011  15.544  18.723  1.00 46.00           O  
ATOM   1323  CG2 THR H 179      10.677  17.736  17.722  1.00 35.80           C  
ATOM   1324  C   THR H 179      11.414  16.733  21.259  1.00 43.90           C  
ATOM   1325  O   THR H 179      11.834  15.588  21.429  1.00 44.27           O  
ATOM   1326  N   MET H 180      10.704  17.387  22.195  1.00 40.21           N  
ATOM   1327  CA  MET H 180      10.378  16.743  23.428  1.00 41.70           C  
ATOM   1328  CB  MET H 180      10.873  17.506  24.667  1.00 41.16           C  
ATOM   1329  CG  MET H 180      12.400  17.554  24.761  1.00 41.69           C  
ATOM   1330  SD  MET H 180      13.041  18.443  26.210  1.00 43.35           S  
ATOM   1331  CE  MET H 180      14.789  18.250  25.752  1.00 44.08           C  
ATOM   1332  C   MET H 180       8.886  16.667  23.480  1.00 38.19           C  
ATOM   1333  O   MET H 180       8.191  17.605  23.098  1.00 43.79           O  
ATOM   1334  N   THR H 181       8.359  15.517  23.941  1.00 40.88           N  
ATOM   1335  CA  THR H 181       6.939  15.314  23.972  1.00 47.97           C  
ATOM   1336  CB  THR H 181       6.494  14.572  22.744  1.00 42.57           C  
ATOM   1337  OG1 THR H 181       5.093  14.361  22.753  1.00 47.65           O  
ATOM   1338  CG2 THR H 181       7.255  13.241  22.659  1.00 42.69           C  
ATOM   1339  C   THR H 181       6.596  14.522  25.198  1.00 49.99           C  
ATOM   1340  O   THR H 181       7.480  13.981  25.859  1.00 49.21           O  
ATOM   1341  N   ARG H 182       5.295  14.471  25.567  1.00 45.80           N  
ATOM   1342  CA  ARG H 182       4.915  13.711  26.728  1.00 43.71           C  
ATOM   1343  CB  ARG H 182       4.770  14.515  28.027  1.00 35.86           C  
ATOM   1344  CG  ARG H 182       6.076  14.984  28.645  1.00 33.22           C  
ATOM   1345  CD  ARG H 182       5.929  15.236  30.139  1.00 34.36           C  
ATOM   1346  NE  ARG H 182       6.449  14.023  30.826  1.00 19.17           N  
ATOM   1347  CZ  ARG H 182       5.666  12.914  30.945  1.00 17.88           C  
ATOM   1348  NH1 ARG H 182       4.420  12.888  30.387  1.00 18.38           N1+
ATOM   1349  NH2 ARG H 182       6.142  11.831  31.627  1.00 21.80           N  
ATOM   1350  C   ARG H 182       3.559  13.119  26.529  1.00 47.38           C  
ATOM   1351  O   ARG H 182       2.743  13.613  25.752  1.00 44.56           O  
ATOM   1352  N   ASP H 183       3.297  12.013  27.252  1.00 51.80           N  
ATOM   1353  CA  ASP H 183       2.005  11.397  27.228  1.00 56.72           C  
ATOM   1354  CB  ASP H 183       2.032   9.966  26.661  1.00 62.81           C  
ATOM   1355  CG  ASP H 183       0.617   9.553  26.282  1.00 70.48           C  
ATOM   1356  OD1 ASP H 183      -0.335  10.305  26.618  1.00 70.72           O  
ATOM   1357  OD2 ASP H 183       0.470   8.474  25.648  1.00 69.84           O1-
ATOM   1358  C   ASP H 183       1.562  11.333  28.659  1.00 56.77           C  
ATOM   1359  O   ASP H 183       2.114  10.576  29.453  1.00 50.00           O  
ATOM   1360  N   THR H 184       0.546  12.136  29.026  1.00 61.30           N  
ATOM   1361  CA  THR H 184       0.104  12.236  30.390  1.00 63.61           C  
ATOM   1362  CB  THR H 184      -0.901  13.330  30.600  1.00 60.06           C  
ATOM   1363  OG1 THR H 184      -2.057  13.098  29.811  1.00 40.07           O  
ATOM   1364  CG2 THR H 184      -0.253  14.670  30.212  1.00 41.49           C  
ATOM   1365  C   THR H 184      -0.484  10.944  30.876  1.00 65.16           C  
ATOM   1366  O   THR H 184      -0.328  10.591  32.044  1.00 60.49           O  
ATOM   1367  N   SER H 185      -1.197  10.202  30.013  1.00 62.08           N  
ATOM   1368  CA  SER H 185      -1.815   8.985  30.465  1.00 60.86           C  
ATOM   1369  CB  SER H 185      -2.610   8.276  29.358  1.00 85.87           C  
ATOM   1370  OG  SER H 185      -3.663   9.112  28.902  1.00 67.94           O  
ATOM   1371  C   SER H 185      -0.756   8.025  30.917  1.00 62.05           C  
ATOM   1372  O   SER H 185      -0.877   7.405  31.973  1.00 67.45           O  
ATOM   1373  N   THR H 186       0.293   7.868  30.091  1.00 53.93           N  
ATOM   1374  CA  THR H 186       1.398   6.976  30.309  1.00 49.50           C  
ATOM   1375  CB  THR H 186       2.186   6.707  29.063  1.00 49.63           C  
ATOM   1376  OG1 THR H 186       2.751   7.909  28.564  1.00 44.68           O  
ATOM   1377  CG2 THR H 186       1.247   6.088  28.016  1.00 45.28           C  
ATOM   1378  C   THR H 186       2.340   7.505  31.353  1.00 48.09           C  
ATOM   1379  O   THR H 186       3.093   6.732  31.944  1.00 48.94           O  
ATOM   1380  N   ASN H 187       2.354   8.833  31.591  1.00 52.98           N  
ATOM   1381  CA  ASN H 187       3.311   9.413  32.495  1.00 55.22           C  
ATOM   1382  CB  ASN H 187       3.241   8.869  33.937  1.00 29.65           C  
ATOM   1383  CG  ASN H 187       2.136   9.597  34.692  1.00 31.49           C  
ATOM   1384  OD1 ASN H 187       1.518  10.529  34.178  1.00 32.47           O  
ATOM   1385  ND2 ASN H 187       1.901   9.182  35.965  1.00 30.91           N  
ATOM   1386  C   ASN H 187       4.682   9.142  31.962  1.00 53.36           C  
ATOM   1387  O   ASN H 187       5.590   8.772  32.706  1.00 48.77           O  
ATOM   1388  N   THR H 188       4.860   9.325  30.638  1.00 40.58           N  
ATOM   1389  CA  THR H 188       6.145   9.107  30.040  1.00 39.26           C  
ATOM   1390  CB  THR H 188       6.167   7.922  29.123  1.00 35.71           C  
ATOM   1391  OG1 THR H 188       5.760   6.756  29.824  1.00 39.86           O  
ATOM   1392  CG2 THR H 188       7.596   7.733  28.598  1.00 33.33           C  
ATOM   1393  C   THR H 188       6.505  10.318  29.224  1.00 43.97           C  
ATOM   1394  O   THR H 188       5.638  11.004  28.682  1.00 39.90           O  
ATOM   1395  N   ALA H 189       7.820  10.619  29.142  1.00 32.68           N  
ATOM   1396  CA  ALA H 189       8.290  11.749  28.389  1.00 30.35           C  
ATOM   1397  CB  ALA H 189       9.068  12.767  29.240  1.00 22.51           C  
ATOM   1398  C   ALA H 189       9.224  11.225  27.340  1.00 34.14           C  
ATOM   1399  O   ALA H 189       9.930  10.241  27.560  1.00 33.20           O  
ATOM   1400  N   TYR H 190       9.251  11.877  26.158  1.00 43.84           N  
ATOM   1401  CA  TYR H 190      10.061  11.378  25.083  1.00 40.92           C  
ATOM   1402  CB  TYR H 190       9.246  10.962  23.845  1.00 44.88           C  
ATOM   1403  CG  TYR H 190       8.251   9.917  24.220  1.00 44.07           C  
ATOM   1404  CD1 TYR H 190       8.606   8.591  24.270  1.00 42.95           C  
ATOM   1405  CD2 TYR H 190       6.956  10.264  24.528  1.00 48.70           C  
ATOM   1406  CE1 TYR H 190       7.687   7.628  24.612  1.00 45.40           C  
ATOM   1407  CE2 TYR H 190       6.031   9.306  24.871  1.00 45.71           C  
ATOM   1408  CZ  TYR H 190       6.396   7.983  24.912  1.00 49.30           C  
ATOM   1409  OH  TYR H 190       5.455   6.992  25.262  1.00 48.47           O  
ATOM   1410  C   TYR H 190      10.961  12.471  24.598  1.00 38.93           C  
ATOM   1411  O   TYR H 190      10.617  13.652  24.652  1.00 38.47           O  
ATOM   1412  N   MET H 191      12.164  12.087  24.125  1.00 39.09           N  
ATOM   1413  CA  MET H 191      13.082  13.028  23.552  1.00 38.55           C  
ATOM   1414  CB  MET H 191      14.352  13.206  24.406  1.00 34.73           C  
ATOM   1415  CG  MET H 191      15.346  14.246  23.884  1.00 44.89           C  
ATOM   1416  SD  MET H 191      16.268  13.750  22.397  1.00 43.92           S  
ATOM   1417  CE  MET H 191      17.183  12.412  23.214  1.00 47.70           C  
ATOM   1418  C   MET H 191      13.482  12.473  22.217  1.00 38.59           C  
ATOM   1419  O   MET H 191      13.897  11.320  22.116  1.00 45.16           O  
ATOM   1420  N   ILE H 192      13.356  13.286  21.148  1.00 34.89           N  
ATOM   1421  CA  ILE H 192      13.699  12.824  19.831  1.00 36.08           C  
ATOM   1422  CB  ILE H 192      12.553  12.893  18.862  1.00 43.52           C  
ATOM   1423  CG1 ILE H 192      11.395  12.000  19.337  1.00  0.00           C  
ATOM   1424  CG2 ILE H 192      13.085  12.531  17.465  1.00  0.00           C  
ATOM   1425  CD1 ILE H 192      10.087  12.252  18.587  1.00  0.00           C  
ATOM   1426  C   ILE H 192      14.771  13.716  19.293  1.00 39.56           C  
ATOM   1427  O   ILE H 192      14.632  14.939  19.278  1.00 38.04           O  
ATOM   1428  N   LEU H 193      15.883  13.113  18.841  1.00 41.84           N  
ATOM   1429  CA  LEU H 193      16.967  13.867  18.287  1.00 42.29           C  
ATOM   1430  CB  LEU H 193      18.283  13.610  19.042  1.00 29.93           C  
ATOM   1431  CG  LEU H 193      19.482  14.429  18.543  1.00 31.78           C  
ATOM   1432  CD1 LEU H 193      19.240  15.934  18.739  1.00 32.70           C  
ATOM   1433  CD2 LEU H 193      20.784  13.954  19.206  1.00 30.32           C  
ATOM   1434  C   LEU H 193      17.121  13.383  16.877  1.00 42.23           C  
ATOM   1435  O   LEU H 193      17.199  12.179  16.635  1.00 50.08           O  
ATOM   1436  N   SER H 194      17.176  14.312  15.901  1.00 45.27           N  
ATOM   1437  CA  SER H 194      17.233  13.905  14.525  0.94 49.34           C  
ATOM   1438  CB  SER H 194      16.088  14.486  13.678  0.94 57.07           C  
ATOM   1439  OG  SER H 194      16.165  15.904  13.659  0.92 70.37           O  
ATOM   1440  C   SER H 194      18.522  14.373  13.922  1.00 50.38           C  
ATOM   1441  O   SER H 194      19.271  15.131  14.534  1.00 44.27           O  
ATOM   1442  N   SER H 195      18.807  13.916  12.683  1.00 47.45           N  
ATOM   1443  CA  SER H 195      20.006  14.296  11.990  1.00 48.31           C  
ATOM   1444  CB  SER H 195      20.035  15.795  11.640  1.00 49.41           C  
ATOM   1445  OG  SER H 195      18.961  16.113  10.768  1.00 54.93           O  
ATOM   1446  C   SER H 195      21.193  14.002  12.857  1.00 47.55           C  
ATOM   1447  O   SER H 195      22.024  14.872  13.106  1.00 45.25           O  
ATOM   1448  N   LEU H 196      21.313  12.741  13.313  1.00 43.34           N  
ATOM   1449  CA  LEU H 196      22.359  12.340  14.212  1.00 47.92           C  
ATOM   1450  CB  LEU H 196      22.200  10.888  14.698  1.00 37.97           C  
ATOM   1451  CG  LEU H 196      20.962  10.651  15.584  1.00 41.43           C  
ATOM   1452  CD1 LEU H 196      20.865   9.183  16.021  1.00 37.64           C  
ATOM   1453  CD2 LEU H 196      20.955  11.599  16.791  1.00 39.77           C  
ATOM   1454  C   LEU H 196      23.707  12.435  13.565  1.00 45.16           C  
ATOM   1455  O   LEU H 196      23.877  12.163  12.375  1.00 49.74           O  
ATOM   1456  N   ARG H 197      24.707  12.834  14.380  1.00 43.08           N  
ATOM   1457  CA  ARG H 197      26.081  12.960  13.979  0.91 42.54           C  
ATOM   1458  CB  ARG H 197      26.629  14.390  14.100  0.91 49.81           C  
ATOM   1459  CG  ARG H 197      25.849  15.460  13.338  0.91 61.34           C  
ATOM   1460  CD  ARG H 197      26.306  16.870  13.714  0.91 73.66           C  
ATOM   1461  NE  ARG H 197      25.470  17.863  12.984  0.91 81.85           N  
ATOM   1462  CZ  ARG H 197      25.327  19.116  13.509  0.91 80.47           C  
ATOM   1463  NH1 ARG H 197      25.879  19.411  14.722  0.91 74.74           N1+
ATOM   1464  NH2 ARG H 197      24.638  20.078  12.827  0.91 72.85           N  
ATOM   1465  C   ARG H 197      26.872  12.159  14.971  1.00 45.71           C  
ATOM   1466  O   ARG H 197      26.338  11.690  15.972  1.00 44.90           O  
ATOM   1467  N   SER H 198      28.183  11.984  14.713  1.00 58.03           N  
ATOM   1468  CA  SER H 198      29.030  11.212  15.579  1.00 53.25           C  
ATOM   1469  CB  SER H 198      30.458  11.053  15.027  1.00 55.91           C  
ATOM   1470  OG  SER H 198      31.079  12.324  14.892  1.00 59.32           O  
ATOM   1471  C   SER H 198      29.129  11.868  16.925  1.00 57.51           C  
ATOM   1472  O   SER H 198      29.251  11.187  17.942  1.00 56.10           O  
ATOM   1473  N   ASP H 199      29.061  13.211  16.966  1.00 58.31           N  
ATOM   1474  CA  ASP H 199      29.209  13.952  18.189  1.00 51.81           C  
ATOM   1475  CB  ASP H 199      29.305  15.481  17.994  1.00 74.13           C  
ATOM   1476  CG  ASP H 199      28.003  16.039  17.432  1.00 87.25           C  
ATOM   1477  OD1 ASP H 199      27.406  15.382  16.541  1.00 66.92           O  
ATOM   1478  OD2 ASP H 199      27.587  17.136  17.894  1.00 67.47           O1-
ATOM   1479  C   ASP H 199      28.068  13.660  19.116  1.00 54.10           C  
ATOM   1480  O   ASP H 199      28.184  13.847  20.324  1.00 53.35           O  
ATOM   1481  N   ASP H 200      26.922  13.227  18.564  1.00 39.28           N  
ATOM   1482  CA  ASP H 200      25.721  12.955  19.305  1.00 39.06           C  
ATOM   1483  CB  ASP H 200      24.506  12.704  18.398  1.00 41.62           C  
ATOM   1484  CG  ASP H 200      24.155  14.035  17.742  1.00 44.16           C  
ATOM   1485  OD1 ASP H 200      24.263  15.084  18.431  1.00 41.39           O  
ATOM   1486  OD2 ASP H 200      23.785  14.019  16.538  1.00 44.44           O1-
ATOM   1487  C   ASP H 200      25.891  11.771  20.209  1.00 37.63           C  
ATOM   1488  O   ASP H 200      25.075  11.568  21.107  1.00 39.20           O  
ATOM   1489  N   THR H 201      26.895  10.906  19.979  1.00 45.32           N  
ATOM   1490  CA  THR H 201      26.996   9.769  20.846  1.00 42.86           C  
ATOM   1491  CB  THR H 201      28.091   8.815  20.455  1.00 41.33           C  
ATOM   1492  OG1 THR H 201      27.891   7.569  21.095  1.00 42.18           O  
ATOM   1493  CG2 THR H 201      29.462   9.389  20.842  1.00 35.35           C  
ATOM   1494  C   THR H 201      27.205  10.264  22.248  1.00 44.69           C  
ATOM   1495  O   THR H 201      28.094  11.070  22.517  1.00 44.28           O  
ATOM   1496  N   ALA H 202      26.345   9.810  23.185  1.00 35.47           N  
ATOM   1497  CA  ALA H 202      26.445  10.260  24.545  1.00 33.73           C  
ATOM   1498  CB  ALA H 202      26.141  11.760  24.710  1.00 48.20           C  
ATOM   1499  C   ALA H 202      25.428   9.521  25.354  1.00 38.93           C  
ATOM   1500  O   ALA H 202      24.629   8.749  24.825  1.00 36.73           O  
ATOM   1501  N   VAL H 203      25.473   9.715  26.687  1.00 35.15           N  
ATOM   1502  CA  VAL H 203      24.493   9.135  27.553  1.00 33.93           C  
ATOM   1503  CB  VAL H 203      25.019   8.811  28.919  1.00 30.32           C  
ATOM   1504  CG1 VAL H 203      23.857   8.285  29.775  1.00 24.26           C  
ATOM   1505  CG2 VAL H 203      26.184   7.819  28.776  1.00 23.53           C  
ATOM   1506  C   VAL H 203      23.429  10.176  27.713  1.00 38.91           C  
ATOM   1507  O   VAL H 203      23.732  11.340  27.975  1.00 35.21           O  
ATOM   1508  N   TYR H 204      22.147   9.788  27.567  1.00 35.86           N  
ATOM   1509  CA  TYR H 204      21.095  10.758  27.662  1.00 34.64           C  
ATOM   1510  CB  TYR H 204      20.078  10.707  26.505  1.00 32.18           C  
ATOM   1511  CG  TYR H 204      20.750  11.177  25.260  1.00 32.80           C  
ATOM   1512  CD1 TYR H 204      20.819  12.520  24.983  1.00 36.50           C  
ATOM   1513  CD2 TYR H 204      21.320  10.299  24.370  1.00 29.57           C  
ATOM   1514  CE1 TYR H 204      21.435  12.979  23.843  1.00 36.86           C  
ATOM   1515  CE2 TYR H 204      21.938  10.755  23.225  1.00 33.34           C  
ATOM   1516  CZ  TYR H 204      21.997  12.098  22.956  1.00 36.04           C  
ATOM   1517  OH  TYR H 204      22.628  12.572  21.785  1.00 37.14           O  
ATOM   1518  C   TYR H 204      20.339  10.500  28.926  1.00 35.92           C  
ATOM   1519  O   TYR H 204      19.896   9.382  29.183  1.00 41.12           O  
ATOM   1520  N   PHE H 205      20.178  11.555  29.751  1.00 38.11           N  
ATOM   1521  CA  PHE H 205      19.510  11.427  31.015  1.00 43.29           C  
ATOM   1522  CB  PHE H 205      20.317  11.987  32.205  1.00 31.35           C  
ATOM   1523  CG  PHE H 205      21.556  11.194  32.454  1.00 38.81           C  
ATOM   1524  CD1 PHE H 205      21.515  10.035  33.194  1.00 32.29           C  
ATOM   1525  CD2 PHE H 205      22.769  11.626  31.967  1.00 33.81           C  
ATOM   1526  CE1 PHE H 205      22.658   9.309  33.429  1.00 37.66           C  
ATOM   1527  CE2 PHE H 205      23.916  10.907  32.199  1.00 39.16           C  
ATOM   1528  CZ  PHE H 205      23.862   9.744  32.930  1.00 39.40           C  
ATOM   1529  C   PHE H 205      18.266  12.267  31.004  1.00 44.99           C  
ATOM   1530  O   PHE H 205      18.218  13.327  30.384  1.00 41.97           O  
ATOM   1531  N   CYS H 206      17.211  11.780  31.691  1.00 32.71           N  
ATOM   1532  CA  CYS H 206      16.032  12.568  31.923  0.91 36.50           C  
ATOM   1533  CB  CYS H 206      14.693  11.835  31.638  0.91 31.83           C  
ATOM   1534  SG  CYS H 206      14.481  10.262  32.534  0.91 45.25           S  
ATOM   1535  C   CYS H 206      16.100  12.916  33.383  1.00 36.16           C  
ATOM   1536  O   CYS H 206      16.650  12.153  34.177  1.00 34.49           O  
ATOM   1537  N   ALA H 207      15.603  14.107  33.776  1.00 36.11           N  
ATOM   1538  CA  ALA H 207      15.672  14.469  35.166  1.00 37.87           C  
ATOM   1539  CB  ALA H 207      16.882  15.358  35.504  1.00 27.78           C  
ATOM   1540  C   ALA H 207      14.438  15.237  35.528  1.00 36.99           C  
ATOM   1541  O   ALA H 207      13.949  16.049  34.745  1.00 39.78           O  
ATOM   1542  N   ARG H 208      13.909  14.994  36.748  1.00 43.32           N  
ATOM   1543  CA  ARG H 208      12.723  15.666  37.197  1.00 42.66           C  
ATOM   1544  CB  ARG H 208      11.949  14.888  38.272  1.00 27.38           C  
ATOM   1545  CG  ARG H 208      10.528  15.406  38.496  1.00 34.41           C  
ATOM   1546  CD  ARG H 208       9.909  14.932  39.812  1.00 34.59           C  
ATOM   1547  NE  ARG H 208       9.857  16.109  40.725  1.00 36.09           N  
ATOM   1548  CZ  ARG H 208       9.995  15.952  42.074  1.00 37.62           C  
ATOM   1549  NH1 ARG H 208      10.272  14.724  42.600  1.00 26.58           N1+
ATOM   1550  NH2 ARG H 208       9.870  17.037  42.893  1.00 41.90           N  
ATOM   1551  C   ARG H 208      13.143  16.970  37.798  1.00 43.05           C  
ATOM   1552  O   ARG H 208      14.197  17.072  38.419  1.00 43.91           O  
ATOM   1553  N   ASP H 209      12.303  18.005  37.615  1.00 35.45           N  
ATOM   1554  CA  ASP H 209      12.543  19.343  38.090  1.00 36.13           C  
ATOM   1555  CB  ASP H 209      11.654  20.364  37.340  1.00 27.77           C  
ATOM   1556  CG  ASP H 209      12.089  21.790  37.642  1.00 37.14           C  
ATOM   1557  OD1 ASP H 209      13.246  21.969  38.098  1.00 28.24           O  
ATOM   1558  OD2 ASP H 209      11.271  22.721  37.419  1.00 23.57           O1-
ATOM   1559  C   ASP H 209      12.198  19.412  39.554  1.00 40.29           C  
ATOM   1560  O   ASP H 209      11.549  18.523  40.099  1.00 37.75           O  
ATOM   1561  N   GLY H 210      12.163  20.659  40.132  1.00 32.55           N  
ATOM   1562  CA  GLY H 210      11.405  20.908  41.348  1.00 35.75           C  
ATOM   1563  C   GLY H 210      10.525  22.144  41.183  1.00 37.33           C  
ATOM   1564  O   GLY H 210      11.012  23.249  40.964  1.00 37.03           O  
ATOM   1565  N   ALA H 211       9.179  22.017  41.293  1.00 39.22           N  
ATOM   1566  CA  ALA H 211       8.345  23.195  41.229  1.00 41.82           C  
ATOM   1567  CB  ALA H 211       7.278  23.158  40.122  1.00 22.73           C  
ATOM   1568  C   ALA H 211       7.615  23.248  42.520  1.00 44.21           C  
ATOM   1569  O   ALA H 211       6.748  22.420  42.795  1.00 43.84           O  
ATOM   1570  N   LYS H 212       7.919  24.255  43.349  1.00 46.33           N  
ATOM   1571  CA  LYS H 212       7.259  24.256  44.617  1.00 48.43           C  
ATOM   1572  CB  LYS H 212       8.175  24.602  45.804  1.00 48.22           C  
ATOM   1573  CG  LYS H 212       7.468  24.445  47.149  1.00 54.12           C  
ATOM   1574  CD  LYS H 212       7.083  22.999  47.469  1.00 53.24           C  
ATOM   1575  CE  LYS H 212       6.353  22.842  48.806  1.00  0.00           C  
ATOM   1576  NZ  LYS H 212       5.039  23.518  48.749  1.00  0.00           N1+
ATOM   1577  C   LYS H 212       6.174  25.267  44.592  1.00 50.47           C  
ATOM   1578  O   LYS H 212       6.319  26.354  44.036  1.00 51.04           O  
ATOM   1579  N   THR H 213       5.022  24.932  45.189  1.00 52.38           N  
ATOM   1580  CA  THR H 213       4.023  25.947  45.179  1.00 54.14           C  
ATOM   1581  CB  THR H 213       2.649  25.487  44.801  1.00 54.52           C  
ATOM   1582  OG1 THR H 213       2.664  24.913  43.505  1.00 48.85           O  
ATOM   1583  CG2 THR H 213       1.717  26.709  44.824  1.00 48.82           C  
ATOM   1584  C   THR H 213       3.919  26.475  46.564  1.00 54.89           C  
ATOM   1585  O   THR H 213       3.586  25.742  47.491  1.00 54.85           O  
ATOM   1586  N   VAL H 214       4.252  27.771  46.734  1.00 56.34           N  
ATOM   1587  CA  VAL H 214       4.067  28.386  48.011  1.00 57.54           C  
ATOM   1588  CB  VAL H 214       5.186  29.325  48.374  1.00 57.65           C  
ATOM   1589  CG1 VAL H 214       5.352  30.369  47.258  1.00 23.80           C  
ATOM   1590  CG2 VAL H 214       4.892  29.941  49.755  1.00 45.85           C  
ATOM   1591  C   VAL H 214       2.804  29.166  47.878  1.00 58.39           C  
ATOM   1592  O   VAL H 214       2.747  30.373  48.111  1.00 58.43           O  
ATOM   1593  N   SER H 215       1.730  28.423  47.564  1.00 59.52           N  
ATOM   1594  CA  SER H 215       0.435  28.949  47.286  1.00 60.40           C  
ATOM   1595  CB  SER H 215      -0.576  27.858  46.904  1.00 67.52           C  
ATOM   1596  OG  SER H 215      -0.785  26.996  48.014  1.00  0.00           O  
ATOM   1597  C   SER H 215      -0.095  29.613  48.507  1.00 61.18           C  
ATOM   1598  O   SER H 215       0.334  29.339  49.622  1.00 60.81           O  
ATOM   1599  N   ASN H 216      -1.031  30.545  48.276  1.00 62.38           N  
ATOM   1600  CA  ASN H 216      -1.726  31.332  49.245  1.00 63.56           C  
ATOM   1601  CB  ASN H 216      -1.153  32.754  49.294  1.00 63.69           C  
ATOM   1602  CG  ASN H 216      -0.976  33.227  47.848  1.00 62.29           C  
ATOM   1603  OD1 ASN H 216      -0.152  32.700  47.099  1.00 77.94           O  
ATOM   1604  ND2 ASN H 216      -1.758  34.263  47.443  1.00  0.00           N  
ATOM   1605  C   ASN H 216      -3.136  31.360  48.758  1.00 64.30           C  
ATOM   1606  O   ASN H 216      -3.381  31.796  47.641  1.00 64.65           O  
ATOM   1607  N   SER H 217      -4.090  30.951  49.620  1.00 64.73           N  
ATOM   1608  CA  SER H 217      -5.454  30.693  49.240  1.00 64.81           C  
ATOM   1609  CB  SER H 217      -6.398  30.502  50.430  1.00 56.65           C  
ATOM   1610  OG  SER H 217      -6.524  31.712  51.161  1.00  0.00           O  
ATOM   1611  C   SER H 217      -6.019  31.751  48.362  1.00 64.74           C  
ATOM   1612  O   SER H 217      -6.529  32.783  48.808  1.00 64.83           O  
ATOM   1613  N   GLY H 218      -5.976  31.455  47.050  1.00 64.28           N  
ATOM   1614  CA  GLY H 218      -5.371  30.237  46.597  1.00 63.73           C  
ATOM   1615  C   GLY H 218      -5.034  30.512  45.191  1.00 63.45           C  
ATOM   1616  O   GLY H 218      -5.777  30.205  44.259  1.00 63.39           O  
ATOM   1617  N   LEU H 219      -3.884  31.173  45.062  1.00 63.00           N  
ATOM   1618  CA  LEU H 219      -3.241  31.487  43.844  1.00 62.35           C  
ATOM   1619  CB  LEU H 219      -2.768  32.947  43.780  1.00 62.40           C  
ATOM   1620  CG  LEU H 219      -3.914  33.976  43.754  1.00 45.65           C  
ATOM   1621  CD1 LEU H 219      -4.845  33.826  44.969  1.00  0.00           C  
ATOM   1622  CD2 LEU H 219      -3.360  35.404  43.626  1.00  0.00           C  
ATOM   1623  C   LEU H 219      -2.062  30.631  43.953  1.00 61.60           C  
ATOM   1624  O   LEU H 219      -1.550  30.454  45.058  1.00 61.93           O  
ATOM   1625  N   SER H 220      -1.642  30.033  42.835  1.00 60.53           N  
ATOM   1626  CA  SER H 220      -0.517  29.199  42.954  1.00 59.40           C  
ATOM   1627  CB  SER H 220      -0.598  27.937  42.086  1.00 59.45           C  
ATOM   1628  OG  SER H 220       0.568  27.146  42.267  1.00  0.00           O  
ATOM   1629  C   SER H 220       0.627  30.024  42.499  1.00 58.40           C  
ATOM   1630  O   SER H 220       0.621  30.562  41.393  1.00 58.87           O  
ATOM   1631  N   LEU H 221       1.606  30.191  43.404  1.00 56.90           N  
ATOM   1632  CA  LEU H 221       2.809  30.893  43.106  1.00 55.54           C  
ATOM   1633  CB  LEU H 221       3.166  32.002  44.110  1.00 55.26           C  
ATOM   1634  CG  LEU H 221       2.187  33.195  44.060  1.00 76.62           C  
ATOM   1635  CD1 LEU H 221       2.652  34.348  44.965  1.00  0.00           C  
ATOM   1636  CD2 LEU H 221       1.931  33.639  42.611  1.00  0.00           C  
ATOM   1637  C   LEU H 221       3.862  29.846  43.143  1.00 54.11           C  
ATOM   1638  O   LEU H 221       3.885  28.998  44.030  1.00 54.21           O  
ATOM   1639  N   LEU H 222       4.770  29.860  42.159  1.00 52.73           N  
ATOM   1640  CA  LEU H 222       5.660  28.750  42.168  1.00 51.69           C  
ATOM   1641  CB  LEU H 222       5.693  28.006  40.821  1.00 39.14           C  
ATOM   1642  CG  LEU H 222       4.339  27.383  40.439  1.00 33.45           C  
ATOM   1643  CD1 LEU H 222       3.927  26.305  41.452  1.00 31.65           C  
ATOM   1644  CD2 LEU H 222       3.257  28.454  40.229  1.00 30.31           C  
ATOM   1645  C   LEU H 222       7.055  29.193  42.460  1.00 49.99           C  
ATOM   1646  O   LEU H 222       7.526  30.196  41.935  1.00 49.53           O  
ATOM   1647  N   TYR H 223       7.741  28.444  43.348  1.00 47.72           N  
ATOM   1648  CA  TYR H 223       9.134  28.678  43.567  1.00 45.87           C  
ATOM   1649  CB  TYR H 223       9.696  28.071  44.861  1.00 52.03           C  
ATOM   1650  CG  TYR H 223      11.179  28.197  44.742  1.00 19.99           C  
ATOM   1651  CD1 TYR H 223      11.820  29.357  45.112  1.00 18.68           C  
ATOM   1652  CD2 TYR H 223      11.927  27.158  44.240  1.00 18.82           C  
ATOM   1653  CE1 TYR H 223      13.186  29.472  44.985  1.00 17.00           C  
ATOM   1654  CE2 TYR H 223      13.289  27.273  44.113  1.00 18.86           C  
ATOM   1655  CZ  TYR H 223      13.923  28.423  44.489  1.00 18.60           C  
ATOM   1656  OH  TYR H 223      15.324  28.524  44.353  1.00 19.95           O  
ATOM   1657  C   TYR H 223       9.760  27.956  42.426  1.00 44.62           C  
ATOM   1658  O   TYR H 223       9.407  26.806  42.165  1.00 44.77           O  
ATOM   1659  N   TYR H 224      10.715  28.587  41.715  1.00 43.70           N  
ATOM   1660  CA  TYR H 224      11.108  27.919  40.516  1.00 41.75           C  
ATOM   1661  CB  TYR H 224      11.233  28.831  39.278  1.00 30.03           C  
ATOM   1662  CG  TYR H 224       9.864  29.349  39.004  1.00 30.46           C  
ATOM   1663  CD1 TYR H 224       9.395  30.484  39.625  1.00 21.26           C  
ATOM   1664  CD2 TYR H 224       9.044  28.684  38.123  1.00 19.59           C  
ATOM   1665  CE1 TYR H 224       8.125  30.945  39.369  1.00  0.00           C  
ATOM   1666  CE2 TYR H 224       7.774  29.139  37.865  1.00  0.00           C  
ATOM   1667  CZ  TYR H 224       7.314  30.275  38.485  1.00  0.00           C  
ATOM   1668  OH  TYR H 224       6.010  30.744  38.221  1.00  0.00           O  
ATOM   1669  C   TYR H 224      12.374  27.148  40.675  1.00 40.21           C  
ATOM   1670  O   TYR H 224      13.403  27.641  41.115  1.00 40.10           O  
ATOM   1671  N   HIS H 225      12.349  25.862  40.320  1.00 38.13           N  
ATOM   1672  CA  HIS H 225      13.615  25.230  40.434  1.00 36.16           C  
ATOM   1673  ND1 HIS H 225      12.540  24.057  43.611  1.00  0.00           N  
ATOM   1674  CG  HIS H 225      13.619  24.246  42.780  1.00 40.11           C  
ATOM   1675  CB  HIS H 225      13.628  23.969  41.306  1.00 36.21           C  
ATOM   1676  NE2 HIS H 225      14.224  24.728  44.898  1.00  0.00           N  
ATOM   1677  CD2 HIS H 225      14.638  24.665  43.581  1.00  0.00           C  
ATOM   1678  CE1 HIS H 225      12.957  24.357  44.869  1.00  0.00           C  
ATOM   1679  C   HIS H 225      14.131  24.888  39.068  1.00 34.45           C  
ATOM   1680  O   HIS H 225      13.399  24.473  38.181  1.00 35.27           O  
ATOM   1681  N   ASN H 226      15.437  25.122  38.845  1.00 32.38           N  
ATOM   1682  CA  ASN H 226      16.051  24.735  37.606  1.00 30.98           C  
ATOM   1683  CB  ASN H 226      16.824  25.893  36.942  1.00 22.61           C  
ATOM   1684  CG  ASN H 226      15.834  26.889  36.347  1.00 23.20           C  
ATOM   1685  OD1 ASN H 226      15.181  26.605  35.341  1.00 27.55           O  
ATOM   1686  ND2 ASN H 226      15.710  28.085  36.979  1.00 26.86           N  
ATOM   1687  C   ASN H 226      17.065  23.705  37.999  1.00 28.64           C  
ATOM   1688  O   ASN H 226      17.926  23.328  37.206  1.00 28.40           O  
ATOM   1689  N   ARG H 227      16.958  23.213  39.251  1.00 26.97           N  
ATOM   1690  CA  ARG H 227      17.840  22.219  39.791  1.00 25.37           C  
ATOM   1691  CB  ARG H 227      18.005  22.325  41.318  1.00 25.10           C  
ATOM   1692  CG  ARG H 227      16.683  22.201  42.077  1.00 29.43           C  
ATOM   1693  CD  ARG H 227      16.779  22.604  43.550  1.00 20.25           C  
ATOM   1694  NE  ARG H 227      17.262  21.451  44.357  1.00 21.35           N  
ATOM   1695  CZ  ARG H 227      16.371  20.745  45.118  1.00 32.54           C  
ATOM   1696  NH1 ARG H 227      15.037  21.034  45.054  1.00 23.73           N1+
ATOM   1697  NH2 ARG H 227      16.817  19.777  45.968  1.00 20.96           N  
ATOM   1698  C   ARG H 227      17.235  20.894  39.491  1.00 24.27           C  
ATOM   1699  O   ARG H 227      16.015  20.781  39.380  1.00 24.11           O  
ATOM   1700  N   LEU H 228      18.083  19.858  39.334  1.00 23.00           N  
ATOM   1701  CA  LEU H 228      17.565  18.571  38.984  1.00 22.37           C  
ATOM   1702  CB  LEU H 228      18.320  17.947  37.796  1.00 22.23           C  
ATOM   1703  CG  LEU H 228      18.306  18.830  36.527  1.00 21.31           C  
ATOM   1704  CD1 LEU H 228      19.138  20.111  36.719  1.00 25.00           C  
ATOM   1705  CD2 LEU H 228      18.721  18.032  35.281  1.00 24.48           C  
ATOM   1706  C   LEU H 228      17.718  17.664  40.160  1.00 22.59           C  
ATOM   1707  O   LEU H 228      18.778  17.085  40.387  1.00 21.40           O  
ATOM   1708  N   ASP H 229      16.643  17.535  40.955  1.00 23.09           N  
ATOM   1709  CA  ASP H 229      16.657  16.681  42.101  1.00 23.17           C  
ATOM   1710  CB  ASP H 229      15.507  16.958  43.091  1.00 24.69           C  
ATOM   1711  CG  ASP H 229      14.148  16.750  42.429  1.00 27.82           C  
ATOM   1712  OD1 ASP H 229      14.087  16.643  41.175  1.00 27.90           O  
ATOM   1713  OD2 ASP H 229      13.145  16.708  43.190  1.00 31.01           O1-
ATOM   1714  C   ASP H 229      16.646  15.243  41.697  1.00 23.64           C  
ATOM   1715  O   ASP H 229      17.292  14.428  42.358  1.00 23.10           O  
ATOM   1716  N   ALA H 230      15.922  14.848  40.620  1.00 42.46           N  
ATOM   1717  CA  ALA H 230      16.054  13.416  40.471  1.00 42.67           C  
ATOM   1718  CB  ALA H 230      14.757  12.650  40.778  1.00 44.32           C  
ATOM   1719  C   ALA H 230      16.452  13.075  39.067  1.00 42.43           C  
ATOM   1720  O   ALA H 230      15.943  13.647  38.108  1.00 41.07           O  
ATOM   1721  N   TRP H 231      17.359  12.087  38.913  1.00 40.39           N  
ATOM   1722  CA  TRP H 231      17.867  11.760  37.607  1.00 39.40           C  
ATOM   1723  CB  TRP H 231      19.390  11.938  37.522  1.00 36.37           C  
ATOM   1724  CG  TRP H 231      19.839  13.367  37.685  1.00 39.88           C  
ATOM   1725  CD2 TRP H 231      20.535  14.123  36.683  1.00 37.61           C  
ATOM   1726  CD1 TRP H 231      19.710  14.183  38.768  1.00 37.16           C  
ATOM   1727  NE1 TRP H 231      20.268  15.409  38.500  1.00 38.65           N  
ATOM   1728  CE2 TRP H 231      20.783  15.385  37.220  1.00 36.75           C  
ATOM   1729  CE3 TRP H 231      20.935  13.792  35.419  1.00 38.49           C  
ATOM   1730  CZ2 TRP H 231      21.437  16.340  36.496  1.00 38.11           C  
ATOM   1731  CZ3 TRP H 231      21.593  14.759  34.692  1.00 36.75           C  
ATOM   1732  CH2 TRP H 231      21.838  16.009  35.221  1.00 35.73           C  
ATOM   1733  C   TRP H 231      17.609  10.312  37.307  1.00 38.62           C  
ATOM   1734  O   TRP H 231      17.577   9.466  38.200  1.00 43.79           O  
ATOM   1735  N   GLY H 232      17.425   9.994  36.009  1.00 41.86           N  
ATOM   1736  CA  GLY H 232      17.215   8.640  35.579  1.00 41.91           C  
ATOM   1737  C   GLY H 232      18.557   7.980  35.482  1.00 47.97           C  
ATOM   1738  O   GLY H 232      19.596   8.620  35.627  1.00 49.40           O  
ATOM   1739  N   GLN H 233      18.548   6.664  35.204  1.00 47.23           N  
ATOM   1740  CA  GLN H 233      19.718   5.832  35.125  1.00 49.84           C  
ATOM   1741  CB  GLN H 233      19.343   4.372  34.855  1.00 51.71           C  
ATOM   1742  CG  GLN H 233      18.699   4.194  33.480  1.00 47.78           C  
ATOM   1743  CD  GLN H 233      18.005   2.849  33.460  1.00 45.18           C  
ATOM   1744  OE1 GLN H 233      17.155   2.577  34.305  1.00 42.45           O  
ATOM   1745  NE2 GLN H 233      18.365   1.983  32.477  1.00 44.37           N  
ATOM   1746  C   GLN H 233      20.588   6.277  33.990  1.00 45.62           C  
ATOM   1747  O   GLN H 233      21.813   6.235  34.091  1.00 46.57           O  
ATOM   1748  N   GLY H 234      19.974   6.699  32.868  1.00 36.64           N  
ATOM   1749  CA  GLY H 234      20.725   7.118  31.717  1.00 40.24           C  
ATOM   1750  C   GLY H 234      20.557   6.093  30.635  1.00 44.81           C  
ATOM   1751  O   GLY H 234      20.416   4.901  30.905  1.00 43.14           O  
ATOM   1752  N   THR H 235      20.541   6.560  29.366  1.00 43.70           N  
ATOM   1753  CA  THR H 235      20.445   5.691  28.224  1.00 42.44           C  
ATOM   1754  CB  THR H 235      19.176   5.854  27.434  1.00 41.29           C  
ATOM   1755  OG1 THR H 235      18.046   5.565  28.242  1.00 46.55           O  
ATOM   1756  CG2 THR H 235      19.210   4.901  26.230  1.00 47.64           C  
ATOM   1757  C   THR H 235      21.571   6.049  27.308  1.00 36.97           C  
ATOM   1758  O   THR H 235      21.835   7.222  27.055  1.00 45.19           O  
ATOM   1759  N   MET H 236      22.257   5.032  26.760  1.00 34.68           N  
ATOM   1760  CA  MET H 236      23.395   5.274  25.924  1.00 37.68           C  
ATOM   1761  CB  MET H 236      24.489   4.212  26.133  1.00 33.71           C  
ATOM   1762  CG  MET H 236      25.736   4.390  25.267  1.00 28.99           C  
ATOM   1763  SD  MET H 236      27.004   3.113  25.538  1.00  0.00           S  
ATOM   1764  CE  MET H 236      28.130   3.700  24.239  1.00  0.00           C  
ATOM   1765  C   MET H 236      22.973   5.203  24.493  1.00 35.43           C  
ATOM   1766  O   MET H 236      22.309   4.258  24.072  1.00 36.66           O  
ATOM   1767  N   VAL H 237      23.337   6.236  23.707  1.00 37.39           N  
ATOM   1768  CA  VAL H 237      23.046   6.224  22.304  1.00 40.76           C  
ATOM   1769  CB  VAL H 237      22.171   7.367  21.876  1.00 31.66           C  
ATOM   1770  CG1 VAL H 237      21.988   7.311  20.351  1.00 27.44           C  
ATOM   1771  CG2 VAL H 237      20.850   7.284  22.656  1.00 28.27           C  
ATOM   1772  C   VAL H 237      24.357   6.360  21.593  1.00 46.15           C  
ATOM   1773  O   VAL H 237      25.120   7.292  21.848  1.00 40.60           O  
ATOM   1774  N   THR H 238      24.654   5.421  20.674  1.00 37.70           N  
ATOM   1775  CA  THR H 238      25.900   5.484  19.967  1.00 32.50           C  
ATOM   1776  CB  THR H 238      26.716   4.228  20.082  1.00 39.91           C  
ATOM   1777  OG1 THR H 238      27.015   3.964  21.444  1.00 37.47           O  
ATOM   1778  CG2 THR H 238      28.015   4.399  19.279  1.00 35.62           C  
ATOM   1779  C   THR H 238      25.595   5.689  18.519  1.00 41.17           C  
ATOM   1780  O   THR H 238      24.764   4.991  17.942  1.00 36.50           O  
ATOM   1781  N   VAL H 239      26.263   6.678  17.892  1.00 49.10           N  
ATOM   1782  CA  VAL H 239      26.039   6.928  16.500  1.00 45.97           C  
ATOM   1783  CB  VAL H 239      25.820   8.381  16.198  1.00 43.16           C  
ATOM   1784  CG1 VAL H 239      25.646   8.552  14.681  1.00 48.80           C  
ATOM   1785  CG2 VAL H 239      24.622   8.877  17.027  1.00 43.76           C  
ATOM   1786  C   VAL H 239      27.272   6.496  15.775  1.00 51.08           C  
ATOM   1787  O   VAL H 239      28.355   7.033  16.003  1.00 51.64           O  
ATOM   1788  N   SER H 240      27.137   5.504  14.871  1.00 44.75           N  
ATOM   1789  CA  SER H 240      28.298   5.034  14.170  1.00 48.07           C  
ATOM   1790  CB  SER H 240      28.975   3.831  14.847  1.00 42.86           C  
ATOM   1791  OG  SER H 240      30.109   3.422  14.097  1.00 40.41           O  
ATOM   1792  C   SER H 240      27.878   4.584  12.808  1.00 53.62           C  
ATOM   1793  O   SER H 240      26.723   4.226  12.582  1.00 49.47           O  
ATOM   1794  N   SER H 241      28.831   4.596  11.856  1.00 55.54           N  
ATOM   1795  CA  SER H 241      28.554   4.167  10.517  0.91 53.25           C  
ATOM   1796  CB  SER H 241      29.505   4.778   9.472  0.91 61.59           C  
ATOM   1797  OG  SER H 241      29.330   6.186   9.410  0.91 62.71           O  
ATOM   1798  C   SER H 241      28.749   2.657  10.483  1.00 53.73           C  
ATOM   1799  O   SER H 241      28.557   2.059   9.390  1.00 51.34           O  
ATOM   1800  OXT SER H 241      29.095   2.082  11.549  1.00  0.00           O1-
TER    1801      SER H 241 
CONECT  149  650
CONECT  650  149
CONECT  952 1534
CONECT 1534  952
END
