# Supplementary material for: Fully automated antibody structure prediction using BIOVIA tools: Validation study
Source: PLoS One. 2017 May 18;12(5):e0177923. doi: 10.1371/journal.pone.0177923 (PMC5436848; doi:10.1371/journal.pone.0177923)
Supplement: S3 Dataset — Predicted structures using the Top5 framework method, Chothia CDR definition with canonical filtering, using up to 5 CDR templates rather than the default 3, and generating 10 CDR models. (ZIP) [file pone.0177923.s005.zip › 4OTX_LH_FV_FinalModel.pdb]

REMARK   Accelrys Discovery Studio PDB file
REMARK   Created:  2015-11-30T19:02:02Z
SSBOND   1 CYS L   23    CYS L   94                                     
SSBOND   2 CYS H  135    CYS H  209                                     
ATOM      1  N   GLN L   1      25.413  33.488  26.610  1.00 40.39           N1+
ATOM      2  CA  GLN L   1      25.585  32.209  27.326  1.00 39.00           C  
ATOM      3  CB  GLN L   1      26.157  31.137  26.383  1.00 39.40           C  
ATOM      4  CG  GLN L   1      25.248  30.813  25.193  1.00 42.49           C  
ATOM      5  CD  GLN L   1      25.392  31.905  24.141  1.00  0.00           C  
ATOM      6  OE1 GLN L   1      26.481  32.432  23.921  1.00  0.00           O  
ATOM      7  NE2 GLN L   1      24.262  32.251  23.467  1.00  0.00           N  
ATOM      8  C   GLN L   1      26.551  32.417  28.440  1.00 36.88           C  
ATOM      9  O   GLN L   1      27.543  33.127  28.289  1.00 39.41           O  
ATOM     10  N   ILE L   2      26.277  31.805  29.603  1.00 31.77           N  
ATOM     11  CA  ILE L   2      27.163  31.977  30.713  1.00 29.51           C  
ATOM     12  CB  ILE L   2      26.455  32.084  32.033  1.00 26.31           C  
ATOM     13  CG1 ILE L   2      25.609  33.369  32.068  1.00 21.40           C  
ATOM     14  CG2 ILE L   2      27.499  31.992  33.159  1.00 18.59           C  
ATOM     15  CD1 ILE L   2      24.670  33.447  33.271  1.00 18.50           C  
ATOM     16  C   ILE L   2      28.066  30.791  30.756  1.00 28.74           C  
ATOM     17  O   ILE L   2      27.616  29.650  30.662  1.00 28.49           O  
ATOM     18  N   VAL L   3      29.386  31.037  30.876  1.00 27.05           N  
ATOM     19  CA  VAL L   3      30.295  29.930  30.886  1.00 25.55           C  
ATOM     20  CB  VAL L   3      31.547  30.140  30.090  1.00 24.82           C  
ATOM     21  CG1 VAL L   3      32.453  31.127  30.845  1.00 21.09           C  
ATOM     22  CG2 VAL L   3      32.190  28.766  29.843  1.00 19.65           C  
ATOM     23  C   VAL L   3      30.709  29.685  32.298  1.00 25.30           C  
ATOM     24  O   VAL L   3      30.925  30.620  33.069  1.00 24.86           O  
ATOM     25  N   MET L   4      30.811  28.398  32.680  1.00 26.04           N  
ATOM     26  CA  MET L   4      31.184  28.088  34.027  1.00 25.74           C  
ATOM     27  CB  MET L   4      30.214  27.114  34.716  1.00 22.78           C  
ATOM     28  CG  MET L   4      28.775  27.633  34.788  1.00 22.61           C  
ATOM     29  SD  MET L   4      28.559  29.189  35.702  1.00 20.44           S  
ATOM     30  CE  MET L   4      28.743  28.444  37.348  1.00 18.91           C  
ATOM     31  C   MET L   4      32.528  27.438  33.989  1.00 24.81           C  
ATOM     32  O   MET L   4      32.734  26.457  33.276  1.00 27.38           O  
ATOM     33  N   THR L   5      33.489  27.982  34.765  1.00 23.92           N  
ATOM     34  CA  THR L   5      34.812  27.430  34.779  1.00 23.32           C  
ATOM     35  CB  THR L   5      35.878  28.427  34.447  1.00 24.48           C  
ATOM     36  OG1 THR L   5      35.758  29.561  35.292  1.00 20.01           O  
ATOM     37  CG2 THR L   5      35.752  28.823  32.971  1.00 22.01           C  
ATOM     38  C   THR L   5      35.110  26.894  36.139  1.00 22.69           C  
ATOM     39  O   THR L   5      35.052  27.608  37.139  1.00 22.12           O  
ATOM     40  N   GLN L   6      35.464  25.596  36.193  1.00 23.22           N  
ATOM     41  CA  GLN L   6      35.754  24.972  37.446  1.00 23.35           C  
ATOM     42  CB  GLN L   6      34.972  23.664  37.660  1.00 22.24           C  
ATOM     43  CG  GLN L   6      33.459  23.892  37.723  1.00 22.89           C  
ATOM     44  CD  GLN L   6      32.767  22.548  37.901  1.00 21.60           C  
ATOM     45  OE1 GLN L   6      31.786  22.248  37.224  1.00 21.17           O  
ATOM     46  NE2 GLN L   6      33.284  21.714  38.840  1.00 20.91           N  
ATOM     47  C   GLN L   6      37.213  24.654  37.480  1.00 25.61           C  
ATOM     48  O   GLN L   6      37.849  24.449  36.447  1.00 25.31           O  
ATOM     49  N   SER L   7      37.793  24.661  38.697  1.00 25.18           N  
ATOM     50  CA  SER L   7      39.177  24.315  38.862  1.00 25.10           C  
ATOM     51  CB  SER L   7      40.144  25.488  38.624  1.00 27.00           C  
ATOM     52  OG  SER L   7      39.925  26.509  39.586  1.00 28.69           O  
ATOM     53  C   SER L   7      39.355  23.877  40.280  1.00 26.21           C  
ATOM     54  O   SER L   7      38.646  24.349  41.168  1.00 26.66           O  
ATOM     55  N   PRO L   8      40.280  22.989  40.542  1.00 25.11           N  
ATOM     56  CA  PRO L   8      41.100  22.408  39.510  1.00 26.87           C  
ATOM     57  CD  PRO L   8      40.997  23.086  41.802  1.00 26.27           C  
ATOM     58  CB  PRO L   8      42.323  21.825  40.213  1.00 28.09           C  
ATOM     59  CG  PRO L   8      42.440  22.661  41.494  1.00 26.30           C  
ATOM     60  C   PRO L   8      40.325  21.369  38.768  1.00 28.74           C  
ATOM     61  O   PRO L   8      39.276  20.947  39.251  1.00 31.06           O  
ATOM     62  N   SER L   9      40.818  20.955  37.585  1.00 29.01           N  
ATOM     63  CA  SER L   9      40.142  19.954  36.817  1.00 30.46           C  
ATOM     64  CB  SER L   9      40.790  19.706  35.442  1.00 31.03           C  
ATOM     65  OG  SER L   9      42.112  19.215  35.602  1.00 36.23           O  
ATOM     66  C   SER L   9      40.172  18.669  37.586  1.00 29.93           C  
ATOM     67  O   SER L   9      39.206  17.909  37.563  1.00 29.29           O  
ATOM     68  N   SER L  10      41.290  18.378  38.283  1.00 30.38           N  
ATOM     69  CA  SER L  10      41.350  17.159  39.043  1.00 30.62           C  
ATOM     70  CB  SER L  10      42.014  15.989  38.296  1.00 30.51           C  
ATOM     71  OG  SER L  10      41.265  15.653  37.138  1.00 34.49           O  
ATOM     72  C   SER L  10      42.188  17.399  40.262  1.00 30.70           C  
ATOM     73  O   SER L  10      43.065  18.264  40.267  1.00 31.60           O  
ATOM     74  N   LEU L  11      41.905  16.646  41.348  1.00 29.64           N  
ATOM     75  CA  LEU L  11      42.694  16.745  42.545  1.00 30.76           C  
ATOM     76  CB  LEU L  11      42.069  17.539  43.702  1.00 31.95           C  
ATOM     77  CG  LEU L  11      41.817  19.025  43.446  1.00 34.08           C  
ATOM     78  CD1 LEU L  11      40.694  19.225  42.423  1.00 34.50           C  
ATOM     79  CD2 LEU L  11      41.563  19.770  44.765  1.00 35.68           C  
ATOM     80  C   LEU L  11      42.807  15.379  43.135  1.00 31.63           C  
ATOM     81  O   LEU L  11      41.830  14.636  43.205  1.00 33.66           O  
ATOM     82  N   THR L  12      44.005  15.022  43.619  1.00 32.16           N  
ATOM     83  CA  THR L  12      44.135  13.744  44.251  1.00 31.90           C  
ATOM     84  CB  THR L  12      45.456  13.081  44.002  1.00 32.15           C  
ATOM     85  OG1 THR L  12      45.661  12.895  42.608  1.00 30.75           O  
ATOM     86  CG2 THR L  12      45.463  11.722  44.718  1.00 28.02           C  
ATOM     87  C   THR L  12      44.034  14.014  45.714  1.00 31.15           C  
ATOM     88  O   THR L  12      44.680  14.930  46.221  1.00 32.21           O  
ATOM     89  N   VAL L  13      43.205  13.225  46.429  1.00 30.11           N  
ATOM     90  CA  VAL L  13      43.012  13.501  47.824  1.00 28.22           C  
ATOM     91  CB  VAL L  13      41.651  14.039  48.157  1.00 29.84           C  
ATOM     92  CG1 VAL L  13      41.434  15.361  47.405  1.00 26.59           C  
ATOM     93  CG2 VAL L  13      40.608  12.952  47.855  1.00 31.41           C  
ATOM     94  C   VAL L  13      43.143  12.236  48.611  1.00 29.59           C  
ATOM     95  O   VAL L  13      43.057  11.133  48.076  1.00 29.44           O  
ATOM     96  N   THR L  14      43.378  12.385  49.928  1.00 29.96           N  
ATOM     97  CA  THR L  14      43.474  11.254  50.802  1.00 30.53           C  
ATOM     98  CB  THR L  14      44.741  11.215  51.604  1.00 32.13           C  
ATOM     99  OG1 THR L  14      44.831   9.993  52.321  1.00 37.10           O  
ATOM    100  CG2 THR L  14      44.751  12.406  52.574  1.00 30.73           C  
ATOM    101  C   THR L  14      42.328  11.372  51.752  1.00 29.57           C  
ATOM    102  O   THR L  14      41.772  12.453  51.935  1.00 29.42           O  
ATOM    103  N   ALA L  15      41.923  10.252  52.377  1.00 29.25           N  
ATOM    104  CA  ALA L  15      40.789  10.307  53.246  1.00 31.06           C  
ATOM    105  CB  ALA L  15      40.384   8.935  53.814  1.00 28.83           C  
ATOM    106  C   ALA L  15      41.095  11.205  54.399  1.00 32.24           C  
ATOM    107  O   ALA L  15      42.197  11.182  54.945  1.00 34.20           O  
ATOM    108  N   GLY L  16      40.100  12.036  54.778  1.00 31.97           N  
ATOM    109  CA  GLY L  16      40.216  12.900  55.917  1.00 31.56           C  
ATOM    110  C   GLY L  16      40.685  14.267  55.510  1.00 29.42           C  
ATOM    111  O   GLY L  16      40.606  15.206  56.301  1.00 30.33           O  
ATOM    112  N   GLU L  17      41.169  14.434  54.266  1.00 28.22           N  
ATOM    113  CA  GLU L  17      41.678  15.719  53.868  1.00 30.22           C  
ATOM    114  CB  GLU L  17      42.546  15.712  52.602  1.00 32.46           C  
ATOM    115  CG  GLU L  17      43.987  15.257  52.808  1.00 37.21           C  
ATOM    116  CD  GLU L  17      44.675  15.375  51.456  1.00 39.93           C  
ATOM    117  OE1 GLU L  17      43.964  15.257  50.423  1.00 41.02           O  
ATOM    118  OE2 GLU L  17      45.915  15.591  51.436  1.00 42.98           O1-
ATOM    119  C   GLU L  17      40.550  16.645  53.557  1.00 30.34           C  
ATOM    120  O   GLU L  17      39.430  16.222  53.281  1.00 30.96           O  
ATOM    121  N   LYS L  18      40.848  17.961  53.624  1.00 30.28           N  
ATOM    122  CA  LYS L  18      39.902  18.985  53.290  1.00 30.02           C  
ATOM    123  CB  LYS L  18      40.100  20.292  54.081  1.00 30.97           C  
ATOM    124  CG  LYS L  18      39.088  21.383  53.720  1.00 31.47           C  
ATOM    125  CD  LYS L  18      39.149  22.626  54.614  1.00 32.43           C  
ATOM    126  CE  LYS L  18      39.741  23.856  53.919  0.80 32.49           C  
ATOM    127  NZ  LYS L  18      41.214  23.737  53.826  0.80 31.05           N1+
ATOM    128  C   LYS L  18      40.145  19.337  51.856  1.00 29.56           C  
ATOM    129  O   LYS L  18      41.289  19.416  51.415  1.00 28.97           O  
ATOM    130  N   VAL L  19      39.065  19.553  51.082  1.00 28.84           N  
ATOM    131  CA  VAL L  19      39.241  19.880  49.700  1.00 28.61           C  
ATOM    132  CB  VAL L  19      38.932  18.705  48.819  1.00 28.96           C  
ATOM    133  CG1 VAL L  19      37.526  18.203  49.168  1.00 30.35           C  
ATOM    134  CG2 VAL L  19      39.094  19.104  47.349  1.00 27.57           C  
ATOM    135  C   VAL L  19      38.328  21.021  49.359  1.00 27.50           C  
ATOM    136  O   VAL L  19      37.234  21.141  49.908  1.00 27.02           O  
ATOM    137  N   THR L  20      38.778  21.913  48.448  1.00 27.23           N  
ATOM    138  CA  THR L  20      37.995  23.053  48.059  1.00 26.97           C  
ATOM    139  CB  THR L  20      38.608  24.348  48.514  1.00 25.88           C  
ATOM    140  OG1 THR L  20      38.793  24.334  49.920  1.00 28.21           O  
ATOM    141  CG2 THR L  20      37.675  25.505  48.140  1.00 21.44           C  
ATOM    142  C   THR L  20      37.961  23.076  46.558  1.00 26.71           C  
ATOM    143  O   THR L  20      38.982  22.855  45.909  1.00 26.41           O  
ATOM    144  N   MET L  21      36.778  23.344  45.965  1.00 27.17           N  
ATOM    145  CA  MET L  21      36.660  23.366  44.531  1.00 28.25           C  
ATOM    146  CB  MET L  21      35.641  22.363  43.977  1.00 30.19           C  
ATOM    147  CG  MET L  21      35.948  20.914  44.334  1.00 31.93           C  
ATOM    148  SD  MET L  21      34.670  19.749  43.792  1.00 33.48           S  
ATOM    149  CE  MET L  21      34.964  18.619  45.178  1.00 31.52           C  
ATOM    150  C   MET L  21      36.134  24.709  44.143  1.00 28.82           C  
ATOM    151  O   MET L  21      35.296  25.280  44.838  1.00 29.08           O  
ATOM    152  N   SER L  22      36.595  25.245  42.995  1.00 27.52           N  
ATOM    153  CA  SER L  22      36.165  26.555  42.608  1.00 28.09           C  
ATOM    154  CB  SER L  22      37.333  27.522  42.351  1.00 29.49           C  
ATOM    155  OG  SER L  22      36.840  28.798  41.972  1.00 31.41           O  
ATOM    156  C   SER L  22      35.365  26.479  41.347  1.00 26.14           C  
ATOM    157  O   SER L  22      35.657  25.696  40.444  1.00 25.69           O  
ATOM    158  N   CYS L  23      34.300  27.304  41.284  1.00 24.54           N  
ATOM    159  CA  CYS L  23      33.443  27.407  40.137  1.00 26.13           C  
ATOM    160  CB  CYS L  23      32.071  26.731  40.350  1.00 25.98           C  
ATOM    161  SG  CYS L  23      30.914  26.992  38.970  1.00 27.78           S  
ATOM    162  C   CYS L  23      33.202  28.869  39.916  1.00 25.86           C  
ATOM    163  O   CYS L  23      32.694  29.560  40.799  1.00 26.40           O  
ATOM    164  N   LYS L  24      33.563  29.384  38.722  1.00 24.42           N  
ATOM    165  CA  LYS L  24      33.377  30.786  38.471  1.00 23.83           C  
ATOM    166  CB  LYS L  24      34.699  31.535  38.239  1.00 25.77           C  
ATOM    167  CG  LYS L  24      35.581  31.572  39.489  1.00 27.25           C  
ATOM    168  CD  LYS L  24      36.994  32.088  39.231  1.00 30.88           C  
ATOM    169  CE  LYS L  24      37.863  32.152  40.487  0.80 33.24           C  
ATOM    170  NZ  LYS L  24      39.170  32.757  40.152  0.80 34.38           N1+
ATOM    171  C   LYS L  24      32.532  30.941  37.244  1.00 23.72           C  
ATOM    172  O   LYS L  24      32.671  30.189  36.282  1.00 24.07           O  
ATOM    173  N   SER L  25      31.633  31.947  37.249  1.00 23.18           N  
ATOM    174  CA  SER L  25      30.730  32.142  36.153  1.00 22.44           C  
ATOM    175  CB  SER L  25      29.266  32.228  36.617  1.00 21.55           C  
ATOM    176  OG  SER L  25      29.108  33.299  37.536  1.00 23.22           O  
ATOM    177  C   SER L  25      31.073  33.421  35.455  1.00 23.33           C  
ATOM    178  O   SER L  25      31.581  34.363  36.060  1.00 24.46           O  
ATOM    179  N   SER L  26      30.788  33.469  34.141  1.00 15.12           N  
ATOM    180  CA  SER L  26      31.060  34.620  33.332  1.00 16.01           C  
ATOM    181  CB  SER L  26      30.870  34.347  31.829  1.00 15.26           C  
ATOM    182  OG  SER L  26      29.513  34.035  31.555  1.00 15.48           O  
ATOM    183  C   SER L  26      30.134  35.736  33.707  1.00 19.47           C  
ATOM    184  O   SER L  26      30.489  36.906  33.571  1.00 18.90           O  
ATOM    185  N   GLN L  27      28.913  35.403  34.178  1.00 17.69           N  
ATOM    186  CA  GLN L  27      27.950  36.421  34.505  1.00 19.46           C  
ATOM    187  CB  GLN L  27      26.755  36.436  33.536  1.00 23.15           C  
ATOM    188  CG  GLN L  27      25.886  37.691  33.622  1.00 30.33           C  
ATOM    189  CD  GLN L  27      26.441  38.743  32.667  1.00 39.16           C  
ATOM    190  OE1 GLN L  27      26.755  39.863  33.067  1.00 38.28           O  
ATOM    191  NE2 GLN L  27      26.550  38.378  31.361  1.00 38.32           N  
ATOM    192  C   GLN L  27      27.420  36.126  35.881  1.00 19.46           C  
ATOM    193  O   GLN L  27      27.567  35.011  36.378  1.00 20.05           O  
ATOM    194  N   SER L  28      26.797  37.127  36.545  1.00 18.61           N  
ATOM    195  CA  SER L  28      26.324  36.926  37.887  1.00 18.24           C  
ATOM    196  CB  SER L  28      25.982  38.215  38.654  1.00 20.07           C  
ATOM    197  OG  SER L  28      24.716  38.708  38.240  1.00 19.68           O  
ATOM    198  C   SER L  28      25.081  36.089  37.879  1.00 19.00           C  
ATOM    199  O   SER L  28      24.177  36.272  37.065  1.00 16.34           O  
ATOM    200  N   LEU L  29      25.074  35.091  38.777  1.00 17.70           N  
ATOM    201  CA  LEU L  29      24.032  34.151  39.072  1.00 18.42           C  
ATOM    202  CB  LEU L  29      24.583  32.833  39.627  1.00 15.62           C  
ATOM    203  CG  LEU L  29      25.492  32.139  38.596  1.00 15.85           C  
ATOM    204  CD1 LEU L  29      25.951  30.756  39.076  1.00 18.12           C  
ATOM    205  CD2 LEU L  29      24.825  32.103  37.212  1.00 16.56           C  
ATOM    206  C   LEU L  29      23.012  34.708  40.018  1.00 19.09           C  
ATOM    207  O   LEU L  29      21.977  34.083  40.244  1.00 16.87           O  
ATOM    208  N   LEU L  30      23.337  35.825  40.695  1.00 20.09           N  
ATOM    209  CA  LEU L  30      22.476  36.390  41.699  1.00 21.43           C  
ATOM    210  CB  LEU L  30      23.139  37.569  42.433  1.00 21.47           C  
ATOM    211  CG  LEU L  30      22.260  38.211  43.518  1.00 24.08           C  
ATOM    212  CD1 LEU L  30      21.935  37.218  44.643  1.00 23.88           C  
ATOM    213  CD2 LEU L  30      22.898  39.509  44.041  1.00 28.04           C  
ATOM    214  C   LEU L  30      21.202  36.885  41.087  1.00 22.53           C  
ATOM    215  O   LEU L  30      21.199  37.631  40.111  1.00 24.60           O  
ATOM    216  N   ASN L  31      20.065  36.483  41.689  1.00 23.73           N  
ATOM    217  CA  ASN L  31      18.784  36.896  41.202  1.00 29.81           C  
ATOM    218  CB  ASN L  31      17.706  35.809  41.366  1.00 32.08           C  
ATOM    219  CG  ASN L  31      16.375  36.318  40.831  1.00 37.36           C  
ATOM    220  OD1 ASN L  31      15.743  37.185  41.429  1.00 39.08           O  
ATOM    221  ND2 ASN L  31      15.929  35.756  39.675  1.00 38.29           N  
ATOM    222  C   ASN L  31      18.375  38.080  41.994  1.00 30.60           C  
ATOM    223  O   ASN L  31      18.246  38.017  43.216  1.00 28.06           O  
ATOM    224  N   SER L  32      18.167  39.209  41.299  1.00 35.79           N  
ATOM    225  CA  SER L  32      17.725  40.359  42.008  1.00 40.67           C  
ATOM    226  CB  SER L  32      17.865  41.675  41.223  1.00 42.52           C  
ATOM    227  OG  SER L  32      19.235  41.961  40.983  1.00 44.17           O  
ATOM    228  C   SER L  32      16.278  40.114  42.208  1.00 38.18           C  
ATOM    229  O   SER L  32      15.562  39.716  41.293  1.00 38.14           O  
ATOM    230  N   GLY L  33      15.808  40.332  43.435  1.00 38.42           N  
ATOM    231  CA  GLY L  33      14.427  40.098  43.698  1.00 39.02           C  
ATOM    232  C   GLY L  33      14.321  39.081  44.777  1.00 37.85           C  
ATOM    233  O   GLY L  33      13.537  39.248  45.708  1.00 37.81           O  
ATOM    234  N   ASN L  34      15.104  37.994  44.707  1.00 33.32           N  
ATOM    235  CA  ASN L  34      15.007  37.089  45.810  1.00 30.73           C  
ATOM    236  CB  ASN L  34      14.438  35.705  45.429  1.00 33.81           C  
ATOM    237  CG  ASN L  34      15.204  35.084  44.271  1.00 35.60           C  
ATOM    238  OD1 ASN L  34      14.772  34.080  43.707  1.00 33.99           O  
ATOM    239  ND2 ASN L  34      16.357  35.691  43.889  1.00 32.83           N  
ATOM    240  C   ASN L  34      16.354  36.982  46.444  1.00 29.32           C  
ATOM    241  O   ASN L  34      16.528  36.298  47.452  1.00 29.71           O  
ATOM    242  N   GLN L  35      17.337  37.708  45.880  1.00 28.51           N  
ATOM    243  CA  GLN L  35      18.657  37.760  46.437  1.00 27.39           C  
ATOM    244  CB  GLN L  35      18.698  38.433  47.821  1.00 33.21           C  
ATOM    245  CG  GLN L  35      18.346  39.922  47.803  0.79 39.29           C  
ATOM    246  CD  GLN L  35      19.520  40.671  47.191  0.77 42.80           C  
ATOM    247  OE1 GLN L  35      19.370  41.397  46.210  0.77 41.54           O  
ATOM    248  NE2 GLN L  35      20.729  40.489  47.787  0.80 41.62           N  
ATOM    249  C   GLN L  35      19.228  36.388  46.591  1.00 30.27           C  
ATOM    250  O   GLN L  35      19.950  36.124  47.552  1.00 28.62           O  
ATOM    251  N   LYS L  36      18.941  35.459  45.661  1.00 27.93           N  
ATOM    252  CA  LYS L  36      19.596  34.199  45.841  1.00 25.01           C  
ATOM    253  CB  LYS L  36      18.711  33.069  46.417  1.00 28.78           C  
ATOM    254  CG  LYS L  36      17.275  32.981  45.917  1.00 34.40           C  
ATOM    255  CD  LYS L  36      16.471  31.928  46.683  1.00 38.63           C  
ATOM    256  CE  LYS L  36      16.304  32.272  48.169  0.80 42.45           C  
ATOM    257  NZ  LYS L  36      15.513  31.229  48.859  0.80 44.34           N1+
ATOM    258  C   LYS L  36      20.320  33.823  44.587  1.00 22.01           C  
ATOM    259  O   LYS L  36      19.948  34.217  43.482  1.00 21.49           O  
ATOM    260  N   ASN L  37      21.426  33.073  44.749  1.00 18.93           N  
ATOM    261  CA  ASN L  37      22.269  32.731  43.642  1.00 17.34           C  
ATOM    262  CB  ASN L  37      23.751  32.585  44.027  1.00 16.59           C  
ATOM    263  CG  ASN L  37      24.282  33.962  44.399  1.00 16.48           C  
ATOM    264  OD1 ASN L  37      24.512  34.257  45.570  1.00 16.86           O  
ATOM    265  ND2 ASN L  37      24.481  34.835  43.375  1.00 15.98           N  
ATOM    266  C   ASN L  37      21.821  31.415  43.100  1.00 16.39           C  
ATOM    267  O   ASN L  37      21.758  30.420  43.821  1.00 17.10           O  
ATOM    268  N   TYR L  38      21.529  31.378  41.783  1.00 15.71           N  
ATOM    269  CA  TYR L  38      21.047  30.167  41.191  1.00 15.34           C  
ATOM    270  CB  TYR L  38      20.126  30.420  39.985  1.00 17.82           C  
ATOM    271  CG  TYR L  38      18.813  30.920  40.481  1.00 19.17           C  
ATOM    272  CD1 TYR L  38      18.686  32.170  41.039  1.00 20.82           C  
ATOM    273  CD2 TYR L  38      17.693  30.131  40.358  1.00 21.96           C  
ATOM    274  CE1 TYR L  38      17.461  32.611  41.484  1.00 25.54           C  
ATOM    275  CE2 TYR L  38      16.468  30.566  40.799  1.00 25.26           C  
ATOM    276  CZ  TYR L  38      16.351  31.810  41.366  1.00 23.82           C  
ATOM    277  OH  TYR L  38      15.092  32.257  41.819  1.00 22.27           O  
ATOM    278  C   TYR L  38      22.224  29.391  40.688  1.00 15.06           C  
ATOM    279  O   TYR L  38      22.538  29.394  39.497  1.00 14.34           O  
ATOM    280  N   LEU L  39      22.884  28.671  41.614  1.00 20.22           N  
ATOM    281  CA  LEU L  39      24.046  27.877  41.327  1.00 18.29           C  
ATOM    282  CB  LEU L  39      25.314  28.556  41.890  1.00 17.42           C  
ATOM    283  CG  LEU L  39      26.653  27.816  41.717  1.00 18.52           C  
ATOM    284  CD1 LEU L  39      26.738  26.587  42.625  1.00 15.95           C  
ATOM    285  CD2 LEU L  39      26.952  27.498  40.247  1.00 15.26           C  
ATOM    286  C   LEU L  39      23.850  26.562  42.023  1.00 17.32           C  
ATOM    287  O   LEU L  39      23.536  26.531  43.211  1.00 16.68           O  
ATOM    288  N   THR L  40      24.028  25.433  41.302  1.00 16.64           N  
ATOM    289  CA  THR L  40      23.835  24.152  41.925  1.00 17.85           C  
ATOM    290  CB  THR L  40      22.670  23.391  41.364  1.00 19.64           C  
ATOM    291  OG1 THR L  40      22.885  23.125  39.987  1.00 21.65           O  
ATOM    292  CG2 THR L  40      21.389  24.222  41.546  1.00 10.18           C  
ATOM    293  C   THR L  40      25.051  23.293  41.724  1.00 17.49           C  
ATOM    294  O   THR L  40      25.769  23.430  40.735  1.00 16.77           O  
ATOM    295  N   TRP L  41      25.308  22.376  42.684  1.00 17.63           N  
ATOM    296  CA  TRP L  41      26.432  21.481  42.592  1.00 17.92           C  
ATOM    297  CB  TRP L  41      27.378  21.530  43.806  1.00 18.67           C  
ATOM    298  CG  TRP L  41      28.235  22.772  43.891  1.00 20.47           C  
ATOM    299  CD2 TRP L  41      29.551  22.878  43.318  1.00 21.34           C  
ATOM    300  CD1 TRP L  41      27.978  23.970  44.491  1.00 22.46           C  
ATOM    301  NE1 TRP L  41      29.049  24.817  44.327  1.00 21.30           N  
ATOM    302  CE2 TRP L  41      30.023  24.157  43.606  1.00 21.33           C  
ATOM    303  CE3 TRP L  41      30.299  21.983  42.606  1.00 21.70           C  
ATOM    304  CZ2 TRP L  41      31.257  24.564  43.185  1.00 22.05           C  
ATOM    305  CZ3 TRP L  41      31.545  22.396  42.187  1.00 21.94           C  
ATOM    306  CH2 TRP L  41      32.014  23.663  42.471  1.00 22.98           C  
ATOM    307  C   TRP L  41      25.928  20.072  42.483  1.00 18.78           C  
ATOM    308  O   TRP L  41      24.977  19.679  43.159  1.00 17.18           O  
ATOM    309  N   TYR L  42      26.580  19.269  41.611  1.00 17.61           N  
ATOM    310  CA  TYR L  42      26.186  17.902  41.397  1.00 17.10           C  
ATOM    311  CB  TYR L  42      25.717  17.591  39.963  1.00 15.97           C  
ATOM    312  CG  TYR L  42      24.476  18.349  39.636  1.00 18.84           C  
ATOM    313  CD1 TYR L  42      23.234  17.833  39.918  1.00 16.83           C  
ATOM    314  CD2 TYR L  42      24.551  19.583  39.041  1.00 15.68           C  
ATOM    315  CE1 TYR L  42      22.088  18.527  39.613  1.00 18.10           C  
ATOM    316  CE2 TYR L  42      23.406  20.281  38.734  1.00 17.35           C  
ATOM    317  CZ  TYR L  42      22.171  19.756  39.018  1.00 18.26           C  
ATOM    318  OH  TYR L  42      20.993  20.467  38.705  1.00 18.96           O  
ATOM    319  C   TYR L  42      27.364  17.002  41.614  1.00 17.85           C  
ATOM    320  O   TYR L  42      28.505  17.366  41.334  1.00 18.06           O  
ATOM    321  N   GLN L  43      27.095  15.786  42.132  1.00 17.80           N  
ATOM    322  CA  GLN L  43      28.104  14.783  42.340  1.00 17.53           C  
ATOM    323  CB  GLN L  43      28.042  14.161  43.747  1.00 16.75           C  
ATOM    324  CG  GLN L  43      29.078  13.069  44.027  1.00 15.42           C  
ATOM    325  CD  GLN L  43      28.849  12.569  45.447  1.00 17.86           C  
ATOM    326  OE1 GLN L  43      27.713  12.365  45.875  1.00 17.29           O  
ATOM    327  NE2 GLN L  43      29.956  12.357  46.203  1.00 16.75           N  
ATOM    328  C   GLN L  43      27.784  13.674  41.382  1.00 17.42           C  
ATOM    329  O   GLN L  43      26.650  13.208  41.326  1.00 18.33           O  
ATOM    330  N   GLN L  44      28.774  13.219  40.588  1.00 16.74           N  
ATOM    331  CA  GLN L  44      28.497  12.173  39.644  1.00 17.85           C  
ATOM    332  CB  GLN L  44      28.558  12.653  38.183  1.00 17.24           C  
ATOM    333  CG  GLN L  44      28.271  11.565  37.148  1.00 15.61           C  
ATOM    334  CD  GLN L  44      28.364  12.200  35.766  1.00 17.05           C  
ATOM    335  OE1 GLN L  44      29.298  12.937  35.461  1.00 18.52           O  
ATOM    336  NE2 GLN L  44      27.351  11.913  34.905  1.00 15.51           N  
ATOM    337  C   GLN L  44      29.519  11.093  39.779  1.00 19.11           C  
ATOM    338  O   GLN L  44      30.701  11.304  39.511  1.00 18.07           O  
ATOM    339  N   LYS L  45      29.072   9.891  40.189  1.00 22.06           N  
ATOM    340  CA  LYS L  45      29.953   8.766  40.308  1.00 23.50           C  
ATOM    341  CB  LYS L  45      29.521   7.785  41.408  1.00 21.80           C  
ATOM    342  CG  LYS L  45      29.623   8.411  42.800  1.00 24.31           C  
ATOM    343  CD  LYS L  45      28.851   7.661  43.883  1.00 25.83           C  
ATOM    344  CE  LYS L  45      28.954   8.304  45.265  1.00 25.37           C  
ATOM    345  NZ  LYS L  45      28.120   7.553  46.225  1.00 25.77           N1+
ATOM    346  C   LYS L  45      29.937   8.067  38.986  1.00 24.78           C  
ATOM    347  O   LYS L  45      29.040   8.280  38.173  1.00 25.42           O  
ATOM    348  N   PRO L  46      30.910   7.240  38.724  1.00 25.56           N  
ATOM    349  CA  PRO L  46      30.947   6.607  37.437  1.00 25.50           C  
ATOM    350  CD  PRO L  46      32.242   7.433  39.276  1.00 25.30           C  
ATOM    351  CB  PRO L  46      32.330   5.971  37.331  1.00 24.72           C  
ATOM    352  CG  PRO L  46      33.208   6.880  38.212  1.00 24.75           C  
ATOM    353  C   PRO L  46      29.808   5.670  37.202  1.00 25.80           C  
ATOM    354  O   PRO L  46      29.455   4.909  38.101  1.00 25.37           O  
ATOM    355  N   GLY L  47      29.217   5.728  35.992  1.00 26.35           N  
ATOM    356  CA  GLY L  47      28.178   4.823  35.597  1.00 27.65           C  
ATOM    357  C   GLY L  47      26.852   5.286  36.111  1.00 27.56           C  
ATOM    358  O   GLY L  47      25.827   4.668  35.824  1.00 28.61           O  
ATOM    359  N   GLN L  48      26.820   6.403  36.864  1.00 27.61           N  
ATOM    360  CA  GLN L  48      25.574   6.828  37.437  1.00 26.34           C  
ATOM    361  CB  GLN L  48      25.614   6.847  38.974  1.00 28.60           C  
ATOM    362  CG  GLN L  48      25.839   5.458  39.575  1.00 32.26           C  
ATOM    363  CD  GLN L  48      26.001   5.602  41.079  1.00 35.73           C  
ATOM    364  OE1 GLN L  48      26.862   6.341  41.553  1.00 36.65           O  
ATOM    365  NE2 GLN L  48      25.159   4.870  41.855  1.00 36.17           N  
ATOM    366  C   GLN L  48      25.285   8.224  36.971  1.00 24.72           C  
ATOM    367  O   GLN L  48      26.144   8.914  36.426  1.00 22.49           O  
ATOM    368  N   PRO L  49      24.055   8.625  37.153  1.00 23.50           N  
ATOM    369  CA  PRO L  49      23.620   9.949  36.790  1.00 21.88           C  
ATOM    370  CD  PRO L  49      22.955   7.678  37.160  1.00 22.20           C  
ATOM    371  CB  PRO L  49      22.101   9.868  36.613  1.00 22.35           C  
ATOM    372  CG  PRO L  49      21.701   8.552  37.299  1.00 23.21           C  
ATOM    373  C   PRO L  49      24.048  10.939  37.830  1.00 21.34           C  
ATOM    374  O   PRO L  49      24.455  10.522  38.912  1.00 21.87           O  
ATOM    375  N   PRO L  50      23.972  12.213  37.545  1.00 20.52           N  
ATOM    376  CA  PRO L  50      24.400  13.191  38.508  1.00 19.80           C  
ATOM    377  CD  PRO L  50      24.145  12.684  36.180  1.00 20.62           C  
ATOM    378  CB  PRO L  50      24.505  14.511  37.743  1.00 18.59           C  
ATOM    379  CG  PRO L  50      24.809  14.066  36.300  1.00 21.83           C  
ATOM    380  C   PRO L  50      23.488  13.244  39.697  1.00 19.96           C  
ATOM    381  O   PRO L  50      22.285  13.038  39.544  1.00 20.17           O  
ATOM    382  N   LYS L  51      24.051  13.516  40.894  1.00 19.81           N  
ATOM    383  CA  LYS L  51      23.266  13.606  42.091  1.00 20.35           C  
ATOM    384  CB  LYS L  51      23.804  12.760  43.256  1.00 23.41           C  
ATOM    385  CG  LYS L  51      22.946  12.881  44.516  1.00 29.06           C  
ATOM    386  CD  LYS L  51      23.312  11.884  45.613  1.00 32.55           C  
ATOM    387  CE  LYS L  51      22.562  12.124  46.924  1.00 37.53           C  
ATOM    388  NZ  LYS L  51      22.977  11.119  47.927  1.00 39.58           N1+
ATOM    389  C   LYS L  51      23.309  15.034  42.529  1.00 20.50           C  
ATOM    390  O   LYS L  51      24.340  15.691  42.410  1.00 21.87           O  
ATOM    391  N   LEU L  52      22.189  15.568  43.056  1.00 19.51           N  
ATOM    392  CA  LEU L  52      22.184  16.958  43.430  1.00 18.58           C  
ATOM    393  CB  LEU L  52      20.789  17.606  43.348  1.00 18.90           C  
ATOM    394  CG  LEU L  52      20.736  19.061  43.851  1.00 18.40           C  
ATOM    395  CD1 LEU L  52      21.601  19.995  42.990  1.00 16.12           C  
ATOM    396  CD2 LEU L  52      19.286  19.551  43.979  1.00 20.96           C  
ATOM    397  C   LEU L  52      22.646  17.119  44.847  1.00 19.30           C  
ATOM    398  O   LEU L  52      22.022  16.578  45.757  1.00 21.80           O  
ATOM    399  N   LEU L  53      23.828  17.753  45.050  1.00 20.85           N  
ATOM    400  CA  LEU L  53      24.333  18.074  46.363  1.00 21.35           C  
ATOM    401  CB  LEU L  53      25.858  18.253  46.388  1.00 20.74           C  
ATOM    402  CG  LEU L  53      26.624  16.943  46.146  1.00 22.52           C  
ATOM    403  CD1 LEU L  53      28.143  17.168  46.185  1.00 23.64           C  
ATOM    404  CD2 LEU L  53      26.162  15.850  47.122  1.00 22.96           C  
ATOM    405  C   LEU L  53      23.743  19.322  46.962  1.00 21.10           C  
ATOM    406  O   LEU L  53      23.154  19.287  48.041  1.00 22.46           O  
ATOM    407  N   ILE L  54      23.876  20.474  46.263  1.00 20.89           N  
ATOM    408  CA  ILE L  54      23.396  21.708  46.828  1.00 20.69           C  
ATOM    409  CB  ILE L  54      24.400  22.455  47.663  1.00 22.07           C  
ATOM    410  CG1 ILE L  54      25.655  22.820  46.868  1.00 22.43           C  
ATOM    411  CG2 ILE L  54      24.686  21.634  48.923  1.00 20.88           C  
ATOM    412  CD1 ILE L  54      26.596  23.708  47.677  1.00 22.48           C  
ATOM    413  C   ILE L  54      22.869  22.610  45.760  1.00 19.86           C  
ATOM    414  O   ILE L  54      23.313  22.573  44.613  1.00 19.88           O  
ATOM    415  N   TYR L  55      21.873  23.445  46.128  1.00 20.04           N  
ATOM    416  CA  TYR L  55      21.292  24.368  45.196  1.00 19.68           C  
ATOM    417  CB  TYR L  55      19.884  23.979  44.701  1.00 19.40           C  
ATOM    418  CG  TYR L  55      18.953  23.846  45.858  1.00 22.07           C  
ATOM    419  CD1 TYR L  55      18.934  22.690  46.602  1.00 23.19           C  
ATOM    420  CD2 TYR L  55      18.089  24.864  46.190  1.00 22.75           C  
ATOM    421  CE1 TYR L  55      18.077  22.552  47.667  1.00 25.18           C  
ATOM    422  CE2 TYR L  55      17.227  24.732  47.255  1.00 23.51           C  
ATOM    423  CZ  TYR L  55      17.221  23.574  47.995  1.00 25.64           C  
ATOM    424  OH  TYR L  55      16.338  23.436  49.086  1.00 27.92           O  
ATOM    425  C   TYR L  55      21.220  25.709  45.857  1.00 20.81           C  
ATOM    426  O   TYR L  55      21.330  25.816  47.078  1.00 19.42           O  
ATOM    427  N   TRP L  56      21.067  26.797  45.071  1.00 15.13           N  
ATOM    428  CA  TRP L  56      21.043  28.127  45.626  1.00 16.15           C  
ATOM    429  CB  TRP L  56      19.818  28.424  46.505  1.00 16.17           C  
ATOM    430  CG  TRP L  56      18.614  28.752  45.656  1.00 16.68           C  
ATOM    431  CD2 TRP L  56      17.254  28.795  46.114  1.00 16.11           C  
ATOM    432  CD1 TRP L  56      18.584  29.079  44.331  1.00 16.90           C  
ATOM    433  NE1 TRP L  56      17.294  29.336  43.938  1.00 16.93           N  
ATOM    434  CE2 TRP L  56      16.464  29.163  45.024  1.00 17.24           C  
ATOM    435  CE3 TRP L  56      16.710  28.552  47.342  1.00 17.06           C  
ATOM    436  CZ2 TRP L  56      15.111  29.295  45.146  1.00 17.49           C  
ATOM    437  CZ3 TRP L  56      15.344  28.683  47.461  1.00 17.85           C  
ATOM    438  CH2 TRP L  56      14.561  29.047  46.385  1.00 17.03           C  
ATOM    439  C   TRP L  56      22.323  28.416  46.341  1.00 17.62           C  
ATOM    440  O   TRP L  56      22.366  29.143  47.334  1.00 18.75           O  
ATOM    441  N   ALA L  57      23.401  27.814  45.819  1.00 15.02           N  
ATOM    442  CA  ALA L  57      24.770  28.042  46.185  1.00 14.16           C  
ATOM    443  CB  ALA L  57      25.146  29.534  46.158  1.00 20.17           C  
ATOM    444  C   ALA L  57      25.116  27.515  47.544  1.00 15.62           C  
ATOM    445  O   ALA L  57      26.280  27.187  47.776  1.00 21.00           O  
ATOM    446  N   SER L  58      24.147  27.342  48.466  1.00 14.40           N  
ATOM    447  CA  SER L  58      24.607  26.913  49.761  1.00 14.52           C  
ATOM    448  CB  SER L  58      24.875  28.089  50.714  1.00 17.60           C  
ATOM    449  OG  SER L  58      25.905  28.917  50.198  1.00 23.58           O  
ATOM    450  C   SER L  58      23.571  26.077  50.440  1.00 15.76           C  
ATOM    451  O   SER L  58      23.760  25.693  51.593  1.00 18.33           O  
ATOM    452  N   THR L  59      22.466  25.734  49.757  1.00 24.72           N  
ATOM    453  CA  THR L  59      21.477  24.959  50.456  1.00 23.83           C  
ATOM    454  CB  THR L  59      20.073  25.288  50.038  1.00 25.80           C  
ATOM    455  OG1 THR L  59      19.799  26.662  50.270  1.00 25.65           O  
ATOM    456  CG2 THR L  59      19.100  24.411  50.842  1.00 21.16           C  
ATOM    457  C   THR L  59      21.708  23.516  50.149  1.00 24.98           C  
ATOM    458  O   THR L  59      21.741  23.114  48.986  1.00 25.18           O  
ATOM    459  N   ARG L  60      21.889  22.692  51.199  1.00 25.38           N  
ATOM    460  CA  ARG L  60      22.133  21.295  50.979  1.00 26.20           C  
ATOM    461  CB  ARG L  60      22.864  20.580  52.128  1.00 28.68           C  
ATOM    462  CG  ARG L  60      24.347  20.945  52.218  1.00 32.79           C  
ATOM    463  CD  ARG L  60      25.098  20.158  53.291  1.00 35.57           C  
ATOM    464  NE  ARG L  60      24.448  20.493  54.585  1.00 39.50           N  
ATOM    465  CZ  ARG L  60      24.913  21.529  55.341  1.00 41.25           C  
ATOM    466  NH1 ARG L  60      26.052  22.190  54.985  1.00 42.93           N1+
ATOM    467  NH2 ARG L  60      24.228  21.917  56.455  1.00 41.36           N  
ATOM    468  C   ARG L  60      20.840  20.587  50.754  1.00 26.26           C  
ATOM    469  O   ARG L  60      19.812  20.908  51.348  1.00 27.18           O  
ATOM    470  N   GLU L  61      20.882  19.583  49.859  1.00 25.66           N  
ATOM    471  CA  GLU L  61      19.734  18.789  49.546  1.00 27.20           C  
ATOM    472  CB  GLU L  61      19.871  18.025  48.220  1.00 28.67           C  
ATOM    473  CG  GLU L  61      18.617  17.237  47.854  1.00 31.85           C  
ATOM    474  CD  GLU L  61      17.533  18.236  47.483  1.00 32.33           C  
ATOM    475  OE1 GLU L  61      17.738  18.980  46.489  1.00 35.33           O  
ATOM    476  OE2 GLU L  61      16.487  18.276  48.185  1.00 34.24           O1-
ATOM    477  C   GLU L  61      19.580  17.796  50.650  1.00 28.32           C  
ATOM    478  O   GLU L  61      20.534  17.486  51.358  1.00 26.99           O  
ATOM    479  N   SER L  62      18.357  17.266  50.835  1.00 29.21           N  
ATOM    480  CA  SER L  62      18.138  16.362  51.925  1.00 29.04           C  
ATOM    481  CB  SER L  62      16.687  15.857  52.024  1.00 30.63           C  
ATOM    482  OG  SER L  62      16.373  15.040  50.905  1.00 34.31           O  
ATOM    483  C   SER L  62      19.016  15.164  51.754  1.00 28.05           C  
ATOM    484  O   SER L  62      19.222  14.673  50.645  1.00 28.21           O  
ATOM    485  N   GLY L  63      19.583  14.679  52.876  1.00 27.95           N  
ATOM    486  CA  GLY L  63      20.367  13.477  52.868  1.00 28.36           C  
ATOM    487  C   GLY L  63      21.817  13.785  52.661  1.00 28.56           C  
ATOM    488  O   GLY L  63      22.663  12.919  52.878  1.00 29.69           O  
ATOM    489  N   VAL L  64      22.155  15.020  52.246  1.00 28.06           N  
ATOM    490  CA  VAL L  64      23.540  15.322  52.003  1.00 27.62           C  
ATOM    491  CB  VAL L  64      23.731  16.515  51.112  1.00 26.61           C  
ATOM    492  CG1 VAL L  64      25.233  16.772  50.935  1.00 27.13           C  
ATOM    493  CG2 VAL L  64      22.992  16.258  49.789  1.00 26.68           C  
ATOM    494  C   VAL L  64      24.207  15.610  53.316  1.00 28.16           C  
ATOM    495  O   VAL L  64      23.682  16.340  54.156  1.00 29.73           O  
ATOM    496  N   PRO L  65      25.383  15.061  53.492  1.00 28.83           N  
ATOM    497  CA  PRO L  65      26.140  15.210  54.710  1.00 29.65           C  
ATOM    498  CD  PRO L  65      25.835  13.935  52.695  1.00 28.35           C  
ATOM    499  CB  PRO L  65      27.250  14.157  54.648  1.00 29.38           C  
ATOM    500  CG  PRO L  65      27.275  13.697  53.178  1.00 30.56           C  
ATOM    501  C   PRO L  65      26.639  16.610  54.903  1.00 32.42           C  
ATOM    502  O   PRO L  65      26.845  17.326  53.924  1.00 31.37           O  
ATOM    503  N   ASP L  66      26.855  16.996  56.173  1.00 35.20           N  
ATOM    504  CA  ASP L  66      27.261  18.304  56.607  1.00 35.07           C  
ATOM    505  CB  ASP L  66      27.348  18.417  58.139  1.00 39.75           C  
ATOM    506  CG  ASP L  66      25.944  18.373  58.722  1.00 44.69           C  
ATOM    507  OD1 ASP L  66      25.082  19.168  58.265  1.00 48.39           O  
ATOM    508  OD2 ASP L  66      25.711  17.530  59.630  1.00 44.71           O1-
ATOM    509  C   ASP L  66      28.627  18.618  56.086  1.00 35.56           C  
ATOM    510  O   ASP L  66      28.979  19.784  55.923  1.00 37.49           O  
ATOM    511  N   ARG L  67      29.441  17.589  55.814  1.00 33.75           N  
ATOM    512  CA  ARG L  67      30.799  17.834  55.418  1.00 30.59           C  
ATOM    513  CB  ARG L  67      31.655  16.571  55.231  1.00 31.29           C  
ATOM    514  CG  ARG L  67      31.192  15.609  54.142  1.00 31.27           C  
ATOM    515  CD  ARG L  67      32.219  14.503  53.891  1.00 31.11           C  
ATOM    516  NE  ARG L  67      31.666  13.590  52.856  1.00 30.60           N  
ATOM    517  CZ  ARG L  67      30.854  12.562  53.234  1.00 32.65           C  
ATOM    518  NH1 ARG L  67      30.535  12.400  54.551  1.00 32.20           N1+
ATOM    519  NH2 ARG L  67      30.353  11.707  52.297  1.00 32.62           N  
ATOM    520  C   ARG L  67      30.819  18.627  54.146  1.00 28.23           C  
ATOM    521  O   ARG L  67      31.815  19.288  53.852  1.00 26.63           O  
ATOM    522  N   PHE L  68      29.750  18.533  53.324  1.00 26.62           N  
ATOM    523  CA  PHE L  68      29.683  19.285  52.097  1.00 27.04           C  
ATOM    524  CB  PHE L  68      28.733  18.667  51.055  1.00 27.62           C  
ATOM    525  CG  PHE L  68      29.354  17.424  50.513  1.00 28.21           C  
ATOM    526  CD1 PHE L  68      29.313  16.237  51.204  1.00 28.87           C  
ATOM    527  CD2 PHE L  68      29.973  17.442  49.290  1.00 29.29           C  
ATOM    528  CE1 PHE L  68      29.887  15.098  50.688  1.00 28.22           C  
ATOM    529  CE2 PHE L  68      30.547  16.307  48.770  1.00 29.09           C  
ATOM    530  CZ  PHE L  68      30.510  15.127  49.467  1.00 28.98           C  
ATOM    531  C   PHE L  68      29.143  20.653  52.390  1.00 26.60           C  
ATOM    532  O   PHE L  68      28.082  20.798  52.994  1.00 27.04           O  
ATOM    533  N   THR L  69      29.873  21.709  51.971  1.00 26.08           N  
ATOM    534  CA  THR L  69      29.398  23.044  52.199  1.00 26.61           C  
ATOM    535  CB  THR L  69      30.161  23.772  53.267  1.00 27.33           C  
ATOM    536  OG1 THR L  69      30.089  23.057  54.492  1.00 27.77           O  
ATOM    537  CG2 THR L  69      29.551  25.174  53.443  1.00 27.72           C  
ATOM    538  C   THR L  69      29.567  23.822  50.931  1.00 27.39           C  
ATOM    539  O   THR L  69      30.613  23.772  50.284  1.00 27.25           O  
ATOM    540  N   GLY L  70      28.529  24.585  50.543  1.00 25.00           N  
ATOM    541  CA  GLY L  70      28.633  25.364  49.346  1.00 24.35           C  
ATOM    542  C   GLY L  70      28.630  26.797  49.758  1.00 25.22           C  
ATOM    543  O   GLY L  70      27.872  27.199  50.638  1.00 22.72           O  
ATOM    544  N   SER L  71      29.480  27.615  49.107  1.00 23.60           N  
ATOM    545  CA  SER L  71      29.571  28.994  49.485  1.00 23.51           C  
ATOM    546  CB  SER L  71      30.723  29.249  50.471  1.00 24.03           C  
ATOM    547  OG  SER L  71      30.780  30.620  50.827  1.00 25.87           O  
ATOM    548  C   SER L  71      29.838  29.801  48.250  1.00 23.46           C  
ATOM    549  O   SER L  71      30.043  29.256  47.166  1.00 22.82           O  
ATOM    550  N   GLY L  72      29.842  31.142  48.394  1.00 22.73           N  
ATOM    551  CA  GLY L  72      30.118  32.006  47.282  1.00 23.26           C  
ATOM    552  C   GLY L  72      28.884  32.771  46.927  1.00 23.50           C  
ATOM    553  O   GLY L  72      27.790  32.477  47.402  1.00 23.00           O  
ATOM    554  N   SER L  73      29.056  33.824  46.096  1.00 24.78           N  
ATOM    555  CA  SER L  73      27.943  34.621  45.668  1.00 25.73           C  
ATOM    556  CB  SER L  73      27.570  35.735  46.657  1.00 26.11           C  
ATOM    557  OG  SER L  73      26.461  36.471  46.162  1.00 29.91           O  
ATOM    558  C   SER L  73      28.332  35.296  44.395  1.00 25.17           C  
ATOM    559  O   SER L  73      29.513  35.412  44.074  1.00 26.88           O  
ATOM    560  N   GLY L  74      27.328  35.761  43.631  1.00 24.62           N  
ATOM    561  CA  GLY L  74      27.614  36.466  42.423  1.00 22.74           C  
ATOM    562  C   GLY L  74      28.286  35.541  41.456  1.00 23.38           C  
ATOM    563  O   GLY L  74      27.672  34.612  40.940  1.00 23.75           O  
ATOM    564  N   THR L  75      29.526  35.894  41.076  1.00 23.69           N  
ATOM    565  CA  THR L  75      30.365  35.179  40.150  1.00 24.92           C  
ATOM    566  CB  THR L  75      31.295  36.098  39.411  1.00 25.16           C  
ATOM    567  OG1 THR L  75      31.980  35.378  38.398  1.00 28.91           O  
ATOM    568  CG2 THR L  75      32.293  36.711  40.405  1.00 25.87           C  
ATOM    569  C   THR L  75      31.195  34.057  40.724  1.00 25.49           C  
ATOM    570  O   THR L  75      31.516  33.114  40.001  1.00 25.86           O  
ATOM    571  N   ASP L  76      31.629  34.139  42.001  1.00 26.37           N  
ATOM    572  CA  ASP L  76      32.572  33.148  42.461  1.00 26.49           C  
ATOM    573  CB  ASP L  76      33.852  33.749  43.069  1.00 30.04           C  
ATOM    574  CG  ASP L  76      34.662  34.401  41.955  1.00 35.47           C  
ATOM    575  OD1 ASP L  76      34.112  34.579  40.835  1.00 38.30           O  
ATOM    576  OD2 ASP L  76      35.853  34.720  42.209  1.00 36.07           O1-
ATOM    577  C   ASP L  76      31.964  32.257  43.497  1.00 25.00           C  
ATOM    578  O   ASP L  76      31.461  32.726  44.517  1.00 24.82           O  
ATOM    579  N   PHE L  77      32.025  30.926  43.263  1.00 24.08           N  
ATOM    580  CA  PHE L  77      31.454  29.999  44.200  1.00 22.65           C  
ATOM    581  CB  PHE L  77      30.213  29.259  43.670  1.00 19.90           C  
ATOM    582  CG  PHE L  77      29.201  30.276  43.272  1.00 19.09           C  
ATOM    583  CD1 PHE L  77      28.572  31.049  44.214  1.00 17.71           C  
ATOM    584  CD2 PHE L  77      28.901  30.490  41.948  1.00 17.27           C  
ATOM    585  CE1 PHE L  77      27.643  31.993  43.848  1.00 18.08           C  
ATOM    586  CE2 PHE L  77      27.969  31.433  41.578  1.00 17.49           C  
ATOM    587  CZ  PHE L  77      27.331  32.190  42.528  1.00 16.81           C  
ATOM    588  C   PHE L  77      32.472  28.941  44.517  1.00 23.83           C  
ATOM    589  O   PHE L  77      33.405  28.717  43.747  1.00 24.43           O  
ATOM    590  N   THR L  78      32.324  28.281  45.689  1.00 21.72           N  
ATOM    591  CA  THR L  78      33.234  27.238  46.082  1.00 24.79           C  
ATOM    592  CB  THR L  78      34.277  27.685  47.066  1.00 25.12           C  
ATOM    593  OG1 THR L  78      33.656  28.292  48.188  1.00 28.73           O  
ATOM    594  CG2 THR L  78      35.246  28.660  46.391  1.00 25.55           C  
ATOM    595  C   THR L  78      32.495  26.117  46.745  1.00 24.17           C  
ATOM    596  O   THR L  78      31.517  26.324  47.463  1.00 24.44           O  
ATOM    597  N   LEU L  79      32.971  24.876  46.514  1.00 23.34           N  
ATOM    598  CA  LEU L  79      32.415  23.716  47.149  1.00 23.00           C  
ATOM    599  CB  LEU L  79      32.028  22.612  46.152  1.00 21.65           C  
ATOM    600  CG  LEU L  79      31.442  21.355  46.815  1.00 22.64           C  
ATOM    601  CD1 LEU L  79      30.113  21.645  47.524  1.00 20.78           C  
ATOM    602  CD2 LEU L  79      31.336  20.207  45.805  1.00 20.89           C  
ATOM    603  C   LEU L  79      33.489  23.176  48.041  1.00 23.46           C  
ATOM    604  O   LEU L  79      34.631  23.017  47.613  1.00 22.89           O  
ATOM    605  N   THR L  80      33.157  22.891  49.317  1.00 24.88           N  
ATOM    606  CA  THR L  80      34.184  22.440  50.216  1.00 27.42           C  
ATOM    607  CB  THR L  80      34.497  23.440  51.289  1.00 27.80           C  
ATOM    608  OG1 THR L  80      34.903  24.671  50.710  1.00 28.86           O  
ATOM    609  CG2 THR L  80      35.624  22.884  52.174  1.00 29.59           C  
ATOM    610  C   THR L  80      33.757  21.180  50.905  1.00 27.14           C  
ATOM    611  O   THR L  80      32.605  21.021  51.309  1.00 26.32           O  
ATOM    612  N   ILE L  81      34.709  20.237  51.052  1.00 28.70           N  
ATOM    613  CA  ILE L  81      34.452  18.999  51.729  1.00 29.34           C  
ATOM    614  CB  ILE L  81      34.791  17.819  50.867  1.00 29.10           C  
ATOM    615  CG1 ILE L  81      33.954  17.868  49.575  1.00 28.65           C  
ATOM    616  CG2 ILE L  81      34.579  16.539  51.691  1.00 27.47           C  
ATOM    617  CD1 ILE L  81      34.447  16.926  48.478  1.00 27.96           C  
ATOM    618  C   ILE L  81      35.356  18.992  52.925  1.00 29.77           C  
ATOM    619  O   ILE L  81      36.576  18.900  52.793  1.00 32.50           O  
ATOM    620  N   SER L  82      34.769  19.065  54.134  1.00 30.77           N  
ATOM    621  CA  SER L  82      35.551  19.190  55.335  1.00 31.71           C  
ATOM    622  CB  SER L  82      34.681  19.270  56.600  1.00 29.91           C  
ATOM    623  OG  SER L  82      33.925  18.079  56.754  1.00 34.24           O  
ATOM    624  C   SER L  82      36.484  18.026  55.483  1.00 32.37           C  
ATOM    625  O   SER L  82      37.683  18.216  55.677  1.00 34.33           O  
ATOM    626  N   SER L  83      35.962  16.788  55.407  1.00 32.90           N  
ATOM    627  CA  SER L  83      36.826  15.649  55.522  1.00 32.93           C  
ATOM    628  CB  SER L  83      36.692  14.939  56.885  1.00 33.61           C  
ATOM    629  OG  SER L  83      37.564  13.820  56.952  1.00 38.18           O  
ATOM    630  C   SER L  83      36.386  14.694  54.455  1.00 31.63           C  
ATOM    631  O   SER L  83      35.282  14.157  54.502  1.00 29.05           O  
ATOM    632  N   VAL L  84      37.268  14.430  53.476  1.00 32.52           N  
ATOM    633  CA  VAL L  84      36.935  13.599  52.354  1.00 31.83           C  
ATOM    634  CB  VAL L  84      37.976  13.632  51.270  1.00 30.80           C  
ATOM    635  CG1 VAL L  84      37.637  12.568  50.216  1.00 31.73           C  
ATOM    636  CG2 VAL L  84      38.040  15.055  50.694  1.00 31.47           C  
ATOM    637  C   VAL L  84      36.770  12.175  52.780  1.00 32.23           C  
ATOM    638  O   VAL L  84      37.517  11.661  53.612  1.00 30.92           O  
ATOM    639  N   GLN L  85      35.755  11.510  52.189  1.00 31.44           N  
ATOM    640  CA  GLN L  85      35.449  10.136  52.470  1.00 32.22           C  
ATOM    641  CB  GLN L  85      33.958   9.902  52.775  1.00 31.25           C  
ATOM    642  CG  GLN L  85      33.403  10.729  53.937  1.00 36.27           C  
ATOM    643  CD  GLN L  85      33.893  10.160  55.258  1.00 39.23           C  
ATOM    644  OE1 GLN L  85      33.243  10.322  56.288  1.00 40.01           O  
ATOM    645  NE2 GLN L  85      35.068   9.478  55.234  1.00 40.31           N  
ATOM    646  C   GLN L  85      35.733   9.367  51.217  1.00 32.19           C  
ATOM    647  O   GLN L  85      35.796   9.931  50.126  1.00 33.01           O  
ATOM    648  N   ALA L  86      35.911   8.039  51.345  1.00 31.37           N  
ATOM    649  CA  ALA L  86      36.223   7.215  50.212  1.00 29.60           C  
ATOM    650  CB  ALA L  86      36.435   5.741  50.594  1.00 29.34           C  
ATOM    651  C   ALA L  86      35.088   7.279  49.235  1.00 29.33           C  
ATOM    652  O   ALA L  86      35.300   7.331  48.025  1.00 28.75           O  
ATOM    653  N   GLU L  87      33.847   7.297  49.751  1.00 27.97           N  
ATOM    654  CA  GLU L  87      32.649   7.292  48.959  1.00 29.95           C  
ATOM    655  CB  GLU L  87      31.365   7.264  49.799  1.00 32.63           C  
ATOM    656  CG  GLU L  87      31.241   8.469  50.730  1.00 37.60           C  
ATOM    657  CD  GLU L  87      29.791   8.583  51.160  1.00 41.55           C  
ATOM    658  OE1 GLU L  87      28.913   8.488  50.263  1.00 42.00           O  
ATOM    659  OE2 GLU L  87      29.537   8.768  52.380  1.00 43.81           O1-
ATOM    660  C   GLU L  87      32.593   8.539  48.136  1.00 29.65           C  
ATOM    661  O   GLU L  87      31.935   8.575  47.099  1.00 29.63           O  
ATOM    662  N   ASP L  88      33.264   9.601  48.607  1.00 28.57           N  
ATOM    663  CA  ASP L  88      33.259  10.907  48.012  1.00 26.39           C  
ATOM    664  CB  ASP L  88      33.993  11.949  48.867  1.00 25.33           C  
ATOM    665  CG  ASP L  88      33.105  12.240  50.066  1.00 27.21           C  
ATOM    666  OD1 ASP L  88      31.899  11.877  50.008  1.00 27.06           O  
ATOM    667  OD2 ASP L  88      33.617  12.838  51.048  1.00 26.02           O1-
ATOM    668  C   ASP L  88      33.878  10.909  46.646  1.00 26.34           C  
ATOM    669  O   ASP L  88      33.677  11.852  45.886  1.00 27.20           O  
ATOM    670  N   LEU L  89      34.688   9.895  46.305  1.00 25.69           N  
ATOM    671  CA  LEU L  89      35.361   9.866  45.034  1.00 24.35           C  
ATOM    672  CB  LEU L  89      36.071   8.513  44.843  1.00 25.94           C  
ATOM    673  CG  LEU L  89      36.985   8.398  43.619  1.00 27.24           C  
ATOM    674  CD1 LEU L  89      38.282   9.194  43.825  1.00 25.16           C  
ATOM    675  CD2 LEU L  89      37.244   6.926  43.273  1.00 27.30           C  
ATOM    676  C   LEU L  89      34.328  10.012  43.944  1.00 23.92           C  
ATOM    677  O   LEU L  89      33.361   9.254  43.884  1.00 27.02           O  
ATOM    678  N   ALA L  90      34.505  11.008  43.044  1.00 20.88           N  
ATOM    679  CA  ALA L  90      33.562  11.226  41.978  1.00 20.05           C  
ATOM    680  CB  ALA L  90      32.102  11.320  42.462  1.00 21.73           C  
ATOM    681  C   ALA L  90      33.915  12.526  41.304  1.00 20.41           C  
ATOM    682  O   ALA L  90      34.931  13.142  41.622  1.00 18.30           O  
ATOM    683  N   VAL L  91      33.095  12.956  40.316  1.00 20.26           N  
ATOM    684  CA  VAL L  91      33.334  14.204  39.640  1.00 17.97           C  
ATOM    685  CB  VAL L  91      33.186  14.117  38.143  1.00 18.59           C  
ATOM    686  CG1 VAL L  91      33.396  15.518  37.542  1.00 16.05           C  
ATOM    687  CG2 VAL L  91      34.167  13.062  37.606  1.00 16.23           C  
ATOM    688  C   VAL L  91      32.292  15.169  40.126  1.00 18.58           C  
ATOM    689  O   VAL L  91      31.139  14.793  40.325  1.00 19.89           O  
ATOM    690  N   TYR L  92      32.671  16.449  40.342  1.00 18.74           N  
ATOM    691  CA  TYR L  92      31.719  17.401  40.847  1.00 17.72           C  
ATOM    692  CB  TYR L  92      32.173  18.064  42.163  1.00 17.85           C  
ATOM    693  CG  TYR L  92      32.205  17.009  43.218  1.00 18.27           C  
ATOM    694  CD1 TYR L  92      33.252  16.118  43.292  1.00 18.71           C  
ATOM    695  CD2 TYR L  92      31.189  16.914  44.142  1.00 19.11           C  
ATOM    696  CE1 TYR L  92      33.282  15.145  44.265  1.00 16.45           C  
ATOM    697  CE2 TYR L  92      31.215  15.943  45.118  1.00 17.79           C  
ATOM    698  CZ  TYR L  92      32.261  15.056  45.179  1.00 17.25           C  
ATOM    699  OH  TYR L  92      32.291  14.058  46.176  1.00 18.49           O  
ATOM    700  C   TYR L  92      31.518  18.486  39.828  1.00 18.30           C  
ATOM    701  O   TYR L  92      32.475  19.074  39.325  1.00 16.76           O  
ATOM    702  N   TYR L  93      30.236  18.784  39.511  1.00 18.20           N  
ATOM    703  CA  TYR L  93      29.910  19.776  38.518  1.00 19.01           C  
ATOM    704  CB  TYR L  93      29.035  19.257  37.358  1.00 20.27           C  
ATOM    705  CG  TYR L  93      29.792  18.299  36.508  1.00 19.93           C  
ATOM    706  CD1 TYR L  93      30.672  18.766  35.559  1.00 20.22           C  
ATOM    707  CD2 TYR L  93      29.607  16.942  36.635  1.00 18.80           C  
ATOM    708  CE1 TYR L  93      31.373  17.893  34.762  1.00 21.50           C  
ATOM    709  CE2 TYR L  93      30.306  16.065  35.840  1.00 20.53           C  
ATOM    710  CZ  TYR L  93      31.190  16.539  34.901  1.00 22.26           C  
ATOM    711  OH  TYR L  93      31.905  15.637  34.087  1.00 23.04           O  
ATOM    712  C   TYR L  93      29.083  20.854  39.155  1.00 18.74           C  
ATOM    713  O   TYR L  93      28.269  20.590  40.039  1.00 17.15           O  
ATOM    714  N   CYS L  94      29.293  22.113  38.716  1.00 18.25           N  
ATOM    715  CA  CYS L  94      28.515  23.226  39.184  1.00 19.79           C  
ATOM    716  CB  CYS L  94      29.360  24.439  39.637  1.00 20.33           C  
ATOM    717  SG  CYS L  94      30.419  25.123  38.325  1.00 24.64           S  
ATOM    718  C   CYS L  94      27.653  23.635  38.026  1.00 17.78           C  
ATOM    719  O   CYS L  94      28.044  23.462  36.873  1.00 18.57           O  
ATOM    720  N   GLN L  95      26.440  24.170  38.298  1.00 17.31           N  
ATOM    721  CA  GLN L  95      25.551  24.467  37.206  1.00 17.70           C  
ATOM    722  CB  GLN L  95      24.325  23.540  37.158  1.00 16.73           C  
ATOM    723  CG  GLN L  95      23.386  23.871  35.996  1.00 15.64           C  
ATOM    724  CD  GLN L  95      21.967  23.460  36.375  1.00 16.53           C  
ATOM    725  OE1 GLN L  95      21.751  22.495  37.104  1.00 16.31           O  
ATOM    726  NE2 GLN L  95      20.966  24.240  35.882  1.00 15.44           N  
ATOM    727  C   GLN L  95      24.948  25.830  37.345  1.00 17.35           C  
ATOM    728  O   GLN L  95      24.560  26.257  38.432  1.00 18.92           O  
ATOM    729  N   ASN L  96      24.813  26.523  36.198  1.00 16.34           N  
ATOM    730  CA  ASN L  96      24.182  27.807  36.111  1.00 15.49           C  
ATOM    731  CB  ASN L  96      24.639  28.555  34.846  1.00 16.60           C  
ATOM    732  CG  ASN L  96      23.864  29.849  34.679  1.00 16.60           C  
ATOM    733  OD1 ASN L  96      23.066  30.236  35.532  1.00 16.56           O  
ATOM    734  ND2 ASN L  96      24.088  30.529  33.525  1.00 13.79           N  
ATOM    735  C   ASN L  96      22.723  27.514  35.960  1.00 15.93           C  
ATOM    736  O   ASN L  96      22.298  26.947  34.954  1.00 16.53           O  
ATOM    737  N   ASP L  97      21.980  27.662  37.070  1.00 10.61           N  
ATOM    738  CA  ASP L  97      20.562  27.453  37.166  1.00 10.53           C  
ATOM    739  CB  ASP L  97      20.143  26.948  38.556  1.00 10.78           C  
ATOM    740  CG  ASP L  97      18.818  26.211  38.410  1.00 13.42           C  
ATOM    741  OD1 ASP L  97      18.318  26.109  37.256  1.00 12.03           O  
ATOM    742  OD2 ASP L  97      18.292  25.730  39.448  1.00 11.98           O1-
ATOM    743  C   ASP L  97      19.813  28.723  36.863  1.00 13.61           C  
ATOM    744  O   ASP L  97      18.585  28.733  36.869  1.00 15.72           O  
ATOM    745  N   TYR L  98      20.528  29.858  36.751  1.00 13.22           N  
ATOM    746  CA  TYR L  98      19.937  31.169  36.614  1.00 13.70           C  
ATOM    747  CB  TYR L  98      20.989  32.281  36.799  1.00 16.06           C  
ATOM    748  CG  TYR L  98      20.331  33.607  36.644  1.00 22.45           C  
ATOM    749  CD1 TYR L  98      19.588  34.145  37.670  1.00 10.97           C  
ATOM    750  CD2 TYR L  98      20.472  34.322  35.478  1.00 22.39           C  
ATOM    751  CE1 TYR L  98      18.983  35.372  37.525  1.00 28.38           C  
ATOM    752  CE2 TYR L  98      19.870  35.549  35.327  1.00 11.44           C  
ATOM    753  CZ  TYR L  98      19.124  36.076  36.354  1.00 12.70           C  
ATOM    754  OH  TYR L  98      18.502  37.334  36.208  1.00 13.57           O  
ATOM    755  C   TYR L  98      19.225  31.416  35.315  1.00 15.77           C  
ATOM    756  O   TYR L  98      18.101  31.920  35.329  1.00 17.43           O  
ATOM    757  N   SER L  99      19.833  31.089  34.155  1.00 13.85           N  
ATOM    758  CA  SER L  99      19.152  31.449  32.944  1.00 12.26           C  
ATOM    759  CB  SER L  99      19.529  32.851  32.433  1.00 16.54           C  
ATOM    760  OG  SER L  99      20.912  32.905  32.111  1.00 19.84           O  
ATOM    761  C   SER L  99      19.469  30.470  31.858  1.00 13.52           C  
ATOM    762  O   SER L  99      20.437  29.717  31.930  1.00 13.96           O  
ATOM    763  N   TYR L 100      18.626  30.473  30.806  1.00 13.12           N  
ATOM    764  CA  TYR L 100      18.755  29.597  29.678  1.00 12.65           C  
ATOM    765  CB  TYR L 100      17.437  29.423  28.900  1.00 13.42           C  
ATOM    766  CG  TYR L 100      16.472  28.673  29.756  1.00 14.65           C  
ATOM    767  CD1 TYR L 100      15.997  29.224  30.923  1.00 14.44           C  
ATOM    768  CD2 TYR L 100      16.010  27.433  29.374  1.00 15.47           C  
ATOM    769  CE1 TYR L 100      15.102  28.538  31.711  1.00 17.60           C  
ATOM    770  CE2 TYR L 100      15.114  26.742  30.157  1.00 18.23           C  
ATOM    771  CZ  TYR L 100      14.658  27.296  31.329  1.00 18.69           C  
ATOM    772  OH  TYR L 100      13.739  26.598  32.140  1.00 20.53           O  
ATOM    773  C   TYR L 100      19.746  30.206  28.740  1.00 14.25           C  
ATOM    774  O   TYR L 100      19.805  31.426  28.593  1.00 15.31           O  
ATOM    775  N   PRO L 101      20.553  29.392  28.112  1.00 13.79           N  
ATOM    776  CA  PRO L 101      20.489  27.977  28.352  1.00 13.39           C  
ATOM    777  CD  PRO L 101      20.913  29.685  26.734  1.00 13.75           C  
ATOM    778  CB  PRO L 101      21.116  27.303  27.134  1.00 13.53           C  
ATOM    779  CG  PRO L 101      20.921  28.330  26.010  1.00 14.51           C  
ATOM    780  C   PRO L 101      21.200  27.634  29.616  1.00 13.49           C  
ATOM    781  O   PRO L 101      22.117  28.356  30.003  1.00 12.92           O  
ATOM    782  N   LEU L 102      20.804  26.526  30.267  1.00 10.28           N  
ATOM    783  CA  LEU L 102      21.474  26.139  31.469  1.00 10.73           C  
ATOM    784  CB  LEU L 102      20.722  25.054  32.255  1.00  9.79           C  
ATOM    785  CG  LEU L 102      19.341  25.533  32.745  1.00 11.75           C  
ATOM    786  CD1 LEU L 102      18.606  24.438  33.527  1.00 12.10           C  
ATOM    787  CD2 LEU L 102      19.450  26.848  33.532  1.00 10.37           C  
ATOM    788  C   LEU L 102      22.812  25.623  31.056  1.00 11.65           C  
ATOM    789  O   LEU L 102      22.946  25.004  30.003  1.00 12.67           O  
ATOM    790  N   THR L 103      23.852  25.894  31.870  1.00 13.68           N  
ATOM    791  CA  THR L 103      25.176  25.479  31.506  1.00 14.01           C  
ATOM    792  CB  THR L 103      26.042  26.630  31.082  1.00 15.19           C  
ATOM    793  OG1 THR L 103      26.184  27.555  32.149  1.00 14.40           O  
ATOM    794  CG2 THR L 103      25.388  27.322  29.875  1.00 12.26           C  
ATOM    795  C   THR L 103      25.838  24.827  32.683  1.00 14.15           C  
ATOM    796  O   THR L 103      25.588  25.184  33.833  1.00 15.08           O  
ATOM    797  N   PHE L 104      26.727  23.849  32.406  1.00 16.23           N  
ATOM    798  CA  PHE L 104      27.425  23.132  33.438  1.00 17.08           C  
ATOM    799  CB  PHE L 104      27.283  21.600  33.344  1.00 16.70           C  
ATOM    800  CG  PHE L 104      25.884  21.187  33.650  1.00 17.36           C  
ATOM    801  CD1 PHE L 104      24.903  21.268  32.689  1.00 16.66           C  
ATOM    802  CD2 PHE L 104      25.556  20.693  34.893  1.00 15.99           C  
ATOM    803  CE1 PHE L 104      23.613  20.879  32.966  1.00 19.66           C  
ATOM    804  CE2 PHE L 104      24.268  20.302  35.178  1.00 17.04           C  
ATOM    805  CZ  PHE L 104      23.293  20.396  34.213  1.00 17.63           C  
ATOM    806  C   PHE L 104      28.892  23.399  33.289  1.00 17.50           C  
ATOM    807  O   PHE L 104      29.367  23.790  32.225  1.00 17.40           O  
ATOM    808  N   GLY L 105      29.653  23.211  34.387  1.00 18.50           N  
ATOM    809  CA  GLY L 105      31.073  23.409  34.330  1.00 18.56           C  
ATOM    810  C   GLY L 105      31.708  22.133  33.857  1.00 20.37           C  
ATOM    811  O   GLY L 105      31.045  21.114  33.679  1.00 20.01           O  
ATOM    812  N   ALA L 106      33.037  22.184  33.643  1.00 20.05           N  
ATOM    813  CA  ALA L 106      33.851  21.081  33.212  1.00 19.06           C  
ATOM    814  CB  ALA L 106      35.317  21.480  32.965  1.00 20.57           C  
ATOM    815  C   ALA L 106      33.848  20.044  34.289  1.00 18.14           C  
ATOM    816  O   ALA L 106      33.961  18.850  34.019  1.00 20.10           O  
ATOM    817  N   GLY L 107      33.783  20.486  35.560  1.00 17.45           N  
ATOM    818  CA  GLY L 107      33.747  19.561  36.656  1.00 17.83           C  
ATOM    819  C   GLY L 107      35.123  19.412  37.225  1.00 17.71           C  
ATOM    820  O   GLY L 107      36.122  19.695  36.565  1.00 17.17           O  
ATOM    821  N   THR L 108      35.190  18.971  38.500  1.00 17.77           N  
ATOM    822  CA  THR L 108      36.439  18.729  39.164  1.00 19.63           C  
ATOM    823  CB  THR L 108      36.611  19.532  40.421  1.00 21.52           C  
ATOM    824  OG1 THR L 108      36.533  20.919  40.132  1.00 22.91           O  
ATOM    825  CG2 THR L 108      37.975  19.194  41.045  1.00 20.66           C  
ATOM    826  C   THR L 108      36.429  17.290  39.574  1.00 20.61           C  
ATOM    827  O   THR L 108      35.594  16.868  40.373  1.00 18.03           O  
ATOM    828  N   LYS L 109      37.375  16.491  39.050  1.00 22.20           N  
ATOM    829  CA  LYS L 109      37.363  15.097  39.383  1.00 23.85           C  
ATOM    830  CB  LYS L 109      37.898  14.201  38.254  1.00 26.13           C  
ATOM    831  CG  LYS L 109      37.868  12.711  38.596  1.00 31.86           C  
ATOM    832  CD  LYS L 109      38.113  11.793  37.399  1.00 34.96           C  
ATOM    833  CE  LYS L 109      38.062  10.308  37.765  1.00 39.20           C  
ATOM    834  NZ  LYS L 109      38.295   9.481  36.565  1.00 42.24           N1+
ATOM    835  C   LYS L 109      38.231  14.878  40.581  1.00 22.60           C  
ATOM    836  O   LYS L 109      39.371  15.338  40.630  1.00 24.12           O  
ATOM    837  N   LEU L 110      37.695  14.163  41.591  1.00 21.99           N  
ATOM    838  CA  LEU L 110      38.468  13.858  42.761  1.00 23.07           C  
ATOM    839  CB  LEU L 110      37.678  13.828  44.079  1.00 20.40           C  
ATOM    840  CG  LEU L 110      37.284  15.209  44.612  1.00 18.81           C  
ATOM    841  CD1 LEU L 110      36.516  15.081  45.933  1.00 17.78           C  
ATOM    842  CD2 LEU L 110      38.515  16.118  44.741  1.00 19.15           C  
ATOM    843  C   LEU L 110      39.026  12.485  42.580  1.00 24.87           C  
ATOM    844  O   LEU L 110      38.288  11.524  42.380  1.00 26.02           O  
ATOM    845  N   GLU L 111      40.365  12.376  42.672  1.00 27.27           N  
ATOM    846  CA  GLU L 111      41.067  11.139  42.479  1.00 29.69           C  
ATOM    847  CB  GLU L 111      42.314  11.309  41.593  1.00 32.87           C  
ATOM    848  CG  GLU L 111      42.009  11.760  40.161  1.00 38.12           C  
ATOM    849  CD  GLU L 111      41.791  10.528  39.299  1.00 41.22           C  
ATOM    850  OE1 GLU L 111      42.807   9.982  38.793  1.00 43.93           O  
ATOM    851  OE2 GLU L 111      40.613  10.118  39.133  1.00 45.10           O1-
ATOM    852  C   GLU L 111      41.545  10.669  43.818  1.00 30.02           C  
ATOM    853  O   GLU L 111      41.668  11.459  44.753  1.00 29.71           O  
ATOM    854  N   LEU L 112      41.828   9.353  43.940  1.00 30.69           N  
ATOM    855  CA  LEU L 112      42.229   8.791  45.202  1.00 31.66           C  
ATOM    856  CB  LEU L 112      41.782   7.331  45.409  1.00 30.08           C  
ATOM    857  CG  LEU L 112      42.284   6.322  44.358  1.00 29.78           C  
ATOM    858  CD1 LEU L 112      43.795   6.056  44.460  1.00 36.44           C  
ATOM    859  CD2 LEU L 112      41.451   5.034  44.412  1.00  0.00           C  
ATOM    860  C   LEU L 112      43.706   8.859  45.368  1.00 32.59           C  
ATOM    861  O   LEU L 112      44.473   8.713  44.418  1.00 33.68           O  
ATOM    862  N   LYS L 113      44.150   9.093  46.619  1.00 29.65           N  
ATOM    863  CA  LYS L 113      45.567   9.162  46.826  1.00 32.48           C  
ATOM    864  CB  LYS L 113      45.988   9.667  48.219  1.00 32.07           C  
ATOM    865  CG  LYS L 113      45.887  11.186  48.395  1.00 34.99           C  
ATOM    866  CD  LYS L 113      46.819  11.993  47.486  1.00 37.36           C  
ATOM    867  CE  LYS L 113      46.702  13.509  47.669  1.00 38.97           C  
ATOM    868  NZ  LYS L 113      47.737  14.203  46.871  1.00 39.90           N1+
ATOM    869  C   LYS L 113      46.218   7.786  46.616  1.00 33.10           C  
ATOM    870  O   LYS L 113      46.677   7.472  45.477  1.00 33.72           O  
ATOM    871  OXT LYS L 113      46.292   7.034  47.626  1.00 41.75           O1-
TER     872      LYS L 113 
HETATM  873  N   UNK H 114       9.386   8.190  46.260  1.00 38.32           N  
HETATM  874  CA  UNK H 114       8.898   7.179  45.300  1.00 39.50           C  
HETATM  875  C   UNK H 114       8.915   7.737  43.914  1.00 39.25           C  
HETATM  876  O   UNK H 114       8.368   7.145  42.985  1.00 41.76           O  
ATOM    877  N   VAL H 115       9.549   8.912  43.743  1.00 37.11           N  
ATOM    878  CA  VAL H 115       9.660   9.501  42.441  1.00 34.59           C  
ATOM    879  CB  VAL H 115      10.089  10.941  42.487  1.00 35.76           C  
ATOM    880  CG1 VAL H 115      10.227  11.462  41.049  1.00 37.84           C  
ATOM    881  CG2 VAL H 115       9.082  11.729  43.343  1.00 37.36           C  
ATOM    882  C   VAL H 115      10.697   8.721  41.697  1.00 32.83           C  
ATOM    883  O   VAL H 115      11.681   8.272  42.282  1.00 32.64           O  
ATOM    884  N   GLN H 116      10.482   8.499  40.383  1.00 28.80           N  
ATOM    885  CA  GLN H 116      11.453   7.741  39.647  1.00 27.15           C  
ATOM    886  CB  GLN H 116      11.283   6.237  39.914  1.00 31.24           C  
ATOM    887  CG  GLN H 116      12.284   5.324  39.217  1.00 36.69           C  
ATOM    888  CD  GLN H 116      11.944   3.903  39.648  1.00 41.23           C  
ATOM    889  OE1 GLN H 116      11.816   3.611  40.835  1.00 43.02           O  
ATOM    890  NE2 GLN H 116      11.776   2.990  38.655  1.00 41.67           N  
ATOM    891  C   GLN H 116      11.244   8.001  38.180  1.00 25.26           C  
ATOM    892  O   GLN H 116      10.108   8.144  37.730  1.00 24.92           O  
ATOM    893  N   LEU H 117      12.347   8.092  37.398  1.00 23.57           N  
ATOM    894  CA  LEU H 117      12.243   8.296  35.974  1.00 21.84           C  
ATOM    895  CB  LEU H 117      13.000   9.529  35.443  1.00 20.69           C  
ATOM    896  CG  LEU H 117      12.440  10.898  35.877  1.00 18.36           C  
ATOM    897  CD1 LEU H 117      11.017  11.119  35.350  1.00 18.87           C  
ATOM    898  CD2 LEU H 117      12.557  11.112  37.390  1.00 18.69           C  
ATOM    899  C   LEU H 117      12.869   7.117  35.296  1.00 21.99           C  
ATOM    900  O   LEU H 117      14.016   6.771  35.579  1.00 22.45           O  
ATOM    901  N   GLN H 118      12.137   6.473  34.362  1.00 21.94           N  
ATOM    902  CA  GLN H 118      12.674   5.319  33.691  1.00 23.77           C  
ATOM    903  CB  GLN H 118      11.727   4.104  33.703  1.00 27.99           C  
ATOM    904  CG  GLN H 118      11.475   3.540  35.106  1.00 33.92           C  
ATOM    905  CD  GLN H 118      12.679   2.705  35.531  1.00 33.48           C  
ATOM    906  OE1 GLN H 118      12.754   1.513  35.241  1.00 33.72           O  
ATOM    907  NE2 GLN H 118      13.651   3.342  36.238  1.00 36.08           N  
ATOM    908  C   GLN H 118      12.931   5.679  32.260  1.00 22.05           C  
ATOM    909  O   GLN H 118      12.067   6.227  31.577  1.00 22.73           O  
ATOM    910  N   GLN H 119      14.144   5.365  31.761  1.00 20.69           N  
ATOM    911  CA  GLN H 119      14.463   5.706  30.406  1.00 20.21           C  
ATOM    912  CB  GLN H 119      15.760   6.513  30.244  1.00 20.54           C  
ATOM    913  CG  GLN H 119      15.670   7.900  30.882  1.00 20.91           C  
ATOM    914  CD  GLN H 119      16.977   8.632  30.619  1.00 21.11           C  
ATOM    915  OE1 GLN H 119      17.648   9.086  31.544  1.00 21.70           O  
ATOM    916  NE2 GLN H 119      17.347   8.760  29.317  1.00 18.97           N  
ATOM    917  C   GLN H 119      14.586   4.451  29.601  1.00 19.74           C  
ATOM    918  O   GLN H 119      14.785   3.361  30.134  1.00 20.34           O  
ATOM    919  N   SER H 120      14.462   4.595  28.268  1.00 19.60           N  
ATOM    920  CA  SER H 120      14.480   3.483  27.365  1.00 19.12           C  
ATOM    921  CB  SER H 120      14.014   3.854  25.946  1.00 19.44           C  
ATOM    922  OG  SER H 120      14.825   4.897  25.427  1.00 19.19           O  
ATOM    923  C   SER H 120      15.854   2.893  27.294  1.00 20.07           C  
ATOM    924  O   SER H 120      16.814   3.429  27.844  1.00 19.80           O  
ATOM    925  N   GLY H 121      15.964   1.739  26.607  1.00 19.89           N  
ATOM    926  CA  GLY H 121      17.185   0.986  26.525  1.00 19.28           C  
ATOM    927  C   GLY H 121      18.153   1.639  25.586  1.00 19.77           C  
ATOM    928  O   GLY H 121      17.834   2.593  24.878  1.00 20.39           O  
ATOM    929  N   ALA H 122      19.387   1.094  25.570  1.00 19.31           N  
ATOM    930  CA  ALA H 122      20.474   1.607  24.785  1.00 19.28           C  
ATOM    931  CB  ALA H 122      21.811   0.895  25.051  1.00 17.19           C  
ATOM    932  C   ALA H 122      20.157   1.454  23.335  1.00 21.39           C  
ATOM    933  O   ALA H 122      19.433   0.546  22.932  1.00 23.80           O  
ATOM    934  N   GLU H 123      20.691   2.368  22.499  1.00 21.33           N  
ATOM    935  CA  GLU H 123      20.389   2.262  21.104  1.00 21.01           C  
ATOM    936  CB  GLU H 123      19.324   3.260  20.628  1.00 19.58           C  
ATOM    937  CG  GLU H 123      17.943   2.819  21.110  1.00 25.15           C  
ATOM    938  CD  GLU H 123      16.979   3.978  20.991  1.00 27.75           C  
ATOM    939  OE1 GLU H 123      17.262   5.045  21.599  1.00 30.31           O  
ATOM    940  OE2 GLU H 123      15.943   3.811  20.294  1.00 31.89           O1-
ATOM    941  C   GLU H 123      21.620   2.395  20.272  1.00 21.39           C  
ATOM    942  O   GLU H 123      22.599   3.037  20.646  1.00 20.71           O  
ATOM    943  N   LEU H 124      21.593   1.717  19.111  1.00 21.42           N  
ATOM    944  CA  LEU H 124      22.666   1.749  18.163  1.00 22.06           C  
ATOM    945  CB  LEU H 124      23.273   0.347  17.951  1.00 23.44           C  
ATOM    946  CG  LEU H 124      24.451   0.248  16.963  1.00 25.00           C  
ATOM    947  CD1 LEU H 124      24.027   0.532  15.513  1.00 27.13           C  
ATOM    948  CD2 LEU H 124      25.635   1.107  17.426  1.00 24.09           C  
ATOM    949  C   LEU H 124      22.031   2.203  16.884  1.00 23.06           C  
ATOM    950  O   LEU H 124      21.068   1.591  16.422  1.00 24.82           O  
ATOM    951  N   ALA H 125      22.546   3.289  16.272  1.00 23.89           N  
ATOM    952  CA  ALA H 125      21.904   3.772  15.077  1.00 24.90           C  
ATOM    953  CB  ALA H 125      21.030   5.015  15.308  1.00 27.63           C  
ATOM    954  C   ALA H 125      22.932   4.150  14.051  1.00 26.42           C  
ATOM    955  O   ALA H 125      24.080   4.458  14.368  1.00 26.29           O  
ATOM    956  N   ARG H 126      22.514   4.116  12.769  1.00 28.35           N  
ATOM    957  CA  ARG H 126      23.362   4.449  11.661  1.00 29.32           C  
ATOM    958  CB  ARG H 126      22.848   3.932  10.312  1.00 29.13           C  
ATOM    959  CG  ARG H 126      22.757   2.410  10.240  1.00 34.24           C  
ATOM    960  CD  ARG H 126      22.339   1.901   8.861  1.00 38.28           C  
ATOM    961  NE  ARG H 126      21.050   2.565   8.520  1.00 39.29           N  
ATOM    962  CZ  ARG H 126      19.869   2.042   8.960  1.00 40.03           C  
ATOM    963  NH1 ARG H 126      19.870   0.908   9.721  1.00 40.35           N1+
ATOM    964  NH2 ARG H 126      18.694   2.664   8.655  1.00 39.02           N  
ATOM    965  C   ARG H 126      23.408   5.935  11.571  1.00 30.72           C  
ATOM    966  O   ARG H 126      22.519   6.631  12.054  1.00 31.32           O  
ATOM    967  N   PRO H 127      24.426   6.432  10.928  1.00 30.19           N  
ATOM    968  CA  PRO H 127      24.672   7.837  10.870  1.00 29.74           C  
ATOM    969  CD  PRO H 127      25.581   5.640  10.543  1.00 29.63           C  
ATOM    970  CB  PRO H 127      25.932   7.996  10.020  1.00 29.72           C  
ATOM    971  CG  PRO H 127      26.688   6.669  10.246  1.00 30.99           C  
ATOM    972  C   PRO H 127      23.524   8.713  10.482  1.00 30.52           C  
ATOM    973  O   PRO H 127      23.165   9.546  11.285  1.00 31.93           O  
ATOM    974  N   GLY H 128      22.867   8.550   9.336  1.00 28.82           N  
ATOM    975  CA  GLY H 128      21.833   9.456   8.895  1.00 27.13           C  
ATOM    976  C   GLY H 128      20.574   9.408   9.713  1.00 27.66           C  
ATOM    977  O   GLY H 128      19.773  10.340   9.668  1.00 25.65           O  
ATOM    978  N   ALA H 129      20.337   8.287  10.413  1.00 27.02           N  
ATOM    979  CA  ALA H 129      19.092   7.972  11.063  1.00 26.86           C  
ATOM    980  CB  ALA H 129      19.043   6.535  11.609  1.00 25.13           C  
ATOM    981  C   ALA H 129      18.735   8.885  12.197  1.00 26.60           C  
ATOM    982  O   ALA H 129      19.444   9.832  12.535  1.00 25.41           O  
ATOM    983  N   SER H 130      17.527   8.639  12.752  1.00 25.49           N  
ATOM    984  CA  SER H 130      16.995   9.370  13.864  1.00 25.83           C  
ATOM    985  CB  SER H 130      15.744  10.182  13.495  1.00 28.07           C  
ATOM    986  OG  SER H 130      14.724   9.308  13.030  1.00 34.38           O  
ATOM    987  C   SER H 130      16.602   8.366  14.907  1.00 25.05           C  
ATOM    988  O   SER H 130      16.324   7.210  14.590  1.00 27.06           O  
ATOM    989  N   VAL H 131      16.595   8.781  16.191  1.00 21.83           N  
ATOM    990  CA  VAL H 131      16.251   7.890  17.260  1.00 19.28           C  
ATOM    991  CB  VAL H 131      17.458   7.425  18.020  1.00 17.68           C  
ATOM    992  CG1 VAL H 131      18.170   8.657  18.605  1.00 15.71           C  
ATOM    993  CG2 VAL H 131      17.014   6.405  19.077  1.00 16.72           C  
ATOM    994  C   VAL H 131      15.365   8.645  18.200  1.00 19.05           C  
ATOM    995  O   VAL H 131      15.431   9.871  18.272  1.00 20.39           O  
ATOM    996  N   LYS H 132      14.480   7.930  18.927  1.00 18.72           N  
ATOM    997  CA  LYS H 132      13.600   8.596  19.847  1.00 17.82           C  
ATOM    998  CB  LYS H 132      12.119   8.488  19.431  1.00 18.81           C  
ATOM    999  CG  LYS H 132      11.164   9.418  20.183  1.00 23.33           C  
ATOM   1000  CD  LYS H 132       9.791   9.520  19.511  1.00 24.72           C  
ATOM   1001  CE  LYS H 132       8.896  10.621  20.083  1.00 24.66           C  
ATOM   1002  NZ  LYS H 132       7.630  10.695  19.317  1.00 25.96           N1+
ATOM   1003  C   LYS H 132      13.739   7.930  21.183  1.00 17.90           C  
ATOM   1004  O   LYS H 132      13.416   6.754  21.334  1.00 21.00           O  
ATOM   1005  N   LEU H 133      14.222   8.676  22.196  1.00 17.58           N  
ATOM   1006  CA  LEU H 133      14.381   8.130  23.514  1.00 14.98           C  
ATOM   1007  CB  LEU H 133      15.603   8.690  24.258  1.00 13.91           C  
ATOM   1008  CG  LEU H 133      16.946   8.251  23.650  1.00 18.89           C  
ATOM   1009  CD1 LEU H 133      17.061   8.663  22.178  1.00 18.80           C  
ATOM   1010  CD2 LEU H 133      18.125   8.768  24.483  1.00 17.78           C  
ATOM   1011  C   LEU H 133      13.162   8.476  24.312  1.00 16.72           C  
ATOM   1012  O   LEU H 133      12.458   9.437  24.007  1.00 16.70           O  
ATOM   1013  N   SER H 134      12.870   7.679  25.358  1.00 16.06           N  
ATOM   1014  CA  SER H 134      11.703   7.953  26.145  1.00 17.60           C  
ATOM   1015  CB  SER H 134      10.608   6.887  25.999  1.00 16.84           C  
ATOM   1016  OG  SER H 134      11.089   5.638  26.471  1.00 19.34           O  
ATOM   1017  C   SER H 134      12.090   8.009  27.590  1.00 18.26           C  
ATOM   1018  O   SER H 134      13.070   7.397  28.013  1.00 19.28           O  
ATOM   1019  N   CYS H 135      11.323   8.792  28.381  1.00 17.99           N  
ATOM   1020  CA  CYS H 135      11.554   8.926  29.791  1.00 19.47           C  
ATOM   1021  CB  CYS H 135      12.202  10.288  30.145  1.00 19.00           C  
ATOM   1022  SG  CYS H 135      12.545  10.540  31.916  1.00 22.95           S  
ATOM   1023  C   CYS H 135      10.204   8.830  30.441  1.00 20.33           C  
ATOM   1024  O   CYS H 135       9.353   9.699  30.258  1.00 21.43           O  
ATOM   1025  N   LYS H 136       9.970   7.756  31.221  1.00 20.25           N  
ATOM   1026  CA  LYS H 136       8.692   7.574  31.857  1.00 20.46           C  
ATOM   1027  CB  LYS H 136       8.214   6.116  31.877  1.00 21.77           C  
ATOM   1028  CG  LYS H 136       6.855   5.970  32.560  1.00 24.42           C  
ATOM   1029  CD  LYS H 136       6.228   4.586  32.423  0.50 25.74           C  
ATOM   1030  CE  LYS H 136       4.904   4.436  33.175  0.50 26.31           C  
ATOM   1031  NZ  LYS H 136       4.375   3.067  32.988  0.50 26.17           N1+
ATOM   1032  C   LYS H 136       8.814   7.998  33.283  1.00 20.71           C  
ATOM   1033  O   LYS H 136       9.727   7.580  33.993  1.00 19.48           O  
ATOM   1034  N   ALA H 137       7.856   8.822  33.752  1.00 21.60           N  
ATOM   1035  CA  ALA H 137       7.923   9.335  35.089  1.00 24.10           C  
ATOM   1036  CB  ALA H 137       7.590  10.835  35.182  1.00 22.08           C  
ATOM   1037  C   ALA H 137       6.942   8.611  35.939  1.00 25.08           C  
ATOM   1038  O   ALA H 137       5.857   8.236  35.496  1.00 26.46           O  
ATOM   1039  N   SER H 138       7.322   8.385  37.209  1.00 26.57           N  
ATOM   1040  CA  SER H 138       6.455   7.660  38.081  1.00 28.54           C  
ATOM   1041  CB  SER H 138       6.909   6.193  38.216  1.00 30.97           C  
ATOM   1042  OG  SER H 138       6.057   5.478  39.093  1.00 33.19           O  
ATOM   1043  C   SER H 138       6.532   8.273  39.445  1.00 29.19           C  
ATOM   1044  O   SER H 138       7.611   8.618  39.923  1.00 29.41           O  
ATOM   1045  N   GLY H 139       5.401   8.305  40.180  1.00 48.68           N  
ATOM   1046  CA  GLY H 139       5.486   8.679  41.565  1.00 46.91           C  
ATOM   1047  C   GLY H 139       5.058  10.090  41.814  1.00 49.38           C  
ATOM   1048  O   GLY H 139       4.889  10.479  42.968  1.00 52.48           O  
ATOM   1049  N   TYR H 140       4.892  10.918  40.769  1.00 46.35           N  
ATOM   1050  CA  TYR H 140       4.460  12.251  41.070  1.00 45.22           C  
ATOM   1051  CB  TYR H 140       5.620  13.247  41.259  1.00 44.77           C  
ATOM   1052  CG  TYR H 140       6.334  13.417  39.961  1.00 44.10           C  
ATOM   1053  CD1 TYR H 140       5.925  14.366  39.059  1.00 40.59           C  
ATOM   1054  CD2 TYR H 140       7.416  12.634  39.640  1.00 41.87           C  
ATOM   1055  CE1 TYR H 140       6.577  14.532  37.859  1.00 40.67           C  
ATOM   1056  CE2 TYR H 140       8.072  12.794  38.442  1.00 41.64           C  
ATOM   1057  CZ  TYR H 140       7.653  13.743  37.547  1.00 41.33           C  
ATOM   1058  OH  TYR H 140       8.323  13.907  36.317  1.00 39.39           O  
ATOM   1059  C   TYR H 140       3.601  12.736  39.945  1.00 47.02           C  
ATOM   1060  O   TYR H 140       3.471  12.069  38.920  1.00 45.83           O  
ATOM   1061  N   THR H 141       2.963  13.913  40.128  1.00 48.15           N  
ATOM   1062  CA  THR H 141       2.147  14.463  39.082  1.00 48.98           C  
ATOM   1063  CB  THR H 141       1.292  15.624  39.503  1.00 52.39           C  
ATOM   1064  OG1 THR H 141       2.092  16.641  40.086  1.00 47.05           O  
ATOM   1065  CG2 THR H 141       0.224  15.144  40.489  1.00 43.94           C  
ATOM   1066  C   THR H 141       3.066  14.969  38.020  1.00 46.82           C  
ATOM   1067  O   THR H 141       3.767  15.962  38.199  1.00 45.77           O  
ATOM   1068  N   PHE H 142       3.007  14.311  36.852  1.00 45.78           N  
ATOM   1069  CA  PHE H 142       3.838  14.532  35.704  1.00 46.67           C  
ATOM   1070  CB  PHE H 142       3.423  13.577  34.567  1.00 47.66           C  
ATOM   1071  CG  PHE H 142       4.325  13.709  33.389  1.00 49.16           C  
ATOM   1072  CD1 PHE H 142       5.581  13.150  33.406  1.00 50.77           C  
ATOM   1073  CD2 PHE H 142       3.902  14.360  32.252  1.00 50.28           C  
ATOM   1074  CE1 PHE H 142       6.409  13.260  32.314  1.00 49.99           C  
ATOM   1075  CE2 PHE H 142       4.726  14.472  31.158  1.00 49.49           C  
ATOM   1076  CZ  PHE H 142       5.985  13.924  31.188  1.00 49.87           C  
ATOM   1077  C   PHE H 142       3.667  15.949  35.243  1.00 47.01           C  
ATOM   1078  O   PHE H 142       4.629  16.620  34.875  1.00 47.77           O  
ATOM   1079  N   THR H 143       2.425  16.446  35.277  1.00 46.67           N  
ATOM   1080  CA  THR H 143       2.068  17.746  34.789  1.00 47.63           C  
ATOM   1081  CB  THR H 143       0.581  17.969  34.782  1.00 49.18           C  
ATOM   1082  OG1 THR H 143       0.295  19.257  34.267  1.00 37.04           O  
ATOM   1083  CG2 THR H 143       0.017  17.829  36.203  1.00 32.61           C  
ATOM   1084  C   THR H 143       2.713  18.842  35.591  1.00 47.20           C  
ATOM   1085  O   THR H 143       2.895  19.947  35.085  1.00 46.65           O  
ATOM   1086  N   SER H 144       3.037  18.595  36.873  1.00 46.10           N  
ATOM   1087  CA  SER H 144       3.525  19.639  37.735  1.00 45.67           C  
ATOM   1088  CB  SER H 144       3.462  19.262  39.228  1.00 48.61           C  
ATOM   1089  OG  SER H 144       4.276  18.132  39.499  1.00 52.83           O  
ATOM   1090  C   SER H 144       4.924  20.145  37.429  1.00 46.76           C  
ATOM   1091  O   SER H 144       5.213  21.284  37.792  1.00 46.80           O  
ATOM   1092  N   TYR H 145       5.832  19.369  36.777  1.00 45.68           N  
ATOM   1093  CA  TYR H 145       7.199  19.853  36.620  1.00 41.89           C  
ATOM   1094  CB  TYR H 145       8.207  19.077  37.485  1.00 41.35           C  
ATOM   1095  CG  TYR H 145       7.864  19.320  38.912  1.00 43.45           C  
ATOM   1096  CD1 TYR H 145       8.369  20.413  39.580  1.00 43.52           C  
ATOM   1097  CD2 TYR H 145       7.039  18.452  39.587  1.00 44.08           C  
ATOM   1098  CE1 TYR H 145       8.047  20.637  40.898  1.00 43.63           C  
ATOM   1099  CE2 TYR H 145       6.711  18.670  40.905  1.00 43.70           C  
ATOM   1100  CZ  TYR H 145       7.223  19.763  41.564  1.00 43.26           C  
ATOM   1101  OH  TYR H 145       6.893  19.992  42.917  1.00 47.73           O  
ATOM   1102  C   TYR H 145       7.707  19.738  35.184  1.00 41.20           C  
ATOM   1103  O   TYR H 145       7.127  19.009  34.383  1.00 44.40           O  
ATOM   1104  N   TRP H 146       8.821  20.467  34.842  1.00 21.12           N  
ATOM   1105  CA  TRP H 146       9.442  20.567  33.552  1.00 19.15           C  
ATOM   1106  CB  TRP H 146      10.305  21.826  33.361  1.00 21.07           C  
ATOM   1107  CG  TRP H 146       9.538  23.087  33.062  1.00 21.38           C  
ATOM   1108  CD2 TRP H 146       9.411  23.608  31.733  1.00 21.65           C  
ATOM   1109  CD1 TRP H 146       8.875  23.950  33.884  1.00 21.18           C  
ATOM   1110  NE1 TRP H 146       8.345  24.983  33.145  1.00 22.01           N  
ATOM   1111  CE2 TRP H 146       8.667  24.783  31.818  1.00 22.66           C  
ATOM   1112  CE3 TRP H 146       9.878  23.138  30.539  1.00 21.19           C  
ATOM   1113  CZ2 TRP H 146       8.376  25.513  30.699  1.00 20.61           C  
ATOM   1114  CZ3 TRP H 146       9.587  23.876  29.415  1.00 21.96           C  
ATOM   1115  CH2 TRP H 146       8.851  25.039  29.495  1.00 21.45           C  
ATOM   1116  C   TRP H 146      10.356  19.398  33.396  1.00 19.24           C  
ATOM   1117  O   TRP H 146      10.994  18.964  34.352  1.00 19.67           O  
ATOM   1118  N   MET H 147      10.452  18.865  32.166  1.00 18.07           N  
ATOM   1119  CA  MET H 147      11.271  17.716  31.964  1.00 17.47           C  
ATOM   1120  CB  MET H 147      10.508  16.583  31.259  1.00 20.45           C  
ATOM   1121  CG  MET H 147      11.044  15.207  31.629  1.00 20.97           C  
ATOM   1122  SD  MET H 147      10.760  14.773  33.373  1.00 23.97           S  
ATOM   1123  CE  MET H 147       9.002  14.375  33.176  1.00 19.86           C  
ATOM   1124  C   MET H 147      12.431  18.153  31.122  1.00 17.52           C  
ATOM   1125  O   MET H 147      12.262  18.788  30.083  1.00 16.10           O  
ATOM   1126  N   GLN H 148      13.654  17.804  31.557  1.00 16.62           N  
ATOM   1127  CA  GLN H 148      14.839  18.303  30.922  1.00 16.20           C  
ATOM   1128  CB  GLN H 148      15.829  18.907  31.934  1.00 15.20           C  
ATOM   1129  CG  GLN H 148      15.190  19.833  32.975  1.00 17.68           C  
ATOM   1130  CD  GLN H 148      14.600  21.055  32.293  1.00 22.61           C  
ATOM   1131  OE1 GLN H 148      15.276  21.744  31.531  1.00 25.53           O  
ATOM   1132  NE2 GLN H 148      13.302  21.338  32.589  1.00 18.73           N  
ATOM   1133  C   GLN H 148      15.578  17.154  30.309  1.00 16.47           C  
ATOM   1134  O   GLN H 148      15.419  16.003  30.714  1.00 17.27           O  
ATOM   1135  N   TRP H 149      16.400  17.452  29.283  1.00 14.19           N  
ATOM   1136  CA  TRP H 149      17.215  16.433  28.689  1.00 14.47           C  
ATOM   1137  CB  TRP H 149      16.831  16.098  27.239  1.00 14.29           C  
ATOM   1138  CG  TRP H 149      15.503  15.392  27.128  1.00 15.93           C  
ATOM   1139  CD2 TRP H 149      15.346  13.966  27.090  1.00 17.84           C  
ATOM   1140  CD1 TRP H 149      14.248  15.920  27.047  1.00 15.37           C  
ATOM   1141  NE1 TRP H 149      13.318  14.913  26.960  1.00 17.14           N  
ATOM   1142  CE2 TRP H 149      13.980  13.703  26.985  1.00 17.83           C  
ATOM   1143  CE3 TRP H 149      16.265  12.957  27.137  1.00 17.05           C  
ATOM   1144  CZ2 TRP H 149      13.510  12.422  26.926  1.00 16.03           C  
ATOM   1145  CZ3 TRP H 149      15.786  11.668  27.080  1.00 17.19           C  
ATOM   1146  CH2 TRP H 149      14.436  11.404  26.977  1.00 15.88           C  
ATOM   1147  C   TRP H 149      18.628  16.929  28.687  1.00 15.54           C  
ATOM   1148  O   TRP H 149      18.905  18.056  28.279  1.00 16.28           O  
ATOM   1149  N   VAL H 150      19.564  16.074  29.143  1.00 14.02           N  
ATOM   1150  CA  VAL H 150      20.944  16.455  29.246  1.00 13.48           C  
ATOM   1151  CB  VAL H 150      21.426  16.450  30.670  1.00 13.37           C  
ATOM   1152  CG1 VAL H 150      22.912  16.833  30.694  1.00 11.55           C  
ATOM   1153  CG2 VAL H 150      20.525  17.381  31.496  1.00 13.24           C  
ATOM   1154  C   VAL H 150      21.769  15.453  28.496  1.00 15.98           C  
ATOM   1155  O   VAL H 150      21.479  14.257  28.499  1.00 16.84           O  
ATOM   1156  N   LYS H 151      22.844  15.937  27.843  1.00 17.28           N  
ATOM   1157  CA  LYS H 151      23.701  15.116  27.028  1.00 17.00           C  
ATOM   1158  CB  LYS H 151      23.921  15.761  25.652  1.00 16.40           C  
ATOM   1159  CG  LYS H 151      24.818  14.989  24.691  1.00 16.98           C  
ATOM   1160  CD  LYS H 151      24.784  15.600  23.290  1.00 17.94           C  
ATOM   1161  CE  LYS H 151      25.735  14.947  22.290  1.00 19.25           C  
ATOM   1162  NZ  LYS H 151      25.598  15.611  20.974  1.00 22.92           N1+
ATOM   1163  C   LYS H 151      25.050  15.038  27.672  1.00 18.11           C  
ATOM   1164  O   LYS H 151      25.524  16.015  28.247  1.00 18.36           O  
ATOM   1165  N   GLN H 152      25.703  13.855  27.614  1.00 18.75           N  
ATOM   1166  CA  GLN H 152      27.029  13.749  28.157  1.00 19.61           C  
ATOM   1167  CB  GLN H 152      27.064  13.201  29.594  1.00 18.13           C  
ATOM   1168  CG  GLN H 152      28.474  13.165  30.185  1.00 16.70           C  
ATOM   1169  CD  GLN H 152      28.382  12.729  31.640  1.00 18.44           C  
ATOM   1170  OE1 GLN H 152      27.629  11.820  31.985  1.00 18.59           O  
ATOM   1171  NE2 GLN H 152      29.172  13.400  32.520  1.00 15.12           N  
ATOM   1172  C   GLN H 152      27.820  12.810  27.295  1.00 22.39           C  
ATOM   1173  O   GLN H 152      27.516  11.622  27.212  1.00 22.64           O  
ATOM   1174  N   ARG H 153      28.884  13.326  26.646  1.00 23.82           N  
ATOM   1175  CA  ARG H 153      29.712  12.527  25.786  1.00 27.00           C  
ATOM   1176  CB  ARG H 153      30.534  13.355  24.785  1.00 26.99           C  
ATOM   1177  CG  ARG H 153      29.657  14.223  23.882  1.00 34.81           C  
ATOM   1178  CD  ARG H 153      30.424  14.974  22.795  1.00 39.45           C  
ATOM   1179  NE  ARG H 153      29.482  15.961  22.198  1.00 43.88           N  
ATOM   1180  CZ  ARG H 153      29.550  16.266  20.870  1.00 46.41           C  
ATOM   1181  NH1 ARG H 153      30.442  15.616  20.067  1.00 45.89           N1+
ATOM   1182  NH2 ARG H 153      28.725  17.216  20.342  1.00 48.26           N  
ATOM   1183  C   ARG H 153      30.662  11.773  26.652  1.00 28.42           C  
ATOM   1184  O   ARG H 153      30.885  12.133  27.807  1.00 27.85           O  
ATOM   1185  N   PRO H 154      31.230  10.719  26.135  1.00 31.66           N  
ATOM   1186  CA  PRO H 154      32.114   9.951  26.952  1.00 34.91           C  
ATOM   1187  CD  PRO H 154      30.599   9.913  25.103  1.00 32.90           C  
ATOM   1188  CB  PRO H 154      32.422   8.685  26.160  1.00 35.05           C  
ATOM   1189  CG  PRO H 154      31.154   8.491  25.305  1.00 32.99           C  
ATOM   1190  C   PRO H 154      33.300  10.750  27.363  1.00 37.23           C  
ATOM   1191  O   PRO H 154      34.018  11.260  26.504  1.00 36.57           O  
ATOM   1192  N   GLY H 155      33.528  10.856  28.681  1.00 41.27           N  
ATOM   1193  CA  GLY H 155      34.674  11.556  29.169  1.00 45.02           C  
ATOM   1194  C   GLY H 155      34.454  13.034  29.048  1.00 45.02           C  
ATOM   1195  O   GLY H 155      35.401  13.807  29.180  1.00 44.77           O  
ATOM   1196  N   GLN H 156      33.200  13.473  28.815  1.00 44.53           N  
ATOM   1197  CA  GLN H 156      32.929  14.875  28.629  1.00 43.75           C  
ATOM   1198  CB  GLN H 156      32.191  15.174  27.313  1.00 46.56           C  
ATOM   1199  CG  GLN H 156      32.991  14.824  26.058  1.00 48.84           C  
ATOM   1200  CD  GLN H 156      33.715  16.071  25.572  1.00 48.73           C  
ATOM   1201  OE1 GLN H 156      33.195  17.181  25.669  1.00 48.90           O  
ATOM   1202  NE2 GLN H 156      34.945  15.888  25.025  1.00 52.51           N  
ATOM   1203  C   GLN H 156      32.010  15.316  29.719  1.00 40.81           C  
ATOM   1204  O   GLN H 156      31.571  14.512  30.541  1.00 42.73           O  
ATOM   1205  N   GLY H 157      31.718  16.634  29.753  1.00 35.32           N  
ATOM   1206  CA  GLY H 157      30.860  17.212  30.746  1.00 30.16           C  
ATOM   1207  C   GLY H 157      29.437  17.125  30.290  1.00 27.28           C  
ATOM   1208  O   GLY H 157      29.134  16.595  29.224  1.00 25.56           O  
ATOM   1209  N   LEU H 158      28.526  17.667  31.124  1.00 23.88           N  
ATOM   1210  CA  LEU H 158      27.108  17.659  30.904  1.00 20.44           C  
ATOM   1211  CB  LEU H 158      26.347  17.874  32.224  1.00 20.09           C  
ATOM   1212  CG  LEU H 158      26.650  16.784  33.275  1.00 20.00           C  
ATOM   1213  CD1 LEU H 158      25.938  17.057  34.608  1.00 19.29           C  
ATOM   1214  CD2 LEU H 158      26.328  15.383  32.734  1.00 19.80           C  
ATOM   1215  C   LEU H 158      26.742  18.781  29.974  1.00 18.99           C  
ATOM   1216  O   LEU H 158      27.343  19.853  30.016  1.00 21.24           O  
ATOM   1217  N   GLU H 159      25.741  18.551  29.093  1.00 19.27           N  
ATOM   1218  CA  GLU H 159      25.270  19.584  28.208  1.00 19.26           C  
ATOM   1219  CB  GLU H 159      25.601  19.368  26.719  1.00 22.22           C  
ATOM   1220  CG  GLU H 159      27.048  19.672  26.332  1.00 26.50           C  
ATOM   1221  CD  GLU H 159      27.121  19.701  24.811  1.00 28.85           C  
ATOM   1222  OE1 GLU H 159      26.234  20.342  24.188  1.00 30.33           O  
ATOM   1223  OE2 GLU H 159      28.061  19.081  24.250  1.00 30.12           O1-
ATOM   1224  C   GLU H 159      23.776  19.626  28.299  1.00 18.45           C  
ATOM   1225  O   GLU H 159      23.111  18.594  28.231  1.00 20.89           O  
ATOM   1226  N   TRP H 160      23.204  20.839  28.433  1.00 18.35           N  
ATOM   1227  CA  TRP H 160      21.779  20.953  28.561  1.00 16.72           C  
ATOM   1228  CB  TRP H 160      21.365  22.191  29.374  1.00 14.27           C  
ATOM   1229  CG  TRP H 160      19.882  22.347  29.586  1.00 16.52           C  
ATOM   1230  CD2 TRP H 160      19.080  23.338  28.928  1.00 16.55           C  
ATOM   1231  CD1 TRP H 160      19.046  21.658  30.414  1.00 16.10           C  
ATOM   1232  NE1 TRP H 160      17.768  22.154  30.309  1.00 17.12           N  
ATOM   1233  CE2 TRP H 160      17.776  23.190  29.399  1.00 16.83           C  
ATOM   1234  CE3 TRP H 160      19.408  24.296  28.013  1.00 17.64           C  
ATOM   1235  CZ2 TRP H 160      16.773  24.006  28.955  1.00 16.51           C  
ATOM   1236  CZ3 TRP H 160      18.395  25.110  27.562  1.00 17.76           C  
ATOM   1237  CH2 TRP H 160      17.102  24.967  28.025  1.00 17.67           C  
ATOM   1238  C   TRP H 160      21.195  21.062  27.184  1.00 17.74           C  
ATOM   1239  O   TRP H 160      21.615  21.894  26.386  1.00 16.71           O  
ATOM   1240  N   ILE H 161      20.299  20.119  26.833  1.00 17.77           N  
ATOM   1241  CA  ILE H 161      19.607  20.090  25.570  1.00 17.31           C  
ATOM   1242  CB  ILE H 161      19.141  18.708  25.231  1.00 18.83           C  
ATOM   1243  CG1 ILE H 161      20.356  17.771  25.139  1.00 18.43           C  
ATOM   1244  CG2 ILE H 161      18.318  18.770  23.934  1.00 16.93           C  
ATOM   1245  CD1 ILE H 161      19.990  16.291  25.069  1.00 21.07           C  
ATOM   1246  C   ILE H 161      18.416  21.005  25.508  1.00 17.79           C  
ATOM   1247  O   ILE H 161      18.254  21.759  24.549  1.00 19.23           O  
ATOM   1248  N   GLY H 162      17.536  20.954  26.531  1.00 16.22           N  
ATOM   1249  CA  GLY H 162      16.325  21.730  26.491  1.00 16.21           C  
ATOM   1250  C   GLY H 162      15.365  21.168  27.495  1.00 17.62           C  
ATOM   1251  O   GLY H 162      15.721  20.299  28.292  1.00 18.46           O  
ATOM   1252  N   ALA H 163      14.108  21.666  27.489  1.00 16.54           N  
ATOM   1253  CA  ALA H 163      13.140  21.192  28.442  1.00 15.51           C  
ATOM   1254  CB  ALA H 163      13.182  21.946  29.776  1.00 15.98           C  
ATOM   1255  C   ALA H 163      11.772  21.406  27.881  1.00 17.01           C  
ATOM   1256  O   ALA H 163      11.588  22.150  26.920  1.00 17.41           O  
ATOM   1257  N   ILE H 164      10.767  20.718  28.458  1.00 17.61           N  
ATOM   1258  CA  ILE H 164       9.417  20.888  28.006  1.00 17.33           C  
ATOM   1259  CB  ILE H 164       8.966  19.808  27.069  1.00 17.58           C  
ATOM   1260  CG1 ILE H 164       7.557  20.134  26.548  1.00 17.23           C  
ATOM   1261  CG2 ILE H 164       9.095  18.453  27.787  1.00 18.31           C  
ATOM   1262  CD1 ILE H 164       7.123  19.282  25.357  1.00 13.61           C  
ATOM   1263  C   ILE H 164       8.500  20.875  29.190  1.00 19.02           C  
ATOM   1264  O   ILE H 164       8.780  20.248  30.209  1.00 20.60           O  
ATOM   1265  N   TYR H 165       7.362  21.588  29.081  1.00 19.95           N  
ATOM   1266  CA  TYR H 165       6.427  21.576  30.161  1.00 20.46           C  
ATOM   1267  CB  TYR H 165       5.867  22.968  30.493  1.00 20.61           C  
ATOM   1268  CG  TYR H 165       4.874  22.826  31.600  1.00 23.48           C  
ATOM   1269  CD1 TYR H 165       5.282  22.661  32.905  1.00 21.55           C  
ATOM   1270  CD2 TYR H 165       3.526  22.877  31.334  1.00 23.67           C  
ATOM   1271  CE1 TYR H 165       4.357  22.532  33.917  1.00  0.00           C  
ATOM   1272  CE2 TYR H 165       2.595  22.749  32.338  1.00  0.00           C  
ATOM   1273  CZ  TYR H 165       3.012  22.585  33.634  1.00  0.00           C  
ATOM   1274  OH  TYR H 165       2.063  22.456  34.670  1.00  0.00           O  
ATOM   1275  C   TYR H 165       5.296  20.712  29.715  1.00 19.93           C  
ATOM   1276  O   TYR H 165       4.502  21.104  28.864  1.00 20.42           O  
ATOM   1277  N   PRO H 166       5.124  19.534  30.235  1.00 26.00           N  
ATOM   1278  CA  PRO H 166       4.086  18.638  29.778  1.00 27.40           C  
ATOM   1279  CD  PRO H 166       5.712  19.133  31.499  1.00 26.96           C  
ATOM   1280  CB  PRO H 166       4.187  17.422  30.699  1.00 27.79           C  
ATOM   1281  CG  PRO H 166       4.821  17.983  31.987  1.00 27.44           C  
ATOM   1282  C   PRO H 166       2.702  19.233  29.754  1.00 28.47           C  
ATOM   1283  O   PRO H 166       1.923  18.886  28.866  1.00 28.93           O  
ATOM   1284  N   GLY H 167       2.333  20.097  30.715  1.00 28.77           N  
ATOM   1285  CA  GLY H 167       0.983  20.588  30.685  1.00 29.64           C  
ATOM   1286  C   GLY H 167       0.725  21.453  29.480  1.00 29.76           C  
ATOM   1287  O   GLY H 167      -0.268  21.262  28.776  1.00 30.89           O  
ATOM   1288  N   ASP H 168       1.590  22.466  29.261  1.00 29.52           N  
ATOM   1289  CA  ASP H 168       1.477  23.409  28.173  1.00 28.87           C  
ATOM   1290  CB  ASP H 168       2.411  24.625  28.298  1.00 29.56           C  
ATOM   1291  CG  ASP H 168       2.050  25.473  29.491  1.00 30.44           C  
ATOM   1292  OD1 ASP H 168       1.113  25.082  30.232  1.00 32.21           O  
ATOM   1293  OD2 ASP H 168       2.714  26.526  29.681  1.00 26.00           O1-
ATOM   1294  C   ASP H 168       1.934  22.822  26.881  1.00 28.36           C  
ATOM   1295  O   ASP H 168       1.333  23.030  25.829  1.00 29.08           O  
ATOM   1296  N   GLY H 169       3.045  22.076  26.948  1.00 27.21           N  
ATOM   1297  CA  GLY H 169       3.725  21.606  25.785  1.00 25.84           C  
ATOM   1298  C   GLY H 169       4.762  22.643  25.448  1.00 25.55           C  
ATOM   1299  O   GLY H 169       5.368  22.586  24.379  1.00 25.38           O  
ATOM   1300  N   ASP H 170       5.008  23.619  26.358  1.00 25.52           N  
ATOM   1301  CA  ASP H 170       5.950  24.655  26.030  1.00 25.64           C  
ATOM   1302  CB  ASP H 170       5.957  25.792  27.070  1.00 28.38           C  
ATOM   1303  CG  ASP H 170       6.668  27.008  26.494  1.00 31.14           C  
ATOM   1304  OD1 ASP H 170       7.157  26.926  25.336  1.00 39.48           O  
ATOM   1305  OD2 ASP H 170       6.731  28.041  27.212  1.00  0.00           O1-
ATOM   1306  C   ASP H 170       7.320  24.043  25.995  1.00 25.59           C  
ATOM   1307  O   ASP H 170       7.622  23.144  26.777  1.00 23.92           O  
ATOM   1308  N   THR H 171       8.194  24.521  25.082  1.00 25.40           N  
ATOM   1309  CA  THR H 171       9.510  23.954  24.970  1.00 24.24           C  
ATOM   1310  CB  THR H 171       9.704  23.155  23.716  1.00 24.46           C  
ATOM   1311  OG1 THR H 171       9.536  23.992  22.581  1.00 22.89           O  
ATOM   1312  CG2 THR H 171       8.680  22.009  23.685  1.00 24.33           C  
ATOM   1313  C   THR H 171      10.528  25.054  24.907  1.00 25.22           C  
ATOM   1314  O   THR H 171      10.231  26.178  24.504  1.00 27.60           O  
ATOM   1315  N   ARG H 172      11.769  24.736  25.335  1.00 24.40           N  
ATOM   1316  CA  ARG H 172      12.884  25.639  25.263  1.00 24.30           C  
ATOM   1317  CB  ARG H 172      13.194  26.350  26.592  1.00 27.41           C  
ATOM   1318  CG  ARG H 172      14.499  27.149  26.546  1.00 30.88           C  
ATOM   1319  CD  ARG H 172      14.462  28.354  25.608  1.00 36.54           C  
ATOM   1320  NE  ARG H 172      15.872  28.784  25.380  1.00  0.00           N  
ATOM   1321  CZ  ARG H 172      16.134  29.900  24.638  1.00  0.00           C  
ATOM   1322  NH1 ARG H 172      15.105  30.655  24.153  1.00  0.00           N1+
ATOM   1323  NH2 ARG H 172      17.425  30.257  24.377  1.00  0.00           N  
ATOM   1324  C   ARG H 172      14.086  24.810  24.919  1.00 24.92           C  
ATOM   1325  O   ARG H 172      14.342  23.795  25.564  1.00 24.18           O  
ATOM   1326  N   TYR H 173      14.882  25.233  23.913  1.00 23.73           N  
ATOM   1327  CA  TYR H 173      15.993  24.414  23.508  1.00 23.79           C  
ATOM   1328  CB  TYR H 173      15.909  23.931  22.045  1.00 22.93           C  
ATOM   1329  CG  TYR H 173      14.691  23.093  21.843  1.00 21.09           C  
ATOM   1330  CD1 TYR H 173      13.480  23.672  21.550  1.00 21.78           C  
ATOM   1331  CD2 TYR H 173      14.760  21.722  21.926  1.00 19.70           C  
ATOM   1332  CE1 TYR H 173      12.354  22.904  21.358  1.00 23.51           C  
ATOM   1333  CE2 TYR H 173      13.637  20.949  21.736  1.00 21.16           C  
ATOM   1334  CZ  TYR H 173      12.431  21.537  21.449  1.00 21.73           C  
ATOM   1335  OH  TYR H 173      11.277  20.748  21.253  1.00 23.16           O  
ATOM   1336  C   TYR H 173      17.253  25.221  23.561  1.00 23.44           C  
ATOM   1337  O   TYR H 173      17.236  26.445  23.448  1.00 26.06           O  
ATOM   1338  N   THR H 174      18.399  24.540  23.769  1.00 21.73           N  
ATOM   1339  CA  THR H 174      19.645  25.240  23.686  1.00 22.11           C  
ATOM   1340  CB  THR H 174      20.828  24.451  24.159  1.00 21.75           C  
ATOM   1341  OG1 THR H 174      20.677  24.133  25.534  1.00  0.00           O  
ATOM   1342  CG2 THR H 174      22.108  25.276  23.932  1.00  0.00           C  
ATOM   1343  C   THR H 174      19.804  25.501  22.229  1.00 23.94           C  
ATOM   1344  O   THR H 174      19.400  24.688  21.399  1.00 24.84           O  
ATOM   1345  N   GLN H 175      20.419  26.635  21.866  1.00 25.42           N  
ATOM   1346  CA  GLN H 175      20.428  26.992  20.480  1.00 26.47           C  
ATOM   1347  CB  GLN H 175      20.987  28.405  20.218  1.00 28.84           C  
ATOM   1348  CG  GLN H 175      22.468  28.595  20.527  1.00 29.43           C  
ATOM   1349  CD  GLN H 175      23.212  28.023  19.339  1.00 31.84           C  
ATOM   1350  OE1 GLN H 175      24.111  27.200  19.497  1.00 46.58           O  
ATOM   1351  NE2 GLN H 175      22.805  28.443  18.113  1.00 49.56           N  
ATOM   1352  C   GLN H 175      21.154  25.955  19.675  1.00 26.02           C  
ATOM   1353  O   GLN H 175      20.752  25.646  18.554  1.00 25.29           O  
ATOM   1354  N   LYS H 176      22.233  25.373  20.227  1.00 26.17           N  
ATOM   1355  CA  LYS H 176      23.019  24.418  19.497  1.00 28.82           C  
ATOM   1356  CB  LYS H 176      24.160  23.854  20.348  1.00 31.32           C  
ATOM   1357  CG  LYS H 176      25.006  22.829  19.606  1.00 37.13           C  
ATOM   1358  CD  LYS H 176      26.195  22.341  20.431  1.00 42.78           C  
ATOM   1359  CE  LYS H 176      27.252  23.416  20.689  1.00 45.14           C  
ATOM   1360  NZ  LYS H 176      28.356  22.845  21.493  1.00 46.96           N1+
ATOM   1361  C   LYS H 176      22.176  23.239  19.105  1.00 28.24           C  
ATOM   1362  O   LYS H 176      22.297  22.710  18.001  1.00 27.73           O  
ATOM   1363  N   PHE H 177      21.323  22.778  20.031  1.00 27.01           N  
ATOM   1364  CA  PHE H 177      20.464  21.639  19.876  1.00 27.29           C  
ATOM   1365  CB  PHE H 177      19.958  21.096  21.218  1.00 24.16           C  
ATOM   1366  CG  PHE H 177      21.154  20.458  21.838  1.00 22.27           C  
ATOM   1367  CD1 PHE H 177      22.053  21.195  22.570  1.00 22.47           C  
ATOM   1368  CD2 PHE H 177      21.387  19.117  21.666  1.00 22.84           C  
ATOM   1369  CE1 PHE H 177      23.157  20.601  23.135  1.00 22.02           C  
ATOM   1370  CE2 PHE H 177      22.488  18.517  22.227  1.00 23.11           C  
ATOM   1371  CZ  PHE H 177      23.378  19.257  22.964  1.00 22.92           C  
ATOM   1372  C   PHE H 177      19.312  21.911  18.969  1.00 29.12           C  
ATOM   1373  O   PHE H 177      18.698  20.969  18.475  1.00 29.15           O  
ATOM   1374  N   LYS H 178      18.933  23.193  18.798  1.00 30.98           N  
ATOM   1375  CA  LYS H 178      17.811  23.538  17.971  1.00 34.03           C  
ATOM   1376  CB  LYS H 178      17.726  25.044  17.665  1.00 36.68           C  
ATOM   1377  CG  LYS H 178      17.547  25.931  18.894  0.80 40.78           C  
ATOM   1378  CD  LYS H 178      17.840  27.403  18.610  0.80 44.59           C  
ATOM   1379  CE  LYS H 178      17.539  28.319  19.793  0.50 40.05           C  
ATOM   1380  NZ  LYS H 178      17.654  29.730  19.371  0.50 40.06           N1+
ATOM   1381  C   LYS H 178      17.975  22.865  16.643  1.00 34.96           C  
ATOM   1382  O   LYS H 178      19.014  22.962  15.992  1.00 34.15           O  
ATOM   1383  N   GLY H 179      16.935  22.122  16.229  1.00 36.05           N  
ATOM   1384  CA  GLY H 179      16.921  21.464  14.957  1.00 38.80           C  
ATOM   1385  C   GLY H 179      17.326  20.035  15.152  1.00 38.04           C  
ATOM   1386  O   GLY H 179      16.742  19.130  14.561  1.00 39.11           O  
ATOM   1387  N   LYS H 180      18.357  19.801  15.986  1.00 33.94           N  
ATOM   1388  CA  LYS H 180      18.846  18.477  16.264  1.00 31.22           C  
ATOM   1389  CB  LYS H 180      20.144  18.497  17.091  1.00 31.00           C  
ATOM   1390  CG  LYS H 180      20.683  17.110  17.449  1.00 31.80           C  
ATOM   1391  CD  LYS H 180      21.242  16.321  16.265  1.00 34.06           C  
ATOM   1392  CE  LYS H 180      22.693  16.659  15.923  1.00 33.60           C  
ATOM   1393  NZ  LYS H 180      23.143  15.836  14.776  1.00 34.68           N1+
ATOM   1394  C   LYS H 180      17.848  17.713  17.073  1.00 29.01           C  
ATOM   1395  O   LYS H 180      17.570  16.548  16.794  1.00 28.31           O  
ATOM   1396  N   ALA H 181      17.266  18.367  18.097  1.00 25.88           N  
ATOM   1397  CA  ALA H 181      16.433  17.631  19.002  1.00 23.30           C  
ATOM   1398  CB  ALA H 181      16.959  17.629  20.448  1.00 21.18           C  
ATOM   1399  C   ALA H 181      15.054  18.202  19.046  1.00 23.40           C  
ATOM   1400  O   ALA H 181      14.828  19.372  18.741  1.00 24.67           O  
ATOM   1401  N   THR H 182      14.084  17.329  19.385  1.00 23.30           N  
ATOM   1402  CA  THR H 182      12.716  17.716  19.569  1.00 20.52           C  
ATOM   1403  CB  THR H 182      11.811  17.318  18.447  1.00 19.96           C  
ATOM   1404  OG1 THR H 182      11.934  15.927  18.196  1.00 21.87           O  
ATOM   1405  CG2 THR H 182      12.159  18.138  17.201  1.00 19.33           C  
ATOM   1406  C   THR H 182      12.213  17.021  20.792  1.00 20.29           C  
ATOM   1407  O   THR H 182      12.387  15.814  20.953  1.00 21.84           O  
ATOM   1408  N   LEU H 183      11.555  17.779  21.691  1.00 19.09           N  
ATOM   1409  CA  LEU H 183      11.032  17.202  22.895  1.00 16.94           C  
ATOM   1410  CB  LEU H 183      11.393  17.992  24.163  1.00 19.48           C  
ATOM   1411  CG  LEU H 183      12.867  17.883  24.589  1.00 26.11           C  
ATOM   1412  CD1 LEU H 183      13.826  18.379  23.496  1.00 19.50           C  
ATOM   1413  CD2 LEU H 183      13.089  18.589  25.935  1.00 26.69           C  
ATOM   1414  C   LEU H 183       9.539  17.209  22.819  1.00 17.22           C  
ATOM   1415  O   LEU H 183       8.934  18.229  22.496  1.00 18.80           O  
ATOM   1416  N   THR H 184       8.911  16.053  23.125  1.00 18.20           N  
ATOM   1417  CA  THR H 184       7.478  15.937  23.120  1.00 19.34           C  
ATOM   1418  CB  THR H 184       6.932  15.096  22.003  1.00 20.77           C  
ATOM   1419  OG1 THR H 184       7.463  13.782  22.079  1.00 17.48           O  
ATOM   1420  CG2 THR H 184       7.282  15.746  20.657  1.00 22.66           C  
ATOM   1421  C   THR H 184       7.073  15.254  24.386  1.00 19.70           C  
ATOM   1422  O   THR H 184       7.881  14.581  25.022  1.00 18.97           O  
ATOM   1423  N   ALA H 185       5.799  15.427  24.795  1.00 19.89           N  
ATOM   1424  CA  ALA H 185       5.353  14.796  26.001  1.00 23.09           C  
ATOM   1425  CB  ALA H 185       5.254  15.757  27.199  1.00 21.72           C  
ATOM   1426  C   ALA H 185       3.984  14.237  25.773  1.00 26.54           C  
ATOM   1427  O   ALA H 185       3.201  14.763  24.982  1.00 27.47           O  
ATOM   1428  N   ASP H 186       3.687  13.119  26.466  1.00 28.05           N  
ATOM   1429  CA  ASP H 186       2.406  12.480  26.390  1.00 28.39           C  
ATOM   1430  CB  ASP H 186       2.488  11.075  25.766  1.00 29.84           C  
ATOM   1431  CG  ASP H 186       1.096  10.460  25.692  1.00 34.26           C  
ATOM   1432  OD1 ASP H 186       0.117  11.122  26.133  1.00 32.76           O  
ATOM   1433  OD2 ASP H 186       0.997   9.309  25.190  1.00 36.24           O1-
ATOM   1434  C   ASP H 186       1.932  12.325  27.799  1.00 28.87           C  
ATOM   1435  O   ASP H 186       2.375  11.428  28.512  1.00 27.84           O  
ATOM   1436  N   LYS H 187       0.993  13.191  28.223  1.00 29.30           N  
ATOM   1437  CA  LYS H 187       0.505  13.196  29.574  1.00 30.05           C  
ATOM   1438  CB  LYS H 187      -0.493  14.334  29.860  1.00 30.03           C  
ATOM   1439  CG  LYS H 187       0.145  15.725  29.938  1.00 26.75           C  
ATOM   1440  CD  LYS H 187       0.658  16.258  28.598  1.00 27.30           C  
ATOM   1441  CE  LYS H 187      -0.448  16.785  27.681  1.00 28.58           C  
ATOM   1442  NZ  LYS H 187       0.135  17.280  26.413  1.00 29.54           N1+
ATOM   1443  C   LYS H 187      -0.181  11.902  29.880  1.00 30.00           C  
ATOM   1444  O   LYS H 187      -0.099  11.403  31.001  1.00 31.25           O  
ATOM   1445  N   SER H 188      -0.877  11.320  28.886  1.00 29.87           N  
ATOM   1446  CA  SER H 188      -1.616  10.114  29.126  1.00 30.62           C  
ATOM   1447  CB  SER H 188      -2.219   9.528  27.840  1.00 32.87           C  
ATOM   1448  OG  SER H 188      -3.134  10.449  27.267  1.00 36.98           O  
ATOM   1449  C   SER H 188      -0.679   9.084  29.665  1.00 29.89           C  
ATOM   1450  O   SER H 188      -0.963   8.446  30.677  1.00 32.08           O  
ATOM   1451  N   SER H 189       0.453   8.886  28.966  1.00 26.76           N  
ATOM   1452  CA  SER H 189       1.453   7.924  29.332  1.00 24.27           C  
ATOM   1453  CB  SER H 189       2.277   7.449  28.123  1.00 22.59           C  
ATOM   1454  OG  SER H 189       2.949   8.545  27.524  1.00 22.89           O  
ATOM   1455  C   SER H 189       2.392   8.453  30.382  1.00 24.46           C  
ATOM   1456  O   SER H 189       3.162   7.688  30.962  1.00 23.86           O  
ATOM   1457  N   SER H 190       2.368   9.771  30.664  1.00 22.21           N  
ATOM   1458  CA  SER H 190       3.295  10.319  31.619  1.00 21.83           C  
ATOM   1459  CB  SER H 190       3.154   9.721  33.029  1.00 22.35           C  
ATOM   1460  OG  SER H 190       1.902  10.080  33.590  1.00 27.30           O  
ATOM   1461  C   SER H 190       4.690  10.039  31.147  1.00 22.37           C  
ATOM   1462  O   SER H 190       5.567   9.693  31.940  1.00 21.75           O  
ATOM   1463  N   THR H 191       4.934  10.185  29.828  1.00 19.97           N  
ATOM   1464  CA  THR H 191       6.244   9.916  29.309  1.00 19.10           C  
ATOM   1465  CB  THR H 191       6.249   8.733  28.381  1.00 20.75           C  
ATOM   1466  OG1 THR H 191       5.754   7.587  29.054  1.00 20.44           O  
ATOM   1467  CG2 THR H 191       7.682   8.469  27.895  1.00 21.58           C  
ATOM   1468  C   THR H 191       6.703  11.111  28.525  1.00 19.62           C  
ATOM   1469  O   THR H 191       5.902  11.781  27.875  1.00 18.11           O  
ATOM   1470  N   ALA H 192       8.019  11.414  28.575  1.00 20.01           N  
ATOM   1471  CA  ALA H 192       8.571  12.517  27.837  1.00 18.21           C  
ATOM   1472  CB  ALA H 192       9.399  13.483  28.701  1.00 19.40           C  
ATOM   1473  C   ALA H 192       9.496  11.923  26.819  1.00 18.74           C  
ATOM   1474  O   ALA H 192      10.180  10.939  27.098  1.00 18.79           O  
ATOM   1475  N   TYR H 193       9.553  12.507  25.602  1.00 18.52           N  
ATOM   1476  CA  TYR H 193      10.368  11.888  24.591  1.00 20.05           C  
ATOM   1477  CB  TYR H 193       9.621  11.459  23.316  1.00 19.86           C  
ATOM   1478  CG  TYR H 193       8.436  10.617  23.634  1.00 22.13           C  
ATOM   1479  CD1 TYR H 193       8.552   9.286  23.957  1.00 22.07           C  
ATOM   1480  CD2 TYR H 193       7.188  11.187  23.605  1.00 21.64           C  
ATOM   1481  CE1 TYR H 193       7.434   8.538  24.241  1.00 24.47           C  
ATOM   1482  CE2 TYR H 193       6.069  10.444  23.885  1.00 25.17           C  
ATOM   1483  CZ  TYR H 193       6.190   9.116  24.206  1.00 24.69           C  
ATOM   1484  OH  TYR H 193       5.043   8.350  24.496  1.00 24.59           O  
ATOM   1485  C   TYR H 193      11.358  12.883  24.074  1.00 20.18           C  
ATOM   1486  O   TYR H 193      11.158  14.094  24.164  1.00 21.80           O  
ATOM   1487  N   MET H 194      12.482  12.366  23.533  1.00 19.88           N  
ATOM   1488  CA  MET H 194      13.455  13.208  22.905  1.00 19.74           C  
ATOM   1489  CB  MET H 194      14.759  13.363  23.704  1.00 19.55           C  
ATOM   1490  CG  MET H 194      15.694  14.397  23.077  1.00 21.44           C  
ATOM   1491  SD  MET H 194      17.264  14.663  23.949  1.00 22.49           S  
ATOM   1492  CE  MET H 194      17.956  13.030  23.567  1.00 24.49           C  
ATOM   1493  C   MET H 194      13.805  12.567  21.598  1.00 19.52           C  
ATOM   1494  O   MET H 194      14.165  11.391  21.551  1.00 18.88           O  
ATOM   1495  N   GLN H 195      13.709  13.322  20.486  1.00 20.01           N  
ATOM   1496  CA  GLN H 195      14.028  12.719  19.224  1.00 21.13           C  
ATOM   1497  CB  GLN H 195      12.892  12.782  18.185  1.00 21.93           C  
ATOM   1498  CG  GLN H 195      13.258  12.130  16.848  1.00 28.48           C  
ATOM   1499  CD  GLN H 195      12.066  12.247  15.909  1.00 32.13           C  
ATOM   1500  OE1 GLN H 195      11.904  11.446  14.992  1.00 33.06           O  
ATOM   1501  NE2 GLN H 195      11.204  13.271  16.142  1.00 32.86           N  
ATOM   1502  C   GLN H 195      15.203  13.427  18.635  1.00 19.97           C  
ATOM   1503  O   GLN H 195      15.216  14.650  18.504  1.00 20.64           O  
ATOM   1504  N   LEU H 196      16.238  12.650  18.263  1.00 19.86           N  
ATOM   1505  CA  LEU H 196      17.412  13.206  17.661  1.00 21.02           C  
ATOM   1506  CB  LEU H 196      18.717  12.636  18.244  1.00 19.79           C  
ATOM   1507  CG  LEU H 196      18.918  12.937  19.743  1.00 20.47           C  
ATOM   1508  CD1 LEU H 196      20.239  12.343  20.248  1.00 18.94           C  
ATOM   1509  CD2 LEU H 196      18.801  14.438  20.046  1.00 20.14           C  
ATOM   1510  C   LEU H 196      17.374  12.838  16.212  1.00 23.69           C  
ATOM   1511  O   LEU H 196      17.110  11.690  15.855  1.00 24.36           O  
ATOM   1512  N   SER H 197      17.637  13.814  15.323  1.00 25.05           N  
ATOM   1513  CA  SER H 197      17.569  13.512  13.921  1.00 26.37           C  
ATOM   1514  CB  SER H 197      16.527  14.363  13.175  1.00 28.11           C  
ATOM   1515  OG  SER H 197      16.843  15.741  13.305  1.00 31.97           O  
ATOM   1516  C   SER H 197      18.909  13.755  13.301  1.00 26.17           C  
ATOM   1517  O   SER H 197      19.755  14.439  13.873  1.00 24.81           O  
ATOM   1518  N   SER H 198      19.131  13.156  12.110  1.00 25.50           N  
ATOM   1519  CA  SER H 198      20.356  13.315  11.368  1.00 26.36           C  
ATOM   1520  CB  SER H 198      20.507  14.714  10.750  1.00 25.88           C  
ATOM   1521  OG  SER H 198      19.474  14.941   9.803  1.00 33.07           O  
ATOM   1522  C   SER H 198      21.515  13.088  12.282  1.00 26.23           C  
ATOM   1523  O   SER H 198      22.388  13.943  12.420  1.00 26.89           O  
ATOM   1524  N   LEU H 199      21.565  11.906  12.911  1.00 25.12           N  
ATOM   1525  CA  LEU H 199      22.575  11.618  13.884  1.00 26.83           C  
ATOM   1526  CB  LEU H 199      22.396  10.258  14.581  1.00 28.46           C  
ATOM   1527  CG  LEU H 199      21.102  10.170  15.414  1.00 27.37           C  
ATOM   1528  CD1 LEU H 199      21.030   8.842  16.170  1.00 27.10           C  
ATOM   1529  CD2 LEU H 199      20.923  11.383  16.338  1.00 27.21           C  
ATOM   1530  C   LEU H 199      23.947  11.673  13.280  1.00 27.52           C  
ATOM   1531  O   LEU H 199      24.137  11.687  12.067  1.00 28.05           O  
ATOM   1532  N   ALA H 200      24.961  11.803  14.149  1.00 28.31           N  
ATOM   1533  CA  ALA H 200      26.318  11.824  13.700  1.00 28.57           C  
ATOM   1534  CB  ALA H 200      26.879  13.239  13.488  1.00 28.46           C  
ATOM   1535  C   ALA H 200      27.106  11.196  14.801  1.00 29.41           C  
ATOM   1536  O   ALA H 200      26.574  10.918  15.873  1.00 29.68           O  
ATOM   1537  N   SER H 201      28.404  10.948  14.562  1.00 30.06           N  
ATOM   1538  CA  SER H 201      29.221  10.319  15.558  1.00 30.10           C  
ATOM   1539  CB  SER H 201      30.676  10.113  15.101  1.00 32.58           C  
ATOM   1540  OG  SER H 201      31.320  11.369  14.932  1.00 37.60           O  
ATOM   1541  C   SER H 201      29.260  11.224  16.748  1.00 30.82           C  
ATOM   1542  O   SER H 201      29.480  10.777  17.872  1.00 29.33           O  
ATOM   1543  N   GLU H 202      29.029  12.530  16.517  1.00 30.33           N  
ATOM   1544  CA  GLU H 202      29.068  13.552  17.525  1.00 32.78           C  
ATOM   1545  CB  GLU H 202      28.789  14.952  16.946  1.00 36.92           C  
ATOM   1546  CG  GLU H 202      29.732  15.378  15.812  1.00 45.19           C  
ATOM   1547  CD  GLU H 202      31.161  15.464  16.325  1.00 48.79           C  
ATOM   1548  OE1 GLU H 202      31.412  16.282  17.248  1.00 49.76           O  
ATOM   1549  OE2 GLU H 202      32.024  14.715  15.793  1.00 51.80           O1-
ATOM   1550  C   GLU H 202      27.981  13.284  18.525  1.00 32.67           C  
ATOM   1551  O   GLU H 202      28.106  13.612  19.704  1.00 30.28           O  
ATOM   1552  N   ASP H 203      26.868  12.710  18.044  1.00 28.96           N  
ATOM   1553  CA  ASP H 203      25.681  12.412  18.795  1.00 27.66           C  
ATOM   1554  CB  ASP H 203      24.499  12.025  17.896  1.00 27.07           C  
ATOM   1555  CG  ASP H 203      24.083  13.306  17.183  1.00 27.56           C  
ATOM   1556  OD1 ASP H 203      24.237  14.396  17.796  1.00 27.95           O  
ATOM   1557  OD2 ASP H 203      23.613  13.217  16.018  1.00 30.61           O1-
ATOM   1558  C   ASP H 203      25.907  11.311  19.784  1.00 26.24           C  
ATOM   1559  O   ASP H 203      25.100  11.137  20.696  1.00 25.69           O  
ATOM   1560  N   SER H 204      26.955  10.487  19.605  1.00 24.98           N  
ATOM   1561  CA  SER H 204      27.150   9.398  20.520  1.00 22.84           C  
ATOM   1562  CB  SER H 204      28.362   8.520  20.167  1.00 22.38           C  
ATOM   1563  OG  SER H 204      28.183   7.942  18.882  1.00 30.76           O  
ATOM   1564  C   SER H 204      27.376   9.950  21.893  1.00 22.71           C  
ATOM   1565  O   SER H 204      28.290  10.743  22.114  1.00 23.11           O  
ATOM   1566  N   ALA H 205      26.535   9.522  22.859  1.00 20.26           N  
ATOM   1567  CA  ALA H 205      26.682   9.965  24.216  1.00 20.19           C  
ATOM   1568  CB  ALA H 205      26.618  11.494  24.383  1.00 20.44           C  
ATOM   1569  C   ALA H 205      25.560   9.379  25.017  1.00 21.58           C  
ATOM   1570  O   ALA H 205      24.710   8.666  24.488  1.00 23.04           O  
ATOM   1571  N   VAL H 206      25.554   9.643  26.339  1.00 19.79           N  
ATOM   1572  CA  VAL H 206      24.504   9.165  27.191  1.00 18.97           C  
ATOM   1573  CB  VAL H 206      24.989   8.783  28.560  1.00 19.76           C  
ATOM   1574  CG1 VAL H 206      23.785   8.353  29.411  1.00 18.58           C  
ATOM   1575  CG2 VAL H 206      26.067   7.699  28.419  1.00 20.94           C  
ATOM   1576  C   VAL H 206      23.556  10.310  27.369  1.00 18.87           C  
ATOM   1577  O   VAL H 206      23.981  11.445  27.570  1.00 20.35           O  
ATOM   1578  N   TYR H 207      22.235  10.046  27.290  1.00 17.12           N  
ATOM   1579  CA  TYR H 207      21.281  11.110  27.418  1.00 15.59           C  
ATOM   1580  CB  TYR H 207      20.299  11.209  26.238  1.00 14.95           C  
ATOM   1581  CG  TYR H 207      21.078  11.635  25.042  1.00 16.94           C  
ATOM   1582  CD1 TYR H 207      21.661  10.707  24.208  1.00 15.17           C  
ATOM   1583  CD2 TYR H 207      21.235  12.971  24.760  1.00 17.61           C  
ATOM   1584  CE1 TYR H 207      22.380  11.109  23.107  1.00 16.91           C  
ATOM   1585  CE2 TYR H 207      21.952  13.379  23.662  1.00 16.15           C  
ATOM   1586  CZ  TYR H 207      22.529  12.447  22.834  1.00 16.55           C  
ATOM   1587  OH  TYR H 207      23.266  12.866  21.705  1.00 18.85           O  
ATOM   1588  C   TYR H 207      20.467  10.877  28.652  1.00 15.96           C  
ATOM   1589  O   TYR H 207      19.937   9.786  28.863  1.00 18.03           O  
ATOM   1590  N   TYR H 208      20.330  11.924  29.495  1.00 15.92           N  
ATOM   1591  CA  TYR H 208      19.600  11.779  30.720  1.00 16.21           C  
ATOM   1592  CB  TYR H 208      20.319  12.282  31.989  1.00 15.50           C  
ATOM   1593  CG  TYR H 208      21.649  11.641  32.185  1.00 17.35           C  
ATOM   1594  CD1 TYR H 208      21.766  10.353  32.645  1.00 17.78           C  
ATOM   1595  CD2 TYR H 208      22.794  12.345  31.904  1.00 18.28           C  
ATOM   1596  CE1 TYR H 208      23.003   9.782  32.828  1.00 17.39           C  
ATOM   1597  CE2 TYR H 208      24.034  11.781  32.085  1.00 17.24           C  
ATOM   1598  CZ  TYR H 208      24.141  10.494  32.549  1.00 18.52           C  
ATOM   1599  OH  TYR H 208      25.409   9.906  32.737  1.00 20.53           O  
ATOM   1600  C   TYR H 208      18.407  12.677  30.641  1.00 16.23           C  
ATOM   1601  O   TYR H 208      18.400  13.661  29.903  1.00 16.68           O  
ATOM   1602  N   CYS H 209      17.340  12.318  31.383  1.00 16.34           N  
ATOM   1603  CA  CYS H 209      16.170  13.138  31.501  1.00 18.13           C  
ATOM   1604  CB  CYS H 209      14.849  12.423  31.114  1.00 19.04           C  
ATOM   1605  SG  CYS H 209      14.554  10.875  32.028  1.00 26.16           S  
ATOM   1606  C   CYS H 209      16.097  13.503  32.952  1.00 18.14           C  
ATOM   1607  O   CYS H 209      16.495  12.718  33.812  1.00 19.36           O  
ATOM   1608  N   ALA H 210      15.619  14.724  33.263  1.00 17.50           N  
ATOM   1609  CA  ALA H 210      15.554  15.127  34.640  1.00 16.14           C  
ATOM   1610  CB  ALA H 210      16.728  16.021  35.074  1.00 16.28           C  
ATOM   1611  C   ALA H 210      14.295  15.911  34.836  1.00 16.80           C  
ATOM   1612  O   ALA H 210      13.745  16.467  33.888  1.00 17.16           O  
ATOM   1613  N   ARG H 211      13.827  15.971  36.100  1.00 15.24           N  
ATOM   1614  CA  ARG H 211      12.598  16.608  36.484  1.00 16.19           C  
ATOM   1615  CB  ARG H 211      11.752  15.645  37.339  1.00 17.72           C  
ATOM   1616  CG  ARG H 211      10.503  16.213  38.002  1.00 20.34           C  
ATOM   1617  CD  ARG H 211      10.672  16.354  39.515  1.00 22.82           C  
ATOM   1618  NE  ARG H 211       9.316  16.432  40.117  1.00 25.71           N  
ATOM   1619  CZ  ARG H 211       9.164  16.261  41.462  1.00 25.49           C  
ATOM   1620  NH1 ARG H 211      10.264  16.161  42.262  1.00 24.17           N1+
ATOM   1621  NH2 ARG H 211       7.916  16.177  42.005  1.00 23.22           N  
ATOM   1622  C   ARG H 211      12.926  17.839  37.278  1.00 16.43           C  
ATOM   1623  O   ARG H 211      13.989  17.912  37.894  1.00 17.58           O  
ATOM   1624  N   ARG H 212      12.013  18.845  37.276  1.00 18.62           N  
ATOM   1625  CA  ARG H 212      12.294  20.104  37.915  1.00 16.89           C  
ATOM   1626  CB  ARG H 212      11.432  21.283  37.435  1.00 12.55           C  
ATOM   1627  CG  ARG H 212      12.095  22.626  37.761  1.00 12.91           C  
ATOM   1628  CD  ARG H 212      13.384  22.840  36.960  1.00 18.73           C  
ATOM   1629  NE  ARG H 212      13.972  24.157  37.335  1.00 19.37           N  
ATOM   1630  CZ  ARG H 212      15.018  24.650  36.609  1.00 20.67           C  
ATOM   1631  NH1 ARG H 212      15.472  23.957  35.524  1.00 18.00           N1+
ATOM   1632  NH2 ARG H 212      15.619  25.823  36.963  1.00 16.31           N  
ATOM   1633  C   ARG H 212      12.136  19.980  39.390  1.00 17.52           C  
ATOM   1634  O   ARG H 212      11.208  20.492  40.015  1.00 16.96           O  
ATOM   1635  N   TRP H 213      13.523  19.811  39.375  1.00 29.33           N  
ATOM   1636  CA  TRP H 213      14.915  19.535  39.751  1.00 27.87           C  
ATOM   1637  CB  TRP H 213      15.774  20.710  40.262  1.00 29.73           C  
ATOM   1638  CG  TRP H 213      15.082  21.669  41.184  1.00 33.06           C  
ATOM   1639  CD2 TRP H 213      15.640  22.035  42.447  1.00 32.68           C  
ATOM   1640  CD1 TRP H 213      13.869  22.287  41.091  1.00 33.98           C  
ATOM   1641  NE1 TRP H 213      13.622  22.998  42.248  1.00  0.00           N  
ATOM   1642  CE2 TRP H 213      14.710  22.848  43.090  1.00 36.09           C  
ATOM   1643  CE3 TRP H 213      16.819  21.687  43.029  1.00  0.00           C  
ATOM   1644  CZ2 TRP H 213      14.954  23.316  44.353  1.00  0.00           C  
ATOM   1645  CZ3 TRP H 213      17.086  22.195  44.278  1.00  0.00           C  
ATOM   1646  CH2 TRP H 213      16.169  22.989  44.926  1.00  0.00           C  
ATOM   1647  C   TRP H 213      15.058  18.276  40.539  1.00 29.16           C  
ATOM   1648  O   TRP H 213      14.094  17.597  40.886  1.00 29.22           O  
ATOM   1649  N   ASP H 214      16.328  17.883  40.681  1.00 33.27           N  
ATOM   1650  CA  ASP H 214      16.818  16.882  41.575  1.00 34.83           C  
ATOM   1651  CB  ASP H 214      16.580  17.268  43.052  1.00 27.51           C  
ATOM   1652  CG  ASP H 214      15.087  17.377  43.378  1.00 28.76           C  
ATOM   1653  OD1 ASP H 214      14.508  18.486  43.222  1.00 27.28           O  
ATOM   1654  OD2 ASP H 214      14.496  16.346  43.784  1.00 33.28           O1-
ATOM   1655  C   ASP H 214      16.410  15.439  41.363  1.00 34.48           C  
ATOM   1656  O   ASP H 214      16.731  14.600  42.198  1.00 37.83           O  
ATOM   1657  N   TYR H 215      15.730  15.043  40.273  1.00 16.92           N  
ATOM   1658  CA  TYR H 215      15.530  13.643  40.015  1.00 17.79           C  
ATOM   1659  CB  TYR H 215      14.060  13.182  40.026  1.00 17.02           C  
ATOM   1660  CG  TYR H 215      13.581  13.237  41.435  1.00 18.47           C  
ATOM   1661  CD1 TYR H 215      14.022  12.311  42.353  1.00 16.59           C  
ATOM   1662  CD2 TYR H 215      12.680  14.193  41.839  1.00 19.13           C  
ATOM   1663  CE1 TYR H 215      13.588  12.345  43.657  1.00 18.89           C  
ATOM   1664  CE2 TYR H 215      12.242  14.234  43.143  1.00 19.08           C  
ATOM   1665  CZ  TYR H 215      12.696  13.310  44.054  1.00 18.96           C  
ATOM   1666  OH  TYR H 215      12.245  13.352  45.390  1.00 20.54           O  
ATOM   1667  C   TYR H 215      16.074  13.374  38.646  1.00 16.74           C  
ATOM   1668  O   TYR H 215      15.745  14.079  37.691  1.00 17.85           O  
ATOM   1669  N   TRP H 216      16.924  12.335  38.514  1.00 16.10           N  
ATOM   1670  CA  TRP H 216      17.540  12.058  37.245  1.00 17.26           C  
ATOM   1671  CB  TRP H 216      19.075  12.202  37.293  1.00 17.31           C  
ATOM   1672  CG  TRP H 216      19.576  13.603  37.558  1.00 16.95           C  
ATOM   1673  CD2 TRP H 216      20.220  14.435  36.578  1.00 16.83           C  
ATOM   1674  CD1 TRP H 216      19.563  14.319  38.721  1.00 16.30           C  
ATOM   1675  NE1 TRP H 216      20.149  15.545  38.525  1.00 17.53           N  
ATOM   1676  CE2 TRP H 216      20.561  15.630  37.210  1.00 17.10           C  
ATOM   1677  CE3 TRP H 216      20.508  14.215  35.262  1.00 15.96           C  
ATOM   1678  CZ2 TRP H 216      21.197  16.631  36.530  1.00 18.37           C  
ATOM   1679  CZ3 TRP H 216      21.144  15.228  34.579  1.00 16.66           C  
ATOM   1680  CH2 TRP H 216      21.482  16.414  35.201  1.00 18.09           C  
ATOM   1681  C   TRP H 216      17.270  10.628  36.884  1.00 18.07           C  
ATOM   1682  O   TRP H 216      17.177   9.761  37.751  1.00 19.36           O  
ATOM   1683  N   GLY H 217      17.138  10.350  35.570  1.00 18.09           N  
ATOM   1684  CA  GLY H 217      16.912   9.007  35.123  1.00 17.55           C  
ATOM   1685  C   GLY H 217      18.247   8.333  35.060  1.00 18.30           C  
ATOM   1686  O   GLY H 217      19.284   8.963  35.256  1.00 18.09           O  
ATOM   1687  N   GLN H 218      18.241   7.019  34.776  1.00 19.93           N  
ATOM   1688  CA  GLN H 218      19.433   6.222  34.689  1.00 20.85           C  
ATOM   1689  CB  GLN H 218      19.149   4.720  34.510  1.00 20.65           C  
ATOM   1690  CG  GLN H 218      18.465   4.356  33.188  1.00 30.91           C  
ATOM   1691  CD  GLN H 218      16.956   4.534  33.321  1.00 34.59           C  
ATOM   1692  OE1 GLN H 218      16.442   5.640  33.466  1.00 36.93           O  
ATOM   1693  NE2 GLN H 218      16.217   3.398  33.260  1.00 35.92           N  
ATOM   1694  C   GLN H 218      20.249   6.672  33.516  1.00 19.96           C  
ATOM   1695  O   GLN H 218      21.476   6.587  33.535  1.00 20.50           O  
ATOM   1696  N   GLY H 219      19.583   7.120  32.435  1.00 20.17           N  
ATOM   1697  CA  GLY H 219      20.290   7.588  31.276  1.00 19.32           C  
ATOM   1698  C   GLY H 219      20.273   6.505  30.246  1.00 18.77           C  
ATOM   1699  O   GLY H 219      20.255   5.320  30.576  1.00 18.70           O  
ATOM   1700  N   THR H 220      20.283   6.907  28.956  1.00 16.71           N  
ATOM   1701  CA  THR H 220      20.281   5.963  27.874  1.00 17.85           C  
ATOM   1702  CB  THR H 220      19.092   6.083  26.968  1.00 20.05           C  
ATOM   1703  OG1 THR H 220      17.889   5.902  27.698  1.00 22.96           O  
ATOM   1704  CG2 THR H 220      19.206   5.009  25.878  1.00 17.94           C  
ATOM   1705  C   THR H 220      21.485   6.238  27.024  1.00 18.43           C  
ATOM   1706  O   THR H 220      21.788   7.386  26.711  1.00 18.85           O  
ATOM   1707  N   THR H 221      22.200   5.175  26.606  1.00 19.78           N  
ATOM   1708  CA  THR H 221      23.383   5.367  25.812  1.00 17.81           C  
ATOM   1709  CB  THR H 221      24.451   4.347  26.071  1.00 17.45           C  
ATOM   1710  OG1 THR H 221      24.838   4.361  27.438  1.00 19.25           O  
ATOM   1711  CG2 THR H 221      25.657   4.670  25.172  1.00 21.43           C  
ATOM   1712  C   THR H 221      23.014   5.212  24.374  1.00 18.88           C  
ATOM   1713  O   THR H 221      22.362   4.244  23.989  1.00 20.56           O  
ATOM   1714  N   LEU H 222      23.425   6.185  23.537  1.00 19.58           N  
ATOM   1715  CA  LEU H 222      23.138   6.122  22.134  1.00 18.76           C  
ATOM   1716  CB  LEU H 222      22.315   7.343  21.661  1.00 16.54           C  
ATOM   1717  CG  LEU H 222      21.769   7.307  20.217  1.00  0.00           C  
ATOM   1718  CD1 LEU H 222      20.977   8.586  19.910  1.00  0.00           C  
ATOM   1719  CD2 LEU H 222      22.862   7.054  19.166  1.00  0.00           C  
ATOM   1720  C   LEU H 222      24.465   6.115  21.441  1.00 21.19           C  
ATOM   1721  O   LEU H 222      25.316   6.966  21.700  1.00 19.58           O  
ATOM   1722  N   THR H 223      24.686   5.131  20.545  1.00 22.62           N  
ATOM   1723  CA  THR H 223      25.940   5.071  19.852  1.00 22.18           C  
ATOM   1724  CB  THR H 223      26.739   3.836  20.156  1.00 23.00           C  
ATOM   1725  OG1 THR H 223      25.958   2.677  19.912  1.00 25.04           O  
ATOM   1726  CG2 THR H 223      27.210   3.875  21.617  1.00 23.30           C  
ATOM   1727  C   THR H 223      25.701   5.108  18.377  1.00 22.29           C  
ATOM   1728  O   THR H 223      24.889   4.360  17.836  1.00 22.90           O  
ATOM   1729  N   VAL H 224      26.411   6.021  17.687  1.00 23.13           N  
ATOM   1730  CA  VAL H 224      26.309   6.098  16.259  1.00 25.70           C  
ATOM   1731  CB  VAL H 224      25.890   7.457  15.781  1.00 25.32           C  
ATOM   1732  CG1 VAL H 224      25.870   7.458  14.244  1.00 26.42           C  
ATOM   1733  CG2 VAL H 224      24.536   7.806  16.424  1.00 23.59           C  
ATOM   1734  C   VAL H 224      27.694   5.844  15.748  1.00 27.54           C  
ATOM   1735  O   VAL H 224      28.576   6.690  15.889  1.00 29.97           O  
ATOM   1736  N   SER H 225      27.929   4.678  15.118  1.00 29.11           N  
ATOM   1737  CA  SER H 225      29.265   4.382  14.680  1.00 30.70           C  
ATOM   1738  CB  SER H 225      29.488   2.904  14.310  1.00 31.70           C  
ATOM   1739  OG  SER H 225      30.831   2.706  13.892  1.00 36.03           O  
ATOM   1740  C   SER H 225      29.557   5.197  13.470  1.00 33.43           C  
ATOM   1741  O   SER H 225      28.667   5.491  12.675  1.00 31.95           O  
ATOM   1742  N   SER H 226      30.827   5.602  13.303  1.00 35.43           N  
ATOM   1743  CA  SER H 226      31.163   6.367  12.141  1.00 38.64           C  
ATOM   1744  CB  SER H 226      31.502   7.832  12.451  1.00 39.12           C  
ATOM   1745  OG  SER H 226      32.666   7.899  13.260  1.00 41.45           O  
ATOM   1746  C   SER H 226      32.404   5.722  11.544  1.00 38.79           C  
ATOM   1747  O   SER H 226      32.819   6.152  10.435  1.00 39.28           O  
ATOM   1748  OXT SER H 226      32.958   4.791  12.189  1.00 42.86           O  
TER    1749      SER H 226 
CONECT  161  717
CONECT  717  161
CONECT  873  874
CONECT  874  873  875
CONECT  875  874  876
CONECT  876  875
CONECT 1022 1605
CONECT 1605 1022
END
