# Supplementary material for: Fully automated antibody structure prediction using BIOVIA tools: Validation study
Source: PLoS One. 2017 May 18;12(5):e0177923. doi: 10.1371/journal.pone.0177923 (PMC5436848; doi:10.1371/journal.pone.0177923)
Supplement: S3 Dataset — Predicted structures using the Top5 framework method, Chothia CDR definition with canonical filtering, using up to 5 CDR templates rather than the default 3, and generating 10 CDR models. (ZIP) [file pone.0177923.s005.zip › 4P48_AA_FV_FinalModel.pdb]

REMARK   Accelrys Discovery Studio PDB file
REMARK   Created:  2015-11-30T16:17:11Z
SSBOND   1 CYS L   20    CYS L   89                                     
SSBOND   2 CYS H  133    CYS H  207                                     
ATOM      1  N   ALA L   1      29.831  30.143  29.062  1.00 52.81           N1+
ATOM      2  CA  ALA L   1      30.039  28.806  29.662  1.00 50.58           C  
ATOM      3  CB  ALA L   1      31.020  27.981  28.813  1.00 51.13           C  
ATOM      4  C   ALA L   1      30.590  28.922  31.047  1.00 51.14           C  
ATOM      5  O   ALA L   1      31.060  29.985  31.449  1.00 52.95           O  
ATOM      6  N   LEU L   2      30.532  27.813  31.816  1.00 42.68           N  
ATOM      7  CA  LEU L   2      31.028  27.831  33.163  1.00 40.48           C  
ATOM      8  CB  LEU L   2      30.224  27.006  34.183  1.00 37.82           C  
ATOM      9  CG  LEU L   2      28.859  27.611  34.520  1.00 39.70           C  
ATOM     10  CD1 LEU L   2      28.012  27.698  33.258  1.00 37.84           C  
ATOM     11  CD2 LEU L   2      28.157  26.847  35.652  1.00 43.24           C  
ATOM     12  C   LEU L   2      32.398  27.253  33.177  1.00 43.15           C  
ATOM     13  O   LEU L   2      32.722  26.359  32.396  1.00 40.22           O  
ATOM     14  N   THR L   3      33.251  27.776  34.078  1.00 40.95           N  
ATOM     15  CA  THR L   3      34.576  27.251  34.151  1.00 41.64           C  
ATOM     16  CB  THR L   3      35.640  28.262  33.850  1.00 52.16           C  
ATOM     17  OG1 THR L   3      35.575  29.336  34.776  1.00 50.91           O  
ATOM     18  CG2 THR L   3      35.436  28.775  32.417  1.00 51.40           C  
ATOM     19  C   THR L   3      34.834  26.728  35.530  1.00 45.11           C  
ATOM     20  O   THR L   3      34.687  27.446  36.520  1.00 45.32           O  
ATOM     21  N   GLN L   4      35.199  25.431  35.613  1.00 40.95           N  
ATOM     22  CA  GLN L   4      35.635  24.847  36.851  1.00 40.00           C  
ATOM     23  CB  GLN L   4      34.680  23.859  37.565  1.00 38.96           C  
ATOM     24  CG  GLN L   4      34.512  22.482  36.919  1.00 43.51           C  
ATOM     25  CD  GLN L   4      33.237  22.470  36.110  1.00 42.78           C  
ATOM     26  OE1 GLN L   4      32.291  21.750  36.423  1.00 34.50           O  
ATOM     27  NE2 GLN L   4      33.214  23.292  35.033  1.00 37.38           N  
ATOM     28  C   GLN L   4      36.868  24.076  36.491  1.00 44.07           C  
ATOM     29  O   GLN L   4      37.078  23.764  35.320  1.00 42.49           O  
ATOM     30  N   PRO L   5      37.699  23.753  37.445  1.00 41.72           N  
ATOM     31  CA  PRO L   5      38.942  23.077  37.176  1.00 42.30           C  
ATOM     32  CD  PRO L   5      37.672  24.375  38.757  1.00 44.28           C  
ATOM     33  CB  PRO L   5      39.766  23.196  38.463  1.00 45.14           C  
ATOM     34  CG  PRO L   5      38.749  23.612  39.546  1.00 49.18           C  
ATOM     35  C   PRO L   5      38.745  21.666  36.718  1.00 45.38           C  
ATOM     36  O   PRO L   5      37.738  21.052  37.060  1.00 42.64           O  
ATOM     37  N   SER L   6      39.685  21.136  35.917  1.00 43.45           N  
ATOM     38  CA  SER L   6      39.566  19.795  35.425  1.00 42.17           C  
ATOM     39  CB  SER L   6      40.648  19.442  34.392  1.00 50.79           C  
ATOM     40  OG  SER L   6      40.474  18.106  33.949  1.00  0.00           O  
ATOM     41  C   SER L   6      39.704  18.837  36.568  1.00 45.03           C  
ATOM     42  O   SER L   6      38.943  17.875  36.674  1.00 41.34           O  
ATOM     43  N   SER L   7      40.679  19.065  37.472  1.00 46.76           N  
ATOM     44  CA  SER L   7      40.848  18.108  38.530  1.00 47.73           C  
ATOM     45  CB  SER L   7      41.906  17.041  38.215  1.00 51.53           C  
ATOM     46  OG  SER L   7      43.168  17.655  38.012  1.00 60.99           O  
ATOM     47  C   SER L   7      41.251  18.802  39.793  1.00 54.31           C  
ATOM     48  O   SER L   7      41.731  19.935  39.776  1.00 55.72           O  
ATOM     49  N   VAL L   8      41.015  18.121  40.935  1.00 51.82           N  
ATOM     50  CA  VAL L   8      41.393  18.609  42.231  1.00 53.30           C  
ATOM     51  CB  VAL L   8      40.294  19.379  42.911  1.00 58.21           C  
ATOM     52  CG1 VAL L   8      39.108  18.434  43.171  1.00 56.44           C  
ATOM     53  CG2 VAL L   8      40.868  20.036  44.177  1.00 60.23           C  
ATOM     54  C   VAL L   8      41.746  17.412  43.069  1.00 54.93           C  
ATOM     55  O   VAL L   8      41.225  16.316  42.847  1.00 51.02           O  
ATOM     56  N   SER L   9      42.658  17.585  44.055  1.00 54.16           N  
ATOM     57  CA  SER L   9      43.061  16.461  44.856  1.00 54.60           C  
ATOM     58  CB  SER L   9      44.520  16.042  44.610  1.00 59.32           C  
ATOM     59  OG  SER L   9      44.856  14.932  45.425  1.00 73.72           O  
ATOM     60  C   SER L   9      42.941  16.845  46.305  1.00 60.08           C  
ATOM     61  O   SER L   9      43.168  17.998  46.675  1.00 61.45           O  
ATOM     62  N   ALA L  10      42.555  15.872  47.159  1.00 56.00           N  
ATOM     63  CA  ALA L  10      42.434  16.124  48.568  1.00 57.97           C  
ATOM     64  CB  ALA L  10      40.985  16.389  49.018  1.00 58.37           C  
ATOM     65  C   ALA L  10      42.913  14.910  49.305  1.00 62.08           C  
ATOM     66  O   ALA L  10      42.780  13.784  48.828  1.00 59.65           O  
ATOM     67  N   ASN L  11      43.515  15.121  50.494  1.00 61.15           N  
ATOM     68  CA  ASN L  11      43.965  14.031  51.312  1.00 62.31           C  
ATOM     69  CB  ASN L  11      45.120  14.404  52.259  1.00 65.60           C  
ATOM     70  CG  ASN L  11      46.383  14.553  51.418  1.00 85.89           C  
ATOM     71  OD1 ASN L  11      46.923  13.572  50.910  1.00 76.91           O  
ATOM     72  ND2 ASN L  11      46.865  15.814  51.261  1.00 80.24           N  
ATOM     73  C   ASN L  11      42.800  13.601  52.142  1.00 68.29           C  
ATOM     74  O   ASN L  11      41.901  14.390  52.426  1.00 67.99           O  
ATOM     75  N   PRO L  12      42.797  12.362  52.550  1.00 66.29           N  
ATOM     76  CA  PRO L  12      41.686  11.855  53.303  1.00 66.87           C  
ATOM     77  CD  PRO L  12      43.492  11.315  51.821  1.00  0.00           C  
ATOM     78  CB  PRO L  12      41.913  10.349  53.405  1.00 67.02           C  
ATOM     79  CG  PRO L  12      42.720  10.021  52.133  1.00 71.77           C  
ATOM     80  C   PRO L  12      41.553  12.554  54.615  1.00 71.57           C  
ATOM     81  O   PRO L  12      42.553  12.698  55.318  1.00 72.55           O  
ATOM     82  N   GLY L  13      40.322  12.981  54.963  1.00 66.91           N  
ATOM     83  CA  GLY L  13      40.062  13.633  56.213  1.00 67.94           C  
ATOM     84  C   GLY L  13      40.328  15.101  56.070  1.00 71.40           C  
ATOM     85  O   GLY L  13      40.077  15.872  56.996  1.00 72.49           O  
ATOM     86  N   GLY L  14      40.823  15.534  54.893  1.00 65.63           N  
ATOM     87  CA  GLY L  14      41.176  16.914  54.702  1.00 65.61           C  
ATOM     88  C   GLY L  14      40.031  17.662  54.089  1.00 66.84           C  
ATOM     89  O   GLY L  14      38.891  17.201  54.091  1.00 64.45           O  
ATOM     90  N   THR L  15      40.331  18.862  53.540  1.00 62.83           N  
ATOM     91  CA  THR L  15      39.318  19.690  52.950  1.00 60.82           C  
ATOM     92  CB  THR L  15      39.173  21.022  53.626  1.00 66.61           C  
ATOM     93  OG1 THR L  15      40.376  21.765  53.502  1.00  0.00           O  
ATOM     94  CG2 THR L  15      38.844  20.788  55.109  1.00  0.00           C  
ATOM     95  C   THR L  15      39.683  19.961  51.522  1.00 60.77           C  
ATOM     96  O   THR L  15      40.852  19.894  51.143  1.00 59.58           O  
ATOM     97  N   VAL L  16      38.662  20.248  50.683  1.00 54.18           N  
ATOM     98  CA  VAL L  16      38.891  20.535  49.295  1.00 51.93           C  
ATOM     99  CB  VAL L  16      38.701  19.341  48.404  1.00 53.57           C  
ATOM    100  CG1 VAL L  16      37.216  18.943  48.431  1.00 51.63           C  
ATOM    101  CG2 VAL L  16      39.241  19.671  47.001  1.00 52.75           C  
ATOM    102  C   VAL L  16      37.913  21.587  48.865  1.00 54.67           C  
ATOM    103  O   VAL L  16      36.831  21.726  49.436  1.00 53.42           O  
ATOM    104  N   GLU L  17      38.282  22.374  47.834  1.00 50.57           N  
ATOM    105  CA  GLU L  17      37.405  23.419  47.398  1.00 50.06           C  
ATOM    106  CB  GLU L  17      37.873  24.792  47.906  1.00 53.23           C  
ATOM    107  CG  GLU L  17      36.781  25.857  47.971  1.00 63.99           C  
ATOM    108  CD  GLU L  17      37.362  27.073  48.687  1.00 89.46           C  
ATOM    109  OE1 GLU L  17      38.474  27.516  48.292  1.00 76.86           O  
ATOM    110  OE2 GLU L  17      36.706  27.574  49.639  1.00 83.26           O1-
ATOM    111  C   GLU L  17      37.403  23.423  45.899  1.00 50.85           C  
ATOM    112  O   GLU L  17      38.445  23.253  45.267  1.00 50.20           O  
ATOM    113  N   ILE L  18      36.210  23.572  45.284  1.00 44.29           N  
ATOM    114  CA  ILE L  18      36.162  23.663  43.857  1.00 42.46           C  
ATOM    115  CB  ILE L  18      35.504  22.505  43.176  1.00 43.12           C  
ATOM    116  CG1 ILE L  18      36.152  21.169  43.596  1.00 42.83           C  
ATOM    117  CG2 ILE L  18      35.639  22.782  41.667  1.00 41.38           C  
ATOM    118  CD1 ILE L  18      35.304  19.943  43.257  1.00 45.91           C  
ATOM    119  C   ILE L  18      35.378  24.892  43.531  1.00 46.08           C  
ATOM    120  O   ILE L  18      34.326  25.141  44.120  1.00 43.99           O  
ATOM    121  N   THR L  19      35.870  25.706  42.579  1.00 42.77           N  
ATOM    122  CA  THR L  19      35.174  26.927  42.292  1.00 43.14           C  
ATOM    123  CB  THR L  19      36.028  28.142  42.503  1.00 53.55           C  
ATOM    124  OG1 THR L  19      35.235  29.319  42.481  1.00 53.77           O  
ATOM    125  CG2 THR L  19      37.101  28.181  41.409  1.00 55.34           C  
ATOM    126  C   THR L  19      34.690  26.901  40.876  1.00 43.95           C  
ATOM    127  O   THR L  19      35.246  26.216  40.017  1.00 40.49           O  
ATOM    128  N   CYS L  20      33.529  27.560  40.640  1.00 42.02           N  
ATOM    129  CA  CYS L  20      32.915  27.623  39.343  1.00 40.77           C  
ATOM    130  CB  CYS L  20      31.724  26.646  39.208  1.00 40.00           C  
ATOM    131  SG  CYS L  20      30.934  26.564  37.572  1.00 43.65           S  
ATOM    132  C   CYS L  20      32.461  29.035  39.123  1.00 44.60           C  
ATOM    133  O   CYS L  20      31.961  29.694  40.039  1.00 45.37           O  
ATOM    134  N   SER L  21      32.648  29.546  37.886  1.00 39.46           N  
ATOM    135  CA  SER L  21      32.283  30.899  37.571  1.00 41.83           C  
ATOM    136  CB  SER L  21      33.482  31.861  37.598  1.00 47.60           C  
ATOM    137  OG  SER L  21      33.058  33.176  37.279  1.00 51.69           O  
ATOM    138  C   SER L  21      31.738  30.901  36.175  1.00 43.00           C  
ATOM    139  O   SER L  21      31.783  29.878  35.490  1.00 40.10           O  
ATOM    140  N   GLY L  22      31.224  32.061  35.703  1.00 40.62           N  
ATOM    141  CA  GLY L  22      30.693  32.124  34.372  1.00 40.43           C  
ATOM    142  C   GLY L  22      29.238  32.509  34.394  1.00 43.10           C  
ATOM    143  O   GLY L  22      28.666  32.827  33.351  1.00 43.82           O  
ATOM    144  N   GLY L  23      28.577  32.500  35.571  1.00 38.51           N  
ATOM    145  CA  GLY L  23      27.192  32.891  35.575  1.00 37.70           C  
ATOM    146  C   GLY L  23      26.909  33.878  36.695  1.00 41.67           C  
ATOM    147  O   GLY L  23      27.459  33.849  37.803  1.00 42.00           O  
ATOM    148  N   GLY L  24      26.044  34.848  36.326  1.00 38.60           N  
ATOM    149  CA  GLY L  24      25.471  35.869  37.157  1.00 39.44           C  
ATOM    150  C   GLY L  24      24.431  35.259  38.022  1.00 44.52           C  
ATOM    151  O   GLY L  24      24.214  35.746  39.124  1.00 46.25           O  
ATOM    152  N   ARG L  25      23.763  34.203  37.496  1.00 39.21           N  
ATOM    153  CA  ARG L  25      22.656  33.506  38.121  1.00 37.67           C  
ATOM    154  CB  ARG L  25      21.829  32.680  37.141  1.00 36.52           C  
ATOM    155  CG  ARG L  25      21.028  33.653  36.294  1.00 38.26           C  
ATOM    156  CD  ARG L  25      20.069  34.464  37.170  1.00  0.00           C  
ATOM    157  NE  ARG L  25      19.501  35.569  36.357  1.00  0.00           N  
ATOM    158  CZ  ARG L  25      18.771  36.549  36.967  1.00 48.44           C  
ATOM    159  NH1 ARG L  25      18.572  36.509  38.317  1.00  0.00           N1+
ATOM    160  NH2 ARG L  25      18.239  37.566  36.228  1.00  0.00           N  
ATOM    161  C   ARG L  25      23.003  32.693  39.311  1.00 43.12           C  
ATOM    162  O   ARG L  25      24.140  32.894  39.784  1.00 44.42           O  
ATOM    163  N   TYR L  26      21.999  31.786  39.720  1.00 39.14           N  
ATOM    164  CA  TYR L  26      21.661  31.083  40.980  1.00 38.49           C  
ATOM    165  CB  TYR L  26      21.778  29.574  41.238  1.00 39.73           C  
ATOM    166  CG  TYR L  26      21.316  28.964  40.001  1.00 49.37           C  
ATOM    167  CD1 TYR L  26      20.254  29.491  39.310  1.00  0.00           C  
ATOM    168  CD2 TYR L  26      22.032  27.900  39.530  1.00  0.00           C  
ATOM    169  CE1 TYR L  26      19.913  28.931  38.109  1.00  0.00           C  
ATOM    170  CE2 TYR L  26      21.677  27.342  38.344  1.00  0.00           C  
ATOM    171  CZ  TYR L  26      20.631  27.861  37.638  1.00  0.00           C  
ATOM    172  OH  TYR L  26      20.315  27.291  36.402  1.00  0.00           O  
ATOM    173  C   TYR L  26      22.671  31.653  41.642  1.00 41.94           C  
ATOM    174  O   TYR L  26      23.746  31.100  41.386  1.00 41.50           O  
ATOM    175  N   TYR L  27      22.186  32.689  42.382  1.00  0.00           N  
ATOM    176  CA  TYR L  27      22.584  33.926  43.006  1.00  0.00           C  
ATOM    177  CB  TYR L  27      22.130  34.220  44.441  1.00  0.00           C  
ATOM    178  CG  TYR L  27      20.760  33.811  44.790  1.00  0.00           C  
ATOM    179  CD1 TYR L  27      19.620  34.086  44.071  1.00  0.00           C  
ATOM    180  CD2 TYR L  27      20.675  33.183  45.997  1.00  0.00           C  
ATOM    181  CE1 TYR L  27      18.406  33.645  44.557  1.00  0.00           C  
ATOM    182  CE2 TYR L  27      19.476  32.757  46.472  1.00  0.00           C  
ATOM    183  CZ  TYR L  27      18.332  32.980  45.764  1.00  0.00           C  
ATOM    184  OH  TYR L  27      17.118  32.511  46.312  1.00  0.00           O  
ATOM    185  C   TYR L  27      24.017  34.058  43.197  1.00  0.00           C  
ATOM    186  O   TYR L  27      24.544  33.410  44.095  1.00  0.00           O  
ATOM    187  N   ASP L  28      24.563  35.074  42.491  1.00  0.00           N  
ATOM    188  CA  ASP L  28      25.917  35.521  42.469  1.00  0.00           C  
ATOM    189  CB  ASP L  28      26.009  36.994  42.936  1.00  0.00           C  
ATOM    190  CG  ASP L  28      25.437  37.171  44.341  1.00  0.00           C  
ATOM    191  OD1 ASP L  28      24.661  36.295  44.810  1.00  0.00           O  
ATOM    192  OD2 ASP L  28      25.782  38.208  44.969  1.00  0.00           O1-
ATOM    193  C   ASP L  28      26.783  34.642  43.305  1.00  0.00           C  
ATOM    194  O   ASP L  28      27.119  34.990  44.440  1.00  0.00           O  
ATOM    195  N   GLY L  29      27.160  33.477  42.717  1.00  0.00           N  
ATOM    196  CA  GLY L  29      27.981  32.468  43.336  1.00  0.00           C  
ATOM    197  C   GLY L  29      27.180  31.254  43.734  1.00  0.00           C  
ATOM    198  O   GLY L  29      27.735  30.323  44.316  1.00  0.00           O  
ATOM    199  N   SER L  30      25.850  31.240  43.517  1.00  0.00           N  
ATOM    200  CA  SER L  30      25.130  30.068  43.932  1.00  0.00           C  
ATOM    201  CB  SER L  30      23.606  30.184  43.923  1.00  0.00           C  
ATOM    202  OG  SER L  30      23.159  31.313  44.655  1.00  0.00           O  
ATOM    203  C   SER L  30      25.458  28.906  43.045  1.00  0.00           C  
ATOM    204  O   SER L  30      26.435  28.213  43.297  1.00  0.00           O  
ATOM    205  N   TYR L  31      24.698  28.762  41.919  1.00 38.46           N  
ATOM    206  CA  TYR L  31      24.889  27.623  41.089  1.00 36.37           C  
ATOM    207  CB  TYR L  31      26.342  27.240  40.749  1.00 38.05           C  
ATOM    208  CG  TYR L  31      27.064  28.238  39.927  1.00 39.29           C  
ATOM    209  CD1 TYR L  31      27.593  29.349  40.531  1.00 40.89           C  
ATOM    210  CD2 TYR L  31      27.221  28.062  38.569  1.00 40.38           C  
ATOM    211  CE1 TYR L  31      28.284  30.270  39.789  1.00 42.26           C  
ATOM    212  CE2 TYR L  31      27.915  28.981  37.820  1.00 40.95           C  
ATOM    213  CZ  TYR L  31      28.449  30.085  38.442  1.00 44.37           C  
ATOM    214  OH  TYR L  31      29.168  31.047  37.708  1.00 40.91           O  
ATOM    215  C   TYR L  31      24.437  26.425  41.836  1.00 39.86           C  
ATOM    216  O   TYR L  31      24.113  26.493  43.021  1.00 39.15           O  
ATOM    217  N   TYR L  32      24.341  25.293  41.107  1.00 34.54           N  
ATOM    218  CA  TYR L  32      24.279  24.067  41.836  1.00 33.53           C  
ATOM    219  CB  TYR L  32      24.265  22.762  41.039  1.00  0.00           C  
ATOM    220  CG  TYR L  32      23.070  22.547  40.209  1.00  0.00           C  
ATOM    221  CD1 TYR L  32      22.908  23.278  39.063  1.00  0.00           C  
ATOM    222  CD2 TYR L  32      22.132  21.618  40.578  1.00  0.00           C  
ATOM    223  CE1 TYR L  32      21.813  23.075  38.270  1.00  0.00           C  
ATOM    224  CE2 TYR L  32      21.036  21.410  39.784  1.00  0.00           C  
ATOM    225  CZ  TYR L  32      20.877  22.148  38.637  1.00  0.00           C  
ATOM    226  OH  TYR L  32      19.765  21.950  37.799  1.00  0.00           O  
ATOM    227  C   TYR L  32      25.718  24.034  42.141  1.00 36.68           C  
ATOM    228  O   TYR L  32      26.492  23.553  41.292  1.00 35.64           O  
ATOM    229  N   TYR L  33      26.053  24.665  43.299  1.00  0.00           N  
ATOM    230  CA  TYR L  33      27.386  24.729  43.769  1.00  0.00           C  
ATOM    231  CB  TYR L  33      27.969  26.101  43.980  1.00  0.00           C  
ATOM    232  CG  TYR L  33      29.275  25.845  43.360  1.00  0.00           C  
ATOM    233  CD1 TYR L  33      29.223  25.454  42.051  1.00  0.00           C  
ATOM    234  CD2 TYR L  33      30.482  26.000  44.003  1.00  0.00           C  
ATOM    235  CE1 TYR L  33      30.365  25.187  41.364  1.00  0.00           C  
ATOM    236  CE2 TYR L  33      31.643  25.736  43.313  1.00  0.00           C  
ATOM    237  CZ  TYR L  33      31.565  25.338  41.998  1.00  0.00           C  
ATOM    238  OH  TYR L  33      32.715  25.061  41.259  1.00  0.00           O  
ATOM    239  C   TYR L  33      27.364  24.053  45.079  1.00  0.00           C  
ATOM    240  O   TYR L  33      27.449  24.628  46.164  1.00  0.00           O  
ATOM    241  N   GLY L  34      27.243  22.755  44.882  1.00  0.00           N  
ATOM    242  CA  GLY L  34      27.200  21.560  45.613  1.00  0.00           C  
ATOM    243  C   GLY L  34      27.152  20.791  44.379  1.00  0.00           C  
ATOM    244  O   GLY L  34      27.650  19.667  44.311  1.00  0.00           O  
ATOM    245  N   TRP L  35      26.514  21.456  43.370  1.00 32.19           N  
ATOM    246  CA  TRP L  35      26.695  20.940  42.103  1.00 32.58           C  
ATOM    247  CB  TRP L  35      28.158  20.585  41.834  1.00 32.38           C  
ATOM    248  CG  TRP L  35      29.230  21.595  42.118  1.00 34.79           C  
ATOM    249  CD2 TRP L  35      30.495  21.502  41.477  1.00 34.72           C  
ATOM    250  CD1 TRP L  35      29.371  22.523  43.097  1.00 38.64           C  
ATOM    251  NE1 TRP L  35      30.660  22.973  43.141  1.00 38.79           N  
ATOM    252  CE2 TRP L  35      31.364  22.349  42.146  1.00 39.47           C  
ATOM    253  CE3 TRP L  35      30.916  20.716  40.459  1.00 35.30           C  
ATOM    254  CZ2 TRP L  35      32.676  22.395  41.808  1.00 38.95           C  
ATOM    255  CZ3 TRP L  35      32.220  20.838  40.059  1.00 37.23           C  
ATOM    256  CH2 TRP L  35      33.091  21.660  40.724  1.00 38.85           C  
ATOM    257  C   TRP L  35      26.035  19.622  42.128  1.00 35.02           C  
ATOM    258  O   TRP L  35      25.185  19.345  42.979  1.00 33.15           O  
ATOM    259  N   TYR L  36      26.485  18.772  41.187  1.00 30.96           N  
ATOM    260  CA  TYR L  36      25.985  17.439  41.102  1.00 30.33           C  
ATOM    261  CB  TYR L  36      25.491  16.979  39.730  1.00 30.15           C  
ATOM    262  CG  TYR L  36      24.652  17.979  39.036  1.00 32.02           C  
ATOM    263  CD1 TYR L  36      23.351  18.238  39.401  1.00 32.79           C  
ATOM    264  CD2 TYR L  36      25.212  18.642  37.970  1.00 33.18           C  
ATOM    265  CE1 TYR L  36      22.621  19.163  38.689  1.00 33.80           C  
ATOM    266  CE2 TYR L  36      24.488  19.557  37.260  1.00 34.64           C  
ATOM    267  CZ  TYR L  36      23.197  19.821  37.625  1.00 39.10           C  
ATOM    268  OH  TYR L  36      22.479  20.767  36.869  1.00 37.54           O  
ATOM    269  C   TYR L  36      27.167  16.520  41.191  1.00 35.31           C  
ATOM    270  O   TYR L  36      28.195  16.766  40.561  1.00 33.67           O  
ATOM    271  N   GLN L  37      27.022  15.409  41.940  1.00 31.60           N  
ATOM    272  CA  GLN L  37      28.057  14.412  42.005  1.00 31.60           C  
ATOM    273  CB  GLN L  37      28.180  13.613  43.318  1.00 33.32           C  
ATOM    274  CG  GLN L  37      28.803  14.301  44.528  1.00 34.95           C  
ATOM    275  CD  GLN L  37      29.112  13.205  45.548  1.00 45.85           C  
ATOM    276  OE1 GLN L  37      28.585  12.097  45.468  1.00 39.73           O  
ATOM    277  NE2 GLN L  37      30.001  13.511  46.530  1.00 37.49           N  
ATOM    278  C   GLN L  37      27.695  13.317  41.064  1.00 34.79           C  
ATOM    279  O   GLN L  37      26.544  12.884  41.013  1.00 33.03           O  
ATOM    280  N   GLN L  38      28.689  12.833  40.301  1.00 32.48           N  
ATOM    281  CA  GLN L  38      28.470  11.698  39.458  1.00 31.26           C  
ATOM    282  CB  GLN L  38      28.412  12.035  37.959  1.00 31.31           C  
ATOM    283  CG  GLN L  38      28.178  10.795  37.095  1.00 29.16           C  
ATOM    284  CD  GLN L  38      27.984  11.232  35.651  1.00 37.67           C  
ATOM    285  OE1 GLN L  38      28.882  11.801  35.033  1.00 35.19           O  
ATOM    286  NE2 GLN L  38      26.772  10.956  35.096  1.00 34.14           N  
ATOM    287  C   GLN L  38      29.622  10.765  39.671  1.00 39.40           C  
ATOM    288  O   GLN L  38      30.768  11.099  39.372  1.00 38.06           O  
ATOM    289  N   LYS L  39      29.331   9.582  40.250  1.00 40.68           N  
ATOM    290  CA  LYS L  39      30.276   8.532  40.534  1.00 42.58           C  
ATOM    291  CB  LYS L  39      29.619   7.436  41.388  1.00 44.54           C  
ATOM    292  CG  LYS L  39      29.199   7.932  42.774  1.00 48.50           C  
ATOM    293  CD  LYS L  39      30.366   8.212  43.721  1.00 58.45           C  
ATOM    294  CE  LYS L  39      30.509   7.135  44.800  1.00 66.31           C  
ATOM    295  NZ  LYS L  39      31.902   7.080  45.285  1.00 72.56           N1+
ATOM    296  C   LYS L  39      30.736   7.884  39.259  1.00 50.44           C  
ATOM    297  O   LYS L  39      31.931   7.639  39.072  1.00 52.54           O  
ATOM    298  N   SER L  40      29.785   7.575  38.350  1.00 47.10           N  
ATOM    299  CA  SER L  40      30.129   6.928  37.115  1.00 46.69           C  
ATOM    300  CB  SER L  40      29.829   5.417  37.115  1.00 47.31           C  
ATOM    301  OG  SER L  40      30.195   4.843  35.867  1.00  0.00           O  
ATOM    302  C   SER L  40      29.283   7.543  36.046  1.00 48.13           C  
ATOM    303  O   SER L  40      28.157   7.984  36.281  1.00 45.90           O  
ATOM    304  N   PRO L  41      29.799   7.586  34.860  1.00 45.58           N  
ATOM    305  CA  PRO L  41      29.050   8.185  33.789  1.00 45.60           C  
ATOM    306  CD  PRO L  41      31.232   7.760  34.680  1.00 47.53           C  
ATOM    307  CB  PRO L  41      30.040   8.372  32.645  1.00 47.78           C  
ATOM    308  CG  PRO L  41      31.388   8.551  33.370  1.00 52.38           C  
ATOM    309  C   PRO L  41      27.854   7.356  33.448  1.00 48.35           C  
ATOM    310  O   PRO L  41      27.968   6.133  33.413  1.00 48.90           O  
ATOM    311  N   GLY L  42      26.700   8.001  33.191  1.00 43.56           N  
ATOM    312  CA  GLY L  42      25.520   7.295  32.804  1.00 42.59           C  
ATOM    313  C   GLY L  42      24.697   7.052  34.028  1.00 43.99           C  
ATOM    314  O   GLY L  42      23.511   6.747  33.918  1.00 43.94           O  
ATOM    315  N   SER L  43      25.311   7.171  35.227  1.00 39.95           N  
ATOM    316  CA  SER L  43      24.594   6.978  36.459  0.50 40.16           C  
ATOM    317  CB  SER L  43      25.495   6.551  37.628  0.50 43.95           C  
ATOM    318  OG  SER L  43      26.099   5.297  37.348  0.50 55.96           O  
ATOM    319  C   SER L  43      23.969   8.287  36.836  1.00 42.16           C  
ATOM    320  O   SER L  43      24.512   9.346  36.529  1.00 40.63           O  
ATOM    321  N   ALA L  44      22.822   8.244  37.549  1.00 36.96           N  
ATOM    322  CA  ALA L  44      22.121   9.449  37.899  1.00 37.68           C  
ATOM    323  CB  ALA L  44      20.790   9.197  38.627  1.00 39.56           C  
ATOM    324  C   ALA L  44      22.986  10.271  38.806  1.00 39.95           C  
ATOM    325  O   ALA L  44      23.618   9.768  39.731  1.00 37.68           O  
ATOM    326  N   PRO L  45      23.012  11.551  38.533  1.00 33.33           N  
ATOM    327  CA  PRO L  45      23.788  12.467  39.324  1.00 33.26           C  
ATOM    328  CD  PRO L  45      22.860  12.008  37.160  1.00 34.72           C  
ATOM    329  CB  PRO L  45      23.880  13.751  38.502  1.00 35.57           C  
ATOM    330  CG  PRO L  45      23.722  13.275  37.048  1.00 39.08           C  
ATOM    331  C   PRO L  45      23.108  12.674  40.640  1.00 37.32           C  
ATOM    332  O   PRO L  45      21.906  12.433  40.734  1.00 37.60           O  
ATOM    333  N   VAL L  46      23.866  13.085  41.674  1.00 33.00           N  
ATOM    334  CA  VAL L  46      23.282  13.392  42.948  1.00 32.97           C  
ATOM    335  CB  VAL L  46      23.885  12.643  44.098  1.00 37.75           C  
ATOM    336  CG1 VAL L  46      23.420  11.188  44.057  1.00 39.02           C  
ATOM    337  CG2 VAL L  46      25.413  12.764  43.988  1.00 37.87           C  
ATOM    338  C   VAL L  46      23.561  14.836  43.213  1.00 35.14           C  
ATOM    339  O   VAL L  46      24.705  15.273  43.137  1.00 33.31           O  
ATOM    340  N   THR L  47      22.518  15.627  43.534  1.00 32.82           N  
ATOM    341  CA  THR L  47      22.766  17.011  43.813  1.00 33.08           C  
ATOM    342  CB  THR L  47      21.553  17.879  43.631  1.00 36.34           C  
ATOM    343  OG1 THR L  47      21.079  17.771  42.296  1.00 35.43           O  
ATOM    344  CG2 THR L  47      21.944  19.338  43.920  1.00 35.14           C  
ATOM    345  C   THR L  47      23.263  17.125  45.223  1.00 40.97           C  
ATOM    346  O   THR L  47      22.615  16.627  46.145  1.00 43.59           O  
ATOM    347  N   VAL L  48      24.504  17.640  45.419  1.00 36.71           N  
ATOM    348  CA  VAL L  48      24.942  17.888  46.767  1.00 37.91           C  
ATOM    349  CB  VAL L  48      26.397  17.642  47.093  1.00 41.87           C  
ATOM    350  CG1 VAL L  48      26.829  16.321  46.443  1.00 40.02           C  
ATOM    351  CG2 VAL L  48      27.269  18.873  46.868  1.00 41.63           C  
ATOM    352  C   VAL L  48      24.514  19.265  47.213  1.00 42.31           C  
ATOM    353  O   VAL L  48      24.230  19.466  48.393  1.00 42.41           O  
ATOM    354  N   ILE L  49      24.524  20.269  46.292  1.00 37.89           N  
ATOM    355  CA  ILE L  49      24.025  21.587  46.623  1.00 38.17           C  
ATOM    356  CB  ILE L  49      25.020  22.544  47.211  1.00 42.07           C  
ATOM    357  CG1 ILE L  49      25.476  22.004  48.573  1.00 43.91           C  
ATOM    358  CG2 ILE L  49      24.432  23.957  47.241  1.00 43.72           C  
ATOM    359  CD1 ILE L  49      26.701  22.713  49.130  1.00 49.89           C  
ATOM    360  C   ILE L  49      23.309  22.218  45.455  1.00 42.71           C  
ATOM    361  O   ILE L  49      23.640  22.024  44.282  1.00 41.31           O  
ATOM    362  N   TYR L  50      22.236  22.970  45.771  1.00 40.81           N  
ATOM    363  CA  TYR L  50      21.527  23.683  44.761  1.00 40.41           C  
ATOM    364  CB  TYR L  50      20.234  23.002  44.270  1.00 40.63           C  
ATOM    365  CG  TYR L  50      19.355  22.699  45.435  1.00 43.59           C  
ATOM    366  CD1 TYR L  50      18.460  23.632  45.909  1.00 45.43           C  
ATOM    367  CD2 TYR L  50      19.430  21.469  46.048  1.00 45.36           C  
ATOM    368  CE1 TYR L  50      17.654  23.335  46.980  1.00 47.45           C  
ATOM    369  CE2 TYR L  50      18.624  21.169  47.120  1.00 46.05           C  
ATOM    370  CZ  TYR L  50      17.734  22.105  47.583  1.00 51.67           C  
ATOM    371  OH  TYR L  50      16.901  21.813  48.682  1.00 53.26           O  
ATOM    372  C   TYR L  50      21.206  25.035  45.295  1.00 46.90           C  
ATOM    373  O   TYR L  50      21.223  25.241  46.504  1.00 47.23           O  
ATOM    374  N   GLU L  51      20.925  26.003  44.405  1.00 45.37           N  
ATOM    375  CA  GLU L  51      20.578  27.320  44.846  1.00 46.29           C  
ATOM    376  CB  GLU L  51      19.232  27.350  45.603  1.00 45.98           C  
ATOM    377  CG  GLU L  51      18.596  28.740  45.735  1.00 48.52           C  
ATOM    378  CD  GLU L  51      18.742  29.231  47.151  1.00  0.00           C  
ATOM    379  OE1 GLU L  51      18.093  28.633  48.045  1.00  0.00           O  
ATOM    380  OE2 GLU L  51      19.520  30.191  47.364  1.00  0.00           O1-
ATOM    381  C   GLU L  51      21.635  27.837  45.749  1.00 47.95           C  
ATOM    382  O   GLU L  51      21.290  28.280  46.837  1.00 46.37           O  
ATOM    383  N   ASN L  52      22.924  27.726  45.344  1.00 43.84           N  
ATOM    384  CA  ASN L  52      24.014  28.297  46.077  1.00 44.42           C  
ATOM    385  CB  ASN L  52      23.636  29.613  46.779  1.00 46.39           C  
ATOM    386  CG  ASN L  52      24.866  30.371  47.167  1.00 58.81           C  
ATOM    387  OD1 ASN L  52      25.927  30.237  46.556  1.00 46.30           O  
ATOM    388  ND2 ASN L  52      24.700  31.204  48.227  1.00 46.82           N  
ATOM    389  C   ASN L  52      24.462  27.379  47.149  1.00 48.28           C  
ATOM    390  O   ASN L  52      25.410  26.618  46.982  1.00 47.55           O  
ATOM    391  N   THR L  53      23.888  27.642  48.335  1.00 46.39           N  
ATOM    392  CA  THR L  53      24.084  27.042  49.618  1.00 47.44           C  
ATOM    393  CB  THR L  53      23.928  28.049  50.710  1.00 51.05           C  
ATOM    394  OG1 THR L  53      22.601  28.554  50.720  1.00  0.00           O  
ATOM    395  CG2 THR L  53      24.925  29.186  50.448  1.00  0.00           C  
ATOM    396  C   THR L  53      23.226  25.862  49.998  1.00 51.52           C  
ATOM    397  O   THR L  53      23.524  25.208  50.998  1.00 50.66           O  
ATOM    398  N   LYS L  54      22.082  25.592  49.342  1.00 48.65           N  
ATOM    399  CA  LYS L  54      21.279  24.576  49.959  1.00 48.54           C  
ATOM    400  CB  LYS L  54      19.773  24.841  49.956  1.00 49.54           C  
ATOM    401  CG  LYS L  54      19.545  25.898  51.033  1.00 50.18           C  
ATOM    402  CD  LYS L  54      18.123  26.374  51.261  1.00 62.20           C  
ATOM    403  CE  LYS L  54      18.074  27.375  52.415  1.00 70.18           C  
ATOM    404  NZ  LYS L  54      19.069  26.991  53.445  1.00 76.20           N1+
ATOM    405  C   LYS L  54      21.626  23.175  49.593  1.00 54.67           C  
ATOM    406  O   LYS L  54      21.944  22.842  48.450  1.00 53.95           O  
ATOM    407  N   ARG L  55      21.552  22.329  50.643  1.00 53.23           N  
ATOM    408  CA  ARG L  55      21.909  20.943  50.658  0.50 52.42           C  
ATOM    409  CB  ARG L  55      22.883  20.659  51.807  0.50 52.13           C  
ATOM    410  CG  ARG L  55      22.931  19.219  52.309  0.50 57.26           C  
ATOM    411  CD  ARG L  55      23.663  19.153  53.648  0.50 63.08           C  
ATOM    412  NE  ARG L  55      23.772  20.563  54.123  0.50 67.24           N  
ATOM    413  CZ  ARG L  55      22.733  21.182  54.760  0.50 82.17           C  
ATOM    414  NH1 ARG L  55      21.595  20.488  55.054  0.50 66.18           N1+
ATOM    415  NH2 ARG L  55      22.833  22.501  55.096  0.50 71.31           N  
ATOM    416  C   ARG L  55      20.676  20.112  50.874  1.00 57.65           C  
ATOM    417  O   ARG L  55      19.894  20.341  51.797  1.00 60.67           O  
ATOM    418  N   PRO L  56      20.528  19.112  50.042  1.00 53.09           N  
ATOM    419  CA  PRO L  56      19.401  18.220  50.120  1.00 53.01           C  
ATOM    420  CD  PRO L  56      21.092  19.167  48.703  1.00 52.30           C  
ATOM    421  CB  PRO L  56      19.462  17.371  48.852  1.00 52.49           C  
ATOM    422  CG  PRO L  56      20.178  18.282  47.839  1.00 55.34           C  
ATOM    423  C   PRO L  56      19.459  17.418  51.387  1.00 60.30           C  
ATOM    424  O   PRO L  56      20.532  17.291  51.972  1.00 60.26           O  
ATOM    425  N   SER L  57      18.312  16.855  51.812  1.00 59.35           N  
ATOM    426  CA  SER L  57      18.163  16.187  53.075  1.00 61.33           C  
ATOM    427  CB  SER L  57      16.737  15.648  53.287  1.00 66.81           C  
ATOM    428  OG  SER L  57      16.444  14.649  52.321  1.00 79.34           O  
ATOM    429  C   SER L  57      19.103  15.027  53.226  1.00 65.68           C  
ATOM    430  O   SER L  57      19.623  14.811  54.319  1.00 67.79           O  
ATOM    431  N   ASN L  58      19.362  14.241  52.161  1.00 59.89           N  
ATOM    432  CA  ASN L  58      20.177  13.080  52.399  1.00 58.66           C  
ATOM    433  CB  ASN L  58      19.778  11.872  51.531  1.00 59.47           C  
ATOM    434  CG  ASN L  58      18.413  11.361  51.970  0.00 69.90           C  
ATOM    435  OD1 ASN L  58      17.939  11.661  53.064  0.00 71.66           O  
ATOM    436  ND2 ASN L  58      17.768  10.552  51.088  1.00  0.00           N  
ATOM    437  C   ASN L  58      21.614  13.354  52.063  1.00 59.97           C  
ATOM    438  O   ASN L  58      22.351  12.420  51.747  1.00 58.91           O  
ATOM    439  N   ILE L  59      22.078  14.617  52.184  1.00 54.27           N  
ATOM    440  CA  ILE L  59      23.449  14.920  51.859  1.00 52.49           C  
ATOM    441  CB  ILE L  59      23.576  16.072  50.888  1.00 53.97           C  
ATOM    442  CG1 ILE L  59      22.904  15.717  49.547  1.00 51.70           C  
ATOM    443  CG2 ILE L  59      25.058  16.454  50.733  1.00 53.78           C  
ATOM    444  CD1 ILE L  59      23.548  14.534  48.823  1.00 50.14           C  
ATOM    445  C   ILE L  59      24.154  15.300  53.130  1.00 56.55           C  
ATOM    446  O   ILE L  59      23.669  16.134  53.892  1.00 55.34           O  
ATOM    447  N   PRO L  60      25.295  14.694  53.373  1.00 53.70           N  
ATOM    448  CA  PRO L  60      26.066  14.911  54.574  1.00 55.53           C  
ATOM    449  CD  PRO L  60      26.093  14.095  52.313  1.00 54.19           C  
ATOM    450  CB  PRO L  60      27.310  14.039  54.412  1.00 57.04           C  
ATOM    451  CG  PRO L  60      27.522  14.015  52.885  1.00 59.57           C  
ATOM    452  C   PRO L  60      26.451  16.355  54.715  1.00 59.16           C  
ATOM    453  O   PRO L  60      26.618  17.037  53.708  1.00 56.95           O  
ATOM    454  N   SER L  61      26.623  16.814  55.971  1.00 57.47           N  
ATOM    455  CA  SER L  61      26.929  18.171  56.338  1.00 58.21           C  
ATOM    456  CB  SER L  61      26.950  18.363  57.863  1.00 65.03           C  
ATOM    457  OG  SER L  61      28.000  17.588  58.428  1.00 75.96           O  
ATOM    458  C   SER L  61      28.283  18.574  55.825  1.00 60.42           C  
ATOM    459  O   SER L  61      28.581  19.767  55.749  1.00 61.19           O  
ATOM    460  N   ARG L  62      29.126  17.599  55.431  1.00 55.84           N  
ATOM    461  CA  ARG L  62      30.473  17.867  55.006  1.00 55.52           C  
ATOM    462  CB  ARG L  62      31.267  16.587  54.657  1.00 54.87           C  
ATOM    463  CG  ARG L  62      30.702  15.785  53.481  1.00 62.30           C  
ATOM    464  CD  ARG L  62      31.488  14.506  53.162  1.00 69.67           C  
ATOM    465  NE  ARG L  62      30.681  13.354  53.653  1.00 68.48           N  
ATOM    466  CZ  ARG L  62      30.957  12.079  53.249  1.00 76.50           C  
ATOM    467  NH1 ARG L  62      32.046  11.821  52.468  1.00 61.51           N1+
ATOM    468  NH2 ARG L  62      30.124  11.060  53.608  1.00 65.95           N  
ATOM    469  C   ARG L  62      30.455  18.754  53.795  1.00 57.43           C  
ATOM    470  O   ARG L  62      31.395  19.527  53.598  1.00 57.10           O  
ATOM    471  N   PHE L  63      29.412  18.646  52.934  1.00 51.87           N  
ATOM    472  CA  PHE L  63      29.366  19.461  51.748  1.00 49.86           C  
ATOM    473  CB  PHE L  63      28.618  18.857  50.540  1.00 49.06           C  
ATOM    474  CG  PHE L  63      29.315  17.622  50.061  1.00 49.04           C  
ATOM    475  CD1 PHE L  63      30.684  17.544  50.045  1.00 50.84           C  
ATOM    476  CD2 PHE L  63      28.602  16.514  49.669  1.00 50.25           C  
ATOM    477  CE1 PHE L  63      31.317  16.401  49.611  1.00 52.99           C  
ATOM    478  CE2 PHE L  63      29.231  15.371  49.234  1.00 50.88           C  
ATOM    479  CZ  PHE L  63      30.599  15.312  49.196  1.00 50.61           C  
ATOM    480  C   PHE L  63      28.704  20.777  52.038  1.00 54.54           C  
ATOM    481  O   PHE L  63      27.687  20.852  52.728  1.00 55.71           O  
ATOM    482  N   SER L  64      29.300  21.870  51.510  1.00 49.97           N  
ATOM    483  CA  SER L  64      28.728  23.177  51.681  1.00 50.27           C  
ATOM    484  CB  SER L  64      29.291  23.952  52.883  1.00 55.49           C  
ATOM    485  OG  SER L  64      30.665  24.233  52.678  1.00 65.00           O  
ATOM    486  C   SER L  64      29.015  23.971  50.441  1.00 52.02           C  
ATOM    487  O   SER L  64      29.954  23.670  49.706  1.00 50.29           O  
ATOM    488  N   GLY L  65      28.192  25.010  50.178  1.00 48.92           N  
ATOM    489  CA  GLY L  65      28.346  25.816  48.994  1.00 48.27           C  
ATOM    490  C   GLY L  65      28.370  27.258  49.394  1.00 54.13           C  
ATOM    491  O   GLY L  65      27.815  27.637  50.425  1.00 54.62           O  
ATOM    492  N   SER L  66      29.039  28.106  48.578  1.00 50.86           N  
ATOM    493  CA  SER L  66      29.073  29.510  48.887  1.00 52.35           C  
ATOM    494  CB  SER L  66      30.254  29.903  49.789  1.00 57.13           C  
ATOM    495  OG  SER L  66      31.475  29.798  49.071  1.00 65.63           O  
ATOM    496  C   SER L  66      29.242  30.303  47.626  1.00 55.42           C  
ATOM    497  O   SER L  66      30.166  30.079  46.842  1.00 56.17           O  
ATOM    498  N   LYS L  67      28.345  31.285  47.440  1.00 49.50           N  
ATOM    499  CA  LYS L  67      28.350  32.221  46.351  1.00 48.12           C  
ATOM    500  CB  LYS L  67      26.960  32.888  46.174  1.00 52.99           C  
ATOM    501  CG  LYS L  67      26.318  33.429  47.476  1.00  0.00           C  
ATOM    502  CD  LYS L  67      26.842  34.754  48.064  1.00  0.00           C  
ATOM    503  CE  LYS L  67      26.622  34.883  49.578  1.00  0.00           C  
ATOM    504  NZ  LYS L  67      27.758  35.606  50.204  1.00  0.00           N1+
ATOM    505  C   LYS L  67      29.233  33.342  46.807  1.00 52.53           C  
ATOM    506  O   LYS L  67      29.302  33.639  47.994  1.00 53.58           O  
ATOM    507  N   SER L  68      29.993  33.964  45.895  1.00 49.05           N  
ATOM    508  CA  SER L  68      30.737  35.128  46.281  1.00 51.61           C  
ATOM    509  CB  SER L  68      32.122  34.812  46.881  1.00 57.55           C  
ATOM    510  OG  SER L  68      32.934  34.125  45.939  1.00 70.00           O  
ATOM    511  C   SER L  68      30.957  35.862  45.009  1.00 54.53           C  
ATOM    512  O   SER L  68      31.603  35.348  44.100  1.00 52.63           O  
ATOM    513  N   GLY L  69      30.463  37.107  44.911  1.00 51.32           N  
ATOM    514  CA  GLY L  69      30.605  37.750  43.640  1.00 51.29           C  
ATOM    515  C   GLY L  69      29.824  36.899  42.708  1.00 52.66           C  
ATOM    516  O   GLY L  69      28.694  36.556  43.002  1.00 51.49           O  
ATOM    517  N   SER L  70      30.391  36.531  41.544  1.00 48.34           N  
ATOM    518  CA  SER L  70      29.616  35.646  40.718  1.00 45.99           C  
ATOM    519  CB  SER L  70      29.440  36.179  39.287  1.00 48.19           C  
ATOM    520  OG  SER L  70      28.640  37.354  39.306  1.00 55.25           O  
ATOM    521  C   SER L  70      30.369  34.352  40.636  1.00 49.32           C  
ATOM    522  O   SER L  70      30.387  33.704  39.589  1.00 47.46           O  
ATOM    523  N   THR L  71      30.984  33.919  41.759  1.00 47.02           N  
ATOM    524  CA  THR L  71      31.694  32.675  41.715  1.00 45.22           C  
ATOM    525  CB  THR L  71      33.174  32.816  41.894  1.00 51.65           C  
ATOM    526  OG1 THR L  71      33.825  31.635  41.451  1.00 51.09           O  
ATOM    527  CG2 THR L  71      33.469  33.044  43.389  1.00 50.32           C  
ATOM    528  C   THR L  71      31.194  31.812  42.831  1.00 48.73           C  
ATOM    529  O   THR L  71      30.886  32.285  43.924  1.00 48.83           O  
ATOM    530  N   ALA L  72      31.114  30.494  42.577  1.00 43.99           N  
ATOM    531  CA  ALA L  72      30.574  29.600  43.555  1.00 43.34           C  
ATOM    532  CB  ALA L  72      29.478  28.721  42.958  1.00 44.15           C  
ATOM    533  C   ALA L  72      31.683  28.701  44.001  1.00 47.57           C  
ATOM    534  O   ALA L  72      32.542  28.327  43.202  1.00 46.73           O  
ATOM    535  N   THR L  73      31.721  28.357  45.307  1.00 45.04           N  
ATOM    536  CA  THR L  73      32.737  27.436  45.696  1.00 44.20           C  
ATOM    537  CB  THR L  73      33.852  28.055  46.492  1.00 54.78           C  
ATOM    538  OG1 THR L  73      35.018  27.267  46.344  1.00 54.21           O  
ATOM    539  CG2 THR L  73      33.473  28.129  47.978  1.00 52.19           C  
ATOM    540  C   THR L  73      32.104  26.309  46.463  1.00 47.23           C  
ATOM    541  O   THR L  73      31.339  26.518  47.403  1.00 46.82           O  
ATOM    542  N   LEU L  74      32.407  25.063  46.043  1.00 44.40           N  
ATOM    543  CA  LEU L  74      31.903  23.882  46.681  1.00 43.07           C  
ATOM    544  CB  LEU L  74      31.709  22.720  45.689  1.00 40.96           C  
ATOM    545  CG  LEU L  74      31.259  21.374  46.282  1.00 43.93           C  
ATOM    546  CD1 LEU L  74      29.854  21.455  46.898  1.00 43.91           C  
ATOM    547  CD2 LEU L  74      31.387  20.253  45.235  1.00 42.16           C  
ATOM    548  C   LEU L  74      32.979  23.465  47.624  1.00 50.26           C  
ATOM    549  O   LEU L  74      34.141  23.349  47.234  1.00 51.08           O  
ATOM    550  N   THR L  75      32.644  23.245  48.910  1.00 48.67           N  
ATOM    551  CA  THR L  75      33.720  22.868  49.773  1.00 49.98           C  
ATOM    552  CB  THR L  75      34.115  23.955  50.737  1.00 56.87           C  
ATOM    553  OG1 THR L  75      35.503  23.870  51.009  1.00 60.16           O  
ATOM    554  CG2 THR L  75      33.340  23.763  52.051  1.00 53.96           C  
ATOM    555  C   THR L  75      33.322  21.633  50.522  1.00 53.10           C  
ATOM    556  O   THR L  75      32.196  21.502  51.002  1.00 51.20           O  
ATOM    557  N   ILE L  76      34.258  20.669  50.618  1.00 51.37           N  
ATOM    558  CA  ILE L  76      34.003  19.442  51.308  1.00 52.50           C  
ATOM    559  CB  ILE L  76      34.257  18.244  50.443  1.00 53.91           C  
ATOM    560  CG1 ILE L  76      33.443  18.374  49.144  1.00 52.48           C  
ATOM    561  CG2 ILE L  76      33.929  16.980  51.258  1.00 55.14           C  
ATOM    562  CD1 ILE L  76      33.775  17.324  48.085  1.00 54.03           C  
ATOM    563  C   ILE L  76      34.973  19.404  52.445  1.00 60.31           C  
ATOM    564  O   ILE L  76      36.185  19.444  52.232  1.00 59.16           O  
ATOM    565  N   THR L  77      34.469  19.333  53.693  1.00 62.31           N  
ATOM    566  CA  THR L  77      35.365  19.318  54.814  1.00 65.82           C  
ATOM    567  CB  THR L  77      34.992  20.282  55.904  1.00 78.82           C  
ATOM    568  OG1 THR L  77      33.725  19.942  56.445  1.00 83.36           O  
ATOM    569  CG2 THR L  77      34.962  21.707  55.324  1.00 77.13           C  
ATOM    570  C   THR L  77      35.330  17.948  55.412  1.00 73.09           C  
ATOM    571  O   THR L  77      34.264  17.455  55.782  1.00 73.83           O  
ATOM    572  N   GLY L  78      36.517  17.317  55.567  1.00 71.13           N  
ATOM    573  CA  GLY L  78      36.594  15.992  56.122  1.00 71.15           C  
ATOM    574  C   GLY L  78      36.297  14.971  55.062  1.00 73.84           C  
ATOM    575  O   GLY L  78      35.429  14.119  55.243  1.00 73.50           O  
ATOM    576  N   VAL L  79      37.036  15.028  53.933  1.00 68.93           N  
ATOM    577  CA  VAL L  79      36.824  14.173  52.794  1.00 66.61           C  
ATOM    578  CB  VAL L  79      37.717  14.502  51.628  1.00 69.78           C  
ATOM    579  CG1 VAL L  79      37.504  13.459  50.517  1.00 67.66           C  
ATOM    580  CG2 VAL L  79      37.422  15.942  51.182  1.00 69.81           C  
ATOM    581  C   VAL L  79      37.019  12.724  53.126  1.00 70.10           C  
ATOM    582  O   VAL L  79      37.907  12.346  53.891  1.00 71.18           O  
ATOM    583  N   ARG L  80      36.148  11.875  52.532  1.00 64.55           N  
ATOM    584  CA  ARG L  80      36.205  10.448  52.686  1.00 62.92           C  
ATOM    585  CB  ARG L  80      34.929   9.808  53.256  1.00 64.46           C  
ATOM    586  CG  ARG L  80      35.156   8.350  53.657  1.00 86.46           C  
ATOM    587  CD  ARG L  80      36.090   8.211  54.862  1.00111.06           C  
ATOM    588  NE  ARG L  80      36.372   6.763  55.064  1.00  0.00           N  
ATOM    589  CZ  ARG L  80      36.718   6.310  56.304  1.00  0.00           C  
ATOM    590  NH1 ARG L  80      36.735   7.168  57.366  1.00  0.00           N1+
ATOM    591  NH2 ARG L  80      37.046   4.997  56.486  1.00  0.00           N  
ATOM    592  C   ARG L  80      36.415   9.873  51.313  1.00 62.46           C  
ATOM    593  O   ARG L  80      36.344  10.588  50.317  1.00 61.76           O  
ATOM    594  N   ALA L  81      36.687   8.554  51.236  1.00 55.99           N  
ATOM    595  CA  ALA L  81      36.984   7.857  50.011  1.00 53.77           C  
ATOM    596  CB  ALA L  81      37.314   6.369  50.239  1.00 54.62           C  
ATOM    597  C   ALA L  81      35.813   7.920  49.070  1.00 53.42           C  
ATOM    598  O   ALA L  81      35.985   7.996  47.854  1.00 50.65           O  
ATOM    599  N   GLU L  82      34.592   7.883  49.628  1.00 50.62           N  
ATOM    600  CA  GLU L  82      33.320   7.831  48.954  1.00 49.57           C  
ATOM    601  CB  GLU L  82      32.203   7.918  49.990  1.00 51.53           C  
ATOM    602  CG  GLU L  82      32.321   6.833  51.051  1.00 59.50           C  
ATOM    603  CD  GLU L  82      31.815   7.446  52.341  1.00 81.08           C  
ATOM    604  OE1 GLU L  82      30.669   7.965  52.347  1.00 67.71           O  
ATOM    605  OE2 GLU L  82      32.589   7.429  53.336  1.00 75.32           O1-
ATOM    606  C   GLU L  82      33.154   9.045  48.090  1.00 51.72           C  
ATOM    607  O   GLU L  82      32.461   9.013  47.078  1.00 51.03           O  
ATOM    608  N   ASP L  83      33.752  10.171  48.502  1.00 47.67           N  
ATOM    609  CA  ASP L  83      33.626  11.455  47.864  1.00 46.27           C  
ATOM    610  CB  ASP L  83      34.339  12.577  48.639  1.00 47.94           C  
ATOM    611  CG  ASP L  83      33.556  12.837  49.917  1.00 57.69           C  
ATOM    612  OD1 ASP L  83      32.325  12.577  49.929  1.00 59.43           O  
ATOM    613  OD2 ASP L  83      34.179  13.301  50.906  1.00 58.18           O1-
ATOM    614  C   ASP L  83      34.204  11.447  46.482  1.00 49.98           C  
ATOM    615  O   ASP L  83      33.817  12.278  45.663  1.00 49.04           O  
ATOM    616  N   GLU L  84      35.173  10.558  46.190  1.00 45.24           N  
ATOM    617  CA  GLU L  84      35.794  10.548  44.894  1.00 44.40           C  
ATOM    618  CB  GLU L  84      36.768   9.366  44.750  1.00 45.57           C  
ATOM    619  CG  GLU L  84      37.764   9.473  43.598  1.00 58.41           C  
ATOM    620  CD  GLU L  84      38.664   8.245  43.667  1.00 70.55           C  
ATOM    621  OE1 GLU L  84      38.140   7.120  43.447  1.00 55.00           O  
ATOM    622  OE2 GLU L  84      39.881   8.405  43.944  1.00 56.47           O1-
ATOM    623  C   GLU L  84      34.724  10.447  43.843  1.00 46.75           C  
ATOM    624  O   GLU L  84      33.946   9.493  43.821  1.00 45.20           O  
ATOM    625  N   ALA L  85      34.663  11.453  42.937  1.00 42.01           N  
ATOM    626  CA  ALA L  85      33.658  11.481  41.910  1.00 40.16           C  
ATOM    627  CB  ALA L  85      32.224  11.591  42.463  1.00 40.92           C  
ATOM    628  C   ALA L  85      33.894  12.701  41.070  1.00 41.76           C  
ATOM    629  O   ALA L  85      34.798  13.492  41.339  1.00 41.97           O  
ATOM    630  N   VAL L  86      33.098  12.847  39.987  1.00 37.65           N  
ATOM    631  CA  VAL L  86      33.156  14.026  39.172  1.00 37.84           C  
ATOM    632  CB  VAL L  86      32.862  13.828  37.714  1.00 40.29           C  
ATOM    633  CG1 VAL L  86      34.031  13.109  37.048  1.00 39.90           C  
ATOM    634  CG2 VAL L  86      31.536  13.065  37.594  1.00 39.90           C  
ATOM    635  C   VAL L  86      32.080  14.911  39.675  1.00 41.10           C  
ATOM    636  O   VAL L  86      30.957  14.466  39.906  1.00 39.95           O  
ATOM    637  N   TYR L  87      32.410  16.201  39.857  1.00 37.44           N  
ATOM    638  CA  TYR L  87      31.454  17.141  40.347  1.00 35.71           C  
ATOM    639  CB  TYR L  87      32.001  17.950  41.535  1.00 37.54           C  
ATOM    640  CG  TYR L  87      32.172  17.032  42.702  1.00 38.41           C  
ATOM    641  CD1 TYR L  87      31.108  16.768  43.527  1.00 39.13           C  
ATOM    642  CD2 TYR L  87      33.375  16.428  42.990  1.00 39.70           C  
ATOM    643  CE1 TYR L  87      31.239  15.939  44.614  1.00 39.35           C  
ATOM    644  CE2 TYR L  87      33.504  15.593  44.081  1.00 41.05           C  
ATOM    645  CZ  TYR L  87      32.436  15.347  44.902  1.00 45.92           C  
ATOM    646  OH  TYR L  87      32.560  14.497  46.020  1.00 43.51           O  
ATOM    647  C   TYR L  87      31.193  18.083  39.216  1.00 36.55           C  
ATOM    648  O   TYR L  87      32.124  18.562  38.569  1.00 34.55           O  
ATOM    649  N   TYR L  88      29.900  18.363  38.941  1.00 32.52           N  
ATOM    650  CA  TYR L  88      29.521  19.232  37.856  1.00 32.54           C  
ATOM    651  CB  TYR L  88      28.487  18.606  36.895  1.00 32.22           C  
ATOM    652  CG  TYR L  88      29.036  17.414  36.184  1.00 32.74           C  
ATOM    653  CD1 TYR L  88      29.753  17.556  35.017  1.00 34.20           C  
ATOM    654  CD2 TYR L  88      28.809  16.147  36.668  1.00 32.80           C  
ATOM    655  CE1 TYR L  88      30.247  16.455  34.358  1.00 33.19           C  
ATOM    656  CE2 TYR L  88      29.299  15.042  36.011  1.00 33.14           C  
ATOM    657  CZ  TYR L  88      30.021  15.194  34.853  1.00 39.20           C  
ATOM    658  OH  TYR L  88      30.526  14.064  34.176  1.00 36.64           O  
ATOM    659  C   TYR L  88      28.799  20.428  38.423  1.00 35.50           C  
ATOM    660  O   TYR L  88      27.826  20.259  39.157  1.00 32.96           O  
ATOM    661  N   CYS L  89      29.242  21.668  38.082  1.00 34.08           N  
ATOM    662  CA  CYS L  89      28.561  22.852  38.533  1.00 35.56           C  
ATOM    663  CB  CYS L  89      29.470  24.104  38.734  1.00 37.99           C  
ATOM    664  SG  CYS L  89      30.476  24.587  37.295  1.00 42.31           S  
ATOM    665  C   CYS L  89      27.501  23.166  37.520  1.00 37.70           C  
ATOM    666  O   CYS L  89      27.626  22.819  36.347  1.00 35.82           O  
ATOM    667  N   GLY L  90      26.399  23.805  37.961  1.00 34.36           N  
ATOM    668  CA  GLY L  90      25.319  24.096  37.051  1.00 33.20           C  
ATOM    669  C   GLY L  90      24.805  25.465  37.399  1.00 37.12           C  
ATOM    670  O   GLY L  90      24.749  25.829  38.574  1.00 37.31           O  
ATOM    671  N   SER L  91      24.409  26.250  36.371  1.00 32.09           N  
ATOM    672  CA  SER L  91      23.935  27.585  36.572  1.00 32.39           C  
ATOM    673  CB  SER L  91      25.081  28.607  36.610  1.00 34.27           C  
ATOM    674  OG  SER L  91      24.588  29.913  36.874  1.00  0.00           O  
ATOM    675  C   SER L  91      23.045  27.975  35.437  1.00 36.00           C  
ATOM    676  O   SER L  91      22.960  27.269  34.434  1.00 36.29           O  
ATOM    677  N   ALA L  92      22.301  29.092  35.610  1.00 33.88           N  
ATOM    678  CA  ALA L  92      21.474  29.609  34.550  1.00 32.63           C  
ATOM    679  CB  ALA L  92      20.318  30.498  35.043  1.00 33.09           C  
ATOM    680  C   ALA L  92      22.341  30.447  33.669  1.00 39.29           C  
ATOM    681  O   ALA L  92      23.250  31.137  34.131  1.00 40.40           O  
ATOM    682  N   ASP L  93      22.080  30.402  32.354  1.00 36.72           N  
ATOM    683  CA  ASP L  93      22.856  31.238  31.477  1.00 37.62           C  
ATOM    684  CB  ASP L  93      23.298  30.566  30.169  1.00 39.22           C  
ATOM    685  CG  ASP L  93      24.453  31.394  29.620  1.00 54.94           C  
ATOM    686  OD1 ASP L  93      25.534  31.380  30.268  1.00 60.77           O  
ATOM    687  OD2 ASP L  93      24.277  32.051  28.560  1.00 59.89           O1-
ATOM    688  C   ASP L  93      21.999  32.412  31.123  1.00 43.66           C  
ATOM    689  O   ASP L  93      21.039  32.299  30.362  1.00 42.33           O  
ATOM    690  N   ASP L  94      22.345  33.579  31.696  1.00 44.31           N  
ATOM    691  CA  ASP L  94      21.631  34.812  31.493  1.00 47.14           C  
ATOM    692  CB  ASP L  94      22.202  35.980  32.315  1.00  0.00           C  
ATOM    693  CG  ASP L  94      21.681  35.852  33.733  1.00  0.00           C  
ATOM    694  OD1 ASP L  94      20.439  35.702  33.871  1.00  0.00           O  
ATOM    695  OD2 ASP L  94      22.498  35.916  34.689  1.00  0.00           O1-
ATOM    696  C   ASP L  94      21.695  35.250  30.066  1.00 55.82           C  
ATOM    697  O   ASP L  94      20.734  35.814  29.542  1.00 57.47           O  
ATOM    698  N   ASN L  95      22.848  35.066  29.404  1.00 55.02           N  
ATOM    699  CA  ASN L  95      22.922  35.553  28.057  1.00 57.01           C  
ATOM    700  CB  ASN L  95      24.330  35.382  27.460  1.00 63.11           C  
ATOM    701  CG  ASN L  95      24.384  36.092  26.114  1.00  0.00           C  
ATOM    702  OD1 ASN L  95      23.369  36.564  25.603  1.00  0.00           O  
ATOM    703  ND2 ASN L  95      25.603  36.163  25.516  1.00  0.00           N  
ATOM    704  C   ASN L  95      21.978  34.790  27.177  1.00 60.53           C  
ATOM    705  O   ASN L  95      21.075  35.367  26.572  1.00 61.22           O  
ATOM    706  N   MET L  96      22.193  33.462  27.076  1.00 55.14           N  
ATOM    707  CA  MET L  96      21.416  32.631  26.198  1.00 54.26           C  
ATOM    708  CB  MET L  96      22.137  31.359  25.712  1.00 54.46           C  
ATOM    709  CG  MET L  96      22.833  30.525  26.787  1.00  0.00           C  
ATOM    710  SD  MET L  96      23.625  29.050  26.073  1.00  0.00           S  
ATOM    711  CE  MET L  96      24.644  30.057  24.957  1.00  0.00           C  
ATOM    712  C   MET L  96      20.036  32.286  26.686  1.00 55.69           C  
ATOM    713  O   MET L  96      19.138  32.120  25.862  1.00 56.19           O  
ATOM    714  N   ASN L  97      19.828  32.147  28.023  1.00 49.04           N  
ATOM    715  CA  ASN L  97      18.577  31.772  28.653  1.00 47.93           C  
ATOM    716  CB  ASN L  97      17.332  32.278  27.901  1.00  0.00           C  
ATOM    717  CG  ASN L  97      17.336  33.795  27.984  1.00  0.00           C  
ATOM    718  OD1 ASN L  97      17.448  34.362  29.069  1.00  0.00           O  
ATOM    719  ND2 ASN L  97      17.215  34.471  26.811  1.00  0.00           N  
ATOM    720  C   ASN L  97      18.360  30.283  28.888  1.00 48.99           C  
ATOM    721  O   ASN L  97      17.303  29.969  29.433  1.00 49.22           O  
ATOM    722  N   PRO L  98      19.212  29.334  28.544  1.00 41.17           N  
ATOM    723  CA  PRO L  98      18.976  27.969  28.943  1.00 37.68           C  
ATOM    724  CD  PRO L  98      19.801  29.354  27.214  1.00  0.00           C  
ATOM    725  CB  PRO L  98      19.343  27.087  27.754  1.00  0.00           C  
ATOM    726  CG  PRO L  98      20.298  27.940  26.928  1.00  0.00           C  
ATOM    727  C   PRO L  98      19.870  27.667  30.101  1.00 36.86           C  
ATOM    728  O   PRO L  98      20.596  28.570  30.518  1.00 34.14           O  
ATOM    729  N   THR L  99      19.859  26.412  30.626  1.00 32.10           N  
ATOM    730  CA  THR L  99      20.799  26.163  31.663  1.00 31.79           C  
ATOM    731  CB  THR L  99      20.472  25.135  32.699  1.00  0.00           C  
ATOM    732  OG1 THR L  99      20.822  23.842  32.245  1.00  0.00           O  
ATOM    733  CG2 THR L  99      18.969  25.206  33.013  1.00  0.00           C  
ATOM    734  C   THR L  99      22.141  25.797  31.085  1.00 34.06           C  
ATOM    735  O   THR L  99      22.291  25.520  29.892  1.00 33.39           O  
ATOM    736  N   ILE L 100      23.171  25.814  31.961  1.00 31.85           N  
ATOM    737  CA  ILE L 100      24.521  25.543  31.535  1.00 33.03           C  
ATOM    738  CB  ILE L 100      25.230  26.821  31.186  1.00 38.16           C  
ATOM    739  CG1 ILE L 100      25.132  27.817  32.355  1.00 39.97           C  
ATOM    740  CG2 ILE L 100      24.650  27.353  29.866  1.00 41.11           C  
ATOM    741  CD1 ILE L 100      25.773  29.173  32.067  1.00 52.55           C  
ATOM    742  C   ILE L 100      25.234  24.779  32.612  1.00 35.77           C  
ATOM    743  O   ILE L 100      24.908  24.881  33.793  1.00 34.29           O  
ATOM    744  N   PHE L 101      26.230  23.962  32.211  1.00 30.83           N  
ATOM    745  CA  PHE L 101      26.956  23.119  33.118  1.00 29.62           C  
ATOM    746  CB  PHE L 101      26.739  21.614  32.860  1.00 29.97           C  
ATOM    747  CG  PHE L 101      25.297  21.246  32.997  1.00 29.65           C  
ATOM    748  CD1 PHE L 101      24.432  21.391  31.935  1.00 29.38           C  
ATOM    749  CD2 PHE L 101      24.814  20.737  34.179  1.00 30.91           C  
ATOM    750  CE1 PHE L 101      23.104  21.045  32.057  1.00 30.13           C  
ATOM    751  CE2 PHE L 101      23.487  20.393  34.303  1.00 32.29           C  
ATOM    752  CZ  PHE L 101      22.624  20.546  33.244  1.00 29.89           C  
ATOM    753  C   PHE L 101      28.412  23.321  32.872  1.00 34.19           C  
ATOM    754  O   PHE L 101      28.828  23.636  31.756  1.00 33.13           O  
ATOM    755  N   GLY L 102      29.228  23.144  33.931  1.00 31.20           N  
ATOM    756  CA  GLY L 102      30.650  23.206  33.759  1.00 32.43           C  
ATOM    757  C   GLY L 102      31.085  21.871  33.217  1.00 36.91           C  
ATOM    758  O   GLY L 102      30.297  20.931  33.128  1.00 33.50           O  
ATOM    759  N   ALA L 103      32.377  21.773  32.844  1.00 37.06           N  
ATOM    760  CA  ALA L 103      32.995  20.607  32.265  1.00 36.99           C  
ATOM    761  CB  ALA L 103      34.446  20.861  31.817  1.00 38.93           C  
ATOM    762  C   ALA L 103      33.022  19.474  33.249  1.00 40.15           C  
ATOM    763  O   ALA L 103      33.007  18.310  32.850  1.00 39.08           O  
ATOM    764  N   GLY L 104      33.131  19.774  34.560  1.00 36.58           N  
ATOM    765  CA  GLY L 104      33.173  18.724  35.541  1.00 35.55           C  
ATOM    766  C   GLY L 104      34.544  18.691  36.144  1.00 39.03           C  
ATOM    767  O   GLY L 104      35.548  18.838  35.448  1.00 39.11           O  
ATOM    768  N   THR L 105      34.603  18.496  37.481  1.00 35.78           N  
ATOM    769  CA  THR L 105      35.840  18.438  38.211  1.00 37.12           C  
ATOM    770  CB  THR L 105      35.867  19.348  39.405  1.00 42.25           C  
ATOM    771  OG1 THR L 105      34.761  19.060  40.240  1.00 44.93           O  
ATOM    772  CG2 THR L 105      35.802  20.811  38.974  1.00 41.17           C  
ATOM    773  C   THR L 105      35.993  17.058  38.768  1.00 40.36           C  
ATOM    774  O   THR L 105      35.089  16.536  39.416  1.00 38.88           O  
ATOM    775  N   THR L 106      37.170  16.438  38.558  1.00 38.78           N  
ATOM    776  CA  THR L 106      37.355  15.113  39.069  1.00 37.92           C  
ATOM    777  CB  THR L 106      38.119  14.212  38.145  1.00 43.76           C  
ATOM    778  OG1 THR L 106      37.450  14.117  36.895  1.00 40.92           O  
ATOM    779  CG2 THR L 106      38.224  12.821  38.796  1.00 40.39           C  
ATOM    780  C   THR L 106      38.120  15.229  40.347  1.00 42.94           C  
ATOM    781  O   THR L 106      39.204  15.810  40.395  1.00 43.37           O  
ATOM    782  N   LEU L 107      37.542  14.677  41.430  1.00 40.27           N  
ATOM    783  CA  LEU L 107      38.142  14.728  42.731  1.00 42.17           C  
ATOM    784  CB  LEU L 107      37.101  14.979  43.839  1.00 43.19           C  
ATOM    785  CG  LEU L 107      37.676  15.035  45.266  1.00 49.12           C  
ATOM    786  CD1 LEU L 107      38.731  16.144  45.409  1.00 50.88           C  
ATOM    787  CD2 LEU L 107      36.544  15.159  46.300  1.00 53.34           C  
ATOM    788  C   LEU L 107      38.813  13.419  43.003  1.00 46.29           C  
ATOM    789  O   LEU L 107      38.189  12.361  42.956  1.00 44.10           O  
ATOM    790  N   THR L 108      40.129  13.466  43.292  1.00 45.00           N  
ATOM    791  CA  THR L 108      40.839  12.260  43.599  0.50 45.37           C  
ATOM    792  CB  THR L 108      42.054  12.034  42.746  0.50 57.57           C  
ATOM    793  OG1 THR L 108      42.953  13.126  42.879  0.50 58.30           O  
ATOM    794  CG2 THR L 108      41.620  11.865  41.281  0.50 55.27           C  
ATOM    795  C   THR L 108      41.284  12.342  45.023  1.00 50.46           C  
ATOM    796  O   THR L 108      41.815  13.360  45.467  1.00 50.45           O  
ATOM    797  N   VAL L 109      41.057  11.248  45.774  1.00 48.61           N  
ATOM    798  CA  VAL L 109      41.441  11.199  47.153  1.00 50.20           C  
ATOM    799  CB  VAL L 109      40.516  10.351  47.972  1.00 54.26           C  
ATOM    800  CG1 VAL L 109      41.012  10.336  49.427  1.00 55.50           C  
ATOM    801  CG2 VAL L 109      39.089  10.890  47.800  1.00 54.03           C  
ATOM    802  C   VAL L 109      42.790  10.542  47.158  1.00 54.60           C  
ATOM    803  O   VAL L 109      42.949   9.424  46.667  1.00 51.64           O  
ATOM    804  N   LEU L 110      43.805  11.241  47.703  1.00 54.01           N  
ATOM    805  CA  LEU L 110      45.153  10.747  47.707  1.00 54.59           C  
ATOM    806  CB  LEU L 110      46.225  11.843  47.831  1.00 57.22           C  
ATOM    807  CG  LEU L 110      46.310  12.759  46.598  1.00 62.41           C  
ATOM    808  CD1 LEU L 110      47.395  13.834  46.774  1.00 64.79           C  
ATOM    809  CD2 LEU L 110      46.493  11.941  45.310  1.00 64.13           C  
ATOM    810  C   LEU L 110      45.353   9.793  48.841  1.00 55.81           C  
ATOM    811  O   LEU L 110      44.534   9.692  49.751  1.00 54.02           O  
ATOM    812  N   GLY L 111      46.464   9.027  48.776  1.00 52.29           N  
ATOM    813  CA  GLY L 111      46.792   8.104  49.821  1.00 52.38           C  
ATOM    814  C   GLY L 111      46.167   6.760  49.477  1.00 53.67           C  
ATOM    815  O   GLY L 111      46.286   5.829  50.317  1.00 54.23           O  
ATOM    816  OXT GLY L 111      45.566   6.645  48.375  1.00  0.00           O1-
TER     817      GLY L 111 
ATOM    818  N   ALA H 112      10.906   8.717  48.009  1.00 54.51           N1+
ATOM    819  CA  ALA H 112       9.779   9.658  47.830  1.00 53.68           C  
ATOM    820  CB  ALA H 112       9.992  10.906  48.700  1.00 55.99           C  
ATOM    821  C   ALA H 112       9.675  10.093  46.403  1.00 53.17           C  
ATOM    822  O   ALA H 112       8.917   9.524  45.618  1.00 51.20           O  
ATOM    823  N   LEU H 113      10.458  11.129  46.039  1.00 48.42           N  
ATOM    824  CA  LEU H 113      10.415  11.689  44.721  1.00 45.36           C  
ATOM    825  CB  LEU H 113      11.298  12.935  44.561  1.00 49.57           C  
ATOM    826  CG  LEU H 113      11.919  13.424  45.879  1.00  0.00           C  
ATOM    827  CD1 LEU H 113      10.857  13.788  46.927  1.00  0.00           C  
ATOM    828  CD2 LEU H 113      12.956  12.410  46.389  1.00  0.00           C  
ATOM    829  C   LEU H 113      11.053  10.705  43.802  1.00 43.99           C  
ATOM    830  O   LEU H 113      12.157  10.234  44.069  1.00 43.90           O  
ATOM    831  N   THR H 114      10.386  10.370  42.687  1.00 37.98           N  
ATOM    832  CA  THR H 114      11.024   9.486  41.760  1.00 35.97           C  
ATOM    833  CB  THR H 114      10.612   8.058  41.957  1.00 46.42           C  
ATOM    834  OG1 THR H 114      11.275   7.206  41.037  1.00 49.43           O  
ATOM    835  CG2 THR H 114       9.096   7.953  41.792  1.00 41.55           C  
ATOM    836  C   THR H 114      10.683   9.935  40.370  1.00 35.40           C  
ATOM    837  O   THR H 114       9.546  10.307  40.083  1.00 34.06           O  
ATOM    838  N   LEU H 115      11.697   9.950  39.477  1.00 32.66           N  
ATOM    839  CA  LEU H 115      11.516  10.272  38.087  1.00 32.24           C  
ATOM    840  CB  LEU H 115      12.376  11.450  37.589  1.00 32.28           C  
ATOM    841  CG  LEU H 115      11.924  12.847  38.069  1.00 38.19           C  
ATOM    842  CD1 LEU H 115      10.600  13.270  37.417  1.00 39.15           C  
ATOM    843  CD2 LEU H 115      11.873  12.940  39.597  1.00 37.72           C  
ATOM    844  C   LEU H 115      11.945   9.049  37.336  1.00 36.27           C  
ATOM    845  O   LEU H 115      13.052   8.554  37.539  1.00 35.83           O  
ATOM    846  N   ASP H 116      11.071   8.522  36.451  1.00 33.84           N  
ATOM    847  CA  ASP H 116      11.369   7.297  35.761  1.00 32.27           C  
ATOM    848  CB  ASP H 116      10.378   6.182  36.157  1.00 34.92           C  
ATOM    849  CG  ASP H 116      10.852   4.832  35.639  1.00 43.44           C  
ATOM    850  OD1 ASP H 116      11.345   4.772  34.482  1.00 42.43           O  
ATOM    851  OD2 ASP H 116      10.729   3.839  36.405  1.00 53.28           O1-
ATOM    852  C   ASP H 116      11.253   7.531  34.280  1.00 31.80           C  
ATOM    853  O   ASP H 116      10.154   7.727  33.763  1.00 30.18           O  
ATOM    854  N   GLU H 117      12.399   7.520  33.558  1.00 28.26           N  
ATOM    855  CA  GLU H 117      12.395   7.777  32.138  1.00 28.47           C  
ATOM    856  CB  GLU H 117      13.670   8.462  31.624  1.00 29.56           C  
ATOM    857  CG  GLU H 117      14.031   9.723  32.401  1.00 37.64           C  
ATOM    858  CD  GLU H 117      14.774   9.222  33.623  1.00 42.35           C  
ATOM    859  OE1 GLU H 117      15.292   8.079  33.527  1.00 28.33           O  
ATOM    860  OE2 GLU H 117      14.836   9.937  34.657  1.00 36.29           O1-
ATOM    861  C   GLU H 117      12.288   6.492  31.369  1.00 32.85           C  
ATOM    862  O   GLU H 117      12.758   5.443  31.809  1.00 32.01           O  
ATOM    863  N   SER H 118      11.667   6.566  30.168  1.00 29.20           N  
ATOM    864  CA  SER H 118      11.531   5.436  29.289  1.00 29.38           C  
ATOM    865  CB  SER H 118      10.232   4.639  29.505  1.00 33.26           C  
ATOM    866  OG  SER H 118       9.105   5.447  29.199  1.00 37.70           O  
ATOM    867  C   SER H 118      11.501   5.968  27.882  1.00 32.49           C  
ATOM    868  O   SER H 118      11.406   7.177  27.675  1.00 29.38           O  
ATOM    869  N   GLY H 119      11.578   5.065  26.875  1.00 28.72           N  
ATOM    870  CA  GLY H 119      11.513   5.468  25.493  1.00 29.18           C  
ATOM    871  C   GLY H 119      12.875   5.542  24.859  1.00 35.48           C  
ATOM    872  O   GLY H 119      13.002   6.010  23.728  1.00 37.38           O  
ATOM    873  N   GLY H 120      13.932   5.064  25.545  1.00 31.07           N  
ATOM    874  CA  GLY H 120      15.259   5.149  24.993  1.00 31.69           C  
ATOM    875  C   GLY H 120      15.525   3.954  24.126  1.00 36.21           C  
ATOM    876  O   GLY H 120      14.602   3.310  23.627  1.00 38.13           O  
ATOM    877  N   GLY H 121      16.822   3.632  23.923  1.00 28.83           N  
ATOM    878  CA  GLY H 121      17.187   2.505  23.111  1.00 27.08           C  
ATOM    879  C   GLY H 121      17.704   2.977  21.787  1.00 29.26           C  
ATOM    880  O   GLY H 121      17.991   4.158  21.593  1.00 26.67           O  
ATOM    881  N   LEU H 122      17.862   2.026  20.841  1.00 27.29           N  
ATOM    882  CA  LEU H 122      18.406   2.314  19.542  1.00 28.53           C  
ATOM    883  CB  LEU H 122      18.661   1.045  18.707  1.00 28.95           C  
ATOM    884  CG  LEU H 122      19.245   1.315  17.307  1.00 34.19           C  
ATOM    885  CD1 LEU H 122      20.651   1.926  17.402  1.00 33.50           C  
ATOM    886  CD2 LEU H 122      19.206   0.049  16.434  1.00 36.14           C  
ATOM    887  C   LEU H 122      17.427   3.178  18.806  1.00 30.01           C  
ATOM    888  O   LEU H 122      16.220   2.948  18.863  1.00 29.89           O  
ATOM    889  N   GLN H 123      17.939   4.212  18.094  1.00 24.79           N  
ATOM    890  CA  GLN H 123      17.096   5.130  17.378  1.00 23.93           C  
ATOM    891  CB  GLN H 123      17.074   6.538  18.005  1.00 22.95           C  
ATOM    892  CG  GLN H 123      16.807   6.570  19.517  1.00 28.06           C  
ATOM    893  CD  GLN H 123      15.375   6.152  19.842  1.00 37.67           C  
ATOM    894  OE1 GLN H 123      14.874   6.436  20.928  1.00 39.76           O  
ATOM    895  NE2 GLN H 123      14.694   5.453  18.899  1.00 32.98           N  
ATOM    896  C   GLN H 123      17.662   5.297  15.997  1.00 30.00           C  
ATOM    897  O   GLN H 123      18.864   5.140  15.787  1.00 29.54           O  
ATOM    898  N   THR H 124      16.794   5.629  15.015  1.00 27.80           N  
ATOM    899  CA  THR H 124      17.210   5.777  13.644  1.00 29.31           C  
ATOM    900  CB  THR H 124      16.081   5.579  12.671  1.00 40.62           C  
ATOM    901  OG1 THR H 124      15.512   4.290  12.839  1.00 39.92           O  
ATOM    902  CG2 THR H 124      16.622   5.737  11.239  1.00 39.21           C  
ATOM    903  C   THR H 124      17.748   7.160  13.427  1.00 31.29           C  
ATOM    904  O   THR H 124      17.176   8.144  13.891  1.00 30.36           O  
ATOM    905  N   PRO H 125      18.841   7.262  12.716  1.00 29.27           N  
ATOM    906  CA  PRO H 125      19.401   8.556  12.440  1.00 29.03           C  
ATOM    907  CD  PRO H 125      19.861   6.231  12.728  1.00 30.39           C  
ATOM    908  CB  PRO H 125      20.838   8.317  11.971  1.00 31.07           C  
ATOM    909  CG  PRO H 125      20.940   6.790  11.788  1.00 35.36           C  
ATOM    910  C   PRO H 125      18.530   9.316  11.496  1.00 31.72           C  
ATOM    911  O   PRO H 125      18.036   8.732  10.532  1.00 31.00           O  
ATOM    912  N   GLY H 126      18.332  10.622  11.761  1.00 28.54           N  
ATOM    913  CA  GLY H 126      17.516  11.445  10.921  1.00 29.04           C  
ATOM    914  C   GLY H 126      16.091  11.214  11.314  1.00 35.35           C  
ATOM    915  O   GLY H 126      15.185  11.882  10.816  1.00 37.08           O  
ATOM    916  N   GLY H 127      15.861  10.266  12.245  1.00 31.75           N  
ATOM    917  CA  GLY H 127      14.532   9.909  12.655  1.00 30.95           C  
ATOM    918  C   GLY H 127      14.180  10.667  13.894  1.00 33.88           C  
ATOM    919  O   GLY H 127      14.732  11.733  14.161  1.00 32.74           O  
ATOM    920  N   ALA H 128      13.228  10.127  14.689  1.00 30.88           N  
ATOM    921  CA  ALA H 128      12.811  10.824  15.873  1.00 30.19           C  
ATOM    922  CB  ALA H 128      11.492  11.595  15.695  1.00  0.00           C  
ATOM    923  C   ALA H 128      12.601   9.861  17.006  1.00 33.79           C  
ATOM    924  O   ALA H 128      12.440   8.658  16.805  1.00 33.47           O  
ATOM    925  N   LEU H 129      12.651  10.380  18.254  1.00 29.25           N  
ATOM    926  CA  LEU H 129      12.374   9.550  19.394  1.00 27.86           C  
ATOM    927  CB  LEU H 129      13.587   9.080  20.221  1.00 28.06           C  
ATOM    928  CG  LEU H 129      14.345  10.196  20.959  1.00 32.57           C  
ATOM    929  CD1 LEU H 129      15.309   9.604  21.996  1.00 32.62           C  
ATOM    930  CD2 LEU H 129      15.085  11.110  19.978  1.00 36.33           C  
ATOM    931  C   LEU H 129      11.500  10.316  20.335  1.00 30.28           C  
ATOM    932  O   LEU H 129      11.373  11.536  20.228  1.00 28.48           O  
ATOM    933  N   SER H 130      10.839   9.598  21.267  1.00 26.96           N  
ATOM    934  CA  SER H 130      10.022  10.248  22.253  1.00 26.71           C  
ATOM    935  CB  SER H 130       8.510  10.048  22.023  1.00 31.85           C  
ATOM    936  OG  SER H 130       7.760  10.719  23.024  1.00 43.21           O  
ATOM    937  C   SER H 130      10.381   9.646  23.576  1.00 29.98           C  
ATOM    938  O   SER H 130      10.307   8.432  23.756  1.00 29.97           O  
ATOM    939  N   LEU H 131      10.783  10.495  24.545  1.00 25.32           N  
ATOM    940  CA  LEU H 131      11.155  10.032  25.852  1.00 25.59           C  
ATOM    941  CB  LEU H 131      12.458  10.659  26.376  1.00 25.53           C  
ATOM    942  CG  LEU H 131      13.695  10.346  25.513  1.00 29.62           C  
ATOM    943  CD1 LEU H 131      14.957  11.005  26.097  1.00 29.42           C  
ATOM    944  CD2 LEU H 131      13.858   8.833  25.291  1.00 30.38           C  
ATOM    945  C   LEU H 131      10.073  10.461  26.785  1.00 31.62           C  
ATOM    946  O   LEU H 131       9.522  11.549  26.639  1.00 30.66           O  
ATOM    947  N   VAL H 132       9.733   9.599  27.768  1.00 29.38           N  
ATOM    948  CA  VAL H 132       8.701   9.947  28.702  1.00 29.86           C  
ATOM    949  CB  VAL H 132       7.504   9.044  28.628  1.00 36.14           C  
ATOM    950  CG1 VAL H 132       6.526   9.430  29.750  1.00 36.70           C  
ATOM    951  CG2 VAL H 132       6.899   9.143  27.217  1.00 36.83           C  
ATOM    952  C   VAL H 132       9.259   9.822  30.079  1.00 33.68           C  
ATOM    953  O   VAL H 132       9.974   8.875  30.403  1.00 32.34           O  
ATOM    954  N   CYS H 133       8.923  10.806  30.926  1.00 31.50           N  
ATOM    955  CA  CYS H 133       9.360  10.882  32.284  1.00 31.86           C  
ATOM    956  CB  CYS H 133       9.797  12.300  32.615  1.00 34.04           C  
ATOM    957  SG  CYS H 133      10.662  12.381  34.183  1.00 40.01           S  
ATOM    958  C   CYS H 133       8.136  10.699  33.121  1.00 33.49           C  
ATOM    959  O   CYS H 133       7.238  11.538  33.082  1.00 34.44           O  
ATOM    960  N   LYS H 134       8.068   9.611  33.909  1.00 30.22           N  
ATOM    961  CA  LYS H 134       6.953   9.392  34.785  1.00 29.55           C  
ATOM    962  CB  LYS H 134       6.601   7.901  34.925  1.00 32.10           C  
ATOM    963  CG  LYS H 134       5.857   7.567  36.217  1.00 35.21           C  
ATOM    964  CD  LYS H 134       4.560   8.346  36.398  1.00 32.72           C  
ATOM    965  CE  LYS H 134       3.291   7.567  36.073  1.00 44.29           C  
ATOM    966  NZ  LYS H 134       2.124   8.398  36.434  1.00 49.49           N1+
ATOM    967  C   LYS H 134       7.355   9.904  36.129  1.00 34.34           C  
ATOM    968  O   LYS H 134       8.322   9.424  36.717  1.00 34.34           O  
ATOM    969  N   ALA H 135       6.606  10.890  36.662  1.00 31.55           N  
ATOM    970  CA  ALA H 135       6.981  11.472  37.918  1.00 32.08           C  
ATOM    971  CB  ALA H 135       6.990  13.011  37.895  1.00 33.21           C  
ATOM    972  C   ALA H 135       6.006  11.060  38.972  1.00 36.78           C  
ATOM    973  O   ALA H 135       4.802  10.978  38.732  1.00 38.01           O  
ATOM    974  N   SER H 136       6.524  10.758  40.182  1.00 32.54           N  
ATOM    975  CA  SER H 136       5.640  10.441  41.265  1.00 34.02           C  
ATOM    976  CB  SER H 136       5.218   8.962  41.340  1.00 36.78           C  
ATOM    977  OG  SER H 136       6.339   8.127  41.570  1.00 50.31           O  
ATOM    978  C   SER H 136       6.294  10.848  42.550  1.00 40.68           C  
ATOM    979  O   SER H 136       7.492  11.123  42.597  1.00 39.42           O  
ATOM    980  N   GLY H 137       5.488  10.923  43.630  1.00 38.57           N  
ATOM    981  CA  GLY H 137       5.996  11.280  44.921  1.00 40.29           C  
ATOM    982  C   GLY H 137       5.845  12.756  45.126  1.00 43.19           C  
ATOM    983  O   GLY H 137       6.194  13.263  46.192  1.00 44.28           O  
ATOM    984  N   PHE H 138       5.348  13.491  44.107  1.00 39.77           N  
ATOM    985  CA  PHE H 138       5.133  14.902  44.268  1.00 38.03           C  
ATOM    986  CB  PHE H 138       6.405  15.774  44.129  1.00 38.61           C  
ATOM    987  CG  PHE H 138       7.005  15.695  42.757  1.00 37.90           C  
ATOM    988  CD1 PHE H 138       6.626  16.569  41.766  1.00 38.38           C  
ATOM    989  CD2 PHE H 138       7.978  14.763  42.472  1.00 38.88           C  
ATOM    990  CE1 PHE H 138       7.183  16.500  40.511  1.00 38.00           C  
ATOM    991  CE2 PHE H 138       8.539  14.684  41.218  1.00 40.71           C  
ATOM    992  CZ  PHE H 138       8.146  15.562  40.233  1.00 37.56           C  
ATOM    993  C   PHE H 138       4.121  15.342  43.255  1.00 39.40           C  
ATOM    994  O   PHE H 138       3.750  14.582  42.359  1.00 38.47           O  
ATOM    995  N   THR H 139       3.631  16.593  43.401  1.00 35.81           N  
ATOM    996  CA  THR H 139       2.656  17.139  42.504  1.00 35.51           C  
ATOM    997  CB  THR H 139       1.827  18.224  43.120  1.00 46.72           C  
ATOM    998  OG1 THR H 139       1.168  17.732  44.277  1.00 51.13           O  
ATOM    999  CG2 THR H 139       0.792  18.697  42.083  1.00 48.43           C  
ATOM   1000  C   THR H 139       3.426  17.762  41.385  1.00 38.90           C  
ATOM   1001  O   THR H 139       4.144  18.743  41.567  1.00 38.26           O  
ATOM   1002  N   PHE H 140       3.241  17.192  40.183  1.00 34.43           N  
ATOM   1003  CA  PHE H 140       3.887  17.522  38.943  1.00 33.54           C  
ATOM   1004  CB  PHE H 140       3.311  16.569  37.856  1.00 32.41           C  
ATOM   1005  CG  PHE H 140       3.793  16.823  36.469  1.00 35.07           C  
ATOM   1006  CD1 PHE H 140       4.971  16.285  36.011  1.00 34.34           C  
ATOM   1007  CD2 PHE H 140       3.038  17.589  35.610  1.00 35.01           C  
ATOM   1008  CE1 PHE H 140       5.395  16.527  34.721  1.00  0.00           C  
ATOM   1009  CE2 PHE H 140       3.461  17.820  34.319  1.00  0.00           C  
ATOM   1010  CZ  PHE H 140       4.647  17.302  33.866  1.00  0.00           C  
ATOM   1011  C   PHE H 140       3.601  18.961  38.584  1.00 36.06           C  
ATOM   1012  O   PHE H 140       4.512  19.716  38.244  1.00 34.86           O  
ATOM   1013  N   SER H 141       2.329  19.395  38.690  1.00 34.19           N  
ATOM   1014  CA  SER H 141       1.934  20.712  38.260  1.00 35.56           C  
ATOM   1015  CB  SER H 141       0.410  20.939  38.322  1.00 39.99           C  
ATOM   1016  OG  SER H 141      -0.041  20.803  39.662  1.00 44.74           O  
ATOM   1017  C   SER H 141       2.591  21.795  39.061  1.00 40.54           C  
ATOM   1018  O   SER H 141       2.651  22.937  38.613  1.00 40.60           O  
ATOM   1019  N   SER H 142       3.071  21.503  40.282  1.00 37.92           N  
ATOM   1020  CA  SER H 142       3.682  22.538  41.083  1.00 38.23           C  
ATOM   1021  CB  SER H 142       3.742  22.172  42.570  1.00 41.95           C  
ATOM   1022  OG  SER H 142       4.518  20.994  42.757  1.00 47.79           O  
ATOM   1023  C   SER H 142       5.092  22.825  40.623  1.00 40.49           C  
ATOM   1024  O   SER H 142       5.710  23.763  41.130  1.00 41.12           O  
ATOM   1025  N   TYR H 143       5.659  22.047  39.667  1.00 34.40           N  
ATOM   1026  CA  TYR H 143       7.040  22.320  39.350  1.00 33.18           C  
ATOM   1027  CB  TYR H 143       8.005  21.156  39.681  1.00 33.87           C  
ATOM   1028  CG  TYR H 143       8.070  20.903  41.152  1.00 36.31           C  
ATOM   1029  CD1 TYR H 143       7.050  20.234  41.785  1.00 37.98           C  
ATOM   1030  CD2 TYR H 143       9.162  21.310  41.894  1.00 37.32           C  
ATOM   1031  CE1 TYR H 143       7.107  19.999  43.141  1.00 38.26           C  
ATOM   1032  CE2 TYR H 143       9.219  21.075  43.252  1.00 39.30           C  
ATOM   1033  CZ  TYR H 143       8.185  20.416  43.884  1.00 45.75           C  
ATOM   1034  OH  TYR H 143       8.214  20.163  45.273  1.00 51.80           O  
ATOM   1035  C   TYR H 143       7.264  22.517  37.878  1.00 33.15           C  
ATOM   1036  O   TYR H 143       6.564  21.962  37.037  1.00 32.58           O  
ATOM   1037  N   GLY H 144       8.280  23.336  37.534  1.00 29.13           N  
ATOM   1038  CA  GLY H 144       8.721  23.443  36.173  1.00 28.47           C  
ATOM   1039  C   GLY H 144       9.569  22.214  36.010  1.00 31.73           C  
ATOM   1040  O   GLY H 144       9.945  21.621  37.020  1.00 32.64           O  
ATOM   1041  N   MET H 145       9.909  21.792  34.770  1.00 28.14           N  
ATOM   1042  CA  MET H 145      10.665  20.573  34.656  1.00 26.09           C  
ATOM   1043  CB  MET H 145       9.768  19.364  34.349  1.00 26.91           C  
ATOM   1044  CG  MET H 145      10.392  18.073  34.848  1.00 30.32           C  
ATOM   1045  SD  MET H 145      10.303  17.836  36.648  1.00 33.87           S  
ATOM   1046  CE  MET H 145       8.718  16.958  36.573  1.00 29.81           C  
ATOM   1047  C   MET H 145      11.706  20.700  33.568  1.00 29.69           C  
ATOM   1048  O   MET H 145      11.638  21.612  32.746  1.00 28.59           O  
ATOM   1049  N   GLN H 146      12.702  19.775  33.539  1.00 26.87           N  
ATOM   1050  CA  GLN H 146      13.830  19.903  32.637  1.00 25.67           C  
ATOM   1051  CB  GLN H 146      14.959  20.637  33.385  1.00 28.24           C  
ATOM   1052  CG  GLN H 146      16.314  20.800  32.707  1.00 31.14           C  
ATOM   1053  CD  GLN H 146      17.249  21.168  33.856  1.00  0.00           C  
ATOM   1054  OE1 GLN H 146      17.716  22.301  33.967  1.00  0.00           O  
ATOM   1055  NE2 GLN H 146      17.509  20.178  34.754  1.00  0.00           N  
ATOM   1056  C   GLN H 146      14.364  18.538  32.265  1.00 27.48           C  
ATOM   1057  O   GLN H 146      14.128  17.550  32.960  1.00 26.41           O  
ATOM   1058  N   TRP H 147      15.099  18.473  31.126  1.00 26.61           N  
ATOM   1059  CA  TRP H 147      15.786  17.291  30.667  1.00 26.32           C  
ATOM   1060  CB  TRP H 147      15.297  16.761  29.306  1.00 24.75           C  
ATOM   1061  CG  TRP H 147      13.943  16.096  29.355  1.00 26.12           C  
ATOM   1062  CD2 TRP H 147      13.752  14.692  29.592  1.00 25.71           C  
ATOM   1063  CD1 TRP H 147      12.699  16.633  29.195  1.00 28.99           C  
ATOM   1064  NE1 TRP H 147      11.745  15.649  29.312  1.00 29.19           N  
ATOM   1065  CE2 TRP H 147      12.380  14.450  29.559  1.00 29.86           C  
ATOM   1066  CE3 TRP H 147      14.649  13.688  29.816  1.00 26.62           C  
ATOM   1067  CZ2 TRP H 147      11.882  13.192  29.749  1.00 28.72           C  
ATOM   1068  CZ3 TRP H 147      14.142  12.422  30.013  1.00 27.24           C  
ATOM   1069  CH2 TRP H 147      12.785  12.178  29.979  1.00 27.81           C  
ATOM   1070  C   TRP H 147      17.238  17.651  30.521  1.00 29.21           C  
ATOM   1071  O   TRP H 147      17.579  18.769  30.134  1.00 29.27           O  
ATOM   1072  N   VAL H 148      18.135  16.702  30.865  1.00 25.00           N  
ATOM   1073  CA  VAL H 148      19.557  16.908  30.770  1.00 25.26           C  
ATOM   1074  CB  VAL H 148      20.222  17.059  32.108  1.00 28.62           C  
ATOM   1075  CG1 VAL H 148      21.744  17.151  31.900  1.00 28.37           C  
ATOM   1076  CG2 VAL H 148      19.614  18.280  32.822  1.00 28.79           C  
ATOM   1077  C   VAL H 148      20.095  15.668  30.134  1.00 27.67           C  
ATOM   1078  O   VAL H 148      19.502  14.600  30.276  1.00 28.17           O  
ATOM   1079  N   ARG H 149      21.222  15.774  29.395  1.00 24.72           N  
ATOM   1080  CA  ARG H 149      21.744  14.603  28.746  1.00 23.55           C  
ATOM   1081  CB  ARG H 149      21.525  14.567  27.223  1.00 22.60           C  
ATOM   1082  CG  ARG H 149      22.184  15.739  26.492  1.00 24.72           C  
ATOM   1083  CD  ARG H 149      22.668  15.400  25.079  1.00 26.94           C  
ATOM   1084  NE  ARG H 149      21.492  15.245  24.181  1.00 27.08           N  
ATOM   1085  CZ  ARG H 149      21.043  16.284  23.418  1.00 34.55           C  
ATOM   1086  NH1 ARG H 149      21.635  17.510  23.500  1.00 26.93           N1+
ATOM   1087  NH2 ARG H 149      20.004  16.089  22.557  1.00 25.33           N  
ATOM   1088  C   ARG H 149      23.228  14.546  28.937  1.00 27.98           C  
ATOM   1089  O   ARG H 149      23.857  15.521  29.347  1.00 28.48           O  
ATOM   1090  N   GLN H 150      23.820  13.360  28.665  1.00 26.14           N  
ATOM   1091  CA  GLN H 150      25.244  13.193  28.777  1.00 26.06           C  
ATOM   1092  CB  GLN H 150      25.647  12.609  30.145  1.00 27.32           C  
ATOM   1093  CG  GLN H 150      27.151  12.417  30.344  1.00 28.65           C  
ATOM   1094  CD  GLN H 150      27.362  11.852  31.744  1.00 34.93           C  
ATOM   1095  OE1 GLN H 150      26.421  11.393  32.391  1.00 33.84           O  
ATOM   1096  NE2 GLN H 150      28.631  11.890  32.230  1.00 31.94           N  
ATOM   1097  C   GLN H 150      25.699  12.239  27.705  1.00 29.45           C  
ATOM   1098  O   GLN H 150      25.304  11.074  27.692  1.00 27.27           O  
ATOM   1099  N   ALA H 151      26.565  12.724  26.784  1.00 27.75           N  
ATOM   1100  CA  ALA H 151      27.124  11.943  25.708  1.00 29.25           C  
ATOM   1101  CB  ALA H 151      27.792  12.788  24.610  1.00 30.62           C  
ATOM   1102  C   ALA H 151      28.186  11.068  26.301  1.00 38.04           C  
ATOM   1103  O   ALA H 151      28.634  11.294  27.422  1.00 35.52           O  
ATOM   1104  N   PRO H 152      28.630  10.077  25.575  1.00 39.23           N  
ATOM   1105  CA  PRO H 152      29.528   9.110  26.133  1.00 40.70           C  
ATOM   1106  CD  PRO H 152      27.932   9.571  24.405  1.00 40.75           C  
ATOM   1107  CB  PRO H 152      29.801   8.113  25.009  1.00 42.64           C  
ATOM   1108  CG  PRO H 152      28.494   8.151  24.187  1.00 45.46           C  
ATOM   1109  C   PRO H 152      30.723   9.584  26.904  1.00 46.38           C  
ATOM   1110  O   PRO H 152      30.778   9.278  28.077  1.00 48.05           O  
ATOM   1111  N   GLY H 153      31.704  10.289  26.340  1.00 43.33           N  
ATOM   1112  CA  GLY H 153      32.859  10.746  27.084  1.00 43.38           C  
ATOM   1113  C   GLY H 153      32.567  11.960  27.907  1.00 46.60           C  
ATOM   1114  O   GLY H 153      33.305  12.279  28.837  1.00 48.05           O  
ATOM   1115  N   LYS H 154      31.525  12.697  27.490  1.00 39.51           N  
ATOM   1116  CA  LYS H 154      31.187  14.043  27.860  1.00 37.48           C  
ATOM   1117  CB  LYS H 154      30.247  14.634  26.802  1.00 39.71           C  
ATOM   1118  CG  LYS H 154      30.186  16.151  26.787  1.00 55.54           C  
ATOM   1119  CD  LYS H 154      29.511  16.690  25.528  1.00 75.20           C  
ATOM   1120  CE  LYS H 154      30.181  16.226  24.234  1.00 95.26           C  
ATOM   1121  NZ  LYS H 154      31.563  16.748  24.164  1.00109.07           N1+
ATOM   1122  C   LYS H 154      30.543  14.235  29.207  1.00 36.65           C  
ATOM   1123  O   LYS H 154      30.273  13.300  29.960  1.00 33.84           O  
ATOM   1124  N   GLY H 155      30.340  15.536  29.538  1.00 33.31           N  
ATOM   1125  CA  GLY H 155      29.724  16.004  30.748  1.00 33.18           C  
ATOM   1126  C   GLY H 155      28.253  16.186  30.517  1.00 35.96           C  
ATOM   1127  O   GLY H 155      27.713  15.791  29.486  1.00 34.32           O  
ATOM   1128  N   LEU H 156      27.566  16.805  31.500  1.00 32.78           N  
ATOM   1129  CA  LEU H 156      26.148  17.005  31.444  1.00 31.26           C  
ATOM   1130  CB  LEU H 156      25.546  17.290  32.828  1.00 31.67           C  
ATOM   1131  CG  LEU H 156      25.821  16.177  33.859  1.00 34.91           C  
ATOM   1132  CD1 LEU H 156      25.198  16.517  35.217  1.00 34.92           C  
ATOM   1133  CD2 LEU H 156      25.385  14.798  33.344  1.00 33.92           C  
ATOM   1134  C   LEU H 156      25.849  18.181  30.564  1.00 33.80           C  
ATOM   1135  O   LEU H 156      26.607  19.149  30.541  1.00 33.91           O  
ATOM   1136  N   GLU H 157      24.742  18.113  29.785  1.00 29.57           N  
ATOM   1137  CA  GLU H 157      24.351  19.265  29.020  1.00 29.21           C  
ATOM   1138  CB  GLU H 157      24.736  19.270  27.532  1.00 29.70           C  
ATOM   1139  CG  GLU H 157      23.971  18.305  26.635  1.00 34.45           C  
ATOM   1140  CD  GLU H 157      24.371  18.664  25.210  1.00 51.91           C  
ATOM   1141  OE1 GLU H 157      25.564  18.464  24.859  1.00 61.45           O  
ATOM   1142  OE2 GLU H 157      23.491  19.158  24.456  1.00 46.11           O1-
ATOM   1143  C   GLU H 157      22.863  19.420  29.140  1.00 30.18           C  
ATOM   1144  O   GLU H 157      22.119  18.441  29.151  1.00 28.73           O  
ATOM   1145  N   TRP H 158      22.393  20.681  29.247  1.00 27.36           N  
ATOM   1146  CA  TRP H 158      20.990  20.977  29.429  1.00 27.54           C  
ATOM   1147  CB  TRP H 158      20.703  22.422  29.870  1.00 27.38           C  
ATOM   1148  CG  TRP H 158      19.261  22.753  30.219  1.00 28.25           C  
ATOM   1149  CD2 TRP H 158      18.358  23.515  29.394  1.00 27.51           C  
ATOM   1150  CD1 TRP H 158      18.581  22.477  31.373  1.00 30.92           C  
ATOM   1151  NE1 TRP H 158      17.322  23.024  31.328  1.00 30.40           N  
ATOM   1152  CE2 TRP H 158      17.168  23.665  30.114  1.00 31.11           C  
ATOM   1153  CE3 TRP H 158      18.508  24.059  28.152  1.00 28.48           C  
ATOM   1154  CZ2 TRP H 158      16.113  24.367  29.596  1.00 30.16           C  
ATOM   1155  CZ3 TRP H 158      17.435  24.749  27.625  1.00 29.62           C  
ATOM   1156  CH2 TRP H 158      16.261  24.902  28.335  1.00 29.70           C  
ATOM   1157  C   TRP H 158      20.277  20.846  28.126  1.00 31.56           C  
ATOM   1158  O   TRP H 158      20.691  21.440  27.136  1.00 32.23           O  
ATOM   1159  N   VAL H 159      19.241  19.984  28.083  1.00 27.17           N  
ATOM   1160  CA  VAL H 159      18.455  19.775  26.899  1.00 26.03           C  
ATOM   1161  CB  VAL H 159      17.929  18.370  26.832  1.00 28.85           C  
ATOM   1162  CG1 VAL H 159      17.102  18.207  25.548  1.00 28.24           C  
ATOM   1163  CG2 VAL H 159      19.121  17.402  26.925  1.00 28.14           C  
ATOM   1164  C   VAL H 159      17.283  20.696  26.684  1.00 27.57           C  
ATOM   1165  O   VAL H 159      17.191  21.373  25.660  1.00 25.84           O  
ATOM   1166  N   ALA H 160      16.345  20.747  27.658  1.00 24.34           N  
ATOM   1167  CA  ALA H 160      15.129  21.495  27.470  1.00 24.46           C  
ATOM   1168  CB  ALA H 160      14.110  20.781  26.563  1.00 24.54           C  
ATOM   1169  C   ALA H 160      14.471  21.680  28.804  1.00 28.25           C  
ATOM   1170  O   ALA H 160      14.786  20.983  29.768  1.00 26.45           O  
ATOM   1171  N   GLY H 161      13.528  22.646  28.886  1.00 25.69           N  
ATOM   1172  CA  GLY H 161      12.837  22.903  30.116  1.00 23.27           C  
ATOM   1173  C   GLY H 161      11.468  23.405  29.795  1.00 28.93           C  
ATOM   1174  O   GLY H 161      11.234  23.941  28.715  1.00 28.60           O  
ATOM   1175  N   ILE H 162      10.530  23.237  30.752  1.00 27.38           N  
ATOM   1176  CA  ILE H 162       9.158  23.614  30.551  1.00 27.62           C  
ATOM   1177  CB  ILE H 162       8.333  22.413  30.203  1.00 29.82           C  
ATOM   1178  CG1 ILE H 162       6.889  22.791  29.863  1.00 30.62           C  
ATOM   1179  CG2 ILE H 162       8.467  21.398  31.349  1.00 27.84           C  
ATOM   1180  CD1 ILE H 162       6.123  21.599  29.303  1.00 35.30           C  
ATOM   1181  C   ILE H 162       8.603  24.185  31.828  1.00 31.59           C  
ATOM   1182  O   ILE H 162       8.970  23.759  32.921  1.00 30.60           O  
ATOM   1183  N   GLN H 163       7.677  25.164  31.706  1.00 28.66           N  
ATOM   1184  CA  GLN H 163       7.026  25.791  32.828  1.00 29.61           C  
ATOM   1185  CB  GLN H 163       6.332  27.116  32.468  1.00 38.08           C  
ATOM   1186  CG  GLN H 163       7.318  28.216  32.077  1.00  0.00           C  
ATOM   1187  CD  GLN H 163       8.100  28.579  33.330  1.00  0.00           C  
ATOM   1188  OE1 GLN H 163       9.143  29.226  33.262  1.00  0.00           O  
ATOM   1189  NE2 GLN H 163       7.583  28.146  34.511  1.00  0.00           N  
ATOM   1190  C   GLN H 163       5.979  24.846  33.344  1.00 34.05           C  
ATOM   1191  O   GLN H 163       5.725  23.803  32.747  1.00 32.45           O  
ATOM   1192  N   ASN H 164       5.334  25.210  34.470  1.00 32.27           N  
ATOM   1193  CA  ASN H 164       4.385  24.382  35.167  1.00 33.84           C  
ATOM   1194  CB  ASN H 164       3.773  25.108  36.377  1.00 37.76           C  
ATOM   1195  CG  ASN H 164       3.005  26.316  35.850  1.00  0.00           C  
ATOM   1196  OD1 ASN H 164       1.781  26.380  35.951  1.00  0.00           O  
ATOM   1197  ND2 ASN H 164       3.740  27.300  35.265  1.00  0.00           N  
ATOM   1198  C   ASN H 164       3.235  23.969  34.284  1.00 40.23           C  
ATOM   1199  O   ASN H 164       2.771  22.835  34.406  1.00 39.45           O  
ATOM   1200  N   ASP H 165       2.707  24.863  33.413  1.00 39.25           N  
ATOM   1201  CA  ASP H 165       1.590  24.437  32.606  1.00 39.88           C  
ATOM   1202  CB  ASP H 165       0.303  25.246  32.847  1.00 41.72           C  
ATOM   1203  CG  ASP H 165      -0.862  24.444  32.274  1.00 51.12           C  
ATOM   1204  OD1 ASP H 165      -0.993  23.246  32.645  1.00  0.00           O  
ATOM   1205  OD2 ASP H 165      -1.618  25.007  31.438  1.00  0.00           O1-
ATOM   1206  C   ASP H 165       1.913  24.572  31.142  1.00 45.18           C  
ATOM   1207  O   ASP H 165       1.028  24.850  30.334  1.00 46.55           O  
ATOM   1208  N   ASP H 166       3.177  24.331  30.747  1.00 38.96           N  
ATOM   1209  CA  ASP H 166       3.572  24.358  29.358  1.00 37.43           C  
ATOM   1210  CB  ASP H 166       2.649  23.540  28.420  1.00  0.00           C  
ATOM   1211  CG  ASP H 166       2.965  22.051  28.396  1.00  0.00           C  
ATOM   1212  OD1 ASP H 166       3.929  21.674  27.676  1.00  0.00           O  
ATOM   1213  OD2 ASP H 166       2.222  21.270  29.044  1.00  0.00           O1-
ATOM   1214  C   ASP H 166       3.498  25.728  28.752  1.00 39.36           C  
ATOM   1215  O   ASP H 166       3.547  25.829  27.528  1.00 38.82           O  
ATOM   1216  N   THR H 167       3.414  26.815  29.540  1.00 36.62           N  
ATOM   1217  CA  THR H 167       3.298  28.104  28.911  1.00 35.16           C  
ATOM   1218  CB  THR H 167       3.020  29.215  29.877  1.00  0.00           C  
ATOM   1219  OG1 THR H 167       4.081  29.340  30.810  1.00  0.00           O  
ATOM   1220  CG2 THR H 167       1.700  28.904  30.602  1.00  0.00           C  
ATOM   1221  C   THR H 167       4.556  28.439  28.167  1.00 39.17           C  
ATOM   1222  O   THR H 167       4.494  28.947  27.047  1.00 39.79           O  
ATOM   1223  N   GLY H 168       5.738  28.158  28.761  1.00 34.26           N  
ATOM   1224  CA  GLY H 168       6.965  28.518  28.105  1.00 34.43           C  
ATOM   1225  C   GLY H 168       7.904  27.355  28.125  1.00 35.78           C  
ATOM   1226  O   GLY H 168       7.963  26.598  29.093  1.00 34.10           O  
ATOM   1227  N   THR H 169       8.687  27.208  27.036  1.00 33.73           N  
ATOM   1228  CA  THR H 169       9.631  26.135  26.923  1.00 33.24           C  
ATOM   1229  CB  THR H 169       9.274  25.137  25.862  1.00 36.76           C  
ATOM   1230  OG1 THR H 169       9.240  25.764  24.588  1.00 37.08           O  
ATOM   1231  CG2 THR H 169       7.899  24.533  26.194  1.00 31.89           C  
ATOM   1232  C   THR H 169      10.951  26.730  26.545  1.00 36.60           C  
ATOM   1233  O   THR H 169      11.013  27.840  26.018  1.00 35.75           O  
ATOM   1234  N   TYR H 170      12.051  26.011  26.856  1.00 32.19           N  
ATOM   1235  CA  TYR H 170      13.368  26.467  26.510  1.00 31.91           C  
ATOM   1236  CB  TYR H 170      14.131  27.067  27.702  1.00  0.00           C  
ATOM   1237  CG  TYR H 170      13.338  28.237  28.173  1.00  0.00           C  
ATOM   1238  CD1 TYR H 170      12.271  28.050  29.020  1.00  0.00           C  
ATOM   1239  CD2 TYR H 170      13.656  29.512  27.767  1.00  0.00           C  
ATOM   1240  CE1 TYR H 170      11.531  29.120  29.462  1.00  0.00           C  
ATOM   1241  CE2 TYR H 170      12.918  30.587  28.206  1.00  0.00           C  
ATOM   1242  CZ  TYR H 170      11.854  30.391  29.052  1.00  0.00           C  
ATOM   1243  OH  TYR H 170      11.096  31.492  29.503  1.00  0.00           O  
ATOM   1244  C   TYR H 170      14.146  25.273  26.054  1.00 34.23           C  
ATOM   1245  O   TYR H 170      13.901  24.158  26.511  1.00 30.48           O  
ATOM   1246  N   TYR H 171      15.116  25.480  25.138  1.00 31.05           N  
ATOM   1247  CA  TYR H 171      15.854  24.367  24.609  1.00 30.09           C  
ATOM   1248  CB  TYR H 171      15.455  24.025  23.163  1.00 31.33           C  
ATOM   1249  CG  TYR H 171      13.996  23.720  23.127  1.00 30.42           C  
ATOM   1250  CD1 TYR H 171      13.523  22.468  23.448  1.00 31.05           C  
ATOM   1251  CD2 TYR H 171      13.099  24.697  22.759  1.00 31.17           C  
ATOM   1252  CE1 TYR H 171      12.174  22.199  23.404  1.00 30.39           C  
ATOM   1253  CE2 TYR H 171      11.750  24.434  22.715  1.00 31.67           C  
ATOM   1254  CZ  TYR H 171      11.287  23.182  23.038  1.00 34.07           C  
ATOM   1255  OH  TYR H 171       9.903  22.907  22.993  1.00 32.19           O  
ATOM   1256  C   TYR H 171      17.305  24.732  24.551  1.00 34.70           C  
ATOM   1257  O   TYR H 171      17.657  25.899  24.399  1.00 34.30           O  
ATOM   1258  N   GLY H 172      18.194  23.724  24.670  1.00 30.90           N  
ATOM   1259  CA  GLY H 172      19.604  23.969  24.550  1.00 30.72           C  
ATOM   1260  C   GLY H 172      19.881  24.192  23.090  1.00 34.17           C  
ATOM   1261  O   GLY H 172      19.097  23.804  22.225  1.00 32.16           O  
ATOM   1262  N   ALA H 173      21.037  24.806  22.780  1.00 33.45           N  
ATOM   1263  CA  ALA H 173      21.385  25.173  21.436  1.00 34.99           C  
ATOM   1264  CB  ALA H 173      22.709  25.949  21.358  1.00 38.92           C  
ATOM   1265  C   ALA H 173      21.511  23.966  20.548  1.00 38.58           C  
ATOM   1266  O   ALA H 173      21.138  24.019  19.377  1.00 37.36           O  
ATOM   1267  N   ALA H 174      22.046  22.846  21.069  1.00 34.23           N  
ATOM   1268  CA  ALA H 174      22.301  21.682  20.261  1.00 34.27           C  
ATOM   1269  CB  ALA H 174      22.958  20.544  21.063  1.00 34.12           C  
ATOM   1270  C   ALA H 174      21.030  21.131  19.668  1.00 37.45           C  
ATOM   1271  O   ALA H 174      21.034  20.650  18.534  1.00 36.52           O  
ATOM   1272  N   VAL H 175      19.950  21.085  20.471  1.00 33.08           N  
ATOM   1273  CA  VAL H 175      18.636  20.592  20.130  1.00 31.46           C  
ATOM   1274  CB  VAL H 175      17.894  20.059  21.321  1.00 32.80           C  
ATOM   1275  CG1 VAL H 175      18.670  18.848  21.863  1.00 31.46           C  
ATOM   1276  CG2 VAL H 175      17.707  21.191  22.345  1.00 32.33           C  
ATOM   1277  C   VAL H 175      17.732  21.576  19.434  1.00 35.18           C  
ATOM   1278  O   VAL H 175      16.738  21.158  18.844  1.00 33.22           O  
ATOM   1279  N   LYS H 176      17.994  22.897  19.540  1.00 36.80           N  
ATOM   1280  CA  LYS H 176      17.087  23.913  19.056  1.00 38.33           C  
ATOM   1281  CB  LYS H 176      17.713  25.319  19.005  1.00 42.88           C  
ATOM   1282  CG  LYS H 176      17.847  26.000  20.365  1.00 56.28           C  
ATOM   1283  CD  LYS H 176      16.497  26.268  21.033  1.00 70.99           C  
ATOM   1284  CE  LYS H 176      16.584  27.199  22.242  1.00 75.69           C  
ATOM   1285  NZ  LYS H 176      16.926  28.569  21.798  1.00 78.79           N1+
ATOM   1286  C   LYS H 176      16.572  23.623  17.676  1.00 40.77           C  
ATOM   1287  O   LYS H 176      17.332  23.363  16.745  1.00 41.23           O  
ATOM   1288  N   GLY H 177      15.224  23.658  17.549  1.00 37.29           N  
ATOM   1289  CA  GLY H 177      14.502  23.506  16.316  1.00 37.80           C  
ATOM   1290  C   GLY H 177      14.047  22.084  16.162  1.00 40.21           C  
ATOM   1291  O   GLY H 177      13.029  21.817  15.523  1.00 40.85           O  
ATOM   1292  N   ARG H 178      14.863  21.140  16.660  1.00 34.14           N  
ATOM   1293  CA  ARG H 178      14.629  19.722  16.639  1.00 33.03           C  
ATOM   1294  CB  ARG H 178      15.934  18.918  16.607  1.00 30.42           C  
ATOM   1295  CG  ARG H 178      16.732  19.179  15.330  1.00 37.06           C  
ATOM   1296  CD  ARG H 178      17.881  18.195  15.128  1.00 36.31           C  
ATOM   1297  NE  ARG H 178      18.785  18.335  16.301  1.00 31.93           N  
ATOM   1298  CZ  ARG H 178      19.122  17.225  17.016  1.00 37.87           C  
ATOM   1299  NH1 ARG H 178      18.606  16.013  16.659  1.00 33.83           N1+
ATOM   1300  NH2 ARG H 178      19.966  17.327  18.084  1.00 33.91           N  
ATOM   1301  C   ARG H 178      13.781  19.204  17.771  1.00 35.74           C  
ATOM   1302  O   ARG H 178      13.164  18.146  17.634  1.00 34.47           O  
ATOM   1303  N   ALA H 179      13.758  19.892  18.935  1.00 32.88           N  
ATOM   1304  CA  ALA H 179      13.157  19.288  20.096  1.00 31.52           C  
ATOM   1305  CB  ALA H 179      14.077  19.306  21.330  1.00 32.21           C  
ATOM   1306  C   ALA H 179      11.871  19.929  20.511  1.00 35.53           C  
ATOM   1307  O   ALA H 179      11.616  21.104  20.256  1.00 35.03           O  
ATOM   1308  N   THR H 180      11.002  19.108  21.146  1.00 30.12           N  
ATOM   1309  CA  THR H 180       9.758  19.581  21.675  1.00 29.27           C  
ATOM   1310  CB  THR H 180       8.570  19.153  20.865  1.00 39.06           C  
ATOM   1311  OG1 THR H 180       8.695  19.623  19.532  1.00 44.55           O  
ATOM   1312  CG2 THR H 180       7.297  19.731  21.508  1.00 34.79           C  
ATOM   1313  C   THR H 180       9.600  18.999  23.049  1.00 29.58           C  
ATOM   1314  O   THR H 180       9.636  17.781  23.229  1.00 28.89           O  
ATOM   1315  N   ILE H 181       9.418  19.871  24.061  1.00 26.47           N  
ATOM   1316  CA  ILE H 181       9.203  19.431  25.410  1.00 26.87           C  
ATOM   1317  CB  ILE H 181      10.042  20.143  26.434  1.00 30.24           C  
ATOM   1318  CG1 ILE H 181       9.908  19.455  27.804  1.00 30.96           C  
ATOM   1319  CG2 ILE H 181       9.656  21.631  26.430  1.00 28.94           C  
ATOM   1320  CD1 ILE H 181      10.951  19.908  28.826  1.00 31.69           C  
ATOM   1321  C   ILE H 181       7.762  19.712  25.695  1.00 30.82           C  
ATOM   1322  O   ILE H 181       7.245  20.764  25.321  1.00 29.29           O  
ATOM   1323  N   SER H 182       7.064  18.738  26.315  1.00 28.87           N  
ATOM   1324  CA  SER H 182       5.668  18.889  26.608  1.00 27.74           C  
ATOM   1325  CB  SER H 182       4.747  18.143  25.631  1.00 30.53           C  
ATOM   1326  OG  SER H 182       4.953  18.599  24.305  1.00 29.58           O  
ATOM   1327  C   SER H 182       5.428  18.225  27.921  1.00 29.44           C  
ATOM   1328  O   SER H 182       6.279  17.485  28.415  1.00 28.77           O  
ATOM   1329  N   ARG H 183       4.253  18.488  28.526  1.00 25.17           N  
ATOM   1330  CA  ARG H 183       3.958  17.849  29.775  1.00 26.12           C  
ATOM   1331  CB  ARG H 183       4.320  18.696  31.004  1.00 26.23           C  
ATOM   1332  CG  ARG H 183       3.559  20.016  31.053  1.00 30.63           C  
ATOM   1333  CD  ARG H 183       3.510  20.646  32.445  1.00 33.55           C  
ATOM   1334  NE  ARG H 183       4.913  20.899  32.870  1.00 33.31           N  
ATOM   1335  CZ  ARG H 183       5.275  20.789  34.178  1.00 37.88           C  
ATOM   1336  NH1 ARG H 183       4.373  20.399  35.122  1.00 32.53           N1+
ATOM   1337  NH2 ARG H 183       6.559  21.080  34.531  1.00 30.89           N  
ATOM   1338  C   ARG H 183       2.485  17.599  29.866  1.00 33.40           C  
ATOM   1339  O   ARG H 183       1.679  18.261  29.215  1.00 33.12           O  
ATOM   1340  N   ASP H 184       2.109  16.589  30.677  1.00 32.99           N  
ATOM   1341  CA  ASP H 184       0.731  16.287  30.937  1.00 33.39           C  
ATOM   1342  CB  ASP H 184       0.271  14.962  30.304  1.00 34.41           C  
ATOM   1343  CG  ASP H 184      -1.248  14.889  30.376  1.00 44.23           C  
ATOM   1344  OD1 ASP H 184      -1.814  15.337  31.408  1.00 38.93           O  
ATOM   1345  OD2 ASP H 184      -1.863  14.394  29.394  1.00 52.74           O1-
ATOM   1346  C   ASP H 184       0.623  16.166  32.428  1.00 36.52           C  
ATOM   1347  O   ASP H 184       0.976  15.138  33.004  1.00 36.86           O  
ATOM   1348  N   ASN H 185       0.120  17.228  33.089  1.00 34.44           N  
ATOM   1349  CA  ASN H 185       0.042  17.288  34.523  1.00 36.27           C  
ATOM   1350  CB  ASN H 185      -0.590  18.600  35.028  1.00 38.56           C  
ATOM   1351  CG  ASN H 185       0.235  19.805  34.588  1.00 47.13           C  
ATOM   1352  OD1 ASN H 185       1.433  19.707  34.326  1.00 37.93           O  
ATOM   1353  ND2 ASN H 185      -0.429  20.990  34.513  1.00 37.52           N  
ATOM   1354  C   ASN H 185      -0.843  16.187  35.032  1.00 43.08           C  
ATOM   1355  O   ASN H 185      -0.545  15.569  36.053  1.00 43.60           O  
ATOM   1356  N   GLY H 186      -1.970  15.920  34.342  1.00 40.17           N  
ATOM   1357  CA  GLY H 186      -2.911  14.927  34.792  1.00 41.00           C  
ATOM   1358  C   GLY H 186      -2.275  13.567  34.795  1.00 43.87           C  
ATOM   1359  O   GLY H 186      -2.521  12.762  35.691  1.00 44.14           O  
ATOM   1360  N   GLN H 187      -1.491  13.269  33.742  1.00 39.30           N  
ATOM   1361  CA  GLN H 187      -0.790  12.029  33.539  1.00 38.08           C  
ATOM   1362  CB  GLN H 187      -0.311  11.844  32.089  1.00 38.79           C  
ATOM   1363  CG  GLN H 187      -1.471  11.801  31.092  1.00 43.24           C  
ATOM   1364  CD  GLN H 187      -2.455  10.738  31.560  1.00 52.51           C  
ATOM   1365  OE1 GLN H 187      -2.430   9.599  31.097  1.00 45.64           O  
ATOM   1366  NE2 GLN H 187      -3.349  11.119  32.512  1.00 44.21           N  
ATOM   1367  C   GLN H 187       0.398  11.923  34.455  1.00 38.07           C  
ATOM   1368  O   GLN H 187       0.855  10.820  34.755  1.00 38.46           O  
ATOM   1369  N   SER H 188       0.933  13.072  34.922  1.00 31.80           N  
ATOM   1370  CA  SER H 188       2.135  13.120  35.714  1.00 31.48           C  
ATOM   1371  CB  SER H 188       2.098  12.219  36.961  1.00 38.96           C  
ATOM   1372  OG  SER H 188       1.157  12.721  37.897  1.00 52.36           O  
ATOM   1373  C   SER H 188       3.312  12.703  34.885  1.00 32.54           C  
ATOM   1374  O   SER H 188       4.193  11.983  35.354  1.00 33.18           O  
ATOM   1375  N   THR H 189       3.358  13.158  33.614  1.00 29.61           N  
ATOM   1376  CA  THR H 189       4.472  12.824  32.771  1.00 27.42           C  
ATOM   1377  CB  THR H 189       4.118  11.847  31.688  1.00 33.33           C  
ATOM   1378  OG1 THR H 189       3.107  12.389  30.850  1.00 29.55           O  
ATOM   1379  CG2 THR H 189       3.630  10.542  32.340  1.00 34.76           C  
ATOM   1380  C   THR H 189       5.006  14.060  32.095  1.00 29.76           C  
ATOM   1381  O   THR H 189       4.293  15.048  31.921  1.00 29.56           O  
ATOM   1382  N   VAL H 190       6.312  14.023  31.738  1.00 26.87           N  
ATOM   1383  CA  VAL H 190       6.991  15.048  30.985  1.00 25.81           C  
ATOM   1384  CB  VAL H 190       8.195  15.629  31.669  1.00 29.34           C  
ATOM   1385  CG1 VAL H 190       8.820  16.689  30.751  1.00 29.07           C  
ATOM   1386  CG2 VAL H 190       7.787  16.168  33.045  1.00 29.80           C  
ATOM   1387  C   VAL H 190       7.518  14.330  29.782  1.00 29.49           C  
ATOM   1388  O   VAL H 190       8.036  13.221  29.908  1.00 30.08           O  
ATOM   1389  N   ARG H 191       7.409  14.940  28.581  1.00 26.47           N  
ATOM   1390  CA  ARG H 191       7.833  14.233  27.405  1.00 25.92           C  
ATOM   1391  CB  ARG H 191       6.675  13.923  26.441  1.00 29.71           C  
ATOM   1392  CG  ARG H 191       7.117  13.175  25.183  1.00 33.18           C  
ATOM   1393  CD  ARG H 191       5.954  12.646  24.341  1.00 40.72           C  
ATOM   1394  NE  ARG H 191       5.271  13.809  23.713  1.00 38.04           N  
ATOM   1395  CZ  ARG H 191       4.299  13.588  22.782  1.00 58.45           C  
ATOM   1396  NH1 ARG H 191       3.989  12.310  22.416  1.00 45.30           N1+
ATOM   1397  NH2 ARG H 191       3.634  14.640  22.222  1.00 50.37           N  
ATOM   1398  C   ARG H 191       8.841  15.048  26.653  1.00 27.64           C  
ATOM   1399  O   ARG H 191       8.765  16.274  26.594  1.00 28.24           O  
ATOM   1400  N   LEU H 192       9.835  14.355  26.062  1.00 24.64           N  
ATOM   1401  CA  LEU H 192      10.875  14.988  25.304  1.00 25.95           C  
ATOM   1402  CB  LEU H 192      12.258  14.727  25.944  1.00 25.46           C  
ATOM   1403  CG  LEU H 192      13.471  15.489  25.369  1.00 30.10           C  
ATOM   1404  CD1 LEU H 192      13.694  15.215  23.882  1.00 29.77           C  
ATOM   1405  CD2 LEU H 192      13.428  16.979  25.720  1.00 31.48           C  
ATOM   1406  C   LEU H 192      10.881  14.341  23.950  1.00 29.36           C  
ATOM   1407  O   LEU H 192      11.166  13.150  23.826  1.00 28.00           O  
ATOM   1408  N   GLN H 193      10.573  15.116  22.893  1.00 26.86           N  
ATOM   1409  CA  GLN H 193      10.582  14.591  21.558  1.00 26.89           C  
ATOM   1410  CB  GLN H 193       9.299  14.918  20.778  1.00 28.00           C  
ATOM   1411  CG  GLN H 193       8.058  14.260  21.385  1.00 32.29           C  
ATOM   1412  CD  GLN H 193       6.834  14.753  20.630  1.00 45.25           C  
ATOM   1413  OE1 GLN H 193       6.233  14.022  19.845  1.00 49.09           O  
ATOM   1414  NE2 GLN H 193       6.451  16.036  20.874  1.00 35.50           N  
ATOM   1415  C   GLN H 193      11.731  15.248  20.861  1.00 30.74           C  
ATOM   1416  O   GLN H 193      11.968  16.442  21.038  1.00 29.25           O  
ATOM   1417  N   LEU H 194      12.503  14.459  20.086  1.00 27.86           N  
ATOM   1418  CA  LEU H 194      13.635  14.978  19.376  1.00 28.64           C  
ATOM   1419  CB  LEU H 194      14.956  14.613  20.077  1.00 28.72           C  
ATOM   1420  CG  LEU H 194      16.217  15.258  19.483  1.00 34.26           C  
ATOM   1421  CD1 LEU H 194      16.153  16.792  19.570  1.00 33.76           C  
ATOM   1422  CD2 LEU H 194      17.483  14.692  20.147  1.00 35.13           C  
ATOM   1423  C   LEU H 194      13.611  14.355  18.009  1.00 33.86           C  
ATOM   1424  O   LEU H 194      13.384  13.153  17.879  1.00 34.29           O  
ATOM   1425  N   ASN H 195      13.837  15.159  16.947  1.00 31.65           N  
ATOM   1426  CA  ASN H 195      13.790  14.626  15.612  1.00 31.67           C  
ATOM   1427  CB  ASN H 195      12.599  15.135  14.777  1.00 36.65           C  
ATOM   1428  CG  ASN H 195      12.698  16.646  14.614  1.00 57.03           C  
ATOM   1429  OD1 ASN H 195      13.525  17.303  15.242  1.00 52.60           O  
ATOM   1430  ND2 ASN H 195      11.813  17.218  13.753  1.00 53.99           N  
ATOM   1431  C   ASN H 195      15.061  14.983  14.904  1.00 34.50           C  
ATOM   1432  O   ASN H 195      15.920  15.663  15.461  1.00 33.31           O  
ATOM   1433  N   ASN H 196      15.215  14.502  13.650  1.00 32.18           N  
ATOM   1434  CA  ASN H 196      16.405  14.747  12.881  1.00 31.99           C  
ATOM   1435  CB  ASN H 196      16.568  16.222  12.472  1.00 32.86           C  
ATOM   1436  CG  ASN H 196      15.470  16.542  11.464  1.00 45.41           C  
ATOM   1437  OD1 ASN H 196      15.248  15.796  10.510  1.00 40.62           O  
ATOM   1438  ND2 ASN H 196      14.755  17.677  11.684  1.00 40.88           N  
ATOM   1439  C   ASN H 196      17.567  14.331  13.723  1.00 33.51           C  
ATOM   1440  O   ASN H 196      18.549  15.057  13.867  1.00 32.68           O  
ATOM   1441  N   LEU H 197      17.481  13.106  14.277  1.00 29.90           N  
ATOM   1442  CA  LEU H 197      18.455  12.585  15.192  1.00 28.18           C  
ATOM   1443  CB  LEU H 197      18.140  11.169  15.706  1.00 26.68           C  
ATOM   1444  CG  LEU H 197      16.925  11.094  16.648  1.00 28.78           C  
ATOM   1445  CD1 LEU H 197      16.680   9.651  17.120  1.00 26.36           C  
ATOM   1446  CD2 LEU H 197      17.077  12.071  17.829  1.00 30.55           C  
ATOM   1447  C   LEU H 197      19.797  12.510  14.548  1.00 33.40           C  
ATOM   1448  O   LEU H 197      19.939  12.196  13.364  1.00 32.09           O  
ATOM   1449  N   ARG H 198      20.827  12.807  15.368  1.00 31.61           N  
ATOM   1450  CA  ARG H 198      22.196  12.816  14.946  0.50 32.88           C  
ATOM   1451  CB  ARG H 198      22.890  14.174  15.125  0.50 35.82           C  
ATOM   1452  CG  ARG H 198      22.158  15.391  14.576  0.50 40.49           C  
ATOM   1453  CD  ARG H 198      22.868  16.695  14.951  0.50 41.46           C  
ATOM   1454  NE  ARG H 198      21.959  17.827  14.624  0.50 41.19           N  
ATOM   1455  CZ  ARG H 198      21.832  18.866  15.501  0.50 50.01           C  
ATOM   1456  NH1 ARG H 198      22.527  18.857  16.677  0.50 31.35           N1+
ATOM   1457  NH2 ARG H 198      21.002  19.908  15.206  0.50 39.19           N  
ATOM   1458  C   ARG H 198      22.955  11.955  15.903  1.00 36.00           C  
ATOM   1459  O   ARG H 198      22.469  11.597  16.974  1.00 31.79           O  
ATOM   1460  N   ALA H 199      24.211  11.643  15.537  1.00 33.44           N  
ATOM   1461  CA  ALA H 199      25.089  10.842  16.339  1.00 33.52           C  
ATOM   1462  CB  ALA H 199      26.467  10.633  15.688  1.00 34.68           C  
ATOM   1463  C   ALA H 199      25.311  11.553  17.643  1.00 37.62           C  
ATOM   1464  O   ALA H 199      25.416  10.920  18.691  1.00 37.88           O  
ATOM   1465  N   GLU H 200      25.361  12.899  17.604  1.00 33.77           N  
ATOM   1466  CA  GLU H 200      25.641  13.750  18.729  1.00 34.46           C  
ATOM   1467  CB  GLU H 200      25.645  15.251  18.385  1.00 37.30           C  
ATOM   1468  CG  GLU H 200      26.853  15.700  17.559  1.00 51.74           C  
ATOM   1469  CD  GLU H 200      26.581  15.370  16.101  1.00 74.53           C  
ATOM   1470  OE1 GLU H 200      25.380  15.272  15.735  1.00 43.40           O  
ATOM   1471  OE2 GLU H 200      27.567  15.217  15.333  1.00 73.41           O1-
ATOM   1472  C   GLU H 200      24.608  13.554  19.799  1.00 35.15           C  
ATOM   1473  O   GLU H 200      24.854  13.865  20.960  1.00 33.46           O  
ATOM   1474  N   ASP H 201      23.400  13.115  19.414  1.00 30.94           N  
ATOM   1475  CA  ASP H 201      22.275  12.887  20.282  1.00 28.16           C  
ATOM   1476  CB  ASP H 201      20.959  12.704  19.512  1.00 28.73           C  
ATOM   1477  CG  ASP H 201      20.605  14.052  18.902  1.00 31.54           C  
ATOM   1478  OD1 ASP H 201      20.936  15.096  19.526  1.00 31.38           O  
ATOM   1479  OD2 ASP H 201      20.006  14.053  17.794  1.00 36.14           O1-
ATOM   1480  C   ASP H 201      22.468  11.680  21.160  1.00 31.89           C  
ATOM   1481  O   ASP H 201      21.745  11.510  22.141  1.00 30.39           O  
ATOM   1482  N   THR H 202      23.389  10.760  20.816  1.00 28.15           N  
ATOM   1483  CA  THR H 202      23.496   9.572  21.620  1.00 27.03           C  
ATOM   1484  CB  THR H 202      24.418   8.539  21.042  1.00 30.81           C  
ATOM   1485  OG1 THR H 202      24.193   7.289  21.669  1.00 29.71           O  
ATOM   1486  CG2 THR H 202      25.873   8.979  21.261  1.00 32.31           C  
ATOM   1487  C   THR H 202      23.983   9.943  22.992  1.00 29.69           C  
ATOM   1488  O   THR H 202      24.812  10.838  23.151  1.00 27.24           O  
ATOM   1489  N   GLY H 203      23.451   9.262  24.034  1.00 27.13           N  
ATOM   1490  CA  GLY H 203      23.860   9.548  25.383  1.00 27.15           C  
ATOM   1491  C   GLY H 203      22.771   9.123  26.323  1.00 28.57           C  
ATOM   1492  O   GLY H 203      21.803   8.476  25.929  1.00 28.78           O  
ATOM   1493  N   THR H 204      22.916   9.491  27.613  1.00 24.59           N  
ATOM   1494  CA  THR H 204      21.946   9.148  28.609  1.00 24.49           C  
ATOM   1495  CB  THR H 204      22.559   8.709  29.908  1.00 33.12           C  
ATOM   1496  OG1 THR H 204      23.405   7.589  29.692  1.00 36.04           O  
ATOM   1497  CG2 THR H 204      21.434   8.330  30.886  1.00 25.54           C  
ATOM   1498  C   THR H 204      21.152  10.391  28.863  1.00 27.64           C  
ATOM   1499  O   THR H 204      21.718  11.472  29.017  1.00 26.78           O  
ATOM   1500  N   TYR H 205      19.809  10.260  28.905  1.00 24.93           N  
ATOM   1501  CA  TYR H 205      18.938  11.389  29.083  1.00 24.80           C  
ATOM   1502  CB  TYR H 205      17.791  11.445  28.059  1.00 25.41           C  
ATOM   1503  CG  TYR H 205      18.347  11.867  26.744  1.00 25.68           C  
ATOM   1504  CD1 TYR H 205      19.030  10.974  25.949  1.00 25.26           C  
ATOM   1505  CD2 TYR H 205      18.204  13.169  26.320  1.00 27.65           C  
ATOM   1506  CE1 TYR H 205      19.544  11.372  24.737  1.00 26.46           C  
ATOM   1507  CE2 TYR H 205      18.714  13.571  25.109  1.00 27.69           C  
ATOM   1508  CZ  TYR H 205      19.383  12.669  24.315  1.00 30.51           C  
ATOM   1509  OH  TYR H 205      19.909  13.076  23.072  1.00 30.05           O  
ATOM   1510  C   TYR H 205      18.304  11.285  30.430  1.00 28.03           C  
ATOM   1511  O   TYR H 205      17.784  10.232  30.799  1.00 26.90           O  
ATOM   1512  N   TYR H 206      18.332  12.399  31.196  1.00 24.66           N  
ATOM   1513  CA  TYR H 206      17.804  12.370  32.531  1.00 24.96           C  
ATOM   1514  CB  TYR H 206      18.827  12.754  33.616  1.00 26.52           C  
ATOM   1515  CG  TYR H 206      20.036  11.876  33.596  1.00 28.61           C  
ATOM   1516  CD1 TYR H 206      20.055  10.653  34.227  1.00 30.70           C  
ATOM   1517  CD2 TYR H 206      21.174  12.308  32.951  1.00 29.84           C  
ATOM   1518  CE1 TYR H 206      21.190   9.873  34.203  1.00 31.26           C  
ATOM   1519  CE2 TYR H 206      22.309  11.533  32.923  1.00 31.91           C  
ATOM   1520  CZ  TYR H 206      22.319  10.312  33.551  1.00 37.66           C  
ATOM   1521  OH  TYR H 206      23.485   9.516  33.525  1.00 42.91           O  
ATOM   1522  C   TYR H 206      16.731  13.409  32.683  1.00 30.44           C  
ATOM   1523  O   TYR H 206      16.833  14.520  32.163  1.00 28.18           O  
ATOM   1524  N   CYS H 207      15.649  13.032  33.398  1.00 27.81           N  
ATOM   1525  CA  CYS H 207      14.611  13.938  33.804  1.00 30.80           C  
ATOM   1526  CB  CYS H 207      13.415  13.287  34.475  1.00 34.37           C  
ATOM   1527  SG  CYS H 207      12.519  12.116  33.471  1.00 40.85           S  
ATOM   1528  C   CYS H 207      15.157  14.608  35.023  1.00 31.72           C  
ATOM   1529  O   CYS H 207      15.776  13.934  35.845  1.00 29.51           O  
ATOM   1530  N   ALA H 208      14.899  15.918  35.215  1.00 28.77           N  
ATOM   1531  CA  ALA H 208      15.396  16.557  36.409  1.00 28.49           C  
ATOM   1532  CB  ALA H 208      16.620  17.453  36.148  1.00 28.92           C  
ATOM   1533  C   ALA H 208      14.314  17.433  36.988  1.00 32.24           C  
ATOM   1534  O   ALA H 208      13.583  18.092  36.248  1.00 30.92           O  
ATOM   1535  N   LYS H 209      14.188  17.470  38.342  1.00 29.78           N  
ATOM   1536  CA  LYS H 209      13.179  18.313  38.932  1.00 29.27           C  
ATOM   1537  CB  LYS H 209      11.988  17.536  39.551  1.00 29.07           C  
ATOM   1538  CG  LYS H 209      12.077  17.036  40.992  1.00 31.45           C  
ATOM   1539  CD  LYS H 209      11.716  18.108  42.017  1.00 33.89           C  
ATOM   1540  CE  LYS H 209      11.059  17.569  43.286  1.00 41.26           C  
ATOM   1541  NZ  LYS H 209      11.166  18.583  44.361  1.00 39.26           N1+
ATOM   1542  C   LYS H 209      13.798  19.301  39.892  1.00 34.25           C  
ATOM   1543  O   LYS H 209      14.705  18.983  40.661  1.00 33.60           O  
ATOM   1544  N   ASP H 210      13.310  20.561  39.837  1.00 32.10           N  
ATOM   1545  CA  ASP H 210      13.854  21.664  40.593  1.00 33.64           C  
ATOM   1546  CB  ASP H 210      13.327  23.035  40.132  1.00 36.19           C  
ATOM   1547  CG  ASP H 210      13.798  23.283  38.706  1.00 38.58           C  
ATOM   1548  OD1 ASP H 210      14.543  22.424  38.165  1.00  0.00           O  
ATOM   1549  OD2 ASP H 210      13.409  24.336  38.135  1.00  0.00           O1-
ATOM   1550  C   ASP H 210      13.455  21.515  42.022  1.00 40.21           C  
ATOM   1551  O   ASP H 210      12.412  20.950  42.337  1.00 40.45           O  
ATOM   1552  N   ALA H 211      14.312  22.023  42.925  1.00 39.13           N  
ATOM   1553  CA  ALA H 211      14.103  21.953  44.341  1.00 40.01           C  
ATOM   1554  CB  ALA H 211      15.308  22.484  45.134  1.00 41.93           C  
ATOM   1555  C   ALA H 211      12.907  22.762  44.745  1.00 45.92           C  
ATOM   1556  O   ALA H 211      12.150  22.346  45.617  1.00 47.34           O  
ATOM   1557  N   SER H 212      12.700  23.944  44.131  1.00 41.74           N  
ATOM   1558  CA  SER H 212      11.632  24.826  44.545  1.00 42.49           C  
ATOM   1559  CB  SER H 212      12.079  26.288  44.690  1.00 43.51           C  
ATOM   1560  OG  SER H 212      13.042  26.409  45.726  1.00  0.00           O  
ATOM   1561  C   SER H 212      10.509  24.804  43.547  1.00 45.15           C  
ATOM   1562  O   SER H 212      10.649  24.305  42.435  1.00 43.01           O  
ATOM   1563  N   SER H 213       9.350  25.373  43.943  1.00 42.20           N  
ATOM   1564  CA  SER H 213       8.128  25.390  43.177  1.00 41.23           C  
ATOM   1565  CB  SER H 213       6.917  25.866  44.007  1.00 44.14           C  
ATOM   1566  OG  SER H 213       5.714  25.789  43.253  1.00  0.00           O  
ATOM   1567  C   SER H 213       8.258  26.283  41.967  1.00 43.31           C  
ATOM   1568  O   SER H 213       9.240  27.001  41.802  1.00 41.82           O  
ATOM   1569  N   ASP H 214       7.211  26.267  41.112  1.00 40.77           N  
ATOM   1570  CA  ASP H 214       7.121  26.915  39.832  1.00 40.08           C  
ATOM   1571  CB  ASP H 214       5.742  26.719  39.181  1.00 43.98           C  
ATOM   1572  CG  ASP H 214       5.811  27.140  37.721  1.00  0.00           C  
ATOM   1573  OD1 ASP H 214       6.431  26.385  36.925  1.00  0.00           O  
ATOM   1574  OD2 ASP H 214       5.247  28.213  37.377  1.00  0.00           O1-
ATOM   1575  C   ASP H 214       7.341  28.382  39.985  1.00 46.25           C  
ATOM   1576  O   ASP H 214       7.859  29.024  39.070  1.00 46.44           O  
ATOM   1577  N   GLY H 215       6.945  28.969  41.127  1.00 44.14           N  
ATOM   1578  CA  GLY H 215       7.231  30.363  41.252  1.00 45.31           C  
ATOM   1579  C   GLY H 215       8.386  30.431  42.189  1.00 49.36           C  
ATOM   1580  O   GLY H 215       8.216  30.572  43.398  1.00 49.79           O  
ATOM   1581  N   GLY H 216       9.604  30.448  41.609  1.00 43.83           N  
ATOM   1582  CA  GLY H 216      10.819  30.446  42.365  1.00 43.85           C  
ATOM   1583  C   GLY H 216      11.887  29.753  41.573  1.00 47.27           C  
ATOM   1584  O   GLY H 216      12.987  30.289  41.445  1.00 46.60           O  
ATOM   1585  N   TYR H 217      11.618  28.558  41.013  1.00 42.70           N  
ATOM   1586  CA  TYR H 217      12.622  27.969  40.169  1.00 41.72           C  
ATOM   1587  CB  TYR H 217      13.192  26.619  40.609  1.00 42.44           C  
ATOM   1588  CG  TYR H 217      14.432  26.946  41.355  1.00  0.00           C  
ATOM   1589  CD1 TYR H 217      15.421  27.598  40.661  1.00  0.00           C  
ATOM   1590  CD2 TYR H 217      14.637  26.599  42.667  1.00  0.00           C  
ATOM   1591  CE1 TYR H 217      16.602  27.928  41.259  1.00  0.00           C  
ATOM   1592  CE2 TYR H 217      15.824  26.926  43.279  1.00  0.00           C  
ATOM   1593  CZ  TYR H 217      16.797  27.589  42.566  1.00  0.00           C  
ATOM   1594  OH  TYR H 217      18.020  27.935  43.160  1.00  0.00           O  
ATOM   1595  C   TYR H 217      12.087  27.765  38.803  1.00 41.32           C  
ATOM   1596  O   TYR H 217      11.083  27.084  38.601  1.00 40.72           O  
ATOM   1597  N   GLY H 218      12.781  28.371  37.825  1.00 36.09           N  
ATOM   1598  CA  GLY H 218      12.410  28.207  36.459  1.00 34.93           C  
ATOM   1599  C   GLY H 218      13.101  26.971  35.973  1.00 36.76           C  
ATOM   1600  O   GLY H 218      13.926  26.378  36.663  1.00 36.46           O  
ATOM   1601  N   GLY H 219      12.878  26.641  34.697  1.00 31.40           N  
ATOM   1602  CA  GLY H 219      13.321  25.428  34.070  1.00 29.61           C  
ATOM   1603  C   GLY H 219      14.824  25.206  34.273  1.00 33.18           C  
ATOM   1604  O   GLY H 219      15.325  24.152  33.901  1.00 32.31           O  
ATOM   1605  N   ASP H 220      15.612  26.233  34.679  1.00 29.43           N  
ATOM   1606  CA  ASP H 220      17.055  26.280  35.021  1.00 29.29           C  
ATOM   1607  CB  ASP H 220      17.513  27.750  35.082  1.00 31.02           C  
ATOM   1608  CG  ASP H 220      17.355  28.392  33.711  1.00 35.60           C  
ATOM   1609  OD1 ASP H 220      17.455  27.654  32.699  1.00  0.00           O  
ATOM   1610  OD2 ASP H 220      17.123  29.629  33.664  1.00  0.00           O1-
ATOM   1611  C   ASP H 220      17.918  25.556  36.373  1.00 31.72           C  
ATOM   1612  O   ASP H 220      18.965  25.267  35.765  1.00 31.03           O  
ATOM   1613  N   SER H 221      17.718  25.325  37.941  1.00 39.46           N  
ATOM   1614  CA  SER H 221      18.359  24.765  39.346  0.50 40.67           C  
ATOM   1615  CB  SER H 221      18.510  25.847  40.431  0.50 42.26           C  
ATOM   1616  OG  SER H 221      19.572  26.729  40.108  1.00  0.00           O  
ATOM   1617  C   SER H 221      17.735  23.512  40.102  1.00 41.41           C  
ATOM   1618  O   SER H 221      16.832  23.632  40.935  1.00 41.28           O  
ATOM   1619  N   ILE H 222      18.387  22.297  40.041  1.00 35.71           N  
ATOM   1620  CA  ILE H 222      17.823  20.978  40.395  1.00 34.24           C  
ATOM   1621  CB  ILE H 222      17.838  20.021  39.221  1.00 35.02           C  
ATOM   1622  CG1 ILE H 222      16.758  20.387  38.180  1.00 34.60           C  
ATOM   1623  CG2 ILE H 222      17.707  18.584  39.746  1.00 34.27           C  
ATOM   1624  CD1 ILE H 222      17.060  21.599  37.300  1.00 33.44           C  
ATOM   1625  C   ILE H 222      18.277  20.165  41.601  1.00 38.62           C  
ATOM   1626  O   ILE H 222      19.453  20.087  41.956  1.00 37.94           O  
ATOM   1627  N   ASP H 223      17.243  19.631  42.322  1.00 36.88           N  
ATOM   1628  CA  ASP H 223      17.183  18.691  43.439  1.00 39.35           C  
ATOM   1629  CB  ASP H 223      15.932  19.016  44.270  1.00 43.33           C  
ATOM   1630  CG  ASP H 223      15.672  17.935  45.299  1.00 54.10           C  
ATOM   1631  OD1 ASP H 223      16.653  17.350  45.827  1.00 57.84           O  
ATOM   1632  OD2 ASP H 223      14.466  17.672  45.555  1.00 56.76           O1-
ATOM   1633  C   ASP H 223      17.123  17.198  43.103  1.00 42.98           C  
ATOM   1634  O   ASP H 223      17.781  16.387  43.755  1.00 45.07           O  
ATOM   1635  N   ALA H 224      16.314  16.768  42.100  1.00 36.99           N  
ATOM   1636  CA  ALA H 224      16.104  15.346  41.899  1.00 35.74           C  
ATOM   1637  CB  ALA H 224      14.657  14.894  42.165  1.00 36.63           C  
ATOM   1638  C   ALA H 224      16.415  14.965  40.490  1.00 37.64           C  
ATOM   1639  O   ALA H 224      16.133  15.715  39.558  1.00 35.63           O  
ATOM   1640  N   TRP H 225      16.992  13.754  40.315  1.00 32.70           N  
ATOM   1641  CA  TRP H 225      17.363  13.281  39.011  1.00 31.42           C  
ATOM   1642  CB  TRP H 225      18.882  13.108  38.844  1.00 29.40           C  
ATOM   1643  CG  TRP H 225      19.654  14.406  38.833  1.00 29.74           C  
ATOM   1644  CD2 TRP H 225      20.147  15.031  37.640  1.00 29.15           C  
ATOM   1645  CD1 TRP H 225      20.034  15.203  39.874  1.00 33.43           C  
ATOM   1646  NE1 TRP H 225      20.731  16.291  39.400  1.00 32.97           N  
ATOM   1647  CE2 TRP H 225      20.808  16.195  38.026  1.00 33.55           C  
ATOM   1648  CE3 TRP H 225      20.057  14.665  36.329  1.00 29.51           C  
ATOM   1649  CZ2 TRP H 225      21.389  17.013  37.101  1.00 33.37           C  
ATOM   1650  CZ3 TRP H 225      20.646  15.494  35.401  1.00 30.86           C  
ATOM   1651  CH2 TRP H 225      21.301  16.646  35.777  1.00 32.37           C  
ATOM   1652  C   TRP H 225      16.748  11.931  38.797  1.00 35.59           C  
ATOM   1653  O   TRP H 225      16.558  11.164  39.739  1.00 34.76           O  
ATOM   1654  N   GLY H 226      16.417  11.617  37.526  1.00 31.00           N  
ATOM   1655  CA  GLY H 226      15.857  10.343  37.178  1.00 30.30           C  
ATOM   1656  C   GLY H 226      16.993   9.374  37.055  1.00 33.17           C  
ATOM   1657  O   GLY H 226      18.159   9.755  37.135  1.00 31.85           O  
ATOM   1658  N   HIS H 227      16.674   8.080  36.861  1.00 30.64           N  
ATOM   1659  CA  HIS H 227      17.678   7.061  36.723  1.00 30.44           C  
ATOM   1660  ND1 HIS H 227      16.085   5.081  34.512  1.00 34.49           N  
ATOM   1661  CG  HIS H 227      15.954   5.408  35.839  1.00 33.32           C  
ATOM   1662  CB  HIS H 227      17.106   5.632  36.769  1.00 30.53           C  
ATOM   1663  NE2 HIS H 227      13.904   5.176  34.927  1.00 35.65           N  
ATOM   1664  CD2 HIS H 227      14.615   5.461  36.079  1.00 36.03           C  
ATOM   1665  CE1 HIS H 227      14.829   4.954  34.012  1.00 34.35           C  
ATOM   1666  C   HIS H 227      18.423   7.265  35.436  1.00 34.85           C  
ATOM   1667  O   HIS H 227      19.609   6.954  35.342  1.00 34.12           O  
ATOM   1668  N   GLY H 228      17.733   7.772  34.397  1.00 31.09           N  
ATOM   1669  CA  GLY H 228      18.335   8.040  33.118  1.00 29.67           C  
ATOM   1670  C   GLY H 228      17.976   6.941  32.164  1.00 33.95           C  
ATOM   1671  O   GLY H 228      17.744   5.804  32.570  1.00 33.01           O  
ATOM   1672  N   THR H 229      17.912   7.270  30.853  1.00 28.05           N  
ATOM   1673  CA  THR H 229      17.610   6.301  29.833  1.00 27.32           C  
ATOM   1674  CB  THR H 229      16.241   6.479  29.240  1.00 36.20           C  
ATOM   1675  OG1 THR H 229      15.933   5.397  28.373  1.00 43.97           O  
ATOM   1676  CG2 THR H 229      16.195   7.813  28.475  1.00 31.44           C  
ATOM   1677  C   THR H 229      18.624   6.467  28.736  1.00 31.86           C  
ATOM   1678  O   THR H 229      18.967   7.587  28.361  1.00 29.07           O  
ATOM   1679  N   GLU H 230      19.139   5.341  28.193  1.00 29.38           N  
ATOM   1680  CA  GLU H 230      20.167   5.402  27.187  1.00 30.79           C  
ATOM   1681  CB  GLU H 230      21.073   4.159  27.199  1.00 33.00           C  
ATOM   1682  CG  GLU H 230      22.422   4.376  26.519  1.00 46.00           C  
ATOM   1683  CD  GLU H 230      23.306   5.134  27.501  1.00 79.72           C  
ATOM   1684  OE1 GLU H 230      23.230   4.829  28.722  1.00 85.26           O  
ATOM   1685  OE2 GLU H 230      24.072   6.023  27.044  1.00 75.64           O1-
ATOM   1686  C   GLU H 230      19.557   5.510  25.820  1.00 32.81           C  
ATOM   1687  O   GLU H 230      18.591   4.820  25.498  1.00 32.91           O  
ATOM   1688  N   VAL H 231      20.131   6.390  24.971  1.00 28.85           N  
ATOM   1689  CA  VAL H 231      19.674   6.550  23.619  1.00 26.78           C  
ATOM   1690  CB  VAL H 231      19.116   7.919  23.331  1.00 28.50           C  
ATOM   1691  CG1 VAL H 231      18.868   8.054  21.819  1.00 27.41           C  
ATOM   1692  CG2 VAL H 231      17.843   8.116  24.171  1.00 27.46           C  
ATOM   1693  C   VAL H 231      20.860   6.352  22.728  1.00 30.64           C  
ATOM   1694  O   VAL H 231      21.922   6.928  22.960  1.00 30.49           O  
ATOM   1695  N   ILE H 232      20.712   5.500  21.695  1.00 28.22           N  
ATOM   1696  CA  ILE H 232      21.801   5.299  20.784  1.00 29.26           C  
ATOM   1697  CB  ILE H 232      22.365   3.914  20.835  1.00 33.56           C  
ATOM   1698  CG1 ILE H 232      22.911   3.636  22.246  1.00 36.32           C  
ATOM   1699  CG2 ILE H 232      23.425   3.785  19.729  1.00 33.11           C  
ATOM   1700  CD1 ILE H 232      23.185   2.160  22.520  1.00 49.85           C  
ATOM   1701  C   ILE H 232      21.277   5.545  19.408  1.00 31.42           C  
ATOM   1702  O   ILE H 232      20.315   4.913  18.975  1.00 30.38           O  
ATOM   1703  N   VAL H 233      21.896   6.485  18.672  1.00 28.54           N  
ATOM   1704  CA  VAL H 233      21.407   6.731  17.351  1.00 28.56           C  
ATOM   1705  CB  VAL H 233      21.259   8.182  17.017  1.00 31.48           C  
ATOM   1706  CG1 VAL H 233      20.084   8.752  17.824  1.00 31.14           C  
ATOM   1707  CG2 VAL H 233      22.584   8.882  17.335  1.00 29.90           C  
ATOM   1708  C   VAL H 233      22.338   6.095  16.373  1.00 31.83           C  
ATOM   1709  O   VAL H 233      23.487   6.499  16.224  1.00 31.53           O  
ATOM   1710  N   SER H 234      21.842   5.051  15.682  1.00 27.51           N  
ATOM   1711  CA  SER H 234      22.627   4.372  14.698  1.00 27.61           C  
ATOM   1712  CB  SER H 234      23.599   3.336  15.291  1.00 31.54           C  
ATOM   1713  OG  SER H 234      24.344   2.718  14.252  1.00 35.13           O  
ATOM   1714  C   SER H 234      21.695   3.634  13.797  1.00 30.37           C  
ATOM   1715  O   SER H 234      20.602   3.243  14.201  1.00 31.12           O  
ATOM   1716  N   SER H 235      22.114   3.422  12.534  1.00 25.25           N  
ATOM   1717  CA  SER H 235      21.287   2.716  11.598  1.00 26.18           C  
ATOM   1718  CB  SER H 235      21.450   3.214  10.152  1.00 30.44           C  
ATOM   1719  OG  SER H 235      22.777   2.988   9.701  1.00 39.56           O  
ATOM   1720  C   SER H 235      21.702   1.253  11.637  1.00 30.63           C  
ATOM   1721  O   SER H 235      21.095   0.444  10.886  1.00 29.20           O  
ATOM   1722  OXT SER H 235      22.634   0.925  12.418  1.00  0.00           O1-
TER    1723      SER H 235 
CONECT  131  664
CONECT  664  131
CONECT  957 1527
CONECT 1527  957
END
