# Supplementary material for: Fully automated antibody structure prediction using BIOVIA tools: Validation study
Source: PLoS One. 2017 May 18;12(5):e0177923. doi: 10.1371/journal.pone.0177923 (PMC5436848; doi:10.1371/journal.pone.0177923)
Supplement: S3 Dataset — Predicted structures using the Top5 framework method, Chothia CDR definition with canonical filtering, using up to 5 CDR templates rather than the default 3, and generating 10 CDR models. (ZIP) [file pone.0177923.s005.zip › 4P49_AA_FV_FinalModel.pdb]

REMARK   Accelrys Discovery Studio PDB file
REMARK   Created:  2015-11-30T16:16:18Z
SSBOND   1 CYS L   20    CYS L   83                                     
SSBOND   2 CYS H  125    CYS H  200                                     
ATOM      1  N   ALA L   1      30.364  29.631  28.886  1.00 52.81           N1+
ATOM      2  CA  ALA L   1      30.315  28.315  29.558  1.00 50.58           C  
ATOM      3  CB  ALA L   1      31.198  27.295  28.822  1.00 51.13           C  
ATOM      4  C   ALA L   1      30.810  28.442  30.962  1.00 51.14           C  
ATOM      5  O   ALA L   1      31.220  29.519  31.389  1.00 52.95           O  
ATOM      6  N   LEU L   2      30.770  27.329  31.719  1.00 42.68           N  
ATOM      7  CA  LEU L   2      31.205  27.348  33.085  1.00 40.48           C  
ATOM      8  CB  LEU L   2      30.357  26.471  34.027  1.00 37.82           C  
ATOM      9  CG  LEU L   2      28.930  27.004  34.254  1.00 39.70           C  
ATOM     10  CD1 LEU L   2      28.133  26.091  35.200  1.00 37.84           C  
ATOM     11  CD2 LEU L   2      28.959  28.468  34.728  1.00 43.24           C  
ATOM     12  C   LEU L   2      32.605  26.830  33.140  1.00 43.15           C  
ATOM     13  O   LEU L   2      32.981  25.944  32.375  1.00 40.22           O  
ATOM     14  N   THR L   3      33.418  27.397  34.056  1.00 40.95           N  
ATOM     15  CA  THR L   3      34.786  26.990  34.164  1.00 41.64           C  
ATOM     16  CB  THR L   3      35.745  28.142  34.048  1.00 52.16           C  
ATOM     17  OG1 THR L   3      35.568  28.803  32.804  1.00 50.91           O  
ATOM     18  CG2 THR L   3      37.182  27.608  34.166  1.00 51.40           C  
ATOM     19  C   THR L   3      35.013  26.392  35.519  1.00 45.11           C  
ATOM     20  O   THR L   3      34.783  27.035  36.542  1.00 45.32           O  
ATOM     21  N   GLN L   4      35.463  25.120  35.544  1.00 40.95           N  
ATOM     22  CA  GLN L   4      35.826  24.443  36.757  1.00 40.00           C  
ATOM     23  CB  GLN L   4      34.716  23.537  37.326  1.00 38.96           C  
ATOM     24  CG  GLN L   4      34.309  22.375  36.418  1.00 43.51           C  
ATOM     25  CD  GLN L   4      33.212  21.603  37.137  1.00 42.78           C  
ATOM     26  OE1 GLN L   4      32.196  21.239  36.543  1.00 34.50           O  
ATOM     27  NE2 GLN L   4      33.420  21.340  38.454  1.00 37.38           N  
ATOM     28  C   GLN L   4      37.037  23.614  36.435  1.00 44.07           C  
ATOM     29  O   GLN L   4      37.205  23.171  35.299  1.00 42.49           O  
ATOM     30  N   PRO L   5      37.906  23.408  37.394  1.00 41.72           N  
ATOM     31  CA  PRO L   5      39.148  22.696  37.209  1.00 42.30           C  
ATOM     32  CD  PRO L   5      37.596  23.634  38.794  1.00 44.28           C  
ATOM     33  CB  PRO L   5      39.848  22.761  38.564  1.00 45.14           C  
ATOM     34  CG  PRO L   5      38.680  22.859  39.563  1.00 49.18           C  
ATOM     35  C   PRO L   5      38.926  21.276  36.785  1.00 45.38           C  
ATOM     36  O   PRO L   5      37.920  20.679  37.167  1.00 42.64           O  
ATOM     37  N   SER L   6      39.857  20.725  35.981  1.00 43.45           N  
ATOM     38  CA  SER L   6      39.761  19.375  35.508  1.00 42.17           C  
ATOM     39  CB  SER L   6      40.862  19.023  34.495  1.00 50.79           C  
ATOM     40  OG  SER L   6      40.726  19.824  33.330  1.00  0.00           O  
ATOM     41  C   SER L   6      39.903  18.432  36.663  1.00 45.03           C  
ATOM     42  O   SER L   6      39.130  17.483  36.791  1.00 41.34           O  
ATOM     43  N   SER L   7      40.892  18.669  37.551  1.00 46.76           N  
ATOM     44  CA  SER L   7      41.089  17.723  38.614  1.00 47.73           C  
ATOM     45  CB  SER L   7      42.214  16.717  38.323  1.00 51.53           C  
ATOM     46  OG  SER L   7      41.884  15.934  37.185  1.00 60.99           O  
ATOM     47  C   SER L   7      41.456  18.433  39.881  1.00 54.31           C  
ATOM     48  O   SER L   7      41.901  19.580  39.868  1.00 55.72           O  
ATOM     49  N   VAL L   8      41.234  17.743  41.024  1.00 51.82           N  
ATOM     50  CA  VAL L   8      41.583  18.243  42.324  1.00 53.30           C  
ATOM     51  CB  VAL L   8      40.457  18.986  42.987  1.00 58.21           C  
ATOM     52  CG1 VAL L   8      39.308  18.003  43.267  1.00 56.44           C  
ATOM     53  CG2 VAL L   8      41.000  19.699  44.237  1.00 60.23           C  
ATOM     54  C   VAL L   8      41.940  17.053  43.171  1.00 54.93           C  
ATOM     55  O   VAL L   8      41.423  15.957  42.956  1.00 51.02           O  
ATOM     56  N   SER L   9      42.851  17.231  44.155  1.00 54.16           N  
ATOM     57  CA  SER L   9      43.254  16.122  44.980  1.00 54.60           C  
ATOM     58  CB  SER L   9      44.710  15.680  44.748  1.00 59.32           C  
ATOM     59  OG  SER L   9      45.600  16.729  45.103  1.00 73.72           O  
ATOM     60  C   SER L   9      43.135  16.519  46.420  1.00 60.08           C  
ATOM     61  O   SER L   9      43.356  17.675  46.779  1.00 61.45           O  
ATOM     62  N   ALA L  10      42.757  15.549  47.285  1.00 56.00           N  
ATOM     63  CA  ALA L  10      42.632  15.811  48.693  1.00 57.97           C  
ATOM     64  CB  ALA L  10      41.190  16.118  49.134  1.00 58.37           C  
ATOM     65  C   ALA L  10      43.074  14.589  49.445  1.00 62.08           C  
ATOM     66  O   ALA L  10      42.920  13.463  48.976  1.00 59.65           O  
ATOM     67  N   ASN L  11      43.664  14.794  50.641  1.00 61.15           N  
ATOM     68  CA  ASN L  11      44.094  13.707  51.477  1.00 62.31           C  
ATOM     69  CB  ASN L  11      45.255  14.077  52.417  1.00 65.60           C  
ATOM     70  CG  ASN L  11      46.526  14.201  51.589  1.00 85.89           C  
ATOM     71  OD1 ASN L  11      47.053  13.208  51.089  1.00 76.91           O  
ATOM     72  ND2 ASN L  11      47.032  15.452  51.436  1.00 80.24           N  
ATOM     73  C   ASN L  11      42.937  13.302  52.334  1.00 68.29           C  
ATOM     74  O   ASN L  11      42.098  14.121  52.706  1.00 67.99           O  
ATOM     75  N   PRO L  12      42.877  12.043  52.660  1.00 66.29           N  
ATOM     76  CA  PRO L  12      41.802  11.525  53.461  1.00 66.87           C  
ATOM     77  CD  PRO L  12      44.067  11.213  52.736  1.00  0.00           C  
ATOM     78  CB  PRO L  12      42.170  10.069  53.728  1.00 67.02           C  
ATOM     79  CG  PRO L  12      43.711  10.104  53.743  1.00 71.77           C  
ATOM     80  C   PRO L  12      41.698  12.295  54.742  1.00 71.57           C  
ATOM     81  O   PRO L  12      42.707  12.447  55.430  1.00 72.55           O  
ATOM     82  N   GLY L  13      40.482  12.769  55.087  1.00 66.91           N  
ATOM     83  CA  GLY L  13      40.256  13.452  56.329  1.00 67.94           C  
ATOM     84  C   GLY L  13      40.525  14.921  56.177  1.00 71.40           C  
ATOM     85  O   GLY L  13      40.264  15.690  57.101  1.00 72.49           O  
ATOM     86  N   GLU L  14      41.042  15.359  55.012  1.00 65.63           N  
ATOM     87  CA  GLU L  14      41.359  16.753  54.857  1.00 65.61           C  
ATOM     88  CB  GLU L  14      42.660  17.066  54.092  1.00  0.00           C  
ATOM     89  CG  GLU L  14      42.611  16.811  52.587  1.00  0.00           C  
ATOM     90  CD  GLU L  14      43.956  17.241  52.021  1.00  0.00           C  
ATOM     91  OE1 GLU L  14      44.982  17.041  52.724  1.00  0.00           O  
ATOM     92  OE2 GLU L  14      43.975  17.779  50.881  1.00  0.00           O1-
ATOM     93  C   GLU L  14      40.236  17.448  54.155  1.00 66.84           C  
ATOM     94  O   GLU L  14      39.125  16.927  54.060  1.00 64.45           O  
ATOM     95  N   THR L  15      40.496  18.692  53.694  1.00 62.83           N  
ATOM     96  CA  THR L  15      39.478  19.458  53.034  1.00 60.82           C  
ATOM     97  CB  THR L  15      39.210  20.783  53.685  1.00 66.61           C  
ATOM     98  OG1 THR L  15      40.375  21.595  53.646  1.00  0.00           O  
ATOM     99  CG2 THR L  15      38.779  20.538  55.141  1.00  0.00           C  
ATOM    100  C   THR L  15      39.890  19.731  51.616  1.00 60.77           C  
ATOM    101  O   THR L  15      41.069  19.670  51.273  1.00 59.58           O  
ATOM    102  N   VAL L  16      38.893  20.004  50.743  1.00 54.18           N  
ATOM    103  CA  VAL L  16      39.161  20.304  49.364  1.00 51.93           C  
ATOM    104  CB  VAL L  16      39.011  19.112  48.464  1.00 53.57           C  
ATOM    105  CG1 VAL L  16      37.540  18.664  48.483  1.00 51.63           C  
ATOM    106  CG2 VAL L  16      39.537  19.478  47.066  1.00 52.75           C  
ATOM    107  C   VAL L  16      38.182  21.350  48.907  1.00 54.67           C  
ATOM    108  O   VAL L  16      37.075  21.450  49.434  1.00 53.42           O  
ATOM    109  N   LYS L  17      38.582  22.179  47.915  1.00 50.57           N  
ATOM    110  CA  LYS L  17      37.686  23.188  47.422  1.00 50.06           C  
ATOM    111  CB  LYS L  17      38.100  24.630  47.765  1.00 53.23           C  
ATOM    112  CG  LYS L  17      39.225  25.173  46.884  1.00 63.99           C  
ATOM    113  CD  LYS L  17      40.535  24.393  46.980  1.00 89.46           C  
ATOM    114  CE  LYS L  17      41.584  24.856  45.967  1.00  0.00           C  
ATOM    115  NZ  LYS L  17      41.846  26.304  46.134  1.00  0.00           N1+
ATOM    116  C   LYS L  17      37.656  23.103  45.925  1.00 50.85           C  
ATOM    117  O   LYS L  17      38.678  22.859  45.285  1.00 50.20           O  
ATOM    118  N   ILE L  18      36.457  23.279  45.332  1.00 44.29           N  
ATOM    119  CA  ILE L  18      36.328  23.271  43.902  1.00 42.46           C  
ATOM    120  CB  ILE L  18      35.517  22.114  43.393  1.00 43.12           C  
ATOM    121  CG1 ILE L  18      36.138  20.781  43.840  1.00 42.83           C  
ATOM    122  CG2 ILE L  18      35.410  22.249  41.866  1.00 41.38           C  
ATOM    123  CD1 ILE L  18      35.212  19.582  43.638  1.00 45.91           C  
ATOM    124  C   ILE L  18      35.581  24.515  43.540  1.00 46.08           C  
ATOM    125  O   ILE L  18      34.531  24.799  44.113  1.00 43.99           O  
ATOM    126  N   THR L  19      36.091  25.293  42.566  1.00 42.77           N  
ATOM    127  CA  THR L  19      35.427  26.520  42.231  1.00 43.14           C  
ATOM    128  CB  THR L  19      36.346  27.705  42.275  1.00 53.55           C  
ATOM    129  OG1 THR L  19      35.623  28.906  42.056  1.00 53.77           O  
ATOM    130  CG2 THR L  19      37.436  27.524  41.213  1.00 55.34           C  
ATOM    131  C   THR L  19      34.835  26.410  40.856  1.00 43.95           C  
ATOM    132  O   THR L  19      35.311  25.644  40.021  1.00 40.49           O  
ATOM    133  N   CYS L  20      33.730  27.154  40.618  1.00 42.02           N  
ATOM    134  CA  CYS L  20      33.069  27.187  39.342  1.00 40.77           C  
ATOM    135  CB  CYS L  20      31.808  26.287  39.317  1.00 40.00           C  
ATOM    136  SG  CYS L  20      30.933  26.233  37.721  1.00 43.65           S  
ATOM    137  C   CYS L  20      32.676  28.619  39.070  1.00 44.60           C  
ATOM    138  O   CYS L  20      32.181  29.314  39.959  1.00 45.37           O  
ATOM    139  N   SER L  21      32.905  29.096  37.823  1.00 39.46           N  
ATOM    140  CA  SER L  21      32.608  30.459  37.445  1.00 41.83           C  
ATOM    141  CB  SER L  21      33.861  31.340  37.291  1.00 47.60           C  
ATOM    142  OG  SER L  21      34.602  31.377  38.499  1.00 51.69           O  
ATOM    143  C   SER L  21      31.994  30.422  36.073  1.00 43.00           C  
ATOM    144  O   SER L  21      32.006  29.380  35.419  1.00 40.10           O  
ATOM    145  N   GLY L  22      31.477  31.578  35.586  1.00 40.62           N  
ATOM    146  CA  GLY L  22      30.899  31.654  34.267  1.00 40.43           C  
ATOM    147  C   GLY L  22      29.445  32.038  34.297  1.00 43.10           C  
ATOM    148  O   GLY L  22      28.875  32.349  33.249  1.00 43.82           O  
ATOM    149  N   SER L  23      28.791  32.030  35.474  1.00 38.51           N  
ATOM    150  CA  SER L  23      27.402  32.409  35.478  1.00 37.70           C  
ATOM    151  CB  SER L  23      26.455  31.247  35.814  1.00 37.17           C  
ATOM    152  OG  SER L  23      25.113  31.707  35.846  1.00 39.30           O  
ATOM    153  C   SER L  23      27.171  33.455  36.527  1.00 41.67           C  
ATOM    154  O   SER L  23      27.822  33.464  37.567  1.00 42.00           O  
ATOM    155  N   SER L  24      26.263  34.407  36.235  1.00 38.60           N  
ATOM    156  CA  SER L  24      25.840  35.450  37.129  1.00 39.44           C  
ATOM    157  CB  SER L  24      25.280  36.676  36.389  1.00 41.42           C  
ATOM    158  OG  SER L  24      24.878  37.668  37.320  1.00  0.00           O  
ATOM    159  C   SER L  24      24.753  34.942  38.037  1.00 44.52           C  
ATOM    160  O   SER L  24      24.261  35.686  38.883  1.00 46.25           O  
ATOM    161  N   GLY L  25      24.297  33.687  37.853  1.00 39.21           N  
ATOM    162  CA  GLY L  25      23.181  33.198  38.627  1.00 37.67           C  
ATOM    163  C   GLY L  25      23.607  32.193  39.664  1.00 43.12           C  
ATOM    164  O   GLY L  25      24.775  32.093  40.016  1.00 44.42           O  
ATOM    165  N   SER L  26      22.637  31.400  40.175  1.00 39.14           N  
ATOM    166  CA  SER L  26      22.873  30.438  41.226  1.00 38.49           C  
ATOM    167  CB  SER L  26      21.592  30.044  41.982  1.00 39.73           C  
ATOM    168  OG  SER L  26      21.052  31.174  42.649  1.00  0.00           O  
ATOM    169  C   SER L  26      23.489  29.170  40.698  1.00 41.94           C  
ATOM    170  O   SER L  26      23.148  28.681  39.618  1.00 41.50           O  
ATOM    171  N   TYR L  27      24.362  28.552  41.532  1.00 38.46           N  
ATOM    172  CA  TYR L  27      25.108  27.376  41.158  1.00 36.37           C  
ATOM    173  CB  TYR L  27      26.608  27.464  41.499  1.00 38.05           C  
ATOM    174  CG  TYR L  27      27.296  28.497  40.672  1.00 39.29           C  
ATOM    175  CD1 TYR L  27      27.786  28.179  39.427  1.00 40.38           C  
ATOM    176  CD2 TYR L  27      27.468  29.778  41.148  1.00 40.89           C  
ATOM    177  CE1 TYR L  27      28.430  29.124  38.663  1.00 40.95           C  
ATOM    178  CE2 TYR L  27      28.112  30.728  40.389  1.00 42.26           C  
ATOM    179  CZ  TYR L  27      28.594  30.401  39.145  1.00 44.37           C  
ATOM    180  OH  TYR L  27      29.255  31.370  38.362  1.00 40.91           O  
ATOM    181  C   TYR L  27      24.633  26.168  41.915  1.00 39.86           C  
ATOM    182  O   TYR L  27      24.032  26.264  42.984  1.00 39.15           O  
ATOM    183  N   GLY L  28      24.882  24.976  41.330  1.00 34.54           N  
ATOM    184  CA  GLY L  28      24.555  23.730  41.974  1.00 33.53           C  
ATOM    185  C   GLY L  28      25.671  22.784  41.693  1.00 36.68           C  
ATOM    186  O   GLY L  28      26.359  22.927  40.685  1.00 35.64           O  
ATOM    187  N   TRP L  29      25.871  21.792  42.587  1.00 32.19           N  
ATOM    188  CA  TRP L  29      26.926  20.834  42.417  1.00 32.58           C  
ATOM    189  CB  TRP L  29      27.975  20.888  43.541  1.00 32.38           C  
ATOM    190  CG  TRP L  29      28.766  22.174  43.514  1.00 34.79           C  
ATOM    191  CD2 TRP L  29      29.984  22.355  42.778  1.00 34.72           C  
ATOM    192  CD1 TRP L  29      28.500  23.368  44.120  1.00 38.64           C  
ATOM    193  NE1 TRP L  29      29.475  24.283  43.802  1.00 38.79           N  
ATOM    194  CE2 TRP L  29      30.395  23.673  42.975  1.00 39.47           C  
ATOM    195  CE3 TRP L  29      30.701  21.494  41.995  1.00 35.30           C  
ATOM    196  CZ2 TRP L  29      31.534  24.151  42.391  1.00 38.95           C  
ATOM    197  CZ3 TRP L  29      31.849  21.978  41.411  1.00 37.23           C  
ATOM    198  CH2 TRP L  29      32.258  23.282  41.605  1.00 38.85           C  
ATOM    199  C   TRP L  29      26.322  19.465  42.373  1.00 35.02           C  
ATOM    200  O   TRP L  29      25.446  19.137  43.173  1.00 33.15           O  
ATOM    201  N   TYR L  30      26.780  18.634  41.407  1.00 30.96           N  
ATOM    202  CA  TYR L  30      26.221  17.320  41.243  1.00 30.33           C  
ATOM    203  CB  TYR L  30      25.386  17.210  39.952  1.00 30.15           C  
ATOM    204  CG  TYR L  30      24.400  18.327  40.051  1.00 32.02           C  
ATOM    205  CD1 TYR L  30      23.317  18.246  40.897  1.00 32.79           C  
ATOM    206  CD2 TYR L  30      24.562  19.468  39.297  1.00 33.18           C  
ATOM    207  CE1 TYR L  30      22.418  19.282  40.994  1.00 33.80           C  
ATOM    208  CE2 TYR L  30      23.667  20.509  39.388  1.00 34.64           C  
ATOM    209  CZ  TYR L  30      22.594  20.417  40.241  1.00 39.10           C  
ATOM    210  OH  TYR L  30      21.674  21.481  40.342  1.00 37.54           O  
ATOM    211  C   TYR L  30      27.337  16.314  41.204  1.00 35.31           C  
ATOM    212  O   TYR L  30      28.305  16.459  40.456  1.00 33.67           O  
ATOM    213  N   GLN L  31      27.207  15.239  42.009  1.00 31.60           N  
ATOM    214  CA  GLN L  31      28.235  14.240  42.123  1.00 31.60           C  
ATOM    215  CB  GLN L  31      28.394  13.726  43.564  1.00 33.32           C  
ATOM    216  CG  GLN L  31      29.477  12.659  43.741  1.00 34.95           C  
ATOM    217  CD  GLN L  31      29.436  12.186  45.187  1.00 45.85           C  
ATOM    218  OE1 GLN L  31      28.389  11.775  45.687  1.00 39.73           O  
ATOM    219  NE2 GLN L  31      30.604  12.244  45.881  1.00 37.49           N  
ATOM    220  C   GLN L  31      27.886  13.053  41.278  1.00 34.79           C  
ATOM    221  O   GLN L  31      26.755  12.571  41.301  1.00 33.03           O  
ATOM    222  N   GLN L  32      28.868  12.555  40.497  1.00 32.48           N  
ATOM    223  CA  GLN L  32      28.642  11.387  39.692  1.00 31.26           C  
ATOM    224  CB  GLN L  32      28.505  11.707  38.195  1.00 31.31           C  
ATOM    225  CG  GLN L  32      28.163  10.485  37.343  1.00 29.16           C  
ATOM    226  CD  GLN L  32      28.019  10.946  35.902  1.00 37.67           C  
ATOM    227  OE1 GLN L  32      28.973  11.420  35.286  1.00 35.19           O  
ATOM    228  NE2 GLN L  32      26.785  10.811  35.349  1.00 34.14           N  
ATOM    229  C   GLN L  32      29.814  10.460  39.860  1.00 39.40           C  
ATOM    230  O   GLN L  32      30.945  10.796  39.513  1.00 38.06           O  
ATOM    231  N   LYS L  33      29.560   9.273  40.449  1.00 40.68           N  
ATOM    232  CA  LYS L  33      30.566   8.270  40.681  1.00 42.58           C  
ATOM    233  CB  LYS L  33      30.100   7.216  41.698  1.00 44.54           C  
ATOM    234  CG  LYS L  33      29.905   7.837  43.084  1.00 48.50           C  
ATOM    235  CD  LYS L  33      29.120   6.977  44.076  1.00 58.45           C  
ATOM    236  CE  LYS L  33      28.949   7.639  45.447  1.00 66.31           C  
ATOM    237  NZ  LYS L  33      30.270   7.808  46.096  1.00 72.56           N1+
ATOM    238  C   LYS L  33      30.974   7.592  39.403  1.00 50.44           C  
ATOM    239  O   LYS L  33      32.159   7.336  39.184  1.00 52.54           O  
ATOM    240  N   SER L  34      30.004   7.268  38.522  1.00 47.10           N  
ATOM    241  CA  SER L  34      30.336   6.596  37.295  1.00 46.69           C  
ATOM    242  CB  SER L  34      30.023   5.093  37.322  1.00 47.31           C  
ATOM    243  OG  SER L  34      30.818   4.448  38.306  1.00  0.00           O  
ATOM    244  C   SER L  34      29.507   7.198  36.205  1.00 48.13           C  
ATOM    245  O   SER L  34      28.391   7.656  36.439  1.00 45.90           O  
ATOM    246  N   PRO L  35      30.011   7.197  35.003  1.00 45.58           N  
ATOM    247  CA  PRO L  35      29.246   7.776  33.939  1.00 45.60           C  
ATOM    248  CD  PRO L  35      31.441   7.343  34.783  1.00 47.53           C  
ATOM    249  CB  PRO L  35      30.207   7.906  32.760  1.00 47.78           C  
ATOM    250  CG  PRO L  35      31.577   8.086  33.441  1.00 52.38           C  
ATOM    251  C   PRO L  35      28.032   6.943  33.678  1.00 48.35           C  
ATOM    252  O   PRO L  35      28.085   5.729  33.864  1.00 48.90           O  
ATOM    253  N   ASP L  36      26.938   7.583  33.230  1.00 43.56           N  
ATOM    254  CA  ASP L  36      25.682   6.942  32.953  1.00 42.59           C  
ATOM    255  CB  ASP L  36      25.887   5.597  32.223  1.00  0.00           C  
ATOM    256  CG  ASP L  36      24.561   4.971  31.799  1.00  0.00           C  
ATOM    257  OD1 ASP L  36      23.524   5.685  31.753  1.00  0.00           O  
ATOM    258  OD2 ASP L  36      24.578   3.746  31.510  1.00  0.00           O1-
ATOM    259  C   ASP L  36      24.941   6.662  34.234  1.00 43.99           C  
ATOM    260  O   ASP L  36      23.772   6.282  34.194  1.00 43.94           O  
ATOM    261  N   SER L  37      25.560   6.898  35.411  1.00 39.95           N  
ATOM    262  CA  SER L  37      24.838   6.678  36.638  0.50 40.16           C  
ATOM    263  CB  SER L  37      25.719   6.234  37.819  0.50 43.95           C  
ATOM    264  OG  SER L  37      26.567   7.299  38.226  0.50 55.96           O  
ATOM    265  C   SER L  37      24.204   7.981  37.016  1.00 42.16           C  
ATOM    266  O   SER L  37      24.741   9.043  36.707  1.00 40.63           O  
ATOM    267  N   ALA L  38      23.056   7.935  37.727  1.00 36.96           N  
ATOM    268  CA  ALA L  38      22.361   9.147  38.066  1.00 37.68           C  
ATOM    269  CB  ALA L  38      21.030   8.905  38.799  1.00 39.56           C  
ATOM    270  C   ALA L  38      23.231   9.975  38.961  1.00 39.95           C  
ATOM    271  O   ALA L  38      23.877   9.468  39.876  1.00 37.68           O  
ATOM    272  N   PRO L  39      23.250  11.259  38.702  1.00 33.33           N  
ATOM    273  CA  PRO L  39      24.033  12.165  39.500  1.00 33.26           C  
ATOM    274  CD  PRO L  39      23.082  11.740  37.339  1.00 34.72           C  
ATOM    275  CB  PRO L  39      24.116  13.462  38.698  1.00 35.57           C  
ATOM    276  CG  PRO L  39      23.943  13.008  37.239  1.00 39.08           C  
ATOM    277  C   PRO L  39      23.359  12.357  40.824  1.00 37.32           C  
ATOM    278  O   PRO L  39      22.162  12.090  40.923  1.00 37.60           O  
ATOM    279  N   VAL L  40      24.114  12.785  41.858  1.00 33.00           N  
ATOM    280  CA  VAL L  40      23.527  13.058  43.139  1.00 32.97           C  
ATOM    281  CB  VAL L  40      24.126  12.250  44.255  1.00 37.75           C  
ATOM    282  CG1 VAL L  40      23.481  12.682  45.583  1.00 39.02           C  
ATOM    283  CG2 VAL L  40      23.944  10.757  43.927  1.00 37.87           C  
ATOM    284  C   VAL L  40      23.806  14.502  43.439  1.00 35.14           C  
ATOM    285  O   VAL L  40      24.946  14.951  43.348  1.00 33.31           O  
ATOM    286  N   THR L  41      22.759  15.272  43.803  1.00 32.82           N  
ATOM    287  CA  THR L  41      22.936  16.671  44.080  1.00 33.08           C  
ATOM    288  CB  THR L  41      21.647  17.442  44.041  1.00 36.34           C  
ATOM    289  OG1 THR L  41      21.036  17.322  42.765  1.00 35.43           O  
ATOM    290  CG2 THR L  41      21.939  18.919  44.357  1.00 35.14           C  
ATOM    291  C   THR L  41      23.491  16.811  45.464  1.00 40.97           C  
ATOM    292  O   THR L  41      22.896  16.323  46.422  1.00 43.59           O  
ATOM    293  N   VAL L  42      24.721  17.357  45.579  1.00 36.71           N  
ATOM    294  CA  VAL L  42      25.308  17.682  46.847  1.00 37.91           C  
ATOM    295  CB  VAL L  42      26.811  17.649  46.829  1.00 41.87           C  
ATOM    296  CG1 VAL L  42      27.249  16.206  46.520  1.00 40.02           C  
ATOM    297  CG2 VAL L  42      27.341  18.684  45.825  1.00 41.63           C  
ATOM    298  C   VAL L  42      24.857  19.044  47.303  1.00 42.31           C  
ATOM    299  O   VAL L  42      24.595  19.252  48.487  1.00 42.41           O  
ATOM    300  N   ILE L  43      24.799  20.020  46.362  1.00 37.89           N  
ATOM    301  CA  ILE L  43      24.430  21.375  46.680  1.00 38.17           C  
ATOM    302  CB  ILE L  43      25.629  22.249  46.912  1.00 42.07           C  
ATOM    303  CG1 ILE L  43      26.416  21.723  48.125  1.00 43.91           C  
ATOM    304  CG2 ILE L  43      25.157  23.704  47.065  1.00 43.72           C  
ATOM    305  CD1 ILE L  43      27.793  22.352  48.289  1.00 49.89           C  
ATOM    306  C   ILE L  43      23.604  21.969  45.561  1.00 42.71           C  
ATOM    307  O   ILE L  43      23.835  21.729  44.374  1.00 41.31           O  
ATOM    308  N   TYR L  44      22.575  22.763  45.925  1.00 40.81           N  
ATOM    309  CA  TYR L  44      21.780  23.436  44.936  1.00 40.41           C  
ATOM    310  CB  TYR L  44      20.436  22.746  44.626  1.00 40.63           C  
ATOM    311  CG  TYR L  44      19.650  22.663  45.888  1.00 43.59           C  
ATOM    312  CD1 TYR L  44      19.852  21.619  46.761  1.00 45.36           C  
ATOM    313  CD2 TYR L  44      18.713  23.622  46.199  1.00 45.43           C  
ATOM    314  CE1 TYR L  44      19.135  21.530  47.929  1.00 46.05           C  
ATOM    315  CE2 TYR L  44      17.992  23.539  47.367  1.00 47.45           C  
ATOM    316  CZ  TYR L  44      18.204  22.493  48.234  1.00 51.67           C  
ATOM    317  OH  TYR L  44      17.468  22.401  49.434  1.00 53.26           O  
ATOM    318  C   TYR L  44      21.492  24.810  45.464  1.00 46.90           C  
ATOM    319  O   TYR L  44      21.556  25.038  46.665  1.00 47.23           O  
ATOM    320  N   GLN L  45      21.169  25.779  44.586  1.00 45.37           N  
ATOM    321  CA  GLN L  45      20.845  27.105  45.040  1.00 46.29           C  
ATOM    322  CB  GLN L  45      19.599  27.130  45.944  1.00 45.98           C  
ATOM    323  CG  GLN L  45      18.301  26.712  45.248  1.00 48.52           C  
ATOM    324  CD  GLN L  45      17.706  27.933  44.564  1.00  0.00           C  
ATOM    325  OE1 GLN L  45      18.410  28.706  43.917  1.00  0.00           O  
ATOM    326  NE2 GLN L  45      16.368  28.123  44.724  1.00  0.00           N  
ATOM    327  C   GLN L  45      21.971  27.689  45.827  1.00 47.95           C  
ATOM    328  O   GLN L  45      21.736  28.301  46.863  1.00 46.37           O  
ATOM    329  N   SER L  46      23.213  27.495  45.350  1.00 43.84           N  
ATOM    330  CA  SER L  46      24.430  28.032  45.879  1.00 44.42           C  
ATOM    331  CB  SER L  46      24.347  29.545  46.150  1.00 46.39           C  
ATOM    332  OG  SER L  46      24.142  30.249  44.935  1.00  0.00           O  
ATOM    333  C   SER L  46      24.840  27.362  47.154  1.00 48.28           C  
ATOM    334  O   SER L  46      25.962  26.867  47.219  1.00 47.55           O  
ATOM    335  N   ASN L  47      23.950  27.233  48.169  1.00 46.39           N  
ATOM    336  CA  ASN L  47      24.447  26.715  49.421  1.00 47.44           C  
ATOM    337  CB  ASN L  47      24.624  27.811  50.490  1.00 51.05           C  
ATOM    338  CG  ASN L  47      25.640  28.857  50.050  1.00 65.00           C  
ATOM    339  OD1 ASN L  47      26.311  28.719  49.029  1.00 70.89           O  
ATOM    340  ND2 ASN L  47      25.764  29.944  50.857  1.00  0.00           N  
ATOM    341  C   ASN L  47      23.471  25.770  50.055  1.00 51.52           C  
ATOM    342  O   ASN L  47      23.641  25.419  51.224  1.00 50.66           O  
ATOM    343  N   GLN L  48      22.430  25.320  49.335  1.00 48.65           N  
ATOM    344  CA  GLN L  48      21.480  24.454  49.979  1.00 48.54           C  
ATOM    345  CB  GLN L  48      20.049  24.599  49.434  1.00 49.54           C  
ATOM    346  CG  GLN L  48      19.453  25.989  49.666  1.00 50.18           C  
ATOM    347  CD  GLN L  48      19.328  26.210  51.168  1.00 62.20           C  
ATOM    348  OE1 GLN L  48      19.556  25.301  51.963  1.00  0.00           O  
ATOM    349  NE2 GLN L  48      18.954  27.455  51.569  1.00  0.00           N  
ATOM    350  C   GLN L  48      21.905  23.031  49.792  1.00 54.67           C  
ATOM    351  O   GLN L  48      22.300  22.631  48.696  1.00 53.95           O  
ATOM    352  N   ARG L  49      21.805  22.231  50.881  1.00 53.23           N  
ATOM    353  CA  ARG L  49      22.216  20.853  50.868  0.50 52.42           C  
ATOM    354  CB  ARG L  49      23.209  20.534  52.002  0.50 52.13           C  
ATOM    355  CG  ARG L  49      23.958  19.209  51.843  0.50 57.26           C  
ATOM    356  CD  ARG L  49      24.639  18.733  53.129  0.50 63.08           C  
ATOM    357  NE  ARG L  49      25.423  19.873  53.682  0.50 67.24           N  
ATOM    358  CZ  ARG L  49      24.842  20.715  54.585  0.50 82.17           C  
ATOM    359  NH1 ARG L  49      23.564  20.487  55.006  0.50 71.31           N1+
ATOM    360  NH2 ARG L  49      25.541  21.781  55.076  0.50 66.18           N  
ATOM    361  C   ARG L  49      20.995  19.996  51.084  1.00 57.65           C  
ATOM    362  O   ARG L  49      20.204  20.246  51.994  1.00 60.67           O  
ATOM    363  N   PRO L  50      20.836  18.968  50.282  1.00 53.09           N  
ATOM    364  CA  PRO L  50      19.697  18.094  50.405  1.00 53.01           C  
ATOM    365  CD  PRO L  50      21.385  18.965  48.937  1.00 52.30           C  
ATOM    366  CB  PRO L  50      19.740  17.187  49.176  1.00 52.49           C  
ATOM    367  CG  PRO L  50      20.463  18.043  48.120  1.00 55.34           C  
ATOM    368  C   PRO L  50      19.765  17.356  51.711  1.00 60.30           C  
ATOM    369  O   PRO L  50      20.860  17.200  52.245  1.00 60.26           O  
ATOM    370  N   SER L  51      18.616  16.880  52.233  1.00 59.35           N  
ATOM    371  CA  SER L  51      18.541  16.276  53.538  1.00 61.33           C  
ATOM    372  CB  SER L  51      17.111  15.849  53.915  1.00 66.81           C  
ATOM    373  OG  SER L  51      16.276  16.992  54.025  1.00 79.34           O  
ATOM    374  C   SER L  51      19.411  15.056  53.630  1.00 65.68           C  
ATOM    375  O   SER L  51      19.974  14.772  54.686  1.00 67.79           O  
ATOM    376  N   ASP L  52      19.531  14.295  52.531  1.00 59.89           N  
ATOM    377  CA  ASP L  52      20.280  13.067  52.495  1.00 58.66           C  
ATOM    378  CB  ASP L  52      20.085  12.311  51.168  1.00 59.47           C  
ATOM    379  CG  ASP L  52      18.627  11.882  51.061  0.00 69.90           C  
ATOM    380  OD1 ASP L  52      17.890  12.011  52.074  0.00 71.66           O  
ATOM    381  OD2 ASP L  52      18.233  11.419  49.957  0.00 74.99           O1-
ATOM    382  C   ASP L  52      21.760  13.314  52.629  1.00 59.97           C  
ATOM    383  O   ASP L  52      22.481  12.459  53.140  1.00 58.91           O  
ATOM    384  N   ILE L  53      22.263  14.475  52.158  1.00 54.27           N  
ATOM    385  CA  ILE L  53      23.685  14.722  52.079  1.00 52.49           C  
ATOM    386  CB  ILE L  53      24.025  15.762  51.050  1.00 53.97           C  
ATOM    387  CG1 ILE L  53      23.504  15.321  49.671  1.00 51.70           C  
ATOM    388  CG2 ILE L  53      25.546  15.988  51.074  1.00 53.78           C  
ATOM    389  CD1 ILE L  53      24.091  13.991  49.196  1.00 50.14           C  
ATOM    390  C   ILE L  53      24.269  15.155  53.398  1.00 56.55           C  
ATOM    391  O   ILE L  53      23.690  15.947  54.139  1.00 55.34           O  
ATOM    392  N   PRO L  54      25.437  14.624  53.686  1.00 53.70           N  
ATOM    393  CA  PRO L  54      26.175  14.892  54.900  1.00 55.53           C  
ATOM    394  CD  PRO L  54      25.976  13.497  52.945  1.00 54.19           C  
ATOM    395  CB  PRO L  54      27.302  13.855  54.940  1.00 57.04           C  
ATOM    396  CG  PRO L  54      27.402  13.334  53.494  1.00 59.57           C  
ATOM    397  C   PRO L  54      26.657  16.313  54.973  1.00 59.16           C  
ATOM    398  O   PRO L  54      26.887  16.929  53.935  1.00 56.95           O  
ATOM    399  N   SER L  55      26.848  16.826  56.207  1.00 57.47           N  
ATOM    400  CA  SER L  55      27.190  18.191  56.509  1.00 58.21           C  
ATOM    401  CB  SER L  55      27.211  18.471  58.021  1.00 65.03           C  
ATOM    402  OG  SER L  55      25.920  18.260  58.573  1.00 75.96           O  
ATOM    403  C   SER L  55      28.545  18.562  55.983  1.00 60.42           C  
ATOM    404  O   SER L  55      28.847  19.747  55.850  1.00 61.19           O  
ATOM    405  N   ARG L  56      29.394  17.573  55.650  1.00 55.84           N  
ATOM    406  CA  ARG L  56      30.735  17.838  55.204  1.00 55.52           C  
ATOM    407  CB  ARG L  56      31.561  16.555  54.960  1.00 54.87           C  
ATOM    408  CG  ARG L  56      30.943  15.589  53.945  1.00 62.30           C  
ATOM    409  CD  ARG L  56      31.686  14.255  53.813  1.00 69.67           C  
ATOM    410  NE  ARG L  56      30.796  13.337  53.047  1.00 68.48           N  
ATOM    411  CZ  ARG L  56      31.053  11.996  52.992  1.00 76.50           C  
ATOM    412  NH1 ARG L  56      32.202  11.494  53.528  1.00 61.51           N1+
ATOM    413  NH2 ARG L  56      30.151  11.155  52.407  1.00 65.95           N  
ATOM    414  C   ARG L  56      30.707  18.652  53.940  1.00 57.43           C  
ATOM    415  O   ARG L  56      31.658  19.386  53.667  1.00 57.10           O  
ATOM    416  N   PHE L  57      29.644  18.509  53.115  1.00 51.87           N  
ATOM    417  CA  PHE L  57      29.529  19.240  51.877  1.00 49.86           C  
ATOM    418  CB  PHE L  57      28.603  18.559  50.849  1.00 49.06           C  
ATOM    419  CG  PHE L  57      29.256  17.314  50.350  1.00 49.04           C  
ATOM    420  CD1 PHE L  57      29.060  16.112  50.989  1.00 50.84           C  
ATOM    421  CD2 PHE L  57      30.067  17.350  49.239  1.00 50.25           C  
ATOM    422  CE1 PHE L  57      29.662  14.965  50.527  1.00 52.99           C  
ATOM    423  CE2 PHE L  57      30.670  16.208  48.770  1.00 50.88           C  
ATOM    424  CZ  PHE L  57      30.469  15.011  49.414  1.00 50.61           C  
ATOM    425  C   PHE L  57      28.949  20.601  52.136  1.00 54.54           C  
ATOM    426  O   PHE L  57      27.939  20.746  52.823  1.00 55.71           O  
ATOM    427  N   SER L  58      29.583  21.648  51.561  1.00 49.97           N  
ATOM    428  CA  SER L  58      29.142  23.004  51.754  1.00 50.27           C  
ATOM    429  CB  SER L  58      29.967  23.713  52.841  1.00 55.49           C  
ATOM    430  OG  SER L  58      29.525  25.045  53.029  1.00 65.00           O  
ATOM    431  C   SER L  58      29.346  23.746  50.463  1.00 52.02           C  
ATOM    432  O   SER L  58      30.225  23.396  49.676  1.00 50.29           O  
ATOM    433  N   GLY L  59      28.529  24.799  50.214  1.00 48.92           N  
ATOM    434  CA  GLY L  59      28.657  25.580  49.012  1.00 48.27           C  
ATOM    435  C   GLY L  59      28.618  27.029  49.384  1.00 54.13           C  
ATOM    436  O   GLY L  59      28.009  27.410  50.383  1.00 54.62           O  
ATOM    437  N   SER L  60      29.301  27.882  48.591  1.00 50.86           N  
ATOM    438  CA  SER L  60      29.269  29.290  48.867  1.00 52.35           C  
ATOM    439  CB  SER L  60      30.319  29.739  49.896  1.00 57.13           C  
ATOM    440  OG  SER L  60      30.222  31.139  50.120  1.00 65.63           O  
ATOM    441  C   SER L  60      29.553  30.027  47.598  1.00 55.42           C  
ATOM    442  O   SER L  60      30.557  29.777  46.933  1.00 56.17           O  
ATOM    443  N   LYS L  61      28.665  30.975  47.234  1.00 49.50           N  
ATOM    444  CA  LYS L  61      28.922  31.768  46.075  1.00 48.12           C  
ATOM    445  CB  LYS L  61      27.729  31.943  45.115  1.00 52.99           C  
ATOM    446  CG  LYS L  61      26.643  32.879  45.649  1.00  0.00           C  
ATOM    447  CD  LYS L  61      25.721  33.430  44.560  1.00  0.00           C  
ATOM    448  CE  LYS L  61      24.804  34.553  45.051  1.00  0.00           C  
ATOM    449  NZ  LYS L  61      24.151  35.210  43.898  1.00  0.00           N1+
ATOM    450  C   LYS L  61      29.261  33.134  46.574  1.00 52.53           C  
ATOM    451  O   LYS L  61      28.567  33.694  47.422  1.00 53.58           O  
ATOM    452  N   SER L  62      30.392  33.677  46.093  1.00 49.05           N  
ATOM    453  CA  SER L  62      30.757  35.023  46.407  1.00 51.61           C  
ATOM    454  CB  SER L  62      31.982  35.128  47.332  1.00 57.55           C  
ATOM    455  OG  SER L  62      33.121  34.566  46.696  1.00 70.00           O  
ATOM    456  C   SER L  62      31.128  35.606  45.089  1.00 54.53           C  
ATOM    457  O   SER L  62      31.995  35.053  44.417  1.00 52.63           O  
ATOM    458  N   GLY L  63      30.480  36.729  44.706  1.00 51.32           N  
ATOM    459  CA  GLY L  63      30.658  37.399  43.441  1.00 51.29           C  
ATOM    460  C   GLY L  63      30.781  36.374  42.350  1.00 52.66           C  
ATOM    461  O   GLY L  63      31.863  35.892  42.059  1.00 51.49           O  
ATOM    462  N   SER L  64      29.683  36.123  41.629  1.00 48.34           N  
ATOM    463  CA  SER L  64      29.471  35.111  40.618  1.00 45.99           C  
ATOM    464  CB  SER L  64      29.309  35.700  39.203  1.00 48.19           C  
ATOM    465  OG  SER L  64      30.513  36.329  38.786  1.00 55.25           O  
ATOM    466  C   SER L  64      30.499  33.996  40.547  1.00 49.32           C  
ATOM    467  O   SER L  64      30.795  33.504  39.457  1.00 47.46           O  
ATOM    468  N   THR L  65      30.988  33.476  41.696  1.00 47.02           N  
ATOM    469  CA  THR L  65      31.915  32.372  41.693  1.00 45.22           C  
ATOM    470  CB  THR L  65      33.324  32.766  42.033  1.00 51.65           C  
ATOM    471  OG1 THR L  65      33.796  33.739  41.114  1.00 51.09           O  
ATOM    472  CG2 THR L  65      34.212  31.512  41.979  1.00 50.32           C  
ATOM    473  C   THR L  65      31.452  31.447  42.778  1.00 48.73           C  
ATOM    474  O   THR L  65      31.207  31.886  43.900  1.00 48.83           O  
ATOM    475  N   GLY L  66      31.339  30.134  42.487  1.00 43.99           N  
ATOM    476  CA  GLY L  66      30.852  29.241  43.499  1.00 43.34           C  
ATOM    477  C   GLY L  66      31.976  28.358  43.933  1.00 47.57           C  
ATOM    478  O   GLY L  66      32.828  27.980  43.132  1.00 46.73           O  
ATOM    479  N   THR L  67      32.003  28.016  45.238  1.00 45.04           N  
ATOM    480  CA  THR L  67      33.028  27.142  45.725  1.00 44.20           C  
ATOM    481  CB  THR L  67      34.003  27.814  46.649  1.00 54.78           C  
ATOM    482  OG1 THR L  67      34.632  28.899  45.982  1.00 54.21           O  
ATOM    483  CG2 THR L  67      35.063  26.787  47.080  1.00 52.19           C  
ATOM    484  C   THR L  67      32.363  26.022  46.468  1.00 47.23           C  
ATOM    485  O   THR L  67      31.579  26.242  47.390  1.00 46.82           O  
ATOM    486  N   LEU L  68      32.673  24.776  46.058  1.00 44.40           N  
ATOM    487  CA  LEU L  68      32.164  23.584  46.675  1.00 43.07           C  
ATOM    488  CB  LEU L  68      32.004  22.461  45.625  1.00 40.96           C  
ATOM    489  CG  LEU L  68      31.450  21.092  46.080  1.00 43.93           C  
ATOM    490  CD1 LEU L  68      32.327  20.412  47.130  1.00 43.91           C  
ATOM    491  CD2 LEU L  68      29.979  21.174  46.488  1.00 42.16           C  
ATOM    492  C   LEU L  68      33.237  23.169  47.636  1.00 50.26           C  
ATOM    493  O   LEU L  68      34.389  23.009  47.238  1.00 51.08           O  
ATOM    494  N   THR L  69      32.893  22.998  48.931  1.00 48.67           N  
ATOM    495  CA  THR L  69      33.892  22.639  49.905  1.00 49.98           C  
ATOM    496  CB  THR L  69      34.035  23.652  51.006  1.00 56.87           C  
ATOM    497  OG1 THR L  69      34.396  24.914  50.463  1.00 60.16           O  
ATOM    498  CG2 THR L  69      35.105  23.172  52.001  1.00 53.96           C  
ATOM    499  C   THR L  69      33.499  21.352  50.566  1.00 53.10           C  
ATOM    500  O   THR L  69      32.349  21.170  50.964  1.00 51.20           O  
ATOM    501  N   ILE L  70      34.463  20.414  50.681  1.00 51.37           N  
ATOM    502  CA  ILE L  70      34.223  19.173  51.356  1.00 52.50           C  
ATOM    503  CB  ILE L  70      34.484  17.974  50.489  1.00 53.91           C  
ATOM    504  CG1 ILE L  70      33.610  18.037  49.224  1.00 52.48           C  
ATOM    505  CG2 ILE L  70      34.231  16.711  51.331  1.00 55.14           C  
ATOM    506  CD1 ILE L  70      34.023  17.036  48.145  1.00 54.03           C  
ATOM    507  C   ILE L  70      35.194  19.147  52.490  1.00 60.31           C  
ATOM    508  O   ILE L  70      36.406  19.185  52.281  1.00 59.16           O  
ATOM    509  N   THR L  71      34.681  19.084  53.734  1.00 62.31           N  
ATOM    510  CA  THR L  71      35.572  19.122  54.855  1.00 65.82           C  
ATOM    511  CB  THR L  71      35.151  20.127  55.882  1.00 78.82           C  
ATOM    512  OG1 THR L  71      35.010  21.407  55.286  1.00 83.36           O  
ATOM    513  CG2 THR L  71      36.245  20.189  56.949  1.00 77.13           C  
ATOM    514  C   THR L  71      35.539  17.768  55.497  1.00 73.09           C  
ATOM    515  O   THR L  71      34.474  17.287  55.879  1.00 73.83           O  
ATOM    516  N   GLY L  72      36.722  17.137  55.671  1.00 71.13           N  
ATOM    517  CA  GLY L  72      36.780  15.823  56.255  1.00 71.15           C  
ATOM    518  C   GLY L  72      36.478  14.786  55.211  1.00 73.84           C  
ATOM    519  O   GLY L  72      35.596  13.950  55.392  1.00 73.50           O  
ATOM    520  N   VAL L  73      37.234  14.817  54.092  1.00 68.93           N  
ATOM    521  CA  VAL L  73      37.049  13.955  52.954  1.00 66.61           C  
ATOM    522  CB  VAL L  73      38.027  14.241  51.847  1.00 69.78           C  
ATOM    523  CG1 VAL L  73      37.832  13.210  50.723  1.00 67.66           C  
ATOM    524  CG2 VAL L  73      37.844  15.699  51.395  1.00 69.81           C  
ATOM    525  C   VAL L  73      37.191  12.503  53.312  1.00 70.10           C  
ATOM    526  O   VAL L  73      38.061  12.110  54.089  1.00 71.18           O  
ATOM    527  N   GLN L  74      36.297  11.673  52.725  1.00 64.55           N  
ATOM    528  CA  GLN L  74      36.297  10.245  52.888  1.00 62.92           C  
ATOM    529  CB  GLN L  74      34.979   9.666  53.434  1.00 64.46           C  
ATOM    530  CG  GLN L  74      34.679  10.074  54.880  1.00 86.46           C  
ATOM    531  CD  GLN L  74      33.446   9.311  55.348  1.00111.06           C  
ATOM    532  OE1 GLN L  74      32.409   9.900  55.650  1.00106.04           O  
ATOM    533  NE2 GLN L  74      33.563   7.957  55.415  1.00107.01           N  
ATOM    534  C   GLN L  74      36.519   9.655  51.524  1.00 62.46           C  
ATOM    535  O   GLN L  74      36.467  10.358  50.517  1.00 61.76           O  
ATOM    536  N   ALA L  75      36.785   8.335  51.468  1.00 55.99           N  
ATOM    537  CA  ALA L  75      37.080   7.622  50.252  1.00 53.77           C  
ATOM    538  CB  ALA L  75      37.422   6.143  50.501  1.00 54.62           C  
ATOM    539  C   ALA L  75      35.906   7.662  49.317  1.00 53.42           C  
ATOM    540  O   ALA L  75      36.080   7.733  48.101  1.00 50.65           O  
ATOM    541  N   GLU L  76      34.677   7.618  49.865  1.00 50.62           N  
ATOM    542  CA  GLU L  76      33.446   7.545  49.120  1.00 49.57           C  
ATOM    543  CB  GLU L  76      32.197   7.543  50.018  1.00 51.53           C  
ATOM    544  CG  GLU L  76      32.151   6.404  51.033  1.00 59.50           C  
ATOM    545  CD  GLU L  76      32.818   6.889  52.313  1.00 81.08           C  
ATOM    546  OE1 GLU L  76      32.278   7.843  52.934  1.00 67.71           O  
ATOM    547  OE2 GLU L  76      33.875   6.314  52.685  1.00 75.32           O1-
ATOM    548  C   GLU L  76      33.299   8.757  48.253  1.00 51.72           C  
ATOM    549  O   GLU L  76      32.637   8.707  47.218  1.00 51.03           O  
ATOM    550  N   ASP L  77      33.887   9.885  48.684  1.00 47.67           N  
ATOM    551  CA  ASP L  77      33.776  11.173  48.052  1.00 46.27           C  
ATOM    552  CB  ASP L  77      34.452  12.293  48.864  1.00 47.94           C  
ATOM    553  CG  ASP L  77      33.605  12.538  50.105  1.00 57.69           C  
ATOM    554  OD1 ASP L  77      32.426  12.093  50.109  1.00 58.18           O  
ATOM    555  OD2 ASP L  77      34.119  13.175  51.063  1.00 59.43           O1-
ATOM    556  C   ASP L  77      34.371  11.177  46.671  1.00 49.98           C  
ATOM    557  O   ASP L  77      33.992  12.020  45.859  1.00 49.04           O  
ATOM    558  N   GLU L  78      35.343  10.288  46.370  1.00 45.24           N  
ATOM    559  CA  GLU L  78      35.944  10.309  45.061  1.00 44.40           C  
ATOM    560  CB  GLU L  78      36.963   9.183  44.812  1.00 45.57           C  
ATOM    561  CG  GLU L  78      38.275   9.352  45.582  1.00 58.41           C  
ATOM    562  CD  GLU L  78      39.191   8.196  45.201  1.00 70.55           C  
ATOM    563  OE1 GLU L  78      38.691   7.236  44.557  1.00 56.47           O  
ATOM    564  OE2 GLU L  78      40.401   8.259  45.545  1.00 55.00           O1-
ATOM    565  C   GLU L  78      34.865  10.184  44.031  1.00 46.75           C  
ATOM    566  O   GLU L  78      34.053   9.260  44.071  1.00 45.20           O  
ATOM    567  N   ALA L  79      34.839  11.145  43.080  1.00 42.01           N  
ATOM    568  CA  ALA L  79      33.838  11.160  42.054  1.00 40.16           C  
ATOM    569  CB  ALA L  79      32.407  11.310  42.597  1.00 40.92           C  
ATOM    570  C   ALA L  79      34.101  12.350  41.184  1.00 41.76           C  
ATOM    571  O   ALA L  79      35.066  13.086  41.389  1.00 41.97           O  
ATOM    572  N   VAL L  80      33.255  12.532  40.149  1.00 37.65           N  
ATOM    573  CA  VAL L  80      33.342  13.674  39.291  1.00 37.84           C  
ATOM    574  CB  VAL L  80      33.058  13.362  37.848  1.00 40.29           C  
ATOM    575  CG1 VAL L  80      33.074  14.672  37.041  1.00 39.90           C  
ATOM    576  CG2 VAL L  80      34.081  12.321  37.363  1.00 39.90           C  
ATOM    577  C   VAL L  80      32.268  14.598  39.770  1.00 41.10           C  
ATOM    578  O   VAL L  80      31.131  14.174  39.979  1.00 39.95           O  
ATOM    579  N   TYR L  81      32.606  15.887  39.982  1.00 37.44           N  
ATOM    580  CA  TYR L  81      31.633  16.830  40.452  1.00 35.71           C  
ATOM    581  CB  TYR L  81      32.091  17.659  41.669  1.00 37.54           C  
ATOM    582  CG  TYR L  81      32.196  16.751  42.847  1.00 38.41           C  
ATOM    583  CD1 TYR L  81      33.310  15.962  43.028  1.00 39.13           C  
ATOM    584  CD2 TYR L  81      31.181  16.695  43.776  1.00 39.70           C  
ATOM    585  CE1 TYR L  81      33.408  15.125  44.115  1.00 39.35           C  
ATOM    586  CE2 TYR L  81      31.273  15.860  44.866  1.00 41.05           C  
ATOM    587  CZ  TYR L  81      32.387  15.074  45.035  1.00 45.92           C  
ATOM    588  OH  TYR L  81      32.486  14.214  46.150  1.00 43.51           O  
ATOM    589  C   TYR L  81      31.382  17.794  39.339  1.00 36.55           C  
ATOM    590  O   TYR L  81      32.317  18.357  38.772  1.00 34.55           O  
ATOM    591  N   TYR L  82      30.091  18.002  39.003  1.00 32.52           N  
ATOM    592  CA  TYR L  82      29.715  18.876  37.927  1.00 32.54           C  
ATOM    593  CB  TYR L  82      28.682  18.277  36.951  1.00 32.22           C  
ATOM    594  CG  TYR L  82      29.271  17.189  36.120  1.00 32.74           C  
ATOM    595  CD1 TYR L  82      29.942  17.494  34.958  1.00 34.20           C  
ATOM    596  CD2 TYR L  82      29.138  15.869  36.484  1.00 32.80           C  
ATOM    597  CE1 TYR L  82      30.481  16.501  34.174  1.00 33.19           C  
ATOM    598  CE2 TYR L  82      29.675  14.871  35.703  1.00 33.14           C  
ATOM    599  CZ  TYR L  82      30.347  15.187  34.547  1.00 39.20           C  
ATOM    600  OH  TYR L  82      30.897  14.164  33.745  1.00 36.64           O  
ATOM    601  C   TYR L  82      29.010  20.061  38.514  1.00 35.50           C  
ATOM    602  O   TYR L  82      28.124  19.914  39.355  1.00 32.96           O  
ATOM    603  N   CYS L  83      29.401  21.280  38.082  1.00 34.08           N  
ATOM    604  CA  CYS L  83      28.706  22.449  38.535  1.00 35.56           C  
ATOM    605  CB  CYS L  83      29.598  23.691  38.798  1.00 37.99           C  
ATOM    606  SG  CYS L  83      30.585  24.248  37.373  1.00 42.31           S  
ATOM    607  C   CYS L  83      27.683  22.778  37.492  1.00 37.70           C  
ATOM    608  O   CYS L  83      27.856  22.468  36.312  1.00 35.82           O  
ATOM    609  N   GLY L  84      26.559  23.387  37.916  1.00 34.36           N  
ATOM    610  CA  GLY L  84      25.517  23.699  36.984  1.00 33.20           C  
ATOM    611  C   GLY L  84      24.949  25.032  37.360  1.00 37.12           C  
ATOM    612  O   GLY L  84      24.897  25.395  38.534  1.00 37.31           O  
ATOM    613  N   GLY L  85      24.484  25.801  36.355  1.00 32.09           N  
ATOM    614  CA  GLY L  85      23.932  27.090  36.645  1.00 32.39           C  
ATOM    615  C   GLY L  85      23.161  27.537  35.450  1.00 36.00           C  
ATOM    616  O   GLY L  85      23.159  26.873  34.413  1.00 36.29           O  
ATOM    617  N   TRP L  86      22.470  28.686  35.589  1.00 33.88           N  
ATOM    618  CA  TRP L  86      21.685  29.239  34.525  1.00 32.63           C  
ATOM    619  CB  TRP L  86      20.586  30.167  35.082  1.00 33.09           C  
ATOM    620  CG  TRP L  86      19.618  30.770  34.093  1.00 33.02           C  
ATOM    621  CD2 TRP L  86      18.420  30.113  33.652  1.00 34.67           C  
ATOM    622  CD1 TRP L  86      19.642  31.985  33.474  1.00 33.05           C  
ATOM    623  NE1 TRP L  86      18.535  32.124  32.669  1.00  0.00           N  
ATOM    624  CE2 TRP L  86      17.773  30.979  32.772  1.00 36.19           C  
ATOM    625  CE3 TRP L  86      17.899  28.889  33.961  1.00  0.00           C  
ATOM    626  CZ2 TRP L  86      16.591  30.633  32.184  1.00  0.00           C  
ATOM    627  CZ3 TRP L  86      16.708  28.541  33.364  1.00  0.00           C  
ATOM    628  CH2 TRP L  86      16.068  29.397  32.493  1.00  0.00           C  
ATOM    629  C   TRP L  86      22.615  30.026  33.656  1.00 39.29           C  
ATOM    630  O   TRP L  86      23.371  30.866  34.144  1.00 40.40           O  
ATOM    631  N   GLY L  87      22.605  29.759  32.335  1.00 36.72           N  
ATOM    632  CA  GLY L  87      23.437  30.532  31.465  1.00 37.62           C  
ATOM    633  C   GLY L  87      22.659  31.758  31.280  1.00 43.66           C  
ATOM    634  O   GLY L  87      21.442  31.684  31.434  1.00 42.33           O  
ATOM    635  N   SER L  88      23.331  32.891  30.974  1.00 44.31           N  
ATOM    636  CA  SER L  88      22.604  34.094  30.717  1.00 47.14           C  
ATOM    637  CB  SER L  88      23.479  35.253  30.212  1.00  0.00           C  
ATOM    638  OG  SER L  88      24.410  35.632  31.214  1.00  0.00           O  
ATOM    639  C   SER L  88      21.682  33.696  29.621  1.00 55.82           C  
ATOM    640  O   SER L  88      22.076  33.524  28.469  1.00 57.47           O  
ATOM    641  N   SER L  89      20.407  33.561  30.007  1.00 55.02           N  
ATOM    642  CA  SER L  89      19.329  33.055  29.221  1.00 57.01           C  
ATOM    643  CB  SER L  89      18.951  33.954  28.026  1.00 63.11           C  
ATOM    644  OG  SER L  89      19.971  33.940  27.039  1.00 76.46           O  
ATOM    645  C   SER L  89      19.522  31.624  28.696  1.00 60.53           C  
ATOM    646  O   SER L  89      19.130  31.368  27.559  1.00 61.22           O  
ATOM    647  N   VAL L  90      20.086  30.646  29.476  1.00 55.14           N  
ATOM    648  CA  VAL L  90      20.230  29.251  29.036  1.00 54.26           C  
ATOM    649  CB  VAL L  90      21.403  28.997  28.120  1.00 54.46           C  
ATOM    650  CG1 VAL L  90      21.222  29.774  26.806  1.00  0.00           C  
ATOM    651  CG2 VAL L  90      22.697  29.339  28.874  1.00  0.00           C  
ATOM    652  C   VAL L  90      20.427  28.295  30.245  1.00 55.69           C  
ATOM    653  O   VAL L  90      20.338  28.757  31.374  1.00 56.19           O  
ATOM    654  N   GLY L  91      20.635  26.933  30.067  1.00 32.10           N  
ATOM    655  CA  GLY L  91      20.982  25.994  31.150  1.00 31.79           C  
ATOM    656  C   GLY L  91      22.375  25.493  30.823  1.00 34.06           C  
ATOM    657  O   GLY L  91      22.629  25.098  29.687  1.00 33.39           O  
ATOM    658  N   MET L  92      23.328  25.478  31.794  1.00 31.85           N  
ATOM    659  CA  MET L  92      24.665  25.062  31.433  1.00 33.03           C  
ATOM    660  CB  MET L  92      25.576  26.214  30.974  1.00 38.16           C  
ATOM    661  CG  MET L  92      25.861  27.273  32.040  1.00  0.00           C  
ATOM    662  SD  MET L  92      26.941  28.616  31.462  1.00  0.00           S  
ATOM    663  CE  MET L  92      26.847  29.580  32.997  1.00  0.00           C  
ATOM    664  C   MET L  92      25.349  24.345  32.561  1.00 35.77           C  
ATOM    665  O   MET L  92      24.992  24.501  33.728  1.00 34.29           O  
ATOM    666  N   PHE L  93      26.364  23.517  32.210  1.00 30.83           N  
ATOM    667  CA  PHE L  93      27.117  22.759  33.175  1.00 29.62           C  
ATOM    668  CB  PHE L  93      26.848  21.241  33.134  1.00 29.97           C  
ATOM    669  CG  PHE L  93      25.443  20.962  33.554  1.00 29.65           C  
ATOM    670  CD1 PHE L  93      24.417  21.003  32.639  1.00 29.38           C  
ATOM    671  CD2 PHE L  93      25.152  20.648  34.863  1.00 30.91           C  
ATOM    672  CE1 PHE L  93      23.122  20.741  33.023  1.00 30.13           C  
ATOM    673  CE2 PHE L  93      23.859  20.386  35.253  1.00 32.29           C  
ATOM    674  CZ  PHE L  93      22.840  20.432  34.332  1.00 29.89           C  
ATOM    675  C   PHE L  93      28.577  22.915  32.871  1.00 34.19           C  
ATOM    676  O   PHE L  93      28.966  23.222  31.745  1.00 33.13           O  
ATOM    677  N   GLY L  94      29.427  22.712  33.901  1.00 31.20           N  
ATOM    678  CA  GLY L  94      30.852  22.765  33.735  1.00 32.43           C  
ATOM    679  C   GLY L  94      31.289  21.430  33.207  1.00 36.91           C  
ATOM    680  O   GLY L  94      30.498  20.494  33.116  1.00 33.50           O  
ATOM    681  N   ALA L  95      32.583  21.326  32.849  1.00 37.06           N  
ATOM    682  CA  ALA L  95      33.213  20.155  32.294  1.00 36.99           C  
ATOM    683  CB  ALA L  95      34.668  20.414  31.865  1.00 38.93           C  
ATOM    684  C   ALA L  95      33.227  19.036  33.294  1.00 40.15           C  
ATOM    685  O   ALA L  95      33.192  17.867  32.914  1.00 39.08           O  
ATOM    686  N   GLY L  96      33.337  19.356  34.596  1.00 36.58           N  
ATOM    687  CA  GLY L  96      33.375  18.334  35.610  1.00 35.55           C  
ATOM    688  C   GLY L  96      34.749  18.313  36.217  1.00 39.03           C  
ATOM    689  O   GLY L  96      35.750  18.477  35.521  1.00 39.11           O  
ATOM    690  N   THR L  97      34.813  18.102  37.552  1.00 35.78           N  
ATOM    691  CA  THR L  97      36.061  18.064  38.264  1.00 37.12           C  
ATOM    692  CB  THR L  97      36.121  19.060  39.390  1.00 42.25           C  
ATOM    693  OG1 THR L  97      35.921  20.374  38.890  1.00 44.93           O  
ATOM    694  CG2 THR L  97      37.488  18.960  40.086  1.00 41.17           C  
ATOM    695  C   THR L  97      36.204  16.704  38.878  1.00 40.36           C  
ATOM    696  O   THR L  97      35.301  16.221  39.557  1.00 38.88           O  
ATOM    697  N   THR L  98      37.368  16.055  38.672  1.00 38.78           N  
ATOM    698  CA  THR L  98      37.555  14.734  39.204  1.00 37.92           C  
ATOM    699  CB  THR L  98      38.337  13.830  38.295  1.00 43.76           C  
ATOM    700  OG1 THR L  98      37.679  13.714  37.043  1.00 40.92           O  
ATOM    701  CG2 THR L  98      38.459  12.445  38.953  1.00 40.39           C  
ATOM    702  C   THR L  98      38.311  14.858  40.487  1.00 42.94           C  
ATOM    703  O   THR L  98      39.397  15.434  40.536  1.00 43.37           O  
ATOM    704  N   LEU L  99      37.727  14.313  41.571  1.00 40.27           N  
ATOM    705  CA  LEU L  99      38.334  14.377  42.868  1.00 42.17           C  
ATOM    706  CB  LEU L  99      37.314  14.624  43.995  1.00 43.19           C  
ATOM    707  CG  LEU L  99      37.919  14.642  45.413  1.00 49.12           C  
ATOM    708  CD1 LEU L  99      38.934  15.782  45.587  1.00 50.88           C  
ATOM    709  CD2 LEU L  99      36.812  14.663  46.479  1.00 53.34           C  
ATOM    710  C   LEU L  99      38.999  13.069  43.147  1.00 46.29           C  
ATOM    711  O   LEU L  99      38.372  12.011  43.097  1.00 44.10           O  
ATOM    712  N   THR L 100      40.311  13.118  43.448  1.00 45.00           N  
ATOM    713  CA  THR L 100      41.028  11.920  43.766  0.50 45.37           C  
ATOM    714  CB  THR L 100      42.263  11.720  42.937  0.50 57.57           C  
ATOM    715  OG1 THR L 100      43.140  12.825  43.089  0.50 58.30           O  
ATOM    716  CG2 THR L 100      41.856  11.553  41.463  0.50 55.27           C  
ATOM    717  C   THR L 100      41.450  12.014  45.196  1.00 50.46           C  
ATOM    718  O   THR L 100      41.976  13.035  45.638  1.00 50.45           O  
ATOM    719  N   VAL L 101      41.204  10.935  45.965  1.00 48.61           N  
ATOM    720  CA  VAL L 101      41.604  10.913  47.340  1.00 50.20           C  
ATOM    721  CB  VAL L 101      40.680  10.127  48.226  1.00 54.26           C  
ATOM    722  CG1 VAL L 101      41.260  10.097  49.650  1.00 55.50           C  
ATOM    723  CG2 VAL L 101      39.279  10.757  48.141  1.00 54.03           C  
ATOM    724  C   VAL L 101      42.943  10.250  47.352  1.00 54.60           C  
ATOM    725  O   VAL L 101      43.100   9.133  46.862  1.00 51.64           O  
ATOM    726  N   LEU L 102      43.944  10.953  47.914  1.00 54.01           N  
ATOM    727  CA  LEU L 102      45.311  10.512  47.935  1.00 54.59           C  
ATOM    728  CB  LEU L 102      46.302  11.660  48.191  1.00 57.22           C  
ATOM    729  CG  LEU L 102      46.283  12.750  47.100  1.00 62.41           C  
ATOM    730  CD1 LEU L 102      47.293  13.867  47.410  1.00 64.79           C  
ATOM    731  CD2 LEU L 102      46.482  12.149  45.698  1.00 64.13           C  
ATOM    732  C   LEU L 102      45.504   9.507  49.025  1.00 55.81           C  
ATOM    733  O   LEU L 102      44.660   9.343  49.904  1.00 54.02           O  
ATOM    734  N   GLY L 103      46.634   8.776  48.962  1.00 52.29           N  
ATOM    735  CA  GLY L 103      46.941   7.808  49.971  1.00 52.38           C  
ATOM    736  C   GLY L 103      46.526   6.444  49.443  1.00 53.67           C  
ATOM    737  O   GLY L 103      46.559   5.472  50.243  1.00 54.23           O  
ATOM    738  OXT GLY L 103      46.174   6.353  48.236  1.00  0.00           O1-
TER     739      GLY L 103 
ATOM    740  N   ALA H 104      11.114   8.586  48.305  1.00 54.51           N1+
ATOM    741  CA  ALA H 104      10.066   9.623  48.206  1.00 53.68           C  
ATOM    742  CB  ALA H 104      10.479  10.863  49.017  1.00 55.99           C  
ATOM    743  C   ALA H 104       9.894  10.026  46.777  1.00 53.17           C  
ATOM    744  O   ALA H 104       9.072   9.463  46.055  1.00 51.20           O  
ATOM    745  N   VAL H 105      10.680  11.027  46.335  1.00 48.42           N  
ATOM    746  CA  VAL H 105      10.574  11.495  44.985  1.00 45.36           C  
ATOM    747  CB  VAL H 105      11.167  12.862  44.788  1.00 49.57           C  
ATOM    748  CG1 VAL H 105      11.111  13.223  43.295  1.00 48.36           C  
ATOM    749  CG2 VAL H 105      10.420  13.851  45.699  1.00 50.67           C  
ATOM    750  C   VAL H 105      11.306  10.554  44.084  1.00 43.99           C  
ATOM    751  O   VAL H 105      12.447  10.182  44.352  1.00 43.90           O  
ATOM    752  N   THR H 106      10.648  10.132  42.982  1.00 37.98           N  
ATOM    753  CA  THR H 106      11.304   9.274  42.039  1.00 35.97           C  
ATOM    754  CB  THR H 106      10.885   7.834  42.130  1.00 46.42           C  
ATOM    755  OG1 THR H 106       9.509   7.704  41.808  1.00 49.43           O  
ATOM    756  CG2 THR H 106      11.144   7.329  43.559  1.00 41.55           C  
ATOM    757  C   THR H 106      10.969   9.745  40.654  1.00 35.40           C  
ATOM    758  O   THR H 106       9.838  10.143  40.377  1.00 34.06           O  
ATOM    759  N   LEU H 107      11.975   9.734  39.753  1.00 32.66           N  
ATOM    760  CA  LEU H 107      11.791  10.063  38.364  1.00 32.24           C  
ATOM    761  CB  LEU H 107      12.678  11.218  37.859  1.00 32.28           C  
ATOM    762  CG  LEU H 107      12.302  12.615  38.401  1.00 38.19           C  
ATOM    763  CD1 LEU H 107      10.925  13.067  37.894  1.00 39.15           C  
ATOM    764  CD2 LEU H 107      12.421  12.692  39.926  1.00 37.72           C  
ATOM    765  C   LEU H 107      12.191   8.831  37.611  1.00 36.27           C  
ATOM    766  O   LEU H 107      13.294   8.317  37.803  1.00 35.83           O  
ATOM    767  N   ASP H 108      11.300   8.317  36.738  1.00 33.84           N  
ATOM    768  CA  ASP H 108      11.577   7.084  36.053  1.00 32.27           C  
ATOM    769  CB  ASP H 108      10.580   5.981  36.459  1.00 34.92           C  
ATOM    770  CG  ASP H 108      11.052   4.628  35.952  1.00 43.44           C  
ATOM    771  OD1 ASP H 108      11.547   4.562  34.795  1.00 42.43           O  
ATOM    772  OD2 ASP H 108      10.925   3.638  36.720  1.00 53.28           O1-
ATOM    773  C   ASP H 108      11.451   7.301  34.572  1.00 31.80           C  
ATOM    774  O   ASP H 108      10.345   7.459  34.057  1.00 30.18           O  
ATOM    775  N   GLU H 109      12.590   7.321  33.843  1.00 28.26           N  
ATOM    776  CA  GLU H 109      12.540   7.532  32.420  1.00 28.47           C  
ATOM    777  CB  GLU H 109      13.654   8.449  31.875  1.00 29.56           C  
ATOM    778  CG  GLU H 109      15.054   8.151  32.410  1.00 37.64           C  
ATOM    779  CD  GLU H 109      15.220   8.899  33.728  1.00 42.35           C  
ATOM    780  OE1 GLU H 109      15.345  10.152  33.686  1.00 28.33           O  
ATOM    781  OE2 GLU H 109      15.220   8.228  34.794  1.00 36.29           O1-
ATOM    782  C   GLU H 109      12.495   6.240  31.654  1.00 32.85           C  
ATOM    783  O   GLU H 109      13.016   5.214  32.094  1.00 32.01           O  
ATOM    784  N   SER H 110      11.835   6.278  30.472  1.00 29.20           N  
ATOM    785  CA  SER H 110      11.678   5.142  29.601  1.00 29.38           C  
ATOM    786  CB  SER H 110      10.324   4.427  29.764  1.00 33.26           C  
ATOM    787  OG  SER H 110      10.168   3.950  31.090  1.00 37.70           O  
ATOM    788  C   SER H 110      11.684   5.659  28.189  1.00 32.49           C  
ATOM    789  O   SER H 110      11.625   6.867  27.966  1.00 29.38           O  
ATOM    790  N   GLY H 111      11.738   4.740  27.197  1.00 28.72           N  
ATOM    791  CA  GLY H 111      11.682   5.121  25.808  1.00 29.18           C  
ATOM    792  C   GLY H 111      13.043   5.162  25.167  1.00 35.48           C  
ATOM    793  O   GLY H 111      13.171   5.613  24.029  1.00 37.38           O  
ATOM    794  N   GLY H 112      14.094   4.673  25.853  1.00 31.07           N  
ATOM    795  CA  GLY H 112      15.421   4.733  25.293  1.00 31.69           C  
ATOM    796  C   GLY H 112      15.677   3.523  24.444  1.00 36.21           C  
ATOM    797  O   GLY H 112      14.750   2.884  23.948  1.00 38.13           O  
ATOM    798  N   GLY H 113      16.972   3.184  24.254  1.00 28.83           N  
ATOM    799  CA  GLY H 113      17.328   2.042  23.458  1.00 27.08           C  
ATOM    800  C   GLY H 113      17.835   2.489  22.118  1.00 29.26           C  
ATOM    801  O   GLY H 113      18.121   3.665  21.897  1.00 26.67           O  
ATOM    802  N   LEU H 114      17.984   1.518  21.192  1.00 27.29           N  
ATOM    803  CA  LEU H 114      18.518   1.770  19.883  1.00 28.53           C  
ATOM    804  CB  LEU H 114      18.755   0.475  19.085  1.00 28.95           C  
ATOM    805  CG  LEU H 114      19.326   0.690  17.673  1.00 34.19           C  
ATOM    806  CD1 LEU H 114      20.735   1.300  17.732  1.00 33.50           C  
ATOM    807  CD2 LEU H 114      19.276  -0.608  16.847  1.00 36.14           C  
ATOM    808  C   LEU H 114      17.537   2.617  19.127  1.00 30.01           C  
ATOM    809  O   LEU H 114      16.331   2.389  19.193  1.00 29.89           O  
ATOM    810  N   GLN H 115      18.049   3.632  18.391  1.00 24.79           N  
ATOM    811  CA  GLN H 115      17.213   4.536  17.645  1.00 23.93           C  
ATOM    812  CB  GLN H 115      17.192   5.954  18.242  1.00 22.95           C  
ATOM    813  CG  GLN H 115      16.815   5.993  19.725  1.00 28.06           C  
ATOM    814  CD  GLN H 115      15.378   5.522  19.885  1.00 37.67           C  
ATOM    815  OE1 GLN H 115      14.597   5.527  18.935  1.00 39.76           O  
ATOM    816  NE2 GLN H 115      15.017   5.102  21.127  1.00 32.98           N  
ATOM    817  C   GLN H 115      17.796   4.673  16.268  1.00 30.00           C  
ATOM    818  O   GLN H 115      19.003   4.519  16.080  1.00 29.54           O  
ATOM    819  N   THR H 116      16.943   4.970  15.263  1.00 27.80           N  
ATOM    820  CA  THR H 116      17.394   5.098  13.901  1.00 29.31           C  
ATOM    821  CB  THR H 116      16.318   4.889  12.878  1.00 40.62           C  
ATOM    822  OG1 THR H 116      15.277   5.838  13.061  1.00 39.92           O  
ATOM    823  CG2 THR H 116      15.772   3.463  13.006  1.00 39.21           C  
ATOM    824  C   THR H 116      17.921   6.475  13.665  1.00 31.29           C  
ATOM    825  O   THR H 116      17.350   7.469  14.112  1.00 30.36           O  
ATOM    826  N   PRO H 117      19.007   6.550  12.942  1.00 29.27           N  
ATOM    827  CA  PRO H 117      19.546   7.840  12.629  1.00 29.03           C  
ATOM    828  CD  PRO H 117      20.054   5.547  13.066  1.00 30.39           C  
ATOM    829  CB  PRO H 117      20.955   7.593  12.101  1.00 31.07           C  
ATOM    830  CG  PRO H 117      21.377   6.298  12.823  1.00 35.36           C  
ATOM    831  C   PRO H 117      18.634   8.561  11.694  1.00 31.72           C  
ATOM    832  O   PRO H 117      18.100   7.940  10.776  1.00 31.00           O  
ATOM    833  N   GLY H 118      18.439   9.873  11.923  1.00 28.54           N  
ATOM    834  CA  GLY H 118      17.600  10.669  11.081  1.00 29.04           C  
ATOM    835  C   GLY H 118      16.182  10.443  11.502  1.00 35.35           C  
ATOM    836  O   GLY H 118      15.268  11.087  10.992  1.00 37.08           O  
ATOM    837  N   GLY H 119      15.971   9.532  12.470  1.00 31.75           N  
ATOM    838  CA  GLY H 119      14.643   9.189  12.896  1.00 30.95           C  
ATOM    839  C   GLY H 119      14.290   9.994  14.106  1.00 33.88           C  
ATOM    840  O   GLY H 119      14.837  11.073  14.329  1.00 32.74           O  
ATOM    841  N   ALA H 120      13.341   9.478  14.921  1.00 30.88           N  
ATOM    842  CA  ALA H 120      12.907  10.210  16.077  1.00 30.19           C  
ATOM    843  CB  ALA H 120      11.558  10.921  15.881  1.00  0.00           C  
ATOM    844  C   ALA H 120      12.749   9.289  17.253  1.00 33.79           C  
ATOM    845  O   ALA H 120      12.633   8.072  17.105  1.00 33.47           O  
ATOM    846  N   LEU H 121      12.777   9.871  18.473  1.00 29.25           N  
ATOM    847  CA  LEU H 121      12.604   9.104  19.674  1.00 27.86           C  
ATOM    848  CB  LEU H 121      13.928   8.804  20.414  1.00 28.06           C  
ATOM    849  CG  LEU H 121      14.763  10.034  20.841  1.00 32.57           C  
ATOM    850  CD1 LEU H 121      14.100  10.831  21.978  1.00 32.62           C  
ATOM    851  CD2 LEU H 121      16.204   9.622  21.184  1.00 36.33           C  
ATOM    852  C   LEU H 121      11.693   9.858  20.594  1.00 30.28           C  
ATOM    853  O   LEU H 121      11.511  11.066  20.449  1.00 28.48           O  
ATOM    854  N   SER H 122      11.065   9.142  21.551  1.00 26.96           N  
ATOM    855  CA  SER H 122      10.205   9.773  22.511  1.00 26.71           C  
ATOM    856  CB  SER H 122       8.720   9.459  22.276  1.00 31.85           C  
ATOM    857  OG  SER H 122       7.921  10.108  23.251  1.00 43.21           O  
ATOM    858  C   SER H 122      10.569   9.220  23.857  1.00 29.98           C  
ATOM    859  O   SER H 122      10.501   8.013  24.078  1.00 29.97           O  
ATOM    860  N   LEU H 123      10.962  10.102  24.799  1.00 25.32           N  
ATOM    861  CA  LEU H 123      11.326   9.654  26.114  1.00 25.59           C  
ATOM    862  CB  LEU H 123      12.679  10.201  26.604  1.00 25.53           C  
ATOM    863  CG  LEU H 123      13.883   9.736  25.761  1.00 29.62           C  
ATOM    864  CD1 LEU H 123      15.197  10.319  26.304  1.00 29.42           C  
ATOM    865  CD2 LEU H 123      13.921   8.204  25.624  1.00 30.38           C  
ATOM    866  C   LEU H 123      10.278  10.143  27.060  1.00 31.62           C  
ATOM    867  O   LEU H 123       9.749  11.242  26.898  1.00 30.66           O  
ATOM    868  N   VAL H 124       9.936   9.318  28.070  1.00 29.38           N  
ATOM    869  CA  VAL H 124       8.928   9.705  29.015  1.00 29.86           C  
ATOM    870  CB  VAL H 124       7.717   8.820  28.974  1.00 36.14           C  
ATOM    871  CG1 VAL H 124       6.763   9.238  30.105  1.00 36.70           C  
ATOM    872  CG2 VAL H 124       7.096   8.897  27.569  1.00 36.83           C  
ATOM    873  C   VAL H 124       9.497   9.579  30.392  1.00 33.68           C  
ATOM    874  O   VAL H 124      10.158   8.595  30.719  1.00 32.34           O  
ATOM    875  N   CYS H 125       9.247  10.599  31.234  1.00 31.50           N  
ATOM    876  CA  CYS H 125       9.681  10.615  32.601  1.00 31.86           C  
ATOM    877  CB  CYS H 125      10.432  11.918  32.947  1.00 34.04           C  
ATOM    878  SG  CYS H 125      10.737  12.186  34.719  1.00 40.01           S  
ATOM    879  C   CYS H 125       8.438  10.548  33.437  1.00 33.49           C  
ATOM    880  O   CYS H 125       7.594  11.440  33.378  1.00 34.44           O  
ATOM    881  N   LYS H 126       8.291   9.465  34.227  1.00 30.22           N  
ATOM    882  CA  LYS H 126       7.155   9.302  35.092  1.00 29.55           C  
ATOM    883  CB  LYS H 126       6.751   7.825  35.263  1.00 32.10           C  
ATOM    884  CG  LYS H 126       5.658   7.580  36.306  1.00 35.21           C  
ATOM    885  CD  LYS H 126       4.287   8.148  35.939  1.00 32.72           C  
ATOM    886  CE  LYS H 126       3.201   7.795  36.959  1.00 44.29           C  
ATOM    887  NZ  LYS H 126       3.518   8.401  38.271  1.00 49.49           N1+
ATOM    888  C   LYS H 126       7.577   9.801  36.434  1.00 34.34           C  
ATOM    889  O   LYS H 126       8.535   9.294  37.013  1.00 34.34           O  
ATOM    890  N   ALA H 127       6.861  10.808  36.973  1.00 31.55           N  
ATOM    891  CA  ALA H 127       7.263  11.377  38.227  1.00 32.08           C  
ATOM    892  CB  ALA H 127       7.291  12.915  38.219  1.00 33.21           C  
ATOM    893  C   ALA H 127       6.300  10.964  39.290  1.00 36.78           C  
ATOM    894  O   ALA H 127       5.094  10.893  39.061  1.00 38.01           O  
ATOM    895  N   SER H 128       6.828  10.656  40.493  1.00 32.54           N  
ATOM    896  CA  SER H 128       5.961  10.288  41.573  1.00 34.02           C  
ATOM    897  CB  SER H 128       5.720   8.773  41.690  1.00 36.78           C  
ATOM    898  OG  SER H 128       6.930   8.104  42.007  1.00 50.31           O  
ATOM    899  C   SER H 128       6.582  10.750  42.853  1.00 40.68           C  
ATOM    900  O   SER H 128       7.772  11.057  42.909  1.00 39.42           O  
ATOM    901  N   GLY H 129       5.761  10.827  43.920  1.00 38.57           N  
ATOM    902  CA  GLY H 129       6.250  11.201  45.214  1.00 40.29           C  
ATOM    903  C   GLY H 129       6.124  12.681  45.410  1.00 43.19           C  
ATOM    904  O   GLY H 129       6.504  13.188  46.465  1.00 44.28           O  
ATOM    905  N   PHE H 130       5.617  13.420  44.401  1.00 39.77           N  
ATOM    906  CA  PHE H 130       5.433  14.836  44.569  1.00 38.03           C  
ATOM    907  CB  PHE H 130       6.725  15.666  44.412  1.00 38.61           C  
ATOM    908  CG  PHE H 130       7.258  15.576  43.018  1.00 37.90           C  
ATOM    909  CD1 PHE H 130       8.114  14.560  42.659  1.00 38.88           C  
ATOM    910  CD2 PHE H 130       6.911  16.510  42.068  1.00 38.38           C  
ATOM    911  CE1 PHE H 130       8.611  14.476  41.379  1.00 40.71           C  
ATOM    912  CE2 PHE H 130       7.407  16.432  40.786  1.00 38.00           C  
ATOM    913  CZ  PHE H 130       8.260  15.412  40.439  1.00 37.56           C  
ATOM    914  C   PHE H 130       4.431  15.303  43.557  1.00 39.40           C  
ATOM    915  O   PHE H 130       4.058  14.557  42.651  1.00 38.47           O  
ATOM    916  N   THR H 131       3.956  16.561  43.699  1.00 35.81           N  
ATOM    917  CA  THR H 131       2.991  17.099  42.778  1.00 35.51           C  
ATOM    918  CB  THR H 131       2.093  18.133  43.394  1.00 46.72           C  
ATOM    919  OG1 THR H 131       1.395  17.578  44.499  1.00 51.13           O  
ATOM    920  CG2 THR H 131       1.093  18.619  42.330  1.00 48.43           C  
ATOM    921  C   THR H 131       3.760  17.760  41.676  1.00 38.90           C  
ATOM    922  O   THR H 131       4.423  18.777  41.868  1.00 38.26           O  
ATOM    923  N   PHE H 132       3.640  17.185  40.469  1.00 34.43           N  
ATOM    924  CA  PHE H 132       4.357  17.557  39.275  1.00 33.54           C  
ATOM    925  CB  PHE H 132       3.983  16.589  38.135  1.00 32.41           C  
ATOM    926  CG  PHE H 132       4.685  16.934  36.871  1.00 35.07           C  
ATOM    927  CD1 PHE H 132       6.053  16.841  36.771  1.00 35.01           C  
ATOM    928  CD2 PHE H 132       3.958  17.301  35.763  1.00 34.34           C  
ATOM    929  CE1 PHE H 132       6.686  17.149  35.592  1.00  0.00           C  
ATOM    930  CE2 PHE H 132       4.584  17.607  34.581  1.00  0.00           C  
ATOM    931  CZ  PHE H 132       5.951  17.535  34.495  1.00  0.00           C  
ATOM    932  C   PHE H 132       4.056  18.974  38.858  1.00 36.06           C  
ATOM    933  O   PHE H 132       4.954  19.708  38.446  1.00 34.86           O  
ATOM    934  N   SER H 133       2.786  19.406  38.966  1.00 34.19           N  
ATOM    935  CA  SER H 133       2.359  20.696  38.491  1.00 35.56           C  
ATOM    936  CB  SER H 133       0.862  20.929  38.749  1.00 39.99           C  
ATOM    937  OG  SER H 133       0.105  19.843  38.240  1.00 44.74           O  
ATOM    938  C   SER H 133       3.068  21.797  39.219  1.00 40.54           C  
ATOM    939  O   SER H 133       3.184  22.906  38.701  1.00 40.60           O  
ATOM    940  N   SER H 134       3.522  21.536  40.458  1.00 37.92           N  
ATOM    941  CA  SER H 134       4.174  22.537  41.258  1.00 38.23           C  
ATOM    942  CB  SER H 134       4.305  22.122  42.734  1.00 41.95           C  
ATOM    943  OG  SER H 134       3.017  21.991  43.318  1.00 47.79           O  
ATOM    944  C   SER H 134       5.561  22.833  40.759  1.00 40.49           C  
ATOM    945  O   SER H 134       6.156  23.826  41.178  1.00 41.12           O  
ATOM    946  N   TYR H 135       6.137  22.006  39.862  1.00 34.40           N  
ATOM    947  CA  TYR H 135       7.520  22.267  39.538  1.00 33.18           C  
ATOM    948  CB  TYR H 135       8.457  21.135  39.997  1.00 33.87           C  
ATOM    949  CG  TYR H 135       8.323  20.978  41.474  1.00 36.31           C  
ATOM    950  CD1 TYR H 135       7.291  20.233  41.999  1.00 37.98           C  
ATOM    951  CD2 TYR H 135       9.226  21.561  42.333  1.00 37.32           C  
ATOM    952  CE1 TYR H 135       7.155  20.078  43.358  1.00 38.26           C  
ATOM    953  CE2 TYR H 135       9.095  21.408  43.695  1.00 39.30           C  
ATOM    954  CZ  TYR H 135       8.058  20.667  44.209  1.00 45.75           C  
ATOM    955  OH  TYR H 135       7.921  20.507  45.604  1.00 51.80           O  
ATOM    956  C   TYR H 135       7.785  22.428  38.061  1.00 33.15           C  
ATOM    957  O   TYR H 135       7.060  21.935  37.197  1.00 32.58           O  
ATOM    958  N   ALA H 136       8.863  23.183  37.747  1.00 29.13           N  
ATOM    959  CA  ALA H 136       9.352  23.306  36.395  1.00 28.47           C  
ATOM    960  CB  ALA H 136      10.321  24.484  36.185  1.00 30.12           C  
ATOM    961  C   ALA H 136      10.133  22.040  36.237  1.00 31.73           C  
ATOM    962  O   ALA H 136      10.358  21.372  37.238  1.00 32.64           O  
ATOM    963  N   MET H 137      10.536  21.640  35.012  1.00 28.14           N  
ATOM    964  CA  MET H 137      11.227  20.392  34.858  1.00 26.09           C  
ATOM    965  CB  MET H 137      10.302  19.206  34.524  1.00 26.91           C  
ATOM    966  CG  MET H 137       9.346  18.838  35.662  1.00 30.32           C  
ATOM    967  SD  MET H 137      10.153  18.184  37.158  1.00 33.87           S  
ATOM    968  CE  MET H 137      10.417  16.508  36.510  1.00 29.81           C  
ATOM    969  C   MET H 137      12.207  20.519  33.735  1.00 29.69           C  
ATOM    970  O   MET H 137      12.080  21.409  32.891  1.00 28.59           O  
ATOM    971  N   GLY H 138      13.226  19.624  33.715  1.00 26.87           N  
ATOM    972  CA  GLY H 138      14.185  19.667  32.647  1.00 25.67           C  
ATOM    973  C   GLY H 138      14.741  18.301  32.366  1.00 27.48           C  
ATOM    974  O   GLY H 138      14.545  17.346  33.116  1.00 26.41           O  
ATOM    975  N   TRP H 139      15.456  18.199  31.228  1.00 26.61           N  
ATOM    976  CA  TRP H 139      16.106  16.989  30.790  1.00 26.32           C  
ATOM    977  CB  TRP H 139      15.598  16.445  29.442  1.00 24.75           C  
ATOM    978  CG  TRP H 139      14.237  15.795  29.503  1.00 26.12           C  
ATOM    979  CD2 TRP H 139      14.036  14.384  29.688  1.00 25.71           C  
ATOM    980  CD1 TRP H 139      12.997  16.352  29.395  1.00 28.99           C  
ATOM    981  NE1 TRP H 139      12.034  15.375  29.500  1.00 29.19           N  
ATOM    982  CE2 TRP H 139      12.661  14.159  29.680  1.00 29.86           C  
ATOM    983  CE3 TRP H 139      14.927  13.360  29.847  1.00 26.62           C  
ATOM    984  CZ2 TRP H 139      12.153  12.900  29.833  1.00 28.72           C  
ATOM    985  CZ3 TRP H 139      14.411  12.093  30.003  1.00 27.24           C  
ATOM    986  CH2 TRP H 139      13.050  11.867  29.997  1.00 27.81           C  
ATOM    987  C   TRP H 139      17.558  17.322  30.615  1.00 29.21           C  
ATOM    988  O   TRP H 139      17.913  18.417  30.178  1.00 29.27           O  
ATOM    989  N   VAL H 140      18.437  16.372  30.992  1.00 25.00           N  
ATOM    990  CA  VAL H 140      19.858  16.539  30.862  1.00 25.26           C  
ATOM    991  CB  VAL H 140      20.547  16.722  32.187  1.00 28.62           C  
ATOM    992  CG1 VAL H 140      22.063  16.823  31.956  1.00 28.37           C  
ATOM    993  CG2 VAL H 140      19.942  17.950  32.892  1.00 28.79           C  
ATOM    994  C   VAL H 140      20.370  15.276  30.252  1.00 27.67           C  
ATOM    995  O   VAL H 140      19.766  14.221  30.429  1.00 28.17           O  
ATOM    996  N   ARG H 141      21.482  15.348  29.489  1.00 24.72           N  
ATOM    997  CA  ARG H 141      21.980  14.132  28.905  1.00 23.55           C  
ATOM    998  CB  ARG H 141      21.603  13.940  27.425  1.00 22.60           C  
ATOM    999  CG  ARG H 141      22.176  14.995  26.478  1.00 24.72           C  
ATOM   1000  CD  ARG H 141      21.771  14.761  25.021  1.00 26.94           C  
ATOM   1001  NE  ARG H 141      22.471  15.769  24.178  1.00 27.08           N  
ATOM   1002  CZ  ARG H 141      22.118  15.925  22.869  1.00 34.55           C  
ATOM   1003  NH1 ARG H 141      21.086  15.197  22.351  1.00 25.33           N1+
ATOM   1004  NH2 ARG H 141      22.794  16.808  22.077  1.00 26.93           N  
ATOM   1005  C   ARG H 141      23.476  14.113  28.994  1.00 27.98           C  
ATOM   1006  O   ARG H 141      24.105  15.136  29.263  1.00 28.48           O  
ATOM   1007  N   GLN H 142      24.084  12.913  28.834  1.00 26.14           N  
ATOM   1008  CA  GLN H 142      25.517  12.846  28.806  1.00 26.06           C  
ATOM   1009  CB  GLN H 142      26.199  12.536  30.149  1.00 27.32           C  
ATOM   1010  CG  GLN H 142      25.951  11.139  30.701  1.00 28.65           C  
ATOM   1011  CD  GLN H 142      26.779  11.032  31.974  1.00 34.93           C  
ATOM   1012  OE1 GLN H 142      26.569  10.134  32.785  1.00 33.84           O  
ATOM   1013  NE2 GLN H 142      27.745  11.973  32.161  1.00 31.94           N  
ATOM   1014  C   GLN H 142      25.941  11.803  27.818  1.00 29.45           C  
ATOM   1015  O   GLN H 142      25.568  10.634  27.920  1.00 27.27           O  
ATOM   1016  N   ALA H 143      26.755  12.229  26.829  1.00 27.75           N  
ATOM   1017  CA  ALA H 143      27.271  11.377  25.793  1.00 29.25           C  
ATOM   1018  CB  ALA H 143      27.814  12.148  24.578  1.00 30.62           C  
ATOM   1019  C   ALA H 143      28.391  10.576  26.377  1.00 38.04           C  
ATOM   1020  O   ALA H 143      28.923  10.915  27.431  1.00 35.52           O  
ATOM   1021  N   PRO H 144      28.765   9.508  25.725  1.00 39.23           N  
ATOM   1022  CA  PRO H 144      29.798   8.679  26.275  1.00 40.70           C  
ATOM   1023  CD  PRO H 144      27.844   8.753  24.890  1.00 40.75           C  
ATOM   1024  CB  PRO H 144      29.820   7.422  25.409  1.00 42.64           C  
ATOM   1025  CG  PRO H 144      28.361   7.303  24.920  1.00 45.46           C  
ATOM   1026  C   PRO H 144      31.102   9.403  26.386  1.00 46.38           C  
ATOM   1027  O   PRO H 144      31.535  10.015  25.411  1.00 48.05           O  
ATOM   1028  N   GLY H 145      31.742   9.335  27.571  1.00 43.33           N  
ATOM   1029  CA  GLY H 145      33.026   9.938  27.785  1.00 43.38           C  
ATOM   1030  C   GLY H 145      32.892  11.431  27.856  1.00 46.60           C  
ATOM   1031  O   GLY H 145      33.878  12.146  27.685  1.00 48.05           O  
ATOM   1032  N   LYS H 146      31.676  11.948  28.119  1.00 39.51           N  
ATOM   1033  CA  LYS H 146      31.502  13.375  28.148  1.00 37.48           C  
ATOM   1034  CB  LYS H 146      30.709  13.904  26.941  1.00 39.71           C  
ATOM   1035  CG  LYS H 146      31.540  13.895  25.655  1.00 55.54           C  
ATOM   1036  CD  LYS H 146      30.716  13.984  24.370  1.00 75.20           C  
ATOM   1037  CE  LYS H 146      30.573  12.634  23.663  1.00 95.26           C  
ATOM   1038  NZ  LYS H 146      29.764  12.784  22.432  1.00109.07           N1+
ATOM   1039  C   LYS H 146      30.787  13.767  29.407  1.00 36.65           C  
ATOM   1040  O   LYS H 146      30.439  12.920  30.229  1.00 33.84           O  
ATOM   1041  N   GLY H 147      30.592  15.092  29.600  1.00 33.31           N  
ATOM   1042  CA  GLY H 147      29.962  15.613  30.784  1.00 33.18           C  
ATOM   1043  C   GLY H 147      28.487  15.782  30.561  1.00 35.96           C  
ATOM   1044  O   GLY H 147      27.940  15.370  29.541  1.00 34.32           O  
ATOM   1045  N   LEU H 148      27.816  16.414  31.548  1.00 32.78           N  
ATOM   1046  CA  LEU H 148      26.401  16.663  31.532  1.00 31.26           C  
ATOM   1047  CB  LEU H 148      25.859  17.089  32.907  1.00 31.67           C  
ATOM   1048  CG  LEU H 148      26.057  16.027  34.005  1.00 34.91           C  
ATOM   1049  CD1 LEU H 148      25.500  16.504  35.354  1.00 34.92           C  
ATOM   1050  CD2 LEU H 148      25.483  14.667  33.578  1.00 33.92           C  
ATOM   1051  C   LEU H 148      26.122  17.788  30.581  1.00 33.80           C  
ATOM   1052  O   LEU H 148      26.890  18.748  30.497  1.00 33.91           O  
ATOM   1053  N   GLU H 149      25.005  17.680  29.826  1.00 29.57           N  
ATOM   1054  CA  GLU H 149      24.589  18.715  28.918  1.00 29.21           C  
ATOM   1055  CB  GLU H 149      24.722  18.354  27.429  1.00 29.70           C  
ATOM   1056  CG  GLU H 149      24.268  19.498  26.518  1.00 34.45           C  
ATOM   1057  CD  GLU H 149      24.064  18.970  25.105  1.00 51.91           C  
ATOM   1058  OE1 GLU H 149      24.405  17.784  24.851  1.00 46.11           O  
ATOM   1059  OE2 GLU H 149      23.553  19.754  24.261  1.00 61.45           O1-
ATOM   1060  C   GLU H 149      23.121  18.931  29.148  1.00 30.18           C  
ATOM   1061  O   GLU H 149      22.357  17.974  29.255  1.00 28.73           O  
ATOM   1062  N   TRP H 150      22.683  20.203  29.220  1.00 27.36           N  
ATOM   1063  CA  TRP H 150      21.300  20.505  29.476  1.00 27.54           C  
ATOM   1064  CB  TRP H 150      21.154  21.925  30.057  1.00 27.38           C  
ATOM   1065  CG  TRP H 150      19.763  22.375  30.424  1.00 28.25           C  
ATOM   1066  CD2 TRP H 150      18.905  23.119  29.546  1.00 27.51           C  
ATOM   1067  CD1 TRP H 150      19.081  22.220  31.595  1.00 30.92           C  
ATOM   1068  NE1 TRP H 150      17.850  22.828  31.504  1.00 30.40           N  
ATOM   1069  CE2 TRP H 150      17.729  23.385  30.248  1.00 31.11           C  
ATOM   1070  CE3 TRP H 150      19.086  23.550  28.265  1.00 28.48           C  
ATOM   1071  CZ2 TRP H 150      16.710  24.089  29.672  1.00 30.16           C  
ATOM   1072  CZ3 TRP H 150      18.055  24.253  27.685  1.00 29.62           C  
ATOM   1073  CH2 TRP H 150      16.889  24.519  28.376  1.00 29.70           C  
ATOM   1074  C   TRP H 150      20.550  20.431  28.177  1.00 31.56           C  
ATOM   1075  O   TRP H 150      20.952  21.069  27.210  1.00 32.23           O  
ATOM   1076  N   VAL H 151      19.518  19.555  28.091  1.00 27.17           N  
ATOM   1077  CA  VAL H 151      18.723  19.358  26.899  1.00 26.03           C  
ATOM   1078  CB  VAL H 151      18.187  17.960  26.819  1.00 28.85           C  
ATOM   1079  CG1 VAL H 151      17.327  17.829  25.551  1.00 28.24           C  
ATOM   1080  CG2 VAL H 151      19.380  16.989  26.871  1.00 28.14           C  
ATOM   1081  C   VAL H 151      17.556  20.293  26.691  1.00 27.57           C  
ATOM   1082  O   VAL H 151      17.448  20.938  25.645  1.00 25.84           O  
ATOM   1083  N   ALA H 152      16.642  20.385  27.690  1.00 24.34           N  
ATOM   1084  CA  ALA H 152      15.426  21.143  27.514  1.00 24.46           C  
ATOM   1085  CB  ALA H 152      14.385  20.429  26.634  1.00 24.54           C  
ATOM   1086  C   ALA H 152      14.788  21.349  28.858  1.00 28.25           C  
ATOM   1087  O   ALA H 152      15.134  20.678  29.828  1.00 26.45           O  
ATOM   1088  N   GLY H 153      13.829  22.301  28.943  1.00 25.69           N  
ATOM   1089  CA  GLY H 153      13.148  22.572  30.181  1.00 23.27           C  
ATOM   1090  C   GLY H 153      11.775  23.106  29.875  1.00 28.93           C  
ATOM   1091  O   GLY H 153      11.534  23.629  28.789  1.00 28.60           O  
ATOM   1092  N   ILE H 154      10.839  22.977  30.848  1.00 27.38           N  
ATOM   1093  CA  ILE H 154       9.472  23.414  30.689  1.00 27.62           C  
ATOM   1094  CB  ILE H 154       8.524  22.288  30.372  1.00 29.82           C  
ATOM   1095  CG1 ILE H 154       8.521  21.253  31.504  1.00 30.62           C  
ATOM   1096  CG2 ILE H 154       8.887  21.682  29.019  1.00 27.84           C  
ATOM   1097  CD1 ILE H 154       7.574  20.085  31.233  1.00 35.30           C  
ATOM   1098  C   ILE H 154       8.955  24.008  31.978  1.00 31.59           C  
ATOM   1099  O   ILE H 154       9.402  23.633  33.061  1.00 30.60           O  
ATOM   1100  N   SER H 155       7.969  24.936  31.871  1.00 28.66           N  
ATOM   1101  CA  SER H 155       7.318  25.594  32.987  1.00 29.61           C  
ATOM   1102  CB  SER H 155       6.495  26.822  32.567  1.00 38.08           C  
ATOM   1103  OG  SER H 155       5.890  27.415  33.705  1.00  0.00           O  
ATOM   1104  C   SER H 155       6.373  24.619  33.655  1.00 34.05           C  
ATOM   1105  O   SER H 155       6.105  23.559  33.098  1.00 32.45           O  
ATOM   1106  N   ASP H 156       5.830  24.989  34.852  1.00 32.27           N  
ATOM   1107  CA  ASP H 156       5.073  24.148  35.778  1.00 33.84           C  
ATOM   1108  CB  ASP H 156       4.606  24.907  37.029  1.00 37.76           C  
ATOM   1109  CG  ASP H 156       5.799  25.224  37.907  1.00  0.00           C  
ATOM   1110  OD1 ASP H 156       6.954  24.977  37.468  1.00  0.00           O  
ATOM   1111  OD2 ASP H 156       5.560  25.713  39.042  1.00  0.00           O1-
ATOM   1112  C   ASP H 156       3.817  23.487  35.287  1.00 40.23           C  
ATOM   1113  O   ASP H 156       3.832  22.306  34.965  1.00 39.45           O  
ATOM   1114  N   ASP H 157       2.656  24.191  35.218  1.00  0.00           N  
ATOM   1115  CA  ASP H 157       1.587  23.544  34.496  1.00  0.00           C  
ATOM   1116  CB  ASP H 157       0.294  24.372  34.437  1.00  0.00           C  
ATOM   1117  CG  ASP H 157      -0.740  23.576  33.653  1.00  0.00           C  
ATOM   1118  OD1 ASP H 157      -0.354  22.917  32.650  1.00  0.00           O  
ATOM   1119  OD2 ASP H 157      -1.934  23.614  34.050  1.00  0.00           O1-
ATOM   1120  C   ASP H 157       2.276  23.672  33.222  1.00  0.00           C  
ATOM   1121  O   ASP H 157       2.432  22.773  32.398  1.00  0.00           O  
ATOM   1122  N   GLY H 158       2.741  24.915  33.171  1.00 39.25           N  
ATOM   1123  CA  GLY H 158       3.824  25.430  32.458  1.00 39.88           C  
ATOM   1124  C   GLY H 158       4.048  24.859  31.132  1.00 45.18           C  
ATOM   1125  O   GLY H 158       5.165  24.822  30.637  1.00 46.55           O  
ATOM   1126  N   ASP H 159       3.014  24.428  30.453  1.00 38.96           N  
ATOM   1127  CA  ASP H 159       3.324  24.044  29.119  1.00 37.43           C  
ATOM   1128  CB  ASP H 159       2.114  23.434  28.389  1.00  0.00           C  
ATOM   1129  CG  ASP H 159       2.592  22.795  27.091  1.00  0.00           C  
ATOM   1130  OD1 ASP H 159       3.822  22.832  26.824  1.00  0.00           O  
ATOM   1131  OD2 ASP H 159       1.726  22.258  26.349  1.00  0.00           O1-
ATOM   1132  C   ASP H 159       3.711  25.315  28.385  1.00 39.36           C  
ATOM   1133  O   ASP H 159       4.309  25.275  27.313  1.00 38.82           O  
ATOM   1134  N   SER H 160       3.366  26.485  28.964  1.00 36.62           N  
ATOM   1135  CA  SER H 160       3.535  27.786  28.379  1.00 35.16           C  
ATOM   1136  CB  SER H 160       3.129  28.921  29.334  1.00  0.00           C  
ATOM   1137  OG  SER H 160       4.021  28.970  30.437  1.00  0.00           O  
ATOM   1138  C   SER H 160       4.941  28.083  27.927  1.00 39.17           C  
ATOM   1139  O   SER H 160       5.117  28.589  26.819  1.00 39.79           O  
ATOM   1140  N   TYR H 161       5.983  27.802  28.739  1.00 34.26           N  
ATOM   1141  CA  TYR H 161       7.309  28.190  28.319  1.00 34.43           C  
ATOM   1142  CB  TYR H 161       7.975  29.168  29.304  1.00 40.01           C  
ATOM   1143  CG  TYR H 161       9.348  29.476  28.815  1.00  0.00           C  
ATOM   1144  CD1 TYR H 161       9.541  30.369  27.786  1.00  0.00           C  
ATOM   1145  CD2 TYR H 161      10.441  28.882  29.400  1.00  0.00           C  
ATOM   1146  CE1 TYR H 161      10.810  30.654  27.341  1.00  0.00           C  
ATOM   1147  CE2 TYR H 161      11.712  29.163  28.958  1.00  0.00           C  
ATOM   1148  CZ  TYR H 161      11.897  30.050  27.926  1.00  0.00           C  
ATOM   1149  OH  TYR H 161      13.199  30.344  27.469  1.00  0.00           O  
ATOM   1150  C   TYR H 161       8.196  26.983  28.221  1.00 35.78           C  
ATOM   1151  O   TYR H 161       8.187  26.123  29.100  1.00 34.10           O  
ATOM   1152  N   ILE H 162       8.991  26.900  27.125  1.00 33.73           N  
ATOM   1153  CA  ILE H 162       9.885  25.796  26.897  1.00 33.24           C  
ATOM   1154  CB  ILE H 162       9.417  24.875  25.806  1.00 36.76           C  
ATOM   1155  CG1 ILE H 162       9.363  25.621  24.461  1.00  0.00           C  
ATOM   1156  CG2 ILE H 162       8.068  24.277  26.236  1.00 31.89           C  
ATOM   1157  CD1 ILE H 162       9.184  24.697  23.256  1.00  0.00           C  
ATOM   1158  C   ILE H 162      11.211  26.344  26.460  1.00 36.60           C  
ATOM   1159  O   ILE H 162      11.279  27.406  25.840  1.00 35.75           O  
ATOM   1160  N   SER H 163      12.311  25.633  26.797  1.00 32.19           N  
ATOM   1161  CA  SER H 163      13.622  26.054  26.386  1.00 31.91           C  
ATOM   1162  CB  SER H 163      14.423  26.739  27.506  1.00  0.00           C  
ATOM   1163  OG  SER H 163      15.702  27.125  27.023  1.00  0.00           O  
ATOM   1164  C   SER H 163      14.400  24.841  25.973  1.00 34.23           C  
ATOM   1165  O   SER H 163      14.119  23.730  26.414  1.00 30.48           O  
ATOM   1166  N   TYR H 164      15.412  25.030  25.102  1.00 31.05           N  
ATOM   1167  CA  TYR H 164      16.124  23.893  24.563  1.00 30.09           C  
ATOM   1168  CB  TYR H 164      15.655  23.494  23.152  1.00 31.33           C  
ATOM   1169  CG  TYR H 164      14.218  23.101  23.200  1.00 30.42           C  
ATOM   1170  CD1 TYR H 164      13.842  21.841  23.605  1.00 31.05           C  
ATOM   1171  CD2 TYR H 164      13.242  23.994  22.825  1.00 31.17           C  
ATOM   1172  CE1 TYR H 164      12.515  21.481  23.642  1.00 30.39           C  
ATOM   1173  CE2 TYR H 164      11.913  23.643  22.861  1.00 31.67           C  
ATOM   1174  CZ  TYR H 164      11.548  22.384  23.270  1.00 34.07           C  
ATOM   1175  OH  TYR H 164      10.186  22.021  23.307  1.00 32.19           O  
ATOM   1176  C   TYR H 164      17.579  24.244  24.413  1.00 34.70           C  
ATOM   1177  O   TYR H 164      17.924  25.382  24.099  1.00 34.30           O  
ATOM   1178  N   ALA H 165      18.468  23.245  24.604  1.00 30.90           N  
ATOM   1179  CA  ALA H 165      19.882  23.416  24.402  1.00 30.72           C  
ATOM   1180  CB  ALA H 165      20.715  22.175  24.730  1.00  0.00           C  
ATOM   1181  C   ALA H 165      20.118  23.672  22.948  1.00 34.17           C  
ATOM   1182  O   ALA H 165      19.305  23.317  22.098  1.00 32.16           O  
ATOM   1183  N   THR H 166      21.269  24.291  22.634  1.00 33.45           N  
ATOM   1184  CA  THR H 166      21.624  24.651  21.288  1.00 34.99           C  
ATOM   1185  CB  THR H 166      22.932  25.381  21.212  1.00 38.92           C  
ATOM   1186  OG1 THR H 166      22.879  26.568  21.990  1.00  0.00           O  
ATOM   1187  CG2 THR H 166      23.218  25.725  19.740  1.00  0.00           C  
ATOM   1188  C   THR H 166      21.746  23.426  20.427  1.00 38.58           C  
ATOM   1189  O   THR H 166      21.406  23.461  19.246  1.00 37.36           O  
ATOM   1190  N   ALA H 167      22.248  22.309  20.986  1.00 34.23           N  
ATOM   1191  CA  ALA H 167      22.510  21.125  20.204  1.00 34.27           C  
ATOM   1192  CB  ALA H 167      23.161  20.003  21.030  1.00 34.12           C  
ATOM   1193  C   ALA H 167      21.252  20.559  19.597  1.00 37.45           C  
ATOM   1194  O   ALA H 167      21.288  20.038  18.482  1.00 36.52           O  
ATOM   1195  N   VAL H 168      20.154  20.535  20.378  1.00 33.08           N  
ATOM   1196  CA  VAL H 168      18.828  20.041  20.065  1.00 31.46           C  
ATOM   1197  CB  VAL H 168      18.139  19.457  21.263  1.00 32.80           C  
ATOM   1198  CG1 VAL H 168      18.959  18.246  21.741  1.00 31.46           C  
ATOM   1199  CG2 VAL H 168      17.962  20.553  22.326  1.00 32.33           C  
ATOM   1200  C   VAL H 168      17.865  21.024  19.428  1.00 35.18           C  
ATOM   1201  O   VAL H 168      16.794  20.616  18.983  1.00 33.22           O  
ATOM   1202  N   LYS H 169      18.188  22.328  19.355  1.00 36.80           N  
ATOM   1203  CA  LYS H 169      17.211  23.382  19.174  1.00 38.33           C  
ATOM   1204  CB  LYS H 169      17.901  24.727  18.890  1.00 42.88           C  
ATOM   1205  CG  LYS H 169      17.024  25.948  19.159  1.00 56.28           C  
ATOM   1206  CD  LYS H 169      17.823  27.251  19.220  1.00 70.99           C  
ATOM   1207  CE  LYS H 169      19.030  27.185  20.161  1.00 75.69           C  
ATOM   1208  NZ  LYS H 169      18.586  26.931  21.549  1.00 78.79           N1+
ATOM   1209  C   LYS H 169      16.140  23.180  18.124  1.00 40.77           C  
ATOM   1210  O   LYS H 169      14.964  23.314  18.428  1.00 41.23           O  
ATOM   1211  N   GLY H 170      16.420  22.894  16.858  1.00 37.29           N  
ATOM   1212  CA  GLY H 170      15.305  22.784  15.945  1.00 37.80           C  
ATOM   1213  C   GLY H 170      14.497  21.530  16.152  1.00 40.21           C  
ATOM   1214  O   GLY H 170      13.307  21.485  15.845  1.00 40.85           O  
ATOM   1215  N   ARG H 171      15.197  20.454  16.549  1.00 34.14           N  
ATOM   1216  CA  ARG H 171      14.793  19.075  16.664  1.00 33.03           C  
ATOM   1217  CB  ARG H 171      16.019  18.163  16.607  1.00 30.42           C  
ATOM   1218  CG  ARG H 171      16.796  18.375  15.309  1.00 37.06           C  
ATOM   1219  CD  ARG H 171      18.035  17.496  15.198  1.00 36.31           C  
ATOM   1220  NE  ARG H 171      18.958  17.904  16.291  1.00 31.93           N  
ATOM   1221  CZ  ARG H 171      19.413  16.960  17.165  1.00 37.87           C  
ATOM   1222  NH1 ARG H 171      18.966  15.675  17.062  1.00 33.83           N1+
ATOM   1223  NH2 ARG H 171      20.305  17.300  18.141  1.00 33.91           N  
ATOM   1224  C   ARG H 171      13.947  18.639  17.839  1.00 35.74           C  
ATOM   1225  O   ARG H 171      13.258  17.625  17.724  1.00 34.47           O  
ATOM   1226  N   ALA H 172      13.999  19.315  19.007  1.00 32.88           N  
ATOM   1227  CA  ALA H 172      13.381  18.753  20.183  1.00 31.52           C  
ATOM   1228  CB  ALA H 172      14.304  18.779  21.413  1.00 32.21           C  
ATOM   1229  C   ALA H 172      12.101  19.417  20.592  1.00 35.53           C  
ATOM   1230  O   ALA H 172      11.864  20.593  20.317  1.00 35.03           O  
ATOM   1231  N   THR H 173      11.219  18.616  21.247  1.00 30.12           N  
ATOM   1232  CA  THR H 173       9.988  19.113  21.786  1.00 29.27           C  
ATOM   1233  CB  THR H 173       8.782  18.663  21.014  1.00 39.06           C  
ATOM   1234  OG1 THR H 173       8.878  19.097  19.665  1.00 44.55           O  
ATOM   1235  CG2 THR H 173       7.523  19.255  21.668  1.00 34.79           C  
ATOM   1236  C   THR H 173       9.867  18.563  23.177  1.00 29.58           C  
ATOM   1237  O   THR H 173       9.911  17.351  23.378  1.00 28.89           O  
ATOM   1238  N   ILE H 174       9.713  19.455  24.177  1.00 26.47           N  
ATOM   1239  CA  ILE H 174       9.544  19.061  25.547  1.00 26.87           C  
ATOM   1240  CB  ILE H 174      10.437  19.796  26.502  1.00 30.24           C  
ATOM   1241  CG1 ILE H 174      10.307  19.207  27.917  1.00 30.96           C  
ATOM   1242  CG2 ILE H 174      10.135  21.298  26.383  1.00 28.94           C  
ATOM   1243  CD1 ILE H 174      11.385  19.691  28.886  1.00 31.69           C  
ATOM   1244  C   ILE H 174       8.125  19.375  25.878  1.00 30.82           C  
ATOM   1245  O   ILE H 174       7.609  20.429  25.508  1.00 29.29           O  
ATOM   1246  N   SER H 175       7.428  18.425  26.528  1.00 28.87           N  
ATOM   1247  CA  SER H 175       6.064  18.687  26.878  1.00 27.74           C  
ATOM   1248  CB  SER H 175       5.060  18.142  25.847  1.00 30.53           C  
ATOM   1249  OG  SER H 175       5.196  16.734  25.725  1.00 29.58           O  
ATOM   1250  C   SER H 175       5.798  18.015  28.180  1.00 29.44           C  
ATOM   1251  O   SER H 175       6.618  17.238  28.662  1.00 28.77           O  
ATOM   1252  N   ARG H 176       4.646  18.324  28.806  1.00 25.17           N  
ATOM   1253  CA  ARG H 176       4.359  17.704  30.066  1.00 26.12           C  
ATOM   1254  CB  ARG H 176       4.765  18.527  31.301  1.00 26.23           C  
ATOM   1255  CG  ARG H 176       4.064  19.883  31.412  1.00 30.63           C  
ATOM   1256  CD  ARG H 176       4.145  20.490  32.815  1.00 33.55           C  
ATOM   1257  NE  ARG H 176       5.536  20.958  33.050  1.00 33.31           N  
ATOM   1258  CZ  ARG H 176       6.112  20.849  34.283  1.00 37.88           C  
ATOM   1259  NH1 ARG H 176       5.453  20.236  35.311  1.00 32.53           N1+
ATOM   1260  NH2 ARG H 176       7.367  21.340  34.491  1.00 30.89           N  
ATOM   1261  C   ARG H 176       2.883  17.481  30.162  1.00 33.40           C  
ATOM   1262  O   ARG H 176       2.084  18.129  29.487  1.00 33.12           O  
ATOM   1263  N   ASP H 177       2.490  16.494  30.988  1.00 32.99           N  
ATOM   1264  CA  ASP H 177       1.104  16.237  31.245  1.00 33.39           C  
ATOM   1265  CB  ASP H 177       0.609  14.914  30.637  1.00 34.41           C  
ATOM   1266  CG  ASP H 177      -0.912  14.903  30.692  1.00 44.23           C  
ATOM   1267  OD1 ASP H 177      -1.480  15.496  31.647  1.00 38.93           O  
ATOM   1268  OD2 ASP H 177      -1.531  14.306  29.770  1.00 52.74           O1-
ATOM   1269  C   ASP H 177       1.006  16.139  32.733  1.00 36.52           C  
ATOM   1270  O   ASP H 177       1.320  15.104  33.318  1.00 36.86           O  
ATOM   1271  N   ASN H 178       0.565  17.233  33.379  1.00 34.44           N  
ATOM   1272  CA  ASN H 178       0.507  17.296  34.810  1.00 36.27           C  
ATOM   1273  CB  ASN H 178       0.051  18.673  35.312  1.00 38.56           C  
ATOM   1274  CG  ASN H 178       1.141  19.669  34.935  1.00 47.13           C  
ATOM   1275  OD1 ASN H 178       2.326  19.429  35.162  1.00 37.93           O  
ATOM   1276  ND2 ASN H 178       0.731  20.814  34.330  1.00 37.52           N  
ATOM   1277  C   ASN H 178      -0.447  16.263  35.328  1.00 43.08           C  
ATOM   1278  O   ASN H 178      -0.201  15.651  36.367  1.00 43.60           O  
ATOM   1279  N   GLY H 179      -1.572  16.041  34.622  1.00 40.17           N  
ATOM   1280  CA  GLY H 179      -2.555  15.092  35.078  1.00 41.00           C  
ATOM   1281  C   GLY H 179      -1.968  13.708  35.109  1.00 43.87           C  
ATOM   1282  O   GLY H 179      -2.252  12.923  36.015  1.00 44.14           O  
ATOM   1283  N   GLN H 180      -1.187  13.365  34.068  1.00 39.30           N  
ATOM   1284  CA  GLN H 180      -0.516  12.107  33.874  1.00 38.08           C  
ATOM   1285  CB  GLN H 180      -0.038  11.903  32.427  1.00 38.79           C  
ATOM   1286  CG  GLN H 180      -1.200  11.795  31.439  1.00 43.24           C  
ATOM   1287  CD  GLN H 180      -2.036  10.589  31.843  1.00 52.51           C  
ATOM   1288  OE1 GLN H 180      -1.527   9.474  31.954  1.00 45.64           O  
ATOM   1289  NE2 GLN H 180      -3.354  10.818  32.082  1.00 44.21           N  
ATOM   1290  C   GLN H 180       0.669  11.965  34.788  1.00 38.07           C  
ATOM   1291  O   GLN H 180       1.089  10.850  35.092  1.00 38.46           O  
ATOM   1292  N   SER H 181       1.243  13.097  35.245  1.00 31.80           N  
ATOM   1293  CA  SER H 181       2.451  13.120  36.031  1.00 31.48           C  
ATOM   1294  CB  SER H 181       2.395  12.244  37.296  1.00 38.96           C  
ATOM   1295  OG  SER H 181       1.489  12.799  38.238  1.00 52.36           O  
ATOM   1296  C   SER H 181       3.610  12.655  35.201  1.00 32.54           C  
ATOM   1297  O   SER H 181       4.478  11.920  35.675  1.00 33.18           O  
ATOM   1298  N   THR H 182       3.655  13.090  33.923  1.00 29.61           N  
ATOM   1299  CA  THR H 182       4.746  12.719  33.065  1.00 27.42           C  
ATOM   1300  CB  THR H 182       4.344  11.766  31.978  1.00 33.33           C  
ATOM   1301  OG1 THR H 182       3.354  12.358  31.149  1.00 29.55           O  
ATOM   1302  CG2 THR H 182       3.797  10.480  32.620  1.00 34.76           C  
ATOM   1303  C   THR H 182       5.316  13.938  32.391  1.00 29.76           C  
ATOM   1304  O   THR H 182       4.638  14.955  32.232  1.00 29.56           O  
ATOM   1305  N   VAL H 183       6.617  13.849  32.008  1.00 26.87           N  
ATOM   1306  CA  VAL H 183       7.324  14.859  31.261  1.00 25.81           C  
ATOM   1307  CB  VAL H 183       8.542  15.397  31.956  1.00 29.34           C  
ATOM   1308  CG1 VAL H 183       9.200  16.450  31.049  1.00 29.07           C  
ATOM   1309  CG2 VAL H 183       8.131  15.928  33.333  1.00 29.80           C  
ATOM   1310  C   VAL H 183       7.822  14.112  30.058  1.00 29.49           C  
ATOM   1311  O   VAL H 183       8.301  12.986  30.186  1.00 30.08           O  
ATOM   1312  N   ARG H 184       7.724  14.712  28.854  1.00 26.47           N  
ATOM   1313  CA  ARG H 184       8.085  13.994  27.665  1.00 25.92           C  
ATOM   1314  CB  ARG H 184       6.870  13.788  26.741  1.00 29.71           C  
ATOM   1315  CG  ARG H 184       7.156  13.058  25.426  1.00 33.18           C  
ATOM   1316  CD  ARG H 184       5.922  12.962  24.524  1.00 40.72           C  
ATOM   1317  NE  ARG H 184       6.326  12.286  23.261  1.00 38.04           N  
ATOM   1318  CZ  ARG H 184       5.382  11.921  22.344  1.00 58.45           C  
ATOM   1319  NH1 ARG H 184       4.065  12.184  22.581  1.00 50.37           N1+
ATOM   1320  NH2 ARG H 184       5.756  11.292  21.192  1.00 45.30           N  
ATOM   1321  C   ARG H 184       9.107  14.764  26.889  1.00 27.64           C  
ATOM   1322  O   ARG H 184       9.056  15.991  26.811  1.00 28.24           O  
ATOM   1323  N   LEU H 185      10.082  14.039  26.297  1.00 24.64           N  
ATOM   1324  CA  LEU H 185      11.083  14.657  25.475  1.00 25.95           C  
ATOM   1325  CB  LEU H 185      12.506  14.522  26.048  1.00 25.46           C  
ATOM   1326  CG  LEU H 185      13.596  15.173  25.174  1.00 30.10           C  
ATOM   1327  CD1 LEU H 185      13.409  16.696  25.089  1.00 29.77           C  
ATOM   1328  CD2 LEU H 185      15.003  14.770  25.642  1.00 31.48           C  
ATOM   1329  C   LEU H 185      11.084  13.952  24.146  1.00 29.36           C  
ATOM   1330  O   LEU H 185      11.348  12.751  24.061  1.00 28.00           O  
ATOM   1331  N   GLN H 186      10.796  14.701  23.065  1.00 26.86           N  
ATOM   1332  CA  GLN H 186      10.784  14.146  21.739  1.00 26.89           C  
ATOM   1333  CB  GLN H 186       9.509  14.513  20.966  1.00 28.00           C  
ATOM   1334  CG  GLN H 186       8.237  14.005  21.647  1.00 32.29           C  
ATOM   1335  CD  GLN H 186       7.038  14.586  20.913  1.00 45.25           C  
ATOM   1336  OE1 GLN H 186       5.981  14.811  21.499  1.00 49.09           O  
ATOM   1337  NE2 GLN H 186       7.205  14.839  19.589  1.00 35.50           N  
ATOM   1338  C   GLN H 186      11.945  14.757  21.021  1.00 30.74           C  
ATOM   1339  O   GLN H 186      12.225  15.945  21.183  1.00 29.25           O  
ATOM   1340  N   LEU H 187      12.678  13.939  20.234  1.00 27.86           N  
ATOM   1341  CA  LEU H 187      13.812  14.434  19.506  1.00 28.64           C  
ATOM   1342  CB  LEU H 187      15.138  14.060  20.193  1.00 28.72           C  
ATOM   1343  CG  LEU H 187      16.402  14.665  19.560  1.00 34.26           C  
ATOM   1344  CD1 LEU H 187      16.373  16.202  19.620  1.00 33.76           C  
ATOM   1345  CD2 LEU H 187      17.669  14.081  20.209  1.00 35.13           C  
ATOM   1346  C   LEU H 187      13.771  13.795  18.146  1.00 33.86           C  
ATOM   1347  O   LEU H 187      13.526  12.594  18.032  1.00 34.29           O  
ATOM   1348  N   ASN H 188      14.005  14.580  17.069  1.00 31.65           N  
ATOM   1349  CA  ASN H 188      13.946  14.024  15.744  1.00 31.67           C  
ATOM   1350  CB  ASN H 188      12.766  14.540  14.896  1.00 36.65           C  
ATOM   1351  CG  ASN H 188      12.918  16.037  14.666  1.00 57.03           C  
ATOM   1352  OD1 ASN H 188      13.651  16.722  15.378  1.00 52.60           O  
ATOM   1353  ND2 ASN H 188      12.192  16.565  13.644  1.00 53.99           N  
ATOM   1354  C   ASN H 188      15.219  14.352  15.025  1.00 34.50           C  
ATOM   1355  O   ASN H 188      16.095  15.016  15.574  1.00 33.31           O  
ATOM   1356  N   ASN H 189      15.354  13.860  13.773  1.00 32.18           N  
ATOM   1357  CA  ASN H 189      16.537  14.074  12.987  1.00 31.99           C  
ATOM   1358  CB  ASN H 189      16.717  15.533  12.536  1.00 32.86           C  
ATOM   1359  CG  ASN H 189      15.637  15.833  11.503  1.00 45.41           C  
ATOM   1360  OD1 ASN H 189      15.435  15.071  10.559  1.00 40.62           O  
ATOM   1361  ND2 ASN H 189      14.917  16.971  11.690  1.00 40.88           N  
ATOM   1362  C   ASN H 189      17.707  13.665  13.819  1.00 33.51           C  
ATOM   1363  O   ASN H 189      18.712  14.368  13.906  1.00 32.68           O  
ATOM   1364  N   LEU H 190      17.602  12.468  14.422  1.00 29.90           N  
ATOM   1365  CA  LEU H 190      18.593  11.950  15.326  1.00 28.18           C  
ATOM   1366  CB  LEU H 190      18.268  10.552  15.884  1.00 26.68           C  
ATOM   1367  CG  LEU H 190      17.078  10.519  16.856  1.00 28.78           C  
ATOM   1368  CD1 LEU H 190      16.822   9.094  17.366  1.00 26.36           C  
ATOM   1369  CD2 LEU H 190      17.271  11.522  18.004  1.00 30.55           C  
ATOM   1370  C   LEU H 190      19.926  11.842  14.665  1.00 33.40           C  
ATOM   1371  O   LEU H 190      20.045  11.489  13.491  1.00 32.09           O  
ATOM   1372  N   ARG H 191      20.970  12.158  15.461  1.00 31.61           N  
ATOM   1373  CA  ARG H 191      22.336  12.145  15.025  0.50 32.88           C  
ATOM   1374  CB  ARG H 191      23.037  13.508  15.144  0.50 35.82           C  
ATOM   1375  CG  ARG H 191      22.320  14.692  14.507  0.50 40.49           C  
ATOM   1376  CD  ARG H 191      23.017  16.019  14.814  0.50 41.46           C  
ATOM   1377  NE  ARG H 191      22.183  17.114  14.247  0.50 41.19           N  
ATOM   1378  CZ  ARG H 191      22.047  18.288  14.929  0.50 50.01           C  
ATOM   1379  NH1 ARG H 191      22.679  18.462  16.127  0.50 31.35           N1+
ATOM   1380  NH2 ARG H 191      21.271  19.287  14.417  0.50 39.19           N  
ATOM   1381  C   ARG H 191      23.104  11.311  16.000  1.00 36.00           C  
ATOM   1382  O   ARG H 191      22.620  10.986  17.081  1.00 31.79           O  
ATOM   1383  N   ALA H 192      24.355  10.983  15.633  1.00 33.44           N  
ATOM   1384  CA  ALA H 192      25.245  10.204  16.446  1.00 33.52           C  
ATOM   1385  CB  ALA H 192      26.615   9.983  15.784  1.00 34.68           C  
ATOM   1386  C   ALA H 192      25.481  10.951  17.725  1.00 37.62           C  
ATOM   1387  O   ALA H 192      25.607  10.350  18.790  1.00 37.88           O  
ATOM   1388  N   GLU H 193      25.526  12.295  17.644  1.00 33.77           N  
ATOM   1389  CA  GLU H 193      25.814  13.159  18.757  1.00 34.46           C  
ATOM   1390  CB  GLU H 193      25.843  14.651  18.379  1.00 37.30           C  
ATOM   1391  CG  GLU H 193      27.120  15.073  17.644  1.00 51.74           C  
ATOM   1392  CD  GLU H 193      27.072  14.530  16.224  1.00 74.53           C  
ATOM   1393  OE1 GLU H 193      25.966  14.115  15.785  1.00 43.40           O  
ATOM   1394  OE2 GLU H 193      28.141  14.527  15.556  1.00 73.41           O1-
ATOM   1395  C   GLU H 193      24.788  12.976  19.839  1.00 35.15           C  
ATOM   1396  O   GLU H 193      25.054  13.282  21.001  1.00 33.46           O  
ATOM   1397  N   ASP H 194      23.571  12.544  19.469  1.00 30.94           N  
ATOM   1398  CA  ASP H 194      22.455  12.325  20.351  1.00 28.16           C  
ATOM   1399  CB  ASP H 194      21.140  12.127  19.578  1.00 28.73           C  
ATOM   1400  CG  ASP H 194      20.802  13.455  18.908  1.00 31.54           C  
ATOM   1401  OD1 ASP H 194      21.181  14.518  19.469  1.00 31.38           O  
ATOM   1402  OD2 ASP H 194      20.166  13.426  17.822  1.00 36.14           O1-
ATOM   1403  C   ASP H 194      22.657  11.133  21.256  1.00 31.89           C  
ATOM   1404  O   ASP H 194      21.961  11.004  22.263  1.00 30.39           O  
ATOM   1405  N   THR H 195      23.554  10.182  20.914  1.00 28.15           N  
ATOM   1406  CA  THR H 195      23.715   9.019  21.757  1.00 27.03           C  
ATOM   1407  CB  THR H 195      24.689   8.004  21.232  1.00 30.81           C  
ATOM   1408  OG1 THR H 195      25.972   8.587  21.067  1.00 29.71           O  
ATOM   1409  CG2 THR H 195      24.181   7.471  19.890  1.00 32.31           C  
ATOM   1410  C   THR H 195      24.195   9.437  23.112  1.00 29.69           C  
ATOM   1411  O   THR H 195      25.089  10.274  23.234  1.00 27.24           O  
ATOM   1412  N   ALA H 196      23.595   8.851  24.176  1.00 27.13           N  
ATOM   1413  CA  ALA H 196      23.974   9.237  25.504  1.00 27.15           C  
ATOM   1414  CB  ALA H 196      23.997  10.764  25.691  1.00  0.00           C  
ATOM   1415  C   ALA H 196      22.944   8.736  26.467  1.00 28.57           C  
ATOM   1416  O   ALA H 196      22.006   8.029  26.101  1.00 28.78           O  
ATOM   1417  N   THR H 197      23.120   9.104  27.753  1.00 24.59           N  
ATOM   1418  CA  THR H 197      22.191   8.750  28.783  1.00 24.49           C  
ATOM   1419  CB  THR H 197      22.882   8.383  30.057  1.00 33.12           C  
ATOM   1420  OG1 THR H 197      23.808   7.336  29.804  1.00 36.04           O  
ATOM   1421  CG2 THR H 197      21.829   7.921  31.079  1.00 25.54           C  
ATOM   1422  C   THR H 197      21.378   9.987  29.026  1.00 27.64           C  
ATOM   1423  O   THR H 197      21.929  11.078  29.157  1.00 26.78           O  
ATOM   1424  N   TYR H 198      20.038   9.843  29.086  1.00 24.93           N  
ATOM   1425  CA  TYR H 198      19.159  10.971  29.245  1.00 24.80           C  
ATOM   1426  CB  TYR H 198      17.999  10.975  28.232  1.00 25.41           C  
ATOM   1427  CG  TYR H 198      18.532  11.349  26.890  1.00 25.68           C  
ATOM   1428  CD1 TYR H 198      19.182  10.431  26.099  1.00 25.26           C  
ATOM   1429  CD2 TYR H 198      18.394  12.641  26.432  1.00 27.65           C  
ATOM   1430  CE1 TYR H 198      19.672  10.791  24.865  1.00 26.46           C  
ATOM   1431  CE2 TYR H 198      18.880  13.007  25.199  1.00 27.69           C  
ATOM   1432  CZ  TYR H 198      19.518  12.080  24.413  1.00 30.51           C  
ATOM   1433  OH  TYR H 198      20.019  12.453  23.147  1.00 30.05           O  
ATOM   1434  C   TYR H 198      18.546  10.906  30.607  1.00 28.03           C  
ATOM   1435  O   TYR H 198      18.017   9.870  31.008  1.00 26.90           O  
ATOM   1436  N   TYR H 199      18.599  12.038  31.346  1.00 24.66           N  
ATOM   1437  CA  TYR H 199      18.097  12.061  32.692  1.00 24.96           C  
ATOM   1438  CB  TYR H 199      19.138  12.507  33.736  1.00 26.52           C  
ATOM   1439  CG  TYR H 199      20.349  11.635  33.722  1.00 28.61           C  
ATOM   1440  CD1 TYR H 199      20.395  10.453  34.426  1.00 30.70           C  
ATOM   1441  CD2 TYR H 199      21.459  12.026  33.009  1.00 29.84           C  
ATOM   1442  CE1 TYR H 199      21.528   9.671  34.407  1.00 31.26           C  
ATOM   1443  CE2 TYR H 199      22.593  11.250  32.987  1.00 31.91           C  
ATOM   1444  CZ  TYR H 199      22.629  10.069  33.686  1.00 37.66           C  
ATOM   1445  OH  TYR H 199      23.793   9.272  33.666  1.00 42.91           O  
ATOM   1446  C   TYR H 199      17.026  13.107  32.821  1.00 30.44           C  
ATOM   1447  O   TYR H 199      17.134  14.213  32.295  1.00 28.18           O  
ATOM   1448  N   CYS H 200      15.947  12.742  33.538  1.00 27.81           N  
ATOM   1449  CA  CYS H 200      14.873  13.614  33.920  1.00 30.80           C  
ATOM   1450  CB  CYS H 200      13.619  12.772  34.216  1.00 34.37           C  
ATOM   1451  SG  CYS H 200      12.131  13.669  34.727  1.00 40.85           S  
ATOM   1452  C   CYS H 200      15.361  14.265  35.192  1.00 31.72           C  
ATOM   1453  O   CYS H 200      15.941  13.584  36.037  1.00 29.51           O  
ATOM   1454  N   ALA H 201      15.164  15.594  35.369  1.00 28.77           N  
ATOM   1455  CA  ALA H 201      15.669  16.238  36.563  1.00 28.49           C  
ATOM   1456  CB  ALA H 201      16.910  17.112  36.305  1.00 28.92           C  
ATOM   1457  C   ALA H 201      14.607  17.140  37.141  1.00 32.24           C  
ATOM   1458  O   ALA H 201      13.888  17.812  36.400  1.00 30.92           O  
ATOM   1459  N   ARG H 202      14.503  17.186  38.496  1.00 29.78           N  
ATOM   1460  CA  ARG H 202      13.521  17.993  39.186  1.00 29.27           C  
ATOM   1461  CB  ARG H 202      12.618  17.156  40.109  1.00 29.07           C  
ATOM   1462  CG  ARG H 202      11.712  17.993  41.014  1.00 31.45           C  
ATOM   1463  CD  ARG H 202      11.114  17.198  42.177  1.00 33.89           C  
ATOM   1464  NE  ARG H 202      10.517  18.185  43.122  1.00  0.00           N  
ATOM   1465  CZ  ARG H 202      10.564  17.947  44.466  1.00  0.00           C  
ATOM   1466  NH1 ARG H 202      11.142  16.802  44.932  1.00  0.00           N1+
ATOM   1467  NH2 ARG H 202      10.046  18.855  45.343  1.00  0.00           N  
ATOM   1468  C   ARG H 202      14.197  19.021  40.058  1.00 34.25           C  
ATOM   1469  O   ARG H 202      15.172  18.727  40.745  1.00 33.60           O  
ATOM   1470  N   SER H 203      13.663  20.267  40.062  1.00 32.10           N  
ATOM   1471  CA  SER H 203      14.233  21.356  40.829  1.00 33.64           C  
ATOM   1472  CB  SER H 203      13.776  22.747  40.355  1.00 36.19           C  
ATOM   1473  OG  SER H 203      14.224  22.981  39.029  1.00  0.00           O  
ATOM   1474  C   SER H 203      13.810  21.215  42.269  1.00 40.21           C  
ATOM   1475  O   SER H 203      12.762  20.650  42.578  1.00 40.45           O  
ATOM   1476  N   HIS H 204      14.642  21.738  43.193  1.00 39.13           N  
ATOM   1477  CA  HIS H 204      14.419  21.682  44.608  1.00 40.01           C  
ATOM   1478  ND1 HIS H 204      14.732  23.131  47.631  1.00  0.00           N  
ATOM   1479  CG  HIS H 204      15.304  22.108  46.910  1.00  0.00           C  
ATOM   1480  CB  HIS H 204      15.606  22.187  45.443  1.00 41.93           C  
ATOM   1481  NE2 HIS H 204      15.017  21.441  49.047  1.00  0.00           N  
ATOM   1482  CD2 HIS H 204      15.474  21.082  47.790  1.00  0.00           C  
ATOM   1483  CE1 HIS H 204      14.583  22.680  48.901  1.00  0.00           C  
ATOM   1484  C   HIS H 204      13.233  22.502  45.017  1.00 45.92           C  
ATOM   1485  O   HIS H 204      12.467  22.077  45.878  1.00 47.34           O  
ATOM   1486  N   CYS H 205      13.053  23.701  44.429  1.00 41.74           N  
ATOM   1487  CA  CYS H 205      11.986  24.572  44.855  1.00 42.49           C  
ATOM   1488  CB  CYS H 205      12.461  25.996  45.176  1.00 43.51           C  
ATOM   1489  SG  CYS H 205      13.454  26.699  43.835  1.00  0.00           S  
ATOM   1490  C   CYS H 205      10.903  24.632  43.815  1.00 45.15           C  
ATOM   1491  O   CYS H 205      11.058  24.131  42.705  1.00 43.01           O  
ATOM   1492  N   SER H 206       9.762  25.262  44.174  1.00 42.20           N  
ATOM   1493  CA  SER H 206       8.585  25.327  43.344  1.00 41.23           C  
ATOM   1494  CB  SER H 206       7.348  25.871  44.079  1.00 44.14           C  
ATOM   1495  OG  SER H 206       7.557  27.226  44.452  1.00  0.00           O  
ATOM   1496  C   SER H 206       8.816  26.197  42.142  1.00 43.31           C  
ATOM   1497  O   SER H 206       9.831  26.877  42.023  1.00 41.82           O  
ATOM   1498  N   GLY H 207       7.823  26.203  41.227  1.00 40.77           N  
ATOM   1499  CA  GLY H 207       7.881  26.852  39.941  1.00 40.08           C  
ATOM   1500  C   GLY H 207       8.105  28.324  40.066  1.00 46.25           C  
ATOM   1501  O   GLY H 207       8.715  28.929  39.185  1.00 46.44           O  
ATOM   1502  N   CYS H 208       7.534  28.961  41.104  1.00 44.14           N  
ATOM   1503  CA  CYS H 208       7.751  30.368  41.259  1.00 45.31           C  
ATOM   1504  CB  CYS H 208       6.935  30.966  42.418  1.00 48.36           C  
ATOM   1505  SG  CYS H 208       5.142  30.847  42.143  1.00  0.00           S  
ATOM   1506  C   CYS H 208       9.200  30.595  41.561  1.00 49.36           C  
ATOM   1507  O   CYS H 208       9.830  31.494  41.005  1.00 49.79           O  
ATOM   1508  N   ARG H 209       9.751  29.781  42.489  1.00 43.83           N  
ATOM   1509  CA  ARG H 209      11.103  29.932  42.944  1.00 43.85           C  
ATOM   1510  CB  ARG H 209      11.409  29.087  44.191  1.00 45.83           C  
ATOM   1511  CG  ARG H 209      12.713  29.485  44.889  1.00 55.28           C  
ATOM   1512  CD  ARG H 209      12.620  30.820  45.630  1.00 74.04           C  
ATOM   1513  NE  ARG H 209      11.663  30.632  46.755  1.00  0.00           N  
ATOM   1514  CZ  ARG H 209      12.101  30.121  47.942  1.00  0.00           C  
ATOM   1515  NH1 ARG H 209      13.416  29.788  48.097  1.00  0.00           N1+
ATOM   1516  NH2 ARG H 209      11.224  29.932  48.971  1.00  0.00           N  
ATOM   1517  C   ARG H 209      12.116  29.568  41.902  1.00 47.27           C  
ATOM   1518  O   ARG H 209      13.056  30.329  41.674  1.00 46.60           O  
ATOM   1519  N   ASN H 210      11.978  28.408  41.222  1.00 42.70           N  
ATOM   1520  CA  ASN H 210      13.069  28.148  40.335  1.00 41.72           C  
ATOM   1521  CB  ASN H 210      14.118  27.167  40.881  1.00 42.44           C  
ATOM   1522  CG  ASN H 210      15.381  27.349  40.053  1.00  0.00           C  
ATOM   1523  OD1 ASN H 210      15.965  26.385  39.561  1.00  0.00           O  
ATOM   1524  ND2 ASN H 210      15.823  28.626  39.897  1.00  0.00           N  
ATOM   1525  C   ASN H 210      12.634  27.620  39.021  1.00 41.32           C  
ATOM   1526  O   ASN H 210      11.655  26.889  38.876  1.00 40.72           O  
ATOM   1527  N   ALA H 211      13.438  28.015  38.021  1.00 36.09           N  
ATOM   1528  CA  ALA H 211      13.441  27.496  36.695  1.00 34.93           C  
ATOM   1529  CB  ALA H 211      14.212  28.365  35.688  1.00  0.00           C  
ATOM   1530  C   ALA H 211      14.257  26.231  36.940  1.00 36.76           C  
ATOM   1531  O   ALA H 211      14.140  25.609  37.973  1.00 36.46           O  
ATOM   1532  N   ALA H 212      15.157  25.808  36.058  1.00 31.40           N  
ATOM   1533  CA  ALA H 212      15.920  24.556  36.025  1.00 29.61           C  
ATOM   1534  CB  ALA H 212      16.658  24.397  34.684  1.00 29.83           C  
ATOM   1535  C   ALA H 212      17.041  24.021  37.213  1.00 33.18           C  
ATOM   1536  O   ALA H 212      17.510  22.983  36.737  1.00 32.31           O  
ATOM   1537  N   LEU H 213      17.612  24.582  38.507  1.00 39.46           N  
ATOM   1538  CA  LEU H 213      18.538  24.309  39.731  0.50 40.67           C  
ATOM   1539  CB  LEU H 213      18.608  25.507  40.695  0.50 42.26           C  
ATOM   1540  CG  LEU H 213      19.188  26.776  40.044  1.00  0.00           C  
ATOM   1541  CD1 LEU H 213      19.310  27.923  41.060  1.00  0.00           C  
ATOM   1542  CD2 LEU H 213      20.507  26.478  39.314  1.00  0.00           C  
ATOM   1543  C   LEU H 213      18.136  23.060  40.585  1.00 41.41           C  
ATOM   1544  O   LEU H 213      17.420  23.141  41.589  1.00 41.28           O  
ATOM   1545  N   ILE H 214      18.534  21.835  40.132  1.00 35.71           N  
ATOM   1546  CA  ILE H 214      18.077  20.505  40.552  1.00 34.24           C  
ATOM   1547  CB  ILE H 214      18.215  19.447  39.485  1.00 35.02           C  
ATOM   1548  CG1 ILE H 214      19.670  19.264  39.034  1.00 34.60           C  
ATOM   1549  CG2 ILE H 214      17.266  19.798  38.337  1.00 34.27           C  
ATOM   1550  CD1 ILE H 214      20.202  20.442  38.218  1.00 33.44           C  
ATOM   1551  C   ILE H 214      18.525  19.798  41.815  1.00 38.62           C  
ATOM   1552  O   ILE H 214      19.701  19.767  42.177  1.00 37.94           O  
ATOM   1553  N   ASP H 215      17.503  19.280  42.569  1.00 36.88           N  
ATOM   1554  CA  ASP H 215      17.611  18.354  43.684  1.00 39.35           C  
ATOM   1555  CB  ASP H 215      16.674  18.686  44.869  1.00 43.33           C  
ATOM   1556  CG  ASP H 215      15.209  18.564  44.474  1.00 54.10           C  
ATOM   1557  OD1 ASP H 215      14.902  18.663  43.259  1.00 56.76           O  
ATOM   1558  OD2 ASP H 215      14.371  18.378  45.395  1.00 57.84           O1-
ATOM   1559  C   ASP H 215      17.454  16.874  43.339  1.00 42.98           C  
ATOM   1560  O   ASP H 215      18.042  16.026  44.012  1.00 45.07           O  
ATOM   1561  N   ALA H 216      16.633  16.490  42.326  1.00 36.99           N  
ATOM   1562  CA  ALA H 216      16.381  15.078  42.105  1.00 35.74           C  
ATOM   1563  CB  ALA H 216      14.915  14.674  42.339  1.00 36.63           C  
ATOM   1564  C   ALA H 216      16.708  14.698  40.694  1.00 37.64           C  
ATOM   1565  O   ALA H 216      16.449  15.454  39.759  1.00 35.63           O  
ATOM   1566  N   TRP H 217      17.272  13.482  40.512  1.00 32.70           N  
ATOM   1567  CA  TRP H 217      17.653  13.015  39.207  1.00 31.42           C  
ATOM   1568  CB  TRP H 217      19.174  12.843  39.056  1.00 29.40           C  
ATOM   1569  CG  TRP H 217      19.954  14.133  39.165  1.00 29.74           C  
ATOM   1570  CD2 TRP H 217      20.478  14.870  38.049  1.00 29.15           C  
ATOM   1571  CD1 TRP H 217      20.323  14.819  40.285  1.00 33.43           C  
ATOM   1572  NE1 TRP H 217      21.039  15.939  39.939  1.00 32.97           N  
ATOM   1573  CE2 TRP H 217      21.145  15.982  38.566  1.00 33.55           C  
ATOM   1574  CE3 TRP H 217      20.412  14.638  36.705  1.00 29.51           C  
ATOM   1575  CZ2 TRP H 217      21.757  16.882  37.742  1.00 33.37           C  
ATOM   1576  CZ3 TRP H 217      21.030  15.550  35.877  1.00 30.86           C  
ATOM   1577  CH2 TRP H 217      21.689  16.650  36.386  1.00 32.37           C  
ATOM   1578  C   TRP H 217      17.035  11.664  38.991  1.00 35.59           C  
ATOM   1579  O   TRP H 217      16.840  10.896  39.933  1.00 34.76           O  
ATOM   1580  N   GLY H 218      16.700  11.345  37.722  1.00 31.00           N  
ATOM   1581  CA  GLY H 218      16.125  10.074  37.388  1.00 30.30           C  
ATOM   1582  C   GLY H 218      17.247   9.088  37.266  1.00 33.17           C  
ATOM   1583  O   GLY H 218      18.419   9.452  37.340  1.00 31.85           O  
ATOM   1584  N   HIS H 219      16.906   7.796  37.080  1.00 30.64           N  
ATOM   1585  CA  HIS H 219      17.882   6.752  36.939  1.00 30.44           C  
ATOM   1586  ND1 HIS H 219      16.294   4.640  34.733  1.00 34.49           N  
ATOM   1587  CG  HIS H 219      16.139   5.126  36.011  1.00 33.32           C  
ATOM   1588  CB  HIS H 219      17.267   5.337  36.976  1.00 30.53           C  
ATOM   1589  NE2 HIS H 219      14.120   5.008  35.011  1.00 35.65           N  
ATOM   1590  CD2 HIS H 219      14.805   5.345  36.165  1.00 36.03           C  
ATOM   1591  CE1 HIS H 219      15.056   4.591  34.180  1.00 34.35           C  
ATOM   1592  C   HIS H 219      18.626   6.946  35.650  1.00 34.85           C  
ATOM   1593  O   HIS H 219      19.811   6.630  35.559  1.00 34.12           O  
ATOM   1594  N   GLY H 220      17.938   7.456  34.609  1.00 31.09           N  
ATOM   1595  CA  GLY H 220      18.556   7.701  33.334  1.00 29.67           C  
ATOM   1596  C   GLY H 220      18.180   6.598  32.391  1.00 33.95           C  
ATOM   1597  O   GLY H 220      17.927   5.469  32.810  1.00 33.01           O  
ATOM   1598  N   THR H 221      18.132   6.918  31.079  1.00 28.05           N  
ATOM   1599  CA  THR H 221      17.786   5.980  30.043  1.00 27.32           C  
ATOM   1600  CB  THR H 221      16.460   6.299  29.410  1.00 36.20           C  
ATOM   1601  OG1 THR H 221      15.433   6.250  30.385  1.00 43.97           O  
ATOM   1602  CG2 THR H 221      16.161   5.301  28.288  1.00 31.44           C  
ATOM   1603  C   THR H 221      18.822   6.101  28.963  1.00 31.86           C  
ATOM   1604  O   THR H 221      19.174   7.209  28.562  1.00 29.07           O  
ATOM   1605  N   GLU H 222      19.340   4.961  28.456  1.00 29.38           N  
ATOM   1606  CA  GLU H 222      20.360   5.027  27.445  1.00 30.79           C  
ATOM   1607  CB  GLU H 222      21.326   3.831  27.467  1.00 33.00           C  
ATOM   1608  CG  GLU H 222      22.611   4.084  26.678  1.00 46.00           C  
ATOM   1609  CD  GLU H 222      23.450   5.078  27.470  1.00 79.72           C  
ATOM   1610  OE1 GLU H 222      23.540   4.910  28.715  1.00 75.64           O  
ATOM   1611  OE2 GLU H 222      24.002   6.022  26.844  1.00 85.26           O1-
ATOM   1612  C   GLU H 222      19.740   5.097  26.082  1.00 32.81           C  
ATOM   1613  O   GLU H 222      18.760   4.415  25.789  1.00 32.91           O  
ATOM   1614  N   VAL H 223      20.323   5.942  25.206  1.00 28.85           N  
ATOM   1615  CA  VAL H 223      19.859   6.072  23.855  1.00 26.78           C  
ATOM   1616  CB  VAL H 223      19.314   7.437  23.539  1.00 28.50           C  
ATOM   1617  CG1 VAL H 223      19.044   7.527  22.029  1.00 27.41           C  
ATOM   1618  CG2 VAL H 223      18.060   7.669  24.401  1.00 27.46           C  
ATOM   1619  C   VAL H 223      21.038   5.848  22.965  1.00 30.64           C  
ATOM   1620  O   VAL H 223      22.109   6.414  23.184  1.00 30.49           O  
ATOM   1621  N   ILE H 224      20.879   4.980  21.947  1.00 28.22           N  
ATOM   1622  CA  ILE H 224      21.961   4.767  21.033  1.00 29.26           C  
ATOM   1623  CB  ILE H 224      22.542   3.388  21.110  1.00 33.56           C  
ATOM   1624  CG1 ILE H 224      23.101   3.145  22.523  1.00 36.32           C  
ATOM   1625  CG2 ILE H 224      23.601   3.251  20.003  1.00 33.11           C  
ATOM   1626  CD1 ILE H 224      23.419   1.682  22.821  1.00 49.85           C  
ATOM   1627  C   ILE H 224      21.429   4.982  19.655  1.00 31.42           C  
ATOM   1628  O   ILE H 224      20.468   4.339  19.238  1.00 30.38           O  
ATOM   1629  N   VAL H 225      22.039   5.915  18.903  1.00 28.54           N  
ATOM   1630  CA  VAL H 225      21.553   6.135  17.576  1.00 28.56           C  
ATOM   1631  CB  VAL H 225      21.418   7.580  17.202  1.00 31.48           C  
ATOM   1632  CG1 VAL H 225      20.285   8.192  18.038  1.00 31.14           C  
ATOM   1633  CG2 VAL H 225      22.765   8.272  17.427  1.00 29.90           C  
ATOM   1634  C   VAL H 225      22.487   5.465  16.625  1.00 31.83           C  
ATOM   1635  O   VAL H 225      23.651   5.845  16.494  1.00 31.53           O  
ATOM   1636  N   SER H 226      21.983   4.426  15.933  1.00 27.51           N  
ATOM   1637  CA  SER H 226      22.810   3.722  15.001  1.00 27.61           C  
ATOM   1638  CB  SER H 226      23.835   2.794  15.677  1.00 31.54           C  
ATOM   1639  OG  SER H 226      23.166   1.767  16.394  1.00 35.13           O  
ATOM   1640  C   SER H 226      21.909   2.842  14.144  1.00 30.37           C  
ATOM   1641  O   SER H 226      20.769   2.542  14.590  1.00 31.12           O  
ATOM   1642  OXT SER H 226      22.355   2.450  13.033  1.00  0.00           O1-
TER    1643      SER H 226 
CONECT  136  606
CONECT  606  136
CONECT  878 1451
CONECT 1451  878
END
