# Supplementary material for: Fully automated antibody structure prediction using BIOVIA tools: Validation study
Source: PLoS One. 2017 May 18;12(5):e0177923. doi: 10.1371/journal.pone.0177923 (PMC5436848; doi:10.1371/journal.pone.0177923)
Supplement: S3 Dataset — Predicted structures using the Top5 framework method, Chothia CDR definition with canonical filtering, using up to 5 CDR templates rather than the default 3, and generating 10 CDR models. (ZIP) [file pone.0177923.s005.zip › 4P59_LH_FV_FinalModel.pdb]

REMARK   Accelrys Discovery Studio PDB file
REMARK   Created:  2015-11-30T21:37:51Z
SSBOND   1 CYS L   23    CYS L   88                                     
SSBOND   2 CYS H  128    CYS H  202                                     
ATOM      1  N   ASP L   1      25.672  33.316  26.104  1.00 50.26           N1+
ATOM      2  CA  ASP L   1      25.366  32.313  27.145  1.00 51.10           C  
ATOM      3  CB  ASP L   1      25.471  30.898  26.551  1.00 52.78           C  
ATOM      4  CG  ASP L   1      24.665  29.952  27.423  1.00 56.42           C  
ATOM      5  OD1 ASP L   1      24.094  30.423  28.441  1.00 58.23           O  
ATOM      6  OD2 ASP L   1      24.604  28.742  27.076  1.00 57.23           O1-
ATOM      7  C   ASP L   1      26.362  32.481  28.251  1.00 48.28           C  
ATOM      8  O   ASP L   1      27.377  33.150  28.072  1.00 47.07           O  
ATOM      9  N   ILE L   2      26.100  31.883  29.429  1.00 45.75           N  
ATOM     10  CA  ILE L   2      26.987  32.059  30.542  1.00 42.66           C  
ATOM     11  CB  ILE L   2      26.273  32.140  31.864  1.00 40.55           C  
ATOM     12  CG1 ILE L   2      25.352  33.373  31.889  1.00 40.25           C  
ATOM     13  CG2 ILE L   2      27.319  32.128  32.990  1.00 37.20           C  
ATOM     14  CD1 ILE L   2      24.418  33.428  33.096  1.00 39.53           C  
ATOM     15  C   ILE L   2      27.907  30.884  30.589  1.00 42.30           C  
ATOM     16  O   ILE L   2      27.472  29.739  30.482  1.00 41.68           O  
ATOM     17  N   GLN L   3      29.225  31.137  30.729  1.00 42.98           N  
ATOM     18  CA  GLN L   3      30.115  30.018  30.770  1.00 41.18           C  
ATOM     19  CB  GLN L   3      31.338  30.154  29.853  1.00 44.12           C  
ATOM     20  CG  GLN L   3      32.133  28.853  29.748  1.00 58.62           C  
ATOM     21  CD  GLN L   3      33.090  28.970  28.574  1.00 67.06           C  
ATOM     22  OE1 GLN L   3      34.020  28.178  28.434  1.00 71.58           O  
ATOM     23  NE2 GLN L   3      32.849  29.979  27.693  1.00 69.24           N  
ATOM     24  C   GLN L   3      30.570  29.814  32.183  1.00 37.45           C  
ATOM     25  O   GLN L   3      30.770  30.769  32.931  1.00 34.85           O  
ATOM     26  N   MET L   4      30.721  28.536  32.589  1.00 36.71           N  
ATOM     27  CA  MET L   4      31.115  28.223  33.933  1.00 34.98           C  
ATOM     28  CB  MET L   4      30.155  27.238  34.623  1.00 31.97           C  
ATOM     29  CG  MET L   4      28.717  27.753  34.692  1.00 31.44           C  
ATOM     30  SD  MET L   4      28.505  29.278  35.658  1.00 38.03           S  
ATOM     31  CE  MET L   4      28.655  28.460  37.271  1.00 36.12           C  
ATOM     32  C   MET L   4      32.458  27.560  33.870  1.00 35.03           C  
ATOM     33  O   MET L   4      32.666  26.639  33.081  1.00 33.54           O  
ATOM     34  N   THR L   5      33.412  28.018  34.708  1.00 35.43           N  
ATOM     35  CA  THR L   5      34.732  27.451  34.685  1.00 34.26           C  
ATOM     36  CB  THR L   5      35.810  28.470  34.449  1.00 36.71           C  
ATOM     37  OG1 THR L   5      35.600  29.126  33.209  1.00 38.72           O  
ATOM     38  CG2 THR L   5      37.183  27.773  34.463  1.00 37.05           C  
ATOM     39  C   THR L   5      35.011  26.849  36.023  1.00 33.13           C  
ATOM     40  O   THR L   5      34.954  27.528  37.047  1.00 34.39           O  
ATOM     41  N   GLN L   6      35.351  25.547  36.046  1.00 31.35           N  
ATOM     42  CA  GLN L   6      35.627  24.920  37.303  1.00 30.34           C  
ATOM     43  CB  GLN L   6      34.930  23.563  37.509  1.00 30.38           C  
ATOM     44  CG  GLN L   6      33.426  23.679  37.747  1.00 32.20           C  
ATOM     45  CD  GLN L   6      32.894  22.281  38.017  1.00 31.86           C  
ATOM     46  OE1 GLN L   6      31.935  21.834  37.390  1.00 30.83           O  
ATOM     47  NE2 GLN L   6      33.534  21.569  38.983  1.00 31.13           N  
ATOM     48  C   GLN L   6      37.095  24.687  37.416  1.00 31.87           C  
ATOM     49  O   GLN L   6      37.790  24.497  36.420  1.00 33.62           O  
ATOM     50  N   SER L   7      37.611  24.745  38.659  1.00 32.02           N  
ATOM     51  CA  SER L   7      38.999  24.477  38.882  1.00 36.30           C  
ATOM     52  CB  SER L   7      39.874  25.741  38.881  1.00 37.02           C  
ATOM     53  OG  SER L   7      39.483  26.607  39.936  1.00 48.02           O  
ATOM     54  C   SER L   7      39.104  23.846  40.231  1.00 36.34           C  
ATOM     55  O   SER L   7      38.298  24.135  41.115  1.00 32.49           O  
ATOM     56  N   PRO L   8      40.047  22.965  40.433  1.00 34.70           N  
ATOM     57  CA  PRO L   8      40.959  22.516  39.413  1.00 35.06           C  
ATOM     58  CD  PRO L   8      40.562  22.729  41.771  1.00 34.46           C  
ATOM     59  CB  PRO L   8      42.186  21.978  40.152  1.00 35.49           C  
ATOM     60  CG  PRO L   8      41.679  21.694  41.576  1.00 36.33           C  
ATOM     61  C   PRO L   8      40.272  21.461  38.605  1.00 32.93           C  
ATOM     62  O   PRO L   8      39.212  20.996  39.019  1.00 33.84           O  
ATOM     63  N   SER L   9      40.848  21.082  37.447  1.00 33.57           N  
ATOM     64  CA  SER L   9      40.267  20.062  36.623  1.00 33.61           C  
ATOM     65  CB  SER L   9      41.057  19.825  35.325  1.00 36.25           C  
ATOM     66  OG  SER L   9      40.433  18.806  34.559  1.00 46.10           O  
ATOM     67  C   SER L   9      40.286  18.778  37.391  1.00 35.25           C  
ATOM     68  O   SER L   9      39.312  18.028  37.393  1.00 34.29           O  
ATOM     69  N   SER L  10      41.412  18.478  38.062  1.00 34.76           N  
ATOM     70  CA  SER L  10      41.471  17.271  38.831  1.00 35.78           C  
ATOM     71  CB  SER L  10      42.182  16.113  38.108  1.00 37.73           C  
ATOM     72  OG  SER L  10      43.543  16.442  37.876  1.00 41.43           O  
ATOM     73  C   SER L  10      42.253  17.578  40.062  1.00 34.26           C  
ATOM     74  O   SER L  10      43.071  18.497  40.070  1.00 35.75           O  
ATOM     75  N   LEU L  11      41.982  16.844  41.159  1.00 34.18           N  
ATOM     76  CA  LEU L  11      42.753  17.057  42.346  1.00 34.41           C  
ATOM     77  CB  LEU L  11      42.135  18.022  43.377  1.00 34.55           C  
ATOM     78  CG  LEU L  11      40.914  17.470  44.131  1.00 37.42           C  
ATOM     79  CD1 LEU L  11      40.424  18.471  45.185  1.00 38.17           C  
ATOM     80  CD2 LEU L  11      39.793  17.053  43.170  1.00 35.76           C  
ATOM     81  C   LEU L  11      42.912  15.743  43.035  1.00 35.28           C  
ATOM     82  O   LEU L  11      42.090  14.839  42.882  1.00 34.57           O  
ATOM     83  N   SER L  12      44.002  15.597  43.808  1.00 37.07           N  
ATOM     84  CA  SER L  12      44.211  14.377  44.523  1.00 35.20           C  
ATOM     85  CB  SER L  12      45.515  13.670  44.123  1.00 36.18           C  
ATOM     86  OG  SER L  12      46.613  14.555  44.282  1.00 43.41           O  
ATOM     87  C   SER L  12      44.268  14.711  45.979  1.00 36.09           C  
ATOM     88  O   SER L  12      44.948  15.651  46.390  1.00 37.78           O  
ATOM     89  N   ALA L  13      43.536  13.931  46.798  1.00 34.25           N  
ATOM     90  CA  ALA L  13      43.502  14.181  48.206  1.00 33.56           C  
ATOM     91  CB  ALA L  13      42.284  15.001  48.660  1.00 31.21           C  
ATOM     92  C   ALA L  13      43.413  12.862  48.890  1.00 33.35           C  
ATOM     93  O   ALA L  13      43.229  11.825  48.255  1.00 35.27           O  
ATOM     94  N   SER L  14      43.580  12.874  50.223  1.00 32.94           N  
ATOM     95  CA  SER L  14      43.497  11.661  50.973  1.00 32.29           C  
ATOM     96  CB  SER L  14      44.724  11.405  51.866  1.00 37.51           C  
ATOM     97  OG  SER L  14      44.868  12.454  52.812  1.00 39.71           O  
ATOM     98  C   SER L  14      42.295  11.777  51.847  1.00 32.12           C  
ATOM     99  O   SER L  14      41.747  12.863  52.031  1.00 34.44           O  
ATOM    100  N   VAL L  15      41.832  10.637  52.392  1.00 32.66           N  
ATOM    101  CA  VAL L  15      40.660  10.674  53.213  1.00 31.20           C  
ATOM    102  CB  VAL L  15      40.170   9.323  53.651  1.00 31.68           C  
ATOM    103  CG1 VAL L  15      39.662   8.572  52.411  1.00 35.23           C  
ATOM    104  CG2 VAL L  15      41.304   8.582  54.382  1.00 34.01           C  
ATOM    105  C   VAL L  15      40.946  11.483  54.432  1.00 35.00           C  
ATOM    106  O   VAL L  15      42.035  11.422  55.001  1.00 35.10           O  
ATOM    107  N   GLY L  16      39.951  12.292  54.847  1.00 34.48           N  
ATOM    108  CA  GLY L  16      40.076  13.092  56.028  1.00 30.57           C  
ATOM    109  C   GLY L  16      40.474  14.482  55.647  1.00 33.41           C  
ATOM    110  O   GLY L  16      40.373  15.400  56.460  1.00 35.32           O  
ATOM    111  N   ASP L  17      40.926  14.687  54.395  1.00 32.68           N  
ATOM    112  CA  ASP L  17      41.361  15.999  54.013  1.00 34.12           C  
ATOM    113  CB  ASP L  17      42.263  16.017  52.772  1.00 33.76           C  
ATOM    114  CG  ASP L  17      43.608  15.452  53.197  1.00 37.06           C  
ATOM    115  OD1 ASP L  17      43.851  15.381  54.432  1.00 42.64           O  
ATOM    116  OD2 ASP L  17      44.404  15.078  52.297  1.00 41.27           O1-
ATOM    117  C   ASP L  17      40.178  16.859  53.728  1.00 36.78           C  
ATOM    118  O   ASP L  17      39.059  16.382  53.547  1.00 34.56           O  
ATOM    119  N   ARG L  18      40.418  18.184  53.711  1.00 38.23           N  
ATOM    120  CA  ARG L  18      39.388  19.127  53.402  1.00 34.71           C  
ATOM    121  CB  ARG L  18      39.401  20.345  54.342  1.00 34.52           C  
ATOM    122  CG  ARG L  18      38.375  21.427  54.008  1.00 38.39           C  
ATOM    123  CD  ARG L  18      38.435  22.612  54.974  1.00 38.80           C  
ATOM    124  NE  ARG L  18      37.533  23.677  54.449  1.00 42.19           N  
ATOM    125  CZ  ARG L  18      37.342  24.820  55.167  1.00 45.88           C  
ATOM    126  NH1 ARG L  18      37.926  24.963  56.392  1.00 46.73           N1+
ATOM    127  NH2 ARG L  18      36.570  25.830  54.662  1.00 45.09           N  
ATOM    128  C   ARG L  18      39.681  19.600  52.015  1.00 34.88           C  
ATOM    129  O   ARG L  18      40.786  20.066  51.743  1.00 33.27           O  
ATOM    130  N   VAL L  19      38.705  19.470  51.094  1.00 33.30           N  
ATOM    131  CA  VAL L  19      38.959  19.872  49.741  1.00 32.28           C  
ATOM    132  CB  VAL L  19      38.893  18.748  48.744  1.00 33.26           C  
ATOM    133  CG1 VAL L  19      40.112  17.837  48.958  1.00 38.42           C  
ATOM    134  CG2 VAL L  19      37.561  18.003  48.918  1.00 35.22           C  
ATOM    135  C   VAL L  19      37.978  20.922  49.331  1.00 32.49           C  
ATOM    136  O   VAL L  19      36.829  20.935  49.769  1.00 31.96           O  
ATOM    137  N   THR L  20      38.443  21.858  48.476  1.00 33.57           N  
ATOM    138  CA  THR L  20      37.600  22.919  48.009  1.00 33.81           C  
ATOM    139  CB  THR L  20      38.031  24.271  48.496  1.00 36.58           C  
ATOM    140  OG1 THR L  20      38.029  24.298  49.916  1.00 37.55           O  
ATOM    141  CG2 THR L  20      37.055  25.327  47.952  1.00 37.76           C  
ATOM    142  C   THR L  20      37.646  22.941  46.510  1.00 33.85           C  
ATOM    143  O   THR L  20      38.715  22.863  45.906  1.00 33.89           O  
ATOM    144  N   ILE L  21      36.466  23.056  45.869  1.00 31.77           N  
ATOM    145  CA  ILE L  21      36.395  23.103  44.435  1.00 33.97           C  
ATOM    146  CB  ILE L  21      35.532  22.028  43.842  1.00 33.48           C  
ATOM    147  CG1 ILE L  21      36.099  20.641  44.193  1.00 40.35           C  
ATOM    148  CG2 ILE L  21      35.427  22.275  42.330  1.00 38.86           C  
ATOM    149  CD1 ILE L  21      35.142  19.493  43.884  1.00 36.34           C  
ATOM    150  C   ILE L  21      35.790  24.426  44.086  1.00 33.93           C  
ATOM    151  O   ILE L  21      34.887  24.901  44.773  1.00 32.02           O  
ATOM    152  N   THR L  22      36.281  25.069  43.005  1.00 33.40           N  
ATOM    153  CA  THR L  22      35.802  26.386  42.683  1.00 34.13           C  
ATOM    154  CB  THR L  22      36.904  27.406  42.589  1.00 36.52           C  
ATOM    155  OG1 THR L  22      37.612  27.474  43.818  1.00 39.92           O  
ATOM    156  CG2 THR L  22      36.288  28.777  42.265  1.00 42.72           C  
ATOM    157  C   THR L  22      35.100  26.371  41.358  1.00 34.08           C  
ATOM    158  O   THR L  22      35.420  25.579  40.473  1.00 32.72           O  
ATOM    159  N   CYS L  23      34.082  27.245  41.213  1.00 31.87           N  
ATOM    160  CA  CYS L  23      33.347  27.368  39.983  1.00 32.92           C  
ATOM    161  CB  CYS L  23      31.968  26.657  40.045  0.89 34.10           C  
ATOM    162  SG  CYS L  23      30.985  26.764  38.515  0.89 38.87           S  
ATOM    163  C   CYS L  23      33.154  28.841  39.740  1.00 35.68           C  
ATOM    164  O   CYS L  23      32.696  29.568  40.620  1.00 33.61           O  
ATOM    165  N   ARG L  24      33.523  29.334  38.536  1.00 34.40           N  
ATOM    166  CA  ARG L  24      33.397  30.742  38.269  1.00 35.73           C  
ATOM    167  CB  ARG L  24      34.730  31.433  37.944  1.00 41.09           C  
ATOM    168  CG  ARG L  24      35.684  31.491  39.135  1.00 44.68           C  
ATOM    169  CD  ARG L  24      36.932  32.335  38.882  1.00 51.44           C  
ATOM    170  NE  ARG L  24      36.488  33.750  38.760  1.00 57.13           N  
ATOM    171  CZ  ARG L  24      37.356  34.765  39.039  1.00 61.47           C  
ATOM    172  NH1 ARG L  24      38.630  34.484  39.439  1.00 63.83           N1+
ATOM    173  NH2 ARG L  24      36.944  36.059  38.919  1.00 63.66           N  
ATOM    174  C   ARG L  24      32.505  30.931  37.085  1.00 34.14           C  
ATOM    175  O   ARG L  24      32.571  30.181  36.113  1.00 36.18           O  
ATOM    176  N   ALA L  25      31.643  31.967  37.143  1.00 35.15           N  
ATOM    177  CA  ALA L  25      30.721  32.239  36.078  1.00 33.54           C  
ATOM    178  CB  ALA L  25      29.294  32.539  36.566  1.00 28.53           C  
ATOM    179  C   ALA L  25      31.214  33.448  35.344  1.00 32.87           C  
ATOM    180  O   ALA L  25      31.837  34.337  35.922  1.00 33.84           O  
ATOM    181  N   SER L  26      30.975  33.482  34.013  1.00 45.36           N  
ATOM    182  CA  SER L  26      31.377  34.567  33.162  1.00 47.99           C  
ATOM    183  CB  SER L  26      31.149  34.268  31.670  1.00 47.75           C  
ATOM    184  OG  SER L  26      29.765  34.080  31.408  1.00 47.92           O  
ATOM    185  C   SER L  26      30.592  35.798  33.510  1.00 50.15           C  
ATOM    186  O   SER L  26      31.112  36.912  33.431  1.00 53.01           O  
ATOM    187  N   GLN L  27      29.310  35.622  33.890  1.00 49.18           N  
ATOM    188  CA  GLN L  27      28.456  36.725  34.242  1.00 51.20           C  
ATOM    189  CB  GLN L  27      27.299  36.951  33.258  1.00 52.84           C  
ATOM    190  CG  GLN L  27      27.754  37.444  31.887  1.00 54.15           C  
ATOM    191  CD  GLN L  27      26.518  37.610  31.017  1.00 55.37           C  
ATOM    192  OE1 GLN L  27      25.430  37.159  31.371  1.00 55.09           O  
ATOM    193  NE2 GLN L  27      26.692  38.263  29.839  1.00 55.75           N  
ATOM    194  C   GLN L  27      27.837  36.406  35.567  1.00 50.69           C  
ATOM    195  O   GLN L  27      27.829  35.254  35.995  1.00 49.06           O  
ATOM    196  N   GLY L  28      27.301  37.433  36.259  1.00 51.98           N  
ATOM    197  CA  GLY L  28      26.741  37.229  37.566  1.00 51.78           C  
ATOM    198  C   GLY L  28      25.539  36.351  37.460  1.00 50.23           C  
ATOM    199  O   GLY L  28      24.675  36.559  36.610  1.00 50.49           O  
ATOM    200  N   ILE L  29      25.466  35.321  38.331  1.00 48.25           N  
ATOM    201  CA  ILE L  29      24.323  34.459  38.307  1.00 45.79           C  
ATOM    202  CB  ILE L  29      24.687  33.046  37.957  1.00 42.30           C  
ATOM    203  CG1 ILE L  29      25.669  32.465  38.983  1.00 41.35           C  
ATOM    204  CG2 ILE L  29      25.225  33.036  36.521  1.00 41.40           C  
ATOM    205  CD1 ILE L  29      25.913  30.970  38.795  1.00 40.00           C  
ATOM    206  C   ILE L  29      23.671  34.437  39.655  1.00 46.66           C  
ATOM    207  O   ILE L  29      22.937  33.497  39.961  1.00 45.62           O  
ATOM    208  N   SER L  30      23.869  35.486  40.479  1.00 48.16           N  
ATOM    209  CA  SER L  30      23.219  35.487  41.758  1.00 48.95           C  
ATOM    210  CB  SER L  30      21.683  35.573  41.677  1.00 49.24           C  
ATOM    211  OG  SER L  30      21.290  36.839  41.167  1.00 36.86           O  
ATOM    212  C   SER L  30      23.590  34.240  42.503  1.00 48.15           C  
ATOM    213  O   SER L  30      24.738  33.800  42.501  1.00 48.54           O  
ATOM    214  N   ASN L  31      22.611  33.712  43.252  1.00 47.05           N  
ATOM    215  CA  ASN L  31      22.673  32.508  44.030  1.00 46.03           C  
ATOM    216  CB  ASN L  31      21.628  32.490  45.156  1.00 49.48           C  
ATOM    217  CG  ASN L  31      22.074  33.514  46.188  1.00 49.76           C  
ATOM    218  OD1 ASN L  31      23.059  33.306  46.894  1.00 61.32           O  
ATOM    219  ND2 ASN L  31      21.338  34.654  46.270  1.00 61.50           N  
ATOM    220  C   ASN L  31      22.457  31.270  43.202  1.00 42.67           C  
ATOM    221  O   ASN L  31      22.750  30.169  43.663  1.00 40.17           O  
ATOM    222  N   TRP L  32      21.899  31.399  41.984  1.00 41.86           N  
ATOM    223  CA  TRP L  32      21.405  30.253  41.262  1.00 39.90           C  
ATOM    224  CB  TRP L  32      20.572  30.686  40.047  1.00 40.12           C  
ATOM    225  CG  TRP L  32      19.543  31.728  40.409  1.00 42.89           C  
ATOM    226  CD2 TRP L  32      18.605  31.609  41.490  1.00 45.06           C  
ATOM    227  CD1 TRP L  32      19.365  32.974  39.883  1.00 43.80           C  
ATOM    228  NE1 TRP L  32      18.368  33.635  40.557  1.00 45.17           N  
ATOM    229  CE2 TRP L  32      17.895  32.808  41.552  1.00 46.49           C  
ATOM    230  CE3 TRP L  32      18.366  30.591  42.367  1.00 46.01           C  
ATOM    231  CZ2 TRP L  32      16.929  33.005  42.497  1.00 49.19           C  
ATOM    232  CZ3 TRP L  32      17.383  30.787  43.311  1.00 48.62           C  
ATOM    233  CH2 TRP L  32      16.679  31.972  43.373  1.00 49.74           C  
ATOM    234  C   TRP L  32      22.509  29.374  40.748  1.00 38.49           C  
ATOM    235  O   TRP L  32      22.835  29.388  39.562  1.00 38.11           O  
ATOM    236  N   LEU L  33      23.065  28.524  41.634  1.00 26.84           N  
ATOM    237  CA  LEU L  33      24.111  27.612  41.276  1.00 28.84           C  
ATOM    238  CB  LEU L  33      25.506  28.093  41.712  1.00 29.44           C  
ATOM    239  CG  LEU L  33      26.635  27.134  41.298  1.00 24.22           C  
ATOM    240  CD1 LEU L  33      26.881  27.185  39.783  1.00 21.89           C  
ATOM    241  CD2 LEU L  33      27.907  27.360  42.123  1.00 24.13           C  
ATOM    242  C   LEU L  33      23.872  26.320  42.001  1.00 29.57           C  
ATOM    243  O   LEU L  33      23.439  26.303  43.153  1.00 26.90           O  
ATOM    244  N   ALA L  34      24.163  25.189  41.330  1.00 27.73           N  
ATOM    245  CA  ALA L  34      23.951  23.911  41.949  1.00 27.20           C  
ATOM    246  CB  ALA L  34      22.784  23.117  41.335  1.00 26.32           C  
ATOM    247  C   ALA L  34      25.188  23.084  41.769  1.00 27.45           C  
ATOM    248  O   ALA L  34      25.983  23.325  40.861  1.00 28.77           O  
ATOM    249  N   TRP L  35      25.393  22.095  42.668  1.00 28.47           N  
ATOM    250  CA  TRP L  35      26.525  21.213  42.573  1.00 26.77           C  
ATOM    251  CB  TRP L  35      27.477  21.295  43.778  1.00 26.16           C  
ATOM    252  CG  TRP L  35      28.264  22.582  43.843  1.00 27.51           C  
ATOM    253  CD2 TRP L  35      29.527  22.784  43.196  1.00 28.31           C  
ATOM    254  CD1 TRP L  35      27.962  23.752  44.480  1.00 27.55           C  
ATOM    255  NE1 TRP L  35      28.961  24.671  44.266  1.00 27.47           N  
ATOM    256  CE2 TRP L  35      29.935  24.088  43.477  1.00 27.86           C  
ATOM    257  CE3 TRP L  35      30.293  21.950  42.428  1.00 27.60           C  
ATOM    258  CZ2 TRP L  35      31.114  24.579  42.995  1.00 28.86           C  
ATOM    259  CZ3 TRP L  35      31.481  22.450  41.944  1.00 28.15           C  
ATOM    260  CH2 TRP L  35      31.885  23.739  42.220  1.00 28.45           C  
ATOM    261  C   TRP L  35      26.031  19.799  42.498  1.00 26.13           C  
ATOM    262  O   TRP L  35      25.095  19.419  43.201  1.00 27.32           O  
ATOM    263  N   TYR L  36      26.673  18.978  41.635  1.00 25.97           N  
ATOM    264  CA  TYR L  36      26.265  17.608  41.458  1.00 26.41           C  
ATOM    265  CB  TYR L  36      25.758  17.257  40.047  1.00 26.69           C  
ATOM    266  CG  TYR L  36      24.601  18.114  39.673  1.00 27.98           C  
ATOM    267  CD1 TYR L  36      23.327  17.822  40.092  1.00 27.30           C  
ATOM    268  CD2 TYR L  36      24.796  19.227  38.895  1.00 28.79           C  
ATOM    269  CE1 TYR L  36      22.267  18.619  39.736  1.00 27.45           C  
ATOM    270  CE2 TYR L  36      23.737  20.028  38.535  1.00 29.73           C  
ATOM    271  CZ  TYR L  36      22.467  19.724  38.954  1.00 29.94           C  
ATOM    272  OH  TYR L  36      21.371  20.534  38.593  1.00 32.43           O  
ATOM    273  C   TYR L  36      27.466  16.725  41.627  1.00 29.57           C  
ATOM    274  O   TYR L  36      28.606  17.136  41.409  1.00 29.88           O  
ATOM    275  N   GLN L  37      27.218  15.463  42.034  1.00 30.49           N  
ATOM    276  CA  GLN L  37      28.253  14.480  42.197  1.00 30.12           C  
ATOM    277  CB  GLN L  37      28.238  13.858  43.604  1.00 30.55           C  
ATOM    278  CG  GLN L  37      29.308  12.798  43.860  1.00 29.86           C  
ATOM    279  CD  GLN L  37      29.009  12.203  45.230  1.00 32.11           C  
ATOM    280  OE1 GLN L  37      27.973  11.570  45.431  1.00 32.59           O  
ATOM    281  NE2 GLN L  37      29.927  12.424  46.208  1.00 32.48           N  
ATOM    282  C   GLN L  37      27.938  13.383  41.227  1.00 30.29           C  
ATOM    283  O   GLN L  37      26.779  12.998  41.076  1.00 30.77           O  
ATOM    284  N   GLN L  38      28.957  12.866  40.511  1.00 28.82           N  
ATOM    285  CA  GLN L  38      28.667  11.802  39.596  1.00 28.61           C  
ATOM    286  CB  GLN L  38      28.607  12.256  38.124  1.00 27.58           C  
ATOM    287  CG  GLN L  38      28.267  11.126  37.147  1.00 28.54           C  
ATOM    288  CD  GLN L  38      28.236  11.687  35.730  1.00 29.97           C  
ATOM    289  OE1 GLN L  38      29.107  11.403  34.908  1.00 32.63           O  
ATOM    290  NE2 GLN L  38      27.204  12.514  35.428  1.00 28.37           N  
ATOM    291  C   GLN L  38      29.729  10.749  39.712  1.00 30.55           C  
ATOM    292  O   GLN L  38      30.926  11.037  39.675  1.00 31.08           O  
ATOM    293  N   LYS L  39      29.290   9.482  39.860  1.00 31.32           N  
ATOM    294  CA  LYS L  39      30.177   8.357  39.915  1.00 34.10           C  
ATOM    295  CB  LYS L  39      29.771   7.261  40.916  1.00 35.26           C  
ATOM    296  CG  LYS L  39      30.184   7.539  42.359  1.00 35.98           C  
ATOM    297  CD  LYS L  39      29.406   8.654  43.050  1.00 34.70           C  
ATOM    298  CE  LYS L  39      29.892   8.878  44.480  1.00 37.14           C  
ATOM    299  NZ  LYS L  39      31.339   9.191  44.455  1.00 37.95           N1+
ATOM    300  C   LYS L  39      30.123   7.724  38.566  1.00 34.57           C  
ATOM    301  O   LYS L  39      29.201   7.960  37.786  1.00 35.08           O  
ATOM    302  N   PRO L  40      31.100   6.923  38.264  1.00 37.45           N  
ATOM    303  CA  PRO L  40      31.112   6.325  36.967  1.00 40.12           C  
ATOM    304  CD  PRO L  40      32.444   7.128  38.784  1.00 38.00           C  
ATOM    305  CB  PRO L  40      32.489   5.681  36.825  1.00 41.91           C  
ATOM    306  CG  PRO L  40      33.391   6.573  37.704  1.00 40.66           C  
ATOM    307  C   PRO L  40      29.947   5.411  36.763  1.00 40.41           C  
ATOM    308  O   PRO L  40      29.659   4.592  37.636  1.00 38.56           O  
ATOM    309  N   GLY L  41      29.264   5.547  35.610  1.00 39.01           N  
ATOM    310  CA  GLY L  41      28.182   4.677  35.256  1.00 40.86           C  
ATOM    311  C   GLY L  41      26.923   5.071  35.963  1.00 41.53           C  
ATOM    312  O   GLY L  41      25.934   4.344  35.891  1.00 44.46           O  
ATOM    313  N   LYS L  42      26.897   6.226  36.658  1.00 35.92           N  
ATOM    314  CA  LYS L  42      25.685   6.548  37.360  1.00 34.79           C  
ATOM    315  CB  LYS L  42      25.812   6.447  38.888  1.00 35.86           C  
ATOM    316  CG  LYS L  42      25.988   5.010  39.384  1.00 39.67           C  
ATOM    317  CD  LYS L  42      26.362   4.918  40.864  0.80 46.09           C  
ATOM    318  CE  LYS L  42      26.518   3.482  41.369  0.75 50.74           C  
ATOM    319  NZ  LYS L  42      26.715   3.476  42.837  0.75 48.31           N1+
ATOM    320  C   LYS L  42      25.262   7.944  37.032  1.00 35.44           C  
ATOM    321  O   LYS L  42      26.043   8.742  36.517  1.00 34.05           O  
ATOM    322  N   ALA L  43      23.977   8.257  37.312  1.00 33.60           N  
ATOM    323  CA  ALA L  43      23.412   9.552  37.052  1.00 32.15           C  
ATOM    324  CB  ALA L  43      21.876   9.584  37.091  1.00 30.77           C  
ATOM    325  C   ALA L  43      23.909  10.505  38.090  1.00 31.29           C  
ATOM    326  O   ALA L  43      24.320  10.108  39.179  1.00 30.45           O  
ATOM    327  N   PRO L  44      23.881  11.770  37.769  1.00 29.16           N  
ATOM    328  CA  PRO L  44      24.361  12.765  38.683  1.00 27.70           C  
ATOM    329  CD  PRO L  44      23.971  12.203  36.384  1.00 28.74           C  
ATOM    330  CB  PRO L  44      24.448  14.060  37.880  1.00 28.48           C  
ATOM    331  CG  PRO L  44      24.648  13.583  36.432  1.00 28.44           C  
ATOM    332  C   PRO L  44      23.429  12.864  39.851  1.00 30.08           C  
ATOM    333  O   PRO L  44      22.247  12.559  39.703  1.00 33.16           O  
ATOM    334  N   LYS L  45      23.947  13.282  41.021  1.00 28.46           N  
ATOM    335  CA  LYS L  45      23.160  13.389  42.210  1.00 29.87           C  
ATOM    336  CB  LYS L  45      23.651  12.442  43.315  1.00 32.78           C  
ATOM    337  CG  LYS L  45      22.851  12.517  44.612  1.00 37.64           C  
ATOM    338  CD  LYS L  45      23.241  11.434  45.619  1.00 41.91           C  
ATOM    339  CE  LYS L  45      22.682  11.686  47.020  1.00 46.20           C  
ATOM    340  NZ  LYS L  45      23.267  10.725  47.980  1.00 49.70           N1+
ATOM    341  C   LYS L  45      23.335  14.788  42.711  1.00 30.62           C  
ATOM    342  O   LYS L  45      24.442  15.321  42.708  1.00 30.08           O  
ATOM    343  N   LEU L  46      22.243  15.429  43.168  1.00 28.15           N  
ATOM    344  CA  LEU L  46      22.388  16.795  43.564  1.00 29.03           C  
ATOM    345  CB  LEU L  46      21.071  17.564  43.418  1.00 29.40           C  
ATOM    346  CG  LEU L  46      21.149  19.046  43.792  1.00 29.87           C  
ATOM    347  CD1 LEU L  46      22.136  19.809  42.896  1.00 26.94           C  
ATOM    348  CD2 LEU L  46      19.751  19.659  43.749  1.00 26.68           C  
ATOM    349  C   LEU L  46      22.877  16.883  44.988  1.00 27.58           C  
ATOM    350  O   LEU L  46      22.342  16.227  45.881  1.00 28.90           O  
ATOM    351  N   LEU L  47      24.033  17.562  45.195  1.00 24.53           N  
ATOM    352  CA  LEU L  47      24.550  17.859  46.505  1.00 24.89           C  
ATOM    353  CB  LEU L  47      26.078  17.999  46.477  1.00 27.14           C  
ATOM    354  CG  LEU L  47      26.784  16.707  46.032  1.00 27.87           C  
ATOM    355  CD1 LEU L  47      28.307  16.889  46.015  1.00 27.16           C  
ATOM    356  CD2 LEU L  47      26.342  15.503  46.878  1.00 29.32           C  
ATOM    357  C   LEU L  47      23.988  19.122  47.105  1.00 27.39           C  
ATOM    358  O   LEU L  47      23.469  19.113  48.223  1.00 26.56           O  
ATOM    359  N   ILE L  48      24.076  20.248  46.353  1.00 28.45           N  
ATOM    360  CA  ILE L  48      23.681  21.535  46.867  1.00 26.18           C  
ATOM    361  CB  ILE L  48      24.841  22.359  47.347  1.00 28.32           C  
ATOM    362  CG1 ILE L  48      25.508  21.646  48.532  1.00 27.20           C  
ATOM    363  CG2 ILE L  48      24.346  23.777  47.678  1.00 26.64           C  
ATOM    364  CD1 ILE L  48      26.803  22.302  48.994  1.00 30.75           C  
ATOM    365  C   ILE L  48      22.973  22.321  45.808  1.00 26.64           C  
ATOM    366  O   ILE L  48      23.254  22.180  44.619  1.00 25.91           O  
ATOM    367  N   TYR L  49      22.003  23.166  46.225  1.00 26.56           N  
ATOM    368  CA  TYR L  49      21.280  24.004  45.307  1.00 26.75           C  
ATOM    369  CB  TYR L  49      19.867  23.483  44.979  1.00 29.35           C  
ATOM    370  CG  TYR L  49      19.133  23.285  46.263  1.00 31.48           C  
ATOM    371  CD1 TYR L  49      19.314  22.131  46.993  1.00 30.68           C  
ATOM    372  CD2 TYR L  49      18.261  24.237  46.739  1.00 29.72           C  
ATOM    373  CE1 TYR L  49      18.648  21.928  48.179  1.00 31.83           C  
ATOM    374  CE2 TYR L  49      17.591  24.042  47.924  1.00 28.72           C  
ATOM    375  CZ  TYR L  49      17.785  22.888  48.649  1.00 33.53           C  
ATOM    376  OH  TYR L  49      17.098  22.688  49.865  1.00 34.94           O  
ATOM    377  C   TYR L  49      21.151  25.372  45.911  1.00 27.92           C  
ATOM    378  O   TYR L  49      21.268  25.548  47.121  1.00 29.13           O  
ATOM    379  N   GLY L  50      20.979  26.412  45.070  1.00 26.07           N  
ATOM    380  CA  GLY L  50      20.837  27.736  45.608  1.00 25.59           C  
ATOM    381  C   GLY L  50      22.148  28.148  46.202  1.00 24.43           C  
ATOM    382  O   GLY L  50      22.200  28.973  47.113  1.00 26.95           O  
ATOM    383  N   ALA L  51      23.235  27.527  45.720  1.00 24.92           N  
ATOM    384  CA  ALA L  51      24.588  27.845  46.073  1.00 25.02           C  
ATOM    385  CB  ALA L  51      24.891  29.351  45.966  1.00 22.25           C  
ATOM    386  C   ALA L  51      24.927  27.409  47.463  1.00 25.65           C  
ATOM    387  O   ALA L  51      26.098  27.149  47.739  1.00 24.09           O  
ATOM    388  N   SER L  52      23.942  27.230  48.370  1.00 24.04           N  
ATOM    389  CA  SER L  52      24.374  26.894  49.698  1.00 24.25           C  
ATOM    390  CB  SER L  52      24.484  28.121  50.616  1.00 25.87           C  
ATOM    391  OG  SER L  52      25.477  29.011  50.133  1.00 29.27           O  
ATOM    392  C   SER L  52      23.395  25.988  50.374  1.00 23.89           C  
ATOM    393  O   SER L  52      23.620  25.608  51.521  1.00 25.93           O  
ATOM    394  N   SER L  53      22.294  25.587  49.711  1.00 27.25           N  
ATOM    395  CA  SER L  53      21.383  24.759  50.449  1.00 30.68           C  
ATOM    396  CB  SER L  53      19.910  24.945  50.042  1.00 32.00           C  
ATOM    397  OG  SER L  53      19.476  26.258  50.367  1.00 36.84           O  
ATOM    398  C   SER L  53      21.746  23.329  50.197  1.00 28.62           C  
ATOM    399  O   SER L  53      21.996  22.940  49.059  1.00 29.44           O  
ATOM    400  N   LEU L  54      21.803  22.512  51.273  1.00 27.57           N  
ATOM    401  CA  LEU L  54      22.111  21.114  51.126  1.00 30.06           C  
ATOM    402  CB  LEU L  54      22.639  20.405  52.390  1.00 32.72           C  
ATOM    403  CG  LEU L  54      24.104  20.670  52.764  1.00 36.30           C  
ATOM    404  CD1 LEU L  54      24.336  22.140  53.126  1.00 39.79           C  
ATOM    405  CD2 LEU L  54      24.565  19.704  53.867  1.00 36.23           C  
ATOM    406  C   LEU L  54      20.859  20.380  50.801  1.00 32.03           C  
ATOM    407  O   LEU L  54      19.818  20.594  51.420  1.00 32.21           O  
ATOM    408  N   GLN L  55      20.940  19.460  49.826  1.00 31.14           N  
ATOM    409  CA  GLN L  55      19.794  18.663  49.531  1.00 33.03           C  
ATOM    410  CB  GLN L  55      19.923  17.853  48.238  1.00 35.38           C  
ATOM    411  CG  GLN L  55      18.611  17.200  47.817  1.00 41.89           C  
ATOM    412  CD  GLN L  55      18.916  16.388  46.577  1.00 35.36           C  
ATOM    413  OE1 GLN L  55      19.632  15.392  46.651  1.00 40.08           O  
ATOM    414  NE2 GLN L  55      18.378  16.824  45.405  1.00 44.47           N  
ATOM    415  C   GLN L  55      19.656  17.698  50.671  1.00 32.37           C  
ATOM    416  O   GLN L  55      20.626  17.384  51.362  1.00 29.44           O  
ATOM    417  N   SER L  56      18.428  17.207  50.918  1.00 31.94           N  
ATOM    418  CA  SER L  56      18.229  16.329  52.032  1.00 33.37           C  
ATOM    419  CB  SER L  56      16.750  16.034  52.336  1.00 35.84           C  
ATOM    420  OG  SER L  56      16.145  15.380  51.231  1.00 40.59           O  
ATOM    421  C   SER L  56      18.912  15.027  51.762  1.00 32.58           C  
ATOM    422  O   SER L  56      18.993  14.569  50.624  1.00 32.03           O  
ATOM    423  N   GLY L  57      19.442  14.407  52.836  1.00 33.55           N  
ATOM    424  CA  GLY L  57      20.077  13.130  52.729  1.00 35.74           C  
ATOM    425  C   GLY L  57      21.535  13.330  52.462  1.00 35.47           C  
ATOM    426  O   GLY L  57      22.320  12.390  52.571  1.00 32.54           O  
ATOM    427  N   VAL L  58      21.939  14.567  52.110  1.00 35.54           N  
ATOM    428  CA  VAL L  58      23.323  14.824  51.826  1.00 30.98           C  
ATOM    429  CB  VAL L  58      23.535  16.030  50.949  1.00 31.76           C  
ATOM    430  CG1 VAL L  58      25.045  16.283  50.793  1.00 29.31           C  
ATOM    431  CG2 VAL L  58      22.804  15.798  49.615  1.00 30.07           C  
ATOM    432  C   VAL L  58      24.025  15.062  53.128  1.00 29.80           C  
ATOM    433  O   VAL L  58      23.498  15.723  54.023  1.00 31.64           O  
ATOM    434  N   PRO L  59      25.220  14.546  53.249  1.00 30.48           N  
ATOM    435  CA  PRO L  59      25.954  14.689  54.480  1.00 30.40           C  
ATOM    436  CD  PRO L  59      25.595  13.340  52.529  1.00 28.18           C  
ATOM    437  CB  PRO L  59      27.139  13.734  54.370  1.00 30.77           C  
ATOM    438  CG  PRO L  59      26.627  12.633  53.423  1.00 31.97           C  
ATOM    439  C   PRO L  59      26.355  16.109  54.732  1.00 33.54           C  
ATOM    440  O   PRO L  59      26.592  16.847  53.779  1.00 32.92           O  
ATOM    441  N   SER L  60      26.466  16.495  56.017  1.00 34.81           N  
ATOM    442  CA  SER L  60      26.762  17.838  56.434  1.00 35.67           C  
ATOM    443  CB  SER L  60      26.600  18.032  57.952  1.00 38.69           C  
ATOM    444  OG  SER L  60      27.516  17.207  58.655  1.00 49.31           O  
ATOM    445  C   SER L  60      28.164  18.223  56.064  1.00 33.28           C  
ATOM    446  O   SER L  60      28.507  19.405  56.084  1.00 34.16           O  
ATOM    447  N   ARG L  61      29.021  17.248  55.718  1.00 30.11           N  
ATOM    448  CA  ARG L  61      30.380  17.559  55.379  1.00 31.13           C  
ATOM    449  CB  ARG L  61      31.283  16.326  55.183  1.00 30.13           C  
ATOM    450  CG  ARG L  61      30.850  15.334  54.103  1.00 31.36           C  
ATOM    451  CD  ARG L  61      31.822  14.156  54.005  1.00 32.72           C  
ATOM    452  NE  ARG L  61      31.348  13.221  52.948  1.00 29.42           N  
ATOM    453  CZ  ARG L  61      30.582  12.139  53.283  1.00 31.17           C  
ATOM    454  NH1 ARG L  61      30.193  11.949  54.577  1.00 30.95           N1+
ATOM    455  NH2 ARG L  61      30.213  11.241  52.325  1.00 30.89           N  
ATOM    456  C   ARG L  61      30.417  18.399  54.136  1.00 29.44           C  
ATOM    457  O   ARG L  61      31.361  19.165  53.939  1.00 32.16           O  
ATOM    458  N   PHE L  62      29.420  18.238  53.238  1.00 30.15           N  
ATOM    459  CA  PHE L  62      29.364  19.013  52.027  1.00 30.81           C  
ATOM    460  CB  PHE L  62      28.477  18.378  50.940  1.00 31.12           C  
ATOM    461  CG  PHE L  62      29.148  17.140  50.456  1.00 31.00           C  
ATOM    462  CD1 PHE L  62      30.089  17.210  49.456  1.00 30.24           C  
ATOM    463  CD2 PHE L  62      28.843  15.912  50.995  1.00 30.91           C  
ATOM    464  CE1 PHE L  62      30.716  16.076  48.998  1.00 29.05           C  
ATOM    465  CE2 PHE L  62      29.467  14.774  50.541  1.00 30.29           C  
ATOM    466  CZ  PHE L  62      30.407  14.854  49.542  1.00 31.01           C  
ATOM    467  C   PHE L  62      28.785  20.366  52.325  1.00 29.99           C  
ATOM    468  O   PHE L  62      27.847  20.501  53.109  1.00 31.72           O  
ATOM    469  N   SER L  63      29.344  21.426  51.699  1.00 28.90           N  
ATOM    470  CA  SER L  63      28.808  22.742  51.909  1.00 29.47           C  
ATOM    471  CB  SER L  63      29.379  23.447  53.149  1.00 31.57           C  
ATOM    472  OG  SER L  63      30.781  23.618  53.009  1.00 33.54           O  
ATOM    473  C   SER L  63      29.146  23.581  50.718  1.00 28.77           C  
ATOM    474  O   SER L  63      30.116  23.316  50.010  1.00 27.92           O  
ATOM    475  N   GLY L  64      28.344  24.634  50.466  1.00 28.38           N  
ATOM    476  CA  GLY L  64      28.616  25.476  49.340  1.00 27.98           C  
ATOM    477  C   GLY L  64      28.477  26.893  49.782  1.00 31.22           C  
ATOM    478  O   GLY L  64      27.770  27.196  50.742  1.00 30.13           O  
ATOM    479  N   SER L  65      29.177  27.805  49.079  1.00 31.34           N  
ATOM    480  CA  SER L  65      29.082  29.197  49.400  1.00 33.29           C  
ATOM    481  CB  SER L  65      30.075  29.644  50.483  1.00 34.38           C  
ATOM    482  OG  SER L  65      31.407  29.476  50.017  1.00 41.95           O  
ATOM    483  C   SER L  65      29.402  29.967  48.160  1.00 31.86           C  
ATOM    484  O   SER L  65      29.856  29.407  47.164  1.00 30.64           O  
ATOM    485  N   GLY L  66      29.135  31.287  48.177  1.00 32.71           N  
ATOM    486  CA  GLY L  66      29.502  32.081  47.043  1.00 32.90           C  
ATOM    487  C   GLY L  66      28.326  32.876  46.596  1.00 36.00           C  
ATOM    488  O   GLY L  66      27.200  32.663  47.040  1.00 34.50           O  
ATOM    489  N   SER L  67      28.584  33.836  45.689  1.00 37.07           N  
ATOM    490  CA  SER L  67      27.546  34.659  45.155  1.00 38.68           C  
ATOM    491  CB  SER L  67      27.135  35.819  46.079  1.00 40.18           C  
ATOM    492  OG  SER L  67      26.583  35.322  47.288  1.00 43.19           O  
ATOM    493  C   SER L  67      28.106  35.294  43.931  1.00 36.88           C  
ATOM    494  O   SER L  67      29.320  35.340  43.738  1.00 38.26           O  
ATOM    495  N   GLY L  68      27.212  35.797  43.062  1.00 33.03           N  
ATOM    496  CA  GLY L  68      27.656  36.494  41.894  1.00 33.96           C  
ATOM    497  C   GLY L  68      28.434  35.574  41.005  1.00 33.39           C  
ATOM    498  O   GLY L  68      27.883  34.670  40.384  1.00 34.09           O  
ATOM    499  N   THR L  69      29.724  35.907  40.808  1.00 31.35           N  
ATOM    500  CA  THR L  69      30.629  35.177  39.963  1.00 33.32           C  
ATOM    501  CB  THR L  69      31.725  36.048  39.416  1.00 35.80           C  
ATOM    502  OG1 THR L  69      32.538  36.547  40.468  1.00 38.28           O  
ATOM    503  CG2 THR L  69      31.077  37.216  38.649  1.00 37.73           C  
ATOM    504  C   THR L  69      31.289  33.968  40.574  1.00 32.20           C  
ATOM    505  O   THR L  69      31.539  33.002  39.856  1.00 33.90           O  
ATOM    506  N   ASP L  70      31.623  33.980  41.887  1.00 31.40           N  
ATOM    507  CA  ASP L  70      32.473  32.934  42.405  1.00 33.20           C  
ATOM    508  CB  ASP L  70      33.700  33.477  43.156  1.00 40.03           C  
ATOM    509  CG  ASP L  70      34.623  34.176  42.170  1.00 47.56           C  
ATOM    510  OD1 ASP L  70      34.425  34.012  40.936  1.00 50.39           O  
ATOM    511  OD2 ASP L  70      35.548  34.886  42.648  1.00 52.12           O1-
ATOM    512  C   ASP L  70      31.762  32.049  43.383  1.00 33.41           C  
ATOM    513  O   ASP L  70      31.166  32.521  44.348  1.00 33.82           O  
ATOM    514  N   PHE L  71      31.854  30.714  43.176  1.00 30.69           N  
ATOM    515  CA  PHE L  71      31.193  29.799  44.064  1.00 31.11           C  
ATOM    516  CB  PHE L  71      29.955  29.129  43.441  1.00 28.22           C  
ATOM    517  CG  PHE L  71      28.976  30.202  43.102  1.00 28.03           C  
ATOM    518  CD1 PHE L  71      28.047  30.627  44.021  1.00 27.36           C  
ATOM    519  CD2 PHE L  71      28.991  30.793  41.861  1.00 29.14           C  
ATOM    520  CE1 PHE L  71      27.150  31.619  43.703  1.00 29.11           C  
ATOM    521  CE2 PHE L  71      28.094  31.785  41.539  1.00 29.89           C  
ATOM    522  CZ  PHE L  71      27.167  32.201  42.460  1.00 29.62           C  
ATOM    523  C   PHE L  71      32.150  28.700  44.421  1.00 31.22           C  
ATOM    524  O   PHE L  71      33.043  28.369  43.643  1.00 32.04           O  
ATOM    525  N   THR L  72      32.001  28.106  45.626  1.00 28.40           N  
ATOM    526  CA  THR L  72      32.905  27.052  45.989  1.00 31.89           C  
ATOM    527  CB  THR L  72      33.986  27.488  46.932  1.00 33.77           C  
ATOM    528  OG1 THR L  72      33.418  27.884  48.172  1.00 38.57           O  
ATOM    529  CG2 THR L  72      34.758  28.660  46.299  1.00 27.11           C  
ATOM    530  C   THR L  72      32.154  25.959  46.684  1.00 29.95           C  
ATOM    531  O   THR L  72      31.175  26.200  47.390  1.00 32.46           O  
ATOM    532  N   LEU L  73      32.616  24.710  46.477  1.00 29.66           N  
ATOM    533  CA  LEU L  73      32.073  23.544  47.116  1.00 29.14           C  
ATOM    534  CB  LEU L  73      31.747  22.424  46.115  1.00 28.69           C  
ATOM    535  CG  LEU L  73      31.216  21.134  46.762  1.00 29.48           C  
ATOM    536  CD1 LEU L  73      29.894  21.381  47.504  1.00 31.01           C  
ATOM    537  CD2 LEU L  73      31.110  20.003  45.728  1.00 28.75           C  
ATOM    538  C   LEU L  73      33.143  23.036  48.030  1.00 30.76           C  
ATOM    539  O   LEU L  73      34.291  22.873  47.620  1.00 30.51           O  
ATOM    540  N   THR L  74      32.797  22.777  49.305  1.00 30.55           N  
ATOM    541  CA  THR L  74      33.799  22.331  50.230  1.00 30.82           C  
ATOM    542  CB  THR L  74      34.008  23.285  51.370  1.00 32.83           C  
ATOM    543  OG1 THR L  74      34.411  24.555  50.879  1.00 32.36           O  
ATOM    544  CG2 THR L  74      35.077  22.710  52.313  1.00 33.36           C  
ATOM    545  C   THR L  74      33.381  21.030  50.835  1.00 30.83           C  
ATOM    546  O   THR L  74      32.203  20.801  51.105  1.00 29.42           O  
ATOM    547  N   ILE L  75      34.367  20.131  51.034  1.00 30.74           N  
ATOM    548  CA  ILE L  75      34.143  18.877  51.694  1.00 28.19           C  
ATOM    549  CB  ILE L  75      34.544  17.701  50.850  1.00 30.22           C  
ATOM    550  CG1 ILE L  75      33.743  17.710  49.537  1.00 30.54           C  
ATOM    551  CG2 ILE L  75      34.342  16.417  51.673  1.00 28.57           C  
ATOM    552  CD1 ILE L  75      34.270  16.731  48.488  1.00 29.58           C  
ATOM    553  C   ILE L  75      35.027  18.917  52.909  1.00 29.87           C  
ATOM    554  O   ILE L  75      36.252  18.937  52.797  1.00 32.00           O  
ATOM    555  N   SER L  76      34.412  18.921  54.108  1.00 29.69           N  
ATOM    556  CA  SER L  76      35.107  19.098  55.355  1.00 31.95           C  
ATOM    557  CB  SER L  76      34.151  19.057  56.557  1.00 31.18           C  
ATOM    558  OG  SER L  76      33.154  20.058  56.428  1.00 37.86           O  
ATOM    559  C   SER L  76      36.101  18.007  55.572  1.00 35.16           C  
ATOM    560  O   SER L  76      37.267  18.277  55.852  1.00 35.06           O  
ATOM    561  N   SER L  77      35.649  16.740  55.486  1.00 35.08           N  
ATOM    562  CA  SER L  77      36.528  15.625  55.666  1.00 33.92           C  
ATOM    563  CB  SER L  77      36.385  14.947  57.040  1.00 32.86           C  
ATOM    564  OG  SER L  77      35.082  14.403  57.186  1.00 35.62           O  
ATOM    565  C   SER L  77      36.148  14.632  54.620  1.00 31.68           C  
ATOM    566  O   SER L  77      35.045  14.092  54.622  1.00 32.33           O  
ATOM    567  N   LEU L  78      37.092  14.344  53.715  1.00 30.60           N  
ATOM    568  CA  LEU L  78      36.853  13.508  52.581  1.00 30.36           C  
ATOM    569  CB  LEU L  78      38.046  13.595  51.613  1.00 29.86           C  
ATOM    570  CG  LEU L  78      37.842  12.986  50.220  1.00 33.72           C  
ATOM    571  CD1 LEU L  78      36.782  13.759  49.418  1.00 33.65           C  
ATOM    572  CD2 LEU L  78      39.177  12.905  49.468  1.00 30.19           C  
ATOM    573  C   LEU L  78      36.679  12.092  53.045  1.00 34.83           C  
ATOM    574  O   LEU L  78      37.405  11.619  53.918  1.00 32.71           O  
ATOM    575  N   GLN L  79      35.681  11.385  52.471  1.00 32.26           N  
ATOM    576  CA  GLN L  79      35.430  10.004  52.788  1.00 31.38           C  
ATOM    577  CB  GLN L  79      33.994   9.725  53.255  1.00 32.62           C  
ATOM    578  CG  GLN L  79      33.697  10.351  54.616  1.00 35.50           C  
ATOM    579  CD  GLN L  79      34.656   9.725  55.619  1.00 42.84           C  
ATOM    580  OE1 GLN L  79      35.345   8.750  55.320  1.00 46.34           O  
ATOM    581  NE2 GLN L  79      34.708  10.299  56.850  1.00 47.83           N  
ATOM    582  C   GLN L  79      35.665   9.225  51.531  1.00 33.57           C  
ATOM    583  O   GLN L  79      35.716   9.794  50.442  1.00 32.07           O  
ATOM    584  N   PRO L  80      35.819   7.936  51.637  1.00 33.75           N  
ATOM    585  CA  PRO L  80      36.121   7.152  50.470  1.00 34.59           C  
ATOM    586  CD  PRO L  80      36.342   7.330  52.852  1.00 33.06           C  
ATOM    587  CB  PRO L  80      36.461   5.759  50.993  1.00 34.82           C  
ATOM    588  CG  PRO L  80      37.036   6.033  52.397  1.00 33.99           C  
ATOM    589  C   PRO L  80      35.049   7.197  49.425  1.00 32.33           C  
ATOM    590  O   PRO L  80      35.360   7.027  48.248  1.00 31.13           O  
ATOM    591  N   GLU L  81      33.787   7.422  49.829  1.00 30.32           N  
ATOM    592  CA  GLU L  81      32.665   7.467  48.934  1.00 32.92           C  
ATOM    593  CB  GLU L  81      31.323   7.624  49.662  1.00 34.63           C  
ATOM    594  CG  GLU L  81      31.021   6.515  50.666  1.00 36.44           C  
ATOM    595  CD  GLU L  81      31.630   6.919  52.001  1.00 40.92           C  
ATOM    596  OE1 GLU L  81      31.062   7.837  52.654  1.00 36.53           O  
ATOM    597  OE2 GLU L  81      32.670   6.322  52.383  1.00 34.51           O1-
ATOM    598  C   GLU L  81      32.775   8.674  48.052  1.00 31.13           C  
ATOM    599  O   GLU L  81      32.245   8.686  46.946  1.00 31.51           O  
ATOM    600  N   ASP L  82      33.432   9.731  48.565  1.00 30.01           N  
ATOM    601  CA  ASP L  82      33.529  11.045  47.988  1.00 30.09           C  
ATOM    602  CB  ASP L  82      34.157  12.050  48.967  1.00 27.74           C  
ATOM    603  CG  ASP L  82      33.168  12.200  50.115  1.00 31.48           C  
ATOM    604  OD1 ASP L  82      31.998  11.770  49.938  1.00 33.03           O  
ATOM    605  OD2 ASP L  82      33.568  12.739  51.180  1.00 33.53           O1-
ATOM    606  C   ASP L  82      34.298  11.087  46.702  1.00 31.23           C  
ATOM    607  O   ASP L  82      34.107  12.008  45.911  1.00 31.51           O  
ATOM    608  N   PHE L  83      35.239  10.159  46.482  1.00 31.11           N  
ATOM    609  CA  PHE L  83      35.956  10.124  45.235  1.00 30.63           C  
ATOM    610  CB  PHE L  83      36.834   8.854  45.195  1.00 31.67           C  
ATOM    611  CG  PHE L  83      37.102   8.391  43.806  1.00 32.52           C  
ATOM    612  CD1 PHE L  83      38.182   8.828  43.075  1.00 33.30           C  
ATOM    613  CD2 PHE L  83      36.240   7.480  43.238  1.00 34.29           C  
ATOM    614  CE1 PHE L  83      38.384   8.358  41.796  1.00 34.46           C  
ATOM    615  CE2 PHE L  83      36.437   7.007  41.959  1.00 35.43           C  
ATOM    616  CZ  PHE L  83      37.516   7.450  41.233  1.00 35.25           C  
ATOM    617  C   PHE L  83      34.943  10.081  44.123  1.00 30.80           C  
ATOM    618  O   PHE L  83      34.174   9.126  44.029  1.00 33.62           O  
ATOM    619  N   ALA L  84      34.925  11.113  43.244  1.00 32.24           N  
ATOM    620  CA  ALA L  84      33.957  11.173  42.175  1.00 30.43           C  
ATOM    621  CB  ALA L  84      32.504  11.233  42.672  1.00 25.96           C  
ATOM    622  C   ALA L  84      34.202  12.429  41.393  1.00 31.09           C  
ATOM    623  O   ALA L  84      35.168  13.149  41.641  1.00 29.75           O  
ATOM    624  N   VAL L  85      33.344  12.703  40.386  1.00 30.43           N  
ATOM    625  CA  VAL L  85      33.462  13.914  39.619  1.00 28.56           C  
ATOM    626  CB  VAL L  85      33.232  13.723  38.149  1.00 30.41           C  
ATOM    627  CG1 VAL L  85      33.287  15.096  37.452  1.00 19.94           C  
ATOM    628  CG2 VAL L  85      34.259  12.709  37.619  1.00 31.17           C  
ATOM    629  C   VAL L  85      32.394  14.840  40.113  1.00 31.14           C  
ATOM    630  O   VAL L  85      31.289  14.402  40.430  1.00 29.44           O  
ATOM    631  N   TYR L  86      32.699  16.153  40.201  1.00 30.28           N  
ATOM    632  CA  TYR L  86      31.744  17.106  40.699  1.00 28.11           C  
ATOM    633  CB  TYR L  86      32.223  17.848  41.962  1.00 26.95           C  
ATOM    634  CG  TYR L  86      32.304  16.860  43.080  1.00 30.22           C  
ATOM    635  CD1 TYR L  86      33.422  16.076  43.246  1.00 28.15           C  
ATOM    636  CD2 TYR L  86      31.263  16.720  43.969  1.00 29.45           C  
ATOM    637  CE1 TYR L  86      33.500  15.167  44.276  1.00 27.98           C  
ATOM    638  CE2 TYR L  86      31.334  15.813  45.002  1.00 29.17           C  
ATOM    639  CZ  TYR L  86      32.453  15.035  45.157  1.00 30.36           C  
ATOM    640  OH  TYR L  86      32.530  14.104  46.212  1.00 29.51           O  
ATOM    641  C   TYR L  86      31.496  18.142  39.639  1.00 29.48           C  
ATOM    642  O   TYR L  86      32.425  18.596  38.974  1.00 31.09           O  
ATOM    643  N   TYR L  87      30.213  18.537  39.449  1.00 27.01           N  
ATOM    644  CA  TYR L  87      29.895  19.513  38.441  1.00 28.01           C  
ATOM    645  CB  TYR L  87      28.952  19.026  37.324  1.00 25.41           C  
ATOM    646  CG  TYR L  87      29.517  17.874  36.573  1.00 28.37           C  
ATOM    647  CD1 TYR L  87      30.447  18.063  35.579  1.00 28.67           C  
ATOM    648  CD2 TYR L  87      29.107  16.597  36.867  1.00 28.25           C  
ATOM    649  CE1 TYR L  87      30.957  16.993  34.882  1.00 28.18           C  
ATOM    650  CE2 TYR L  87      29.613  15.525  36.174  1.00 27.06           C  
ATOM    651  CZ  TYR L  87      30.540  15.722  35.182  1.00 29.11           C  
ATOM    652  OH  TYR L  87      31.062  14.625  34.470  1.00 31.24           O  
ATOM    653  C   TYR L  87      29.105  20.627  39.063  1.00 31.08           C  
ATOM    654  O   TYR L  87      28.298  20.405  39.963  1.00 29.39           O  
ATOM    655  N   CYS L  88      29.328  21.869  38.581  1.00 29.26           N  
ATOM    656  CA  CYS L  88      28.542  22.994  38.996  1.00 28.66           C  
ATOM    657  CB  CYS L  88      29.359  24.265  39.350  0.89 27.05           C  
ATOM    658  SG  CYS L  88      30.474  24.842  38.028  0.89 33.76           S  
ATOM    659  C   CYS L  88      27.637  23.300  37.840  1.00 29.62           C  
ATOM    660  O   CYS L  88      27.949  22.970  36.697  1.00 29.35           O  
ATOM    661  N   GLN L  89      26.457  23.887  38.122  1.00 29.39           N  
ATOM    662  CA  GLN L  89      25.501  24.205  37.095  1.00 28.86           C  
ATOM    663  CB  GLN L  89      24.332  23.218  36.987  1.00 27.52           C  
ATOM    664  CG  GLN L  89      23.344  23.606  35.882  1.00 27.50           C  
ATOM    665  CD  GLN L  89      21.979  23.041  36.251  1.00 34.48           C  
ATOM    666  OE1 GLN L  89      21.690  22.812  37.422  1.00 35.78           O  
ATOM    667  NE2 GLN L  89      21.100  22.836  35.234  1.00 31.68           N  
ATOM    668  C   GLN L  89      24.837  25.491  37.463  1.00 29.00           C  
ATOM    669  O   GLN L  89      24.477  25.707  38.618  1.00 28.40           O  
ATOM    670  N   GLN L  90      24.627  26.362  36.460  1.00 29.43           N  
ATOM    671  CA  GLN L  90      23.979  27.626  36.649  1.00 29.33           C  
ATOM    672  CB  GLN L  90      24.747  28.726  35.888  1.00 27.28           C  
ATOM    673  CG  GLN L  90      24.013  30.042  35.668  1.00 30.32           C  
ATOM    674  CD  GLN L  90      23.306  29.957  34.321  1.00 30.79           C  
ATOM    675  OE1 GLN L  90      22.382  30.715  34.036  1.00 30.41           O  
ATOM    676  NE2 GLN L  90      23.753  29.013  33.453  1.00 28.98           N  
ATOM    677  C   GLN L  90      22.593  27.506  36.093  1.00 28.27           C  
ATOM    678  O   GLN L  90      22.408  27.014  34.982  1.00 29.13           O  
ATOM    679  N   TYR L  91      21.569  27.899  36.879  1.00 11.01           N  
ATOM    680  CA  TYR L  91      20.246  27.847  36.339  1.00 11.89           C  
ATOM    681  CB  TYR L  91      19.366  26.800  37.048  1.00 11.02           C  
ATOM    682  CG  TYR L  91      19.297  27.016  38.527  1.00 10.36           C  
ATOM    683  CD1 TYR L  91      20.317  26.601  39.352  1.00 10.75           C  
ATOM    684  CD2 TYR L  91      18.197  27.609  39.101  1.00 11.26           C  
ATOM    685  CE1 TYR L  91      20.250  26.783  40.713  1.00 10.00           C  
ATOM    686  CE2 TYR L  91      18.122  27.793  40.462  1.00 10.75           C  
ATOM    687  CZ  TYR L  91      19.150  27.380  41.274  1.00 10.79           C  
ATOM    688  OH  TYR L  91      19.078  27.566  42.671  1.00 11.30           O  
ATOM    689  C   TYR L  91      19.612  29.197  36.452  1.00 12.54           C  
ATOM    690  O   TYR L  91      18.416  29.308  36.719  1.00 13.27           O  
ATOM    691  N   SER L  92      20.402  30.266  36.227  1.00 12.95           N  
ATOM    692  CA  SER L  92      19.850  31.587  36.257  1.00 14.69           C  
ATOM    693  CB  SER L  92      20.923  32.686  36.173  1.00 15.92           C  
ATOM    694  OG  SER L  92      21.765  32.637  37.314  1.00 26.93           O  
ATOM    695  C   SER L  92      18.976  31.725  35.059  1.00 14.99           C  
ATOM    696  O   SER L  92      17.809  32.105  35.153  1.00 16.98           O  
ATOM    697  N   SER L  93      19.536  31.393  33.881  1.00 15.08           N  
ATOM    698  CA  SER L  93      18.770  31.524  32.683  1.00 15.75           C  
ATOM    699  CB  SER L  93      18.833  32.939  32.077  1.00 16.01           C  
ATOM    700  OG  SER L  93      20.178  33.299  31.797  1.00 20.90           O  
ATOM    701  C   SER L  93      19.281  30.546  31.675  1.00 15.92           C  
ATOM    702  O   SER L  93      20.413  30.073  31.750  1.00 15.87           O  
ATOM    703  N   PHE L  94      18.419  30.208  30.699  1.00 14.59           N  
ATOM    704  CA  PHE L  94      18.789  29.292  29.662  1.00 15.02           C  
ATOM    705  CB  PHE L  94      17.578  28.691  28.926  1.00 15.83           C  
ATOM    706  CG  PHE L  94      16.697  29.820  28.533  1.00 16.65           C  
ATOM    707  CD1 PHE L  94      16.883  30.507  27.359  1.00 17.82           C  
ATOM    708  CD2 PHE L  94      15.674  30.194  29.372  1.00 17.26           C  
ATOM    709  CE1 PHE L  94      16.052  31.552  27.026  1.00 21.89           C  
ATOM    710  CE2 PHE L  94      14.840  31.237  29.047  1.00 21.27           C  
ATOM    711  CZ  PHE L  94      15.029  31.917  27.868  1.00 21.13           C  
ATOM    712  C   PHE L  94      19.672  30.000  28.692  1.00 15.60           C  
ATOM    713  O   PHE L  94      19.565  31.209  28.492  1.00 16.63           O  
ATOM    714  N   PRO L  95      20.563  29.261  28.088  1.00 14.34           N  
ATOM    715  CA  PRO L  95      20.649  27.855  28.374  1.00 13.77           C  
ATOM    716  CD  PRO L  95      20.920  29.555  26.710  1.00 15.49           C  
ATOM    717  CB  PRO L  95      21.392  27.229  27.198  1.00 15.96           C  
ATOM    718  CG  PRO L  95      21.113  28.191  26.032  1.00 16.01           C  
ATOM    719  C   PRO L  95      21.319  27.584  29.678  1.00 14.86           C  
ATOM    720  O   PRO L  95      22.212  28.336  30.069  1.00 14.12           O  
ATOM    721  N   THR L  96      20.914  26.497  30.361  1.00 14.47           N  
ATOM    722  CA  THR L  96      21.585  26.157  31.575  1.00 13.22           C  
ATOM    723  CB  THR L  96      20.861  25.131  32.392  1.00 13.48           C  
ATOM    724  OG1 THR L  96      20.801  23.897  31.690  1.00  0.00           O  
ATOM    725  CG2 THR L  96      19.441  25.652  32.664  1.00  0.00           C  
ATOM    726  C   THR L  96      22.893  25.582  31.148  1.00 13.32           C  
ATOM    727  O   THR L  96      22.971  24.835  30.176  1.00 15.13           O  
ATOM    728  N   THR L  97      23.966  25.932  31.872  1.00 31.92           N  
ATOM    729  CA  THR L  97      25.291  25.519  31.511  1.00 31.45           C  
ATOM    730  CB  THR L  97      26.175  26.674  31.140  1.00 32.35           C  
ATOM    731  OG1 THR L  97      26.224  27.611  32.207  1.00 31.35           O  
ATOM    732  CG2 THR L  97      25.621  27.345  29.874  1.00 33.09           C  
ATOM    733  C   THR L  97      25.917  24.851  32.696  1.00 30.48           C  
ATOM    734  O   THR L  97      25.608  25.172  33.844  1.00 29.88           O  
ATOM    735  N   PHE L  98      26.830  23.895  32.430  1.00 31.32           N  
ATOM    736  CA  PHE L  98      27.495  23.155  33.466  1.00 30.08           C  
ATOM    737  CB  PHE L  98      27.405  21.624  33.304  1.00 28.26           C  
ATOM    738  CG  PHE L  98      26.007  21.133  33.475  1.00 28.30           C  
ATOM    739  CD1 PHE L  98      25.102  21.184  32.440  1.00 28.36           C  
ATOM    740  CD2 PHE L  98      25.606  20.593  34.674  1.00 26.77           C  
ATOM    741  CE1 PHE L  98      23.819  20.717  32.608  1.00 28.25           C  
ATOM    742  CE2 PHE L  98      24.323  20.125  34.845  1.00 28.59           C  
ATOM    743  CZ  PHE L  98      23.424  20.187  33.811  1.00 27.75           C  
ATOM    744  C   PHE L  98      28.958  23.439  33.351  1.00 32.14           C  
ATOM    745  O   PHE L  98      29.450  23.843  32.300  1.00 32.13           O  
ATOM    746  N   GLY L  99      29.687  23.244  34.465  1.00 31.29           N  
ATOM    747  CA  GLY L  99      31.110  23.396  34.436  1.00 29.65           C  
ATOM    748  C   GLY L  99      31.646  22.136  33.824  1.00 32.19           C  
ATOM    749  O   GLY L  99      30.910  21.172  33.620  1.00 32.43           O  
ATOM    750  N   GLN L 100      32.957  22.126  33.518  1.00 30.79           N  
ATOM    751  CA  GLN L 100      33.649  21.037  32.881  1.00 32.28           C  
ATOM    752  CB  GLN L 100      35.121  21.370  32.574  1.00 35.25           C  
ATOM    753  CG  GLN L 100      35.322  22.684  31.824  0.88 48.55           C  
ATOM    754  CD  GLN L 100      35.286  23.801  32.859  0.83 51.22           C  
ATOM    755  OE1 GLN L 100      35.150  24.973  32.520  0.83 51.29           O  
ATOM    756  NE2 GLN L 100      35.416  23.431  34.161  0.83 46.47           N  
ATOM    757  C   GLN L 100      33.696  19.853  33.802  1.00 32.40           C  
ATOM    758  O   GLN L 100      33.705  18.709  33.354  1.00 33.60           O  
ATOM    759  N   GLY L 101      33.781  20.098  35.124  1.00 31.79           N  
ATOM    760  CA  GLY L 101      33.839  19.019  36.071  1.00 31.73           C  
ATOM    761  C   GLY L 101      35.175  19.001  36.749  1.00 33.24           C  
ATOM    762  O   GLY L 101      36.190  19.406  36.185  1.00 33.64           O  
ATOM    763  N   THR L 102      35.176  18.542  38.021  1.00 31.69           N  
ATOM    764  CA  THR L 102      36.379  18.399  38.792  1.00 31.32           C  
ATOM    765  CB  THR L 102      36.416  19.281  40.006  1.00 31.08           C  
ATOM    766  OG1 THR L 102      36.311  20.645  39.625  1.00 32.99           O  
ATOM    767  CG2 THR L 102      37.739  19.034  40.753  1.00 27.42           C  
ATOM    768  C   THR L 102      36.412  16.987  39.278  1.00 30.72           C  
ATOM    769  O   THR L 102      35.478  16.518  39.928  1.00 30.88           O  
ATOM    770  N   LYS L 103      37.508  16.268  38.983  1.00 30.30           N  
ATOM    771  CA  LYS L 103      37.598  14.895  39.380  1.00 31.02           C  
ATOM    772  CB  LYS L 103      38.326  14.038  38.333  1.00 34.02           C  
ATOM    773  CG  LYS L 103      38.177  12.530  38.524  1.00 40.55           C  
ATOM    774  CD  LYS L 103      38.628  11.746  37.290  1.00 45.22           C  
ATOM    775  CE  LYS L 103      38.506  10.229  37.434  1.00 46.62           C  
ATOM    776  NZ  LYS L 103      38.922   9.575  36.175  1.00 49.04           N1+
ATOM    777  C   LYS L 103      38.384  14.837  40.649  1.00 31.98           C  
ATOM    778  O   LYS L 103      39.501  15.345  40.727  1.00 34.39           O  
ATOM    779  N   VAL L 104      37.797  14.215  41.689  1.00 30.33           N  
ATOM    780  CA  VAL L 104      38.479  14.080  42.943  1.00 31.65           C  
ATOM    781  CB  VAL L 104      37.554  14.185  44.122  1.00 32.87           C  
ATOM    782  CG1 VAL L 104      38.339  13.865  45.406  1.00 31.05           C  
ATOM    783  CG2 VAL L 104      36.913  15.586  44.109  1.00 28.61           C  
ATOM    784  C   VAL L 104      39.072  12.708  42.951  1.00 32.73           C  
ATOM    785  O   VAL L 104      38.354  11.708  42.952  1.00 30.27           O  
ATOM    786  N   GLU L 105      40.418  12.637  42.974  1.00 35.67           N  
ATOM    787  CA  GLU L 105      41.100  11.378  42.911  1.00 36.74           C  
ATOM    788  CB  GLU L 105      42.240  11.333  41.876  1.00 39.05           C  
ATOM    789  CG  GLU L 105      41.782  11.446  40.420  1.00 48.33           C  
ATOM    790  CD  GLU L 105      43.008  11.297  39.526  1.00 54.45           C  
ATOM    791  OE1 GLU L 105      44.148  11.335  40.062  1.00 58.74           O  
ATOM    792  OE2 GLU L 105      42.814  11.138  38.290  1.00 55.43           O1-
ATOM    793  C   GLU L 105      41.748  11.115  44.228  1.00 38.91           C  
ATOM    794  O   GLU L 105      41.935  12.012  45.049  1.00 38.20           O  
ATOM    795  N   ILE L 106      42.096   9.833  44.447  1.00 40.40           N  
ATOM    796  CA  ILE L 106      42.731   9.384  45.646  1.00 39.11           C  
ATOM    797  CB  ILE L 106      42.690   7.889  45.756  1.00 41.80           C  
ATOM    798  CG1 ILE L 106      41.233   7.396  45.738  1.00 42.98           C  
ATOM    799  CG2 ILE L 106      43.471   7.474  47.013  1.00 43.92           C  
ATOM    800  CD1 ILE L 106      41.104   5.891  45.510  1.00 46.88           C  
ATOM    801  C   ILE L 106      44.192   9.811  45.574  1.00 39.47           C  
ATOM    802  O   ILE L 106      44.910   9.324  44.658  1.00 40.06           O  
ATOM    803  OXT ILE L 106      44.612  10.629  46.436  1.00  0.00           O1-
TER     804      ILE L 106 
ATOM    805  N   LYS H 107       8.757   6.305  45.863  1.00 46.24           N1+
ATOM    806  CA  LYS H 107       9.324   7.666  45.722  1.00 51.14           C  
ATOM    807  CB  LYS H 107      10.828   7.673  46.051  1.00 56.37           C  
ATOM    808  CG  LYS H 107      11.157   7.418  47.524  1.00 70.67           C  
ATOM    809  CD  LYS H 107      10.849   5.999  48.001  1.00 72.88           C  
ATOM    810  CE  LYS H 107      11.188   5.770  49.476  1.00  0.00           C  
ATOM    811  NZ  LYS H 107      10.770   4.413  49.888  1.00  0.00           N1+
ATOM    812  C   LYS H 107       9.171   8.160  44.329  1.00 46.47           C  
ATOM    813  O   LYS H 107       8.535   7.526  43.490  1.00 45.39           O  
ATOM    814  N   VAL H 108       9.747   9.341  44.051  1.00 41.33           N  
ATOM    815  CA  VAL H 108       9.656   9.851  42.723  1.00 39.84           C  
ATOM    816  CB  VAL H 108       9.943  11.322  42.628  1.00 40.25           C  
ATOM    817  CG1 VAL H 108       8.860  12.082  43.412  1.00 40.58           C  
ATOM    818  CG2 VAL H 108      11.362  11.578  43.155  1.00 37.98           C  
ATOM    819  C   VAL H 108      10.673   9.127  41.909  1.00 39.56           C  
ATOM    820  O   VAL H 108      11.796   8.903  42.360  1.00 39.44           O  
ATOM    821  N   GLN H 109      10.293   8.704  40.688  1.00 36.39           N  
ATOM    822  CA  GLN H 109      11.269   8.033  39.885  1.00 37.82           C  
ATOM    823  CB  GLN H 109      11.220   6.497  39.950  1.00 42.67           C  
ATOM    824  CG  GLN H 109       9.952   5.880  39.358  1.00 49.13           C  
ATOM    825  CD  GLN H 109      10.167   4.375  39.280  1.00 55.43           C  
ATOM    826  OE1 GLN H 109      10.971   3.895  38.483  1.00 59.70           O  
ATOM    827  NE2 GLN H 109       9.432   3.605  40.126  1.00 58.59           N  
ATOM    828  C   GLN H 109      11.073   8.412  38.455  1.00 36.45           C  
ATOM    829  O   GLN H 109       9.967   8.742  38.024  1.00 36.15           O  
ATOM    830  N   LEU H 110      12.181   8.401  37.690  1.00 34.36           N  
ATOM    831  CA  LEU H 110      12.152   8.679  36.282  1.00 34.94           C  
ATOM    832  CB  LEU H 110      12.962   9.922  35.867  1.00 32.19           C  
ATOM    833  CG  LEU H 110      12.422  11.273  36.373  1.00 33.36           C  
ATOM    834  CD1 LEU H 110      11.057  11.605  35.752  1.00 32.29           C  
ATOM    835  CD2 LEU H 110      12.417  11.343  37.904  1.00 30.82           C  
ATOM    836  C   LEU H 110      12.828   7.530  35.603  1.00 34.84           C  
ATOM    837  O   LEU H 110      13.965   7.192  35.930  1.00 34.96           O  
ATOM    838  N   VAL H 111      12.144   6.891  34.634  1.00 33.87           N  
ATOM    839  CA  VAL H 111      12.754   5.802  33.929  1.00 33.97           C  
ATOM    840  CB  VAL H 111      12.060   4.487  34.137  1.00 35.02           C  
ATOM    841  CG1 VAL H 111      12.354   3.984  35.557  1.00 34.21           C  
ATOM    842  CG2 VAL H 111      10.560   4.710  33.888  1.00 30.05           C  
ATOM    843  C   VAL H 111      12.709   6.112  32.472  1.00 33.87           C  
ATOM    844  O   VAL H 111      11.652   6.396  31.912  1.00 37.17           O  
ATOM    845  N   GLU H 112      13.875   6.047  31.808  1.00 33.93           N  
ATOM    846  CA  GLU H 112      13.908   6.364  30.416  1.00 32.54           C  
ATOM    847  CB  GLU H 112      14.948   7.451  30.100  1.00 32.71           C  
ATOM    848  CG  GLU H 112      16.264   7.227  30.835  1.00 33.23           C  
ATOM    849  CD  GLU H 112      16.901   8.593  31.037  1.00 35.67           C  
ATOM    850  OE1 GLU H 112      16.920   9.382  30.057  1.00 37.78           O  
ATOM    851  OE2 GLU H 112      17.359   8.873  32.175  1.00 38.15           O1-
ATOM    852  C   GLU H 112      14.134   5.122  29.620  1.00 35.60           C  
ATOM    853  O   GLU H 112      14.595   4.106  30.137  1.00 35.82           O  
ATOM    854  N   SER H 113      13.731   5.168  28.332  1.00 34.56           N  
ATOM    855  CA  SER H 113      13.884   4.051  27.445  1.00 35.46           C  
ATOM    856  CB  SER H 113      12.729   3.042  27.550  1.00 39.51           C  
ATOM    857  OG  SER H 113      11.502   3.670  27.209  1.00 42.79           O  
ATOM    858  C   SER H 113      13.885   4.589  26.043  1.00 35.52           C  
ATOM    859  O   SER H 113      13.605   5.766  25.825  1.00 34.57           O  
ATOM    860  N   GLY H 114      14.203   3.725  25.052  1.00 35.36           N  
ATOM    861  CA  GLY H 114      14.148   4.125  23.671  1.00 36.52           C  
ATOM    862  C   GLY H 114      15.506   4.316  23.047  1.00 39.41           C  
ATOM    863  O   GLY H 114      15.596   4.528  21.839  1.00 41.52           O  
ATOM    864  N   GLY H 115      16.606   4.229  23.815  1.00 38.55           N  
ATOM    865  CA  GLY H 115      17.893   4.459  23.212  1.00 37.58           C  
ATOM    866  C   GLY H 115      18.269   3.259  22.402  1.00 38.22           C  
ATOM    867  O   GLY H 115      17.576   2.245  22.416  1.00 38.82           O  
ATOM    868  N   GLY H 116      19.393   3.353  21.658  1.00 39.50           N  
ATOM    869  CA  GLY H 116      19.801   2.248  20.838  1.00 38.71           C  
ATOM    870  C   GLY H 116      20.763   2.743  19.799  1.00 37.29           C  
ATOM    871  O   GLY H 116      21.329   3.828  19.922  1.00 38.61           O  
ATOM    872  N   LEU H 117      20.976   1.930  18.744  1.00 36.58           N  
ATOM    873  CA  LEU H 117      21.905   2.260  17.698  1.00 38.49           C  
ATOM    874  CB  LEU H 117      22.700   1.043  17.189  1.00 40.19           C  
ATOM    875  CG  LEU H 117      23.705   1.375  16.072  1.00 42.03           C  
ATOM    876  CD1 LEU H 117      24.889   2.194  16.608  1.00 39.09           C  
ATOM    877  CD2 LEU H 117      24.142   0.118  15.307  1.00 43.30           C  
ATOM    878  C   LEU H 117      21.133   2.778  16.527  1.00 40.49           C  
ATOM    879  O   LEU H 117      20.069   2.257  16.192  1.00 39.94           O  
ATOM    880  N   VAL H 118      21.653   3.838  15.876  1.00 41.04           N  
ATOM    881  CA  VAL H 118      20.967   4.398  14.749  1.00 42.54           C  
ATOM    882  CB  VAL H 118      20.050   5.508  15.177  1.00 41.60           C  
ATOM    883  CG1 VAL H 118      20.883   6.570  15.912  1.00 42.60           C  
ATOM    884  CG2 VAL H 118      19.286   6.037  13.958  1.00 42.01           C  
ATOM    885  C   VAL H 118      21.986   4.937  13.786  1.00 43.66           C  
ATOM    886  O   VAL H 118      23.055   5.395  14.182  1.00 45.47           O  
ATOM    887  N   GLN H 119      21.664   4.892  12.476  1.00 41.16           N  
ATOM    888  CA  GLN H 119      22.546   5.369  11.445  1.00 42.52           C  
ATOM    889  CB  GLN H 119      22.120   4.933  10.032  1.00 45.54           C  
ATOM    890  CG  GLN H 119      22.157   3.423   9.801  1.00 48.30           C  
ATOM    891  CD  GLN H 119      23.612   2.989   9.756  0.80 52.51           C  
ATOM    892  OE1 GLN H 119      24.469   3.577  10.413  0.75 58.93           O  
ATOM    893  NE2 GLN H 119      23.899   1.932   8.953  0.75 50.26           N  
ATOM    894  C   GLN H 119      22.487   6.861  11.453  1.00 40.61           C  
ATOM    895  O   GLN H 119      21.530   7.453  11.946  1.00 43.57           O  
ATOM    896  N   PRO H 120      23.493   7.493  10.915  1.00 40.40           N  
ATOM    897  CA  PRO H 120      23.477   8.924  10.886  1.00 39.49           C  
ATOM    898  CD  PRO H 120      24.846   6.963  10.958  1.00 41.59           C  
ATOM    899  CB  PRO H 120      24.876   9.345  10.442  1.00 40.30           C  
ATOM    900  CG  PRO H 120      25.768   8.198  10.954  1.00 41.49           C  
ATOM    901  C   PRO H 120      22.369   9.385  10.001  1.00 41.01           C  
ATOM    902  O   PRO H 120      22.082   8.719   9.008  1.00 41.40           O  
ATOM    903  N   GLY H 121      21.719  10.505  10.363  1.00 41.53           N  
ATOM    904  CA  GLY H 121      20.643  11.025   9.578  1.00 41.32           C  
ATOM    905  C   GLY H 121      19.384  10.336  10.003  1.00 41.37           C  
ATOM    906  O   GLY H 121      18.298  10.675   9.538  1.00 42.79           O  
ATOM    907  N   GLY H 122      19.491   9.360  10.926  1.00 39.65           N  
ATOM    908  CA  GLY H 122      18.329   8.618  11.331  1.00 40.70           C  
ATOM    909  C   GLY H 122      17.599   9.381  12.393  1.00 42.21           C  
ATOM    910  O   GLY H 122      17.982  10.496  12.745  1.00 41.79           O  
ATOM    911  N   SER H 123      16.508   8.784  12.925  1.00 43.09           N  
ATOM    912  CA  SER H 123      15.715   9.418  13.944  1.00 44.20           C  
ATOM    913  CB  SER H 123      14.328   9.879  13.463  1.00 46.61           C  
ATOM    914  OG  SER H 123      14.449  10.918  12.506  1.00 51.41           O  
ATOM    915  C   SER H 123      15.448   8.430  15.037  1.00 44.21           C  
ATOM    916  O   SER H 123      15.477   7.219  14.822  1.00 43.49           O  
ATOM    917  N   LEU H 124      15.187   8.938  16.261  1.00 42.49           N  
ATOM    918  CA  LEU H 124      14.925   8.060  17.365  1.00 39.59           C  
ATOM    919  CB  LEU H 124      16.239   7.623  18.036  1.00 40.47           C  
ATOM    920  CG  LEU H 124      16.121   6.473  19.046  1.00 41.44           C  
ATOM    921  CD1 LEU H 124      15.645   5.183  18.364  1.00 42.47           C  
ATOM    922  CD2 LEU H 124      17.451   6.271  19.792  1.00 42.61           C  
ATOM    923  C   LEU H 124      14.095   8.833  18.352  1.00 37.27           C  
ATOM    924  O   LEU H 124      14.177  10.060  18.408  1.00 38.57           O  
ATOM    925  N   ARG H 125      13.238   8.147  19.142  1.00 36.10           N  
ATOM    926  CA  ARG H 125      12.464   8.880  20.107  1.00 36.27           C  
ATOM    927  CB  ARG H 125      10.950   8.883  19.832  1.00 39.82           C  
ATOM    928  CG  ARG H 125      10.191   9.871  20.721  1.00 44.82           C  
ATOM    929  CD  ARG H 125       8.734  10.099  20.312  1.00 48.66           C  
ATOM    930  NE  ARG H 125       7.944   8.916  20.746  1.00 49.90           N  
ATOM    931  CZ  ARG H 125       6.622   9.068  21.043  1.00 51.94           C  
ATOM    932  NH1 ARG H 125       6.042  10.300  20.956  1.00 51.68           N1+
ATOM    933  NH2 ARG H 125       5.876   7.991  21.433  1.00 53.49           N  
ATOM    934  C   ARG H 125      12.691   8.278  21.460  1.00 37.11           C  
ATOM    935  O   ARG H 125      12.523   7.077  21.664  1.00 38.29           O  
ATOM    936  N   LEU H 126      13.084   9.130  22.428  1.00 35.24           N  
ATOM    937  CA  LEU H 126      13.357   8.692  23.770  1.00 33.65           C  
ATOM    938  CB  LEU H 126      14.498   9.481  24.433  1.00 32.60           C  
ATOM    939  CG  LEU H 126      15.855   9.324  23.724  1.00 33.69           C  
ATOM    940  CD1 LEU H 126      16.954  10.131  24.435  1.00 31.12           C  
ATOM    941  CD2 LEU H 126      16.224   7.844  23.542  1.00 32.97           C  
ATOM    942  C   LEU H 126      12.137   8.933  24.605  1.00 34.82           C  
ATOM    943  O   LEU H 126      11.348   9.833  24.321  1.00 34.85           O  
ATOM    944  N   SER H 127      11.949   8.118  25.666  1.00 34.65           N  
ATOM    945  CA  SER H 127      10.816   8.294  26.533  1.00 35.00           C  
ATOM    946  CB  SER H 127       9.778   7.164  26.431  1.00 34.96           C  
ATOM    947  OG  SER H 127       9.194   7.147  25.138  1.00 44.24           O  
ATOM    948  C   SER H 127      11.297   8.293  27.954  1.00 35.61           C  
ATOM    949  O   SER H 127      12.289   7.649  28.290  1.00 35.62           O  
ATOM    950  N   CYS H 128      10.603   9.052  28.825  1.00 35.04           N  
ATOM    951  CA  CYS H 128      10.925   9.094  30.226  1.00 34.72           C  
ATOM    952  CB  CYS H 128      11.615  10.417  30.642  1.00 34.92           C  
ATOM    953  SG  CYS H 128      12.024  10.541  32.414  1.00 41.72           S  
ATOM    954  C   CYS H 128       9.631   8.968  30.967  1.00 35.92           C  
ATOM    955  O   CYS H 128       8.792   9.866  30.922  1.00 38.01           O  
ATOM    956  N   ALA H 129       9.435   7.839  31.681  1.00 34.20           N  
ATOM    957  CA  ALA H 129       8.206   7.629  32.395  1.00 33.45           C  
ATOM    958  CB  ALA H 129       7.752   6.159  32.428  1.00 35.45           C  
ATOM    959  C   ALA H 129       8.423   8.066  33.807  1.00 34.66           C  
ATOM    960  O   ALA H 129       9.403   7.690  34.447  1.00 34.24           O  
ATOM    961  N   ALA H 130       7.487   8.870  34.346  1.00 31.98           N  
ATOM    962  CA  ALA H 130       7.680   9.388  35.668  1.00 31.89           C  
ATOM    963  CB  ALA H 130       7.650  10.925  35.733  1.00 33.34           C  
ATOM    964  C   ALA H 130       6.600   8.897  36.572  1.00 32.20           C  
ATOM    965  O   ALA H 130       5.480   8.628  36.143  1.00 32.58           O  
ATOM    966  N   SER H 131       6.942   8.735  37.867  1.00 32.46           N  
ATOM    967  CA  SER H 131       5.964   8.326  38.830  1.00 33.91           C  
ATOM    968  CB  SER H 131       5.834   6.799  38.966  1.00 35.91           C  
ATOM    969  OG  SER H 131       7.056   6.247  39.433  1.00 42.67           O  
ATOM    970  C   SER H 131       6.382   8.868  40.161  1.00 34.18           C  
ATOM    971  O   SER H 131       7.529   9.269  40.353  1.00 33.59           O  
ATOM    972  N   GLY H 132       5.455   8.921  41.141  1.00 41.61           N  
ATOM    973  CA  GLY H 132       5.833   9.311  42.476  1.00 44.86           C  
ATOM    974  C   GLY H 132       5.577  10.767  42.748  1.00 44.45           C  
ATOM    975  O   GLY H 132       5.574  11.172  43.910  1.00 49.15           O  
ATOM    976  N   PHE H 133       5.366  11.604  41.712  1.00 46.42           N  
ATOM    977  CA  PHE H 133       5.101  12.992  41.987  1.00 45.83           C  
ATOM    978  CB  PHE H 133       6.360  13.900  41.992  1.00 43.71           C  
ATOM    979  CG  PHE H 133       7.022  13.919  40.654  1.00 45.26           C  
ATOM    980  CD1 PHE H 133       7.867  12.903  40.267  1.00 48.23           C  
ATOM    981  CD2 PHE H 133       6.817  14.969  39.792  1.00 35.76           C  
ATOM    982  CE1 PHE H 133       8.482  12.924  39.037  1.00 40.46           C  
ATOM    983  CE2 PHE H 133       7.427  14.996  38.561  1.00 43.03           C  
ATOM    984  CZ  PHE H 133       8.261  13.974  38.178  1.00 36.53           C  
ATOM    985  C   PHE H 133       4.108  13.508  40.987  1.00 46.19           C  
ATOM    986  O   PHE H 133       3.744  12.804  40.045  1.00 44.26           O  
ATOM    987  N   THR H 134       3.627  14.757  41.188  1.00 49.48           N  
ATOM    988  CA  THR H 134       2.635  15.334  40.320  1.00 43.92           C  
ATOM    989  CB  THR H 134       1.920  16.487  40.961  1.00 47.77           C  
ATOM    990  OG1 THR H 134       1.324  16.075  42.182  1.00 49.82           O  
ATOM    991  CG2 THR H 134       0.829  16.992  40.006  1.00 41.90           C  
ATOM    992  C   THR H 134       3.370  15.870  39.129  1.00 45.54           C  
ATOM    993  O   THR H 134       3.889  16.984  39.141  1.00 45.51           O  
ATOM    994  N   PHE H 135       3.350  15.082  38.040  1.00 44.01           N  
ATOM    995  CA  PHE H 135       4.113  15.263  36.837  1.00 39.99           C  
ATOM    996  CB  PHE H 135       3.855  14.095  35.867  1.00 40.44           C  
ATOM    997  CG  PHE H 135       4.679  14.239  34.635  1.00 43.63           C  
ATOM    998  CD1 PHE H 135       6.037  14.027  34.664  1.00 40.26           C  
ATOM    999  CD2 PHE H 135       4.078  14.543  33.436  1.00 46.28           C  
ATOM   1000  CE1 PHE H 135       6.789  14.148  33.518  1.00 37.94           C  
ATOM   1001  CE2 PHE H 135       4.825  14.664  32.289  1.00 38.25           C  
ATOM   1002  CZ  PHE H 135       6.183  14.469  32.328  1.00 46.11           C  
ATOM   1003  C   PHE H 135       3.796  16.558  36.153  1.00 42.76           C  
ATOM   1004  O   PHE H 135       4.697  17.258  35.690  1.00 40.97           O  
ATOM   1005  N   SER H 136       2.507  16.918  36.070  1.00 43.30           N  
ATOM   1006  CA  SER H 136       2.106  18.104  35.370  1.00 42.47           C  
ATOM   1007  CB  SER H 136       0.577  18.240  35.267  1.00 42.96           C  
ATOM   1008  OG  SER H 136       0.010  18.370  36.563  1.00 51.47           O  
ATOM   1009  C   SER H 136       2.622  19.327  36.068  1.00 42.31           C  
ATOM   1010  O   SER H 136       2.725  20.382  35.450  1.00 49.26           O  
ATOM   1011  N   SER H 137       2.923  19.236  37.376  1.00 44.96           N  
ATOM   1012  CA  SER H 137       3.365  20.353  38.171  1.00 47.36           C  
ATOM   1013  CB  SER H 137       3.243  20.094  39.682  1.00 48.72           C  
ATOM   1014  OG  SER H 137       1.876  19.971  40.044  1.00 52.87           O  
ATOM   1015  C   SER H 137       4.799  20.728  37.910  1.00 46.60           C  
ATOM   1016  O   SER H 137       5.223  21.806  38.327  1.00 49.47           O  
ATOM   1017  N   TYR H 138       5.600  19.871  37.240  1.00 40.84           N  
ATOM   1018  CA  TYR H 138       6.999  20.199  37.125  1.00 38.59           C  
ATOM   1019  CB  TYR H 138       7.935  19.177  37.793  1.00 39.03           C  
ATOM   1020  CG  TYR H 138       7.821  19.231  39.279  1.00 39.40           C  
ATOM   1021  CD1 TYR H 138       6.852  18.520  39.950  1.00 42.41           C  
ATOM   1022  CD2 TYR H 138       8.709  19.992  40.003  1.00 63.62           C  
ATOM   1023  CE1 TYR H 138       6.770  18.575  41.322  1.00 36.73           C  
ATOM   1024  CE2 TYR H 138       8.633  20.051  41.373  1.00 38.74           C  
ATOM   1025  CZ  TYR H 138       7.661  19.342  42.034  1.00 71.82           C  
ATOM   1026  OH  TYR H 138       7.585  19.401  43.440  1.00 50.81           O  
ATOM   1027  C   TYR H 138       7.439  20.232  35.686  1.00 39.28           C  
ATOM   1028  O   TYR H 138       6.930  19.500  34.841  1.00 43.20           O  
ATOM   1029  N   ALA H 139       8.414  21.118  35.389  1.00 30.62           N  
ATOM   1030  CA  ALA H 139       9.037  21.284  34.110  1.00 31.85           C  
ATOM   1031  CB  ALA H 139       9.801  22.612  33.955  1.00 31.12           C  
ATOM   1032  C   ALA H 139      10.022  20.161  33.993  1.00 31.02           C  
ATOM   1033  O   ALA H 139      10.540  19.676  35.000  1.00 30.31           O  
ATOM   1034  N   MET H 140      10.307  19.698  32.759  1.00 31.48           N  
ATOM   1035  CA  MET H 140      11.217  18.596  32.642  1.00 32.57           C  
ATOM   1036  CB  MET H 140      10.547  17.286  32.192  1.00 32.79           C  
ATOM   1037  CG  MET H 140       9.535  16.766  33.218  1.00 24.29           C  
ATOM   1038  SD  MET H 140      10.244  16.331  34.838  1.00 29.53           S  
ATOM   1039  CE  MET H 140      10.890  14.712  34.336  1.00 24.29           C  
ATOM   1040  C   MET H 140      12.283  18.961  31.663  1.00 33.35           C  
ATOM   1041  O   MET H 140      12.106  19.851  30.834  1.00 32.05           O  
ATOM   1042  N   SER H 141      13.451  18.302  31.761  1.00 32.27           N  
ATOM   1043  CA  SER H 141      14.511  18.629  30.853  1.00 30.56           C  
ATOM   1044  CB  SER H 141      15.505  19.655  31.422  1.00 31.88           C  
ATOM   1045  OG  SER H 141      16.077  19.165  32.625  1.00 23.86           O  
ATOM   1046  C   SER H 141      15.267  17.392  30.510  1.00 30.69           C  
ATOM   1047  O   SER H 141      15.183  16.378  31.203  1.00 29.86           O  
ATOM   1048  N   TRP H 142      15.997  17.453  29.378  1.00 29.77           N  
ATOM   1049  CA  TRP H 142      16.838  16.372  28.960  1.00 29.77           C  
ATOM   1050  CB  TRP H 142      16.545  15.866  27.534  1.00 29.32           C  
ATOM   1051  CG  TRP H 142      15.185  15.230  27.369  1.00 30.04           C  
ATOM   1052  CD2 TRP H 142      14.899  13.842  27.597  1.00 28.97           C  
ATOM   1053  CD1 TRP H 142      14.009  15.809  26.990  1.00 29.98           C  
ATOM   1054  NE1 TRP H 142      13.007  14.870  26.970  1.00 28.96           N  
ATOM   1055  CE2 TRP H 142      13.540  13.653  27.340  1.00 28.13           C  
ATOM   1056  CE3 TRP H 142      15.700  12.806  27.990  1.00 29.84           C  
ATOM   1057  CZ2 TRP H 142      12.960  12.424  27.472  1.00 30.34           C  
ATOM   1058  CZ3 TRP H 142      15.111  11.567  28.118  1.00 29.36           C  
ATOM   1059  CH2 TRP H 142      13.768  11.380  27.864  1.00 30.42           C  
ATOM   1060  C   TRP H 142      18.240  16.905  28.967  1.00 31.64           C  
ATOM   1061  O   TRP H 142      18.495  18.012  28.494  1.00 32.25           O  
ATOM   1062  N   VAL H 143      19.177  16.137  29.559  1.00 30.50           N  
ATOM   1063  CA  VAL H 143      20.577  16.473  29.577  1.00 29.39           C  
ATOM   1064  CB  VAL H 143      21.138  16.784  30.931  1.00 31.58           C  
ATOM   1065  CG1 VAL H 143      20.726  18.196  31.353  1.00 34.13           C  
ATOM   1066  CG2 VAL H 143      20.597  15.724  31.893  1.00 32.80           C  
ATOM   1067  C   VAL H 143      21.323  15.294  29.056  1.00 29.24           C  
ATOM   1068  O   VAL H 143      20.897  14.154  29.235  1.00 30.25           O  
ATOM   1069  N   ARG H 144      22.465  15.535  28.380  1.00 30.37           N  
ATOM   1070  CA  ARG H 144      23.171  14.404  27.848  1.00 30.13           C  
ATOM   1071  CB  ARG H 144      23.058  14.239  26.325  1.00 30.92           C  
ATOM   1072  CG  ARG H 144      23.619  15.406  25.513  1.00 30.12           C  
ATOM   1073  CD  ARG H 144      23.469  15.170  24.011  1.00 31.36           C  
ATOM   1074  NE  ARG H 144      24.035  16.340  23.286  1.00 34.61           N  
ATOM   1075  CZ  ARG H 144      23.715  16.508  21.970  1.00 35.03           C  
ATOM   1076  NH1 ARG H 144      22.836  15.657  21.370  1.00 34.69           N1+
ATOM   1077  NH2 ARG H 144      24.265  17.519  21.242  1.00 34.34           N  
ATOM   1078  C   ARG H 144      24.623  14.499  28.179  1.00 31.48           C  
ATOM   1079  O   ARG H 144      25.129  15.556  28.551  1.00 30.81           O  
ATOM   1080  N   GLN H 145      25.328  13.354  28.082  1.00 33.25           N  
ATOM   1081  CA  GLN H 145      26.731  13.334  28.367  1.00 32.99           C  
ATOM   1082  CB  GLN H 145      27.029  12.783  29.769  1.00 30.42           C  
ATOM   1083  CG  GLN H 145      28.495  12.861  30.196  1.00 31.53           C  
ATOM   1084  CD  GLN H 145      28.568  12.276  31.601  1.00 31.74           C  
ATOM   1085  OE1 GLN H 145      27.653  11.590  32.050  1.00 35.20           O  
ATOM   1086  NE2 GLN H 145      29.683  12.559  32.326  1.00 32.16           N  
ATOM   1087  C   GLN H 145      27.401  12.446  27.367  1.00 29.74           C  
ATOM   1088  O   GLN H 145      27.151  11.242  27.322  1.00 32.30           O  
ATOM   1089  N   ALA H 146      28.291  13.024  26.539  1.00 31.67           N  
ATOM   1090  CA  ALA H 146      29.004  12.247  25.566  1.00 33.64           C  
ATOM   1091  CB  ALA H 146      29.767  13.091  24.529  1.00 36.00           C  
ATOM   1092  C   ALA H 146      29.999  11.432  26.321  1.00 38.26           C  
ATOM   1093  O   ALA H 146      30.360  11.774  27.446  1.00 38.35           O  
ATOM   1094  N   PRO H 147      30.456  10.349  25.755  1.00 41.06           N  
ATOM   1095  CA  PRO H 147      31.372   9.538  26.496  1.00 41.08           C  
ATOM   1096  CD  PRO H 147      29.644   9.555  24.844  1.00 40.51           C  
ATOM   1097  CB  PRO H 147      31.500   8.232  25.715  1.00 41.95           C  
ATOM   1098  CG  PRO H 147      30.125   8.103  25.027  1.00 42.11           C  
ATOM   1099  C   PRO H 147      32.650  10.250  26.791  1.00 40.80           C  
ATOM   1100  O   PRO H 147      33.254  10.808  25.878  1.00 40.85           O  
ATOM   1101  N   GLY H 148      33.077  10.236  28.068  1.00 40.39           N  
ATOM   1102  CA  GLY H 148      34.312  10.849  28.457  1.00 40.08           C  
ATOM   1103  C   GLY H 148      34.150  12.339  28.517  1.00 41.97           C  
ATOM   1104  O   GLY H 148      35.138  13.063  28.630  1.00 40.89           O  
ATOM   1105  N   LYS H 149      32.903  12.849  28.451  1.00 39.20           N  
ATOM   1106  CA  LYS H 149      32.726  14.277  28.486  1.00 38.94           C  
ATOM   1107  CB  LYS H 149      32.085  14.875  27.218  1.00 41.65           C  
ATOM   1108  CG  LYS H 149      33.064  15.162  26.077  1.00 46.34           C  
ATOM   1109  CD  LYS H 149      33.653  13.932  25.389  1.00 51.88           C  
ATOM   1110  CE  LYS H 149      34.613  14.285  24.252  1.00 56.82           C  
ATOM   1111  NZ  LYS H 149      35.151  13.053  23.634  1.00 56.36           N1+
ATOM   1112  C   LYS H 149      31.844  14.653  29.634  1.00 39.66           C  
ATOM   1113  O   LYS H 149      31.466  13.817  30.454  1.00 38.53           O  
ATOM   1114  N   GLY H 150      31.531  15.962  29.726  1.00 36.93           N  
ATOM   1115  CA  GLY H 150      30.730  16.490  30.794  1.00 37.36           C  
ATOM   1116  C   GLY H 150      29.285  16.491  30.401  1.00 37.61           C  
ATOM   1117  O   GLY H 150      28.902  15.950  29.365  1.00 36.75           O  
ATOM   1118  N   LEU H 151      28.446  17.109  31.259  1.00 36.45           N  
ATOM   1119  CA  LEU H 151      27.029  17.196  31.066  1.00 36.28           C  
ATOM   1120  CB  LEU H 151      26.267  17.418  32.382  1.00 31.86           C  
ATOM   1121  CG  LEU H 151      26.423  16.244  33.367  1.00 31.58           C  
ATOM   1122  CD1 LEU H 151      25.655  16.500  34.667  1.00 30.89           C  
ATOM   1123  CD2 LEU H 151      26.036  14.913  32.711  1.00 31.34           C  
ATOM   1124  C   LEU H 151      26.721  18.350  30.166  1.00 33.78           C  
ATOM   1125  O   LEU H 151      27.387  19.386  30.216  1.00 34.12           O  
ATOM   1126  N   GLU H 152      25.693  18.185  29.308  1.00 33.06           N  
ATOM   1127  CA  GLU H 152      25.268  19.213  28.401  1.00 34.14           C  
ATOM   1128  CB  GLU H 152      25.648  18.903  26.941  1.00 36.50           C  
ATOM   1129  CG  GLU H 152      25.219  19.963  25.921  1.00 41.03           C  
ATOM   1130  CD  GLU H 152      25.578  19.447  24.531  1.00 45.02           C  
ATOM   1131  OE1 GLU H 152      26.136  18.321  24.445  1.00 44.16           O  
ATOM   1132  OE2 GLU H 152      25.296  20.169  23.537  1.00 54.94           O1-
ATOM   1133  C   GLU H 152      23.768  19.265  28.451  1.00 32.85           C  
ATOM   1134  O   GLU H 152      23.105  18.240  28.299  1.00 32.17           O  
ATOM   1135  N   TRP H 153      23.180  20.463  28.658  1.00 32.37           N  
ATOM   1136  CA  TRP H 153      21.745  20.556  28.716  1.00 31.12           C  
ATOM   1137  CB  TRP H 153      21.262  21.786  29.491  1.00 29.78           C  
ATOM   1138  CG  TRP H 153      19.774  21.999  29.441  1.00 30.70           C  
ATOM   1139  CD2 TRP H 153      19.153  22.914  28.529  1.00 29.78           C  
ATOM   1140  CD1 TRP H 153      18.775  21.446  30.186  1.00 31.08           C  
ATOM   1141  NE1 TRP H 153      17.562  21.962  29.794  1.00 30.62           N  
ATOM   1142  CE2 TRP H 153      17.781  22.867  28.776  1.00 32.97           C  
ATOM   1143  CE3 TRP H 153      19.682  23.728  27.569  1.00 33.31           C  
ATOM   1144  CZ2 TRP H 153      16.913  23.641  28.061  1.00 33.24           C  
ATOM   1145  CZ3 TRP H 153      18.804  24.503  26.845  1.00 32.97           C  
ATOM   1146  CH2 TRP H 153      17.446  24.459  27.089  1.00 32.58           C  
ATOM   1147  C   TRP H 153      21.206  20.627  27.315  1.00 30.91           C  
ATOM   1148  O   TRP H 153      21.673  21.423  26.506  1.00 32.42           O  
ATOM   1149  N   VAL H 154      20.298  19.685  26.969  1.00 32.24           N  
ATOM   1150  CA  VAL H 154      19.664  19.575  25.679  1.00 31.38           C  
ATOM   1151  CB  VAL H 154      19.317  18.151  25.360  1.00 31.84           C  
ATOM   1152  CG1 VAL H 154      18.601  18.109  24.002  1.00 33.12           C  
ATOM   1153  CG2 VAL H 154      20.605  17.314  25.415  1.00 35.04           C  
ATOM   1154  C   VAL H 154      18.410  20.383  25.458  1.00 33.16           C  
ATOM   1155  O   VAL H 154      18.295  21.095  24.462  1.00 31.74           O  
ATOM   1156  N   SER H 155      17.412  20.282  26.369  1.00 31.51           N  
ATOM   1157  CA  SER H 155      16.139  20.898  26.086  1.00 32.49           C  
ATOM   1158  CB  SER H 155      15.360  20.164  24.979  1.00 33.05           C  
ATOM   1159  OG  SER H 155      14.119  20.808  24.738  1.00 37.13           O  
ATOM   1160  C   SER H 155      15.273  20.882  27.313  1.00 34.27           C  
ATOM   1161  O   SER H 155      15.532  20.132  28.254  1.00 32.69           O  
ATOM   1162  N   ALA H 156      14.213  21.723  27.331  1.00 33.98           N  
ATOM   1163  CA  ALA H 156      13.338  21.757  28.474  1.00 31.45           C  
ATOM   1164  CB  ALA H 156      13.749  22.795  29.534  1.00 36.94           C  
ATOM   1165  C   ALA H 156      11.943  22.091  28.032  1.00 32.66           C  
ATOM   1166  O   ALA H 156      11.736  22.712  26.991  1.00 33.40           O  
ATOM   1167  N   ILE H 157      10.941  21.648  28.823  1.00 31.67           N  
ATOM   1168  CA  ILE H 157       9.556  21.909  28.527  1.00 32.60           C  
ATOM   1169  CB  ILE H 157       8.847  20.712  27.961  1.00 33.38           C  
ATOM   1170  CG1 ILE H 157       7.469  21.101  27.406  1.00 34.85           C  
ATOM   1171  CG2 ILE H 157       8.810  19.624  29.048  1.00 30.35           C  
ATOM   1172  CD1 ILE H 157       6.843  20.011  26.538  1.00 33.53           C  
ATOM   1173  C   ILE H 157       8.858  22.300  29.798  1.00 33.87           C  
ATOM   1174  O   ILE H 157       9.131  21.756  30.866  1.00 34.79           O  
ATOM   1175  N   ASN H 158       7.913  23.257  29.690  1.00 34.01           N  
ATOM   1176  CA  ASN H 158       7.168  23.773  30.805  1.00 33.23           C  
ATOM   1177  CB  ASN H 158       6.414  25.068  30.433  1.00 33.98           C  
ATOM   1178  CG  ASN H 158       6.023  25.885  31.666  1.00 25.31           C  
ATOM   1179  OD1 ASN H 158       5.437  25.385  32.623  1.00 17.87           O  
ATOM   1180  ND2 ASN H 158       6.343  27.205  31.631  1.00 16.03           N  
ATOM   1181  C   ASN H 158       6.171  22.734  31.221  1.00 32.01           C  
ATOM   1182  O   ASN H 158       5.789  21.865  30.442  1.00 34.29           O  
ATOM   1183  N   SER H 159       5.731  22.798  32.486  1.00 34.52           N  
ATOM   1184  CA  SER H 159       4.868  21.815  33.067  1.00 36.05           C  
ATOM   1185  CB  SER H 159       4.382  22.295  34.440  1.00 26.91           C  
ATOM   1186  OG  SER H 159       3.600  23.472  34.297  1.00 32.19           O  
ATOM   1187  C   SER H 159       3.682  21.617  32.172  1.00 36.99           C  
ATOM   1188  O   SER H 159       3.230  20.489  31.973  1.00 37.86           O  
ATOM   1189  N   GLN H 160       3.148  22.721  31.626  1.00 37.93           N  
ATOM   1190  CA  GLN H 160       2.030  22.723  30.726  1.00 39.20           C  
ATOM   1191  CB  GLN H 160       1.479  24.138  30.479  1.00 40.93           C  
ATOM   1192  CG  GLN H 160       0.868  24.797  31.716  1.00 31.28           C  
ATOM   1193  CD  GLN H 160      -0.513  24.200  31.933  1.00  0.00           C  
ATOM   1194  OE1 GLN H 160      -0.762  23.037  31.616  1.00  0.00           O  
ATOM   1195  NE2 GLN H 160      -1.444  25.024  32.483  1.00  0.00           N  
ATOM   1196  C   GLN H 160       2.418  22.165  29.389  1.00 39.78           C  
ATOM   1197  O   GLN H 160       1.607  21.514  28.733  1.00 40.18           O  
ATOM   1198  N   GLY H 161       3.665  22.410  28.938  1.00 37.60           N  
ATOM   1199  CA  GLY H 161       4.078  21.981  27.629  1.00 37.87           C  
ATOM   1200  C   GLY H 161       4.064  23.182  26.742  1.00 37.95           C  
ATOM   1201  O   GLY H 161       4.384  23.094  25.558  1.00 39.04           O  
ATOM   1202  N   LYS H 162       3.674  24.331  27.326  1.00 38.45           N  
ATOM   1203  CA  LYS H 162       3.553  25.601  26.671  1.00 38.04           C  
ATOM   1204  CB  LYS H 162       2.943  26.682  27.585  1.00 31.54           C  
ATOM   1205  CG  LYS H 162       1.526  26.374  28.075  1.00  0.00           C  
ATOM   1206  CD  LYS H 162       0.499  26.203  26.955  1.00  0.00           C  
ATOM   1207  CE  LYS H 162       0.261  24.745  26.564  1.00  0.00           C  
ATOM   1208  NZ  LYS H 162      -0.904  24.657  25.657  1.00  0.00           N1+
ATOM   1209  C   LYS H 162       4.889  26.131  26.237  1.00 37.87           C  
ATOM   1210  O   LYS H 162       4.955  26.745  25.170  1.00 38.05           O  
ATOM   1211  N   SER H 163       5.994  25.956  27.014  1.00 41.83           N  
ATOM   1212  CA  SER H 163       7.089  26.681  26.450  1.00 42.14           C  
ATOM   1213  CB  SER H 163       7.584  27.832  27.344  1.00 48.64           C  
ATOM   1214  OG  SER H 163       8.658  28.505  26.709  1.00 51.67           O  
ATOM   1215  C   SER H 163       8.196  25.681  26.310  1.00 40.20           C  
ATOM   1216  O   SER H 163       8.404  24.862  27.201  1.00 40.81           O  
ATOM   1217  N   THR H 164       8.936  25.702  25.181  1.00 37.70           N  
ATOM   1218  CA  THR H 164      10.001  24.748  25.017  1.00 38.12           C  
ATOM   1219  CB  THR H 164       9.794  23.785  23.879  1.00 36.96           C  
ATOM   1220  OG1 THR H 164       9.736  24.491  22.650  1.00 38.83           O  
ATOM   1221  CG2 THR H 164       8.489  23.005  24.104  1.00 32.80           C  
ATOM   1222  C   THR H 164      11.266  25.495  24.720  1.00 40.35           C  
ATOM   1223  O   THR H 164      11.237  26.549  24.086  1.00 40.48           O  
ATOM   1224  N   TYR H 165      12.414  24.962  25.197  0.90 37.69           N  
ATOM   1225  CA  TYR H 165      13.690  25.587  24.966  0.90 35.76           C  
ATOM   1226  CB  TYR H 165      14.372  26.111  26.243  0.90 36.63           C  
ATOM   1227  CG  TYR H 165      13.486  27.107  26.910  1.00 46.21           C  
ATOM   1228  CD1 TYR H 165      12.561  26.697  27.844  1.00 46.11           C  
ATOM   1229  CD2 TYR H 165      13.580  28.445  26.609  1.00 48.06           C  
ATOM   1230  CE1 TYR H 165      11.741  27.608  28.466  1.00 48.39           C  
ATOM   1231  CE2 TYR H 165      12.764  29.361  27.228  1.00 48.82           C  
ATOM   1232  CZ  TYR H 165      11.845  28.943  28.161  1.00 51.98           C  
ATOM   1233  OH  TYR H 165      11.008  29.882  28.797  1.00 59.46           O  
ATOM   1234  C   TYR H 165      14.619  24.529  24.446  0.90 36.78           C  
ATOM   1235  O   TYR H 165      14.494  23.359  24.806  0.90 34.67           O  
ATOM   1236  N   TYR H 166      15.577  24.912  23.570  1.00 36.49           N  
ATOM   1237  CA  TYR H 166      16.514  23.951  23.051  1.00 35.71           C  
ATOM   1238  CB  TYR H 166      16.262  23.544  21.586  1.00 34.79           C  
ATOM   1239  CG  TYR H 166      14.902  22.951  21.441  1.00 35.46           C  
ATOM   1240  CD1 TYR H 166      14.664  21.629  21.731  1.00 36.08           C  
ATOM   1241  CD2 TYR H 166      13.853  23.728  21.010  1.00 34.40           C  
ATOM   1242  CE1 TYR H 166      13.405  21.095  21.593  1.00 37.13           C  
ATOM   1243  CE2 TYR H 166      12.592  23.198  20.866  1.00 34.82           C  
ATOM   1244  CZ  TYR H 166      12.364  21.877  21.157  1.00 35.33           C  
ATOM   1245  OH  TYR H 166      11.073  21.326  21.014  1.00 33.57           O  
ATOM   1246  C   TYR H 166      17.879  24.573  23.049  1.00 37.93           C  
ATOM   1247  O   TYR H 166      18.023  25.791  22.954  1.00 35.54           O  
ATOM   1248  N   ALA H 167      18.927  23.731  23.174  1.00 36.49           N  
ATOM   1249  CA  ALA H 167      20.283  24.187  23.089  1.00 35.04           C  
ATOM   1250  CB  ALA H 167      21.314  23.151  23.569  1.00 32.30           C  
ATOM   1251  C   ALA H 167      20.528  24.441  21.634  1.00 36.24           C  
ATOM   1252  O   ALA H 167      19.877  23.853  20.773  1.00 37.11           O  
ATOM   1253  N   ASP H 168      21.490  25.325  21.321  1.00 38.23           N  
ATOM   1254  CA  ASP H 168      21.727  25.714  19.963  1.00 42.22           C  
ATOM   1255  CB  ASP H 168      22.806  26.805  19.846  1.00 46.69           C  
ATOM   1256  CG  ASP H 168      22.251  28.095  20.440  1.00 48.80           C  
ATOM   1257  OD1 ASP H 168      21.687  28.050  21.565  1.00 53.66           O  
ATOM   1258  OD2 ASP H 168      22.401  29.153  19.777  1.00 48.76           O1-
ATOM   1259  C   ASP H 168      22.146  24.529  19.134  1.00 41.67           C  
ATOM   1260  O   ASP H 168      21.747  24.415  17.975  1.00 41.92           O  
ATOM   1261  N   SER H 169      22.945  23.603  19.700  1.00 40.95           N  
ATOM   1262  CA  SER H 169      23.473  22.505  18.931  1.00 41.62           C  
ATOM   1263  CB  SER H 169      24.382  21.584  19.767  1.00 43.12           C  
ATOM   1264  OG  SER H 169      23.627  20.936  20.781  1.00 44.02           O  
ATOM   1265  C   SER H 169      22.371  21.644  18.377  1.00 41.96           C  
ATOM   1266  O   SER H 169      22.474  21.112  17.272  1.00 44.21           O  
ATOM   1267  N   VAL H 170      21.344  21.405  19.206  1.00 41.05           N  
ATOM   1268  CA  VAL H 170      20.174  20.602  18.968  1.00 38.26           C  
ATOM   1269  CB  VAL H 170      19.611  20.123  20.271  1.00 36.51           C  
ATOM   1270  CG1 VAL H 170      18.272  19.425  20.027  1.00 35.34           C  
ATOM   1271  CG2 VAL H 170      20.656  19.219  20.935  1.00 35.62           C  
ATOM   1272  C   VAL H 170      19.063  21.279  18.213  1.00 40.55           C  
ATOM   1273  O   VAL H 170      18.265  20.610  17.557  1.00 39.19           O  
ATOM   1274  N   LYS H 171      18.945  22.615  18.311  1.00 41.72           N  
ATOM   1275  CA  LYS H 171      17.768  23.287  17.822  1.00 43.42           C  
ATOM   1276  CB  LYS H 171      17.833  24.818  17.939  1.00 46.64           C  
ATOM   1277  CG  LYS H 171      16.550  25.484  17.446  0.80 51.04           C  
ATOM   1278  CD  LYS H 171      16.379  26.932  17.899  0.80 52.51           C  
ATOM   1279  CE  LYS H 171      15.083  27.557  17.383  0.80 53.31           C  
ATOM   1280  NZ  LYS H 171      13.921  26.764  17.847  0.80 50.89           N1+
ATOM   1281  C   LYS H 171      17.446  22.955  16.398  1.00 42.35           C  
ATOM   1282  O   LYS H 171      18.306  22.960  15.519  1.00 42.63           O  
ATOM   1283  N   GLY H 172      16.151  22.637  16.170  1.00 42.18           N  
ATOM   1284  CA  GLY H 172      15.580  22.368  14.881  1.00 41.20           C  
ATOM   1285  C   GLY H 172      15.506  20.888  14.662  1.00 42.83           C  
ATOM   1286  O   GLY H 172      14.558  20.388  14.060  1.00 45.92           O  
ATOM   1287  N   ARG H 173      16.550  20.161  15.101  1.00 41.67           N  
ATOM   1288  CA  ARG H 173      16.653  18.737  14.949  1.00 38.56           C  
ATOM   1289  CB  ARG H 173      18.107  18.255  15.070  1.00 39.01           C  
ATOM   1290  CG  ARG H 173      19.011  18.951  14.049  1.00 39.98           C  
ATOM   1291  CD  ARG H 173      20.413  18.355  13.910  1.00 38.42           C  
ATOM   1292  NE  ARG H 173      21.095  18.470  15.226  1.00 38.51           N  
ATOM   1293  CZ  ARG H 173      21.357  17.339  15.941  1.00 38.35           C  
ATOM   1294  NH1 ARG H 173      20.974  16.125  15.450  1.00 40.57           N1+
ATOM   1295  NH2 ARG H 173      22.011  17.414  17.136  1.00 38.78           N  
ATOM   1296  C   ARG H 173      15.814  17.969  15.935  1.00 37.16           C  
ATOM   1297  O   ARG H 173      15.244  16.932  15.595  1.00 39.38           O  
ATOM   1298  N   PHE H 174      15.727  18.456  17.190  1.00 35.40           N  
ATOM   1299  CA  PHE H 174      15.090  17.716  18.249  1.00 35.00           C  
ATOM   1300  CB  PHE H 174      15.952  17.675  19.528  1.00 35.88           C  
ATOM   1301  CG  PHE H 174      17.141  16.784  19.357  1.00 35.54           C  
ATOM   1302  CD1 PHE H 174      17.934  16.851  18.234  1.00 34.84           C  
ATOM   1303  CD2 PHE H 174      17.509  15.919  20.365  1.00 35.09           C  
ATOM   1304  CE1 PHE H 174      19.038  16.038  18.098  1.00 36.25           C  
ATOM   1305  CE2 PHE H 174      18.613  15.108  20.236  1.00 33.19           C  
ATOM   1306  CZ  PHE H 174      19.379  15.161  19.099  1.00 32.61           C  
ATOM   1307  C   PHE H 174      13.807  18.384  18.644  1.00 33.69           C  
ATOM   1308  O   PHE H 174      13.631  19.588  18.462  1.00 33.87           O  
ATOM   1309  N   THR H 175      12.855  17.580  19.167  1.00 31.95           N  
ATOM   1310  CA  THR H 175      11.620  18.111  19.670  1.00 33.45           C  
ATOM   1311  CB  THR H 175      10.433  17.830  18.792  1.00 38.78           C  
ATOM   1312  OG1 THR H 175      10.628  18.400  17.507  1.00 42.05           O  
ATOM   1313  CG2 THR H 175       9.174  18.423  19.450  1.00 37.76           C  
ATOM   1314  C   THR H 175      11.353  17.468  20.997  1.00 32.39           C  
ATOM   1315  O   THR H 175      11.479  16.254  21.153  1.00 36.40           O  
ATOM   1316  N   ILE H 176      10.961  18.279  21.998  1.00 32.33           N  
ATOM   1317  CA  ILE H 176      10.659  17.774  23.308  1.00 32.65           C  
ATOM   1318  CB  ILE H 176      11.325  18.556  24.405  1.00 31.55           C  
ATOM   1319  CG1 ILE H 176      11.096  17.895  25.773  1.00 28.75           C  
ATOM   1320  CG2 ILE H 176      10.827  20.008  24.324  1.00 31.29           C  
ATOM   1321  CD1 ILE H 176      11.957  18.491  26.885  1.00 27.71           C  
ATOM   1322  C   ILE H 176       9.183  17.923  23.494  1.00 35.28           C  
ATOM   1323  O   ILE H 176       8.609  18.938  23.104  1.00 36.24           O  
ATOM   1324  N   SER H 177       8.514  16.893  24.056  1.00 33.24           N  
ATOM   1325  CA  SER H 177       7.094  16.997  24.265  1.00 33.76           C  
ATOM   1326  CB  SER H 177       6.255  16.475  23.087  1.00 35.21           C  
ATOM   1327  OG  SER H 177       6.446  15.077  22.931  1.00 35.33           O  
ATOM   1328  C   SER H 177       6.736  16.174  25.460  1.00 34.85           C  
ATOM   1329  O   SER H 177       7.578  15.476  26.022  1.00 33.16           O  
ATOM   1330  N   ARG H 178       5.461  16.254  25.899  1.00 32.63           N  
ATOM   1331  CA  ARG H 178       5.071  15.504  27.057  1.00 33.77           C  
ATOM   1332  CB  ARG H 178       5.281  16.295  28.363  1.00 36.06           C  
ATOM   1333  CG  ARG H 178       4.541  17.635  28.389  1.00 32.16           C  
ATOM   1334  CD  ARG H 178       5.070  18.622  29.435  1.00 28.91           C  
ATOM   1335  NE  ARG H 178       4.611  18.183  30.782  1.00 28.64           N  
ATOM   1336  CZ  ARG H 178       5.432  18.347  31.861  1.00 28.55           C  
ATOM   1337  NH1 ARG H 178       6.704  18.805  31.685  1.00 32.37           N1+
ATOM   1338  NH2 ARG H 178       4.989  18.058  33.117  1.00 28.22           N  
ATOM   1339  C   ARG H 178       3.630  15.117  26.956  1.00 37.21           C  
ATOM   1340  O   ARG H 178       2.851  15.720  26.221  1.00 38.89           O  
ATOM   1341  N   ASP H 179       3.256  14.038  27.673  1.00 37.46           N  
ATOM   1342  CA  ASP H 179       1.885  13.622  27.748  1.00 39.36           C  
ATOM   1343  CB  ASP H 179       1.637  12.219  27.164  1.00 41.56           C  
ATOM   1344  CG  ASP H 179       0.136  11.946  27.104  1.00 43.18           C  
ATOM   1345  OD1 ASP H 179      -0.617  12.513  27.940  1.00 41.23           O  
ATOM   1346  OD2 ASP H 179      -0.277  11.162  26.207  1.00 43.38           O1-
ATOM   1347  C   ASP H 179       1.570  13.578  29.209  1.00 39.04           C  
ATOM   1348  O   ASP H 179       1.929  12.630  29.903  1.00 37.27           O  
ATOM   1349  N   ASN H 180       0.875  14.616  29.710  1.00 38.93           N  
ATOM   1350  CA  ASN H 180       0.571  14.734  31.108  1.00 39.75           C  
ATOM   1351  CB  ASN H 180      -0.103  16.069  31.467  1.00 38.49           C  
ATOM   1352  CG  ASN H 180       0.992  17.128  31.496  1.00 31.68           C  
ATOM   1353  OD1 ASN H 180       1.945  17.027  32.267  1.00 30.75           O  
ATOM   1354  ND2 ASN H 180       0.869  18.172  30.637  1.00 32.34           N  
ATOM   1355  C   ASN H 180      -0.312  13.607  31.536  1.00 38.65           C  
ATOM   1356  O   ASN H 180      -0.264  13.187  32.690  1.00 40.96           O  
ATOM   1357  N   SER H 181      -1.176  13.113  30.633  1.00 39.34           N  
ATOM   1358  CA  SER H 181      -2.055  12.028  30.977  1.00 40.76           C  
ATOM   1359  CB  SER H 181      -2.997  11.650  29.823  1.00 40.52           C  
ATOM   1360  OG  SER H 181      -3.799  12.766  29.467  1.00 43.00           O  
ATOM   1361  C   SER H 181      -1.245  10.800  31.292  1.00 40.14           C  
ATOM   1362  O   SER H 181      -1.503  10.113  32.281  1.00 41.76           O  
ATOM   1363  N   LYS H 182      -0.273  10.478  30.413  1.00 39.96           N  
ATOM   1364  CA  LYS H 182       0.618   9.349  30.499  1.00 39.72           C  
ATOM   1365  CB  LYS H 182       1.274   8.978  29.158  1.00 42.53           C  
ATOM   1366  CG  LYS H 182       0.265   8.403  28.160  1.00 45.62           C  
ATOM   1367  CD  LYS H 182       0.821   8.193  26.751  1.00 48.70           C  
ATOM   1368  CE  LYS H 182       1.604   6.888  26.600  1.00 54.33           C  
ATOM   1369  NZ  LYS H 182       0.687   5.734  26.722  1.00 53.30           N1+
ATOM   1370  C   LYS H 182       1.691   9.554  31.527  1.00 39.31           C  
ATOM   1371  O   LYS H 182       2.331   8.594  31.955  1.00 40.07           O  
ATOM   1372  N   ASN H 183       1.952  10.814  31.919  1.00 37.42           N  
ATOM   1373  CA  ASN H 183       3.020  11.105  32.836  1.00 35.67           C  
ATOM   1374  CB  ASN H 183       2.963  10.322  34.165  1.00 35.94           C  
ATOM   1375  CG  ASN H 183       1.868  10.895  35.054  1.00 38.78           C  
ATOM   1376  OD1 ASN H 183       1.124  10.152  35.692  1.00 43.56           O  
ATOM   1377  ND2 ASN H 183       1.760  12.250  35.105  1.00 41.73           N  
ATOM   1378  C   ASN H 183       4.314  10.734  32.184  1.00 36.23           C  
ATOM   1379  O   ASN H 183       5.215  10.207  32.837  1.00 34.42           O  
ATOM   1380  N   THR H 184       4.442  11.006  30.867  1.00 32.99           N  
ATOM   1381  CA  THR H 184       5.650  10.652  30.180  1.00 33.53           C  
ATOM   1382  CB  THR H 184       5.445   9.563  29.171  1.00 34.63           C  
ATOM   1383  OG1 THR H 184       4.922   8.404  29.804  1.00 36.54           O  
ATOM   1384  CG2 THR H 184       6.795   9.241  28.507  1.00 35.65           C  
ATOM   1385  C   THR H 184       6.184  11.846  29.439  1.00 33.93           C  
ATOM   1386  O   THR H 184       5.428  12.689  28.959  1.00 35.02           O  
ATOM   1387  N   LEU H 185       7.530  11.925  29.341  1.00 32.19           N  
ATOM   1388  CA  LEU H 185       8.267  12.958  28.660  1.00 29.89           C  
ATOM   1389  CB  LEU H 185       9.408  13.514  29.534  1.00 29.21           C  
ATOM   1390  CG  LEU H 185      10.274  14.608  28.883  1.00 19.49           C  
ATOM   1391  CD1 LEU H 185       9.459  15.879  28.597  1.00 18.90           C  
ATOM   1392  CD2 LEU H 185      11.530  14.889  29.726  1.00 16.35           C  
ATOM   1393  C   LEU H 185       8.899  12.319  27.456  1.00 32.16           C  
ATOM   1394  O   LEU H 185       9.329  11.168  27.520  1.00 33.58           O  
ATOM   1395  N   TYR H 186       8.978  13.049  26.321  1.00 31.23           N  
ATOM   1396  CA  TYR H 186       9.509  12.457  25.121  1.00 31.20           C  
ATOM   1397  CB  TYR H 186       8.461  12.294  24.011  1.00 33.43           C  
ATOM   1398  CG  TYR H 186       7.350  11.410  24.463  1.00 35.15           C  
ATOM   1399  CD1 TYR H 186       7.464  10.039  24.403  1.00 35.35           C  
ATOM   1400  CD2 TYR H 186       6.178  11.961  24.929  1.00 34.59           C  
ATOM   1401  CE1 TYR H 186       6.427   9.234  24.814  1.00 37.29           C  
ATOM   1402  CE2 TYR H 186       5.137  11.161  25.341  1.00 36.33           C  
ATOM   1403  CZ  TYR H 186       5.262   9.796  25.282  1.00 38.04           C  
ATOM   1404  OH  TYR H 186       4.196   8.974  25.702  1.00 40.98           O  
ATOM   1405  C   TYR H 186      10.537  13.369  24.522  1.00 32.83           C  
ATOM   1406  O   TYR H 186      10.538  14.576  24.758  1.00 35.15           O  
ATOM   1407  N   LEU H 187      11.473  12.787  23.743  1.00 33.14           N  
ATOM   1408  CA  LEU H 187      12.430  13.577  23.025  1.00 32.65           C  
ATOM   1409  CB  LEU H 187      13.825  13.578  23.674  1.00 32.16           C  
ATOM   1410  CG  LEU H 187      14.855  14.448  22.936  1.00 32.99           C  
ATOM   1411  CD1 LEU H 187      14.425  15.925  22.927  1.00 30.91           C  
ATOM   1412  CD2 LEU H 187      16.264  14.247  23.516  1.00 32.91           C  
ATOM   1413  C   LEU H 187      12.550  12.982  21.654  1.00 35.69           C  
ATOM   1414  O   LEU H 187      12.985  11.842  21.496  1.00 36.95           O  
ATOM   1415  N   GLN H 188      12.157  13.752  20.620  1.00 34.69           N  
ATOM   1416  CA  GLN H 188      12.247  13.276  19.269  1.00 35.58           C  
ATOM   1417  CB  GLN H 188      11.138  13.820  18.349  1.00 37.22           C  
ATOM   1418  CG  GLN H 188      11.243  13.346  16.896  1.00 37.92           C  
ATOM   1419  CD  GLN H 188      10.918  11.863  16.831  1.00 39.87           C  
ATOM   1420  OE1 GLN H 188       9.929  11.403  17.399  1.00 43.31           O  
ATOM   1421  NE2 GLN H 188      11.779  11.092  16.113  1.00 37.75           N  
ATOM   1422  C   GLN H 188      13.550  13.770  18.731  1.00 37.00           C  
ATOM   1423  O   GLN H 188      13.843  14.964  18.796  1.00 38.43           O  
ATOM   1424  N   MET H 189      14.376  12.854  18.194  1.00 36.86           N  
ATOM   1425  CA  MET H 189      15.655  13.246  17.678  1.00 38.78           C  
ATOM   1426  CB  MET H 189      16.812  12.464  18.318  1.00 39.34           C  
ATOM   1427  CG  MET H 189      16.916  12.680  19.829  1.00 40.34           C  
ATOM   1428  SD  MET H 189      18.248  11.747  20.639  1.00 44.55           S  
ATOM   1429  CE  MET H 189      17.431  10.131  20.485  1.00 53.40           C  
ATOM   1430  C   MET H 189      15.669  12.929  16.215  1.00 41.51           C  
ATOM   1431  O   MET H 189      15.446  11.786  15.818  1.00 42.84           O  
ATOM   1432  N   ASN H 190      15.949  13.946  15.372  1.00 40.19           N  
ATOM   1433  CA  ASN H 190      15.954  13.756  13.947  1.00 39.74           C  
ATOM   1434  CB  ASN H 190      14.957  14.667  13.206  1.00 41.49           C  
ATOM   1435  CG  ASN H 190      13.543  14.379  13.689  1.00 39.93           C  
ATOM   1436  OD1 ASN H 190      13.109  13.229  13.743  1.00 42.15           O  
ATOM   1437  ND2 ASN H 190      12.804  15.459  14.058  1.00 40.93           N  
ATOM   1438  C   ASN H 190      17.300  14.172  13.441  1.00 39.83           C  
ATOM   1439  O   ASN H 190      18.028  14.897  14.117  1.00 40.53           O  
ATOM   1440  N   SER H 191      17.662  13.702  12.225  1.00 40.63           N  
ATOM   1441  CA  SER H 191      18.894  14.082  11.587  1.00 41.42           C  
ATOM   1442  CB  SER H 191      18.906  15.550  11.126  1.00 43.09           C  
ATOM   1443  OG  SER H 191      17.922  15.755  10.123  1.00 47.93           O  
ATOM   1444  C   SER H 191      20.027  13.881  12.541  1.00 39.59           C  
ATOM   1445  O   SER H 191      20.865  14.762  12.722  1.00 40.23           O  
ATOM   1446  N   LEU H 192      20.094  12.691  13.158  1.00 38.00           N  
ATOM   1447  CA  LEU H 192      21.098  12.423  14.142  1.00 38.63           C  
ATOM   1448  CB  LEU H 192      20.886  11.088  14.880  1.00 39.23           C  
ATOM   1449  CG  LEU H 192      19.664  11.092  15.821  1.00 36.94           C  
ATOM   1450  CD1 LEU H 192      19.492   9.741  16.530  1.00 36.35           C  
ATOM   1451  CD2 LEU H 192      19.743  12.245  16.829  1.00 35.65           C  
ATOM   1452  C   LEU H 192      22.453  12.400  13.512  1.00 40.37           C  
ATOM   1453  O   LEU H 192      22.625  12.020  12.353  1.00 44.73           O  
ATOM   1454  N   ARG H 193      23.453  12.840  14.301  1.00 36.94           N  
ATOM   1455  CA  ARG H 193      24.814  12.907  13.868  1.00 40.40           C  
ATOM   1456  CB  ARG H 193      25.395  14.324  13.938  1.00 41.56           C  
ATOM   1457  CG  ARG H 193      24.613  15.379  13.161  1.00 44.11           C  
ATOM   1458  CD  ARG H 193      25.113  16.790  13.473  1.00 47.31           C  
ATOM   1459  NE  ARG H 193      24.307  17.762  12.686  1.00 53.64           N  
ATOM   1460  CZ  ARG H 193      24.014  18.978  13.237  1.00 57.54           C  
ATOM   1461  NH1 ARG H 193      24.416  19.252  14.511  1.00 58.69           N1+
ATOM   1462  NH2 ARG H 193      23.331  19.913  12.520  1.00 60.36           N  
ATOM   1463  C   ARG H 193      25.607  12.123  14.860  1.00 43.05           C  
ATOM   1464  O   ARG H 193      25.138  11.820  15.956  1.00 41.70           O  
ATOM   1465  N   ALA H 194      26.860  11.802  14.500  1.00 42.49           N  
ATOM   1466  CA  ALA H 194      27.722  11.031  15.346  1.00 42.19           C  
ATOM   1467  CB  ALA H 194      29.108  10.789  14.727  1.00 44.15           C  
ATOM   1468  C   ALA H 194      27.917  11.786  16.627  1.00 39.72           C  
ATOM   1469  O   ALA H 194      28.006  11.192  17.701  1.00 40.18           O  
ATOM   1470  N   GLU H 195      27.963  13.128  16.544  1.00 40.17           N  
ATOM   1471  CA  GLU H 195      28.219  13.968  17.684  1.00 41.13           C  
ATOM   1472  CB  GLU H 195      28.234  15.472  17.357  1.00 45.19           C  
ATOM   1473  CG  GLU H 195      29.449  15.922  16.544  0.80 51.79           C  
ATOM   1474  CD  GLU H 195      29.133  15.769  15.064  0.80 54.81           C  
ATOM   1475  OE1 GLU H 195      27.923  15.768  14.714  0.80 53.74           O  
ATOM   1476  OE2 GLU H 195      30.097  15.660  14.260  0.80 59.03           O1-
ATOM   1477  C   GLU H 195      27.161  13.762  18.725  1.00 40.62           C  
ATOM   1478  O   GLU H 195      27.400  14.001  19.905  1.00 39.67           O  
ATOM   1479  N   ASP H 196      25.950  13.362  18.304  1.00 38.59           N  
ATOM   1480  CA  ASP H 196      24.823  13.159  19.174  1.00 35.66           C  
ATOM   1481  CB  ASP H 196      23.509  12.964  18.403  1.00 34.96           C  
ATOM   1482  CG  ASP H 196      23.146  14.309  17.791  1.00 35.67           C  
ATOM   1483  OD1 ASP H 196      23.451  15.349  18.433  1.00 35.43           O  
ATOM   1484  OD2 ASP H 196      22.565  14.317  16.673  1.00 38.11           O1-
ATOM   1485  C   ASP H 196      25.014  11.975  20.087  1.00 36.08           C  
ATOM   1486  O   ASP H 196      24.268  11.825  21.053  1.00 35.13           O  
ATOM   1487  N   THR H 197      25.955  11.057  19.789  1.00 35.58           N  
ATOM   1488  CA  THR H 197      26.101   9.903  20.642  1.00 34.69           C  
ATOM   1489  CB  THR H 197      27.238   8.998  20.272  1.00 34.46           C  
ATOM   1490  OG1 THR H 197      28.465   9.706  20.306  1.00 37.14           O  
ATOM   1491  CG2 THR H 197      26.997   8.438  18.870  1.00 33.25           C  
ATOM   1492  C   THR H 197      26.331  10.325  22.059  1.00 34.35           C  
ATOM   1493  O   THR H 197      27.188  11.158  22.350  1.00 35.94           O  
ATOM   1494  N   ALA H 198      25.542   9.749  22.993  1.00 34.28           N  
ATOM   1495  CA  ALA H 198      25.728  10.101  24.369  1.00 33.35           C  
ATOM   1496  CB  ALA H 198      25.580  11.607  24.641  1.00 33.32           C  
ATOM   1497  C   ALA H 198      24.692   9.407  25.186  1.00 33.88           C  
ATOM   1498  O   ALA H 198      23.807   8.731  24.663  1.00 32.91           O  
ATOM   1499  N   VAL H 199      24.816   9.521  26.523  1.00 32.43           N  
ATOM   1500  CA  VAL H 199      23.793   8.990  27.368  1.00 29.10           C  
ATOM   1501  CB  VAL H 199      24.284   8.474  28.692  1.00 27.95           C  
ATOM   1502  CG1 VAL H 199      24.700   9.653  29.586  1.00 27.56           C  
ATOM   1503  CG2 VAL H 199      23.192   7.578  29.296  1.00 28.02           C  
ATOM   1504  C   VAL H 199      22.851  10.128  27.607  1.00 29.90           C  
ATOM   1505  O   VAL H 199      23.269  11.250  27.892  1.00 30.64           O  
ATOM   1506  N   TYR H 200      21.535   9.877  27.488  1.00 30.18           N  
ATOM   1507  CA  TYR H 200      20.592  10.944  27.652  1.00 29.10           C  
ATOM   1508  CB  TYR H 200      19.554  11.034  26.512  1.00 30.09           C  
ATOM   1509  CG  TYR H 200      20.228  11.562  25.287  1.00 30.19           C  
ATOM   1510  CD1 TYR H 200      21.059  10.774  24.520  1.00 30.77           C  
ATOM   1511  CD2 TYR H 200      20.005  12.863  24.895  1.00 29.87           C  
ATOM   1512  CE1 TYR H 200      21.665  11.285  23.393  1.00 30.77           C  
ATOM   1513  CE2 TYR H 200      20.606  13.378  23.771  1.00 29.98           C  
ATOM   1514  CZ  TYR H 200      21.438  12.588  23.017  1.00 30.92           C  
ATOM   1515  OH  TYR H 200      22.057  13.113  21.863  1.00 31.20           O  
ATOM   1516  C   TYR H 200      19.852  10.721  28.930  1.00 28.20           C  
ATOM   1517  O   TYR H 200      19.339   9.631  29.186  1.00 29.78           O  
ATOM   1518  N   TYR H 201      19.786  11.772  29.773  1.00 28.23           N  
ATOM   1519  CA  TYR H 201      19.123  11.659  31.039  1.00 29.63           C  
ATOM   1520  CB  TYR H 201      19.928  12.165  32.255  1.00 27.23           C  
ATOM   1521  CG  TYR H 201      21.250  11.497  32.401  1.00 28.92           C  
ATOM   1522  CD1 TYR H 201      21.368  10.260  32.985  1.00 31.97           C  
ATOM   1523  CD2 TYR H 201      22.387  12.124  31.953  1.00 29.61           C  
ATOM   1524  CE1 TYR H 201      22.596   9.658  33.123  1.00 31.00           C  
ATOM   1525  CE2 TYR H 201      23.620  11.531  32.087  1.00 29.26           C  
ATOM   1526  CZ  TYR H 201      23.727  10.295  32.677  1.00 30.79           C  
ATOM   1527  OH  TYR H 201      24.987   9.679  32.820  1.00 35.41           O  
ATOM   1528  C   TYR H 201      17.956  12.600  31.024  1.00 32.21           C  
ATOM   1529  O   TYR H 201      18.025  13.686  30.452  1.00 32.50           O  
ATOM   1530  N   CYS H 202      16.830  12.177  31.635  1.00 30.36           N  
ATOM   1531  CA  CYS H 202      15.723  13.067  31.829  1.00 32.20           C  
ATOM   1532  CB  CYS H 202      14.322  12.432  31.612  1.00 33.88           C  
ATOM   1533  SG  CYS H 202      14.037  10.877  32.515  1.00 42.78           S  
ATOM   1534  C   CYS H 202      15.856  13.546  33.246  1.00 31.82           C  
ATOM   1535  O   CYS H 202      16.331  12.819  34.119  1.00 31.26           O  
ATOM   1536  N   ALA H 203      15.490  14.814  33.508  1.00 30.42           N  
ATOM   1537  CA  ALA H 203      15.647  15.311  34.842  1.00 30.92           C  
ATOM   1538  CB  ALA H 203      16.924  16.147  35.036  1.00 29.85           C  
ATOM   1539  C   ALA H 203      14.487  16.201  35.138  1.00 30.16           C  
ATOM   1540  O   ALA H 203      13.937  16.854  34.257  1.00 29.99           O  
ATOM   1541  N   ARG H 204      14.094  16.263  36.418  1.00 30.63           N  
ATOM   1542  CA  ARG H 204      12.938  17.028  36.775  1.00 30.79           C  
ATOM   1543  CB  ARG H 204      12.042  16.218  37.721  1.00 28.57           C  
ATOM   1544  CG  ARG H 204      10.777  16.922  38.177  1.00 26.52           C  
ATOM   1545  CD  ARG H 204      11.054  17.924  39.287  1.00 25.27           C  
ATOM   1546  NE  ARG H 204      11.885  17.250  40.318  1.00 28.59           N  
ATOM   1547  CZ  ARG H 204      11.298  16.499  41.292  1.00 32.58           C  
ATOM   1548  NH1 ARG H 204       9.955  16.265  41.263  1.00 29.89           N1+
ATOM   1549  NH2 ARG H 204      12.062  15.991  42.299  1.00 32.20           N  
ATOM   1550  C   ARG H 204      13.382  18.266  37.472  1.00 30.16           C  
ATOM   1551  O   ARG H 204      14.016  18.169  38.516  1.00 30.08           O  
ATOM   1552  N   TRP H 205      13.035  19.448  36.904  1.00 29.83           N  
ATOM   1553  CA  TRP H 205      13.388  20.762  37.391  1.00 29.28           C  
ATOM   1554  CB  TRP H 205      13.206  21.842  36.301  1.00 28.68           C  
ATOM   1555  CG  TRP H 205      13.498  23.272  36.707  1.00 30.87           C  
ATOM   1556  CD2 TRP H 205      14.729  23.955  36.434  1.00 25.34           C  
ATOM   1557  CD1 TRP H 205      12.686  24.180  37.330  1.00 23.89           C  
ATOM   1558  NE1 TRP H 205      13.341  25.380  37.469  1.00 20.97           N  
ATOM   1559  CE2 TRP H 205      14.598  25.257  36.919  1.00 26.42           C  
ATOM   1560  CE3 TRP H 205      15.877  23.534  35.819  1.00 18.52           C  
ATOM   1561  CZ2 TRP H 205      15.612  26.158  36.799  1.00 19.67           C  
ATOM   1562  CZ3 TRP H 205      16.904  24.443  35.707  1.00 18.82           C  
ATOM   1563  CH2 TRP H 205      16.768  25.728  36.187  1.00 18.62           C  
ATOM   1564  C   TRP H 205      12.460  21.130  38.498  1.00 32.34           C  
ATOM   1565  O   TRP H 205      11.244  20.977  38.380  1.00 32.88           O  
ATOM   1566  N   GLY H 206      13.057  21.702  39.572  1.00 29.20           N  
ATOM   1567  CA  GLY H 206      12.387  22.219  40.727  1.00 30.65           C  
ATOM   1568  C   GLY H 206      13.129  23.476  41.040  1.00 33.75           C  
ATOM   1569  O   GLY H 206      14.152  23.764  40.422  1.00 35.21           O  
ATOM   1570  N   ASP H 207      12.658  24.256  42.025  1.00 34.87           N  
ATOM   1571  CA  ASP H 207      13.326  25.496  42.305  1.00 36.10           C  
ATOM   1572  CB  ASP H 207      12.692  26.285  43.454  1.00 39.64           C  
ATOM   1573  CG  ASP H 207      11.368  26.826  42.937  1.00 39.06           C  
ATOM   1574  OD1 ASP H 207      10.832  26.249  41.955  1.00 46.52           O  
ATOM   1575  OD2 ASP H 207      10.887  27.838  43.513  1.00 43.80           O1-
ATOM   1576  C   ASP H 207      14.724  25.167  42.690  1.00 35.63           C  
ATOM   1577  O   ASP H 207      15.667  25.869  42.332  1.00 37.96           O  
ATOM   1578  N   GLU H 208      14.886  24.035  43.387  1.00 32.41           N  
ATOM   1579  CA  GLU H 208      16.174  23.638  43.849  1.00 32.73           C  
ATOM   1580  CB  GLU H 208      16.133  22.282  44.576  1.00 35.78           C  
ATOM   1581  CG  GLU H 208      15.351  22.343  45.890  1.00 31.63           C  
ATOM   1582  CD  GLU H 208      15.267  20.937  46.466  1.00 24.06           C  
ATOM   1583  OE1 GLU H 208      15.698  19.981  45.769  1.00  0.00           O  
ATOM   1584  OE2 GLU H 208      14.765  20.803  47.613  1.00  0.00           O1-
ATOM   1585  C   GLU H 208      17.082  23.517  42.673  1.00 31.08           C  
ATOM   1586  O   GLU H 208      18.229  23.958  42.714  1.00 32.62           O  
ATOM   1587  N   GLY H 209      16.573  22.945  41.575  1.00 26.76           N  
ATOM   1588  CA  GLY H 209      17.397  22.718  40.430  1.00 24.78           C  
ATOM   1589  C   GLY H 209      16.945  21.400  39.910  1.00 24.16           C  
ATOM   1590  O   GLY H 209      15.771  21.052  40.033  1.00 23.93           O  
ATOM   1591  N   PHE H 210      17.858  20.621  39.306  1.00 24.97           N  
ATOM   1592  CA  PHE H 210      17.412  19.347  38.845  1.00 25.32           C  
ATOM   1593  CB  PHE H 210      18.268  18.720  37.737  1.00 25.16           C  
ATOM   1594  CG  PHE H 210      18.156  19.574  36.526  1.00 26.19           C  
ATOM   1595  CD1 PHE H 210      16.926  19.857  35.983  1.00 18.73           C  
ATOM   1596  CD2 PHE H 210      19.279  20.048  35.897  1.00 18.84           C  
ATOM   1597  CE1 PHE H 210      16.809  20.635  34.858  1.00 16.57           C  
ATOM   1598  CE2 PHE H 210      19.157  20.820  34.769  1.00 18.61           C  
ATOM   1599  CZ  PHE H 210      17.930  21.128  34.242  1.00 16.22           C  
ATOM   1600  C   PHE H 210      17.464  18.441  40.014  1.00 25.27           C  
ATOM   1601  O   PHE H 210      18.489  17.848  40.349  1.00 26.98           O  
ATOM   1602  N   ASP H 211      16.296  18.327  40.649  1.00 25.89           N  
ATOM   1603  CA  ASP H 211      16.077  17.587  41.842  1.00 25.53           C  
ATOM   1604  CB  ASP H 211      14.625  17.798  42.286  1.00 27.94           C  
ATOM   1605  CG  ASP H 211      14.453  17.205  43.655  1.00 28.57           C  
ATOM   1606  OD1 ASP H 211      15.439  16.605  44.150  1.00 29.40           O  
ATOM   1607  OD2 ASP H 211      13.338  17.336  44.224  1.00 30.27           O1-
ATOM   1608  C   ASP H 211      16.287  16.129  41.597  1.00 26.09           C  
ATOM   1609  O   ASP H 211      16.961  15.442  42.365  1.00 28.63           O  
ATOM   1610  N   ILE H 212      15.726  15.606  40.499  1.00 29.63           N  
ATOM   1611  CA  ILE H 212      15.786  14.164  40.379  1.00 28.62           C  
ATOM   1612  CB  ILE H 212      14.505  13.444  40.663  1.00 30.89           C  
ATOM   1613  CG1 ILE H 212      14.798  11.936  40.760  1.00 14.32           C  
ATOM   1614  CG2 ILE H 212      13.481  13.819  39.580  1.00 18.56           C  
ATOM   1615  CD1 ILE H 212      13.661  11.121  41.366  1.00 63.02           C  
ATOM   1616  C   ILE H 212      16.180  13.827  38.960  1.00 29.03           C  
ATOM   1617  O   ILE H 212      15.844  14.556  38.025  1.00 29.38           O  
ATOM   1618  N   TRP H 213      16.897  12.695  38.764  1.00 28.32           N  
ATOM   1619  CA  TRP H 213      17.393  12.326  37.460  1.00 29.25           C  
ATOM   1620  CB  TRP H 213      18.927  12.394  37.387  1.00 28.56           C  
ATOM   1621  CG  TRP H 213      19.485  13.781  37.569  1.00 26.54           C  
ATOM   1622  CD2 TRP H 213      20.281  14.477  36.599  1.00 27.01           C  
ATOM   1623  CD1 TRP H 213      19.397  14.599  38.657  1.00 28.31           C  
ATOM   1624  NE1 TRP H 213      20.083  15.766  38.422  1.00 28.88           N  
ATOM   1625  CE2 TRP H 213      20.636  15.704  37.160  1.00 26.90           C  
ATOM   1626  CE3 TRP H 213      20.689  14.122  35.344  1.00 30.01           C  
ATOM   1627  CZ2 TRP H 213      21.404  16.598  36.473  1.00 28.21           C  
ATOM   1628  CZ3 TRP H 213      21.461  15.028  34.653  1.00 27.48           C  
ATOM   1629  CH2 TRP H 213      21.812  16.241  35.206  1.00 30.34           C  
ATOM   1630  C   TRP H 213      17.030  10.898  37.160  1.00 30.17           C  
ATOM   1631  O   TRP H 213      16.851  10.082  38.063  1.00 31.84           O  
ATOM   1632  N   GLY H 214      16.914  10.570  35.854  1.00 27.85           N  
ATOM   1633  CA  GLY H 214      16.619   9.229  35.422  1.00 29.27           C  
ATOM   1634  C   GLY H 214      17.918   8.477  35.372  1.00 33.81           C  
ATOM   1635  O   GLY H 214      18.977   9.045  35.629  1.00 33.42           O  
ATOM   1636  N   GLN H 215      17.861   7.162  35.062  1.00 33.90           N  
ATOM   1637  CA  GLN H 215      19.024   6.314  34.990  1.00 33.70           C  
ATOM   1638  CB  GLN H 215      18.707   4.806  34.926  1.00 34.84           C  
ATOM   1639  CG  GLN H 215      18.067   4.317  33.625  1.00 37.11           C  
ATOM   1640  CD  GLN H 215      16.564   4.549  33.659  1.00 43.31           C  
ATOM   1641  OE1 GLN H 215      16.055   5.373  34.416  1.00 44.85           O  
ATOM   1642  NE2 GLN H 215      15.828   3.797  32.797  1.00 42.54           N  
ATOM   1643  C   GLN H 215      19.850   6.659  33.787  1.00 34.15           C  
ATOM   1644  O   GLN H 215      21.073   6.527  33.812  1.00 34.75           O  
ATOM   1645  N   GLY H 216      19.198   7.070  32.681  1.00 31.24           N  
ATOM   1646  CA  GLY H 216      19.905   7.432  31.484  1.00 31.04           C  
ATOM   1647  C   GLY H 216      19.756   6.337  30.471  1.00 33.62           C  
ATOM   1648  O   GLY H 216      19.654   5.162  30.816  1.00 33.42           O  
ATOM   1649  N   THR H 217      19.730   6.716  29.176  1.00 32.13           N  
ATOM   1650  CA  THR H 217      19.638   5.750  28.118  1.00 32.87           C  
ATOM   1651  CB  THR H 217      18.319   5.780  27.397  1.00 33.47           C  
ATOM   1652  OG1 THR H 217      18.205   4.660  26.533  1.00 37.38           O  
ATOM   1653  CG2 THR H 217      18.217   7.087  26.595  1.00 34.83           C  
ATOM   1654  C   THR H 217      20.716   6.091  27.137  1.00 33.24           C  
ATOM   1655  O   THR H 217      20.987   7.263  26.889  1.00 31.52           O  
ATOM   1656  N   LEU H 218      21.361   5.072  26.536  1.00 34.96           N  
ATOM   1657  CA  LEU H 218      22.464   5.349  25.659  0.90 33.52           C  
ATOM   1658  CB  LEU H 218      23.586   4.301  25.741  0.90 35.65           C  
ATOM   1659  CG  LEU H 218      24.781   4.589  24.809  0.90 39.15           C  
ATOM   1660  CD1 LEU H 218      25.585   5.812  25.279  1.00 35.47           C  
ATOM   1661  CD2 LEU H 218      25.654   3.340  24.610  1.00 36.76           C  
ATOM   1662  C   LEU H 218      21.994   5.376  24.241  1.00 33.53           C  
ATOM   1663  O   LEU H 218      21.249   4.505  23.797  1.00 33.61           O  
ATOM   1664  N   VAL H 219      22.424   6.412  23.493  1.00 32.53           N  
ATOM   1665  CA  VAL H 219      22.098   6.509  22.100  1.00 32.78           C  
ATOM   1666  CB  VAL H 219      21.401   7.790  21.743  1.00 34.55           C  
ATOM   1667  CG1 VAL H 219      21.211   7.845  20.218  1.00 31.64           C  
ATOM   1668  CG2 VAL H 219      20.089   7.872  22.542  1.00 35.42           C  
ATOM   1669  C   VAL H 219      23.393   6.497  21.349  1.00 34.01           C  
ATOM   1670  O   VAL H 219      24.256   7.347  21.568  1.00 35.81           O  
ATOM   1671  N   THR H 220      23.564   5.527  20.429  1.00 32.89           N  
ATOM   1672  CA  THR H 220      24.790   5.479  19.685  1.00 34.34           C  
ATOM   1673  CB  THR H 220      25.482   4.149  19.768  1.00 34.54           C  
ATOM   1674  OG1 THR H 220      25.762   3.829  21.123  1.00 33.66           O  
ATOM   1675  CG2 THR H 220      26.790   4.223  18.965  1.00 31.21           C  
ATOM   1676  C   THR H 220      24.455   5.732  18.248  1.00 33.68           C  
ATOM   1677  O   THR H 220      23.599   5.066  17.667  1.00 35.22           O  
ATOM   1678  N   VAL H 221      25.121   6.731  17.641  1.00 35.33           N  
ATOM   1679  CA  VAL H 221      24.887   7.052  16.265  1.00 36.98           C  
ATOM   1680  CB  VAL H 221      24.694   8.525  16.053  1.00 36.65           C  
ATOM   1681  CG1 VAL H 221      24.583   8.798  14.544  1.00 35.50           C  
ATOM   1682  CG2 VAL H 221      23.472   8.980  16.867  1.00 38.46           C  
ATOM   1683  C   VAL H 221      26.113   6.665  15.507  1.00 36.61           C  
ATOM   1684  O   VAL H 221      27.146   7.327  15.607  1.00 39.07           O  
ATOM   1685  N   SER H 222      26.032   5.585  14.709  1.00 38.05           N  
ATOM   1686  CA  SER H 222      27.195   5.187  13.972  1.00 42.14           C  
ATOM   1687  CB  SER H 222      28.093   4.200  14.730  1.00 43.88           C  
ATOM   1688  OG  SER H 222      28.604   4.815  15.903  1.00 45.06           O  
ATOM   1689  C   SER H 222      26.744   4.486  12.737  1.00 44.80           C  
ATOM   1690  O   SER H 222      25.630   3.970  12.669  1.00 45.82           O  
ATOM   1691  N   SER H 223      27.621   4.460  11.716  1.00 48.35           N  
ATOM   1692  CA  SER H 223      27.296   3.799  10.488  1.00 50.57           C  
ATOM   1693  CB  SER H 223      27.562   4.667   9.245  1.00 50.84           C  
ATOM   1694  OG  SER H 223      28.947   4.962   9.144  1.00 51.96           O  
ATOM   1695  C   SER H 223      28.200   2.578  10.388  1.00 52.48           C  
ATOM   1696  O   SER H 223      27.790   1.588   9.725  1.00 52.88           O  
ATOM   1697  OXT SER H 223      29.315   2.621  10.974  1.00 53.06           O1-
TER    1698      SER H 223 
CONECT  162  658
CONECT  658  162
CONECT  953 1533
CONECT 1533  953
END
