# Supplementary material for: Fully automated antibody structure prediction using BIOVIA tools: Validation study
Source: PLoS One. 2017 May 18;12(5):e0177923. doi: 10.1371/journal.pone.0177923 (PMC5436848; doi:10.1371/journal.pone.0177923)
Supplement: S3 Dataset — Predicted structures using the Top5 framework method, Chothia CDR definition with canonical filtering, using up to 5 CDR templates rather than the default 3, and generating 10 CDR models. (ZIP) [file pone.0177923.s005.zip › 4P9M_LH_FV_FinalModel.pdb]

REMARK   Accelrys Discovery Studio PDB file
REMARK   Created:  2015-11-30T15:58:45Z
SSBOND   1 CYS L   23    CYS L   89                                     
SSBOND   2 CYS H  130    CYS H  207                                     
ATOM      1  N   ASP L   1      25.386  32.910  25.820  1.00 91.08           N1+
ATOM      2  CA  ASP L   1      24.894  32.311  27.079  1.00 90.20           C  
ATOM      3  CB  ASP L   1      24.534  30.827  26.852  1.00 93.50           C  
ATOM      4  CG  ASP L   1      23.322  30.776  25.914  1.00 95.27           C  
ATOM      5  OD1 ASP L   1      22.678  31.841  25.730  1.00 95.21           O  
ATOM      6  OD2 ASP L   1      23.026  29.675  25.370  1.00 95.84           O1-
ATOM      7  C   ASP L   1      25.946  32.454  28.134  1.00 86.89           C  
ATOM      8  O   ASP L   1      26.904  33.204  27.957  1.00 87.26           O  
ATOM      9  N   ILE L   2      25.795  31.743  29.270  1.00 81.34           N  
ATOM     10  CA  ILE L   2      26.741  31.909  30.336  1.00 75.79           C  
ATOM     11  CB  ILE L   2      26.093  32.084  31.683  1.00 73.08           C  
ATOM     12  CG1 ILE L   2      25.230  33.357  31.701  1.00 72.59           C  
ATOM     13  CG2 ILE L   2      27.198  32.077  32.752  1.00 74.03           C  
ATOM     14  CD1 ILE L   2      24.303  33.452  32.916  1.00 68.63           C  
ATOM     15  C   ILE L   2      27.624  30.705  30.401  1.00 73.09           C  
ATOM     16  O   ILE L   2      27.154  29.569  30.419  1.00 72.90           O  
ATOM     17  N   GLN L   3      28.953  30.937  30.431  1.00 70.95           N  
ATOM     18  CA  GLN L   3      29.871  29.838  30.481  1.00 72.15           C  
ATOM     19  CB  GLN L   3      31.134  30.006  29.622  1.00 80.78           C  
ATOM     20  CG  GLN L   3      30.879  29.903  28.121  1.00 89.30           C  
ATOM     21  CD  GLN L   3      32.225  29.998  27.422  1.00 95.54           C  
ATOM     22  OE1 GLN L   3      32.701  29.030  26.830  1.00 95.95           O  
ATOM     23  NE2 GLN L   3      32.866  31.195  27.498  1.00 98.69           N  
ATOM     24  C   GLN L   3      30.333  29.660  31.885  1.00 70.75           C  
ATOM     25  O   GLN L   3      30.549  30.624  32.619  1.00 72.79           O  
ATOM     26  N   MET L   4      30.492  28.389  32.297  1.00 68.40           N  
ATOM     27  CA  MET L   4      30.934  28.140  33.631  1.00 67.29           C  
ATOM     28  CB  MET L   4      29.945  27.307  34.456  1.00 63.52           C  
ATOM     29  CG  MET L   4      28.587  28.006  34.544  1.00 61.77           C  
ATOM     30  SD  MET L   4      27.556  27.521  35.952  1.00 62.34           S  
ATOM     31  CE  MET L   4      28.482  28.570  37.109  1.00 63.67           C  
ATOM     32  C   MET L   4      32.240  27.426  33.551  1.00 70.10           C  
ATOM     33  O   MET L   4      32.425  26.530  32.731  1.00 74.83           O  
ATOM     34  N   THR L   5      33.207  27.839  34.392  1.00 66.83           N  
ATOM     35  CA  THR L   5      34.485  27.201  34.353  1.00 65.81           C  
ATOM     36  CB  THR L   5      35.581  28.107  33.875  1.00 68.20           C  
ATOM     37  OG1 THR L   5      35.269  28.595  32.578  1.00 70.05           O  
ATOM     38  CG2 THR L   5      36.900  27.317  33.834  1.00 71.72           C  
ATOM     39  C   THR L   5      34.812  26.747  35.737  1.00 68.99           C  
ATOM     40  O   THR L   5      34.694  27.506  36.699  1.00 71.81           O  
ATOM     41  N   GLN L   6      35.230  25.475  35.880  1.00 69.16           N  
ATOM     42  CA  GLN L   6      35.548  25.010  37.195  1.00 67.96           C  
ATOM     43  CB  GLN L   6      34.589  23.928  37.742  1.00 62.21           C  
ATOM     44  CG  GLN L   6      34.500  22.626  36.950  1.00 58.92           C  
ATOM     45  CD  GLN L   6      33.359  21.809  37.551  1.00 61.38           C  
ATOM     46  OE1 GLN L   6      32.194  21.999  37.207  1.00 63.28           O  
ATOM     47  NE2 GLN L   6      33.698  20.874  38.477  1.00 57.74           N  
ATOM     48  C   GLN L   6      36.977  24.577  37.245  1.00 69.44           C  
ATOM     49  O   GLN L   6      37.569  24.215  36.229  1.00 72.03           O  
ATOM     50  N   SER L   7      37.587  24.676  38.447  1.00 70.21           N  
ATOM     51  CA  SER L   7      38.968  24.323  38.625  1.00 75.38           C  
ATOM     52  CB  SER L   7      39.912  25.539  38.611  1.00 79.79           C  
ATOM     53  OG  SER L   7      39.861  26.198  37.356  1.00 85.15           O  
ATOM     54  C   SER L   7      39.101  23.717  39.985  1.00 75.34           C  
ATOM     55  O   SER L   7      38.328  24.038  40.887  1.00 75.56           O  
ATOM     56  N   PRO L   8      40.055  22.844  40.184  1.00 73.92           N  
ATOM     57  CA  PRO L   8      40.950  22.399  39.146  1.00 73.12           C  
ATOM     58  CD  PRO L   8      40.649  22.717  41.504  1.00 78.10           C  
ATOM     59  CB  PRO L   8      42.228  21.943  39.855  1.00 79.08           C  
ATOM     60  CG  PRO L   8      41.805  21.727  41.317  1.00 81.04           C  
ATOM     61  C   PRO L   8      40.291  21.303  38.374  1.00 72.08           C  
ATOM     62  O   PRO L   8      39.232  20.834  38.789  1.00 72.14           O  
ATOM     63  N   SER L   9      40.885  20.899  37.235  1.00 71.32           N  
ATOM     64  CA  SER L   9      40.341  19.830  36.451  1.00 71.36           C  
ATOM     65  CB  SER L   9      41.138  19.571  35.162  1.00 73.92           C  
ATOM     66  OG  SER L   9      41.079  20.706  34.314  1.00 77.28           O  
ATOM     67  C   SER L   9      40.413  18.576  37.265  1.00 71.98           C  
ATOM     68  O   SER L   9      39.455  17.809  37.325  1.00 69.37           O  
ATOM     69  N   THR L  10      41.568  18.336  37.917  1.00 73.71           N  
ATOM     70  CA  THR L  10      41.734  17.142  38.696  1.00 70.52           C  
ATOM     71  CB  THR L  10      42.735  16.193  38.106  1.00 72.80           C  
ATOM     72  OG1 THR L  10      42.335  15.804  36.801  1.00 82.61           O  
ATOM     73  CG2 THR L  10      42.848  14.958  39.016  1.00 80.83           C  
ATOM     74  C   THR L  10      42.244  17.537  40.045  1.00 71.11           C  
ATOM     75  O   THR L  10      43.010  18.488  40.179  1.00 74.28           O  
ATOM     76  N   LEU L  11      41.813  16.803  41.089  1.00 69.51           N  
ATOM     77  CA  LEU L  11      42.218  17.108  42.429  1.00 69.90           C  
ATOM     78  CB  LEU L  11      41.039  17.653  43.251  1.00 67.93           C  
ATOM     79  CG  LEU L  11      41.388  18.134  44.666  1.00 65.95           C  
ATOM     80  CD1 LEU L  11      42.044  19.520  44.648  1.00 67.65           C  
ATOM     81  CD2 LEU L  11      40.176  18.046  45.597  1.00 66.25           C  
ATOM     82  C   LEU L  11      42.611  15.808  43.070  1.00 71.69           C  
ATOM     83  O   LEU L  11      41.882  14.823  42.974  1.00 74.76           O  
ATOM     84  N   SER L  12      43.778  15.759  43.743  1.00 69.71           N  
ATOM     85  CA  SER L  12      44.148  14.531  44.391  1.00 73.07           C  
ATOM     86  CB  SER L  12      45.538  14.014  43.979  1.00 76.59           C  
ATOM     87  OG  SER L  12      45.543  13.665  42.602  1.00 82.05           O  
ATOM     88  C   SER L  12      44.149  14.799  45.863  1.00 72.77           C  
ATOM     89  O   SER L  12      44.694  15.803  46.322  1.00 74.94           O  
ATOM     90  N   ALA L  13      43.534  13.893  46.651  1.00 70.50           N  
ATOM     91  CA  ALA L  13      43.410  14.158  48.054  1.00 72.56           C  
ATOM     92  CB  ALA L  13      42.095  14.879  48.389  1.00 69.88           C  
ATOM     93  C   ALA L  13      43.400  12.863  48.799  1.00 72.91           C  
ATOM     94  O   ALA L  13      43.263  11.787  48.218  1.00 73.94           O  
ATOM     95  N   SER L  14      43.560  12.956  50.133  1.00 73.78           N  
ATOM     96  CA  SER L  14      43.575  11.805  50.985  1.00 76.16           C  
ATOM     97  CB  SER L  14      44.791  11.760  51.924  1.00 78.75           C  
ATOM     98  OG  SER L  14      45.989  11.694  51.167  1.00 82.69           O  
ATOM     99  C   SER L  14      42.366  11.890  51.856  1.00 78.87           C  
ATOM    100  O   SER L  14      41.790  12.959  52.039  1.00 80.00           O  
ATOM    101  N   ILE L  15      41.944  10.745  52.420  1.00 79.00           N  
ATOM    102  CA  ILE L  15      40.776  10.737  53.248  1.00 75.38           C  
ATOM    103  CB  ILE L  15      40.366   9.365  53.700  1.00 77.01           C  
ATOM    104  CG1 ILE L  15      41.458   8.739  54.581  1.00 68.98           C  
ATOM    105  CG2 ILE L  15      40.024   8.536  52.451  1.00 69.85           C  
ATOM    106  CD1 ILE L  15      40.999   7.478  55.313  1.00  0.00           C  
ATOM    107  C   ILE L  15      41.049  11.561  54.463  1.00 74.06           C  
ATOM    108  O   ILE L  15      42.139  11.517  55.033  1.00 78.01           O  
ATOM    109  N   GLY L  16      40.056  12.379  54.859  1.00 75.80           N  
ATOM    110  CA  GLY L  16      40.166  13.178  56.043  1.00 79.27           C  
ATOM    111  C   GLY L  16      40.578  14.567  55.678  1.00 84.21           C  
ATOM    112  O   GLY L  16      40.458  15.482  56.490  1.00 85.63           O  
ATOM    113  N   ASP L  17      41.070  14.787  54.445  1.00 86.25           N  
ATOM    114  CA  ASP L  17      41.490  16.129  54.171  1.00 85.86           C  
ATOM    115  CB  ASP L  17      42.590  16.259  53.102  1.00 87.36           C  
ATOM    116  CG  ASP L  17      42.095  15.782  51.751  1.00 93.51           C  
ATOM    117  OD1 ASP L  17      40.932  15.312  51.641  1.00 93.57           O  
ATOM    118  OD2 ASP L  17      42.905  15.894  50.796  1.00 97.47           O1-
ATOM    119  C   ASP L  17      40.311  16.964  53.799  1.00 81.24           C  
ATOM    120  O   ASP L  17      39.219  16.457  53.545  1.00 77.40           O  
ATOM    121  N   THR L  18      40.503  18.300  53.803  1.00 81.46           N  
ATOM    122  CA  THR L  18      39.442  19.192  53.447  1.00 81.13           C  
ATOM    123  CB  THR L  18      39.297  20.361  54.379  1.00 83.82           C  
ATOM    124  OG1 THR L  18      38.186  21.157  53.999  1.00  0.00           O  
ATOM    125  CG2 THR L  18      40.589  21.196  54.365  1.00  0.00           C  
ATOM    126  C   THR L  18      39.753  19.704  52.074  1.00 77.15           C  
ATOM    127  O   THR L  18      40.845  20.208  51.822  1.00 76.80           O  
ATOM    128  N   VAL L  19      38.795  19.563  51.138  1.00 72.96           N  
ATOM    129  CA  VAL L  19      39.064  19.994  49.796  1.00 72.93           C  
ATOM    130  CB  VAL L  19      39.048  18.890  48.780  1.00 71.40           C  
ATOM    131  CG1 VAL L  19      40.254  17.970  49.020  1.00 71.79           C  
ATOM    132  CG2 VAL L  19      37.698  18.165  48.880  1.00 71.35           C  
ATOM    133  C   VAL L  19      38.046  21.003  49.367  1.00 75.00           C  
ATOM    134  O   VAL L  19      36.915  21.020  49.853  1.00 69.30           O  
ATOM    135  N   ARG L  20      38.455  21.898  48.443  1.00 75.13           N  
ATOM    136  CA  ARG L  20      37.574  22.914  47.942  1.00 72.37           C  
ATOM    137  CB  ARG L  20      37.926  24.326  48.447  1.00 75.81           C  
ATOM    138  CG  ARG L  20      39.332  24.784  48.049  1.00  0.00           C  
ATOM    139  CD  ARG L  20      39.695  26.184  48.554  1.00  0.00           C  
ATOM    140  NE  ARG L  20      38.852  27.167  47.820  1.00  0.00           N  
ATOM    141  CZ  ARG L  20      38.923  28.494  48.137  1.00  0.00           C  
ATOM    142  NH1 ARG L  20      39.761  28.912  49.131  1.00  0.00           N1+
ATOM    143  NH2 ARG L  20      38.160  29.402  47.462  1.00  0.00           N  
ATOM    144  C   ARG L  20      37.677  22.949  46.445  1.00 71.03           C  
ATOM    145  O   ARG L  20      38.769  22.893  45.883  1.00 71.20           O  
ATOM    146  N   ILE L  21      36.517  23.052  45.760  1.00 70.04           N  
ATOM    147  CA  ILE L  21      36.462  23.123  44.324  1.00 71.12           C  
ATOM    148  CB  ILE L  21      35.587  22.068  43.712  1.00 72.14           C  
ATOM    149  CG1 ILE L  21      36.114  20.670  44.065  1.00 72.54           C  
ATOM    150  CG2 ILE L  21      35.503  22.327  42.199  1.00 71.85           C  
ATOM    151  CD1 ILE L  21      35.126  19.552  43.741  1.00 68.97           C  
ATOM    152  C   ILE L  21      35.837  24.447  44.003  1.00 70.65           C  
ATOM    153  O   ILE L  21      34.973  24.924  44.734  1.00 70.71           O  
ATOM    154  N   SER L  22      36.270  25.090  42.898  1.00 68.39           N  
ATOM    155  CA  SER L  22      35.787  26.402  42.568  1.00 70.47           C  
ATOM    156  CB  SER L  22      36.940  27.418  42.454  1.00 73.82           C  
ATOM    157  OG  SER L  22      36.450  28.710  42.132  1.00  0.00           O  
ATOM    158  C   SER L  22      35.090  26.363  41.242  1.00 70.63           C  
ATOM    159  O   SER L  22      35.401  25.538  40.390  1.00 70.37           O  
ATOM    160  N   CYS L  23      34.093  27.257  41.053  1.00 69.93           N  
ATOM    161  CA  CYS L  23      33.367  27.343  39.814  1.00 67.49           C  
ATOM    162  CB  CYS L  23      32.032  26.555  39.867  1.00 65.54           C  
ATOM    163  SG  CYS L  23      31.053  26.595  38.330  1.00 87.84           S  
ATOM    164  C   CYS L  23      33.102  28.806  39.569  1.00 68.46           C  
ATOM    165  O   CYS L  23      32.713  29.535  40.479  1.00 66.84           O  
ATOM    166  N   ARG L  24      33.325  29.290  38.328  1.00 66.35           N  
ATOM    167  CA  ARG L  24      33.131  30.696  38.080  1.00 66.52           C  
ATOM    168  CB  ARG L  24      34.449  31.451  37.864  1.00 69.07           C  
ATOM    169  CG  ARG L  24      35.274  30.911  36.702  1.00 75.06           C  
ATOM    170  CD  ARG L  24      36.703  31.450  36.680  1.00 84.90           C  
ATOM    171  NE  ARG L  24      36.614  32.930  36.567  1.00 94.38           N  
ATOM    172  CZ  ARG L  24      37.755  33.677  36.533  1.00 99.15           C  
ATOM    173  NH1 ARG L  24      38.971  33.064  36.602  1.00100.34           N1+
ATOM    174  NH2 ARG L  24      37.676  35.034  36.433  1.00 97.56           N  
ATOM    175  C   ARG L  24      32.263  30.879  36.876  1.00 69.02           C  
ATOM    176  O   ARG L  24      32.347  30.127  35.907  1.00 70.13           O  
ATOM    177  N   ALA L  25      31.401  31.916  36.913  1.00 67.83           N  
ATOM    178  CA  ALA L  25      30.475  32.156  35.844  1.00 66.66           C  
ATOM    179  CB  ALA L  25      29.038  32.414  36.328  1.00 63.45           C  
ATOM    180  C   ALA L  25      30.914  33.365  35.087  1.00 69.52           C  
ATOM    181  O   ALA L  25      31.543  34.269  35.633  1.00 72.63           O  
ATOM    182  N   SER L  26      30.685  33.357  33.761  1.00 29.79           N  
ATOM    183  CA  SER L  26      31.124  34.416  32.895  1.00 30.86           C  
ATOM    184  CB  SER L  26      30.833  34.119  31.416  1.00 30.80           C  
ATOM    185  OG  SER L  26      31.535  32.953  31.013  1.00 33.60           O  
ATOM    186  C   SER L  26      30.381  35.657  33.256  1.00 33.37           C  
ATOM    187  O   SER L  26      30.893  36.765  33.099  1.00 33.36           O  
ATOM    188  N   GLN L  27      29.137  35.488  33.740  1.00 32.02           N  
ATOM    189  CA  GLN L  27      28.317  36.602  34.112  1.00 33.97           C  
ATOM    190  CB  GLN L  27      27.104  36.768  33.181  1.00 36.89           C  
ATOM    191  CG  GLN L  27      26.219  37.970  33.506  1.00 41.16           C  
ATOM    192  CD  GLN L  27      26.691  39.166  32.687  1.00 50.32           C  
ATOM    193  OE1 GLN L  27      26.325  40.306  32.969  1.00 53.37           O  
ATOM    194  NE2 GLN L  27      27.517  38.907  31.638  1.00 50.71           N  
ATOM    195  C   GLN L  27      27.795  36.286  35.478  1.00 36.41           C  
ATOM    196  O   GLN L  27      27.810  35.131  35.898  1.00 32.80           O  
ATOM    197  N   SER L  28      27.324  37.306  36.222  1.00 34.45           N  
ATOM    198  CA  SER L  28      26.853  37.035  37.546  1.00 36.74           C  
ATOM    199  CB  SER L  28      26.473  38.299  38.335  1.00 42.44           C  
ATOM    200  OG  SER L  28      26.019  37.951  39.634  1.00 51.16           O  
ATOM    201  C   SER L  28      25.645  36.171  37.415  1.00 36.04           C  
ATOM    202  O   SER L  28      24.852  36.345  36.488  1.00 34.77           O  
ATOM    203  N   ILE L  29      25.475  35.202  38.339  1.00 33.94           N  
ATOM    204  CA  ILE L  29      24.328  34.352  38.247  1.00 31.95           C  
ATOM    205  CB  ILE L  29      24.572  32.899  38.493  1.00 32.07           C  
ATOM    206  CG1 ILE L  29      25.637  32.354  37.542  1.00 32.85           C  
ATOM    207  CG2 ILE L  29      23.230  32.195  38.272  1.00 31.43           C  
ATOM    208  CD1 ILE L  29      26.022  30.913  37.851  1.00 36.44           C  
ATOM    209  C   ILE L  29      23.397  34.828  39.295  1.00 34.53           C  
ATOM    210  O   ILE L  29      23.715  34.847  40.483  1.00 35.11           O  
ATOM    211  N   THR L  30      22.199  35.235  38.861  1.00 34.50           N  
ATOM    212  CA  THR L  30      21.298  35.843  39.776  1.00 36.28           C  
ATOM    213  CB  THR L  30      20.214  36.644  39.117  1.00 39.60           C  
ATOM    214  OG1 THR L  30      19.401  35.802  38.313  1.00  0.00           O  
ATOM    215  CG2 THR L  30      20.862  37.739  38.254  1.00  0.00           C  
ATOM    216  C   THR L  30      20.631  34.816  40.604  1.00 35.25           C  
ATOM    217  O   THR L  30      20.479  33.663  40.207  1.00 35.20           O  
ATOM    218  N   GLY L  31      20.252  35.250  41.819  1.00 32.93           N  
ATOM    219  CA  GLY L  31      19.505  34.449  42.731  1.00 32.92           C  
ATOM    220  C   GLY L  31      20.408  33.411  43.296  1.00 32.35           C  
ATOM    221  O   GLY L  31      19.957  32.531  44.027  1.00 30.97           O  
ATOM    222  N   ASN L  32      21.714  33.503  42.996  1.00 32.65           N  
ATOM    223  CA  ASN L  32      22.636  32.508  43.457  0.90 32.86           C  
ATOM    224  CB  ASN L  32      22.823  32.502  44.985  0.90 35.24           C  
ATOM    225  CG  ASN L  32      23.648  33.725  45.356  1.00 20.84           C  
ATOM    226  OD1 ASN L  32      24.617  34.062  44.676  1.00 23.34           O  
ATOM    227  ND2 ASN L  32      23.257  34.412  46.462  1.00 28.23           N  
ATOM    228  C   ASN L  32      22.123  31.175  43.030  1.00 31.41           C  
ATOM    229  O   ASN L  32      22.124  30.222  43.809  1.00 31.00           O  
ATOM    230  N   TRP L  33      21.677  31.062  41.763  1.00 28.47           N  
ATOM    231  CA  TRP L  33      21.162  29.793  41.353  1.00 25.82           C  
ATOM    232  CB  TRP L  33      20.154  29.878  40.194  1.00 26.57           C  
ATOM    233  CG  TRP L  33      18.934  30.714  40.499  1.00 29.94           C  
ATOM    234  CD2 TRP L  33      18.045  30.489  41.604  1.00 31.83           C  
ATOM    235  CD1 TRP L  33      18.474  31.824  39.856  1.00 30.47           C  
ATOM    236  NE1 TRP L  33      17.348  32.299  40.484  1.00  0.00           N  
ATOM    237  CE2 TRP L  33      17.076  31.490  41.563  1.00 32.74           C  
ATOM    238  CE3 TRP L  33      18.043  29.533  42.578  1.00  0.00           C  
ATOM    239  CZ2 TRP L  33      16.084  31.550  42.499  1.00  0.00           C  
ATOM    240  CZ3 TRP L  33      17.037  29.588  43.515  1.00  0.00           C  
ATOM    241  CH2 TRP L  33      16.079  30.578  43.472  1.00  0.00           C  
ATOM    242  C   TRP L  33      22.305  28.950  40.852  1.00 27.00           C  
ATOM    243  O   TRP L  33      22.362  28.648  39.659  1.00 24.73           O  
ATOM    244  N   VAL L  34      23.244  28.539  41.744  1.00 54.28           N  
ATOM    245  CA  VAL L  34      24.206  27.566  41.304  1.00 51.48           C  
ATOM    246  CB  VAL L  34      25.622  27.926  41.647  1.00 53.83           C  
ATOM    247  CG1 VAL L  34      25.762  27.932  43.178  1.00  0.00           C  
ATOM    248  CG2 VAL L  34      26.570  26.939  40.943  1.00  0.00           C  
ATOM    249  C   VAL L  34      23.917  26.261  41.986  1.00 53.37           C  
ATOM    250  O   VAL L  34      23.415  26.232  43.109  1.00 57.32           O  
ATOM    251  N   ALA L  35      24.238  25.136  41.309  1.00 49.03           N  
ATOM    252  CA  ALA L  35      23.983  23.841  41.879  1.00 44.71           C  
ATOM    253  CB  ALA L  35      22.821  23.093  41.203  1.00 41.41           C  
ATOM    254  C   ALA L  35      25.210  22.996  41.705  1.00 46.28           C  
ATOM    255  O   ALA L  35      26.000  23.217  40.790  1.00 49.08           O  
ATOM    256  N   TRP L  36      25.412  22.011  42.605  1.00 48.41           N  
ATOM    257  CA  TRP L  36      26.555  21.145  42.518  1.00 50.07           C  
ATOM    258  CB  TRP L  36      27.502  21.255  43.728  1.00 58.26           C  
ATOM    259  CG  TRP L  36      28.195  22.594  43.845  1.00 55.45           C  
ATOM    260  CD2 TRP L  36      29.472  22.902  43.263  1.00 52.86           C  
ATOM    261  CD1 TRP L  36      27.782  23.725  44.487  1.00 56.87           C  
ATOM    262  NE1 TRP L  36      28.721  24.719  44.341  1.00 59.12           N  
ATOM    263  CE2 TRP L  36      29.767  24.225  43.589  1.00 55.51           C  
ATOM    264  CE3 TRP L  36      30.331  22.144  42.516  1.00 52.75           C  
ATOM    265  CZ2 TRP L  36      30.928  24.813  43.172  1.00 55.40           C  
ATOM    266  CZ3 TRP L  36      31.501  22.740  42.097  1.00 54.79           C  
ATOM    267  CH2 TRP L  36      31.793  24.049  42.419  1.00 54.14           C  
ATOM    268  C   TRP L  36      26.066  19.729  42.447  1.00 48.83           C  
ATOM    269  O   TRP L  36      25.131  19.345  43.148  1.00 50.02           O  
ATOM    270  N   TYR L  37      26.700  18.910  41.579  1.00 48.83           N  
ATOM    271  CA  TYR L  37      26.296  17.540  41.433  1.00 46.22           C  
ATOM    272  CB  TYR L  37      25.729  17.190  40.044  1.00 47.13           C  
ATOM    273  CG  TYR L  37      24.486  17.976  39.796  1.00 50.68           C  
ATOM    274  CD1 TYR L  37      23.265  17.505  40.214  1.00 48.87           C  
ATOM    275  CD2 TYR L  37      24.542  19.187  39.147  1.00 48.82           C  
ATOM    276  CE1 TYR L  37      22.115  18.225  39.984  1.00 52.28           C  
ATOM    277  CE2 TYR L  37      23.395  19.911  38.913  1.00 52.04           C  
ATOM    278  CZ  TYR L  37      22.179  19.432  39.331  1.00 53.27           C  
ATOM    279  OH  TYR L  37      21.001  20.173  39.093  1.00 54.05           O  
ATOM    280  C   TYR L  37      27.498  16.661  41.599  1.00 46.82           C  
ATOM    281  O   TYR L  37      28.629  17.060  41.324  1.00 47.55           O  
ATOM    282  N   GLN L  38      27.261  15.425  42.084  1.00 51.66           N  
ATOM    283  CA  GLN L  38      28.305  14.450  42.240  1.00 48.47           C  
ATOM    284  CB  GLN L  38      28.339  13.821  43.644  1.00 52.05           C  
ATOM    285  CG  GLN L  38      29.444  12.778  43.825  1.00 49.26           C  
ATOM    286  CD  GLN L  38      29.265  12.140  45.196  1.00 56.42           C  
ATOM    287  OE1 GLN L  38      28.186  11.654  45.532  1.00 61.04           O  
ATOM    288  NE2 GLN L  38      30.351  12.143  46.014  1.00 56.48           N  
ATOM    289  C   GLN L  38      27.979  13.340  41.287  1.00 53.29           C  
ATOM    290  O   GLN L  38      26.812  13.003  41.099  1.00 56.06           O  
ATOM    291  N   GLN L  39      29.008  12.758  40.641  1.00 53.43           N  
ATOM    292  CA  GLN L  39      28.748  11.687  39.718  1.00 53.17           C  
ATOM    293  CB  GLN L  39      28.770  12.132  38.244  1.00 52.85           C  
ATOM    294  CG  GLN L  39      28.492  10.996  37.256  1.00 53.49           C  
ATOM    295  CD  GLN L  39      28.540  11.557  35.841  1.00 56.49           C  
ATOM    296  OE1 GLN L  39      29.610  11.670  35.234  1.00 55.21           O  
ATOM    297  NE2 GLN L  39      27.351  11.914  35.295  1.00 54.20           N  
ATOM    298  C   GLN L  39      29.797  10.626  39.856  1.00 55.63           C  
ATOM    299  O   GLN L  39      30.992  10.908  39.866  1.00 57.07           O  
ATOM    300  N   ARG L  40      29.348   9.354  39.938  1.00 56.37           N  
ATOM    301  CA  ARG L  40      30.195   8.199  40.041  1.00 58.92           C  
ATOM    302  CB  ARG L  40      29.602   7.127  40.971  1.00 59.42           C  
ATOM    303  CG  ARG L  40      29.314   7.642  42.386  1.00 57.39           C  
ATOM    304  CD  ARG L  40      30.528   7.623  43.316  1.00 59.00           C  
ATOM    305  NE  ARG L  40      30.862   6.198  43.588  1.00  0.00           N  
ATOM    306  CZ  ARG L  40      32.163   5.824  43.758  1.00  0.00           C  
ATOM    307  NH1 ARG L  40      33.159   6.751  43.649  1.00  0.00           N1+
ATOM    308  NH2 ARG L  40      32.468   4.523  44.032  1.00  0.00           N  
ATOM    309  C   ARG L  40      30.231   7.620  38.651  1.00 60.32           C  
ATOM    310  O   ARG L  40      29.309   7.849  37.870  1.00 57.26           O  
ATOM    311  N   PRO L  41      31.246   6.859  38.325  1.00 63.99           N  
ATOM    312  CA  PRO L  41      31.481   6.425  36.967  1.00 64.31           C  
ATOM    313  CD  PRO L  41      31.828   5.944  39.294  1.00 66.76           C  
ATOM    314  CB  PRO L  41      32.536   5.322  37.066  1.00 61.93           C  
ATOM    315  CG  PRO L  41      32.315   4.740  38.473  1.00 62.87           C  
ATOM    316  C   PRO L  41      30.308   5.990  36.128  1.00 66.29           C  
ATOM    317  O   PRO L  41      29.977   6.682  35.170  1.00 59.44           O  
ATOM    318  N   GLY L  42      29.673   4.856  36.436  1.00 69.00           N  
ATOM    319  CA  GLY L  42      28.573   4.331  35.676  1.00 68.59           C  
ATOM    320  C   GLY L  42      27.302   5.088  35.898  1.00 70.74           C  
ATOM    321  O   GLY L  42      26.429   5.077  35.036  1.00 75.37           O  
ATOM    322  N   LYS L  43      27.148   5.705  37.085  1.00 69.11           N  
ATOM    323  CA  LYS L  43      25.893   6.228  37.562  1.00 68.22           C  
ATOM    324  CB  LYS L  43      25.834   6.273  39.096  1.00 67.83           C  
ATOM    325  CG  LYS L  43      26.033   4.906  39.749  1.00 72.97           C  
ATOM    326  CD  LYS L  43      24.982   3.875  39.343  1.00 81.58           C  
ATOM    327  CE  LYS L  43      25.188   2.509  39.999  1.00 77.29           C  
ATOM    328  NZ  LYS L  43      24.666   2.530  41.383  1.00 75.74           N1+
ATOM    329  C   LYS L  43      25.543   7.612  37.094  1.00 65.05           C  
ATOM    330  O   LYS L  43      26.354   8.348  36.537  1.00 62.65           O  
ATOM    331  N   ALA L  44      24.254   7.967  37.321  1.00 61.93           N  
ATOM    332  CA  ALA L  44      23.683   9.249  37.004  1.00 59.85           C  
ATOM    333  CB  ALA L  44      22.145   9.244  36.960  1.00 51.77           C  
ATOM    334  C   ALA L  44      24.103  10.231  38.062  1.00 58.55           C  
ATOM    335  O   ALA L  44      24.430   9.842  39.182  1.00 53.79           O  
ATOM    336  N   PRO L  45      24.095  11.502  37.735  1.00 52.54           N  
ATOM    337  CA  PRO L  45      24.530  12.514  38.666  1.00 53.87           C  
ATOM    338  CD  PRO L  45      24.293  11.913  36.353  1.00 83.61           C  
ATOM    339  CB  PRO L  45      24.683  13.793  37.845  1.00 49.08           C  
ATOM    340  CG  PRO L  45      24.986  13.283  36.425  1.00 50.67           C  
ATOM    341  C   PRO L  45      23.554  12.654  39.791  1.00 53.78           C  
ATOM    342  O   PRO L  45      22.391  12.297  39.619  1.00 55.92           O  
ATOM    343  N   ARG L  46      24.015  13.151  40.957  1.00 54.68           N  
ATOM    344  CA  ARG L  46      23.145  13.322  42.084  1.00 55.97           C  
ATOM    345  CB  ARG L  46      23.522  12.428  43.279  1.00 55.50           C  
ATOM    346  CG  ARG L  46      22.588  12.573  44.482  1.00 61.75           C  
ATOM    347  CD  ARG L  46      23.002  11.730  45.693  1.00 68.15           C  
ATOM    348  NE  ARG L  46      22.874  10.294  45.318  1.00  0.00           N  
ATOM    349  CZ  ARG L  46      23.233   9.323  46.211  1.00  0.00           C  
ATOM    350  NH1 ARG L  46      23.705   9.672  47.443  1.00  0.00           N1+
ATOM    351  NH2 ARG L  46      23.119   8.006  45.873  1.00  0.00           N  
ATOM    352  C   ARG L  46      23.278  14.746  42.528  1.00 54.84           C  
ATOM    353  O   ARG L  46      24.371  15.309  42.507  1.00 53.38           O  
ATOM    354  N   LEU L  47      22.157  15.368  42.954  1.00 48.50           N  
ATOM    355  CA  LEU L  47      22.194  16.754  43.342  1.00 49.11           C  
ATOM    356  CB  LEU L  47      20.850  17.481  43.129  1.00 49.58           C  
ATOM    357  CG  LEU L  47      20.847  18.958  43.575  1.00 49.68           C  
ATOM    358  CD1 LEU L  47      21.929  19.775  42.856  1.00 57.98           C  
ATOM    359  CD2 LEU L  47      19.453  19.584  43.400  1.00 61.01           C  
ATOM    360  C   LEU L  47      22.560  16.889  44.782  1.00 56.29           C  
ATOM    361  O   LEU L  47      21.889  16.353  45.662  1.00 57.65           O  
ATOM    362  N   LEU L  48      23.747  17.493  45.034  1.00 55.39           N  
ATOM    363  CA  LEU L  48      24.247  17.815  46.349  1.00 57.18           C  
ATOM    364  CB  LEU L  48      25.778  17.931  46.343  1.00 55.85           C  
ATOM    365  CG  LEU L  48      26.498  16.628  45.969  1.00 57.87           C  
ATOM    366  CD1 LEU L  48      28.023  16.818  45.982  1.00 60.50           C  
ATOM    367  CD2 LEU L  48      26.046  15.461  46.865  1.00 57.10           C  
ATOM    368  C   LEU L  48      23.742  19.110  46.914  1.00 59.64           C  
ATOM    369  O   LEU L  48      23.237  19.160  48.035  1.00 58.35           O  
ATOM    370  N   ILE L  49      23.886  20.209  46.143  1.00 60.17           N  
ATOM    371  CA  ILE L  49      23.577  21.503  46.689  1.00 56.89           C  
ATOM    372  CB  ILE L  49      24.793  22.269  47.127  1.00 54.83           C  
ATOM    373  CG1 ILE L  49      25.532  21.515  48.242  1.00 44.52           C  
ATOM    374  CG2 ILE L  49      24.345  23.682  47.536  1.00 43.08           C  
ATOM    375  CD1 ILE L  49      26.894  22.118  48.585  1.00 52.21           C  
ATOM    376  C   ILE L  49      22.906  22.345  45.650  1.00 56.91           C  
ATOM    377  O   ILE L  49      23.235  22.279  44.468  1.00 56.44           O  
ATOM    378  N   TYR L  50      21.934  23.176  46.083  1.00 50.31           N  
ATOM    379  CA  TYR L  50      21.274  24.066  45.175  1.00 52.08           C  
ATOM    380  CB  TYR L  50      19.853  23.621  44.776  1.00 57.74           C  
ATOM    381  CG  TYR L  50      18.993  23.574  45.992  1.00 58.10           C  
ATOM    382  CD1 TYR L  50      18.375  24.711  46.453  1.00 58.50           C  
ATOM    383  CD2 TYR L  50      18.798  22.391  46.667  1.00 58.72           C  
ATOM    384  CE1 TYR L  50      17.575  24.670  47.572  1.00 63.44           C  
ATOM    385  CE2 TYR L  50      18.002  22.343  47.785  1.00 65.04           C  
ATOM    386  CZ  TYR L  50      17.391  23.486  48.241  1.00 66.75           C  
ATOM    387  OH  TYR L  50      16.572  23.440  49.389  1.00 69.50           O  
ATOM    388  C   TYR L  50      21.194  25.412  45.839  1.00 54.89           C  
ATOM    389  O   TYR L  50      21.353  25.521  47.053  1.00 57.47           O  
ATOM    390  N   ARG L  51      21.016  26.445  44.996  1.00 29.89           N  
ATOM    391  CA  ARG L  51      20.962  27.801  45.433  1.00 32.77           C  
ATOM    392  CB  ARG L  51      19.754  28.114  46.338  1.00 33.33           C  
ATOM    393  CG  ARG L  51      18.406  28.029  45.615  1.00 37.93           C  
ATOM    394  CD  ARG L  51      17.224  28.555  46.435  1.00 40.10           C  
ATOM    395  NE  ARG L  51      17.016  27.636  47.590  1.00 45.33           N  
ATOM    396  CZ  ARG L  51      15.972  27.845  48.445  1.00 43.93           C  
ATOM    397  NH1 ARG L  51      15.120  28.893  48.242  1.00 34.11           N1+
ATOM    398  NH2 ARG L  51      15.773  27.004  49.501  1.00 47.33           N  
ATOM    399  C   ARG L  51      22.218  28.126  46.180  1.00 32.36           C  
ATOM    400  O   ARG L  51      22.173  28.799  47.207  1.00 35.16           O  
ATOM    401  N   GLY L  52      23.378  27.677  45.655  1.00 31.98           N  
ATOM    402  CA  GLY L  52      24.655  27.999  46.230  1.00 33.94           C  
ATOM    403  C   GLY L  52      24.944  27.236  47.494  1.00 32.63           C  
ATOM    404  O   GLY L  52      25.847  26.402  47.525  1.00 33.86           O  
ATOM    405  N   ALA L  53      24.352  27.698  48.609  1.00 30.83           N  
ATOM    406  CA  ALA L  53      24.456  27.175  49.948  1.00 31.98           C  
ATOM    407  CB  ALA L  53      24.171  28.250  51.012  1.00 32.57           C  
ATOM    408  C   ALA L  53      23.607  25.986  50.308  1.00 30.16           C  
ATOM    409  O   ALA L  53      24.010  25.192  51.158  1.00 32.40           O  
ATOM    410  N   ALA L  54      22.383  25.857  49.747  1.00 64.74           N  
ATOM    411  CA  ALA L  54      21.462  24.924  50.362  1.00 64.91           C  
ATOM    412  CB  ALA L  54      19.996  25.176  49.967  1.00 63.56           C  
ATOM    413  C   ALA L  54      21.772  23.491  50.058  1.00 67.17           C  
ATOM    414  O   ALA L  54      21.987  23.112  48.910  1.00 68.50           O  
ATOM    415  N   LEU L  55      21.755  22.645  51.110  1.00 68.25           N  
ATOM    416  CA  LEU L  55      22.008  21.237  50.958  1.00 69.91           C  
ATOM    417  CB  LEU L  55      22.518  20.545  52.235  1.00 71.14           C  
ATOM    418  CG  LEU L  55      23.960  20.901  52.633  1.00 75.39           C  
ATOM    419  CD1 LEU L  55      24.369  20.161  53.912  1.00 75.43           C  
ATOM    420  CD2 LEU L  55      24.939  20.636  51.481  1.00 78.19           C  
ATOM    421  C   LEU L  55      20.738  20.538  50.608  1.00 70.36           C  
ATOM    422  O   LEU L  55      19.667  20.880  51.108  1.00 71.10           O  
ATOM    423  N   LEU L  56      20.828  19.522  49.726  1.00 70.11           N  
ATOM    424  CA  LEU L  56      19.661  18.747  49.432  1.00 70.30           C  
ATOM    425  CB  LEU L  56      19.716  17.900  48.151  1.00 68.43           C  
ATOM    426  CG  LEU L  56      19.529  18.701  46.853  1.00 72.93           C  
ATOM    427  CD1 LEU L  56      20.715  19.636  46.571  1.00  0.00           C  
ATOM    428  CD2 LEU L  56      19.187  17.757  45.690  1.00  0.00           C  
ATOM    429  C   LEU L  56      19.469  17.812  50.574  1.00 74.30           C  
ATOM    430  O   LEU L  56      20.417  17.461  51.275  1.00 77.52           O  
ATOM    431  N   GLY L  57      18.213  17.384  50.801  1.00 74.28           N  
ATOM    432  CA  GLY L  57      17.953  16.526  51.918  1.00 78.75           C  
ATOM    433  C   GLY L  57      18.649  15.222  51.698  1.00 81.12           C  
ATOM    434  O   GLY L  57      18.658  14.681  50.592  1.00 83.09           O  
ATOM    435  N   GLY L  58      19.241  14.677  52.778  1.00 81.07           N  
ATOM    436  CA  GLY L  58      19.876  13.392  52.725  1.00 77.91           C  
ATOM    437  C   GLY L  58      21.337  13.532  52.422  1.00 74.73           C  
ATOM    438  O   GLY L  58      22.059  12.536  52.413  1.00 74.30           O  
ATOM    439  N   VAL L  59      21.818  14.762  52.162  1.00 72.30           N  
ATOM    440  CA  VAL L  59      23.213  14.948  51.854  1.00 69.64           C  
ATOM    441  CB  VAL L  59      23.468  16.154  50.995  1.00 66.54           C  
ATOM    442  CG1 VAL L  59      24.983  16.287  50.759  1.00 63.35           C  
ATOM    443  CG2 VAL L  59      22.646  16.020  49.703  1.00 63.07           C  
ATOM    444  C   VAL L  59      23.962  15.146  53.137  1.00 70.76           C  
ATOM    445  O   VAL L  59      23.471  15.803  54.054  1.00 72.58           O  
ATOM    446  N   PRO L  60      25.157  14.610  53.214  1.00 71.59           N  
ATOM    447  CA  PRO L  60      25.944  14.713  54.418  1.00 74.40           C  
ATOM    448  CD  PRO L  60      25.485  13.413  52.456  1.00 70.91           C  
ATOM    449  CB  PRO L  60      27.116  13.753  54.231  1.00 73.72           C  
ATOM    450  CG  PRO L  60      26.551  12.676  53.286  1.00 71.69           C  
ATOM    451  C   PRO L  60      26.359  16.125  54.705  1.00 75.45           C  
ATOM    452  O   PRO L  60      26.576  16.892  53.770  1.00 76.15           O  
ATOM    453  N   SER L  61      26.495  16.467  56.003  1.00 76.58           N  
ATOM    454  CA  SER L  61      26.799  17.794  56.465  1.00 79.10           C  
ATOM    455  CB  SER L  61      26.713  17.921  57.994  1.00 85.03           C  
ATOM    456  OG  SER L  61      25.381  17.685  58.428  1.00 89.22           O  
ATOM    457  C   SER L  61      28.187  18.189  56.069  1.00 77.43           C  
ATOM    458  O   SER L  61      28.525  19.370  56.083  1.00 71.34           O  
ATOM    459  N   ARG L  62      29.024  17.212  55.687  1.00 73.23           N  
ATOM    460  CA  ARG L  62      30.396  17.473  55.350  1.00 71.58           C  
ATOM    461  CB  ARG L  62      31.149  16.226  54.860  1.00 70.40           C  
ATOM    462  CG  ARG L  62      31.179  15.070  55.853  1.00 68.78           C  
ATOM    463  CD  ARG L  62      32.116  13.936  55.426  1.00 68.86           C  
ATOM    464  NE  ARG L  62      31.650  13.427  54.106  1.00 68.34           N  
ATOM    465  CZ  ARG L  62      30.674  12.476  54.045  1.00 71.37           C  
ATOM    466  NH1 ARG L  62      30.084  12.029  55.191  1.00 75.82           N1+
ATOM    467  NH2 ARG L  62      30.287  11.974  52.837  1.00 61.37           N  
ATOM    468  C   ARG L  62      30.428  18.412  54.187  1.00 71.15           C  
ATOM    469  O   ARG L  62      31.373  19.188  54.040  1.00 70.99           O  
ATOM    470  N   PHE L  63      29.416  18.316  53.302  1.00 68.56           N  
ATOM    471  CA  PHE L  63      29.382  19.118  52.112  1.00 67.35           C  
ATOM    472  CB  PHE L  63      28.522  18.499  50.994  1.00 65.69           C  
ATOM    473  CG  PHE L  63      29.169  17.241  50.523  1.00 67.18           C  
ATOM    474  CD1 PHE L  63      28.996  16.056  51.201  1.00 67.51           C  
ATOM    475  CD2 PHE L  63      29.941  17.240  49.388  1.00 66.28           C  
ATOM    476  CE1 PHE L  63      29.592  14.897  50.759  1.00 72.06           C  
ATOM    477  CE2 PHE L  63      30.538  16.085  48.941  1.00 67.28           C  
ATOM    478  CZ  PHE L  63      30.367  14.908  49.626  1.00 71.83           C  
ATOM    479  C   PHE L  63      28.799  20.470  52.400  1.00 68.91           C  
ATOM    480  O   PHE L  63      27.769  20.597  53.060  1.00 66.98           O  
ATOM    481  N   SER L  64      29.464  21.532  51.898  1.00 66.05           N  
ATOM    482  CA  SER L  64      28.954  22.861  52.086  1.00 70.71           C  
ATOM    483  CB  SER L  64      29.517  23.559  53.336  1.00 76.01           C  
ATOM    484  OG  SER L  64      30.927  23.688  53.230  1.00 70.08           O  
ATOM    485  C   SER L  64      29.331  23.684  50.892  1.00 71.17           C  
ATOM    486  O   SER L  64      30.392  23.491  50.298  1.00 73.19           O  
ATOM    487  N   GLY L  65      28.458  24.643  50.517  1.00 70.15           N  
ATOM    488  CA  GLY L  65      28.736  25.472  49.381  1.00 69.98           C  
ATOM    489  C   GLY L  65      28.644  26.895  49.822  1.00 69.14           C  
ATOM    490  O   GLY L  65      27.904  27.224  50.748  1.00 65.11           O  
ATOM    491  N   SER L  66      29.421  27.779  49.163  1.00 72.64           N  
ATOM    492  CA  SER L  66      29.397  29.178  49.480  1.00 78.80           C  
ATOM    493  CB  SER L  66      30.521  29.628  50.428  1.00 83.21           C  
ATOM    494  OG  SER L  66      30.361  29.045  51.711  1.00 85.87           O  
ATOM    495  C   SER L  66      29.655  29.897  48.204  1.00 82.89           C  
ATOM    496  O   SER L  66      30.281  29.324  47.315  1.00 84.27           O  
ATOM    497  N   ALA L  67      29.145  31.151  48.083  1.00 82.51           N  
ATOM    498  CA  ALA L  67      29.410  31.969  46.927  1.00 79.38           C  
ATOM    499  CB  ALA L  67      29.464  31.238  45.601  1.00  0.00           C  
ATOM    500  C   ALA L  67      28.242  32.824  46.634  1.00 75.86           C  
ATOM    501  O   ALA L  67      27.147  32.619  47.149  1.00 72.67           O  
ATOM    502  N   ALA L  68      28.472  33.789  45.726  1.00 76.01           N  
ATOM    503  CA  ALA L  68      27.432  34.614  45.208  1.00 75.90           C  
ATOM    504  CB  ALA L  68      26.911  35.661  46.206  1.00 80.24           C  
ATOM    505  C   ALA L  68      28.022  35.347  44.050  1.00 73.41           C  
ATOM    506  O   ALA L  68      29.225  35.596  43.998  1.00 75.48           O  
ATOM    507  N   GLY L  69      27.171  35.729  43.086  1.00 68.16           N  
ATOM    508  CA  GLY L  69      27.637  36.451  41.945  1.00 69.37           C  
ATOM    509  C   GLY L  69      28.348  35.528  41.005  1.00 69.03           C  
ATOM    510  O   GLY L  69      27.733  34.670  40.375  1.00 68.75           O  
ATOM    511  N   THR L  70      29.631  35.838  40.747  1.00 67.65           N  
ATOM    512  CA  THR L  70      30.507  35.107  39.869  1.00 67.51           C  
ATOM    513  CB  THR L  70      31.525  36.003  39.228  1.00 67.92           C  
ATOM    514  OG1 THR L  70      32.235  35.295  38.223  1.00 72.76           O  
ATOM    515  CG2 THR L  70      32.492  36.519  40.304  1.00 64.11           C  
ATOM    516  C   THR L  70      31.250  33.939  40.468  1.00 68.98           C  
ATOM    517  O   THR L  70      31.465  32.939  39.785  1.00 72.04           O  
ATOM    518  N   ASP L  71      31.703  34.029  41.738  1.00 66.57           N  
ATOM    519  CA  ASP L  71      32.586  32.993  42.217  1.00 71.54           C  
ATOM    520  CB  ASP L  71      33.892  33.530  42.832  1.00 77.19           C  
ATOM    521  CG  ASP L  71      34.779  34.030  41.696  1.00 84.66           C  
ATOM    522  OD1 ASP L  71      34.848  33.339  40.644  1.00 79.81           O  
ATOM    523  OD2 ASP L  71      35.393  35.116  41.865  1.00 88.07           O1-
ATOM    524  C   ASP L  71      31.909  32.140  43.237  1.00 72.34           C  
ATOM    525  O   ASP L  71      31.299  32.657  44.170  1.00 75.59           O  
ATOM    526  N   PHE L  72      32.038  30.800  43.081  1.00 65.53           N  
ATOM    527  CA  PHE L  72      31.390  29.840  43.928  1.00 64.43           C  
ATOM    528  CB  PHE L  72      30.282  29.068  43.183  1.00 62.40           C  
ATOM    529  CG  PHE L  72      29.282  30.041  42.639  1.00 63.77           C  
ATOM    530  CD1 PHE L  72      29.565  30.769  41.505  1.00 63.57           C  
ATOM    531  CD2 PHE L  72      28.053  30.216  43.233  1.00 64.82           C  
ATOM    532  CE1 PHE L  72      28.655  31.663  40.989  1.00 63.82           C  
ATOM    533  CE2 PHE L  72      27.140  31.110  42.722  1.00 64.64           C  
ATOM    534  CZ  PHE L  72      27.438  31.839  41.598  1.00 63.55           C  
ATOM    535  C   PHE L  72      32.385  28.810  44.384  1.00 65.07           C  
ATOM    536  O   PHE L  72      33.405  28.596  43.730  1.00 62.93           O  
ATOM    537  N   THR L  73      32.111  28.152  45.539  1.00 67.84           N  
ATOM    538  CA  THR L  73      33.014  27.149  46.041  1.00 68.08           C  
ATOM    539  CB  THR L  73      33.898  27.667  47.139  1.00 68.34           C  
ATOM    540  OG1 THR L  73      34.628  28.800  46.704  1.00 63.40           O  
ATOM    541  CG2 THR L  73      34.880  26.560  47.541  1.00 60.63           C  
ATOM    542  C   THR L  73      32.231  26.023  46.658  1.00 68.52           C  
ATOM    543  O   THR L  73      31.215  26.242  47.316  1.00 66.26           O  
ATOM    544  N   LEU L  74      32.701  24.776  46.456  1.00 60.82           N  
ATOM    545  CA  LEU L  74      32.125  23.611  47.074  1.00 63.09           C  
ATOM    546  CB  LEU L  74      31.787  22.499  46.065  1.00 61.87           C  
ATOM    547  CG  LEU L  74      31.178  21.235  46.698  1.00 57.79           C  
ATOM    548  CD1 LEU L  74      29.827  21.532  47.369  1.00 56.05           C  
ATOM    549  CD2 LEU L  74      31.096  20.093  45.674  1.00 57.75           C  
ATOM    550  C   LEU L  74      33.187  23.077  47.986  1.00 67.90           C  
ATOM    551  O   LEU L  74      34.324  22.883  47.561  1.00 70.77           O  
ATOM    552  N   THR L  75      32.858  22.827  49.271  1.00 71.61           N  
ATOM    553  CA  THR L  75      33.883  22.380  50.174  1.00 73.53           C  
ATOM    554  CB  THR L  75      34.182  23.372  51.261  1.00 77.80           C  
ATOM    555  OG1 THR L  75      34.596  24.609  50.701  1.00 82.30           O  
ATOM    556  CG2 THR L  75      35.290  22.801  52.163  1.00 74.57           C  
ATOM    557  C   THR L  75      33.459  21.114  50.855  1.00 69.93           C  
ATOM    558  O   THR L  75      32.296  20.940  51.212  1.00 69.93           O  
ATOM    559  N   ILE L  76      34.418  20.179  51.036  1.00 66.83           N  
ATOM    560  CA  ILE L  76      34.153  18.965  51.756  1.00 67.21           C  
ATOM    561  CB  ILE L  76      34.448  17.725  50.966  1.00 66.34           C  
ATOM    562  CG1 ILE L  76      33.589  17.701  49.689  1.00 62.69           C  
ATOM    563  CG2 ILE L  76      34.212  16.510  51.878  1.00 68.63           C  
ATOM    564  CD1 ILE L  76      34.018  16.637  48.680  1.00 59.84           C  
ATOM    565  C   ILE L  76      35.067  18.994  52.946  1.00 74.30           C  
ATOM    566  O   ILE L  76      36.289  18.983  52.800  1.00 73.67           O  
ATOM    567  N   GLY L  77      34.485  19.035  54.163  1.00 80.83           N  
ATOM    568  CA  GLY L  77      35.252  19.200  55.369  1.00 87.02           C  
ATOM    569  C   GLY L  77      36.177  18.051  55.618  1.00 89.25           C  
ATOM    570  O   GLY L  77      37.355  18.265  55.900  1.00 90.37           O  
ATOM    571  N   ASN L  78      35.674  16.803  55.546  1.00 88.31           N  
ATOM    572  CA  ASN L  78      36.535  15.676  55.765  1.00 86.31           C  
ATOM    573  CB  ASN L  78      36.329  15.000  57.134  1.00 88.46           C  
ATOM    574  CG  ASN L  78      37.369  13.897  57.293  1.00  0.00           C  
ATOM    575  OD1 ASN L  78      37.461  12.986  56.472  1.00  0.00           O  
ATOM    576  ND2 ASN L  78      38.179  13.980  58.383  1.00  0.00           N  
ATOM    577  C   ASN L  78      36.196  14.670  54.713  1.00 84.88           C  
ATOM    578  O   ASN L  78      35.110  14.093  54.728  1.00 87.43           O  
ATOM    579  N   LEU L  79      37.138  14.404  53.785  1.00 80.80           N  
ATOM    580  CA  LEU L  79      36.859  13.491  52.712  1.00 75.25           C  
ATOM    581  CB  LEU L  79      37.944  13.342  51.627  1.00 73.48           C  
ATOM    582  CG  LEU L  79      37.943  14.399  50.515  1.00 74.74           C  
ATOM    583  CD1 LEU L  79      36.633  14.366  49.715  1.00 64.71           C  
ATOM    584  CD2 LEU L  79      38.293  15.785  51.051  1.00 68.98           C  
ATOM    585  C   LEU L  79      36.673  12.103  53.211  1.00 76.72           C  
ATOM    586  O   LEU L  79      37.395  11.626  54.084  1.00 76.39           O  
ATOM    587  N   GLN L  80      35.683  11.416  52.606  1.00 77.69           N  
ATOM    588  CA  GLN L  80      35.382  10.049  52.905  1.00 80.34           C  
ATOM    589  CB  GLN L  80      33.911   9.819  53.289  1.00 80.77           C  
ATOM    590  CG  GLN L  80      33.479  10.569  54.551  1.00 83.37           C  
ATOM    591  CD  GLN L  80      34.131   9.904  55.753  1.00 85.35           C  
ATOM    592  OE1 GLN L  80      33.981   8.703  55.972  1.00 83.97           O  
ATOM    593  NE2 GLN L  80      34.881  10.707  56.554  1.00 87.31           N  
ATOM    594  C   GLN L  80      35.636   9.276  51.645  1.00 82.52           C  
ATOM    595  O   GLN L  80      35.801   9.851  50.572  1.00 82.81           O  
ATOM    596  N   ALA L  81      35.671   7.934  51.752  1.00 81.38           N  
ATOM    597  CA  ALA L  81      35.958   7.078  50.634  1.00 80.52           C  
ATOM    598  CB  ALA L  81      35.968   5.587  51.014  1.00 81.67           C  
ATOM    599  C   ALA L  81      34.912   7.261  49.574  1.00 78.23           C  
ATOM    600  O   ALA L  81      35.219   7.240  48.384  1.00 77.53           O  
ATOM    601  N   GLU L  82      33.642   7.436  49.982  1.00 77.00           N  
ATOM    602  CA  GLU L  82      32.549   7.557  49.055  1.00 76.94           C  
ATOM    603  CB  GLU L  82      31.143   7.458  49.685  1.00 80.05           C  
ATOM    604  CG  GLU L  82      30.811   8.509  50.744  1.00 83.78           C  
ATOM    605  CD  GLU L  82      31.224   7.942  52.094  1.00 86.04           C  
ATOM    606  OE1 GLU L  82      32.108   7.044  52.112  1.00 89.49           O  
ATOM    607  OE2 GLU L  82      30.657   8.395  53.123  1.00 92.05           O1-
ATOM    608  C   GLU L  82      32.629   8.837  48.274  1.00 75.09           C  
ATOM    609  O   GLU L  82      32.004   8.953  47.223  1.00 74.12           O  
ATOM    610  N   ASP L  83      33.340   9.848  48.799  1.00 71.94           N  
ATOM    611  CA  ASP L  83      33.450  11.167  48.231  1.00 69.23           C  
ATOM    612  CB  ASP L  83      34.090  12.160  49.215  1.00 69.10           C  
ATOM    613  CG  ASP L  83      33.115  12.322  50.375  1.00 73.04           C  
ATOM    614  OD1 ASP L  83      31.932  11.923  50.205  1.00 74.17           O  
ATOM    615  OD2 ASP L  83      33.535  12.840  51.444  1.00 74.26           O1-
ATOM    616  C   ASP L  83      34.231  11.210  46.944  1.00 67.98           C  
ATOM    617  O   ASP L  83      34.089  12.163  46.179  1.00 66.58           O  
ATOM    618  N   PHE L  84      35.127  10.244  46.673  1.00 65.82           N  
ATOM    619  CA  PHE L  84      35.886  10.367  45.458  1.00 63.83           C  
ATOM    620  CB  PHE L  84      37.091   9.412  45.413  1.00 64.69           C  
ATOM    621  CG  PHE L  84      38.001   9.862  46.513  1.00 66.08           C  
ATOM    622  CD1 PHE L  84      37.846   9.395  47.799  1.00 69.29           C  
ATOM    623  CD2 PHE L  84      39.008  10.764  46.264  1.00 64.15           C  
ATOM    624  CE1 PHE L  84      38.678   9.815  48.811  1.00 71.54           C  
ATOM    625  CE2 PHE L  84      39.842  11.189  47.271  1.00 67.53           C  
ATOM    626  CZ  PHE L  84      39.683  10.713  48.549  1.00 70.32           C  
ATOM    627  C   PHE L  84      34.979  10.127  44.292  1.00 61.42           C  
ATOM    628  O   PHE L  84      34.353   9.076  44.185  1.00 63.17           O  
ATOM    629  N   GLY L  85      34.905  11.118  43.376  1.00 60.32           N  
ATOM    630  CA  GLY L  85      34.048  11.055  42.223  1.00 58.10           C  
ATOM    631  C   GLY L  85      34.258  12.329  41.464  1.00 56.68           C  
ATOM    632  O   GLY L  85      35.211  13.061  41.720  1.00 57.09           O  
ATOM    633  N   THR L  86      33.370  12.628  40.493  1.00 50.81           N  
ATOM    634  CA  THR L  86      33.518  13.841  39.740  1.00 53.46           C  
ATOM    635  CB  THR L  86      33.437  13.655  38.254  1.00 51.11           C  
ATOM    636  OG1 THR L  86      34.442  12.752  37.818  1.00 63.16           O  
ATOM    637  CG2 THR L  86      33.637  15.023  37.579  1.00 53.88           C  
ATOM    638  C   THR L  86      32.410  14.761  40.147  1.00 54.18           C  
ATOM    639  O   THR L  86      31.287  14.326  40.397  1.00 55.82           O  
ATOM    640  N   PHE L  87      32.712  16.074  40.242  1.00 51.41           N  
ATOM    641  CA  PHE L  87      31.726  17.029  40.664  1.00 50.32           C  
ATOM    642  CB  PHE L  87      32.141  17.817  41.922  1.00 50.05           C  
ATOM    643  CG  PHE L  87      32.236  16.859  43.062  1.00 53.07           C  
ATOM    644  CD1 PHE L  87      33.389  16.138  43.274  1.00 52.44           C  
ATOM    645  CD2 PHE L  87      31.179  16.685  43.924  1.00 55.61           C  
ATOM    646  CE1 PHE L  87      33.484  15.256  44.326  1.00 52.44           C  
ATOM    647  CE2 PHE L  87      31.268  15.805  44.976  1.00 53.96           C  
ATOM    648  CZ  PHE L  87      32.421  15.086  45.179  1.00 53.84           C  
ATOM    649  C   PHE L  87      31.508  18.037  39.568  1.00 51.77           C  
ATOM    650  O   PHE L  87      32.453  18.440  38.888  1.00 53.70           O  
ATOM    651  N   TYR L  88      30.236  18.467  39.378  1.00 48.84           N  
ATOM    652  CA  TYR L  88      29.897  19.421  38.351  1.00 52.81           C  
ATOM    653  CB  TYR L  88      28.968  18.876  37.248  1.00 50.49           C  
ATOM    654  CG  TYR L  88      29.611  17.758  36.504  1.00 50.32           C  
ATOM    655  CD1 TYR L  88      30.467  18.013  35.458  1.00 50.18           C  
ATOM    656  CD2 TYR L  88      29.356  16.450  36.846  1.00 51.25           C  
ATOM    657  CE1 TYR L  88      31.061  16.984  34.768  1.00 54.01           C  
ATOM    658  CE2 TYR L  88      29.946  15.416  36.159  1.00 51.58           C  
ATOM    659  CZ  TYR L  88      30.797  15.682  35.114  1.00 52.50           C  
ATOM    660  OH  TYR L  88      31.405  14.627  34.403  1.00 58.02           O  
ATOM    661  C   TYR L  88      29.107  20.542  38.961  1.00 51.35           C  
ATOM    662  O   TYR L  88      28.312  20.336  39.875  1.00 55.28           O  
ATOM    663  N   CYS L  89      29.312  21.776  38.452  1.00 50.24           N  
ATOM    664  CA  CYS L  89      28.545  22.908  38.893  1.00 49.76           C  
ATOM    665  CB  CYS L  89      29.409  24.149  39.244  1.00 47.42           C  
ATOM    666  SG  CYS L  89      30.565  24.650  37.926  1.00 90.79           S  
ATOM    667  C   CYS L  89      27.616  23.255  37.764  1.00 51.94           C  
ATOM    668  O   CYS L  89      27.920  22.983  36.605  1.00 56.21           O  
ATOM    669  N   GLN L  90      26.421  23.804  38.080  1.00 44.81           N  
ATOM    670  CA  GLN L  90      25.474  24.192  37.066  1.00 48.00           C  
ATOM    671  CB  GLN L  90      24.120  23.498  37.067  1.00 41.36           C  
ATOM    672  CG  GLN L  90      23.926  22.119  36.514  1.00 44.84           C  
ATOM    673  CD  GLN L  90      22.408  22.041  36.511  1.00 52.30           C  
ATOM    674  OE1 GLN L  90      21.829  21.017  36.167  1.00 50.77           O  
ATOM    675  NE2 GLN L  90      21.739  23.159  36.901  1.00 51.81           N  
ATOM    676  C   GLN L  90      24.889  25.497  37.472  1.00 48.04           C  
ATOM    677  O   GLN L  90      24.561  25.692  38.639  1.00 52.49           O  
ATOM    678  N   GLN L  91      24.655  26.389  36.498  1.00 42.36           N  
ATOM    679  CA  GLN L  91      23.948  27.578  36.832  1.00 45.72           C  
ATOM    680  CB  GLN L  91      24.298  28.818  35.991  1.00 47.86           C  
ATOM    681  CG  GLN L  91      23.969  28.633  34.508  1.00 49.25           C  
ATOM    682  CD  GLN L  91      23.518  29.968  33.930  1.00 51.46           C  
ATOM    683  OE1 GLN L  91      23.286  30.929  34.668  1.00 50.39           O  
ATOM    684  NE2 GLN L  91      23.355  30.006  32.582  1.00 54.31           N  
ATOM    685  C   GLN L  91      22.522  27.296  36.515  1.00 45.07           C  
ATOM    686  O   GLN L  91      22.223  26.747  35.458  1.00 46.45           O  
ATOM    687  N   TYR L  92      21.512  27.769  37.260  1.00 19.30           N  
ATOM    688  CA  TYR L  92      20.258  27.714  36.539  1.00 20.14           C  
ATOM    689  CB  TYR L  92      19.285  26.615  37.010  1.00 17.98           C  
ATOM    690  CG  TYR L  92      19.057  26.689  38.478  1.00 17.43           C  
ATOM    691  CD1 TYR L  92      18.115  27.535  39.015  1.00 17.44           C  
ATOM    692  CD2 TYR L  92      19.788  25.883  39.315  1.00 16.59           C  
ATOM    693  CE1 TYR L  92      17.913  27.575  40.376  1.00 16.12           C  
ATOM    694  CE2 TYR L  92      19.591  25.920  40.672  1.00 17.54           C  
ATOM    695  CZ  TYR L  92      18.653  26.764  41.206  1.00 17.06           C  
ATOM    696  OH  TYR L  92      18.460  26.786  42.603  1.00 18.28           O  
ATOM    697  C   TYR L  92      19.605  29.062  36.580  1.00 21.72           C  
ATOM    698  O   TYR L  92      18.401  29.172  36.804  1.00 22.48           O  
ATOM    699  N   ASP L  93      20.394  30.131  36.342  1.00 23.60           N  
ATOM    700  CA  ASP L  93      19.860  31.463  36.329  1.00 24.90           C  
ATOM    701  CB  ASP L  93      20.960  32.538  36.267  1.00 26.23           C  
ATOM    702  CG  ASP L  93      20.314  33.917  36.321  1.00 29.08           C  
ATOM    703  OD1 ASP L  93      19.068  33.993  36.500  1.00 27.48           O  
ATOM    704  OD2 ASP L  93      21.068  34.916  36.190  1.00 34.15           O1-
ATOM    705  C   ASP L  93      19.011  31.624  35.115  1.00 25.40           C  
ATOM    706  O   ASP L  93      17.878  32.101  35.192  1.00 27.26           O  
ATOM    707  N   THR L  94      19.537  31.198  33.950  1.00 25.57           N  
ATOM    708  CA  THR L  94      18.806  31.417  32.743  1.00 25.13           C  
ATOM    709  CB  THR L  94      19.243  32.680  32.051  1.00 26.89           C  
ATOM    710  OG1 THR L  94      19.205  33.764  32.966  1.00 23.60           O  
ATOM    711  CG2 THR L  94      18.275  32.991  30.899  1.00 33.02           C  
ATOM    712  C   THR L  94      19.079  30.260  31.829  1.00 24.74           C  
ATOM    713  O   THR L  94      19.939  29.424  32.100  1.00 26.82           O  
ATOM    714  N   TYR L  95      18.315  30.183  30.727  1.00 24.06           N  
ATOM    715  CA  TYR L  95      18.469  29.162  29.738  1.00 24.03           C  
ATOM    716  CB  TYR L  95      17.151  28.878  28.988  1.00 25.17           C  
ATOM    717  CG  TYR L  95      17.297  27.600  28.243  1.00 27.36           C  
ATOM    718  CD1 TYR L  95      17.823  27.581  26.972  1.00 26.54           C  
ATOM    719  CD2 TYR L  95      16.907  26.417  28.828  1.00 28.56           C  
ATOM    720  CE1 TYR L  95      17.967  26.395  26.295  1.00 27.80           C  
ATOM    721  CE2 TYR L  95      17.046  25.229  28.151  1.00 30.20           C  
ATOM    722  CZ  TYR L  95      17.576  25.217  26.883  1.00 28.84           C  
ATOM    723  OH  TYR L  95      17.720  23.997  26.189  1.00 30.05           O  
ATOM    724  C   TYR L  95      19.444  29.724  28.751  1.00 23.34           C  
ATOM    725  O   TYR L  95      19.425  30.929  28.501  1.00 24.97           O  
ATOM    726  N   PRO L  96      20.320  28.938  28.182  1.00 21.60           N  
ATOM    727  CA  PRO L  96      20.374  27.540  28.507  1.00 21.53           C  
ATOM    728  CD  PRO L  96      20.631  29.170  26.780  1.00 21.22           C  
ATOM    729  CB  PRO L  96      21.037  26.848  27.320  1.00 21.16           C  
ATOM    730  CG  PRO L  96      20.738  27.779  26.139  1.00 20.42           C  
ATOM    731  C   PRO L  96      21.094  27.279  29.780  1.00 22.57           C  
ATOM    732  O   PRO L  96      21.990  28.044  30.131  1.00 22.86           O  
ATOM    733  N   GLY L  97      20.706  26.204  30.487  1.00 22.81           N  
ATOM    734  CA  GLY L  97      21.441  25.841  31.648  1.00 22.79           C  
ATOM    735  C   GLY L  97      22.700  25.239  31.119  1.00 22.15           C  
ATOM    736  O   GLY L  97      22.681  24.424  30.202  1.00 23.98           O  
ATOM    737  N   THR L  98      23.829  25.636  31.711  1.00 45.96           N  
ATOM    738  CA  THR L  98      25.160  25.203  31.392  1.00 49.14           C  
ATOM    739  CB  THR L  98      26.027  26.326  30.909  1.00 53.06           C  
ATOM    740  OG1 THR L  98      26.039  27.382  31.856  1.00 48.98           O  
ATOM    741  CG2 THR L  98      25.463  26.822  29.571  1.00 56.70           C  
ATOM    742  C   THR L  98      25.813  24.592  32.598  1.00 50.32           C  
ATOM    743  O   THR L  98      25.487  24.906  33.743  1.00 48.39           O  
ATOM    744  N   PHE L  99      26.776  23.678  32.345  1.00 50.56           N  
ATOM    745  CA  PHE L  99      27.468  22.965  33.389  1.00 49.77           C  
ATOM    746  CB  PHE L  99      27.471  21.439  33.195  1.00 49.48           C  
ATOM    747  CG  PHE L  99      26.098  20.870  33.243  1.00 48.81           C  
ATOM    748  CD1 PHE L  99      25.518  20.550  34.442  1.00 48.10           C  
ATOM    749  CD2 PHE L  99      25.395  20.618  32.093  1.00 48.90           C  
ATOM    750  CE1 PHE L  99      24.258  20.009  34.498  1.00 46.17           C  
ATOM    751  CE2 PHE L  99      24.135  20.076  32.132  1.00 47.29           C  
ATOM    752  CZ  PHE L  99      23.563  19.768  33.341  1.00 45.17           C  
ATOM    753  C   PHE L  99      28.927  23.311  33.313  1.00 50.57           C  
ATOM    754  O   PHE L  99      29.437  23.749  32.285  1.00 50.42           O  
ATOM    755  N   GLY L 100      29.646  23.119  34.434  1.00 50.04           N  
ATOM    756  CA  GLY L 100      31.065  23.325  34.424  1.00 52.84           C  
ATOM    757  C   GLY L 100      31.639  22.104  33.787  1.00 58.16           C  
ATOM    758  O   GLY L 100      30.949  21.108  33.585  1.00 54.64           O  
ATOM    759  N   GLN L 101      32.932  22.154  33.443  0.90 63.91           N  
ATOM    760  CA  GLN L 101      33.583  21.057  32.786  0.90 65.18           C  
ATOM    761  CB  GLN L 101      34.881  21.497  32.079  0.88 61.48           C  
ATOM    762  CG  GLN L 101      35.909  22.133  32.990  0.88 64.47           C  
ATOM    763  CD  GLN L 101      36.752  21.001  33.510  0.88 66.24           C  
ATOM    764  OE1 GLN L 101      37.303  21.078  34.605  0.88 64.37           O  
ATOM    765  NE2 GLN L 101      36.859  19.920  32.692  0.88 68.31           N  
ATOM    766  C   GLN L 101      33.741  19.871  33.700  0.90 61.52           C  
ATOM    767  O   GLN L 101      33.815  18.739  33.227  0.90 62.53           O  
ATOM    768  N   GLY L 102      33.821  20.085  35.030  1.00 58.55           N  
ATOM    769  CA  GLY L 102      33.880  18.972  35.951  1.00 52.24           C  
ATOM    770  C   GLY L 102      35.217  18.908  36.628  1.00 57.15           C  
ATOM    771  O   GLY L 102      36.240  19.300  36.067  1.00 63.62           O  
ATOM    772  N   THR L 103      35.215  18.408  37.884  1.00 55.99           N  
ATOM    773  CA  THR L 103      36.434  18.253  38.623  1.00 58.34           C  
ATOM    774  CB  THR L 103      36.541  19.188  39.795  1.00 64.56           C  
ATOM    775  OG1 THR L 103      36.455  20.534  39.354  1.00 69.27           O  
ATOM    776  CG2 THR L 103      37.888  18.949  40.498  1.00 67.21           C  
ATOM    777  C   THR L 103      36.466  16.852  39.155  1.00 61.08           C  
ATOM    778  O   THR L 103      35.546  16.410  39.843  1.00 59.66           O  
ATOM    779  N   LYS L 104      37.555  16.119  38.855  1.00 63.11           N  
ATOM    780  CA  LYS L 104      37.701  14.758  39.282  1.00 63.18           C  
ATOM    781  CB  LYS L 104      38.562  13.943  38.297  1.00 64.69           C  
ATOM    782  CG  LYS L 104      38.767  12.479  38.681  1.00 72.14           C  
ATOM    783  CD  LYS L 104      37.611  11.545  38.329  1.00 79.42           C  
ATOM    784  CE  LYS L 104      37.900  10.714  37.080  1.00 85.10           C  
ATOM    785  NZ  LYS L 104      36.938   9.596  36.971  1.00 88.73           N1+
ATOM    786  C   LYS L 104      38.438  14.760  40.583  1.00 64.32           C  
ATOM    787  O   LYS L 104      39.544  15.295  40.679  1.00 63.23           O  
ATOM    788  N   VAL L 105      37.839  14.162  41.627  1.00 60.26           N  
ATOM    789  CA  VAL L 105      38.526  14.092  42.883  1.00 59.82           C  
ATOM    790  CB  VAL L 105      37.648  14.414  44.062  1.00 59.63           C  
ATOM    791  CG1 VAL L 105      38.476  14.304  45.349  1.00 38.89           C  
ATOM    792  CG2 VAL L 105      37.051  15.821  43.854  1.00 50.09           C  
ATOM    793  C   VAL L 105      39.021  12.678  43.005  1.00 63.07           C  
ATOM    794  O   VAL L 105      38.234  11.739  43.154  1.00 66.11           O  
ATOM    795  N   GLU L 106      40.362  12.508  42.955  1.00 63.37           N  
ATOM    796  CA  GLU L 106      40.995  11.212  42.959  1.00 68.32           C  
ATOM    797  CB  GLU L 106      42.135  11.068  41.947  1.00 73.36           C  
ATOM    798  CG  GLU L 106      41.765  11.069  40.471  1.00 80.33           C  
ATOM    799  CD  GLU L 106      43.090  10.915  39.739  1.00 88.28           C  
ATOM    800  OE1 GLU L 106      43.822  11.936  39.623  1.00 93.66           O  
ATOM    801  OE2 GLU L 106      43.401   9.776  39.308  1.00 88.63           O1-
ATOM    802  C   GLU L 106      41.706  11.015  44.256  1.00 70.04           C  
ATOM    803  O   GLU L 106      41.939  11.955  45.013  1.00 65.28           O  
ATOM    804  N   VAL L 107      42.076   9.747  44.529  1.00 72.67           N  
ATOM    805  CA  VAL L 107      42.798   9.416  45.723  1.00 74.28           C  
ATOM    806  CB  VAL L 107      42.633   7.985  46.141  1.00 74.40           C  
ATOM    807  CG1 VAL L 107      43.239   7.086  45.052  1.00 78.38           C  
ATOM    808  CG2 VAL L 107      43.279   7.801  47.525  1.00 71.24           C  
ATOM    809  C   VAL L 107      44.253   9.648  45.480  1.00 72.17           C  
ATOM    810  O   VAL L 107      44.777   9.357  44.405  1.00 70.09           O  
ATOM    811  N   LYS L 108      44.941  10.198  46.498  1.00 68.14           N  
ATOM    812  CA  LYS L 108      46.352  10.419  46.403  1.00 74.14           C  
ATOM    813  CB  LYS L 108      46.919  11.265  47.558  1.00 74.10           C  
ATOM    814  CG  LYS L 108      46.621  12.762  47.456  1.00 76.52           C  
ATOM    815  CD  LYS L 108      47.305  13.437  46.267  1.00 84.13           C  
ATOM    816  CE  LYS L 108      48.806  13.668  46.467  1.00 88.25           C  
ATOM    817  NZ  LYS L 108      49.029  14.735  47.468  1.00 89.79           N1+
ATOM    818  C   LYS L 108      46.987   9.044  46.520  1.00 77.57           C  
ATOM    819  O   LYS L 108      46.813   8.420  47.602  1.00 74.17           O  
ATOM    820  OXT LYS L 108      47.650   8.601  45.544  1.00  0.00           O1-
TER     821      LYS L 108 
ATOM    822  N   GLN H 109       9.487   5.997  45.462  1.00100.91           N1+
ATOM    823  CA  GLN H 109       8.152   6.612  45.280  1.00102.33           C  
ATOM    824  CB  GLN H 109       7.876   7.605  46.421  1.00108.45           C  
ATOM    825  CG  GLN H 109       6.454   8.169  46.398  1.00114.22           C  
ATOM    826  CD  GLN H 109       5.516   7.051  46.832  1.00119.25           C  
ATOM    827  OE1 GLN H 109       5.944   6.055  47.411  1.00123.12           O  
ATOM    828  NE2 GLN H 109       4.196   7.220  46.547  1.00 47.81           N  
ATOM    829  C   GLN H 109       8.086   7.348  43.983  1.00 97.28           C  
ATOM    830  O   GLN H 109       7.383   6.947  43.056  1.00 96.08           O  
ATOM    831  N   ILE H 110       8.837   8.457  43.881  1.00 82.28           N  
ATOM    832  CA  ILE H 110       8.801   9.209  42.664  1.00 77.05           C  
ATOM    833  CB  ILE H 110       8.679  10.694  42.877  1.00 71.04           C  
ATOM    834  CG1 ILE H 110       8.585  11.422  41.526  1.00 77.26           C  
ATOM    835  CG2 ILE H 110       9.839  11.169  43.770  1.00 69.64           C  
ATOM    836  CD1 ILE H 110       8.212  12.896  41.655  1.00  0.00           C  
ATOM    837  C   ILE H 110      10.080   8.948  41.941  1.00 75.41           C  
ATOM    838  O   ILE H 110      11.162   9.139  42.489  1.00 75.96           O  
ATOM    839  N   HIS H 111       9.990   8.468  40.686  1.00 74.80           N  
ATOM    840  CA  HIS H 111      11.197   8.206  39.962  1.00 75.73           C  
ATOM    841  ND1 HIS H 111      11.160   5.922  42.441  1.00  0.00           N  
ATOM    842  CG  HIS H 111      12.055   6.393  41.507  1.00 87.53           C  
ATOM    843  CB  HIS H 111      11.689   6.756  40.099  1.00 83.17           C  
ATOM    844  NE2 HIS H 111      13.141   6.009  43.447  1.00 90.21           N  
ATOM    845  CD2 HIS H 111      13.260   6.440  42.138  1.00  0.00           C  
ATOM    846  CE1 HIS H 111      11.862   5.709  43.583  1.00  0.00           C  
ATOM    847  C   HIS H 111      10.937   8.437  38.507  1.00 68.01           C  
ATOM    848  O   HIS H 111       9.787   8.525  38.078  1.00 64.65           O  
ATOM    849  N   LEU H 112      12.016   8.583  37.711  1.00 61.64           N  
ATOM    850  CA  LEU H 112      11.845   8.708  36.293  1.00 54.32           C  
ATOM    851  CB  LEU H 112      12.474   9.957  35.649  1.00 50.96           C  
ATOM    852  CG  LEU H 112      11.799  11.275  36.082  1.00 52.00           C  
ATOM    853  CD1 LEU H 112      12.209  11.683  37.503  1.00 49.49           C  
ATOM    854  CD2 LEU H 112      12.004  12.392  35.054  1.00 49.61           C  
ATOM    855  C   LEU H 112      12.447   7.493  35.662  1.00 56.27           C  
ATOM    856  O   LEU H 112      13.607   7.161  35.900  1.00 60.23           O  
ATOM    857  N   VAL H 113      11.656   6.792  34.824  1.00 54.68           N  
ATOM    858  CA  VAL H 113      12.136   5.574  34.240  1.00 53.97           C  
ATOM    859  CB  VAL H 113      11.152   4.446  34.356  1.00 56.92           C  
ATOM    860  CG1 VAL H 113      11.744   3.201  33.675  1.00 57.74           C  
ATOM    861  CG2 VAL H 113      10.811   4.243  35.843  1.00 53.19           C  
ATOM    862  C   VAL H 113      12.372   5.818  32.785  1.00 58.47           C  
ATOM    863  O   VAL H 113      11.521   6.371  32.090  1.00 62.66           O  
ATOM    864  N   GLN H 114      13.548   5.397  32.280  1.00 56.61           N  
ATOM    865  CA  GLN H 114      13.864   5.645  30.902  1.00 58.55           C  
ATOM    866  CB  GLN H 114      15.249   6.283  30.692  1.00 55.09           C  
ATOM    867  CG  GLN H 114      15.366   7.682  31.297  1.00 57.94           C  
ATOM    868  CD  GLN H 114      16.771   8.205  31.026  1.00 56.25           C  
ATOM    869  OE1 GLN H 114      17.539   8.468  31.947  1.00 50.94           O  
ATOM    870  NE2 GLN H 114      17.112   8.365  29.719  1.00 57.33           N  
ATOM    871  C   GLN H 114      13.833   4.362  30.131  1.00 62.24           C  
ATOM    872  O   GLN H 114      13.790   3.268  30.693  1.00 64.94           O  
ATOM    873  N   SER H 115      13.834   4.494  28.792  1.00 64.25           N  
ATOM    874  CA  SER H 115      13.795   3.382  27.887  1.00 64.42           C  
ATOM    875  CB  SER H 115      13.456   3.817  26.447  1.00 65.52           C  
ATOM    876  OG  SER H 115      13.413   2.692  25.582  1.00 67.92           O  
ATOM    877  C   SER H 115      15.147   2.735  27.895  1.00 68.20           C  
ATOM    878  O   SER H 115      16.094   3.264  28.471  1.00 66.39           O  
ATOM    879  N   GLY H 116      15.260   1.552  27.256  1.00 73.38           N  
ATOM    880  CA  GLY H 116      16.482   0.798  27.277  1.00 74.11           C  
ATOM    881  C   GLY H 116      17.454   1.335  26.273  1.00 71.23           C  
ATOM    882  O   GLY H 116      17.140   2.216  25.474  1.00 67.47           O  
ATOM    883  N   THR H 117      18.677   0.765  26.292  1.00 72.23           N  
ATOM    884  CA  THR H 117      19.753   1.178  25.435  1.00 72.94           C  
ATOM    885  CB  THR H 117      21.044   0.485  25.764  1.00 70.83           C  
ATOM    886  OG1 THR H 117      21.431   0.792  27.096  1.00  0.00           O  
ATOM    887  CG2 THR H 117      22.132   0.929  24.773  1.00  0.00           C  
ATOM    888  C   THR H 117      19.394   0.861  24.021  1.00 75.72           C  
ATOM    889  O   THR H 117      18.647  -0.079  23.753  1.00 81.47           O  
ATOM    890  N   GLU H 118      19.902   1.672  23.070  1.00 73.66           N  
ATOM    891  CA  GLU H 118      19.563   1.412  21.702  1.00 75.54           C  
ATOM    892  CB  GLU H 118      18.442   2.312  21.160  1.00 77.25           C  
ATOM    893  CG  GLU H 118      17.104   2.043  21.854  1.00 82.61           C  
ATOM    894  CD  GLU H 118      16.002   2.777  21.108  1.00 88.41           C  
ATOM    895  OE1 GLU H 118      16.030   4.035  21.085  1.00 91.19           O  
ATOM    896  OE2 GLU H 118      15.112   2.081  20.550  1.00 92.18           O1-
ATOM    897  C   GLU H 118      20.771   1.580  20.833  1.00 73.11           C  
ATOM    898  O   GLU H 118      21.698   2.323  21.158  1.00 70.23           O  
ATOM    899  N   VAL H 119      20.789   0.852  19.702  1.00 73.36           N  
ATOM    900  CA  VAL H 119      21.869   0.942  18.765  1.00 71.92           C  
ATOM    901  CB  VAL H 119      22.493  -0.391  18.462  1.00 71.77           C  
ATOM    902  CG1 VAL H 119      23.626  -0.195  17.448  1.00 71.89           C  
ATOM    903  CG2 VAL H 119      22.944  -1.038  19.785  1.00 70.26           C  
ATOM    904  C   VAL H 119      21.276   1.468  17.495  1.00 75.59           C  
ATOM    905  O   VAL H 119      20.238   0.983  17.043  1.00 76.25           O  
ATOM    906  N   LYS H 120      21.911   2.492  16.881  1.00 76.96           N  
ATOM    907  CA  LYS H 120      21.345   3.064  15.690  1.00 79.15           C  
ATOM    908  CB  LYS H 120      20.717   4.447  15.928  1.00 74.93           C  
ATOM    909  CG  LYS H 120      19.429   4.418  16.755  1.00 72.89           C  
ATOM    910  CD  LYS H 120      18.279   3.684  16.064  1.00 77.14           C  
ATOM    911  CE  LYS H 120      16.988   3.653  16.885  1.00 75.53           C  
ATOM    912  NZ  LYS H 120      15.907   3.013  16.102  1.00 74.51           N1+
ATOM    913  C   LYS H 120      22.417   3.256  14.662  1.00 80.10           C  
ATOM    914  O   LYS H 120      23.560   3.576  14.984  1.00 78.88           O  
ATOM    915  N   LYS H 121      22.058   3.052  13.376  1.00 77.13           N  
ATOM    916  CA  LYS H 121      22.974   3.285  12.296  1.00 77.56           C  
ATOM    917  CB  LYS H 121      22.616   2.574  10.978  1.00 81.51           C  
ATOM    918  CG  LYS H 121      22.984   1.086  10.922  1.00 86.47           C  
ATOM    919  CD  LYS H 121      22.126   0.172  11.796  1.00 92.48           C  
ATOM    920  CE  LYS H 121      22.501  -1.308  11.675  1.00 94.65           C  
ATOM    921  NZ  LYS H 121      23.787  -1.564  12.361  1.00 93.85           N1+
ATOM    922  C   LYS H 121      22.952   4.755  12.034  1.00 78.50           C  
ATOM    923  O   LYS H 121      21.964   5.431  12.316  1.00 76.33           O  
ATOM    924  N   PRO H 122      24.019   5.274  11.498  1.00 78.28           N  
ATOM    925  CA  PRO H 122      24.061   6.688  11.271  1.00 73.96           C  
ATOM    926  CD  PRO H 122      25.339   4.735  11.787  1.00 77.51           C  
ATOM    927  CB  PRO H 122      25.515   7.011  10.938  1.00 71.85           C  
ATOM    928  CG  PRO H 122      26.298   5.936  11.717  1.00 75.74           C  
ATOM    929  C   PRO H 122      23.056   7.137  10.265  1.00 78.01           C  
ATOM    930  O   PRO H 122      22.808   6.421   9.296  1.00 84.62           O  
ATOM    931  N   GLY H 123      22.463   8.327  10.491  1.00 77.49           N  
ATOM    932  CA  GLY H 123      21.492   8.873   9.591  1.00 79.17           C  
ATOM    933  C   GLY H 123      20.118   8.532  10.084  1.00 81.32           C  
ATOM    934  O   GLY H 123      19.128   9.071   9.592  1.00 84.99           O  
ATOM    935  N   SER H 124      20.019   7.633  11.081  1.00 78.61           N  
ATOM    936  CA  SER H 124      18.735   7.236  11.587  1.00 78.68           C  
ATOM    937  CB  SER H 124      18.726   5.824  12.198  1.00 76.82           C  
ATOM    938  OG  SER H 124      19.586   5.772  13.328  1.00 65.29           O  
ATOM    939  C   SER H 124      18.316   8.201  12.653  1.00 80.73           C  
ATOM    940  O   SER H 124      18.999   9.189  12.920  1.00 80.86           O  
ATOM    941  N   SER H 125      17.140   7.949  13.267  1.00 81.62           N  
ATOM    942  CA  SER H 125      16.650   8.802  14.311  1.00 79.00           C  
ATOM    943  CB  SER H 125      15.387   9.581  13.912  1.00 78.36           C  
ATOM    944  OG  SER H 125      14.330   8.676  13.632  1.00 64.99           O  
ATOM    945  C   SER H 125      16.286   7.936  15.479  1.00 77.94           C  
ATOM    946  O   SER H 125      15.915   6.774  15.311  1.00 78.93           O  
ATOM    947  N   VAL H 126      16.402   8.482  16.708  1.00 75.89           N  
ATOM    948  CA  VAL H 126      16.069   7.715  17.875  1.00 71.69           C  
ATOM    949  CB  VAL H 126      17.272   7.339  18.696  1.00 71.97           C  
ATOM    950  CG1 VAL H 126      17.943   8.626  19.202  1.00 67.77           C  
ATOM    951  CG2 VAL H 126      16.823   6.386  19.817  1.00 76.28           C  
ATOM    952  C   VAL H 126      15.162   8.534  18.744  1.00 68.49           C  
ATOM    953  O   VAL H 126      15.276   9.759  18.797  1.00 62.88           O  
ATOM    954  N   THR H 127      14.203   7.871  19.426  1.00 68.69           N  
ATOM    955  CA  THR H 127      13.318   8.571  20.312  1.00 65.73           C  
ATOM    956  CB  THR H 127      11.889   8.588  19.843  1.00 64.81           C  
ATOM    957  OG1 THR H 127      11.078   9.303  20.763  1.00  0.00           O  
ATOM    958  CG2 THR H 127      11.372   7.149  19.664  1.00  0.00           C  
ATOM    959  C   THR H 127      13.385   7.903  21.654  1.00 65.19           C  
ATOM    960  O   THR H 127      13.036   6.732  21.800  1.00 66.92           O  
ATOM    961  N   VAL H 128      13.831   8.650  22.686  1.00 60.80           N  
ATOM    962  CA  VAL H 128      13.975   8.094  24.002  1.00 62.92           C  
ATOM    963  CB  VAL H 128      15.229   8.547  24.696  1.00 59.61           C  
ATOM    964  CG1 VAL H 128      15.282   7.907  26.093  1.00 55.96           C  
ATOM    965  CG2 VAL H 128      16.438   8.217  23.810  1.00 65.02           C  
ATOM    966  C   VAL H 128      12.811   8.547  24.833  1.00 64.34           C  
ATOM    967  O   VAL H 128      12.303   9.652  24.652  1.00 67.63           O  
ATOM    968  N   SER H 129      12.358   7.694  25.773  1.00 60.85           N  
ATOM    969  CA  SER H 129      11.210   8.021  26.579  1.00 58.82           C  
ATOM    970  CB  SER H 129      10.132   6.922  26.596  1.00 62.57           C  
ATOM    971  OG  SER H 129       9.573   6.754  25.305  1.00 66.85           O  
ATOM    972  C   SER H 129      11.633   8.178  28.006  1.00 56.93           C  
ATOM    973  O   SER H 129      12.688   7.694  28.411  1.00 59.77           O  
ATOM    974  N   CYS H 130      10.820   8.914  28.796  1.00 52.44           N  
ATOM    975  CA  CYS H 130      11.081   9.086  30.198  1.00 53.15           C  
ATOM    976  CB  CYS H 130      11.914  10.356  30.497  1.00 47.95           C  
ATOM    977  SG  CYS H 130      12.279  10.614  32.262  1.00 70.63           S  
ATOM    978  C   CYS H 130       9.737   9.188  30.861  1.00 57.26           C  
ATOM    979  O   CYS H 130       9.039  10.192  30.729  1.00 58.83           O  
ATOM    980  N   LYS H 131       9.343   8.133  31.604  1.00 61.65           N  
ATOM    981  CA  LYS H 131       8.048   8.103  32.222  1.00 63.38           C  
ATOM    982  CB  LYS H 131       7.422   6.695  32.221  1.00 64.10           C  
ATOM    983  CG  LYS H 131       5.950   6.663  32.636  1.00 78.42           C  
ATOM    984  CD  LYS H 131       5.267   5.323  32.349  1.00 80.85           C  
ATOM    985  CE  LYS H 131       3.793   5.285  32.758  1.00 77.85           C  
ATOM    986  NZ  LYS H 131       3.235   3.937  32.514  1.00 75.71           N1+
ATOM    987  C   LYS H 131       8.172   8.557  33.641  1.00 59.90           C  
ATOM    988  O   LYS H 131       9.111   8.187  34.345  1.00 62.19           O  
ATOM    989  N   ALA H 132       7.213   9.391  34.100  1.00 59.05           N  
ATOM    990  CA  ALA H 132       7.288   9.837  35.462  1.00 60.21           C  
ATOM    991  CB  ALA H 132       6.998  11.339  35.631  1.00 55.75           C  
ATOM    992  C   ALA H 132       6.260   9.081  36.236  1.00 67.10           C  
ATOM    993  O   ALA H 132       5.060   9.222  36.007  1.00 69.09           O  
ATOM    994  N   TYR H 133       6.715   8.267  37.205  1.00 70.37           N  
ATOM    995  CA  TYR H 133       5.803   7.479  37.978  1.00 75.78           C  
ATOM    996  CB  TYR H 133       6.224   6.005  38.111  1.00 78.73           C  
ATOM    997  CG  TYR H 133       5.261   5.342  39.036  1.00  0.00           C  
ATOM    998  CD1 TYR H 133       4.079   4.817  38.571  1.00  0.00           C  
ATOM    999  CD2 TYR H 133       5.547   5.251  40.381  1.00  0.00           C  
ATOM   1000  CE1 TYR H 133       3.197   4.206  39.431  1.00  0.00           C  
ATOM   1001  CE2 TYR H 133       4.669   4.643  41.246  1.00  0.00           C  
ATOM   1002  CZ  TYR H 133       3.491   4.121  40.772  1.00  0.00           C  
ATOM   1003  OH  TYR H 133       2.587   3.494  41.657  1.00  0.00           O  
ATOM   1004  C   TYR H 133       5.792   8.052  39.344  1.00 77.82           C  
ATOM   1005  O   TYR H 133       6.789   7.996  40.060  1.00 82.24           O  
ATOM   1006  N   GLY H 134       4.601   8.514  39.805  1.00 60.03           N  
ATOM   1007  CA  GLY H 134       4.471   9.055  41.134  1.00 63.85           C  
ATOM   1008  C   GLY H 134       4.043  10.494  41.087  1.00 65.41           C  
ATOM   1009  O   GLY H 134       3.557  11.025  42.086  1.00 66.87           O  
ATOM   1010  N   VAL H 135       4.219  11.171  39.935  1.00 63.65           N  
ATOM   1011  CA  VAL H 135       3.805  12.542  39.828  1.00 63.87           C  
ATOM   1012  CB  VAL H 135       4.895  13.528  40.099  1.00 51.43           C  
ATOM   1013  CG1 VAL H 135       5.308  13.360  41.570  1.00  0.00           C  
ATOM   1014  CG2 VAL H 135       6.031  13.321  39.082  1.00  0.00           C  
ATOM   1015  C   VAL H 135       3.322  12.767  38.432  1.00 64.76           C  
ATOM   1016  O   VAL H 135       3.440  11.890  37.579  1.00 63.96           O  
ATOM   1017  N   ASN H 136       2.721  13.946  38.164  1.00 65.65           N  
ATOM   1018  CA  ASN H 136       2.251  14.181  36.830  1.00 65.78           C  
ATOM   1019  CB  ASN H 136       0.747  14.504  36.749  1.00 68.44           C  
ATOM   1020  CG  ASN H 136       0.478  15.800  37.498  1.00  0.00           C  
ATOM   1021  OD1 ASN H 136       0.962  16.002  38.610  1.00  0.00           O  
ATOM   1022  ND2 ASN H 136      -0.320  16.704  36.869  1.00  0.00           N  
ATOM   1023  C   ASN H 136       3.030  15.330  36.253  1.00 64.69           C  
ATOM   1024  O   ASN H 136       3.168  16.377  36.878  1.00 63.61           O  
ATOM   1025  N   THR H 137       3.559  15.139  35.027  1.00 54.89           N  
ATOM   1026  CA  THR H 137       4.354  16.077  34.281  1.00 54.64           C  
ATOM   1027  CB  THR H 137       4.947  15.485  33.035  1.00 55.08           C  
ATOM   1028  OG1 THR H 137       3.918  15.020  32.175  1.00  0.00           O  
ATOM   1029  CG2 THR H 137       5.880  14.328  33.429  1.00 49.17           C  
ATOM   1030  C   THR H 137       3.486  17.221  33.879  1.00 56.86           C  
ATOM   1031  O   THR H 137       3.947  18.312  33.545  1.00 57.45           O  
ATOM   1032  N   PHE H 138       2.186  16.923  33.852  1.00 58.14           N  
ATOM   1033  CA  PHE H 138       1.067  17.712  33.449  1.00 58.53           C  
ATOM   1034  CB  PHE H 138      -0.170  16.807  33.500  1.00 61.17           C  
ATOM   1035  CG  PHE H 138       0.383  15.531  32.939  1.00 59.80           C  
ATOM   1036  CD1 PHE H 138       0.580  15.390  31.586  1.00 47.17           C  
ATOM   1037  CD2 PHE H 138       0.773  14.497  33.775  1.00 45.00           C  
ATOM   1038  CE1 PHE H 138       1.113  14.231  31.074  1.00 57.91           C  
ATOM   1039  CE2 PHE H 138       1.306  13.336  33.268  1.00 57.76           C  
ATOM   1040  CZ  PHE H 138       1.475  13.200  31.911  1.00 66.35           C  
ATOM   1041  C   PHE H 138       0.953  18.834  34.425  1.00 59.45           C  
ATOM   1042  O   PHE H 138       0.535  19.937  34.077  1.00 59.51           O  
ATOM   1043  N   GLY H 139       1.323  18.561  35.688  1.00 56.86           N  
ATOM   1044  CA  GLY H 139       1.299  19.566  36.707  1.00 57.55           C  
ATOM   1045  C   GLY H 139       2.539  20.358  36.466  1.00 55.48           C  
ATOM   1046  O   GLY H 139       2.853  20.683  35.320  1.00 55.85           O  
ATOM   1047  N   LEU H 140       3.266  20.739  37.529  1.00 53.69           N  
ATOM   1048  CA  LEU H 140       4.448  21.491  37.256  1.00 52.82           C  
ATOM   1049  CB  LEU H 140       4.508  22.853  37.949  1.00 53.73           C  
ATOM   1050  CG  LEU H 140       3.539  23.859  37.313  1.00 53.12           C  
ATOM   1051  CD1 LEU H 140       3.679  25.239  37.963  1.00 54.70           C  
ATOM   1052  CD2 LEU H 140       3.714  23.910  35.786  1.00 52.47           C  
ATOM   1053  C   LEU H 140       5.657  20.703  37.624  1.00 50.56           C  
ATOM   1054  O   LEU H 140       5.962  20.460  38.786  1.00 51.64           O  
ATOM   1055  N   TYR H 141       6.377  20.273  36.588  1.00 46.55           N  
ATOM   1056  CA  TYR H 141       7.600  19.553  36.672  1.00 45.99           C  
ATOM   1057  CB  TYR H 141       7.479  18.015  36.600  1.00 47.11           C  
ATOM   1058  CG  TYR H 141       7.013  17.511  37.924  1.00 48.22           C  
ATOM   1059  CD1 TYR H 141       5.673  17.412  38.218  1.00 50.86           C  
ATOM   1060  CD2 TYR H 141       7.932  17.137  38.880  1.00 47.66           C  
ATOM   1061  CE1 TYR H 141       5.258  16.947  39.446  1.00 49.63           C  
ATOM   1062  CE2 TYR H 141       7.521  16.673  40.108  1.00 46.81           C  
ATOM   1063  CZ  TYR H 141       6.183  16.578  40.395  1.00 50.67           C  
ATOM   1064  OH  TYR H 141       5.762  16.104  41.657  1.00 53.02           O  
ATOM   1065  C   TYR H 141       8.317  19.965  35.466  1.00 45.96           C  
ATOM   1066  O   TYR H 141       7.878  20.882  34.771  1.00 46.43           O  
ATOM   1067  N   ALA H 142       9.444  19.314  35.157  1.00 55.82           N  
ATOM   1068  CA  ALA H 142      10.041  20.011  34.073  1.00 52.00           C  
ATOM   1069  CB  ALA H 142      10.843  21.251  34.501  1.00 54.27           C  
ATOM   1070  C   ALA H 142      11.010  18.991  33.609  1.00 53.46           C  
ATOM   1071  O   ALA H 142      12.046  18.787  34.237  1.00 55.40           O  
ATOM   1072  N   VAL H 143      10.707  18.318  32.493  1.00 52.94           N  
ATOM   1073  CA  VAL H 143      11.576  17.251  32.113  1.00 46.44           C  
ATOM   1074  CB  VAL H 143      10.886  16.160  31.349  1.00 51.86           C  
ATOM   1075  CG1 VAL H 143      11.948  15.146  30.890  1.00 45.35           C  
ATOM   1076  CG2 VAL H 143       9.788  15.556  32.239  1.00 41.94           C  
ATOM   1077  C   VAL H 143      12.639  17.803  31.228  1.00 49.07           C  
ATOM   1078  O   VAL H 143      12.364  18.309  30.142  1.00 52.33           O  
ATOM   1079  N   ASN H 144      13.899  17.693  31.686  1.00 47.98           N  
ATOM   1080  CA  ASN H 144      15.025  18.181  30.945  1.00 49.93           C  
ATOM   1081  CB  ASN H 144      16.052  18.968  31.785  1.00 52.44           C  
ATOM   1082  CG  ASN H 144      15.484  20.312  32.206  1.00 66.43           C  
ATOM   1083  OD1 ASN H 144      16.230  21.264  32.430  1.00 56.95           O  
ATOM   1084  ND2 ASN H 144      14.134  20.397  32.330  1.00 45.10           N  
ATOM   1085  C   ASN H 144      15.786  16.989  30.466  1.00 47.74           C  
ATOM   1086  O   ASN H 144      15.725  15.917  31.065  1.00 49.22           O  
ATOM   1087  N   TRP H 145      16.513  17.143  29.344  1.00 45.51           N  
ATOM   1088  CA  TRP H 145      17.312  16.053  28.868  1.00 43.50           C  
ATOM   1089  CB  TRP H 145      16.936  15.614  27.443  1.00 42.79           C  
ATOM   1090  CG  TRP H 145      15.555  15.010  27.373  1.00 51.70           C  
ATOM   1091  CD2 TRP H 145      15.279  13.604  27.481  1.00 51.93           C  
ATOM   1092  CD1 TRP H 145      14.348  15.629  27.222  1.00 54.50           C  
ATOM   1093  NE1 TRP H 145      13.336  14.699  27.239  1.00 54.04           N  
ATOM   1094  CE2 TRP H 145      13.895  13.447  27.395  1.00 53.53           C  
ATOM   1095  CE3 TRP H 145      16.109  12.532  27.640  1.00 50.35           C  
ATOM   1096  CZ2 TRP H 145      13.319  12.212  27.471  1.00 56.57           C  
ATOM   1097  CZ3 TRP H 145      15.526  11.287  27.711  1.00 52.95           C  
ATOM   1098  CH2 TRP H 145      14.158  11.130  27.629  1.00 57.99           C  
ATOM   1099  C   TRP H 145      18.740  16.499  28.877  1.00 47.77           C  
ATOM   1100  O   TRP H 145      19.070  17.581  28.391  1.00 48.09           O  
ATOM   1101  N   VAL H 146      19.628  15.667  29.458  1.00 46.99           N  
ATOM   1102  CA  VAL H 146      21.026  15.990  29.539  1.00 47.30           C  
ATOM   1103  CB  VAL H 146      21.498  16.186  30.947  1.00 49.35           C  
ATOM   1104  CG1 VAL H 146      23.009  16.473  30.939  1.00 52.67           C  
ATOM   1105  CG2 VAL H 146      20.648  17.297  31.585  1.00 51.58           C  
ATOM   1106  C   VAL H 146      21.789  14.834  28.965  1.00 49.43           C  
ATOM   1107  O   VAL H 146      21.530  13.679  29.297  1.00 49.77           O  
ATOM   1108  N   ARG H 147      22.781  15.121  28.096  1.00 45.20           N  
ATOM   1109  CA  ARG H 147      23.501  14.047  27.467  1.00 44.12           C  
ATOM   1110  CB  ARG H 147      23.397  14.083  25.931  1.00 47.66           C  
ATOM   1111  CG  ARG H 147      23.999  15.320  25.264  1.00 54.72           C  
ATOM   1112  CD  ARG H 147      25.423  15.151  24.743  1.00 55.43           C  
ATOM   1113  NE  ARG H 147      25.312  15.174  23.257  1.00 58.92           N  
ATOM   1114  CZ  ARG H 147      26.401  15.001  22.456  1.00 66.23           C  
ATOM   1115  NH1 ARG H 147      27.613  14.671  22.992  1.00 70.87           N1+
ATOM   1116  NH2 ARG H 147      26.285  15.171  21.110  1.00 65.18           N  
ATOM   1117  C   ARG H 147      24.929  14.099  27.892  1.00 48.05           C  
ATOM   1118  O   ARG H 147      25.449  15.153  28.256  1.00 51.58           O  
ATOM   1119  N   GLN H 148      25.586  12.920  27.918  1.00 47.14           N  
ATOM   1120  CA  GLN H 148      26.962  12.866  28.307  1.00 52.19           C  
ATOM   1121  CB  GLN H 148      27.146  12.418  29.768  1.00 53.65           C  
ATOM   1122  CG  GLN H 148      28.589  12.473  30.273  1.00 58.51           C  
ATOM   1123  CD  GLN H 148      28.585  12.044  31.734  1.00 58.34           C  
ATOM   1124  OE1 GLN H 148      27.634  11.423  32.207  1.00 58.52           O  
ATOM   1125  NE2 GLN H 148      29.675  12.388  32.471  1.00 56.02           N  
ATOM   1126  C   GLN H 148      27.659  11.880  27.424  1.00 56.91           C  
ATOM   1127  O   GLN H 148      27.396  10.680  27.480  1.00 54.76           O  
ATOM   1128  N   ALA H 149      28.594  12.379  26.594  1.00 61.74           N  
ATOM   1129  CA  ALA H 149      29.353  11.551  25.701  1.00 58.18           C  
ATOM   1130  CB  ALA H 149      30.118  12.346  24.628  1.00 71.81           C  
ATOM   1131  C   ALA H 149      30.354  10.815  26.531  1.00 65.78           C  
ATOM   1132  O   ALA H 149      30.627  11.178  27.675  1.00 69.62           O  
ATOM   1133  N   PRO H 150      30.904   9.764  25.996  1.00 64.74           N  
ATOM   1134  CA  PRO H 150      31.844   8.993  26.748  1.00 67.67           C  
ATOM   1135  CD  PRO H 150      30.299   9.000  24.920  1.00 63.77           C  
ATOM   1136  CB  PRO H 150      32.091   7.715  25.938  1.00 67.80           C  
ATOM   1137  CG  PRO H 150      31.382   7.961  24.586  1.00 66.47           C  
ATOM   1138  C   PRO H 150      33.060   9.799  27.080  1.00 68.76           C  
ATOM   1139  O   PRO H 150      33.671  10.378  26.185  1.00 70.61           O  
ATOM   1140  N   GLY H 151      33.426   9.835  28.373  1.00 64.45           N  
ATOM   1141  CA  GLY H 151      34.596  10.530  28.810  1.00 65.21           C  
ATOM   1142  C   GLY H 151      34.359  12.003  28.724  1.00 68.20           C  
ATOM   1143  O   GLY H 151      35.312  12.779  28.704  1.00 70.78           O  
ATOM   1144  N   GLN H 152      33.085  12.440  28.690  1.00 69.13           N  
ATOM   1145  CA  GLN H 152      32.881  13.850  28.543  1.00 70.76           C  
ATOM   1146  CB  GLN H 152      32.282  14.215  27.176  1.00 72.13           C  
ATOM   1147  CG  GLN H 152      32.611  15.644  26.763  1.00 77.18           C  
ATOM   1148  CD  GLN H 152      34.132  15.764  26.778  1.00 83.53           C  
ATOM   1149  OE1 GLN H 152      34.750  15.858  27.839  1.00 77.11           O  
ATOM   1150  NE2 GLN H 152      34.760  15.755  25.572  1.00 78.76           N  
ATOM   1151  C   GLN H 152      31.967  14.329  29.639  1.00 67.68           C  
ATOM   1152  O   GLN H 152      31.453  13.533  30.424  1.00 65.57           O  
ATOM   1153  N   SER H 153      31.776  15.665  29.727  1.00 63.23           N  
ATOM   1154  CA  SER H 153      30.987  16.281  30.762  1.00 59.82           C  
ATOM   1155  CB  SER H 153      31.408  17.728  31.081  1.00  0.00           C  
ATOM   1156  OG  SER H 153      31.226  18.549  29.936  1.00  0.00           O  
ATOM   1157  C   SER H 153      29.542  16.312  30.375  1.00 60.35           C  
ATOM   1158  O   SER H 153      29.151  15.827  29.316  1.00 61.34           O  
ATOM   1159  N   LEU H 154      28.713  16.875  31.274  1.00 58.38           N  
ATOM   1160  CA  LEU H 154      27.288  16.956  31.110  1.00 50.67           C  
ATOM   1161  CB  LEU H 154      26.568  17.223  32.440  1.00 52.33           C  
ATOM   1162  CG  LEU H 154      26.665  16.065  33.447  1.00 49.86           C  
ATOM   1163  CD1 LEU H 154      25.941  16.419  34.755  1.00 47.67           C  
ATOM   1164  CD2 LEU H 154      26.128  14.760  32.835  1.00 48.06           C  
ATOM   1165  C   LEU H 154      26.931  18.073  30.173  1.00 53.66           C  
ATOM   1166  O   LEU H 154      27.553  19.135  30.181  1.00 56.76           O  
ATOM   1167  N   GLU H 155      25.897  17.846  29.337  1.00 52.10           N  
ATOM   1168  CA  GLU H 155      25.450  18.847  28.413  1.00 51.97           C  
ATOM   1169  CB  GLU H 155      25.886  18.554  26.966  1.00 56.85           C  
ATOM   1170  CG  GLU H 155      25.412  19.577  25.928  1.00 64.75           C  
ATOM   1171  CD  GLU H 155      26.131  19.286  24.616  1.00 71.28           C  
ATOM   1172  OE1 GLU H 155      27.206  18.631  24.674  1.00 75.73           O  
ATOM   1173  OE2 GLU H 155      25.622  19.719  23.551  1.00 73.28           O1-
ATOM   1174  C   GLU H 155      23.948  18.869  28.434  1.00 49.61           C  
ATOM   1175  O   GLU H 155      23.304  17.829  28.328  1.00 47.63           O  
ATOM   1176  N   TYR H 156      23.350  20.072  28.555  1.00 52.08           N  
ATOM   1177  CA  TYR H 156      21.927  20.277  28.611  1.00 51.73           C  
ATOM   1178  CB  TYR H 156      21.664  21.562  29.449  1.00 49.35           C  
ATOM   1179  CG  TYR H 156      20.262  22.048  29.638  1.00 50.16           C  
ATOM   1180  CD1 TYR H 156      19.165  21.216  29.671  1.00 51.44           C  
ATOM   1181  CD2 TYR H 156      20.082  23.389  29.893  1.00 50.37           C  
ATOM   1182  CE1 TYR H 156      17.909  21.743  29.891  1.00  0.00           C  
ATOM   1183  CE2 TYR H 156      18.838  23.919  30.128  1.00 50.30           C  
ATOM   1184  CZ  TYR H 156      17.747  23.088  30.116  1.00  0.00           C  
ATOM   1185  OH  TYR H 156      16.450  23.605  30.350  1.00  0.00           O  
ATOM   1186  C   TYR H 156      21.433  20.404  27.198  1.00 53.85           C  
ATOM   1187  O   TYR H 156      21.989  21.158  26.405  1.00 54.90           O  
ATOM   1188  N   ILE H 157      20.508  19.504  26.805  1.00 49.50           N  
ATOM   1189  CA  ILE H 157      19.871  19.459  25.513  1.00 49.20           C  
ATOM   1190  CB  ILE H 157      19.529  18.046  25.153  1.00 45.97           C  
ATOM   1191  CG1 ILE H 157      20.846  17.254  25.048  1.00  0.00           C  
ATOM   1192  CG2 ILE H 157      18.684  18.050  23.867  1.00  0.00           C  
ATOM   1193  CD1 ILE H 157      20.672  15.742  24.974  1.00  0.00           C  
ATOM   1194  C   ILE H 157      18.663  20.338  25.375  1.00 51.14           C  
ATOM   1195  O   ILE H 157      18.492  21.007  24.356  1.00 53.14           O  
ATOM   1196  N   GLY H 158      17.775  20.330  26.392  1.00 52.41           N  
ATOM   1197  CA  GLY H 158      16.546  21.080  26.318  1.00 49.94           C  
ATOM   1198  C   GLY H 158      15.598  20.556  27.368  1.00 48.55           C  
ATOM   1199  O   GLY H 158      15.934  19.657  28.138  1.00 49.49           O  
ATOM   1200  N   GLN H 159      14.365  21.111  27.415  1.00 49.43           N  
ATOM   1201  CA  GLN H 159      13.434  20.747  28.449  1.00 49.39           C  
ATOM   1202  CB  GLN H 159      13.659  21.590  29.713  1.00 55.87           C  
ATOM   1203  CG  GLN H 159      13.382  23.071  29.435  1.00 67.53           C  
ATOM   1204  CD  GLN H 159      13.649  23.895  30.686  1.00  0.00           C  
ATOM   1205  OE1 GLN H 159      14.024  23.367  31.732  1.00  0.00           O  
ATOM   1206  NE2 GLN H 159      13.474  25.239  30.567  1.00  0.00           N  
ATOM   1207  C   GLN H 159      12.049  21.096  27.994  1.00 50.56           C  
ATOM   1208  O   GLN H 159      11.881  21.815  27.011  1.00 49.46           O  
ATOM   1209  N   ILE H 160      11.017  20.591  28.714  1.00 45.60           N  
ATOM   1210  CA  ILE H 160       9.663  20.907  28.351  1.00 47.86           C  
ATOM   1211  CB  ILE H 160       8.894  19.762  27.766  1.00 42.99           C  
ATOM   1212  CG1 ILE H 160       8.759  18.621  28.782  1.00 55.14           C  
ATOM   1213  CG2 ILE H 160       9.576  19.351  26.455  1.00 47.06           C  
ATOM   1214  CD1 ILE H 160       7.763  17.558  28.331  1.00 56.63           C  
ATOM   1215  C   ILE H 160       8.901  21.403  29.541  1.00 52.01           C  
ATOM   1216  O   ILE H 160       9.159  21.000  30.676  1.00 51.17           O  
ATOM   1217  N   TRP H 161       7.926  22.299  29.262  1.00 50.32           N  
ATOM   1218  CA  TRP H 161       7.065  22.963  30.206  1.00 53.53           C  
ATOM   1219  CB  TRP H 161       7.288  24.488  30.258  1.00 59.00           C  
ATOM   1220  CG  TRP H 161       8.620  24.897  30.838  1.00 70.81           C  
ATOM   1221  CD2 TRP H 161       8.899  24.883  32.245  1.00  0.00           C  
ATOM   1222  CD1 TRP H 161       9.762  25.320  30.221  1.00 47.59           C  
ATOM   1223  NE1 TRP H 161      10.738  25.574  31.159  1.00  0.00           N  
ATOM   1224  CE2 TRP H 161      10.217  25.307  32.409  1.00  0.00           C  
ATOM   1225  CE3 TRP H 161       8.116  24.541  33.310  1.00  0.00           C  
ATOM   1226  CZ2 TRP H 161      10.776  25.395  33.653  1.00  0.00           C  
ATOM   1227  CZ3 TRP H 161       8.680  24.632  34.562  1.00  0.00           C  
ATOM   1228  CH2 TRP H 161       9.984  25.050  34.727  1.00  0.00           C  
ATOM   1229  C   TRP H 161       5.654  22.750  29.736  1.00 55.76           C  
ATOM   1230  O   TRP H 161       5.307  21.648  29.314  1.00 60.35           O  
ATOM   1231  N   ARG H 162       4.765  23.671  30.046  1.00 36.58           N  
ATOM   1232  CA  ARG H 162       3.459  23.348  29.605  1.00 37.72           C  
ATOM   1233  CB  ARG H 162       2.369  24.261  30.215  1.00 42.97           C  
ATOM   1234  CG  ARG H 162       2.202  24.237  31.737  1.00 42.42           C  
ATOM   1235  CD  ARG H 162       1.447  25.461  32.286  1.00 43.19           C  
ATOM   1236  NE  ARG H 162       0.007  25.357  31.907  1.00  0.00           N  
ATOM   1237  CZ  ARG H 162      -0.580  26.321  31.136  1.00  0.00           C  
ATOM   1238  NH1 ARG H 162       0.158  27.369  30.662  1.00  0.00           N1+
ATOM   1239  NH2 ARG H 162      -1.909  26.237  30.834  1.00  0.00           N  
ATOM   1240  C   ARG H 162       3.462  23.733  28.172  1.00 38.88           C  
ATOM   1241  O   ARG H 162       3.451  24.922  27.871  1.00 39.28           O  
ATOM   1242  N   TRP H 163       3.511  22.757  27.251  1.00 38.46           N  
ATOM   1243  CA  TRP H 163       3.364  23.132  25.878  1.00 38.17           C  
ATOM   1244  CB  TRP H 163       2.049  23.923  25.736  1.00  0.00           C  
ATOM   1245  CG  TRP H 163       1.618  24.447  24.392  1.00  0.00           C  
ATOM   1246  CD2 TRP H 163       0.487  25.319  24.277  1.00  0.00           C  
ATOM   1247  CD1 TRP H 163       2.098  24.260  23.128  1.00  0.00           C  
ATOM   1248  NE1 TRP H 163       1.330  24.966  22.232  1.00  0.00           N  
ATOM   1249  CE2 TRP H 163       0.334  25.622  22.929  1.00  0.00           C  
ATOM   1250  CE3 TRP H 163      -0.358  25.819  25.225  1.00  0.00           C  
ATOM   1251  CZ2 TRP H 163      -0.672  26.438  22.502  1.00  0.00           C  
ATOM   1252  CZ3 TRP H 163      -1.368  26.645  24.791  1.00  0.00           C  
ATOM   1253  CH2 TRP H 163      -1.521  26.950  23.455  1.00  0.00           C  
ATOM   1254  C   TRP H 163       4.529  23.980  25.464  1.00 37.61           C  
ATOM   1255  O   TRP H 163       4.486  24.624  24.418  1.00 37.82           O  
ATOM   1256  N   LYS H 164       5.638  24.003  26.225  1.00 56.52           N  
ATOM   1257  CA  LYS H 164       6.613  24.922  25.721  1.00 58.72           C  
ATOM   1258  CB  LYS H 164       6.519  26.329  26.330  1.00 61.09           C  
ATOM   1259  CG  LYS H 164       5.303  27.093  25.809  1.00113.66           C  
ATOM   1260  CD  LYS H 164       5.332  27.299  24.292  1.00  0.00           C  
ATOM   1261  CE  LYS H 164       4.029  27.866  23.722  1.00  0.00           C  
ATOM   1262  NZ  LYS H 164       3.734  29.177  24.338  1.00  0.00           N1+
ATOM   1263  C   LYS H 164       7.950  24.347  26.025  1.00 55.70           C  
ATOM   1264  O   LYS H 164       8.206  23.867  27.129  1.00 53.08           O  
ATOM   1265  N   SER H 165       8.846  24.382  25.024  1.00 48.54           N  
ATOM   1266  CA  SER H 165      10.119  23.771  25.231  1.00 53.26           C  
ATOM   1267  CB  SER H 165      10.357  22.549  24.328  1.00 54.18           C  
ATOM   1268  OG  SER H 165      10.333  22.936  22.962  1.00  0.00           O  
ATOM   1269  C   SER H 165      11.198  24.766  24.948  1.00 53.12           C  
ATOM   1270  O   SER H 165      10.996  25.775  24.271  1.00 57.67           O  
ATOM   1271  N   SER H 166      12.387  24.498  25.520  1.00 48.52           N  
ATOM   1272  CA  SER H 166      13.548  25.304  25.306  1.00 52.15           C  
ATOM   1273  CB  SER H 166      14.061  25.968  26.599  1.00 56.70           C  
ATOM   1274  OG  SER H 166      15.217  26.747  26.328  1.00  0.00           O  
ATOM   1275  C   SER H 166      14.599  24.351  24.840  1.00 54.07           C  
ATOM   1276  O   SER H 166      14.663  23.213  25.303  1.00 57.72           O  
ATOM   1277  N   ALA H 167      15.450  24.788  23.895  1.00 51.09           N  
ATOM   1278  CA  ALA H 167      16.429  23.879  23.380  1.00 50.74           C  
ATOM   1279  CB  ALA H 167      16.191  23.483  21.914  1.00 51.91           C  
ATOM   1280  C   ALA H 167      17.756  24.549  23.447  1.00 51.66           C  
ATOM   1281  O   ALA H 167      17.842  25.760  23.632  1.00 52.62           O  
ATOM   1282  N   SER H 168      18.840  23.757  23.382  1.00 51.97           N  
ATOM   1283  CA  SER H 168      20.140  24.349  23.327  1.00 58.46           C  
ATOM   1284  CB  SER H 168      21.245  23.429  23.853  1.00 60.65           C  
ATOM   1285  OG  SER H 168      21.054  23.250  25.246  1.00  0.00           O  
ATOM   1286  C   SER H 168      20.390  24.653  21.888  1.00 64.80           C  
ATOM   1287  O   SER H 168      19.837  23.996  21.007  1.00 67.45           O  
ATOM   1288  N   HIS H 169      21.244  25.653  21.605  1.00 68.29           N  
ATOM   1289  CA  HIS H 169      21.402  26.069  20.243  1.00 72.27           C  
ATOM   1290  ND1 HIS H 169      24.437  27.022  18.976  1.00  0.00           N  
ATOM   1291  CG  HIS H 169      23.670  27.333  20.076  1.00 83.48           C  
ATOM   1292  CB  HIS H 169      22.171  27.394  20.049  1.00 77.07           C  
ATOM   1293  NE2 HIS H 169      25.853  27.486  20.626  1.00 81.44           N  
ATOM   1294  CD2 HIS H 169      24.549  27.611  21.077  1.00  0.00           C  
ATOM   1295  CE1 HIS H 169      25.735  27.131  19.361  1.00  0.00           C  
ATOM   1296  C   HIS H 169      22.022  24.980  19.421  1.00 71.44           C  
ATOM   1297  O   HIS H 169      21.669  24.805  18.257  1.00 73.66           O  
ATOM   1298  N   HIS H 170      22.955  24.199  19.992  1.00 68.50           N  
ATOM   1299  CA  HIS H 170      23.579  23.201  19.168  1.00 68.96           C  
ATOM   1300  ND1 HIS H 170      26.650  22.287  18.163  1.00  0.00           N  
ATOM   1301  CG  HIS H 170      26.076  22.860  19.275  1.00 79.25           C  
ATOM   1302  CB  HIS H 170      24.741  22.427  19.816  1.00 71.82           C  
ATOM   1303  NE2 HIS H 170      28.059  23.854  18.861  1.00  0.00           N  
ATOM   1304  CD2 HIS H 170      26.952  23.819  19.690  1.00  0.00           C  
ATOM   1305  CE1 HIS H 170      27.835  22.918  17.958  1.00  0.00           C  
ATOM   1306  C   HIS H 170      22.594  22.205  18.644  1.00 69.59           C  
ATOM   1307  O   HIS H 170      22.723  21.760  17.505  1.00 71.10           O  
ATOM   1308  N   PHE H 171      21.621  21.793  19.467  1.00 69.05           N  
ATOM   1309  CA  PHE H 171      20.649  20.805  19.096  1.00 67.82           C  
ATOM   1310  CB  PHE H 171      20.055  20.081  20.314  1.00 64.15           C  
ATOM   1311  CG  PHE H 171      21.222  19.353  20.885  1.00 66.79           C  
ATOM   1312  CD1 PHE H 171      21.718  18.240  20.251  1.00 66.07           C  
ATOM   1313  CD2 PHE H 171      21.820  19.779  22.050  1.00 64.91           C  
ATOM   1314  CE1 PHE H 171      22.798  17.555  20.754  1.00 64.88           C  
ATOM   1315  CE2 PHE H 171      22.899  19.097  22.560  1.00 64.68           C  
ATOM   1316  CZ  PHE H 171      23.389  17.986  21.920  1.00 65.74           C  
ATOM   1317  C   PHE H 171      19.547  21.319  18.226  1.00 69.69           C  
ATOM   1318  O   PHE H 171      18.901  20.525  17.541  1.00 69.45           O  
ATOM   1319  N   ARG H 172      19.263  22.638  18.273  1.00 69.62           N  
ATOM   1320  CA  ARG H 172      18.125  23.191  17.595  1.00 70.21           C  
ATOM   1321  CB  ARG H 172      18.053  24.738  17.666  1.00 72.89           C  
ATOM   1322  CG  ARG H 172      17.848  25.251  19.103  1.00 77.40           C  
ATOM   1323  CD  ARG H 172      17.130  26.609  19.240  1.00 80.28           C  
ATOM   1324  NE  ARG H 172      18.093  27.759  19.347  1.00112.76           N  
ATOM   1325  CZ  ARG H 172      18.439  28.231  20.587  1.00124.23           C  
ATOM   1326  NH1 ARG H 172      18.139  27.490  21.681  1.00135.19           N1+
ATOM   1327  NH2 ARG H 172      19.041  29.445  20.784  1.00120.04           N  
ATOM   1328  C   ARG H 172      18.080  22.737  16.171  1.00 71.34           C  
ATOM   1329  O   ARG H 172      19.063  22.781  15.434  1.00 70.95           O  
ATOM   1330  N   GLY H 173      16.890  22.233  15.783  1.00 72.27           N  
ATOM   1331  CA  GLY H 173      16.605  21.770  14.458  1.00 74.51           C  
ATOM   1332  C   GLY H 173      16.547  20.271  14.455  1.00 76.57           C  
ATOM   1333  O   GLY H 173      15.626  19.691  13.884  1.00 82.58           O  
ATOM   1334  N   ARG H 174      17.567  19.595  15.019  1.00 72.58           N  
ATOM   1335  CA  ARG H 174      17.519  18.162  15.035  1.00 73.38           C  
ATOM   1336  CB  ARG H 174      18.836  17.420  14.781  1.00 71.59           C  
ATOM   1337  CG  ARG H 174      20.023  17.673  15.693  1.00 73.79           C  
ATOM   1338  CD  ARG H 174      21.076  16.607  15.407  1.00 77.18           C  
ATOM   1339  NE  ARG H 174      22.384  17.063  15.936  1.00 79.77           N  
ATOM   1340  CZ  ARG H 174      23.482  16.910  15.140  1.00 82.91           C  
ATOM   1341  NH1 ARG H 174      23.347  16.418  13.875  1.00 83.84           N1+
ATOM   1342  NH2 ARG H 174      24.718  17.244  15.613  1.00 82.74           N  
ATOM   1343  C   ARG H 174      16.759  17.543  16.170  1.00 73.18           C  
ATOM   1344  O   ARG H 174      16.306  16.404  16.044  1.00 72.86           O  
ATOM   1345  N   VAL H 175      16.625  18.237  17.318  1.00 70.19           N  
ATOM   1346  CA  VAL H 175      16.031  17.605  18.463  1.00 64.53           C  
ATOM   1347  CB  VAL H 175      16.827  17.866  19.708  1.00 63.02           C  
ATOM   1348  CG1 VAL H 175      16.501  19.277  20.225  1.00 63.05           C  
ATOM   1349  CG2 VAL H 175      16.585  16.733  20.707  1.00 58.65           C  
ATOM   1350  C   VAL H 175      14.644  18.132  18.680  1.00 62.09           C  
ATOM   1351  O   VAL H 175      14.366  19.312  18.470  1.00 66.20           O  
ATOM   1352  N   LEU H 176      13.721  17.235  19.081  1.00 58.86           N  
ATOM   1353  CA  LEU H 176      12.366  17.611  19.358  1.00 61.11           C  
ATOM   1354  CB  LEU H 176      11.383  17.075  18.304  1.00 63.94           C  
ATOM   1355  CG  LEU H 176       9.907  17.423  18.570  1.00  0.00           C  
ATOM   1356  CD1 LEU H 176       9.667  18.940  18.546  1.00  0.00           C  
ATOM   1357  CD2 LEU H 176       8.984  16.657  17.607  1.00  0.00           C  
ATOM   1358  C   LEU H 176      12.004  16.982  20.665  1.00 60.10           C  
ATOM   1359  O   LEU H 176      12.171  15.776  20.833  1.00 59.54           O  
ATOM   1360  N   ILE H 177      11.498  17.776  21.632  1.00 58.43           N  
ATOM   1361  CA  ILE H 177      11.129  17.208  22.899  1.00 53.18           C  
ATOM   1362  CB  ILE H 177      11.784  17.864  24.081  1.00 54.19           C  
ATOM   1363  CG1 ILE H 177      13.314  17.779  23.970  1.00 54.11           C  
ATOM   1364  CG2 ILE H 177      11.239  17.186  25.350  1.00 51.76           C  
ATOM   1365  CD1 ILE H 177      14.048  18.646  24.991  1.00 58.53           C  
ATOM   1366  C   ILE H 177       9.658  17.401  23.059  1.00 58.49           C  
ATOM   1367  O   ILE H 177       9.147  18.508  22.895  1.00 57.79           O  
ATOM   1368  N   SER H 178       8.934  16.312  23.383  1.00 57.61           N  
ATOM   1369  CA  SER H 178       7.515  16.422  23.527  1.00 58.26           C  
ATOM   1370  CB  SER H 178       6.726  15.739  22.398  1.00 62.98           C  
ATOM   1371  OG  SER H 178       6.995  16.375  21.158  1.00  0.00           O  
ATOM   1372  C   SER H 178       7.119  15.740  24.791  1.00 57.85           C  
ATOM   1373  O   SER H 178       7.869  14.948  25.358  1.00 58.92           O  
ATOM   1374  N   ALA H 179       5.916  16.074  25.286  1.00 55.97           N  
ATOM   1375  CA  ALA H 179       5.410  15.423  26.452  1.00 53.61           C  
ATOM   1376  CB  ALA H 179       5.159  16.369  27.636  1.00 51.27           C  
ATOM   1377  C   ALA H 179       4.084  14.893  26.054  1.00 62.61           C  
ATOM   1378  O   ALA H 179       3.333  15.538  25.324  1.00 65.32           O  
ATOM   1379  N   VAL H 180       3.745  13.685  26.516  1.00 64.91           N  
ATOM   1380  CA  VAL H 180       2.459  13.248  26.109  1.00 70.94           C  
ATOM   1381  CB  VAL H 180       2.294  11.760  26.181  1.00 74.82           C  
ATOM   1382  CG1 VAL H 180       3.237  11.131  25.142  1.00  0.00           C  
ATOM   1383  CG2 VAL H 180       2.565  11.280  27.615  1.00  0.00           C  
ATOM   1384  C   VAL H 180       1.495  13.945  27.004  1.00 72.27           C  
ATOM   1385  O   VAL H 180       1.466  13.711  28.214  1.00 75.54           O  
ATOM   1386  N   ASP H 181       0.736  14.886  26.398  1.00  0.00           N  
ATOM   1387  CA  ASP H 181      -0.277  15.658  27.057  1.00  0.00           C  
ATOM   1388  CB  ASP H 181       0.003  17.170  27.058  1.00  0.00           C  
ATOM   1389  CG  ASP H 181       1.096  17.452  28.079  1.00  0.00           C  
ATOM   1390  OD1 ASP H 181       1.118  16.753  29.128  1.00  0.00           O  
ATOM   1391  OD2 ASP H 181       1.920  18.369  27.824  1.00  0.00           O1-
ATOM   1392  C   ASP H 181      -1.532  15.447  26.273  1.00  0.00           C  
ATOM   1393  O   ASP H 181      -2.466  16.246  26.342  1.00  0.00           O  
ATOM   1394  N   LEU H 182      -1.580  14.336  25.515  1.00  0.00           N  
ATOM   1395  CA  LEU H 182      -2.710  14.017  24.694  1.00  0.00           C  
ATOM   1396  CB  LEU H 182      -2.397  14.013  23.187  1.00  0.00           C  
ATOM   1397  CG  LEU H 182      -2.037  15.401  22.623  1.00  0.00           C  
ATOM   1398  CD1 LEU H 182      -3.235  16.362  22.700  1.00  0.00           C  
ATOM   1399  CD2 LEU H 182      -0.771  15.966  23.284  1.00  0.00           C  
ATOM   1400  C   LEU H 182      -3.130  12.635  25.059  1.00  0.00           C  
ATOM   1401  O   LEU H 182      -3.070  12.238  26.221  1.00  0.00           O  
ATOM   1402  N   THR H 183      -3.597  11.866  24.062  1.00  0.00           N  
ATOM   1403  CA  THR H 183      -3.978  10.514  24.335  1.00  0.00           C  
ATOM   1404  CB  THR H 183      -4.470   9.785  23.115  1.00  0.00           C  
ATOM   1405  OG1 THR H 183      -4.943   8.495  23.473  1.00  0.00           O  
ATOM   1406  CG2 THR H 183      -3.330   9.675  22.088  1.00  0.00           C  
ATOM   1407  C   THR H 183      -2.744   9.842  24.835  1.00  0.00           C  
ATOM   1408  O   THR H 183      -2.791   9.022  25.750  1.00  0.00           O  
ATOM   1409  N   GLY H 184      -1.591  10.209  24.249  1.00  0.00           N  
ATOM   1410  CA  GLY H 184      -0.321   9.672  24.635  1.00  0.00           C  
ATOM   1411  C   GLY H 184      -0.087  10.049  26.063  1.00  0.00           C  
ATOM   1412  O   GLY H 184       0.547   9.314  26.816  1.00  0.00           O  
ATOM   1413  N   SER H 185      -0.596  11.231  26.467  1.00 71.66           N  
ATOM   1414  CA  SER H 185      -0.420  11.764  27.789  1.00 74.53           C  
ATOM   1415  CB  SER H 185      -1.195  13.059  28.037  1.00 76.12           C  
ATOM   1416  OG  SER H 185      -0.967  13.517  29.361  1.00  0.00           O  
ATOM   1417  C   SER H 185      -0.991  10.810  28.775  1.00 78.22           C  
ATOM   1418  O   SER H 185      -0.758  10.965  29.974  1.00 78.86           O  
ATOM   1419  N   SER H 186      -1.774   9.827  28.298  1.00 80.15           N  
ATOM   1420  CA  SER H 186      -2.339   8.882  29.206  1.00 82.30           C  
ATOM   1421  CB  SER H 186      -3.169   7.784  28.513  1.00 84.98           C  
ATOM   1422  OG  SER H 186      -4.269   8.361  27.828  1.00 88.59           O  
ATOM   1423  C   SER H 186      -1.188   8.274  29.937  1.00 81.24           C  
ATOM   1424  O   SER H 186      -1.232   8.217  31.164  1.00 81.51           O  
ATOM   1425  N   PRO H 187      -0.152   7.810  29.281  1.00 79.06           N  
ATOM   1426  CA  PRO H 187       0.961   7.412  30.084  1.00 76.75           C  
ATOM   1427  CD  PRO H 187      -0.299   6.949  28.115  1.00  0.00           C  
ATOM   1428  CB  PRO H 187       1.778   6.429  29.251  1.00 77.76           C  
ATOM   1429  CG  PRO H 187       0.742   5.830  28.288  1.00  0.00           C  
ATOM   1430  C   PRO H 187       1.710   8.650  30.436  1.00 74.34           C  
ATOM   1431  O   PRO H 187       2.069   9.372  29.513  1.00 72.13           O  
ATOM   1432  N   PRO H 188       2.018   8.955  31.648  1.00 74.44           N  
ATOM   1433  CA  PRO H 188       2.783  10.152  31.832  1.00 69.52           C  
ATOM   1434  CD  PRO H 188       1.146   8.671  32.774  1.00  0.00           C  
ATOM   1435  CB  PRO H 188       2.787  10.386  33.330  1.00 71.13           C  
ATOM   1436  CG  PRO H 188       1.443   9.786  33.792  1.00120.39           C  
ATOM   1437  C   PRO H 188       4.132   9.926  31.240  1.00 66.94           C  
ATOM   1438  O   PRO H 188       4.940   9.260  31.883  1.00 63.16           O  
ATOM   1439  N   ILE H 189       4.427  10.505  30.060  1.00 67.33           N  
ATOM   1440  CA  ILE H 189       5.710  10.227  29.485  1.00 65.14           C  
ATOM   1441  CB  ILE H 189       5.701   9.064  28.537  1.00 69.16           C  
ATOM   1442  CG1 ILE H 189       7.139   8.641  28.197  1.00  0.00           C  
ATOM   1443  CG2 ILE H 189       4.864   9.455  27.307  1.00 69.43           C  
ATOM   1444  CD1 ILE H 189       7.225   7.293  27.481  1.00  0.00           C  
ATOM   1445  C   ILE H 189       6.185  11.413  28.711  1.00 61.85           C  
ATOM   1446  O   ILE H 189       5.395  12.115  28.083  1.00 64.05           O  
ATOM   1447  N   SER H 190       7.513  11.646  28.731  1.00 57.62           N  
ATOM   1448  CA  SER H 190       8.115  12.712  27.985  1.00 54.94           C  
ATOM   1449  CB  SER H 190       8.961  13.660  28.852  1.00 47.34           C  
ATOM   1450  OG  SER H 190      10.045  12.949  29.432  1.00  0.00           O  
ATOM   1451  C   SER H 190       9.039  12.060  27.001  1.00 58.35           C  
ATOM   1452  O   SER H 190       9.586  10.994  27.278  1.00 62.54           O  
ATOM   1453  N   SER H 191       9.238  12.677  25.815  1.00 53.42           N  
ATOM   1454  CA  SER H 191      10.051  12.038  24.820  1.00 56.10           C  
ATOM   1455  CB  SER H 191       9.240  11.528  23.613  1.00 54.33           C  
ATOM   1456  OG  SER H 191       8.321  10.529  24.030  1.00  0.00           O  
ATOM   1457  C   SER H 191      11.064  13.002  24.282  1.00 55.29           C  
ATOM   1458  O   SER H 191      10.887  14.218  24.330  1.00 54.71           O  
ATOM   1459  N   LEU H 192      12.186  12.450  23.777  1.00 53.72           N  
ATOM   1460  CA  LEU H 192      13.231  13.232  23.180  1.00 54.03           C  
ATOM   1461  CB  LEU H 192      14.486  13.293  24.061  1.00 53.53           C  
ATOM   1462  CG  LEU H 192      15.672  13.989  23.382  1.00 58.37           C  
ATOM   1463  CD1 LEU H 192      15.326  15.441  23.034  1.00 99.44           C  
ATOM   1464  CD2 LEU H 192      16.950  13.856  24.225  1.00 94.64           C  
ATOM   1465  C   LEU H 192      13.626  12.546  21.913  1.00 60.21           C  
ATOM   1466  O   LEU H 192      14.116  11.420  21.941  1.00 59.20           O  
ATOM   1467  N   GLU H 193      13.444  13.211  20.755  1.00 64.05           N  
ATOM   1468  CA  GLU H 193      13.801  12.565  19.525  1.00 66.13           C  
ATOM   1469  CB  GLU H 193      12.657  12.524  18.496  1.00 68.64           C  
ATOM   1470  CG  GLU H 193      12.978  11.675  17.264  1.00 74.11           C  
ATOM   1471  CD  GLU H 193      11.718  11.579  16.417  1.00 83.75           C  
ATOM   1472  OE1 GLU H 193      10.697  12.209  16.801  1.00 89.07           O  
ATOM   1473  OE2 GLU H 193      11.759  10.872  15.375  1.00 85.59           O1-
ATOM   1474  C   GLU H 193      14.948  13.307  18.912  1.00 65.71           C  
ATOM   1475  O   GLU H 193      14.931  14.532  18.812  1.00 66.54           O  
ATOM   1476  N   ILE H 194      15.995  12.563  18.500  1.00 66.98           N  
ATOM   1477  CA  ILE H 194      17.129  13.164  17.861  1.00 68.82           C  
ATOM   1478  CB  ILE H 194      18.428  12.951  18.585  1.00 63.82           C  
ATOM   1479  CG1 ILE H 194      19.552  13.734  17.884  1.00  0.00           C  
ATOM   1480  CG2 ILE H 194      18.688  11.438  18.689  1.00  0.00           C  
ATOM   1481  CD1 ILE H 194      19.366  15.250  17.933  1.00 68.16           C  
ATOM   1482  C   ILE H 194      17.254  12.550  16.504  1.00 72.73           C  
ATOM   1483  O   ILE H 194      17.238  11.328  16.360  1.00 72.06           O  
ATOM   1484  N   LYS H 195      17.383  13.394  15.460  1.00 74.56           N  
ATOM   1485  CA  LYS H 195      17.435  12.868  14.128  1.00 75.11           C  
ATOM   1486  CB  LYS H 195      16.396  13.496  13.183  1.00 77.33           C  
ATOM   1487  CG  LYS H 195      14.952  13.177  13.579  1.00  0.00           C  
ATOM   1488  CD  LYS H 195      13.906  14.028  12.855  1.00  0.00           C  
ATOM   1489  CE  LYS H 195      12.467  13.676  13.240  1.00  0.00           C  
ATOM   1490  NZ  LYS H 195      11.515  14.544  12.512  1.00  0.00           N1+
ATOM   1491  C   LYS H 195      18.786  13.123  13.540  1.00 75.08           C  
ATOM   1492  O   LYS H 195      19.622  13.811  14.125  1.00 74.62           O  
ATOM   1493  N   ASN H 196      19.022  12.548  12.341  1.00 77.51           N  
ATOM   1494  CA  ASN H 196      20.263  12.698  11.636  1.00 79.38           C  
ATOM   1495  CB  ASN H 196      20.492  14.129  11.121  1.00 81.25           C  
ATOM   1496  CG  ASN H 196      19.445  14.387  10.046  1.00  0.00           C  
ATOM   1497  OD1 ASN H 196      18.248  14.427  10.327  1.00  0.00           O  
ATOM   1498  ND2 ASN H 196      19.905  14.566   8.779  1.00  0.00           N  
ATOM   1499  C   ASN H 196      21.391  12.327  12.543  1.00 76.69           C  
ATOM   1500  O   ASN H 196      22.341  13.086  12.720  1.00 76.30           O  
ATOM   1501  N   LEU H 197      21.317  11.120  13.126  1.00 74.99           N  
ATOM   1502  CA  LEU H 197      22.318  10.666  14.046  1.00 74.43           C  
ATOM   1503  CB  LEU H 197      21.982   9.315  14.698  1.00 72.28           C  
ATOM   1504  CG  LEU H 197      20.766   9.368  15.634  1.00 68.64           C  
ATOM   1505  CD1 LEU H 197      20.479   7.988  16.250  1.00 65.84           C  
ATOM   1506  CD2 LEU H 197      20.939  10.463  16.697  1.00 64.33           C  
ATOM   1507  C   LEU H 197      23.628  10.494  13.350  1.00 77.90           C  
ATOM   1508  O   LEU H 197      23.697  10.070  12.198  1.00 80.30           O  
ATOM   1509  N   THR H 198      24.717  10.842  14.064  1.00 78.96           N  
ATOM   1510  CA  THR H 198      26.050  10.687  13.557  1.00 80.86           C  
ATOM   1511  CB  THR H 198      26.720  11.982  13.205  1.00 86.29           C  
ATOM   1512  OG1 THR H 198      28.009  11.733  12.665  1.00  0.00           O  
ATOM   1513  CG2 THR H 198      26.821  12.853  14.463  1.00  0.00           C  
ATOM   1514  C   THR H 198      26.843  10.016  14.632  1.00 78.92           C  
ATOM   1515  O   THR H 198      26.351   9.814  15.739  1.00 78.09           O  
ATOM   1516  N   SER H 199      28.101   9.653  14.329  1.00 79.43           N  
ATOM   1517  CA  SER H 199      28.914   8.911  15.250  1.00 80.64           C  
ATOM   1518  CB  SER H 199      30.273   8.516  14.653  1.00 84.10           C  
ATOM   1519  OG  SER H 199      31.028   7.786  15.606  1.00 85.19           O  
ATOM   1520  C   SER H 199      29.181   9.717  16.489  1.00 78.92           C  
ATOM   1521  O   SER H 199      29.333   9.154  17.572  1.00 78.63           O  
ATOM   1522  N   ASP H 200      29.244  11.058  16.376  1.00 78.44           N  
ATOM   1523  CA  ASP H 200      29.578  11.869  17.515  1.00 81.33           C  
ATOM   1524  CB  ASP H 200      29.945  13.338  17.184  1.00 89.29           C  
ATOM   1525  CG  ASP H 200      28.780  14.180  16.665  1.00 99.16           C  
ATOM   1526  OD1 ASP H 200      27.596  13.825  16.903  1.00  0.00           O  
ATOM   1527  OD2 ASP H 200      29.074  15.225  16.025  1.00  0.00           O1-
ATOM   1528  C   ASP H 200      28.488  11.829  18.544  1.00 77.61           C  
ATOM   1529  O   ASP H 200      28.731  12.088  19.721  1.00 77.49           O  
ATOM   1530  N   ASP H 201      27.253  11.528  18.110  1.00 74.50           N  
ATOM   1531  CA  ASP H 201      26.073  11.537  18.928  1.00 71.44           C  
ATOM   1532  CB  ASP H 201      24.781  11.481  18.099  1.00 74.11           C  
ATOM   1533  CG  ASP H 201      24.654  12.847  17.429  1.00 79.86           C  
ATOM   1534  OD1 ASP H 201      25.206  13.831  17.991  1.00 83.47           O  
ATOM   1535  OD2 ASP H 201      24.014  12.925  16.347  1.00 79.99           O1-
ATOM   1536  C   ASP H 201      26.077  10.451  19.969  1.00 69.22           C  
ATOM   1537  O   ASP H 201      25.281  10.516  20.903  1.00 65.55           O  
ATOM   1538  N   THR H 202      26.915   9.400  19.827  1.00 67.91           N  
ATOM   1539  CA  THR H 202      26.907   8.351  20.818  1.00 66.21           C  
ATOM   1540  CB  THR H 202      27.968   7.303  20.641  1.00 65.76           C  
ATOM   1541  OG1 THR H 202      29.259   7.891  20.669  1.00 64.62           O  
ATOM   1542  CG2 THR H 202      27.745   6.581  19.313  1.00 62.78           C  
ATOM   1543  C   THR H 202      27.120   8.941  22.174  1.00 63.32           C  
ATOM   1544  O   THR H 202      28.093   9.654  22.416  1.00 61.04           O  
ATOM   1545  N   ALA H 203      26.176   8.662  23.097  1.00 60.56           N  
ATOM   1546  CA  ALA H 203      26.289   9.182  24.428  1.00 59.91           C  
ATOM   1547  CB  ALA H 203      26.188  10.716  24.499  1.00 58.43           C  
ATOM   1548  C   ALA H 203      25.163   8.628  25.242  1.00 55.45           C  
ATOM   1549  O   ALA H 203      24.292   7.926  24.732  1.00 52.78           O  
ATOM   1550  N   VAL H 204      25.179   8.917  26.558  1.00 53.06           N  
ATOM   1551  CA  VAL H 204      24.131   8.479  27.434  1.00 52.42           C  
ATOM   1552  CB  VAL H 204      24.627   8.095  28.797  1.00 50.72           C  
ATOM   1553  CG1 VAL H 204      23.427   7.680  29.664  1.00 49.50           C  
ATOM   1554  CG2 VAL H 204      25.698   7.001  28.644  1.00 55.03           C  
ATOM   1555  C   VAL H 204      23.211   9.649  27.601  1.00 54.99           C  
ATOM   1556  O   VAL H 204      23.664  10.769  27.827  1.00 57.93           O  
ATOM   1557  N   TYR H 205      21.882   9.425  27.491  1.00 50.54           N  
ATOM   1558  CA  TYR H 205      20.969  10.526  27.606  1.00 50.78           C  
ATOM   1559  CB  TYR H 205      20.001  10.645  26.412  1.00 51.44           C  
ATOM   1560  CG  TYR H 205      20.805  11.023  25.209  1.00 54.68           C  
ATOM   1561  CD1 TYR H 205      21.448  10.071  24.450  1.00 54.31           C  
ATOM   1562  CD2 TYR H 205      20.917  12.343  24.836  1.00 57.32           C  
ATOM   1563  CE1 TYR H 205      22.186  10.429  23.343  1.00 57.17           C  
ATOM   1564  CE2 TYR H 205      21.652  12.709  23.732  1.00 54.47           C  
ATOM   1565  CZ  TYR H 205      22.291  11.752  22.983  1.00 54.29           C  
ATOM   1566  OH  TYR H 205      23.047  12.127  21.851  1.00 62.91           O  
ATOM   1567  C   TYR H 205      20.163  10.364  28.860  1.00 55.97           C  
ATOM   1568  O   TYR H 205      19.502   9.346  29.070  1.00 59.86           O  
ATOM   1569  N   PHE H 206      20.199  11.394  29.732  1.00 50.35           N  
ATOM   1570  CA  PHE H 206      19.511  11.329  30.992  1.00 50.14           C  
ATOM   1571  CB  PHE H 206      20.338  11.841  32.190  1.00 49.23           C  
ATOM   1572  CG  PHE H 206      21.608  11.074  32.360  1.00 50.35           C  
ATOM   1573  CD1 PHE H 206      22.752  11.480  31.714  1.00 52.92           C  
ATOM   1574  CD2 PHE H 206      21.669   9.968  33.174  1.00 49.52           C  
ATOM   1575  CE1 PHE H 206      23.932  10.790  31.869  1.00 56.14           C  
ATOM   1576  CE2 PHE H 206      22.847   9.274  33.332  1.00 58.83           C  
ATOM   1577  CZ  PHE H 206      23.981   9.682  32.677  1.00 59.44           C  
ATOM   1578  C   PHE H 206      18.351  12.274  30.932  1.00 54.08           C  
ATOM   1579  O   PHE H 206      18.420  13.317  30.286  1.00 55.10           O  
ATOM   1580  N   CYS H 207      17.232  11.911  31.592  1.00 51.05           N  
ATOM   1581  CA  CYS H 207      16.140  12.832  31.736  1.00 50.08           C  
ATOM   1582  CB  CYS H 207      14.743  12.239  31.422  1.00 48.29           C  
ATOM   1583  SG  CYS H 207      14.314  10.751  32.380  1.00 67.89           S  
ATOM   1584  C   CYS H 207      16.201  13.242  33.168  1.00 52.15           C  
ATOM   1585  O   CYS H 207      16.526  12.433  34.036  1.00 55.16           O  
ATOM   1586  N   THR H 208      15.941  14.529  33.459  1.00 43.89           N  
ATOM   1587  CA  THR H 208      16.079  14.956  34.818  1.00 42.55           C  
ATOM   1588  CB  THR H 208      17.422  15.590  35.004  1.00 46.17           C  
ATOM   1589  OG1 THR H 208      18.412  14.745  34.438  1.00  0.00           O  
ATOM   1590  CG2 THR H 208      17.729  15.715  36.498  1.00  0.00           C  
ATOM   1591  C   THR H 208      15.013  15.983  35.034  1.00 47.04           C  
ATOM   1592  O   THR H 208      14.597  16.638  34.080  1.00 48.23           O  
ATOM   1593  N   THR H 209      14.515  16.123  36.283  1.00 46.18           N  
ATOM   1594  CA  THR H 209      13.497  17.099  36.549  1.00 46.16           C  
ATOM   1595  CB  THR H 209      12.108  16.557  36.361  1.00 49.01           C  
ATOM   1596  OG1 THR H 209      11.873  15.476  37.253  1.00  0.00           O  
ATOM   1597  CG2 THR H 209      11.960  16.082  34.904  1.00  0.00           C  
ATOM   1598  C   THR H 209      13.611  17.560  37.974  1.00 50.56           C  
ATOM   1599  O   THR H 209      14.161  16.867  38.830  1.00 55.52           O  
ATOM   1600  N   THR H 210      13.080  18.766  38.264  1.00 48.46           N  
ATOM   1601  CA  THR H 210      13.082  19.265  39.608  1.00 57.59           C  
ATOM   1602  CB  THR H 210      12.670  20.690  39.681  1.00 49.95           C  
ATOM   1603  OG1 THR H 210      13.490  21.425  38.800  1.00  0.00           O  
ATOM   1604  CG2 THR H 210      12.841  21.200  41.125  1.00  0.00           C  
ATOM   1605  C   THR H 210      12.010  18.492  40.291  1.00 60.94           C  
ATOM   1606  O   THR H 210      11.171  17.881  39.633  1.00 66.58           O  
ATOM   1607  N   SER H 211      11.807  18.783  41.575  1.00 47.62           N  
ATOM   1608  CA  SER H 211      10.428  18.914  42.002  1.00 46.03           C  
ATOM   1609  CB  SER H 211      10.139  18.241  43.358  1.00 35.38           C  
ATOM   1610  OG  SER H 211      10.898  18.843  44.398  1.00 30.06           O  
ATOM   1611  C   SER H 211      10.254  20.440  42.169  1.00 50.99           C  
ATOM   1612  O   SER H 211      10.903  21.022  43.030  1.00 53.63           O  
ATOM   1613  N   THR H 212       9.407  21.168  41.384  1.00 50.56           N  
ATOM   1614  CA  THR H 212       9.444  22.637  41.296  1.00 51.85           C  
ATOM   1615  CB  THR H 212       8.626  23.146  40.147  1.00 53.77           C  
ATOM   1616  OG1 THR H 212       9.071  22.555  38.934  1.00 94.82           O  
ATOM   1617  CG2 THR H 212       8.786  24.669  40.065  1.00 92.93           C  
ATOM   1618  C   THR H 212       9.004  23.394  42.541  1.00 54.26           C  
ATOM   1619  O   THR H 212       8.160  22.926  43.299  1.00 55.41           O  
ATOM   1620  N   TYR H 213       9.584  24.607  42.791  1.00 52.93           N  
ATOM   1621  CA  TYR H 213       9.224  25.400  43.957  1.00 52.53           C  
ATOM   1622  CB  TYR H 213      10.099  25.006  45.172  1.00 52.43           C  
ATOM   1623  CG  TYR H 213       9.813  25.791  46.411  1.00 54.21           C  
ATOM   1624  CD1 TYR H 213       8.603  25.714  47.069  1.00 51.44           C  
ATOM   1625  CD2 TYR H 213      10.810  26.566  46.954  1.00 49.31           C  
ATOM   1626  CE1 TYR H 213       8.382  26.439  48.220  1.00 54.77           C  
ATOM   1627  CE2 TYR H 213      10.596  27.289  48.104  1.00 55.97           C  
ATOM   1628  CZ  TYR H 213       9.379  27.233  48.737  1.00 58.75           C  
ATOM   1629  OH  TYR H 213       9.155  27.976  49.917  1.00 60.75           O  
ATOM   1630  C   TYR H 213       9.327  26.893  43.668  1.00 56.38           C  
ATOM   1631  O   TYR H 213      10.124  27.307  42.831  1.00 57.48           O  
ATOM   1632  N   ASP H 214       8.505  27.748  44.345  1.00 52.41           N  
ATOM   1633  CA  ASP H 214       8.536  29.188  44.142  1.00 54.45           C  
ATOM   1634  CB  ASP H 214       7.414  29.715  43.223  1.00 55.64           C  
ATOM   1635  CG  ASP H 214       7.690  29.337  41.773  1.00 56.87           C  
ATOM   1636  OD1 ASP H 214       8.864  29.018  41.449  1.00  0.00           O  
ATOM   1637  OD2 ASP H 214       6.725  29.373  40.965  1.00  0.00           O1-
ATOM   1638  C   ASP H 214       8.332  29.885  45.462  1.00 58.21           C  
ATOM   1639  O   ASP H 214       7.282  29.746  46.090  1.00 59.19           O  
ATOM   1640  N   LYS H 215       9.314  30.697  45.912  1.00 60.79           N  
ATOM   1641  CA  LYS H 215       9.180  31.326  47.196  1.00 63.26           C  
ATOM   1642  CB  LYS H 215      10.446  31.199  48.057  0.80 68.28           C  
ATOM   1643  CG  LYS H 215      10.245  31.690  49.489  0.67 91.68           C  
ATOM   1644  CD  LYS H 215      11.336  31.224  50.452  1.00  0.00           C  
ATOM   1645  CE  LYS H 215      12.731  31.709  50.063  1.00  0.00           C  
ATOM   1646  NZ  LYS H 215      13.715  31.304  51.092  1.00  0.00           N1+
ATOM   1647  C   LYS H 215       8.810  32.779  47.028  1.00 65.19           C  
ATOM   1648  O   LYS H 215       9.363  33.524  46.220  0.80 62.23           O  
ATOM   1649  N   TRP H 216       7.845  33.216  47.853  1.00 65.43           N  
ATOM   1650  CA  TRP H 216       7.212  34.504  47.785  1.00 68.21           C  
ATOM   1651  CB  TRP H 216       6.029  34.602  48.762  0.80 67.26           C  
ATOM   1652  CG  TRP H 216       6.383  34.267  50.192  0.80 72.23           C  
ATOM   1653  CD2 TRP H 216       6.905  35.208  51.142  0.75 51.51           C  
ATOM   1654  CD1 TRP H 216       6.290  33.072  50.844  0.75 59.54           C  
ATOM   1655  NE1 TRP H 216       6.723  33.210  52.142  1.00  0.00           N  
ATOM   1656  CE2 TRP H 216       7.103  34.520  52.340  0.67 58.24           C  
ATOM   1657  CE3 TRP H 216       7.196  36.537  51.026  1.00  0.00           C  
ATOM   1658  CZ2 TRP H 216       7.597  35.154  53.444  1.00  0.00           C  
ATOM   1659  CZ3 TRP H 216       7.693  37.173  52.142  1.00  0.00           C  
ATOM   1660  CH2 TRP H 216       7.889  36.495  53.326  1.00  0.00           C  
ATOM   1661  C   TRP H 216       8.124  35.674  48.049  1.00 70.48           C  
ATOM   1662  O   TRP H 216       7.954  36.722  47.428  0.80 71.30           O  
ATOM   1663  N   SER H 217       9.110  35.541  48.955  1.00 69.42           N  
ATOM   1664  CA  SER H 217       9.882  36.672  49.411  1.00 71.68           C  
ATOM   1665  CB  SER H 217      11.091  36.258  50.264  0.80 74.17           C  
ATOM   1666  OG  SER H 217      11.912  37.389  50.515  1.00164.94           O  
ATOM   1667  C   SER H 217      10.431  37.512  48.297  1.00 73.86           C  
ATOM   1668  O   SER H 217      10.032  38.668  48.148  0.80 73.88           O  
ATOM   1669  N   GLY H 218      11.363  36.967  47.493  1.00 71.34           N  
ATOM   1670  CA  GLY H 218      11.979  37.746  46.453  1.00 71.65           C  
ATOM   1671  C   GLY H 218      11.269  37.484  45.163  1.00 71.69           C  
ATOM   1672  O   GLY H 218      10.153  36.971  45.155  1.00 71.50           O  
ATOM   1673  N   LEU H 219      11.902  37.851  44.027  1.00 69.19           N  
ATOM   1674  CA  LEU H 219      11.277  37.642  42.752  1.00 71.60           C  
ATOM   1675  CB  LEU H 219      10.358  38.797  42.325  1.00 79.29           C  
ATOM   1676  CG  LEU H 219       9.093  38.941  43.185  1.00 49.11           C  
ATOM   1677  CD1 LEU H 219       8.226  40.115  42.705  1.00 42.16           C  
ATOM   1678  CD2 LEU H 219       8.306  37.623  43.238  1.00 58.39           C  
ATOM   1679  C   LEU H 219      12.342  37.555  41.711  1.00 72.96           C  
ATOM   1680  O   LEU H 219      13.493  37.235  42.001  1.00 73.53           O  
ATOM   1681  N   HIS H 220      11.926  37.867  40.462  1.00 69.83           N  
ATOM   1682  CA  HIS H 220      12.709  37.926  39.251  1.00 69.29           C  
ATOM   1683  ND1 HIS H 220      13.377  40.547  41.195  1.00  0.00           N  
ATOM   1684  CG  HIS H 220      13.565  40.216  39.872  1.00 90.40           C  
ATOM   1685  CB  HIS H 220      13.934  38.840  39.404  1.00 63.33           C  
ATOM   1686  NE2 HIS H 220      13.010  42.398  40.019  1.00  0.00           N  
ATOM   1687  CD2 HIS H 220      13.339  41.358  39.168  1.00 36.59           C  
ATOM   1688  CE1 HIS H 220      13.046  41.864  41.226  1.00 41.69           C  
ATOM   1689  C   HIS H 220      13.207  36.579  38.859  1.00 70.64           C  
ATOM   1690  O   HIS H 220      14.203  36.449  38.145  1.00 74.08           O  
ATOM   1691  N   HIS H 221      12.507  35.513  39.262  1.00 66.28           N  
ATOM   1692  CA  HIS H 221      13.033  34.276  38.804  1.00 63.14           C  
ATOM   1693  ND1 HIS H 221      16.100  34.583  39.763  1.00  0.00           N  
ATOM   1694  CG  HIS H 221      14.944  34.292  40.454  1.00 84.74           C  
ATOM   1695  CB  HIS H 221      13.800  33.500  39.888  1.00 64.30           C  
ATOM   1696  NE2 HIS H 221      16.313  35.507  41.775  1.00  0.00           N  
ATOM   1697  CD2 HIS H 221      15.091  34.863  41.681  1.00 67.49           C  
ATOM   1698  CE1 HIS H 221      16.882  35.311  40.600  1.00 77.28           C  
ATOM   1699  C   HIS H 221      11.884  33.447  38.357  1.00 59.54           C  
ATOM   1700  O   HIS H 221      10.730  33.736  38.670  1.00 58.71           O  
ATOM   1701  N   ASP H 222      12.194  32.425  37.543  1.00 56.85           N  
ATOM   1702  CA  ASP H 222      11.229  31.482  37.067  1.00 51.83           C  
ATOM   1703  CB  ASP H 222      11.810  30.510  36.028  1.00 53.39           C  
ATOM   1704  CG  ASP H 222      12.057  31.267  34.731  1.00 64.04           C  
ATOM   1705  OD1 ASP H 222      11.251  32.181  34.408  1.00  0.00           O  
ATOM   1706  OD2 ASP H 222      13.062  30.942  34.044  1.00  0.00           O1-
ATOM   1707  C   ASP H 222      10.759  30.659  38.227  1.00 50.82           C  
ATOM   1708  O   ASP H 222       9.606  30.237  38.267  1.00 52.09           O  
ATOM   1709  N   GLY H 223      11.660  30.376  39.190  1.00 49.89           N  
ATOM   1710  CA  GLY H 223      11.303  29.586  40.330  1.00 52.17           C  
ATOM   1711  C   GLY H 223      12.551  28.911  40.786  1.00 54.64           C  
ATOM   1712  O   GLY H 223      13.632  29.171  40.258  1.00 55.16           O  
ATOM   1713  N   VAL H 224      12.426  28.037  41.806  1.00 54.19           N  
ATOM   1714  CA  VAL H 224      13.555  27.289  42.273  1.00 54.94           C  
ATOM   1715  CB  VAL H 224      13.668  27.228  43.772  1.00 54.77           C  
ATOM   1716  CG1 VAL H 224      14.023  28.631  44.277  1.00  0.00           C  
ATOM   1717  CG2 VAL H 224      12.345  26.733  44.375  1.00  0.00           C  
ATOM   1718  C   VAL H 224      13.394  25.908  41.732  1.00 53.64           C  
ATOM   1719  O   VAL H 224      12.515  25.157  42.152  1.00 53.98           O  
ATOM   1720  N   MET H 225      14.240  25.552  40.747  1.00 49.05           N  
ATOM   1721  CA  MET H 225      14.168  24.246  40.182  1.00 48.10           C  
ATOM   1722  CB  MET H 225      13.676  24.216  38.721  1.00 42.92           C  
ATOM   1723  CG  MET H 225      12.237  24.699  38.510  1.00 43.39           C  
ATOM   1724  SD  MET H 225      11.996  26.493  38.679  1.00  0.00           S  
ATOM   1725  CE  MET H 225      10.269  26.477  38.117  1.00  0.00           C  
ATOM   1726  C   MET H 225      15.565  23.734  40.144  1.00 50.36           C  
ATOM   1727  O   MET H 225      16.472  24.389  39.638  1.00 52.11           O  
ATOM   1728  N   ALA H 226      15.780  22.536  40.696  1.00 50.34           N  
ATOM   1729  CA  ALA H 226      17.076  21.938  40.642  1.00 52.82           C  
ATOM   1730  CB  ALA H 226      17.723  21.754  42.025  1.00 35.92           C  
ATOM   1731  C   ALA H 226      16.803  20.586  40.092  1.00 52.84           C  
ATOM   1732  O   ALA H 226      15.676  20.105  40.196  1.00 52.77           O  
ATOM   1733  N   PHE H 227      17.801  19.945  39.460  1.00 49.66           N  
ATOM   1734  CA  PHE H 227      17.517  18.654  38.913  1.00 47.16           C  
ATOM   1735  CB  PHE H 227      18.417  18.316  37.721  1.00 48.30           C  
ATOM   1736  CG  PHE H 227      18.186  19.482  36.831  1.00 49.94           C  
ATOM   1737  CD1 PHE H 227      16.961  19.662  36.235  1.00 42.70           C  
ATOM   1738  CD2 PHE H 227      19.186  20.399  36.606  1.00 44.19           C  
ATOM   1739  CE1 PHE H 227      16.736  20.744  35.418  1.00 46.68           C  
ATOM   1740  CE2 PHE H 227      18.966  21.483  35.789  1.00 44.47           C  
ATOM   1741  CZ  PHE H 227      17.739  21.656  35.195  1.00 45.82           C  
ATOM   1742  C   PHE H 227      17.734  17.665  40.012  1.00 50.24           C  
ATOM   1743  O   PHE H 227      18.802  17.070  40.146  1.00 52.20           O  
ATOM   1744  N   SER H 228      16.692  17.507  40.851  1.00 50.03           N  
ATOM   1745  CA  SER H 228      16.697  16.618  41.974  1.00 52.87           C  
ATOM   1746  CB  SER H 228      15.561  16.915  42.969  1.00 53.07           C  
ATOM   1747  OG  SER H 228      14.302  16.646  42.367  1.00  0.00           O  
ATOM   1748  C   SER H 228      16.499  15.229  41.499  1.00 55.38           C  
ATOM   1749  O   SER H 228      17.026  14.288  42.100  1.00 56.22           O  
ATOM   1750  N   SER H 229      15.733  15.059  40.398  1.00 53.90           N  
ATOM   1751  CA  SER H 229      15.492  13.668  40.098  1.00 51.97           C  
ATOM   1752  CB  SER H 229      13.994  13.313  40.058  1.00 53.19           C  
ATOM   1753  OG  SER H 229      13.828  11.937  39.755  1.00 22.69           O  
ATOM   1754  C   SER H 229      16.073  13.328  38.759  1.00 50.39           C  
ATOM   1755  O   SER H 229      15.962  14.106  37.815  1.00 49.50           O  
ATOM   1756  N   TRP H 230      16.698  12.134  38.647  1.00 49.98           N  
ATOM   1757  CA  TRP H 230      17.350  11.769  37.419  1.00 47.49           C  
ATOM   1758  CB  TRP H 230      18.878  11.720  37.561  1.00 45.19           C  
ATOM   1759  CG  TRP H 230      19.508  13.063  37.822  1.00 46.05           C  
ATOM   1760  CD2 TRP H 230      20.285  13.789  36.857  1.00 45.93           C  
ATOM   1761  CD1 TRP H 230      19.497  13.817  38.959  1.00 50.08           C  
ATOM   1762  NE1 TRP H 230      20.213  14.972  38.763  1.00 48.87           N  
ATOM   1763  CE2 TRP H 230      20.706  14.966  37.473  1.00 43.46           C  
ATOM   1764  CE3 TRP H 230      20.629  13.491  35.570  1.00 48.49           C  
ATOM   1765  CZ2 TRP H 230      21.481  15.870  36.805  1.00 45.02           C  
ATOM   1766  CZ3 TRP H 230      21.400  14.411  34.894  1.00 45.98           C  
ATOM   1767  CH2 TRP H 230      21.817  15.577  35.501  1.00 46.08           C  
ATOM   1768  C   TRP H 230      16.936  10.397  37.000  1.00 52.15           C  
ATOM   1769  O   TRP H 230      16.649   9.530  37.825  1.00 54.00           O  
ATOM   1770  N   GLY H 231      16.912  10.183  35.669  1.00 53.60           N  
ATOM   1771  CA  GLY H 231      16.600   8.904  35.117  1.00 50.22           C  
ATOM   1772  C   GLY H 231      17.848   8.089  35.204  1.00 56.00           C  
ATOM   1773  O   GLY H 231      18.922   8.604  35.506  1.00 57.32           O  
ATOM   1774  N   GLN H 232      17.728   6.775  34.937  1.00 56.76           N  
ATOM   1775  CA  GLN H 232      18.845   5.877  35.008  1.00 59.70           C  
ATOM   1776  CB  GLN H 232      18.473   4.385  34.893  1.00 64.57           C  
ATOM   1777  CG  GLN H 232      17.958   3.946  33.520  1.00 69.55           C  
ATOM   1778  CD  GLN H 232      16.482   4.288  33.397  1.00 75.98           C  
ATOM   1779  OE1 GLN H 232      15.922   5.014  34.216  1.00 70.14           O  
ATOM   1780  NE2 GLN H 232      15.828   3.744  32.337  1.00 57.06           N  
ATOM   1781  C   GLN H 232      19.809   6.190  33.904  1.00 61.09           C  
ATOM   1782  O   GLN H 232      21.011   5.971  34.045  1.00 62.29           O  
ATOM   1783  N   GLY H 233      19.298   6.680  32.756  1.00 59.74           N  
ATOM   1784  CA  GLY H 233      20.141   6.995  31.637  1.00 57.91           C  
ATOM   1785  C   GLY H 233      19.899   5.982  30.563  1.00 63.46           C  
ATOM   1786  O   GLY H 233      19.626   4.815  30.841  1.00 69.42           O  
ATOM   1787  N   THR H 234      19.979   6.430  29.292  1.00 61.18           N  
ATOM   1788  CA  THR H 234      19.791   5.551  28.173  1.00 59.96           C  
ATOM   1789  CB  THR H 234      18.572   5.890  27.362  1.00 60.42           C  
ATOM   1790  OG1 THR H 234      17.412   5.822  28.177  1.00 63.02           O  
ATOM   1791  CG2 THR H 234      18.454   4.901  26.190  1.00 55.86           C  
ATOM   1792  C   THR H 234      20.979   5.702  27.273  1.00 59.91           C  
ATOM   1793  O   THR H 234      21.274   6.795  26.795  1.00 58.76           O  
ATOM   1794  N   LEU H 235      21.684   4.589  26.995  1.00 57.94           N  
ATOM   1795  CA  LEU H 235      22.849   4.663  26.161  1.00 57.56           C  
ATOM   1796  CB  LEU H 235      23.880   3.559  26.454  1.00 61.48           C  
ATOM   1797  CG  LEU H 235      25.125   3.601  25.547  1.00 65.70           C  
ATOM   1798  CD1 LEU H 235      25.910   4.911  25.713  1.00 65.36           C  
ATOM   1799  CD2 LEU H 235      26.000   2.355  25.757  1.00 68.75           C  
ATOM   1800  C   LEU H 235      22.423   4.512  24.737  1.00 59.11           C  
ATOM   1801  O   LEU H 235      21.672   3.603  24.388  1.00 66.32           O  
ATOM   1802  N   ILE H 236      22.880   5.441  23.876  1.00 56.83           N  
ATOM   1803  CA  ILE H 236      22.574   5.347  22.480  1.00 61.45           C  
ATOM   1804  CB  ILE H 236      21.837   6.545  21.953  1.00 57.36           C  
ATOM   1805  CG1 ILE H 236      20.454   6.661  22.617  1.00 56.80           C  
ATOM   1806  CG2 ILE H 236      21.774   6.423  20.422  1.00 56.77           C  
ATOM   1807  CD1 ILE H 236      20.513   6.968  24.112  1.00  0.00           C  
ATOM   1808  C   ILE H 236      23.877   5.265  21.753  1.00 68.59           C  
ATOM   1809  O   ILE H 236      24.683   6.193  21.799  1.00 70.51           O  
ATOM   1810  N   SER H 237      24.116   4.143  21.046  1.00 69.51           N  
ATOM   1811  CA  SER H 237      25.358   4.012  20.343  1.00 66.20           C  
ATOM   1812  CB  SER H 237      26.083   2.684  20.618  1.00 62.78           C  
ATOM   1813  OG  SER H 237      26.424   2.592  21.993  1.00 93.36           O  
ATOM   1814  C   SER H 237      25.064   4.054  18.881  1.00 69.88           C  
ATOM   1815  O   SER H 237      24.196   3.338  18.386  1.00 67.71           O  
ATOM   1816  N   VAL H 238      25.792   4.914  18.146  1.00 70.72           N  
ATOM   1817  CA  VAL H 238      25.563   4.997  16.737  1.00 73.56           C  
ATOM   1818  CB  VAL H 238      25.343   6.396  16.246  1.00 72.64           C  
ATOM   1819  CG1 VAL H 238      24.000   6.896  16.786  1.00 76.28           C  
ATOM   1820  CG2 VAL H 238      26.510   7.265  16.723  1.00 71.97           C  
ATOM   1821  C   VAL H 238      26.753   4.440  16.028  1.00 77.79           C  
ATOM   1822  O   VAL H 238      27.865   4.950  16.148  1.00 75.50           O  
ATOM   1823  N   SER H 239      26.533   3.355  15.261  1.00 83.49           N  
ATOM   1824  CA  SER H 239      27.606   2.765  14.519  1.00 86.76           C  
ATOM   1825  CB  SER H 239      28.344   1.645  15.271  1.00 86.93           C  
ATOM   1826  OG  SER H 239      29.008   2.176  16.409  1.00 87.58           O  
ATOM   1827  C   SER H 239      27.019   2.149  13.291  1.00 87.70           C  
ATOM   1828  O   SER H 239      25.869   1.711  13.287  1.00 85.58           O  
ATOM   1829  N   ALA H 240      27.812   2.103  12.205  1.00 90.26           N  
ATOM   1830  CA  ALA H 240      27.340   1.530  10.981  1.00 90.32           C  
ATOM   1831  CB  ALA H 240      27.922   2.210   9.730  1.00 86.92           C  
ATOM   1832  C   ALA H 240      27.792   0.077  10.961  1.00 92.42           C  
ATOM   1833  O   ALA H 240      26.917  -0.808  10.770  1.00 93.91           O  
ATOM   1834  OXT ALA H 240      29.015  -0.164  11.134  1.00  0.00           O1-
TER    1835      ALA H 240 
CONECT  163  666
CONECT  666  163
CONECT  977 1583
CONECT 1583  977
END
