# Supplementary material for: Fully automated antibody structure prediction using BIOVIA tools: Validation study
Source: PLoS One. 2017 May 18;12(5):e0177923. doi: 10.1371/journal.pone.0177923 (PMC5436848; doi:10.1371/journal.pone.0177923)
Supplement: S3 Dataset — Predicted structures using the Top5 framework method, Chothia CDR definition with canonical filtering, using up to 5 CDR templates rather than the default 3, and generating 10 CDR models. (ZIP) [file pone.0177923.s005.zip › 4PB0_LH_FV_FinalModel.pdb]

REMARK   Accelrys Discovery Studio PDB file
REMARK   Created:  2015-11-30T19:56:49Z
SSBOND   1 CYS L   23    CYS L   93                                     
SSBOND   2 CYS H  134    CYS H  210                                     
ATOM      1  N   ASP L   1      25.752  31.832  25.636  1.00 28.63           N1+
ATOM      2  CA  ASP L   1      25.305  31.177  26.884  1.00 28.43           C  
ATOM      3  CB  ASP L   1      25.246  29.650  26.697  1.00 29.38           C  
ATOM      4  CG  ASP L   1      24.176  29.350  25.658  1.00 32.39           C  
ATOM      5  OD1 ASP L   1      23.483  30.313  25.233  1.00 35.02           O  
ATOM      6  OD2 ASP L   1      24.041  28.159  25.270  1.00 33.43           O1-
ATOM      7  C   ASP L   1      26.274  31.484  27.979  1.00 28.28           C  
ATOM      8  O   ASP L   1      27.390  31.936  27.727  1.00 28.43           O  
ATOM      9  N   VAL L   2      25.857  31.258  29.238  1.00 25.55           N  
ATOM     10  CA  VAL L   2      26.721  31.538  30.346  1.00 24.29           C  
ATOM     11  CB  VAL L   2      26.004  31.579  31.665  1.00 24.81           C  
ATOM     12  CG1 VAL L   2      27.041  31.754  32.788  1.00 24.11           C  
ATOM     13  CG2 VAL L   2      24.949  32.696  31.611  1.00 24.45           C  
ATOM     14  C   VAL L   2      27.738  30.447  30.414  1.00 24.83           C  
ATOM     15  O   VAL L   2      27.400  29.263  30.409  1.00 24.42           O  
ATOM     16  N   VAL L   3      29.028  30.828  30.496  1.00 23.15           N  
ATOM     17  CA  VAL L   3      30.067  29.842  30.541  1.00 23.23           C  
ATOM     18  CB  VAL L   3      31.335  30.278  29.866  1.00 24.38           C  
ATOM     19  CG1 VAL L   3      32.396  29.179  30.047  1.00 24.70           C  
ATOM     20  CG2 VAL L   3      31.019  30.602  28.397  1.00 25.22           C  
ATOM     21  C   VAL L   3      30.388  29.576  31.976  1.00 23.05           C  
ATOM     22  O   VAL L   3      30.548  30.500  32.772  1.00 22.25           O  
ATOM     23  N   MET L   4      30.481  28.282  32.340  1.00 21.85           N  
ATOM     24  CA  MET L   4      30.792  27.919  33.691  1.00 21.36           C  
ATOM     25  CB  MET L   4      29.819  26.884  34.278  1.00 21.12           C  
ATOM     26  CG  MET L   4      28.364  27.360  34.306  1.00 21.80           C  
ATOM     27  SD  MET L   4      28.049  28.804  35.364  1.00 23.97           S  
ATOM     28  CE  MET L   4      28.197  27.896  36.928  1.00 23.44           C  
ATOM     29  C   MET L   4      32.147  27.288  33.661  1.00 22.85           C  
ATOM     30  O   MET L   4      32.384  26.353  32.896  1.00 22.82           O  
ATOM     31  N   THR L   5      33.084  27.783  34.494  1.00 22.28           N  
ATOM     32  CA  THR L   5      34.402  27.223  34.457  1.00 23.02           C  
ATOM     33  CB  THR L   5      35.453  28.222  34.065  1.00 25.24           C  
ATOM     34  OG1 THR L   5      36.652  27.555  33.708  1.00 27.56           O  
ATOM     35  CG2 THR L   5      35.708  29.190  35.232  1.00 27.31           C  
ATOM     36  C   THR L   5      34.728  26.685  35.817  1.00 22.94           C  
ATOM     37  O   THR L   5      34.488  27.333  36.836  1.00 22.96           O  
ATOM     38  N   GLN L   6      35.286  25.457  35.864  1.00 21.72           N  
ATOM     39  CA  GLN L   6      35.593  24.848  37.127  1.00 22.24           C  
ATOM     40  CB  GLN L   6      34.951  23.463  37.329  1.00 21.83           C  
ATOM     41  CG  GLN L   6      33.429  23.501  37.457  1.00 20.53           C  
ATOM     42  CD  GLN L   6      32.938  22.075  37.646  1.00 20.80           C  
ATOM     43  OE1 GLN L   6      31.981  21.645  37.003  1.00 20.46           O  
ATOM     44  NE2 GLN L   6      33.602  21.317  38.555  1.00 17.19           N  
ATOM     45  C   GLN L   6      37.068  24.641  37.220  1.00 24.03           C  
ATOM     46  O   GLN L   6      37.754  24.432  36.221  1.00 23.80           O  
ATOM     47  N   SER L   7      37.592  24.724  38.458  1.00 24.00           N  
ATOM     48  CA  SER L   7      38.987  24.509  38.694  1.00 24.99           C  
ATOM     49  CB  SER L   7      39.775  25.831  38.725  1.00 27.25           C  
ATOM     50  OG  SER L   7      41.152  25.589  38.959  1.00 21.77           O  
ATOM     51  C   SER L   7      39.086  23.868  40.044  1.00 25.04           C  
ATOM     52  O   SER L   7      38.292  24.199  40.923  1.00 25.10           O  
ATOM     53  N   PRO L   8      40.001  22.956  40.269  1.00 24.18           N  
ATOM     54  CA  PRO L   8      40.925  22.466  39.278  1.00 24.12           C  
ATOM     55  CD  PRO L   8      40.483  22.725  41.620  1.00 24.65           C  
ATOM     56  CB  PRO L   8      42.138  21.948  40.048  1.00 24.58           C  
ATOM     57  CG  PRO L   8      41.601  21.683  41.462  1.00 25.03           C  
ATOM     58  C   PRO L   8      40.270  21.386  38.479  1.00 25.15           C  
ATOM     59  O   PRO L   8      39.180  20.953  38.842  1.00 24.57           O  
ATOM     60  N   SER L   9      40.909  20.947  37.378  1.00 24.33           N  
ATOM     61  CA  SER L   9      40.355  19.884  36.595  1.00 25.02           C  
ATOM     62  CB  SER L   9      41.141  19.622  35.299  1.00 26.23           C  
ATOM     63  OG  SER L   9      42.461  19.199  35.601  1.00 21.37           O  
ATOM     64  C   SER L   9      40.382  18.627  37.411  1.00 24.38           C  
ATOM     65  O   SER L   9      39.450  17.826  37.355  1.00 23.27           O  
ATOM     66  N   SER L  10      41.455  18.415  38.202  1.00 23.45           N  
ATOM     67  CA  SER L  10      41.521  17.200  38.964  1.00 23.83           C  
ATOM     68  CB  SER L  10      42.434  16.147  38.309  1.00 27.09           C  
ATOM     69  OG  SER L  10      42.455  14.960  39.086  1.00 25.74           O  
ATOM     70  C   SER L  10      42.094  17.510  40.317  1.00 24.34           C  
ATOM     71  O   SER L  10      42.940  18.392  40.456  1.00 23.67           O  
ATOM     72  N   LEU L  11      41.613  16.798  41.364  1.00 23.27           N  
ATOM     73  CA  LEU L  11      42.151  16.974  42.686  1.00 24.32           C  
ATOM     74  CB  LEU L  11      41.185  17.506  43.761  1.00 25.33           C  
ATOM     75  CG  LEU L  11      40.626  18.916  43.567  1.00 28.58           C  
ATOM     76  CD1 LEU L  11      39.564  18.938  42.463  1.00 28.98           C  
ATOM     77  CD2 LEU L  11      40.123  19.495  44.899  1.00 31.08           C  
ATOM     78  C   LEU L  11      42.493  15.618  43.217  1.00 23.89           C  
ATOM     79  O   LEU L  11      41.761  14.652  42.995  1.00 22.37           O  
ATOM     80  N   SER L  12      43.619  15.506  43.940  1.00 22.58           N  
ATOM     81  CA  SER L  12      43.940  14.258  44.568  1.00 22.91           C  
ATOM     82  CB  SER L  12      45.310  13.700  44.133  1.00 23.86           C  
ATOM     83  OG  SER L  12      45.573  12.462  44.778  1.00 31.44           O  
ATOM     84  C   SER L  12      43.998  14.560  46.031  1.00 23.82           C  
ATOM     85  O   SER L  12      44.693  15.491  46.440  1.00 23.87           O  
ATOM     86  N   VAL L  13      43.264  13.797  46.869  1.00 22.13           N  
ATOM     87  CA  VAL L  13      43.238  14.129  48.267  1.00 22.79           C  
ATOM     88  CB  VAL L  13      42.001  14.895  48.643  1.00 24.41           C  
ATOM     89  CG1 VAL L  13      42.044  15.216  50.138  1.00 23.99           C  
ATOM     90  CG2 VAL L  13      41.889  16.149  47.764  1.00 24.96           C  
ATOM     91  C   VAL L  13      43.224  12.872  49.081  1.00 23.06           C  
ATOM     92  O   VAL L  13      42.636  11.866  48.687  1.00 22.08           O  
ATOM     93  N   THR L  14      43.875  12.908  50.261  1.00 22.81           N  
ATOM     94  CA  THR L  14      43.902  11.769  51.136  1.00 22.94           C  
ATOM     95  CB  THR L  14      45.067  11.769  52.084  1.00 26.29           C  
ATOM     96  OG1 THR L  14      46.282  11.848  51.358  1.00 30.17           O  
ATOM     97  CG2 THR L  14      45.040  10.470  52.903  1.00 27.20           C  
ATOM     98  C   THR L  14      42.657  11.833  51.961  1.00 23.27           C  
ATOM     99  O   THR L  14      42.048  12.892  52.105  1.00 22.47           O  
ATOM    100  N   ILE L  15      42.245  10.689  52.535  1.00 22.10           N  
ATOM    101  CA  ILE L  15      41.044  10.671  53.313  1.00 22.61           C  
ATOM    102  CB  ILE L  15      40.617   9.296  53.741  1.00 23.37           C  
ATOM    103  CG1 ILE L  15      40.348   8.421  52.506  1.00 22.10           C  
ATOM    104  CG2 ILE L  15      39.393   9.441  54.663  1.00 20.80           C  
ATOM    105  CD1 ILE L  15      40.163   6.940  52.832  1.00 31.79           C  
ATOM    106  C   ILE L  15      41.270  11.484  54.546  1.00 23.35           C  
ATOM    107  O   ILE L  15      42.324  11.406  55.175  1.00 23.12           O  
ATOM    108  N   GLY L  16      40.276  12.325  54.896  1.00 22.74           N  
ATOM    109  CA  GLY L  16      40.357  13.115  56.090  1.00 22.38           C  
ATOM    110  C   GLY L  16      40.814  14.506  55.767  1.00 23.31           C  
ATOM    111  O   GLY L  16      40.732  15.389  56.618  1.00 23.09           O  
ATOM    112  N   GLN L  17      41.311  14.754  54.538  1.00 22.02           N  
ATOM    113  CA  GLN L  17      41.758  16.087  54.227  1.00 22.85           C  
ATOM    114  CB  GLN L  17      42.931  16.167  53.232  1.00 23.76           C  
ATOM    115  CG  GLN L  17      44.257  15.652  53.793  1.00 26.54           C  
ATOM    116  CD  GLN L  17      45.361  16.051  52.822  1.00 29.28           C  
ATOM    117  OE1 GLN L  17      45.989  17.098  52.973  1.00 29.75           O  
ATOM    118  NE2 GLN L  17      45.602  15.199  51.790  1.00 27.08           N  
ATOM    119  C   GLN L  17      40.621  16.868  53.639  1.00 24.34           C  
ATOM    120  O   GLN L  17      39.644  16.312  53.140  1.00 23.43           O  
ATOM    121  N   PRO L  18      40.731  18.169  53.748  1.00 24.79           N  
ATOM    122  CA  PRO L  18      39.727  19.034  53.179  1.00 25.13           C  
ATOM    123  CD  PRO L  18      41.285  18.729  54.971  1.00 28.76           C  
ATOM    124  CB  PRO L  18      39.829  20.360  53.929  1.00 26.34           C  
ATOM    125  CG  PRO L  18      40.433  19.970  55.286  1.00 28.84           C  
ATOM    126  C   PRO L  18      39.919  19.202  51.704  1.00 25.24           C  
ATOM    127  O   PRO L  18      41.028  18.988  51.216  1.00 24.97           O  
ATOM    128  N   ALA L  19      38.851  19.580  50.970  1.00 23.85           N  
ATOM    129  CA  ALA L  19      38.991  19.808  49.562  1.00 23.26           C  
ATOM    130  CB  ALA L  19      38.539  18.621  48.695  1.00 24.19           C  
ATOM    131  C   ALA L  19      38.125  20.972  49.203  1.00 23.52           C  
ATOM    132  O   ALA L  19      37.087  21.208  49.822  1.00 22.22           O  
ATOM    133  N   SER L  20      38.555  21.757  48.194  1.00 22.96           N  
ATOM    134  CA  SER L  20      37.762  22.869  47.766  1.00 23.63           C  
ATOM    135  CB  SER L  20      38.268  24.228  48.281  1.00 24.98           C  
ATOM    136  OG  SER L  20      39.550  24.515  47.742  1.00 30.26           O  
ATOM    137  C   SER L  20      37.806  22.913  46.272  1.00 23.75           C  
ATOM    138  O   SER L  20      38.858  22.729  45.664  1.00 23.62           O  
ATOM    139  N   ILE L  21      36.639  23.149  45.643  1.00 22.13           N  
ATOM    140  CA  ILE L  21      36.563  23.256  44.214  1.00 22.24           C  
ATOM    141  CB  ILE L  21      35.862  22.101  43.547  1.00 22.90           C  
ATOM    142  CG1 ILE L  21      34.476  21.870  44.156  1.00 24.99           C  
ATOM    143  CG2 ILE L  21      36.780  20.874  43.580  1.00 25.92           C  
ATOM    144  CD1 ILE L  21      33.697  20.756  43.456  1.00 26.60           C  
ATOM    145  C   ILE L  21      35.871  24.538  43.882  1.00 22.92           C  
ATOM    146  O   ILE L  21      34.969  24.972  44.599  1.00 22.16           O  
ATOM    147  N   SER L  22      36.299  25.189  42.780  1.00 21.90           N  
ATOM    148  CA  SER L  22      35.744  26.469  42.446  1.00 22.89           C  
ATOM    149  CB  SER L  22      36.796  27.576  42.261  1.00 24.36           C  
ATOM    150  OG  SER L  22      37.533  27.359  41.066  1.00 32.20           O  
ATOM    151  C   SER L  22      34.987  26.391  41.156  1.00 22.65           C  
ATOM    152  O   SER L  22      35.298  25.589  40.273  1.00 21.91           O  
ATOM    153  N   CYS L  23      33.938  27.231  41.042  1.00 21.94           N  
ATOM    154  CA  CYS L  23      33.144  27.330  39.848  1.00 22.73           C  
ATOM    155  CB  CYS L  23      31.754  26.659  39.983  1.00 22.82           C  
ATOM    156  SG  CYS L  23      30.730  26.778  38.481  1.00 25.24           S  
ATOM    157  C   CYS L  23      32.949  28.796  39.582  1.00 23.39           C  
ATOM    158  O   CYS L  23      32.528  29.543  40.466  1.00 22.77           O  
ATOM    159  N   LYS L  24      33.272  29.253  38.350  1.00 23.22           N  
ATOM    160  CA  LYS L  24      33.132  30.648  38.023  1.00 24.19           C  
ATOM    161  CB  LYS L  24      34.458  31.337  37.659  1.00 26.25           C  
ATOM    162  CG  LYS L  24      35.414  31.482  38.844  1.00 31.70           C  
ATOM    163  CD  LYS L  24      36.826  31.926  38.455  1.00 35.16           C  
ATOM    164  CE  LYS L  24      37.744  32.149  39.658  1.00 46.07           C  
ATOM    165  NZ  LYS L  24      39.093  32.548  39.200  1.00 52.00           N1+
ATOM    166  C   LYS L  24      32.229  30.778  36.836  1.00 24.68           C  
ATOM    167  O   LYS L  24      32.269  29.964  35.916  1.00 24.96           O  
ATOM    168  N   SER L  25      31.397  31.839  36.826  1.00 23.02           N  
ATOM    169  CA  SER L  25      30.449  32.045  35.768  1.00 22.65           C  
ATOM    170  CB  SER L  25      29.012  32.230  36.290  1.00 23.05           C  
ATOM    171  OG  SER L  25      28.949  33.350  37.161  1.00 24.79           O  
ATOM    172  C   SER L  25      30.831  33.281  35.011  1.00 23.43           C  
ATOM    173  O   SER L  25      31.464  34.190  35.546  1.00 22.52           O  
ATOM    174  N   SER L  26      30.496  33.314  33.704  1.00 28.05           N  
ATOM    175  CA  SER L  26      30.805  34.420  32.839  1.00 29.12           C  
ATOM    176  CB  SER L  26      30.583  34.098  31.352  1.00 29.20           C  
ATOM    177  OG  SER L  26      29.213  33.809  31.117  1.00 28.49           O  
ATOM    178  C   SER L  26      29.941  35.596  33.187  1.00 32.65           C  
ATOM    179  O   SER L  26      30.318  36.740  32.931  1.00 33.36           O  
ATOM    180  N   GLN L  27      28.746  35.338  33.759  1.00 32.67           N  
ATOM    181  CA  GLN L  27      27.843  36.397  34.122  1.00 34.77           C  
ATOM    182  CB  GLN L  27      26.566  36.467  33.269  1.00 37.12           C  
ATOM    183  CG  GLN L  27      26.790  36.755  31.792  1.00 43.59           C  
ATOM    184  CD  GLN L  27      25.424  36.759  31.125  1.00 47.35           C  
ATOM    185  OE1 GLN L  27      24.393  36.732  31.795  1.00 47.48           O  
ATOM    186  NE2 GLN L  27      25.408  36.788  29.766  1.00 46.21           N  
ATOM    187  C   GLN L  27      27.337  36.114  35.498  1.00 34.68           C  
ATOM    188  O   GLN L  27      27.357  34.974  35.954  1.00 34.72           O  
ATOM    189  N   SER L  28      26.836  37.158  36.188  1.00 31.72           N  
ATOM    190  CA  SER L  28      26.357  36.985  37.530  1.00 30.68           C  
ATOM    191  CB  SER L  28      25.979  38.299  38.237  1.00 31.61           C  
ATOM    192  OG  SER L  28      25.526  38.034  39.558  1.00 31.64           O  
ATOM    193  C   SER L  28      25.146  36.102  37.516  1.00 28.91           C  
ATOM    194  O   SER L  28      24.285  36.191  36.643  1.00 29.74           O  
ATOM    195  N   LEU L  29      25.114  35.175  38.490  1.00 26.86           N  
ATOM    196  CA  LEU L  29      24.090  34.200  38.730  1.00 27.94           C  
ATOM    197  CB  LEU L  29      24.584  32.977  39.517  1.00 26.89           C  
ATOM    198  CG  LEU L  29      25.640  32.182  38.718  1.00 26.51           C  
ATOM    199  CD1 LEU L  29      25.946  30.823  39.366  1.00 25.24           C  
ATOM    200  CD2 LEU L  29      25.252  32.060  37.233  1.00 26.27           C  
ATOM    201  C   LEU L  29      22.880  34.773  39.405  1.00 30.45           C  
ATOM    202  O   LEU L  29      21.835  34.126  39.419  1.00 30.45           O  
ATOM    203  N   LEU L  30      22.998  35.943  40.068  1.00 30.81           N  
ATOM    204  CA  LEU L  30      21.865  36.464  40.791  1.00 32.14           C  
ATOM    205  CB  LEU L  30      22.181  37.731  41.612  1.00 34.29           C  
ATOM    206  CG  LEU L  30      20.978  38.298  42.398  1.00 37.53           C  
ATOM    207  CD1 LEU L  30      20.460  37.304  43.457  1.00 34.20           C  
ATOM    208  CD2 LEU L  30      21.314  39.676  42.992  1.00 35.76           C  
ATOM    209  C   LEU L  30      20.757  36.789  39.832  1.00 34.45           C  
ATOM    210  O   LEU L  30      20.947  37.495  38.841  1.00 34.49           O  
ATOM    211  N   ASP L  31      19.550  36.257  40.134  1.00 33.53           N  
ATOM    212  CA  ASP L  31      18.369  36.424  39.328  1.00 35.22           C  
ATOM    213  CB  ASP L  31      17.375  35.257  39.486  1.00 37.09           C  
ATOM    214  CG  ASP L  31      16.338  35.322  38.371  1.00 41.37           C  
ATOM    215  OD1 ASP L  31      16.748  35.520  37.199  1.00 42.85           O  
ATOM    216  OD2 ASP L  31      15.122  35.185  38.677  1.00 46.91           O1-
ATOM    217  C   ASP L  31      17.661  37.677  39.751  1.00 39.41           C  
ATOM    218  O   ASP L  31      17.984  38.277  40.774  1.00 39.85           O  
ATOM    219  N   SER L  32      16.654  38.090  38.956  1.00 41.30           N  
ATOM    220  CA  SER L  32      15.890  39.282  39.199  1.00 41.92           C  
ATOM    221  CB  SER L  32      14.859  39.554  38.093  1.00 44.91           C  
ATOM    222  OG  SER L  32      15.525  39.839  36.870  1.00 49.66           O  
ATOM    223  C   SER L  32      15.126  39.121  40.474  1.00 42.45           C  
ATOM    224  O   SER L  32      14.904  40.092  41.198  1.00 45.09           O  
ATOM    225  N   ASP L  33      14.698  37.882  40.778  1.00 39.36           N  
ATOM    226  CA  ASP L  33      13.936  37.628  41.966  1.00 36.31           C  
ATOM    227  CB  ASP L  33      13.261  36.239  42.025  1.00 37.28           C  
ATOM    228  CG  ASP L  33      14.280  35.117  42.108  1.00 39.56           C  
ATOM    229  OD1 ASP L  33      15.489  35.363  41.860  1.00 38.49           O  
ATOM    230  OD2 ASP L  33      13.844  33.979  42.423  1.00 38.10           O1-
ATOM    231  C   ASP L  33      14.812  37.842  43.161  1.00 37.96           C  
ATOM    232  O   ASP L  33      14.323  38.076  44.263  1.00 37.58           O  
ATOM    233  N   GLY L  34      16.143  37.763  42.985  1.00 35.07           N  
ATOM    234  CA  GLY L  34      17.003  37.988  44.112  1.00 36.79           C  
ATOM    235  C   GLY L  34      17.652  36.699  44.519  1.00 38.82           C  
ATOM    236  O   GLY L  34      18.460  36.676  45.446  1.00 36.72           O  
ATOM    237  N   GLY L  35      17.321  35.581  43.845  1.00 35.77           N  
ATOM    238  CA  GLY L  35      17.927  34.332  44.221  1.00 34.42           C  
ATOM    239  C   GLY L  35      18.983  33.989  43.213  1.00 34.34           C  
ATOM    240  O   GLY L  35      18.996  34.512  42.101  1.00 32.29           O  
ATOM    241  N   THR L  36      19.914  33.091  43.599  1.00 30.07           N  
ATOM    242  CA  THR L  36      20.972  32.665  42.724  1.00 27.77           C  
ATOM    243  CB  THR L  36      22.340  32.917  43.292  1.00 29.20           C  
ATOM    244  OG1 THR L  36      22.502  34.301  43.562  1.00 31.85           O  
ATOM    245  CG2 THR L  36      23.401  32.448  42.283  1.00 26.34           C  
ATOM    246  C   THR L  36      20.822  31.185  42.547  1.00 27.43           C  
ATOM    247  O   THR L  36      20.896  30.428  43.515  1.00 25.36           O  
ATOM    248  N   TYR L  37      20.629  30.724  41.293  1.00 24.59           N  
ATOM    249  CA  TYR L  37      20.394  29.319  41.124  1.00 23.72           C  
ATOM    250  CB  TYR L  37      19.287  29.012  40.106  1.00 22.15           C  
ATOM    251  CG  TYR L  37      18.038  29.677  40.578  1.00 25.61           C  
ATOM    252  CD1 TYR L  37      17.248  29.096  41.541  1.00 25.85           C  
ATOM    253  CD2 TYR L  37      17.665  30.900  40.075  1.00 26.54           C  
ATOM    254  CE1 TYR L  37      16.098  29.708  41.980  1.00 25.71           C  
ATOM    255  CE2 TYR L  37      16.514  31.516  40.509  1.00 26.84           C  
ATOM    256  CZ  TYR L  37      15.724  30.921  41.461  1.00 29.28           C  
ATOM    257  OH  TYR L  37      14.540  31.550  41.906  1.00 35.08           O  
ATOM    258  C   TYR L  37      21.642  28.657  40.629  1.00 25.49           C  
ATOM    259  O   TYR L  37      21.851  28.463  39.432  1.00 25.11           O  
ATOM    260  N   LEU L  38      22.491  28.247  41.580  1.00 16.18           N  
ATOM    261  CA  LEU L  38      23.738  27.593  41.299  1.00 16.20           C  
ATOM    262  CB  LEU L  38      24.946  28.408  41.808  1.00 15.72           C  
ATOM    263  CG  LEU L  38      26.329  27.783  41.554  1.00 17.25           C  
ATOM    264  CD1 LEU L  38      26.581  26.567  42.458  1.00 16.45           C  
ATOM    265  CD2 LEU L  38      26.531  27.468  40.065  1.00 16.27           C  
ATOM    266  C   LEU L  38      23.674  26.281  42.019  1.00 16.26           C  
ATOM    267  O   LEU L  38      23.376  26.236  43.211  1.00 16.63           O  
ATOM    268  N   ASN L  39      23.944  25.168  41.303  1.00 14.97           N  
ATOM    269  CA  ASN L  39      23.794  23.857  41.875  1.00 14.71           C  
ATOM    270  CB  ASN L  39      22.689  23.060  41.169  1.00 13.97           C  
ATOM    271  CG  ASN L  39      21.407  23.869  41.302  1.00 20.52           C  
ATOM    272  OD1 ASN L  39      20.861  24.028  42.392  1.00 22.31           O  
ATOM    273  ND2 ASN L  39      20.909  24.389  40.147  1.00 20.00           N  
ATOM    274  C   ASN L  39      25.073  23.080  41.719  1.00 15.15           C  
ATOM    275  O   ASN L  39      25.907  23.378  40.863  1.00 15.61           O  
ATOM    276  N   TRP L  40      25.265  22.061  42.590  1.00 15.06           N  
ATOM    277  CA  TRP L  40      26.426  21.208  42.509  1.00 15.98           C  
ATOM    278  CB  TRP L  40      27.387  21.328  43.706  1.00 15.15           C  
ATOM    279  CG  TRP L  40      28.139  22.633  43.787  1.00 15.93           C  
ATOM    280  CD2 TRP L  40      29.379  22.892  43.109  1.00 15.97           C  
ATOM    281  CD1 TRP L  40      27.828  23.769  44.475  1.00 16.95           C  
ATOM    282  NE1 TRP L  40      28.800  24.719  44.272  1.00 17.74           N  
ATOM    283  CE2 TRP L  40      29.761  24.193  43.433  1.00 17.52           C  
ATOM    284  CE3 TRP L  40      30.139  22.112  42.284  1.00 16.75           C  
ATOM    285  CZ2 TRP L  40      30.909  24.737  42.935  1.00 17.71           C  
ATOM    286  CZ3 TRP L  40      31.300  22.664  41.786  1.00 17.83           C  
ATOM    287  CH2 TRP L  40      31.679  23.952  42.105  1.00 17.90           C  
ATOM    288  C   TRP L  40      25.975  19.776  42.487  1.00 16.56           C  
ATOM    289  O   TRP L  40      25.098  19.378  43.251  1.00 16.38           O  
ATOM    290  N   LEU L  41      26.574  18.951  41.603  1.00 15.68           N  
ATOM    291  CA  LEU L  41      26.199  17.562  41.557  1.00 15.55           C  
ATOM    292  CB  LEU L  41      25.304  17.208  40.355  1.00 15.91           C  
ATOM    293  CG  LEU L  41      25.885  17.572  38.981  1.00 17.34           C  
ATOM    294  CD1 LEU L  41      27.086  16.679  38.632  1.00 18.24           C  
ATOM    295  CD2 LEU L  41      24.790  17.568  37.902  1.00 16.92           C  
ATOM    296  C   LEU L  41      27.429  16.697  41.559  1.00 16.22           C  
ATOM    297  O   LEU L  41      28.519  17.146  41.204  1.00 15.54           O  
ATOM    298  N   LEU L  42      27.280  15.431  42.014  1.00 15.69           N  
ATOM    299  CA  LEU L  42      28.368  14.490  42.064  1.00 16.64           C  
ATOM    300  CB  LEU L  42      28.641  13.943  43.477  1.00 16.60           C  
ATOM    301  CG  LEU L  42      29.697  12.819  43.523  1.00 17.40           C  
ATOM    302  CD1 LEU L  42      31.061  13.299  43.005  1.00 19.09           C  
ATOM    303  CD2 LEU L  42      29.783  12.190  44.925  1.00 20.77           C  
ATOM    304  C   LEU L  42      28.012  13.313  41.210  1.00 17.63           C  
ATOM    305  O   LEU L  42      26.895  12.799  41.272  1.00 17.31           O  
ATOM    306  N   GLN L  43      28.964  12.867  40.368  1.00 17.15           N  
ATOM    307  CA  GLN L  43      28.720  11.698  39.576  1.00 18.07           C  
ATOM    308  CB  GLN L  43      28.756  11.962  38.059  1.00 18.40           C  
ATOM    309  CG  GLN L  43      28.493  10.707  37.224  1.00 19.19           C  
ATOM    310  CD  GLN L  43      28.524  11.086  35.749  1.00 22.73           C  
ATOM    311  OE1 GLN L  43      29.365  11.870  35.312  1.00 23.52           O  
ATOM    312  NE2 GLN L  43      27.576  10.518  34.957  1.00 21.93           N  
ATOM    313  C   GLN L  43      29.807  10.721  39.899  1.00 19.48           C  
ATOM    314  O   GLN L  43      30.983  10.966  39.636  1.00 18.05           O  
ATOM    315  N   ARG L  44      29.425   9.575  40.492  1.00 20.16           N  
ATOM    316  CA  ARG L  44      30.360   8.547  40.855  1.00 22.20           C  
ATOM    317  CB  ARG L  44      29.832   7.631  41.970  1.00 22.71           C  
ATOM    318  CG  ARG L  44      29.595   8.383  43.282  1.00 24.61           C  
ATOM    319  CD  ARG L  44      28.850   7.573  44.344  1.00 27.37           C  
ATOM    320  NE  ARG L  44      28.703   8.440  45.547  1.00 29.26           N  
ATOM    321  CZ  ARG L  44      27.505   8.497  46.202  1.00 35.22           C  
ATOM    322  NH1 ARG L  44      26.435   7.795  45.727  1.00 29.94           N1+
ATOM    323  NH2 ARG L  44      27.380   9.257  47.328  1.00 28.06           N  
ATOM    324  C   ARG L  44      30.600   7.723  39.632  1.00 24.30           C  
ATOM    325  O   ARG L  44      29.837   7.790  38.670  1.00 23.72           O  
ATOM    326  N   PRO L  45      31.650   6.952  39.623  1.00 25.05           N  
ATOM    327  CA  PRO L  45      31.922   6.182  38.450  1.00 25.20           C  
ATOM    328  CD  PRO L  45      32.865   7.297  40.344  1.00 25.77           C  
ATOM    329  CB  PRO L  45      33.319   5.601  38.651  1.00 26.61           C  
ATOM    330  CG  PRO L  45      34.012   6.653  39.543  1.00 27.13           C  
ATOM    331  C   PRO L  45      30.841   5.183  38.199  1.00 25.82           C  
ATOM    332  O   PRO L  45      30.424   4.498  39.132  1.00 25.39           O  
ATOM    333  N   GLY L  46      30.372   5.103  36.939  1.00 25.68           N  
ATOM    334  CA  GLY L  46      29.387   4.139  36.548  1.00 26.55           C  
ATOM    335  C   GLY L  46      28.032   4.544  37.035  1.00 26.98           C  
ATOM    336  O   GLY L  46      27.107   3.734  37.020  1.00 26.95           O  
ATOM    337  N   GLN L  47      27.856   5.805  37.472  1.00 24.97           N  
ATOM    338  CA  GLN L  47      26.558   6.165  37.967  1.00 24.28           C  
ATOM    339  CB  GLN L  47      26.504   6.366  39.492  1.00 25.98           C  
ATOM    340  CG  GLN L  47      26.764   5.087  40.291  1.00 30.75           C  
ATOM    341  CD  GLN L  47      26.622   5.425  41.765  1.00 37.26           C  
ATOM    342  OE1 GLN L  47      26.238   6.537  42.123  1.00 38.03           O  
ATOM    343  NE2 GLN L  47      26.929   4.441  42.650  1.00 37.24           N  
ATOM    344  C   GLN L  47      26.116   7.449  37.334  1.00 23.71           C  
ATOM    345  O   GLN L  47      26.880   8.130  36.652  1.00 22.53           O  
ATOM    346  N   SER L  48      24.821   7.781  37.515  1.00 21.08           N  
ATOM    347  CA  SER L  48      24.270   9.007  37.010  1.00 21.10           C  
ATOM    348  CB  SER L  48      22.754   8.932  36.767  1.00 22.52           C  
ATOM    349  OG  SER L  48      22.080   8.666  37.988  1.00 27.58           O  
ATOM    350  C   SER L  48      24.528  10.065  38.039  1.00 20.80           C  
ATOM    351  O   SER L  48      24.845   9.764  39.189  1.00 20.63           O  
ATOM    352  N   PRO L  49      24.393  11.305  37.659  1.00 18.88           N  
ATOM    353  CA  PRO L  49      24.675  12.383  38.568  1.00 18.94           C  
ATOM    354  CD  PRO L  49      24.573  11.689  36.268  1.00 19.21           C  
ATOM    355  CB  PRO L  49      24.711  13.642  37.705  1.00 19.12           C  
ATOM    356  CG  PRO L  49      25.106  13.129  36.310  1.00 20.55           C  
ATOM    357  C   PRO L  49      23.659  12.468  39.674  1.00 19.46           C  
ATOM    358  O   PRO L  49      22.519  12.056  39.468  1.00 18.82           O  
ATOM    359  N   LYS L  50      24.064  12.976  40.859  1.00 18.95           N  
ATOM    360  CA  LYS L  50      23.153  13.168  41.957  1.00 19.06           C  
ATOM    361  CB  LYS L  50      23.406  12.248  43.163  1.00 21.62           C  
ATOM    362  CG  LYS L  50      22.954  10.805  42.938  1.00 30.03           C  
ATOM    363  CD  LYS L  50      23.449   9.829  44.005  1.00 35.65           C  
ATOM    364  CE  LYS L  50      22.902   8.408  43.842  1.00 40.23           C  
ATOM    365  NZ  LYS L  50      21.478   8.360  44.243  1.00 44.24           N1+
ATOM    366  C   LYS L  50      23.308  14.580  42.446  1.00 18.60           C  
ATOM    367  O   LYS L  50      24.410  15.127  42.448  1.00 17.51           O  
ATOM    368  N   ARG L  51      22.193  15.209  42.883  1.00 16.67           N  
ATOM    369  CA  ARG L  51      22.220  16.585  43.326  1.00 15.89           C  
ATOM    370  CB  ARG L  51      20.824  17.242  43.339  1.00 15.72           C  
ATOM    371  CG  ARG L  51      20.797  18.643  43.966  1.00 17.09           C  
ATOM    372  CD  ARG L  51      19.410  19.301  43.987  1.00 23.21           C  
ATOM    373  NE  ARG L  51      18.680  18.866  45.211  1.00 21.01           N  
ATOM    374  CZ  ARG L  51      17.437  19.369  45.480  1.00 31.39           C  
ATOM    375  NH1 ARG L  51      16.848  20.251  44.621  1.00 22.68           N1+
ATOM    376  NH2 ARG L  51      16.779  18.984  46.613  1.00 26.14           N  
ATOM    377  C   ARG L  51      22.731  16.675  44.738  1.00 16.94           C  
ATOM    378  O   ARG L  51      22.191  16.022  45.627  1.00 16.68           O  
ATOM    379  N   LEU L  52      23.871  17.383  44.940  1.00 15.67           N  
ATOM    380  CA  LEU L  52      24.431  17.676  46.241  1.00 16.87           C  
ATOM    381  CB  LEU L  52      25.955  17.862  46.187  1.00 17.54           C  
ATOM    382  CG  LEU L  52      26.723  16.595  45.774  1.00 20.22           C  
ATOM    383  CD1 LEU L  52      28.234  16.860  45.739  1.00 20.53           C  
ATOM    384  CD2 LEU L  52      26.359  15.397  46.662  1.00 21.29           C  
ATOM    385  C   LEU L  52      23.884  18.916  46.901  1.00 17.47           C  
ATOM    386  O   LEU L  52      23.453  18.880  48.055  1.00 17.78           O  
ATOM    387  N   ILE L  53      23.906  20.058  46.166  1.00 17.08           N  
ATOM    388  CA  ILE L  53      23.560  21.337  46.727  1.00 17.90           C  
ATOM    389  CB  ILE L  53      24.769  22.122  47.144  1.00 19.22           C  
ATOM    390  CG1 ILE L  53      25.502  21.368  48.266  1.00 20.62           C  
ATOM    391  CG2 ILE L  53      24.333  23.543  47.533  1.00 19.46           C  
ATOM    392  CD1 ILE L  53      26.882  21.933  48.592  1.00 22.93           C  
ATOM    393  C   ILE L  53      22.817  22.137  45.699  1.00 18.28           C  
ATOM    394  O   ILE L  53      23.099  22.039  44.507  1.00 17.73           O  
ATOM    395  N   TYR L  54      21.833  22.948  46.147  1.00 17.62           N  
ATOM    396  CA  TYR L  54      21.056  23.783  45.274  1.00 17.55           C  
ATOM    397  CB  TYR L  54      19.624  23.253  45.054  1.00 17.60           C  
ATOM    398  CG  TYR L  54      18.897  23.226  46.358  1.00 20.00           C  
ATOM    399  CD1 TYR L  54      19.038  22.166  47.224  1.00 20.41           C  
ATOM    400  CD2 TYR L  54      18.076  24.266  46.725  1.00 20.53           C  
ATOM    401  CE1 TYR L  54      18.366  22.139  48.425  1.00 21.17           C  
ATOM    402  CE2 TYR L  54      17.401  24.249  47.922  1.00 21.86           C  
ATOM    403  CZ  TYR L  54      17.544  23.182  48.774  1.00 22.76           C  
ATOM    404  OH  TYR L  54      16.853  23.157  50.004  1.00 23.54           O  
ATOM    405  C   TYR L  54      20.988  25.138  45.916  1.00 18.99           C  
ATOM    406  O   TYR L  54      21.156  25.261  47.127  1.00 18.52           O  
ATOM    407  N   LEU L  55      20.738  26.208  45.132  1.00 15.18           N  
ATOM    408  CA  LEU L  55      20.647  27.539  45.680  1.00 17.30           C  
ATOM    409  CB  LEU L  55      19.441  27.769  46.609  1.00 17.05           C  
ATOM    410  CG  LEU L  55      18.091  27.770  45.869  1.00 18.13           C  
ATOM    411  CD1 LEU L  55      16.938  28.139  46.819  1.00 19.94           C  
ATOM    412  CD2 LEU L  55      18.138  28.666  44.620  1.00 17.94           C  
ATOM    413  C   LEU L  55      21.904  27.916  46.409  1.00 18.39           C  
ATOM    414  O   LEU L  55      21.873  28.531  47.474  1.00 20.42           O  
ATOM    415  N   VAL L  56      23.050  27.516  45.839  1.00 17.49           N  
ATOM    416  CA  VAL L  56      24.372  27.887  46.262  1.00 16.21           C  
ATOM    417  CB  VAL L  56      24.509  29.368  46.464  1.00 17.47           C  
ATOM    418  CG1 VAL L  56      25.932  29.662  46.958  1.00 17.69           C  
ATOM    419  CG2 VAL L  56      24.143  30.083  45.156  1.00 17.06           C  
ATOM    420  C   VAL L  56      24.781  27.247  47.552  1.00 16.93           C  
ATOM    421  O   VAL L  56      25.941  26.862  47.684  1.00 17.34           O  
ATOM    422  N   SER L  57      23.861  27.020  48.510  1.00 17.88           N  
ATOM    423  CA  SER L  57      24.396  26.531  49.749  1.00 17.64           C  
ATOM    424  CB  SER L  57      24.706  27.688  50.711  1.00 19.82           C  
ATOM    425  OG  SER L  57      25.281  27.198  51.912  1.00 23.36           O  
ATOM    426  C   SER L  57      23.409  25.630  50.432  1.00 18.10           C  
ATOM    427  O   SER L  57      23.595  25.281  51.596  1.00 19.03           O  
ATOM    428  N   LYS L  58      22.358  25.174  49.728  1.00 19.62           N  
ATOM    429  CA  LYS L  58      21.376  24.361  50.392  1.00 20.35           C  
ATOM    430  CB  LYS L  58      19.953  24.586  49.859  1.00 20.40           C  
ATOM    431  CG  LYS L  58      19.491  26.045  49.884  1.00 26.32           C  
ATOM    432  CD  LYS L  58      19.440  26.684  51.271  1.00 41.33           C  
ATOM    433  CE  LYS L  58      18.976  28.141  51.237  1.00 50.60           C  
ATOM    434  NZ  LYS L  58      18.988  28.706  52.603  1.00 57.62           N1+
ATOM    435  C   LYS L  58      21.712  22.922  50.123  1.00 21.76           C  
ATOM    436  O   LYS L  58      21.965  22.541  48.982  1.00 20.78           O  
ATOM    437  N   LEU L  59      21.723  22.080  51.181  1.00 21.36           N  
ATOM    438  CA  LEU L  59      22.052  20.687  51.018  1.00 22.43           C  
ATOM    439  CB  LEU L  59      22.569  19.990  52.290  1.00 23.48           C  
ATOM    440  CG  LEU L  59      23.941  20.463  52.785  1.00 26.42           C  
ATOM    441  CD1 LEU L  59      25.052  20.130  51.779  1.00 32.91           C  
ATOM    442  CD2 LEU L  59      23.905  21.944  53.179  1.00 32.17           C  
ATOM    443  C   LEU L  59      20.835  19.906  50.636  1.00 23.38           C  
ATOM    444  O   LEU L  59      19.749  20.104  51.180  1.00 22.21           O  
ATOM    445  N   ASP L  60      21.019  18.954  49.697  1.00 22.21           N  
ATOM    446  CA  ASP L  60      19.980  18.067  49.259  1.00 23.17           C  
ATOM    447  CB  ASP L  60      20.411  17.239  48.029  1.00 23.69           C  
ATOM    448  CG  ASP L  60      19.195  16.610  47.357  1.00 26.28           C  
ATOM    449  OD1 ASP L  60      18.059  16.826  47.854  1.00 38.24           O  
ATOM    450  OD2 ASP L  60      19.388  15.918  46.321  1.00 34.90           O1-
ATOM    451  C   ASP L  60      19.767  17.121  50.402  1.00 24.46           C  
ATOM    452  O   ASP L  60      20.650  16.945  51.241  1.00 22.91           O  
ATOM    453  N   SER L  61      18.581  16.489  50.484  1.00 24.27           N  
ATOM    454  CA  SER L  61      18.358  15.610  51.596  1.00 25.91           C  
ATOM    455  CB  SER L  61      16.908  15.104  51.705  1.00 27.99           C  
ATOM    456  OG  SER L  61      16.580  14.317  50.571  1.00 32.37           O  
ATOM    457  C   SER L  61      19.254  14.417  51.452  1.00 26.54           C  
ATOM    458  O   SER L  61      19.450  13.894  50.356  1.00 26.58           O  
ATOM    459  N   GLY L  62      19.836  13.964  52.580  1.00 25.55           N  
ATOM    460  CA  GLY L  62      20.650  12.784  52.569  1.00 25.50           C  
ATOM    461  C   GLY L  62      22.092  13.138  52.352  1.00 25.89           C  
ATOM    462  O   GLY L  62      22.958  12.274  52.480  1.00 26.67           O  
ATOM    463  N   VAL L  63      22.400  14.407  52.014  1.00 23.65           N  
ATOM    464  CA  VAL L  63      23.776  14.775  51.791  1.00 22.68           C  
ATOM    465  CB  VAL L  63      23.927  15.977  50.900  1.00 22.89           C  
ATOM    466  CG1 VAL L  63      25.416  16.363  50.823  1.00 22.24           C  
ATOM    467  CG2 VAL L  63      23.307  15.647  49.532  1.00 22.73           C  
ATOM    468  C   VAL L  63      24.389  15.112  53.118  1.00 23.40           C  
ATOM    469  O   VAL L  63      23.777  15.798  53.934  1.00 22.42           O  
ATOM    470  N   PRO L  64      25.596  14.652  53.345  1.00 23.66           N  
ATOM    471  CA  PRO L  64      26.262  14.907  54.599  1.00 24.47           C  
ATOM    472  CD  PRO L  64      26.034  13.400  52.745  1.00 24.43           C  
ATOM    473  CB  PRO L  64      27.454  13.955  54.638  1.00 25.02           C  
ATOM    474  CG  PRO L  64      27.016  12.775  53.753  1.00 25.99           C  
ATOM    475  C   PRO L  64      26.661  16.344  54.744  1.00 25.35           C  
ATOM    476  O   PRO L  64      26.883  17.018  53.740  1.00 24.10           O  
ATOM    477  N   ASP L  65      26.782  16.807  56.000  1.00 25.35           N  
ATOM    478  CA  ASP L  65      27.107  18.156  56.372  1.00 26.03           C  
ATOM    479  CB  ASP L  65      27.013  18.402  57.884  1.00 28.36           C  
ATOM    480  CG  ASP L  65      27.063  19.908  58.100  1.00 33.78           C  
ATOM    481  OD1 ASP L  65      26.934  20.657  57.095  1.00 36.83           O  
ATOM    482  OD2 ASP L  65      27.219  20.331  59.276  1.00 38.75           O1-
ATOM    483  C   ASP L  65      28.511  18.464  55.955  1.00 25.69           C  
ATOM    484  O   ASP L  65      28.916  19.625  55.898  1.00 25.66           O  
ATOM    485  N   ARG L  66      29.310  17.422  55.678  1.00 24.08           N  
ATOM    486  CA  ARG L  66      30.687  17.607  55.320  1.00 22.94           C  
ATOM    487  CB  ARG L  66      31.394  16.289  54.956  1.00 24.10           C  
ATOM    488  CG  ARG L  66      31.490  15.316  56.131  1.00 25.42           C  
ATOM    489  CD  ARG L  66      32.297  14.055  55.824  1.00 26.52           C  
ATOM    490  NE  ARG L  66      31.516  13.226  54.862  1.00 25.28           N  
ATOM    491  CZ  ARG L  66      31.684  13.373  53.516  1.00 24.88           C  
ATOM    492  NH1 ARG L  66      32.549  14.307  53.028  1.00 21.28           N1+
ATOM    493  NH2 ARG L  66      31.004  12.565  52.650  1.00 22.42           N  
ATOM    494  C   ARG L  66      30.742  18.494  54.114  1.00 21.90           C  
ATOM    495  O   ARG L  66      31.723  19.215  53.926  1.00 20.38           O  
ATOM    496  N   PHE L  67      29.705  18.435  53.249  1.00 20.19           N  
ATOM    497  CA  PHE L  67      29.673  19.240  52.056  1.00 19.22           C  
ATOM    498  CB  PHE L  67      28.812  18.630  50.936  1.00 18.61           C  
ATOM    499  CG  PHE L  67      29.449  17.375  50.451  1.00 19.61           C  
ATOM    500  CD1 PHE L  67      30.392  17.417  49.454  1.00 20.10           C  
ATOM    501  CD2 PHE L  67      29.105  16.155  50.982  1.00 20.29           C  
ATOM    502  CE1 PHE L  67      30.983  16.264  48.997  1.00 20.49           C  
ATOM    503  CE2 PHE L  67      29.693  14.997  50.529  1.00 20.78           C  
ATOM    504  CZ  PHE L  67      30.633  15.049  49.530  1.00 20.78           C  
ATOM    505  C   PHE L  67      29.056  20.576  52.359  1.00 20.40           C  
ATOM    506  O   PHE L  67      28.031  20.663  53.032  1.00 20.96           O  
ATOM    507  N   THR L  68      29.688  21.666  51.867  1.00 20.31           N  
ATOM    508  CA  THR L  68      29.158  22.993  52.035  1.00 20.87           C  
ATOM    509  CB  THR L  68      29.827  23.791  53.120  1.00 23.83           C  
ATOM    510  OG1 THR L  68      31.228  23.842  52.896  1.00 25.59           O  
ATOM    511  CG2 THR L  68      29.519  23.164  54.487  1.00 25.63           C  
ATOM    512  C   THR L  68      29.354  23.748  50.756  1.00 21.18           C  
ATOM    513  O   THR L  68      30.344  23.555  50.050  1.00 20.87           O  
ATOM    514  N   GLY L  69      28.398  24.644  50.429  1.00 19.88           N  
ATOM    515  CA  GLY L  69      28.507  25.427  49.231  1.00 19.25           C  
ATOM    516  C   GLY L  69      28.472  26.863  49.636  1.00 20.50           C  
ATOM    517  O   GLY L  69      27.809  27.229  50.604  1.00 20.41           O  
ATOM    518  N   SER L  70      29.187  27.724  48.887  1.00 20.36           N  
ATOM    519  CA  SER L  70      29.245  29.115  49.232  1.00 20.97           C  
ATOM    520  CB  SER L  70      30.403  29.412  50.201  1.00 22.14           C  
ATOM    521  OG  SER L  70      30.446  30.792  50.520  1.00 24.05           O  
ATOM    522  C   SER L  70      29.496  29.902  47.986  1.00 21.92           C  
ATOM    523  O   SER L  70      29.771  29.337  46.928  1.00 21.59           O  
ATOM    524  N   GLY L  71      29.376  31.244  48.074  1.00 20.65           N  
ATOM    525  CA  GLY L  71      29.701  32.060  46.937  1.00 21.33           C  
ATOM    526  C   GLY L  71      28.555  32.956  46.606  1.00 22.88           C  
ATOM    527  O   GLY L  71      27.478  32.869  47.195  1.00 22.36           O  
ATOM    528  N   SER L  72      28.788  33.870  45.644  1.00 22.97           N  
ATOM    529  CA  SER L  72      27.761  34.764  45.210  1.00 23.64           C  
ATOM    530  CB  SER L  72      27.527  35.931  46.183  1.00 24.78           C  
ATOM    531  OG  SER L  72      26.497  36.779  45.700  1.00 27.31           O  
ATOM    532  C   SER L  72      28.213  35.348  43.911  1.00 24.64           C  
ATOM    533  O   SER L  72      29.398  35.327  43.584  1.00 24.71           O  
ATOM    534  N   GLY L  73      27.262  35.884  43.126  1.00 24.44           N  
ATOM    535  CA  GLY L  73      27.619  36.523  41.894  1.00 24.32           C  
ATOM    536  C   GLY L  73      28.225  35.526  40.958  1.00 24.62           C  
ATOM    537  O   GLY L  73      27.565  34.596  40.497  1.00 23.83           O  
ATOM    538  N   THR L  74      29.472  35.821  40.547  1.00 23.35           N  
ATOM    539  CA  THR L  74      30.285  35.050  39.645  1.00 23.71           C  
ATOM    540  CB  THR L  74      31.286  35.903  38.929  1.00 26.37           C  
ATOM    541  OG1 THR L  74      31.989  35.133  37.967  1.00 27.02           O  
ATOM    542  CG2 THR L  74      32.255  36.493  39.963  1.00 26.00           C  
ATOM    543  C   THR L  74      31.038  33.899  40.263  1.00 24.27           C  
ATOM    544  O   THR L  74      31.342  32.939  39.556  1.00 24.71           O  
ATOM    545  N   ASP L  75      31.429  33.968  41.558  1.00 23.71           N  
ATOM    546  CA  ASP L  75      32.317  32.946  42.067  1.00 24.27           C  
ATOM    547  CB  ASP L  75      33.603  33.504  42.708  1.00 26.59           C  
ATOM    548  CG  ASP L  75      34.510  34.058  41.618  1.00 33.66           C  
ATOM    549  OD1 ASP L  75      34.024  34.272  40.476  1.00 37.04           O  
ATOM    550  OD2 ASP L  75      35.711  34.279  41.920  1.00 37.20           O1-
ATOM    551  C   ASP L  75      31.665  32.085  43.108  1.00 23.54           C  
ATOM    552  O   ASP L  75      31.040  32.581  44.044  1.00 22.46           O  
ATOM    553  N   PHE L  76      31.834  30.748  42.979  1.00 20.51           N  
ATOM    554  CA  PHE L  76      31.235  29.845  43.922  1.00 19.74           C  
ATOM    555  CB  PHE L  76      30.021  29.092  43.352  1.00 19.68           C  
ATOM    556  CG  PHE L  76      29.017  30.112  42.935  1.00 19.50           C  
ATOM    557  CD1 PHE L  76      28.086  30.594  43.822  1.00 19.47           C  
ATOM    558  CD2 PHE L  76      29.016  30.598  41.648  1.00 20.38           C  
ATOM    559  CE1 PHE L  76      27.165  31.538  43.434  1.00 20.54           C  
ATOM    560  CE2 PHE L  76      28.097  31.541  41.254  1.00 20.96           C  
ATOM    561  CZ  PHE L  76      27.166  32.014  42.146  1.00 19.97           C  
ATOM    562  C   PHE L  76      32.242  28.803  44.311  1.00 20.35           C  
ATOM    563  O   PHE L  76      33.193  28.537  43.575  1.00 20.29           O  
ATOM    564  N   THR L  77      32.062  28.191  45.504  1.00 19.20           N  
ATOM    565  CA  THR L  77      32.988  27.188  45.944  1.00 19.67           C  
ATOM    566  CB  THR L  77      33.971  27.716  46.948  1.00 21.07           C  
ATOM    567  OG1 THR L  77      34.684  28.815  46.402  1.00 22.89           O  
ATOM    568  CG2 THR L  77      34.947  26.589  47.324  1.00 20.96           C  
ATOM    569  C   THR L  77      32.241  26.072  46.614  1.00 19.98           C  
ATOM    570  O   THR L  77      31.262  26.293  47.324  1.00 19.77           O  
ATOM    571  N   LEU L  78      32.698  24.826  46.381  1.00 19.17           N  
ATOM    572  CA  LEU L  78      32.145  23.680  47.039  1.00 18.45           C  
ATOM    573  CB  LEU L  78      31.740  22.552  46.074  1.00 18.18           C  
ATOM    574  CG  LEU L  78      31.148  21.308  46.764  1.00 19.34           C  
ATOM    575  CD1 LEU L  78      29.845  21.643  47.509  1.00 20.09           C  
ATOM    576  CD2 LEU L  78      30.973  20.153  45.763  1.00 19.02           C  
ATOM    577  C   LEU L  78      33.248  23.171  47.902  1.00 19.93           C  
ATOM    578  O   LEU L  78      34.373  23.000  47.434  1.00 19.68           O  
ATOM    579  N   LYS L  79      32.976  22.936  49.200  1.00 19.44           N  
ATOM    580  CA  LYS L  79      34.068  22.491  50.009  1.00 20.63           C  
ATOM    581  CB  LYS L  79      34.569  23.563  50.993  1.00 22.47           C  
ATOM    582  CG  LYS L  79      36.002  23.323  51.470  1.00 29.88           C  
ATOM    583  CD  LYS L  79      36.651  24.555  52.103  1.00 34.07           C  
ATOM    584  CE  LYS L  79      36.040  24.943  53.449  1.00 37.80           C  
ATOM    585  NZ  LYS L  79      36.732  26.133  53.985  1.00 40.49           N1+
ATOM    586  C   LYS L  79      33.654  21.271  50.763  1.00 21.54           C  
ATOM    587  O   LYS L  79      32.489  21.102  51.121  1.00 21.57           O  
ATOM    588  N   ILE L  80      34.626  20.361  50.979  1.00 20.50           N  
ATOM    589  CA  ILE L  80      34.395  19.153  51.714  1.00 20.71           C  
ATOM    590  CB  ILE L  80      34.771  17.928  50.927  1.00 21.29           C  
ATOM    591  CG1 ILE L  80      33.991  17.901  49.600  1.00 20.60           C  
ATOM    592  CG2 ILE L  80      34.516  16.689  51.801  1.00 20.79           C  
ATOM    593  CD1 ILE L  80      34.529  16.893  48.585  1.00 21.56           C  
ATOM    594  C   ILE L  80      35.290  19.241  52.916  1.00 22.78           C  
ATOM    595  O   ILE L  80      36.508  19.361  52.786  1.00 22.10           O  
ATOM    596  N   SER L  81      34.696  19.196  54.126  1.00 22.29           N  
ATOM    597  CA  SER L  81      35.446  19.369  55.340  1.00 23.27           C  
ATOM    598  CB  SER L  81      34.553  19.399  56.592  1.00 23.31           C  
ATOM    599  OG  SER L  81      33.887  18.155  56.749  1.00 24.85           O  
ATOM    600  C   SER L  81      36.442  18.264  55.507  1.00 24.50           C  
ATOM    601  O   SER L  81      37.612  18.526  55.782  1.00 24.99           O  
ATOM    602  N   ARG L  82      35.992  16.997  55.364  1.00 23.40           N  
ATOM    603  CA  ARG L  82      36.851  15.851  55.492  1.00 23.94           C  
ATOM    604  CB  ARG L  82      36.660  15.123  56.833  1.00 25.54           C  
ATOM    605  CG  ARG L  82      37.196  15.918  58.022  1.00 34.26           C  
ATOM    606  CD  ARG L  82      36.617  15.511  59.380  1.00 40.12           C  
ATOM    607  NE  ARG L  82      36.323  14.052  59.353  1.00 44.26           N  
ATOM    608  CZ  ARG L  82      35.039  13.626  59.166  1.00 49.07           C  
ATOM    609  NH1 ARG L  82      34.038  14.537  58.987  1.00 44.19           N1+
ATOM    610  NH2 ARG L  82      34.755  12.292  59.184  1.00 47.35           N  
ATOM    611  C   ARG L  82      36.441  14.897  54.414  1.00 24.28           C  
ATOM    612  O   ARG L  82      35.298  14.448  54.372  1.00 23.74           O  
ATOM    613  N   VAL L  83      37.384  14.536  53.527  1.00 23.02           N  
ATOM    614  CA  VAL L  83      37.084  13.692  52.405  1.00 21.92           C  
ATOM    615  CB  VAL L  83      38.131  13.770  51.328  1.00 22.29           C  
ATOM    616  CG1 VAL L  83      37.802  12.746  50.230  1.00 22.11           C  
ATOM    617  CG2 VAL L  83      38.203  15.222  50.821  1.00 22.28           C  
ATOM    618  C   VAL L  83      36.980  12.264  52.845  1.00 22.49           C  
ATOM    619  O   VAL L  83      37.729  11.808  53.709  1.00 22.18           O  
ATOM    620  N   GLU L  84      36.016  11.531  52.244  1.00 21.55           N  
ATOM    621  CA  GLU L  84      35.812  10.136  52.517  1.00 21.98           C  
ATOM    622  CB  GLU L  84      34.443   9.826  53.148  1.00 23.09           C  
ATOM    623  CG  GLU L  84      34.295  10.411  54.556  1.00 27.13           C  
ATOM    624  CD  GLU L  84      32.918  10.049  55.091  1.00 35.02           C  
ATOM    625  OE1 GLU L  84      32.131   9.425  54.331  1.00 35.85           O  
ATOM    626  OE2 GLU L  84      32.636  10.389  56.271  1.00 36.43           O1-
ATOM    627  C   GLU L  84      35.904   9.415  51.201  1.00 23.13           C  
ATOM    628  O   GLU L  84      35.809  10.023  50.138  1.00 22.39           O  
ATOM    629  N   ALA L  85      36.076   8.078  51.247  1.00 22.65           N  
ATOM    630  CA  ALA L  85      36.304   7.274  50.074  1.00 22.38           C  
ATOM    631  CB  ALA L  85      36.467   5.780  50.402  1.00 23.03           C  
ATOM    632  C   ALA L  85      35.151   7.400  49.123  1.00 23.07           C  
ATOM    633  O   ALA L  85      35.333   7.440  47.908  1.00 21.63           O  
ATOM    634  N   GLU L  86      33.933   7.485  49.670  1.00 22.23           N  
ATOM    635  CA  GLU L  86      32.689   7.523  48.956  1.00 22.71           C  
ATOM    636  CB  GLU L  86      31.534   7.622  49.956  1.00 24.69           C  
ATOM    637  CG  GLU L  86      30.149   7.415  49.373  1.00 30.15           C  
ATOM    638  CD  GLU L  86      29.208   7.497  50.558  1.00 37.65           C  
ATOM    639  OE1 GLU L  86      28.758   8.630  50.880  1.00 35.18           O  
ATOM    640  OE2 GLU L  86      28.941   6.432  51.173  1.00 36.62           O1-
ATOM    641  C   GLU L  86      32.636   8.730  48.062  1.00 22.17           C  
ATOM    642  O   GLU L  86      31.925   8.738  47.057  1.00 22.40           O  
ATOM    643  N   ASP L  87      33.371   9.789  48.434  1.00 20.18           N  
ATOM    644  CA  ASP L  87      33.392  11.074  47.794  1.00 19.63           C  
ATOM    645  CB  ASP L  87      34.180  12.115  48.609  1.00 19.44           C  
ATOM    646  CG  ASP L  87      33.404  12.373  49.895  1.00 22.12           C  
ATOM    647  OD1 ASP L  87      32.195  12.021  49.940  1.00 22.04           O  
ATOM    648  OD2 ASP L  87      34.011  12.926  50.849  1.00 22.73           O1-
ATOM    649  C   ASP L  87      33.974  11.037  46.407  1.00 19.86           C  
ATOM    650  O   ASP L  87      33.801  11.993  45.652  1.00 19.16           O  
ATOM    651  N   LEU L  88      34.721   9.984  46.025  1.00 19.33           N  
ATOM    652  CA  LEU L  88      35.348  10.019  44.730  1.00 19.28           C  
ATOM    653  CB  LEU L  88      36.288   8.831  44.441  1.00 20.09           C  
ATOM    654  CG  LEU L  88      35.673   7.429  44.605  1.00 22.83           C  
ATOM    655  CD1 LEU L  88      34.523   7.177  43.622  1.00 23.36           C  
ATOM    656  CD2 LEU L  88      36.763   6.350  44.513  1.00 22.74           C  
ATOM    657  C   LEU L  88      34.335  10.122  43.630  1.00 18.95           C  
ATOM    658  O   LEU L  88      33.227   9.593  43.722  1.00 18.42           O  
ATOM    659  N   GLY L  89      34.699  10.864  42.557  1.00 18.04           N  
ATOM    660  CA  GLY L  89      33.823  11.022  41.429  1.00 17.80           C  
ATOM    661  C   GLY L  89      34.094  12.348  40.772  1.00 18.54           C  
ATOM    662  O   GLY L  89      35.086  13.014  41.066  1.00 18.38           O  
ATOM    663  N   ILE L  90      33.194  12.765  39.850  1.00 16.61           N  
ATOM    664  CA  ILE L  90      33.337  14.023  39.163  1.00 15.56           C  
ATOM    665  CB  ILE L  90      32.966  14.030  37.690  1.00 16.58           C  
ATOM    666  CG1 ILE L  90      33.774  13.084  36.780  1.00 17.32           C  
ATOM    667  CG2 ILE L  90      33.077  15.491  37.233  1.00 16.06           C  
ATOM    668  CD1 ILE L  90      33.257  13.105  35.322  1.00 21.21           C  
ATOM    669  C   ILE L  90      32.315  14.951  39.755  1.00 16.57           C  
ATOM    670  O   ILE L  90      31.154  14.579  39.912  1.00 16.81           O  
ATOM    671  N   TYR L  91      32.717  16.198  40.088  1.00 15.34           N  
ATOM    672  CA  TYR L  91      31.790  17.154  40.636  1.00 15.63           C  
ATOM    673  CB  TYR L  91      32.319  17.934  41.856  1.00 15.21           C  
ATOM    674  CG  TYR L  91      32.470  17.006  43.010  1.00 16.24           C  
ATOM    675  CD1 TYR L  91      33.638  16.312  43.221  1.00 15.83           C  
ATOM    676  CD2 TYR L  91      31.430  16.831  43.891  1.00 16.00           C  
ATOM    677  CE1 TYR L  91      33.762  15.459  44.294  1.00 15.73           C  
ATOM    678  CE2 TYR L  91      31.548  15.981  44.963  1.00 15.26           C  
ATOM    679  CZ  TYR L  91      32.716  15.290  45.166  1.00 16.93           C  
ATOM    680  OH  TYR L  91      32.837  14.416  46.266  1.00 17.01           O  
ATOM    681  C   TYR L  91      31.539  18.187  39.575  1.00 16.22           C  
ATOM    682  O   TYR L  91      32.474  18.656  38.929  1.00 16.26           O  
ATOM    683  N   TYR L  92      30.252  18.553  39.357  1.00 14.98           N  
ATOM    684  CA  TYR L  92      29.906  19.520  38.346  1.00 14.97           C  
ATOM    685  CB  TYR L  92      28.989  18.980  37.231  1.00 14.75           C  
ATOM    686  CG  TYR L  92      29.664  17.960  36.379  1.00 16.14           C  
ATOM    687  CD1 TYR L  92      30.441  18.344  35.310  1.00 15.91           C  
ATOM    688  CD2 TYR L  92      29.496  16.618  36.629  1.00 15.30           C  
ATOM    689  CE1 TYR L  92      31.056  17.404  34.517  1.00 17.75           C  
ATOM    690  CE2 TYR L  92      30.107  15.672  35.839  1.00 17.05           C  
ATOM    691  CZ  TYR L  92      30.885  16.066  34.780  1.00 18.05           C  
ATOM    692  OH  TYR L  92      31.512  15.098  33.969  1.00 18.44           O  
ATOM    693  C   TYR L  92      29.072  20.603  38.965  1.00 15.93           C  
ATOM    694  O   TYR L  92      28.270  20.345  39.859  1.00 15.76           O  
ATOM    695  N   CYS L  93      29.250  21.855  38.491  1.00 16.46           N  
ATOM    696  CA  CYS L  93      28.414  22.948  38.909  1.00 17.17           C  
ATOM    697  CB  CYS L  93      29.180  24.248  39.262  1.00 18.23           C  
ATOM    698  SG  CYS L  93      30.289  24.854  37.950  1.00 22.30           S  
ATOM    699  C   CYS L  93      27.486  23.208  37.754  1.00 16.98           C  
ATOM    700  O   CYS L  93      27.826  22.907  36.610  1.00 15.97           O  
ATOM    701  N   TRP L  94      26.268  23.726  38.030  1.00 15.64           N  
ATOM    702  CA  TRP L  94      25.296  23.945  36.986  1.00 15.35           C  
ATOM    703  CB  TRP L  94      24.297  22.760  36.941  1.00 15.57           C  
ATOM    704  CG  TRP L  94      23.193  22.802  35.909  1.00 15.25           C  
ATOM    705  CD2 TRP L  94      22.045  21.930  35.908  1.00 19.17           C  
ATOM    706  CD1 TRP L  94      23.045  23.623  34.834  1.00 19.31           C  
ATOM    707  NE1 TRP L  94      21.877  23.328  34.170  1.00 20.92           N  
ATOM    708  CE2 TRP L  94      21.252  22.286  34.818  1.00 21.55           C  
ATOM    709  CE3 TRP L  94      21.680  20.914  36.744  1.00 20.99           C  
ATOM    710  CZ2 TRP L  94      20.079  21.637  34.549  1.00 22.94           C  
ATOM    711  CZ3 TRP L  94      20.498  20.258  36.470  1.00 23.90           C  
ATOM    712  CH2 TRP L  94      19.710  20.614  35.394  1.00 24.48           C  
ATOM    713  C   TRP L  94      24.534  25.190  37.340  1.00 16.39           C  
ATOM    714  O   TRP L  94      24.239  25.411  38.513  1.00 15.37           O  
ATOM    715  N   GLN L  95      24.188  26.039  36.341  1.00 16.17           N  
ATOM    716  CA  GLN L  95      23.465  27.253  36.637  1.00 16.58           C  
ATOM    717  CB  GLN L  95      24.213  28.534  36.213  1.00 15.95           C  
ATOM    718  CG  GLN L  95      24.401  28.694  34.703  1.00 16.43           C  
ATOM    719  CD  GLN L  95      23.172  29.398  34.150  1.00 18.51           C  
ATOM    720  OE1 GLN L  95      22.523  30.173  34.850  1.00 18.16           O  
ATOM    721  NE2 GLN L  95      22.840  29.131  32.858  1.00 15.94           N  
ATOM    722  C   GLN L  95      22.131  27.231  35.942  1.00 17.69           C  
ATOM    723  O   GLN L  95      22.036  26.934  34.753  1.00 16.98           O  
ATOM    724  N   GLY L  96      21.084  27.409  36.783  1.00 17.74           N  
ATOM    725  CA  GLY L  96      19.666  27.558  36.571  1.00 18.71           C  
ATOM    726  C   GLY L  96      19.226  28.958  36.232  1.00 20.24           C  
ATOM    727  O   GLY L  96      18.109  29.162  35.766  1.00 21.31           O  
ATOM    728  N   ALA L  97      20.021  29.980  36.593  1.00 19.44           N  
ATOM    729  CA  ALA L  97      19.573  31.346  36.482  1.00 20.70           C  
ATOM    730  CB  ALA L  97      20.590  32.350  37.051  1.00 20.84           C  
ATOM    731  C   ALA L  97      19.286  31.754  35.068  1.00 23.33           C  
ATOM    732  O   ALA L  97      18.286  32.425  34.815  1.00 26.69           O  
ATOM    733  N   HIS L  98      20.139  31.367  34.101  1.00 22.37           N  
ATOM    734  CA  HIS L  98      19.932  31.856  32.769  1.00 23.00           C  
ATOM    735  ND1 HIS L  98      21.167  34.878  33.333  1.00 25.19           N  
ATOM    736  CG  HIS L  98      21.675  33.604  33.206  1.00 23.81           C  
ATOM    737  CB  HIS L  98      21.178  32.577  32.232  1.00 22.41           C  
ATOM    738  NE2 HIS L  98      22.783  34.685  34.849  1.00 24.79           N  
ATOM    739  CD2 HIS L  98      22.662  33.504  34.139  1.00 23.48           C  
ATOM    740  CE1 HIS L  98      21.865  35.480  34.331  1.00 25.63           C  
ATOM    741  C   HIS L  98      19.624  30.707  31.858  1.00 23.41           C  
ATOM    742  O   HIS L  98      19.975  29.560  32.124  1.00 23.24           O  
ATOM    743  N   PHE L  99      18.928  31.006  30.745  1.00 22.94           N  
ATOM    744  CA  PHE L  99      18.554  30.012  29.782  1.00 23.94           C  
ATOM    745  CB  PHE L  99      17.110  30.269  29.291  1.00 22.99           C  
ATOM    746  CG  PHE L  99      16.631  29.217  28.350  1.00 22.81           C  
ATOM    747  CD1 PHE L  99      16.137  28.020  28.821  1.00 24.54           C  
ATOM    748  CD2 PHE L  99      16.647  29.438  26.993  1.00 25.70           C  
ATOM    749  CE1 PHE L  99      15.685  27.056  27.951  1.00 26.41           C  
ATOM    750  CE2 PHE L  99      16.195  28.479  26.118  1.00 28.72           C  
ATOM    751  CZ  PHE L  99      15.716  27.283  26.597  1.00 27.15           C  
ATOM    752  C   PHE L  99      19.508  30.224  28.647  1.00 26.75           C  
ATOM    753  O   PHE L  99      19.727  31.378  28.275  1.00 29.83           O  
ATOM    754  N   PRO L 100      20.127  29.221  28.068  1.00 23.61           N  
ATOM    755  CA  PRO L 100      19.975  27.844  28.469  1.00 21.86           C  
ATOM    756  CD  PRO L 100      20.457  29.335  26.656  1.00 25.47           C  
ATOM    757  CB  PRO L 100      20.466  27.002  27.291  1.00 22.58           C  
ATOM    758  CG  PRO L 100      20.307  27.923  26.073  1.00 25.62           C  
ATOM    759  C   PRO L 100      20.759  27.551  29.710  1.00 21.36           C  
ATOM    760  O   PRO L 100      21.678  28.300  30.038  1.00 21.83           O  
ATOM    761  N   TYR L 101      20.422  26.443  30.399  1.00 18.48           N  
ATOM    762  CA  TYR L 101      21.090  26.069  31.609  1.00 18.52           C  
ATOM    763  CB  TYR L 101      20.266  25.092  32.457  1.00 18.52           C  
ATOM    764  CG  TYR L 101      18.920  25.719  32.585  1.00 18.21           C  
ATOM    765  CD1 TYR L 101      18.667  26.698  33.519  1.00 22.92           C  
ATOM    766  CD2 TYR L 101      17.913  25.334  31.731  1.00 22.45           C  
ATOM    767  CE1 TYR L 101      17.417  27.263  33.610  1.00 23.80           C  
ATOM    768  CE2 TYR L 101      16.662  25.894  31.818  1.00 24.33           C  
ATOM    769  CZ  TYR L 101      16.415  26.861  32.761  1.00 22.23           C  
ATOM    770  OH  TYR L 101      15.135  27.445  32.858  1.00 31.65           O  
ATOM    771  C   TYR L 101      22.360  25.395  31.196  1.00 18.84           C  
ATOM    772  O   TYR L 101      22.363  24.531  30.319  1.00 18.62           O  
ATOM    773  N   THR L 102      23.482  25.785  31.827  1.00 17.37           N  
ATOM    774  CA  THR L 102      24.782  25.313  31.418  1.00 16.87           C  
ATOM    775  CB  THR L 102      25.658  26.413  30.890  1.00 17.89           C  
ATOM    776  OG1 THR L 102      25.831  27.412  31.883  1.00 18.11           O  
ATOM    777  CG2 THR L 102      25.000  27.014  29.636  1.00 18.02           C  
ATOM    778  C   THR L 102      25.498  24.676  32.574  1.00 16.94           C  
ATOM    779  O   THR L 102      25.212  24.959  33.737  1.00 15.95           O  
ATOM    780  N   PHE L 103      26.466  23.784  32.258  1.00 15.71           N  
ATOM    781  CA  PHE L 103      27.214  23.053  33.251  1.00 15.51           C  
ATOM    782  CB  PHE L 103      27.219  21.526  33.045  1.00 16.10           C  
ATOM    783  CG  PHE L 103      25.883  20.915  33.279  1.00 15.01           C  
ATOM    784  CD1 PHE L 103      24.937  20.871  32.281  1.00 16.71           C  
ATOM    785  CD2 PHE L 103      25.586  20.362  34.502  1.00 15.84           C  
ATOM    786  CE1 PHE L 103      23.710  20.293  32.506  1.00 16.86           C  
ATOM    787  CE2 PHE L 103      24.362  19.782  34.731  1.00 17.01           C  
ATOM    788  CZ  PHE L 103      23.419  19.751  33.734  1.00 16.73           C  
ATOM    789  C   PHE L 103      28.669  23.382  33.136  1.00 16.94           C  
ATOM    790  O   PHE L 103      29.166  23.756  32.075  1.00 16.23           O  
ATOM    791  N   GLY L 104      29.392  23.224  34.263  1.00 16.19           N  
ATOM    792  CA  GLY L 104      30.816  23.389  34.271  1.00 16.81           C  
ATOM    793  C   GLY L 104      31.397  22.118  33.721  1.00 18.02           C  
ATOM    794  O   GLY L 104      30.688  21.129  33.540  1.00 16.54           O  
ATOM    795  N   GLY L 105      32.715  22.133  33.438  1.00 17.41           N  
ATOM    796  CA  GLY L 105      33.468  21.040  32.880  1.00 18.61           C  
ATOM    797  C   GLY L 105      33.562  19.885  33.836  1.00 19.06           C  
ATOM    798  O   GLY L 105      33.660  18.734  33.414  1.00 19.21           O  
ATOM    799  N   GLY L 106      33.613  20.159  35.152  1.00 17.99           N  
ATOM    800  CA  GLY L 106      33.698  19.099  36.120  1.00 17.84           C  
ATOM    801  C   GLY L 106      35.080  19.036  36.699  1.00 18.73           C  
ATOM    802  O   GLY L 106      36.068  19.389  36.054  1.00 18.91           O  
ATOM    803  N   THR L 107      35.158  18.588  37.971  1.00 17.27           N  
ATOM    804  CA  THR L 107      36.397  18.392  38.673  1.00 17.60           C  
ATOM    805  CB  THR L 107      36.518  19.174  39.949  1.00 18.96           C  
ATOM    806  OG1 THR L 107      35.416  18.887  40.794  1.00 19.42           O  
ATOM    807  CG2 THR L 107      36.579  20.671  39.652  1.00 17.91           C  
ATOM    808  C   THR L 107      36.416  16.961  39.095  1.00 18.86           C  
ATOM    809  O   THR L 107      35.469  16.478  39.712  1.00 18.00           O  
ATOM    810  N   LYS L 108      37.506  16.237  38.789  1.00 17.95           N  
ATOM    811  CA  LYS L 108      37.533  14.864  39.190  1.00 19.48           C  
ATOM    812  CB  LYS L 108      38.227  13.931  38.185  1.00 20.59           C  
ATOM    813  CG  LYS L 108      38.239  12.470  38.639  1.00 26.19           C  
ATOM    814  CD  LYS L 108      38.560  11.480  37.521  1.00 32.30           C  
ATOM    815  CE  LYS L 108      37.311  10.920  36.842  1.00 37.54           C  
ATOM    816  NZ  LYS L 108      37.697  10.036  35.721  1.00 41.02           N1+
ATOM    817  C   LYS L 108      38.261  14.764  40.489  1.00 20.67           C  
ATOM    818  O   LYS L 108      39.403  15.202  40.618  1.00 21.53           O  
ATOM    819  N   LEU L 109      37.599  14.167  41.497  1.00 20.06           N  
ATOM    820  CA  LEU L 109      38.202  14.032  42.790  1.00 19.95           C  
ATOM    821  CB  LEU L 109      37.198  14.212  43.943  1.00 20.01           C  
ATOM    822  CG  LEU L 109      37.825  14.147  45.348  1.00 22.40           C  
ATOM    823  CD1 LEU L 109      38.634  15.413  45.664  1.00 23.79           C  
ATOM    824  CD2 LEU L 109      36.779  13.828  46.422  1.00 23.46           C  
ATOM    825  C   LEU L 109      38.724  12.630  42.886  1.00 20.35           C  
ATOM    826  O   LEU L 109      37.977  11.666  42.723  1.00 19.53           O  
ATOM    827  N   GLU L 110      40.038  12.489  43.154  1.00 19.87           N  
ATOM    828  CA  GLU L 110      40.643  11.192  43.280  1.00 20.61           C  
ATOM    829  CB  GLU L 110      41.874  11.011  42.379  1.00 22.00           C  
ATOM    830  CG  GLU L 110      42.528   9.636  42.505  1.00 25.75           C  
ATOM    831  CD  GLU L 110      43.776   9.618  41.634  1.00 30.07           C  
ATOM    832  OE1 GLU L 110      43.636   9.589  40.383  1.00 31.93           O  
ATOM    833  OE2 GLU L 110      44.894   9.631  42.213  1.00 31.19           O1-
ATOM    834  C   GLU L 110      41.105  11.052  44.698  1.00 21.03           C  
ATOM    835  O   GLU L 110      41.500  12.032  45.330  1.00 19.76           O  
ATOM    836  N   ILE L 111      41.064   9.821  45.246  1.00 20.35           N  
ATOM    837  CA  ILE L 111      41.476   9.662  46.611  1.00 20.03           C  
ATOM    838  CB  ILE L 111      40.503   8.887  47.449  1.00 20.80           C  
ATOM    839  CG1 ILE L 111      39.189   9.679  47.544  1.00 21.76           C  
ATOM    840  CG2 ILE L 111      41.147   8.597  48.816  1.00 21.15           C  
ATOM    841  CD1 ILE L 111      38.049   8.925  48.219  1.00 23.66           C  
ATOM    842  C   ILE L 111      42.808   8.990  46.631  1.00 21.19           C  
ATOM    843  O   ILE L 111      43.025   7.974  45.973  1.00 20.55           O  
ATOM    844  N   LYS L 112      43.762   9.575  47.381  1.00 20.93           N  
ATOM    845  CA  LYS L 112      45.064   8.980  47.397  1.00 22.06           C  
ATOM    846  CB  LYS L 112      46.208   9.971  47.116  1.00 23.16           C  
ATOM    847  CG  LYS L 112      46.415  11.038  48.189  1.00 26.84           C  
ATOM    848  CD  LYS L 112      47.732  11.795  48.013  1.00 27.46           C  
ATOM    849  CE  LYS L 112      47.971  12.890  49.052  1.00 30.81           C  
ATOM    850  NZ  LYS L 112      49.277  13.542  48.803  1.00 33.65           N1+
ATOM    851  C   LYS L 112      45.345   8.321  48.745  1.00 23.17           C  
ATOM    852  O   LYS L 112      44.508   8.447  49.675  1.00 24.05           O  
ATOM    853  OXT LYS L 112      46.421   7.674  48.856  1.00  0.00           O1-
TER     854      LYS L 112 
ATOM    855  N   GLU H 113       9.912   5.889  46.646  1.00 38.32           N1+
ATOM    856  CA  GLU H 113      11.203   6.214  45.999  1.00 38.05           C  
ATOM    857  CB  GLU H 113      12.147   5.002  46.031  1.00 39.94           C  
ATOM    858  CG  GLU H 113      12.789   4.781  47.394  1.00 46.05           C  
ATOM    859  CD  GLU H 113      13.910   5.801  47.517  1.00 51.59           C  
ATOM    860  OE1 GLU H 113      15.053   5.470  47.103  1.00 48.08           O  
ATOM    861  OE2 GLU H 113      13.636   6.925  48.013  1.00 52.40           O1-
ATOM    862  C   GLU H 113      11.022   6.613  44.573  1.00 36.76           C  
ATOM    863  O   GLU H 113      10.335   5.936  43.812  1.00 37.01           O  
ATOM    864  N   VAL H 114      11.641   7.740  44.169  1.00 33.32           N  
ATOM    865  CA  VAL H 114      11.498   8.155  42.807  1.00 31.20           C  
ATOM    866  CB  VAL H 114      11.899   9.571  42.518  1.00 31.46           C  
ATOM    867  CG1 VAL H 114      10.906  10.525  43.184  1.00 30.24           C  
ATOM    868  CG2 VAL H 114      13.345   9.766  42.980  1.00 30.06           C  
ATOM    869  C   VAL H 114      12.352   7.294  41.938  1.00 31.00           C  
ATOM    870  O   VAL H 114      13.494   6.982  42.274  1.00 30.48           O  
ATOM    871  N   LYS H 115      11.783   6.885  40.785  1.00 28.64           N  
ATOM    872  CA  LYS H 115      12.477   6.081  39.819  1.00 27.57           C  
ATOM    873  CB  LYS H 115      11.910   4.662  39.637  1.00 29.80           C  
ATOM    874  CG  LYS H 115      12.210   3.664  40.750  1.00 37.56           C  
ATOM    875  CD  LYS H 115      11.395   2.373  40.624  1.00 48.90           C  
ATOM    876  CE  LYS H 115      11.595   1.649  39.290  1.00 36.00           C  
ATOM    877  NZ  LYS H 115      10.861   2.346  38.211  1.00 40.49           N1+
ATOM    878  C   LYS H 115      12.285   6.704  38.472  1.00 26.71           C  
ATOM    879  O   LYS H 115      11.202   7.185  38.140  1.00 25.63           O  
ATOM    880  N   LEU H 116      13.359   6.707  37.658  1.00 23.81           N  
ATOM    881  CA  LEU H 116      13.307   7.196  36.307  1.00 22.81           C  
ATOM    882  CB  LEU H 116      14.005   8.558  36.145  1.00 22.49           C  
ATOM    883  CG  LEU H 116      13.321   9.701  36.920  1.00 22.77           C  
ATOM    884  CD1 LEU H 116      14.060  11.033  36.722  1.00 21.78           C  
ATOM    885  CD2 LEU H 116      11.833   9.814  36.559  1.00 21.78           C  
ATOM    886  C   LEU H 116      14.062   6.201  35.470  1.00 23.19           C  
ATOM    887  O   LEU H 116      15.239   5.952  35.723  1.00 23.14           O  
ATOM    888  N   LEU H 117      13.414   5.598  34.450  1.00 22.40           N  
ATOM    889  CA  LEU H 117      14.112   4.621  33.655  1.00 23.17           C  
ATOM    890  CB  LEU H 117      13.564   3.194  33.835  1.00 25.41           C  
ATOM    891  CG  LEU H 117      14.302   2.135  32.994  1.00 33.76           C  
ATOM    892  CD1 LEU H 117      15.785   2.046  33.383  1.00  0.00           C  
ATOM    893  CD2 LEU H 117      13.592   0.770  33.056  1.00  0.00           C  
ATOM    894  C   LEU H 117      13.983   4.959  32.203  1.00 22.11           C  
ATOM    895  O   LEU H 117      12.885   4.959  31.651  1.00 20.66           O  
ATOM    896  N   GLU H 118      15.121   5.250  31.538  1.00 21.05           N  
ATOM    897  CA  GLU H 118      15.073   5.562  30.139  1.00 20.32           C  
ATOM    898  CB  GLU H 118      15.969   6.743  29.716  1.00 20.56           C  
ATOM    899  CG  GLU H 118      17.390   6.710  30.269  1.00 20.43           C  
ATOM    900  CD  GLU H 118      17.380   7.283  31.681  1.00 22.79           C  
ATOM    901  OE1 GLU H 118      17.270   8.530  31.811  1.00 20.43           O  
ATOM    902  OE2 GLU H 118      17.477   6.481  32.647  1.00 21.21           O1-
ATOM    903  C   GLU H 118      15.366   4.344  29.317  1.00 21.48           C  
ATOM    904  O   GLU H 118      15.929   3.363  29.800  1.00 20.43           O  
ATOM    905  N   SER H 119      14.929   4.370  28.039  1.00 20.32           N  
ATOM    906  CA  SER H 119      15.164   3.272  27.144  1.00 21.00           C  
ATOM    907  CB  SER H 119      14.118   2.150  27.260  1.00 21.72           C  
ATOM    908  OG  SER H 119      12.838   2.633  26.879  1.00 23.80           O  
ATOM    909  C   SER H 119      15.094   3.803  25.742  1.00 21.10           C  
ATOM    910  O   SER H 119      14.728   4.958  25.526  1.00 20.19           O  
ATOM    911  N   GLY H 120      15.454   2.962  24.747  1.00 20.63           N  
ATOM    912  CA  GLY H 120      15.340   3.358  23.370  1.00 20.31           C  
ATOM    913  C   GLY H 120      16.667   3.715  22.764  1.00 21.78           C  
ATOM    914  O   GLY H 120      16.735   3.988  21.566  1.00 20.86           O  
ATOM    915  N   GLY H 121      17.766   3.711  23.541  1.00 20.91           N  
ATOM    916  CA  GLY H 121      19.031   4.081  22.969  1.00 20.71           C  
ATOM    917  C   GLY H 121      19.492   2.988  22.055  1.00 22.48           C  
ATOM    918  O   GLY H 121      18.975   1.873  22.088  1.00 22.58           O  
ATOM    919  N   GLY H 122      20.496   3.292  21.202  1.00 21.20           N  
ATOM    920  CA  GLY H 122      20.999   2.308  20.284  1.00 21.18           C  
ATOM    921  C   GLY H 122      21.887   2.999  19.294  1.00 21.70           C  
ATOM    922  O   GLY H 122      22.266   4.154  19.476  1.00 20.07           O  
ATOM    923  N   LEU H 123      22.246   2.283  18.206  1.00 20.54           N  
ATOM    924  CA  LEU H 123      23.103   2.812  17.179  1.00 20.64           C  
ATOM    925  CB  LEU H 123      24.063   1.760  16.596  1.00 21.33           C  
ATOM    926  CG  LEU H 123      24.998   2.299  15.493  1.00 22.90           C  
ATOM    927  CD1 LEU H 123      26.030   3.289  16.053  1.00 23.50           C  
ATOM    928  CD2 LEU H 123      25.636   1.154  14.691  1.00 24.35           C  
ATOM    929  C   LEU H 123      22.240   3.275  16.043  1.00 21.28           C  
ATOM    930  O   LEU H 123      21.325   2.569  15.624  1.00 20.68           O  
ATOM    931  N   VAL H 124      22.514   4.493  15.526  1.00 20.82           N  
ATOM    932  CA  VAL H 124      21.765   5.030  14.426  1.00 22.27           C  
ATOM    933  CB  VAL H 124      20.833   6.136  14.831  1.00 24.09           C  
ATOM    934  CG1 VAL H 124      20.118   6.665  13.577  1.00 25.22           C  
ATOM    935  CG2 VAL H 124      19.880   5.616  15.915  1.00 26.13           C  
ATOM    936  C   VAL H 124      22.748   5.647  13.482  1.00 22.60           C  
ATOM    937  O   VAL H 124      23.783   6.168  13.894  1.00 21.18           O  
ATOM    938  N   GLN H 125      22.453   5.602  12.172  1.00 22.70           N  
ATOM    939  CA  GLN H 125      23.353   6.196  11.233  1.00 23.35           C  
ATOM    940  CB  GLN H 125      23.282   5.555   9.839  1.00 25.14           C  
ATOM    941  CG  GLN H 125      21.912   5.637   9.176  1.00 31.79           C  
ATOM    942  CD  GLN H 125      21.946   4.642   8.031  1.00 37.74           C  
ATOM    943  OE1 GLN H 125      20.961   4.461   7.319  1.00 37.64           O  
ATOM    944  NE2 GLN H 125      23.114   3.968   7.852  1.00 35.05           N  
ATOM    945  C   GLN H 125      23.052   7.657  11.175  1.00 23.53           C  
ATOM    946  O   GLN H 125      21.994   8.102  11.616  1.00 23.11           O  
ATOM    947  N   PRO H 126      23.971   8.428  10.667  1.00 22.96           N  
ATOM    948  CA  PRO H 126      23.761   9.846  10.634  1.00 23.11           C  
ATOM    949  CD  PRO H 126      25.382   8.083  10.722  1.00 23.31           C  
ATOM    950  CB  PRO H 126      25.093  10.448  10.195  1.00 23.03           C  
ATOM    951  CG  PRO H 126      26.129   9.429  10.715  1.00 24.81           C  
ATOM    952  C   PRO H 126      22.596  10.187   9.769  1.00 23.86           C  
ATOM    953  O   PRO H 126      22.445   9.586   8.708  1.00 23.79           O  
ATOM    954  N   GLY H 127      21.761  11.149  10.212  1.00 22.02           N  
ATOM    955  CA  GLY H 127      20.614  11.557   9.459  1.00 22.33           C  
ATOM    956  C   GLY H 127      19.449  10.694   9.844  1.00 22.89           C  
ATOM    957  O   GLY H 127      18.341  10.886   9.344  1.00 23.35           O  
ATOM    958  N   GLY H 128      19.658   9.728  10.759  1.00 22.01           N  
ATOM    959  CA  GLY H 128      18.598   8.829  11.128  1.00 21.51           C  
ATOM    960  C   GLY H 128      17.780   9.430  12.230  1.00 22.25           C  
ATOM    961  O   GLY H 128      18.015  10.560  12.653  1.00 21.11           O  
ATOM    962  N   SER H 129      16.781   8.661  12.721  1.00 21.37           N  
ATOM    963  CA  SER H 129      15.920   9.129  13.770  1.00 21.95           C  
ATOM    964  CB  SER H 129      14.492   9.438  13.291  1.00 23.35           C  
ATOM    965  OG  SER H 129      14.510  10.516  12.366  1.00 28.31           O  
ATOM    966  C   SER H 129      15.808   8.063  14.818  1.00 22.25           C  
ATOM    967  O   SER H 129      16.013   6.880  14.548  1.00 21.70           O  
ATOM    968  N   MET H 130      15.504   8.474  16.069  1.00 21.14           N  
ATOM    969  CA  MET H 130      15.336   7.532  17.140  1.00 20.83           C  
ATOM    970  CB  MET H 130      16.672   7.115  17.777  1.00 22.02           C  
ATOM    971  CG  MET H 130      16.539   6.058  18.874  1.00 24.59           C  
ATOM    972  SD  MET H 130      18.125   5.520  19.583  1.00 21.10           S  
ATOM    973  CE  MET H 130      18.525   4.382  18.227  1.00 20.90           C  
ATOM    974  C   MET H 130      14.501   8.191  18.199  1.00 20.74           C  
ATOM    975  O   MET H 130      14.563   9.406  18.381  1.00 20.53           O  
ATOM    976  N   LYS H 131      13.682   7.404  18.932  1.00 18.90           N  
ATOM    977  CA  LYS H 131      12.865   7.992  19.957  1.00 19.35           C  
ATOM    978  CB  LYS H 131      11.356   7.788  19.745  1.00 20.21           C  
ATOM    979  CG  LYS H 131      10.499   8.601  20.716  1.00 23.44           C  
ATOM    980  CD  LYS H 131       9.029   8.697  20.305  1.00 26.95           C  
ATOM    981  CE  LYS H 131       8.173   9.516  21.272  1.00 28.52           C  
ATOM    982  NZ  LYS H 131       6.800   9.656  20.736  1.00 29.20           N1+
ATOM    983  C   LYS H 131      13.228   7.367  21.267  1.00 19.40           C  
ATOM    984  O   LYS H 131      13.310   6.147  21.390  1.00 19.51           O  
ATOM    985  N   LEU H 132      13.451   8.212  22.294  1.00 17.82           N  
ATOM    986  CA  LEU H 132      13.826   7.728  23.593  1.00 17.51           C  
ATOM    987  CB  LEU H 132      14.951   8.554  24.241  1.00 16.55           C  
ATOM    988  CG  LEU H 132      16.254   8.573  23.418  1.00 16.97           C  
ATOM    989  CD1 LEU H 132      17.341   9.411  24.110  1.00 16.14           C  
ATOM    990  CD2 LEU H 132      16.721   7.149  23.073  1.00 17.39           C  
ATOM    991  C   LEU H 132      12.630   7.841  24.486  1.00 18.47           C  
ATOM    992  O   LEU H 132      11.789   8.717  24.294  1.00 17.98           O  
ATOM    993  N   SER H 133      12.519   6.938  25.485  1.00 17.98           N  
ATOM    994  CA  SER H 133      11.401   6.964  26.385  1.00 18.93           C  
ATOM    995  CB  SER H 133      10.499   5.723  26.268  1.00 20.22           C  
ATOM    996  OG  SER H 133       9.935   5.646  24.968  1.00 24.38           O  
ATOM    997  C   SER H 133      11.928   6.976  27.790  1.00 20.20           C  
ATOM    998  O   SER H 133      13.033   6.508  28.057  1.00 20.00           O  
ATOM    999  N   CYS H 134      11.137   7.546  28.723  1.00 19.87           N  
ATOM   1000  CA  CYS H 134      11.507   7.615  30.109  1.00 20.59           C  
ATOM   1001  CB  CYS H 134      12.029   9.017  30.490  1.00 21.22           C  
ATOM   1002  SG  CYS H 134      12.256   9.289  32.273  1.00 23.71           S  
ATOM   1003  C   CYS H 134      10.273   7.342  30.918  1.00 21.44           C  
ATOM   1004  O   CYS H 134       9.281   8.062  30.811  1.00 21.90           O  
ATOM   1005  N   VAL H 135      10.305   6.295  31.768  1.00 20.46           N  
ATOM   1006  CA  VAL H 135       9.156   5.975  32.572  1.00 21.41           C  
ATOM   1007  CB  VAL H 135       8.849   4.508  32.613  1.00 22.60           C  
ATOM   1008  CG1 VAL H 135       7.669   4.276  33.573  1.00 20.16           C  
ATOM   1009  CG2 VAL H 135       8.592   4.030  31.174  1.00 21.12           C  
ATOM   1010  C   VAL H 135       9.467   6.407  33.968  1.00 22.22           C  
ATOM   1011  O   VAL H 135      10.557   6.153  34.479  1.00 21.54           O  
ATOM   1012  N   ALA H 136       8.506   7.079  34.633  1.00 21.55           N  
ATOM   1013  CA  ALA H 136       8.765   7.590  35.948  1.00 22.17           C  
ATOM   1014  CB  ALA H 136       8.611   9.116  36.042  1.00 21.19           C  
ATOM   1015  C   ALA H 136       7.799   6.991  36.915  1.00 24.07           C  
ATOM   1016  O   ALA H 136       6.678   6.634  36.554  1.00 23.53           O  
ATOM   1017  N   SER H 137       8.241   6.849  38.184  1.00 23.95           N  
ATOM   1018  CA  SER H 137       7.406   6.291  39.207  1.00 24.94           C  
ATOM   1019  CB  SER H 137       7.524   4.761  39.290  1.00 25.83           C  
ATOM   1020  OG  SER H 137       6.712   4.259  40.339  1.00 27.36           O  
ATOM   1021  C   SER H 137       7.869   6.830  40.526  1.00 25.78           C  
ATOM   1022  O   SER H 137       8.981   7.343  40.644  1.00 25.25           O  
ATOM   1023  N   GLY H 138       7.015   6.781  41.562  1.00 26.30           N  
ATOM   1024  CA  GLY H 138       7.468   7.176  42.867  1.00 23.76           C  
ATOM   1025  C   GLY H 138       7.111   8.595  43.183  1.00 35.47           C  
ATOM   1026  O   GLY H 138       7.284   9.034  44.319  1.00 27.43           O  
ATOM   1027  N   PHE H 139       6.630   9.376  42.201  1.00 29.23           N  
ATOM   1028  CA  PHE H 139       6.247  10.722  42.524  1.00 26.55           C  
ATOM   1029  CB  PHE H 139       7.387  11.756  42.426  1.00 25.72           C  
ATOM   1030  CG  PHE H 139       7.886  11.858  41.025  1.00 24.00           C  
ATOM   1031  CD1 PHE H 139       8.807  10.964  40.535  1.00 24.81           C  
ATOM   1032  CD2 PHE H 139       7.445  12.860  40.199  1.00 21.44           C  
ATOM   1033  CE1 PHE H 139       9.274  11.066  39.245  1.00 21.55           C  
ATOM   1034  CE2 PHE H 139       7.908  12.966  38.911  1.00 21.44           C  
ATOM   1035  CZ  PHE H 139       8.826  12.069  38.425  1.00 18.68           C  
ATOM   1036  C   PHE H 139       5.163  11.124  41.579  1.00 28.25           C  
ATOM   1037  O   PHE H 139       4.879  10.411  40.619  1.00 35.60           O  
ATOM   1038  N   THR H 140       4.511  12.281  41.827  1.00 34.53           N  
ATOM   1039  CA  THR H 140       3.455  12.683  40.943  1.00 23.91           C  
ATOM   1040  CB  THR H 140       2.468  13.627  41.572  1.00 31.20           C  
ATOM   1041  OG1 THR H 140       1.870  13.018  42.707  1.00 26.70           O  
ATOM   1042  CG2 THR H 140       1.387  13.980  40.535  1.00 22.73           C  
ATOM   1043  C   THR H 140       4.100  13.359  39.780  1.00 25.39           C  
ATOM   1044  O   THR H 140       4.534  14.507  39.850  1.00 22.41           O  
ATOM   1045  N   PHE H 141       4.135  12.626  38.655  1.00 23.53           N  
ATOM   1046  CA  PHE H 141       4.799  12.989  37.437  1.00 18.94           C  
ATOM   1047  CB  PHE H 141       4.590  11.895  36.370  1.00 22.63           C  
ATOM   1048  CG  PHE H 141       5.315  12.220  35.110  1.00 21.32           C  
ATOM   1049  CD1 PHE H 141       6.666  11.991  35.012  1.00 26.51           C  
ATOM   1050  CD2 PHE H 141       4.650  12.734  34.020  1.00 25.62           C  
ATOM   1051  CE1 PHE H 141       7.344  12.280  33.853  1.00 21.78           C  
ATOM   1052  CE2 PHE H 141       5.325  13.024  32.857  1.00 23.22           C  
ATOM   1053  CZ  PHE H 141       6.678  12.800  32.773  1.00 21.06           C  
ATOM   1054  C   PHE H 141       4.220  14.269  36.917  1.00 19.31           C  
ATOM   1055  O   PHE H 141       4.946  15.159  36.482  1.00 21.49           O  
ATOM   1056  N   SER H 142       2.887  14.399  36.988  1.00 26.42           N  
ATOM   1057  CA  SER H 142       2.164  15.497  36.404  1.00 24.48           C  
ATOM   1058  CB  SER H 142       0.654  15.371  36.653  1.00 25.91           C  
ATOM   1059  OG  SER H 142       0.184  14.121  36.171  1.00 29.00           O  
ATOM   1060  C   SER H 142       2.600  16.812  36.989  1.00 20.35           C  
ATOM   1061  O   SER H 142       2.556  17.839  36.313  1.00 19.85           O  
ATOM   1062  N   ILE H 143       3.005  16.808  38.271  1.00 28.70           N  
ATOM   1063  CA  ILE H 143       3.403  17.964  39.024  1.00 19.15           C  
ATOM   1064  CB  ILE H 143       3.574  17.675  40.488  1.00 23.36           C  
ATOM   1065  CG1 ILE H 143       2.255  17.151  41.090  1.00  0.00           C  
ATOM   1066  CG2 ILE H 143       4.087  18.959  41.162  1.00  0.00           C  
ATOM   1067  CD1 ILE H 143       2.418  16.548  42.484  1.00  0.00           C  
ATOM   1068  C   ILE H 143       4.690  18.567  38.530  1.00 22.24           C  
ATOM   1069  O   ILE H 143       4.872  19.777  38.652  1.00 20.15           O  
ATOM   1070  N   PHE H 144       5.634  17.752  38.013  1.00 18.99           N  
ATOM   1071  CA  PHE H 144       6.957  18.229  37.708  1.00 17.29           C  
ATOM   1072  CB  PHE H 144       8.044  17.227  38.136  1.00 16.78           C  
ATOM   1073  CG  PHE H 144       8.043  17.083  39.619  1.00 18.62           C  
ATOM   1074  CD1 PHE H 144       7.046  16.387  40.264  1.00 20.64           C  
ATOM   1075  CD2 PHE H 144       9.063  17.620  40.367  1.00 17.52           C  
ATOM   1076  CE1 PHE H 144       7.055  16.248  41.632  1.00 17.28           C  
ATOM   1077  CE2 PHE H 144       9.077  17.483  41.734  1.00 22.28           C  
ATOM   1078  CZ  PHE H 144       8.072  16.799  42.372  1.00 23.05           C  
ATOM   1079  C   PHE H 144       7.198  18.444  36.244  1.00 18.48           C  
ATOM   1080  O   PHE H 144       6.609  17.808  35.373  1.00 21.49           O  
ATOM   1081  N   TRP H 145       8.102  19.404  35.967  1.00 17.41           N  
ATOM   1082  CA  TRP H 145       8.649  19.644  34.663  1.00 17.36           C  
ATOM   1083  CB  TRP H 145       9.463  20.947  34.551  1.00 17.24           C  
ATOM   1084  CG  TRP H 145       8.696  22.221  34.795  1.00 16.74           C  
ATOM   1085  CD2 TRP H 145       9.281  23.527  34.689  1.00 14.81           C  
ATOM   1086  CD1 TRP H 145       7.395  22.407  35.161  1.00 15.17           C  
ATOM   1087  NE1 TRP H 145       7.136  23.751  35.297  1.00 14.91           N  
ATOM   1088  CE2 TRP H 145       8.288  24.451  35.006  1.00 15.24           C  
ATOM   1089  CE3 TRP H 145      10.545  23.923  34.357  1.00 14.91           C  
ATOM   1090  CZ2 TRP H 145       8.547  25.791  34.998  1.00 14.76           C  
ATOM   1091  CZ3 TRP H 145      10.802  25.275  34.341  1.00 15.37           C  
ATOM   1092  CH2 TRP H 145       9.821  26.191  34.657  1.00 15.59           C  
ATOM   1093  C   TRP H 145       9.653  18.546  34.470  1.00 18.05           C  
ATOM   1094  O   TRP H 145      10.217  18.056  35.447  1.00 17.06           O  
ATOM   1095  N   MET H 146       9.893  18.119  33.212  1.00 16.20           N  
ATOM   1096  CA  MET H 146      10.847  17.069  32.985  1.00 15.92           C  
ATOM   1097  CB  MET H 146      10.225  15.785  32.405  1.00 16.18           C  
ATOM   1098  CG  MET H 146       9.243  15.101  33.359  1.00 17.90           C  
ATOM   1099  SD  MET H 146       9.984  14.526  34.917  1.00 18.66           S  
ATOM   1100  CE  MET H 146      10.939  13.177  34.167  1.00 17.16           C  
ATOM   1101  C   MET H 146      11.862  17.561  31.997  1.00 17.00           C  
ATOM   1102  O   MET H 146      11.574  18.445  31.192  1.00 16.36           O  
ATOM   1103  N   ASN H 147      13.092  17.001  32.046  1.00 16.32           N  
ATOM   1104  CA  ASN H 147      14.135  17.466  31.171  1.00 15.61           C  
ATOM   1105  CB  ASN H 147      15.167  18.361  31.884  1.00 16.26           C  
ATOM   1106  CG  ASN H 147      14.490  19.652  32.321  1.00 18.76           C  
ATOM   1107  OD1 ASN H 147      14.257  20.548  31.512  1.00 15.29           O  
ATOM   1108  ND2 ASN H 147      14.165  19.747  33.639  1.00 16.90           N  
ATOM   1109  C   ASN H 147      14.923  16.301  30.654  1.00 16.08           C  
ATOM   1110  O   ASN H 147      14.864  15.198  31.194  1.00 16.00           O  
ATOM   1111  N   TRP H 148      15.665  16.536  29.549  1.00 14.99           N  
ATOM   1112  CA  TRP H 148      16.583  15.571  29.015  1.00 14.94           C  
ATOM   1113  CB  TRP H 148      16.285  15.130  27.571  1.00 14.04           C  
ATOM   1114  CG  TRP H 148      15.091  14.212  27.431  1.00 14.96           C  
ATOM   1115  CD2 TRP H 148      15.158  12.784  27.565  1.00 14.80           C  
ATOM   1116  CD1 TRP H 148      13.789  14.514  27.163  1.00 15.42           C  
ATOM   1117  NE1 TRP H 148      13.039  13.361  27.121  1.00 15.76           N  
ATOM   1118  CE2 TRP H 148      13.869  12.288  27.367  1.00 16.61           C  
ATOM   1119  CE3 TRP H 148      16.208  11.950  27.830  1.00 15.98           C  
ATOM   1120  CZ2 TRP H 148      13.611  10.948  27.430  1.00 15.73           C  
ATOM   1121  CZ3 TRP H 148      15.945  10.602  27.895  1.00 14.84           C  
ATOM   1122  CH2 TRP H 148      14.670  10.109  27.699  1.00 15.40           C  
ATOM   1123  C   TRP H 148      17.924  16.243  29.020  1.00 14.86           C  
ATOM   1124  O   TRP H 148      18.044  17.408  28.643  1.00 14.54           O  
ATOM   1125  N   VAL H 149      18.964  15.523  29.489  1.00 14.72           N  
ATOM   1126  CA  VAL H 149      20.307  16.038  29.540  1.00 14.27           C  
ATOM   1127  CB  VAL H 149      20.789  16.287  30.944  1.00 14.93           C  
ATOM   1128  CG1 VAL H 149      22.262  16.735  30.903  1.00 14.55           C  
ATOM   1129  CG2 VAL H 149      19.853  17.312  31.609  1.00 16.24           C  
ATOM   1130  C   VAL H 149      21.181  14.972  28.950  1.00 15.33           C  
ATOM   1131  O   VAL H 149      20.879  13.787  29.069  1.00 16.23           O  
ATOM   1132  N   ARG H 150      22.291  15.354  28.283  1.00 14.97           N  
ATOM   1133  CA  ARG H 150      23.116  14.332  27.690  1.00 15.55           C  
ATOM   1134  CB  ARG H 150      23.152  14.375  26.151  1.00 15.85           C  
ATOM   1135  CG  ARG H 150      23.751  15.663  25.586  1.00 16.66           C  
ATOM   1136  CD  ARG H 150      23.954  15.629  24.069  1.00 18.68           C  
ATOM   1137  NE  ARG H 150      22.879  16.445  23.442  1.00 18.99           N  
ATOM   1138  CZ  ARG H 150      22.985  16.818  22.132  1.00 19.77           C  
ATOM   1139  NH1 ARG H 150      24.063  16.434  21.390  1.00 17.22           N1+
ATOM   1140  NH2 ARG H 150      22.011  17.583  21.562  1.00 18.56           N  
ATOM   1141  C   ARG H 150      24.525  14.511  28.156  1.00 17.39           C  
ATOM   1142  O   ARG H 150      24.920  15.595  28.579  1.00 16.93           O  
ATOM   1143  N   GLN H 151      25.323  13.424  28.107  1.00 17.71           N  
ATOM   1144  CA  GLN H 151      26.691  13.506  28.529  1.00 18.37           C  
ATOM   1145  CB  GLN H 151      26.945  12.822  29.884  1.00 19.03           C  
ATOM   1146  CG  GLN H 151      28.397  12.898  30.366  1.00 20.84           C  
ATOM   1147  CD  GLN H 151      28.494  12.181  31.707  1.00 23.56           C  
ATOM   1148  OE1 GLN H 151      27.880  11.134  31.915  1.00 23.10           O  
ATOM   1149  NE2 GLN H 151      29.280  12.764  32.651  1.00 23.48           N  
ATOM   1150  C   GLN H 151      27.559  12.825  27.523  1.00 20.35           C  
ATOM   1151  O   GLN H 151      27.276  11.713  27.082  1.00 18.56           O  
ATOM   1152  N   SER H 152      28.653  13.496  27.123  1.00 21.14           N  
ATOM   1153  CA  SER H 152      29.550  12.873  26.206  1.00 23.52           C  
ATOM   1154  CB  SER H 152      29.252  13.178  24.727  1.00 23.89           C  
ATOM   1155  OG  SER H 152      29.486  14.549  24.449  1.00 26.05           O  
ATOM   1156  C   SER H 152      30.911  13.393  26.497  1.00 26.43           C  
ATOM   1157  O   SER H 152      31.091  14.545  26.899  1.00 25.33           O  
ATOM   1158  N   PRO H 153      31.878  12.534  26.360  1.00 28.27           N  
ATOM   1159  CA  PRO H 153      33.226  12.979  26.461  1.00 29.31           C  
ATOM   1160  CD  PRO H 153      31.754  11.300  25.600  1.00 28.90           C  
ATOM   1161  CB  PRO H 153      34.076  11.750  26.153  1.00 30.38           C  
ATOM   1162  CG  PRO H 153      33.193  10.971  25.156  1.00 30.94           C  
ATOM   1163  C   PRO H 153      33.252  13.935  25.314  1.00 30.73           C  
ATOM   1164  O   PRO H 153      32.703  13.607  24.268  1.00 31.33           O  
ATOM   1165  N   GLU H 154      33.949  15.060  25.472  1.00 31.05           N  
ATOM   1166  CA  GLU H 154      34.122  16.174  24.580  1.00 31.97           C  
ATOM   1167  CB  GLU H 154      34.233  15.799  23.088  1.00 33.03           C  
ATOM   1168  CG  GLU H 154      32.902  15.561  22.373  1.00 36.01           C  
ATOM   1169  CD  GLU H 154      33.203  14.847  21.066  1.00 38.54           C  
ATOM   1170  OE1 GLU H 154      34.376  14.428  20.874  1.00 39.15           O  
ATOM   1171  OE2 GLU H 154      32.259  14.704  20.245  1.00 39.70           O1-
ATOM   1172  C   GLU H 154      33.049  17.213  24.715  1.00 32.14           C  
ATOM   1173  O   GLU H 154      33.189  18.291  24.141  1.00 32.05           O  
ATOM   1174  N   LYS H 155      31.991  17.004  25.517  1.00 29.87           N  
ATOM   1175  CA  LYS H 155      31.116  18.134  25.663  1.00 28.95           C  
ATOM   1176  CB  LYS H 155      29.879  18.100  24.743  1.00 30.43           C  
ATOM   1177  CG  LYS H 155      28.752  17.147  25.141  1.00 35.12           C  
ATOM   1178  CD  LYS H 155      27.882  17.654  26.289  1.00 40.35           C  
ATOM   1179  CE  LYS H 155      26.629  16.812  26.526  1.00 44.75           C  
ATOM   1180  NZ  LYS H 155      26.877  15.402  26.176  1.00 47.93           N1+
ATOM   1181  C   LYS H 155      30.659  18.179  27.088  1.00 27.50           C  
ATOM   1182  O   LYS H 155      30.076  19.170  27.526  1.00 27.39           O  
ATOM   1183  N   GLY H 156      30.929  17.102  27.855  1.00 25.12           N  
ATOM   1184  CA  GLY H 156      30.543  17.058  29.240  1.00 23.03           C  
ATOM   1185  C   GLY H 156      29.055  16.895  29.330  1.00 22.54           C  
ATOM   1186  O   GLY H 156      28.445  16.193  28.529  1.00 22.00           O  
ATOM   1187  N   LEU H 157      28.435  17.521  30.352  1.00 20.28           N  
ATOM   1188  CA  LEU H 157      27.013  17.447  30.528  1.00 19.00           C  
ATOM   1189  CB  LEU H 157      26.583  17.568  31.999  1.00 19.24           C  
ATOM   1190  CG  LEU H 157      27.006  16.358  32.851  1.00 20.43           C  
ATOM   1191  CD1 LEU H 157      26.606  16.538  34.322  1.00 19.91           C  
ATOM   1192  CD2 LEU H 157      26.447  15.052  32.262  1.00 20.38           C  
ATOM   1193  C   LEU H 157      26.409  18.596  29.778  1.00 19.35           C  
ATOM   1194  O   LEU H 157      26.940  19.705  29.798  1.00 18.02           O  
ATOM   1195  N   GLU H 158      25.278  18.346  29.082  1.00 17.99           N  
ATOM   1196  CA  GLU H 158      24.655  19.380  28.303  1.00 18.88           C  
ATOM   1197  CB  GLU H 158      25.030  19.263  26.819  1.00 21.42           C  
ATOM   1198  CG  GLU H 158      24.579  20.398  25.906  1.00 25.61           C  
ATOM   1199  CD  GLU H 158      25.066  20.051  24.502  1.00 31.40           C  
ATOM   1200  OE1 GLU H 158      24.681  18.967  23.988  1.00 29.53           O  
ATOM   1201  OE2 GLU H 158      25.833  20.866  23.927  1.00 31.66           O1-
ATOM   1202  C   GLU H 158      23.163  19.224  28.405  1.00 18.05           C  
ATOM   1203  O   GLU H 158      22.635  18.128  28.230  1.00 16.96           O  
ATOM   1204  N   TRP H 159      22.441  20.330  28.689  1.00 16.15           N  
ATOM   1205  CA  TRP H 159      21.005  20.284  28.796  1.00 15.30           C  
ATOM   1206  CB  TRP H 159      20.447  21.464  29.606  1.00 15.27           C  
ATOM   1207  CG  TRP H 159      18.950  21.579  29.557  1.00 16.17           C  
ATOM   1208  CD2 TRP H 159      18.270  22.487  28.678  1.00 16.59           C  
ATOM   1209  CD1 TRP H 159      17.985  20.917  30.258  1.00 16.50           C  
ATOM   1210  NE1 TRP H 159      16.742  21.354  29.863  1.00 16.59           N  
ATOM   1211  CE2 TRP H 159      16.903  22.321  28.893  1.00 16.52           C  
ATOM   1212  CE3 TRP H 159      18.749  23.381  27.766  1.00 16.45           C  
ATOM   1213  CZ2 TRP H 159      15.987  23.055  28.192  1.00 16.07           C  
ATOM   1214  CZ3 TRP H 159      17.826  24.121  27.064  1.00 16.01           C  
ATOM   1215  CH2 TRP H 159      16.472  23.961  27.274  1.00 16.36           C  
ATOM   1216  C   TRP H 159      20.411  20.312  27.413  1.00 15.82           C  
ATOM   1217  O   TRP H 159      20.760  21.171  26.608  1.00 15.54           O  
ATOM   1218  N   VAL H 160      19.602  19.281  27.066  1.00 14.75           N  
ATOM   1219  CA  VAL H 160      18.949  19.133  25.784  1.00 15.27           C  
ATOM   1220  CB  VAL H 160      18.740  17.688  25.437  1.00 15.97           C  
ATOM   1221  CG1 VAL H 160      18.017  17.596  24.081  1.00 16.46           C  
ATOM   1222  CG2 VAL H 160      20.104  16.979  25.487  1.00 16.70           C  
ATOM   1223  C   VAL H 160      17.607  19.810  25.621  1.00 16.04           C  
ATOM   1224  O   VAL H 160      17.397  20.563  24.669  1.00 15.87           O  
ATOM   1225  N   ALA H 161      16.645  19.551  26.541  1.00 15.31           N  
ATOM   1226  CA  ALA H 161      15.307  20.059  26.344  1.00 15.34           C  
ATOM   1227  CB  ALA H 161      14.521  19.294  25.267  1.00 15.65           C  
ATOM   1228  C   ALA H 161      14.518  19.950  27.621  1.00 16.24           C  
ATOM   1229  O   ALA H 161      14.847  19.168  28.510  1.00 15.07           O  
ATOM   1230  N   GLU H 162      13.430  20.747  27.722  1.00 15.87           N  
ATOM   1231  CA  GLU H 162      12.607  20.801  28.902  1.00 16.31           C  
ATOM   1232  CB  GLU H 162      12.872  22.083  29.706  1.00 16.72           C  
ATOM   1233  CG  GLU H 162      11.969  22.259  30.922  1.00 17.66           C  
ATOM   1234  CD  GLU H 162      12.352  23.562  31.602  1.00 23.71           C  
ATOM   1235  OE1 GLU H 162      13.371  23.567  32.345  1.00 22.62           O  
ATOM   1236  OE2 GLU H 162      11.636  24.573  31.382  1.00 20.31           O1-
ATOM   1237  C   GLU H 162      11.162  20.843  28.486  1.00 17.21           C  
ATOM   1238  O   GLU H 162      10.827  21.372  27.429  1.00 16.61           O  
ATOM   1239  N   VAL H 163      10.266  20.262  29.317  1.00 16.03           N  
ATOM   1240  CA  VAL H 163       8.853  20.287  29.046  1.00 16.82           C  
ATOM   1241  CB  VAL H 163       8.317  18.973  28.561  1.00 16.88           C  
ATOM   1242  CG1 VAL H 163       8.508  17.926  29.671  1.00 17.04           C  
ATOM   1243  CG2 VAL H 163       6.851  19.170  28.137  1.00 16.80           C  
ATOM   1244  C   VAL H 163       8.150  20.617  30.331  1.00 18.53           C  
ATOM   1245  O   VAL H 163       8.483  20.091  31.392  1.00 18.05           O  
ATOM   1246  N   ARG H 164       7.116  21.479  30.256  1.00 18.00           N  
ATOM   1247  CA  ARG H 164       6.458  21.940  31.447  1.00 19.14           C  
ATOM   1248  CB  ARG H 164       6.218  23.456  31.447  1.00 19.98           C  
ATOM   1249  CG  ARG H 164       7.541  24.223  31.386  1.00 21.48           C  
ATOM   1250  CD  ARG H 164       7.418  25.717  31.675  1.00 25.03           C  
ATOM   1251  NE  ARG H 164       8.786  26.295  31.576  1.00 28.03           N  
ATOM   1252  CZ  ARG H 164       9.034  27.558  32.027  1.00 32.81           C  
ATOM   1253  NH1 ARG H 164       8.036  28.298  32.596  1.00 33.29           N1+
ATOM   1254  NH2 ARG H 164      10.290  28.078  31.905  1.00 28.48           N  
ATOM   1255  C   ARG H 164       5.156  21.227  31.649  1.00 19.68           C  
ATOM   1256  O   ARG H 164       4.901  20.179  31.061  1.00 18.86           O  
ATOM   1257  N   LEU H 165       4.325  21.821  32.530  1.00 25.73           N  
ATOM   1258  CA  LEU H 165       3.087  21.278  33.008  1.00 27.08           C  
ATOM   1259  CB  LEU H 165       2.660  21.894  34.351  1.00 26.75           C  
ATOM   1260  CG  LEU H 165       3.741  21.751  35.440  1.00 26.55           C  
ATOM   1261  CD1 LEU H 165       3.226  22.225  36.806  1.00 27.57           C  
ATOM   1262  CD2 LEU H 165       4.328  20.332  35.467  1.00 23.30           C  
ATOM   1263  C   LEU H 165       1.977  21.494  32.027  1.00 27.48           C  
ATOM   1264  O   LEU H 165       2.081  22.274  31.083  1.00 28.76           O  
ATOM   1265  N   LYS H 166       0.867  20.766  32.256  1.00 29.30           N  
ATOM   1266  CA  LYS H 166      -0.312  20.779  31.441  1.00 31.60           C  
ATOM   1267  CB  LYS H 166      -1.407  19.875  32.027  1.00 32.87           C  
ATOM   1268  CG  LYS H 166      -0.994  18.413  32.170  1.00 35.43           C  
ATOM   1269  CD  LYS H 166      -1.876  17.637  33.150  1.00 36.70           C  
ATOM   1270  CE  LYS H 166      -3.312  17.407  32.670  1.00 41.36           C  
ATOM   1271  NZ  LYS H 166      -4.062  18.682  32.693  1.00 40.97           N1+
ATOM   1272  C   LYS H 166      -0.873  22.165  31.432  1.00 32.52           C  
ATOM   1273  O   LYS H 166      -1.288  22.677  30.393  1.00 32.51           O  
ATOM   1274  N   SER H 167      -0.885  22.820  32.604  1.00 33.10           N  
ATOM   1275  CA  SER H 167      -1.462  24.127  32.709  1.00 34.01           C  
ATOM   1276  CB  SER H 167      -1.415  24.670  34.143  1.00 34.75           C  
ATOM   1277  OG  SER H 167      -0.061  24.826  34.546  1.00 36.27           O  
ATOM   1278  C   SER H 167      -0.681  25.058  31.836  1.00 34.89           C  
ATOM   1279  O   SER H 167      -1.218  26.016  31.282  1.00 35.38           O  
ATOM   1280  N   ASN H 168       0.624  24.774  31.703  1.00 34.60           N  
ATOM   1281  CA  ASN H 168       1.566  25.515  30.919  1.00 34.40           C  
ATOM   1282  CB  ASN H 168       3.019  25.151  31.243  1.00 34.62           C  
ATOM   1283  CG  ASN H 168       3.246  25.651  32.662  1.00 35.15           C  
ATOM   1284  OD1 ASN H 168       4.065  25.114  33.405  1.00 30.02           O  
ATOM   1285  ND2 ASN H 168       2.487  26.709  33.056  1.00 16.74           N  
ATOM   1286  C   ASN H 168       1.289  25.279  29.469  1.00 33.16           C  
ATOM   1287  O   ASN H 168       1.845  25.951  28.602  1.00 33.58           O  
ATOM   1288  N   ASN H 169       0.427  24.290  29.175  1.00 32.29           N  
ATOM   1289  CA  ASN H 169       0.134  23.920  27.823  1.00 32.34           C  
ATOM   1290  CB  ASN H 169      -0.276  25.099  26.923  1.00 32.58           C  
ATOM   1291  CG  ASN H 169      -1.016  24.524  25.721  1.00 36.68           C  
ATOM   1292  OD1 ASN H 169      -2.216  24.263  25.783  1.00 37.49           O  
ATOM   1293  ND2 ASN H 169      -0.287  24.321  24.592  1.00 36.72           N  
ATOM   1294  C   ASN H 169       1.365  23.277  27.274  1.00 31.41           C  
ATOM   1295  O   ASN H 169       1.697  23.402  26.097  1.00 30.85           O  
ATOM   1296  N   TYR H 170       2.058  22.539  28.160  1.00 29.51           N  
ATOM   1297  CA  TYR H 170       3.213  21.755  27.827  1.00 29.46           C  
ATOM   1298  CB  TYR H 170       2.904  20.581  26.876  1.00 27.64           C  
ATOM   1299  CG  TYR H 170       1.958  19.623  27.518  1.00 30.74           C  
ATOM   1300  CD1 TYR H 170       2.397  18.714  28.454  1.00 31.35           C  
ATOM   1301  CD2 TYR H 170       0.626  19.623  27.169  1.00 32.11           C  
ATOM   1302  CE1 TYR H 170       1.520  17.827  29.036  1.00 33.43           C  
ATOM   1303  CE2 TYR H 170      -0.255  18.739  27.749  1.00 33.43           C  
ATOM   1304  CZ  TYR H 170       0.193  17.839  28.684  1.00 35.11           C  
ATOM   1305  OH  TYR H 170      -0.706  16.929  29.281  1.00 36.92           O  
ATOM   1306  C   TYR H 170       4.246  22.590  27.134  1.00 28.49           C  
ATOM   1307  O   TYR H 170       4.734  22.195  26.077  1.00 29.31           O  
ATOM   1308  N   ALA H 171       4.641  23.746  27.708  1.00 19.69           N  
ATOM   1309  CA  ALA H 171       5.598  24.547  27.001  1.00 19.11           C  
ATOM   1310  CB  ALA H 171       5.845  25.921  27.646  1.00 20.19           C  
ATOM   1311  C   ALA H 171       6.901  23.811  26.963  1.00 19.55           C  
ATOM   1312  O   ALA H 171       7.275  23.127  27.915  1.00 18.06           O  
ATOM   1313  N   THR H 172       7.628  23.933  25.833  1.00 18.47           N  
ATOM   1314  CA  THR H 172       8.869  23.228  25.689  1.00 18.47           C  
ATOM   1315  CB  THR H 172       8.841  22.199  24.596  1.00 19.80           C  
ATOM   1316  OG1 THR H 172       8.594  22.821  23.344  1.00 19.79           O  
ATOM   1317  CG2 THR H 172       7.739  21.173  24.904  1.00 18.52           C  
ATOM   1318  C   THR H 172       9.954  24.202  25.350  1.00 19.32           C  
ATOM   1319  O   THR H 172       9.703  25.268  24.787  1.00 19.33           O  
ATOM   1320  N   HIS H 173      11.206  23.853  25.715  1.00 18.45           N  
ATOM   1321  CA  HIS H 173      12.343  24.687  25.435  1.00 18.62           C  
ATOM   1322  ND1 HIS H 173      10.756  26.022  28.044  1.00 21.28           N  
ATOM   1323  CG  HIS H 173      11.770  26.398  27.189  1.00 21.29           C  
ATOM   1324  CB  HIS H 173      12.826  25.463  26.672  1.00 19.37           C  
ATOM   1325  NE2 HIS H 173      10.459  28.183  27.616  1.00 21.36           N  
ATOM   1326  CD2 HIS H 173      11.574  27.721  26.940  1.00 22.55           C  
ATOM   1327  CE1 HIS H 173      10.001  27.127  28.265  1.00 26.50           C  
ATOM   1328  C   HIS H 173      13.452  23.782  24.982  1.00 19.42           C  
ATOM   1329  O   HIS H 173      13.551  22.647  25.447  1.00 19.06           O  
ATOM   1330  N   TYR H 174      14.314  24.251  24.047  1.00 18.60           N  
ATOM   1331  CA  TYR H 174      15.358  23.385  23.566  1.00 18.67           C  
ATOM   1332  CB  TYR H 174      15.151  22.861  22.129  1.00 18.59           C  
ATOM   1333  CG  TYR H 174      13.856  22.135  22.010  1.00 18.32           C  
ATOM   1334  CD1 TYR H 174      13.672  20.910  22.605  1.00 18.68           C  
ATOM   1335  CD2 TYR H 174      12.808  22.693  21.318  1.00 18.71           C  
ATOM   1336  CE1 TYR H 174      12.475  20.243  22.496  1.00 18.97           C  
ATOM   1337  CE2 TYR H 174      11.608  22.031  21.202  1.00 18.68           C  
ATOM   1338  CZ  TYR H 174      11.440  20.802  21.789  1.00 18.90           C  
ATOM   1339  OH  TYR H 174      10.210  20.121  21.673  1.00 17.27           O  
ATOM   1340  C   TYR H 174      16.658  24.127  23.495  1.00 19.99           C  
ATOM   1341  O   TYR H 174      16.691  25.351  23.382  1.00 20.13           O  
ATOM   1342  N   ALA H 175      17.782  23.377  23.562  1.00 19.08           N  
ATOM   1343  CA  ALA H 175      19.081  23.959  23.389  1.00 19.35           C  
ATOM   1344  CB  ALA H 175      20.240  23.008  23.732  1.00 18.99           C  
ATOM   1345  C   ALA H 175      19.167  24.285  21.926  1.00 20.28           C  
ATOM   1346  O   ALA H 175      18.493  23.663  21.108  1.00 18.69           O  
ATOM   1347  N   GLU H 176      19.996  25.277  21.552  1.00 21.25           N  
ATOM   1348  CA  GLU H 176      20.072  25.707  20.182  1.00 23.51           C  
ATOM   1349  CB  GLU H 176      21.014  26.904  19.968  1.00 25.39           C  
ATOM   1350  CG  GLU H 176      20.393  28.241  20.372  1.00 33.34           C  
ATOM   1351  CD  GLU H 176      19.359  28.597  19.310  1.00 28.59           C  
ATOM   1352  OE1 GLU H 176      19.516  28.119  18.155  1.00 30.43           O  
ATOM   1353  OE2 GLU H 176      18.401  29.346  19.637  1.00 30.13           O1-
ATOM   1354  C   GLU H 176      20.553  24.592  19.308  1.00 24.43           C  
ATOM   1355  O   GLU H 176      20.117  24.456  18.166  1.00 24.44           O  
ATOM   1356  N   SER H 177      21.464  23.757  19.829  1.00 23.83           N  
ATOM   1357  CA  SER H 177      22.057  22.702  19.063  1.00 24.69           C  
ATOM   1358  CB  SER H 177      22.992  21.857  19.936  1.00 24.66           C  
ATOM   1359  OG  SER H 177      23.352  20.671  19.249  1.00 26.50           O  
ATOM   1360  C   SER H 177      21.007  21.774  18.514  1.00 25.19           C  
ATOM   1361  O   SER H 177      21.104  21.335  17.368  1.00 25.92           O  
ATOM   1362  N   VAL H 178      20.033  21.382  19.357  1.00 22.84           N  
ATOM   1363  CA  VAL H 178      18.959  20.472  19.035  1.00 21.80           C  
ATOM   1364  CB  VAL H 178      18.429  19.728  20.227  1.00 21.57           C  
ATOM   1365  CG1 VAL H 178      19.573  18.880  20.802  1.00 20.87           C  
ATOM   1366  CG2 VAL H 178      17.813  20.719  21.226  1.00 20.83           C  
ATOM   1367  C   VAL H 178      17.787  21.089  18.325  1.00 22.74           C  
ATOM   1368  O   VAL H 178      17.007  20.368  17.706  1.00 20.99           O  
ATOM   1369  N   LYS H 179      17.589  22.416  18.448  1.00 24.28           N  
ATOM   1370  CA  LYS H 179      16.417  23.083  17.940  1.00 25.85           C  
ATOM   1371  CB  LYS H 179      16.574  24.612  17.932  1.00 28.38           C  
ATOM   1372  CG  LYS H 179      15.409  25.368  17.295  1.00 33.68           C  
ATOM   1373  CD  LYS H 179      15.473  26.879  17.527  1.00 36.69           C  
ATOM   1374  CE  LYS H 179      14.560  27.681  16.598  1.00 39.12           C  
ATOM   1375  NZ  LYS H 179      13.151  27.281  16.800  1.00 33.09           N1+
ATOM   1376  C   LYS H 179      16.088  22.663  16.536  1.00 26.81           C  
ATOM   1377  O   LYS H 179      16.930  22.686  15.641  1.00 28.13           O  
ATOM   1378  N   GLY H 180      14.817  22.241  16.345  1.00 26.28           N  
ATOM   1379  CA  GLY H 180      14.257  21.891  15.070  1.00 26.29           C  
ATOM   1380  C   GLY H 180      14.326  20.408  14.863  1.00 26.01           C  
ATOM   1381  O   GLY H 180      13.438  19.826  14.241  1.00 26.23           O  
ATOM   1382  N   ARG H 181      15.435  19.782  15.301  1.00 22.94           N  
ATOM   1383  CA  ARG H 181      15.672  18.370  15.161  1.00 21.98           C  
ATOM   1384  CB  ARG H 181      17.170  18.048  15.163  1.00 21.08           C  
ATOM   1385  CG  ARG H 181      17.881  18.731  13.994  1.00 22.37           C  
ATOM   1386  CD  ARG H 181      19.324  18.276  13.800  1.00 22.25           C  
ATOM   1387  NE  ARG H 181      20.117  18.765  14.962  1.00 22.60           N  
ATOM   1388  CZ  ARG H 181      20.831  17.872  15.704  1.00 23.58           C  
ATOM   1389  NH1 ARG H 181      20.736  16.541  15.421  1.00 21.09           N1+
ATOM   1390  NH2 ARG H 181      21.633  18.299  16.721  1.00 21.81           N  
ATOM   1391  C   ARG H 181      14.997  17.508  16.196  1.00 21.69           C  
ATOM   1392  O   ARG H 181      14.512  16.422  15.878  1.00 21.37           O  
ATOM   1393  N   PHE H 182      14.956  17.967  17.466  1.00 20.09           N  
ATOM   1394  CA  PHE H 182      14.501  17.155  18.567  1.00 19.07           C  
ATOM   1395  CB  PHE H 182      15.438  17.261  19.787  1.00 18.76           C  
ATOM   1396  CG  PHE H 182      16.720  16.534  19.547  1.00 19.45           C  
ATOM   1397  CD1 PHE H 182      17.502  16.800  18.446  1.00 19.37           C  
ATOM   1398  CD2 PHE H 182      17.171  15.618  20.470  1.00 19.05           C  
ATOM   1399  CE1 PHE H 182      18.690  16.133  18.249  1.00 20.97           C  
ATOM   1400  CE2 PHE H 182      18.358  14.951  20.280  1.00 20.43           C  
ATOM   1401  CZ  PHE H 182      19.116  15.199  19.162  1.00 20.02           C  
ATOM   1402  C   PHE H 182      13.171  17.640  19.050  1.00 19.53           C  
ATOM   1403  O   PHE H 182      12.874  18.832  18.994  1.00 19.70           O  
ATOM   1404  N   THR H 183      12.325  16.698  19.526  1.00 18.06           N  
ATOM   1405  CA  THR H 183      11.049  17.062  20.069  1.00 18.64           C  
ATOM   1406  CB  THR H 183       9.897  16.669  19.190  1.00 20.69           C  
ATOM   1407  OG1 THR H 183      10.029  17.276  17.912  1.00 21.72           O  
ATOM   1408  CG2 THR H 183       8.588  17.121  19.862  1.00 21.72           C  
ATOM   1409  C   THR H 183      10.877  16.346  21.378  1.00 18.84           C  
ATOM   1410  O   THR H 183      11.076  15.136  21.471  1.00 18.73           O  
ATOM   1411  N   ILE H 184      10.485  17.094  22.429  1.00 17.76           N  
ATOM   1412  CA  ILE H 184      10.263  16.520  23.726  1.00 17.08           C  
ATOM   1413  CB  ILE H 184      10.860  17.330  24.840  1.00 17.71           C  
ATOM   1414  CG1 ILE H 184      10.764  16.580  26.179  1.00 16.22           C  
ATOM   1415  CG2 ILE H 184      10.179  18.708  24.840  1.00 16.33           C  
ATOM   1416  CD1 ILE H 184      11.586  17.228  27.292  1.00 15.18           C  
ATOM   1417  C   ILE H 184       8.781  16.510  23.926  1.00 18.97           C  
ATOM   1418  O   ILE H 184       8.098  17.459  23.546  1.00 18.96           O  
ATOM   1419  N   SER H 185       8.238  15.405  24.481  1.00 18.36           N  
ATOM   1420  CA  SER H 185       6.822  15.320  24.707  1.00 18.91           C  
ATOM   1421  CB  SER H 185       6.053  14.667  23.546  1.00 19.68           C  
ATOM   1422  OG  SER H 185       6.478  13.323  23.374  1.00 20.45           O  
ATOM   1423  C   SER H 185       6.597  14.482  25.927  1.00 19.80           C  
ATOM   1424  O   SER H 185       7.516  13.821  26.410  1.00 18.91           O  
ATOM   1425  N   ARG H 186       5.362  14.508  26.477  1.00 18.87           N  
ATOM   1426  CA  ARG H 186       5.096  13.735  27.658  1.00 19.73           C  
ATOM   1427  CB  ARG H 186       5.244  14.548  28.957  1.00 19.77           C  
ATOM   1428  CG  ARG H 186       4.308  15.755  29.035  1.00 21.08           C  
ATOM   1429  CD  ARG H 186       4.680  16.745  30.142  1.00 21.50           C  
ATOM   1430  NE  ARG H 186       4.486  16.069  31.456  1.00 20.47           N  
ATOM   1431  CZ  ARG H 186       5.092  16.568  32.573  1.00 20.82           C  
ATOM   1432  NH1 ARG H 186       5.901  17.663  32.478  1.00 18.22           N1+
ATOM   1433  NH2 ARG H 186       4.890  15.976  33.786  1.00 19.07           N  
ATOM   1434  C   ARG H 186       3.695  13.200  27.613  1.00 21.79           C  
ATOM   1435  O   ARG H 186       2.818  13.744  26.941  1.00 21.41           O  
ATOM   1436  N   ASP H 187       3.478  12.071  28.322  1.00 21.45           N  
ATOM   1437  CA  ASP H 187       2.194  11.441  28.456  1.00 22.54           C  
ATOM   1438  CB  ASP H 187       2.166  10.026  27.843  1.00 23.24           C  
ATOM   1439  CG  ASP H 187       0.757   9.444  27.903  1.00 26.73           C  
ATOM   1440  OD1 ASP H 187       0.112   9.532  28.980  1.00 27.35           O  
ATOM   1441  OD2 ASP H 187       0.312   8.882  26.867  1.00 26.82           O1-
ATOM   1442  C   ASP H 187       1.971  11.301  29.933  1.00 22.94           C  
ATOM   1443  O   ASP H 187       2.512  10.396  30.566  1.00 22.29           O  
ATOM   1444  N   ASP H 188       1.156  12.197  30.521  1.00 22.97           N  
ATOM   1445  CA  ASP H 188       0.939  12.191  31.941  1.00 24.08           C  
ATOM   1446  CB  ASP H 188       0.109  13.392  32.420  1.00 24.01           C  
ATOM   1447  CG  ASP H 188       0.994  14.630  32.316  1.00 26.23           C  
ATOM   1448  OD1 ASP H 188       2.241  14.465  32.257  1.00 25.60           O  
ATOM   1449  OD2 ASP H 188       0.437  15.758  32.300  1.00 25.07           O1-
ATOM   1450  C   ASP H 188       0.251  10.934  32.384  1.00 26.84           C  
ATOM   1451  O   ASP H 188       0.581  10.388  33.436  1.00 26.81           O  
ATOM   1452  N   SER H 189      -0.721  10.421  31.605  1.00 27.09           N  
ATOM   1453  CA  SER H 189      -1.419   9.250  32.061  1.00 28.00           C  
ATOM   1454  CB  SER H 189      -2.538   8.795  31.106  1.00 29.03           C  
ATOM   1455  OG  SER H 189      -1.988   8.333  29.882  1.00 29.65           O  
ATOM   1456  C   SER H 189      -0.441   8.122  32.189  1.00 29.17           C  
ATOM   1457  O   SER H 189      -0.550   7.291  33.091  1.00 29.52           O  
ATOM   1458  N   LYS H 190       0.506   8.049  31.237  1.00 28.17           N  
ATOM   1459  CA  LYS H 190       1.550   7.066  31.154  1.00 27.89           C  
ATOM   1460  CB  LYS H 190       2.087   6.916  29.726  1.00 29.11           C  
ATOM   1461  CG  LYS H 190       2.792   5.584  29.496  1.00 35.46           C  
ATOM   1462  CD  LYS H 190       2.821   5.175  28.024  1.00 43.45           C  
ATOM   1463  CE  LYS H 190       1.442   4.761  27.501  1.00 29.89           C  
ATOM   1464  NZ  LYS H 190       1.526   4.386  26.072  1.00 30.61           N1+
ATOM   1465  C   LYS H 190       2.676   7.353  32.112  1.00 27.26           C  
ATOM   1466  O   LYS H 190       3.478   6.470  32.411  1.00 26.27           O  
ATOM   1467  N   SER H 191       2.798   8.608  32.594  1.00 25.43           N  
ATOM   1468  CA  SER H 191       3.893   8.986  33.448  1.00 24.83           C  
ATOM   1469  CB  SER H 191       3.975   8.173  34.754  1.00 25.77           C  
ATOM   1470  OG  SER H 191       2.854   8.456  35.578  1.00 24.33           O  
ATOM   1471  C   SER H 191       5.173   8.794  32.698  1.00 24.29           C  
ATOM   1472  O   SER H 191       6.165   8.318  33.251  1.00 23.78           O  
ATOM   1473  N   GLY H 192       5.190   9.182  31.405  1.00 22.09           N  
ATOM   1474  CA  GLY H 192       6.390   9.009  30.638  1.00 21.32           C  
ATOM   1475  C   GLY H 192       6.728  10.280  29.921  1.00 20.86           C  
ATOM   1476  O   GLY H 192       5.862  11.102  29.623  1.00 19.41           O  
ATOM   1477  N   VAL H 193       8.035  10.457  29.635  1.00 19.62           N  
ATOM   1478  CA  VAL H 193       8.529  11.583  28.893  1.00 18.82           C  
ATOM   1479  CB  VAL H 193       9.459  12.457  29.688  1.00 19.17           C  
ATOM   1480  CG1 VAL H 193      10.675  11.626  30.118  1.00 19.35           C  
ATOM   1481  CG2 VAL H 193       9.810  13.698  28.851  1.00 15.35           C  
ATOM   1482  C   VAL H 193       9.273  11.010  27.718  1.00 19.27           C  
ATOM   1483  O   VAL H 193       9.858   9.932  27.823  1.00 19.33           O  
ATOM   1484  N   TYR H 194       9.258  11.706  26.558  1.00 18.33           N  
ATOM   1485  CA  TYR H 194       9.859  11.144  25.374  1.00 18.41           C  
ATOM   1486  CB  TYR H 194       8.832  10.768  24.294  1.00 18.70           C  
ATOM   1487  CG  TYR H 194       7.843   9.810  24.862  1.00 20.75           C  
ATOM   1488  CD1 TYR H 194       8.132   8.470  24.966  1.00 21.00           C  
ATOM   1489  CD2 TYR H 194       6.612  10.262  25.279  1.00 21.36           C  
ATOM   1490  CE1 TYR H 194       7.204   7.596  25.485  1.00 21.55           C  
ATOM   1491  CE2 TYR H 194       5.681   9.395  25.798  1.00 22.00           C  
ATOM   1492  CZ  TYR H 194       5.980   8.059  25.902  1.00 23.97           C  
ATOM   1493  OH  TYR H 194       5.030   7.164  26.433  1.00 24.44           O  
ATOM   1494  C   TYR H 194      10.738  12.163  24.715  1.00 18.40           C  
ATOM   1495  O   TYR H 194      10.600  13.366  24.936  1.00 18.75           O  
ATOM   1496  N   LEU H 195      11.698  11.682  23.895  1.00 17.21           N  
ATOM   1497  CA  LEU H 195      12.545  12.564  23.149  1.00 16.93           C  
ATOM   1498  CB  LEU H 195      13.963  12.658  23.736  1.00 16.73           C  
ATOM   1499  CG  LEU H 195      14.878  13.655  23.009  1.00 18.08           C  
ATOM   1500  CD1 LEU H 195      14.341  15.090  23.130  1.00 15.62           C  
ATOM   1501  CD2 LEU H 195      16.330  13.532  23.493  1.00 19.21           C  
ATOM   1502  C   LEU H 195      12.652  12.005  21.761  1.00 18.10           C  
ATOM   1503  O   LEU H 195      13.264  10.958  21.546  1.00 17.00           O  
ATOM   1504  N   GLN H 196      12.059  12.702  20.773  1.00 17.41           N  
ATOM   1505  CA  GLN H 196      12.116  12.265  19.406  1.00 18.40           C  
ATOM   1506  CB  GLN H 196      10.874  12.663  18.588  1.00 19.10           C  
ATOM   1507  CG  GLN H 196      10.990  12.371  17.089  1.00 21.22           C  
ATOM   1508  CD  GLN H 196      11.007  10.865  16.875  1.00 24.08           C  
ATOM   1509  OE1 GLN H 196      10.180  10.135  17.417  1.00 26.03           O  
ATOM   1510  NE2 GLN H 196      11.981  10.381  16.059  1.00 23.45           N  
ATOM   1511  C   GLN H 196      13.293  12.946  18.790  1.00 19.20           C  
ATOM   1512  O   GLN H 196      13.394  14.170  18.810  1.00 19.36           O  
ATOM   1513  N   MET H 197      14.226  12.159  18.222  1.00 17.99           N  
ATOM   1514  CA  MET H 197      15.399  12.763  17.663  1.00 18.89           C  
ATOM   1515  CB  MET H 197      16.697  12.171  18.242  1.00 18.84           C  
ATOM   1516  CG  MET H 197      16.825  12.376  19.754  1.00 21.00           C  
ATOM   1517  SD  MET H 197      18.305  11.630  20.502  1.00 24.25           S  
ATOM   1518  CE  MET H 197      17.687   9.921  20.451  1.00 23.85           C  
ATOM   1519  C   MET H 197      15.409  12.504  16.187  1.00 21.03           C  
ATOM   1520  O   MET H 197      15.315  11.360  15.745  1.00 20.65           O  
ATOM   1521  N   ASN H 198      15.540  13.583  15.386  1.00 20.55           N  
ATOM   1522  CA  ASN H 198      15.552  13.454  13.955  1.00 21.06           C  
ATOM   1523  CB  ASN H 198      14.395  14.199  13.264  1.00 21.37           C  
ATOM   1524  CG  ASN H 198      13.082  13.544  13.672  1.00 25.70           C  
ATOM   1525  OD1 ASN H 198      13.027  12.344  13.941  1.00 26.48           O  
ATOM   1526  ND2 ASN H 198      11.992  14.354  13.718  1.00 27.55           N  
ATOM   1527  C   ASN H 198      16.816  14.081  13.455  1.00 21.52           C  
ATOM   1528  O   ASN H 198      17.448  14.868  14.158  1.00 20.59           O  
ATOM   1529  N   ASN H 199      17.221  13.717  12.219  1.00 21.15           N  
ATOM   1530  CA  ASN H 199      18.390  14.259  11.583  1.00 21.35           C  
ATOM   1531  CB  ASN H 199      18.224  15.714  11.119  1.00 23.00           C  
ATOM   1532  CG  ASN H 199      17.258  15.730   9.942  1.00 33.16           C  
ATOM   1533  OD1 ASN H 199      16.806  14.689   9.469  1.00 31.40           O  
ATOM   1534  ND2 ASN H 199      16.945  16.955   9.443  1.00 30.90           N  
ATOM   1535  C   ASN H 199      19.546  14.194  12.530  1.00 21.22           C  
ATOM   1536  O   ASN H 199      20.234  15.189  12.751  1.00 20.66           O  
ATOM   1537  N   LEU H 200      19.806  13.000  13.089  1.00 20.34           N  
ATOM   1538  CA  LEU H 200      20.848  12.823  14.059  1.00 20.30           C  
ATOM   1539  CB  LEU H 200      20.839  11.430  14.710  1.00 19.63           C  
ATOM   1540  CG  LEU H 200      19.647  11.209  15.660  1.00 20.70           C  
ATOM   1541  CD1 LEU H 200      19.670   9.801  16.271  1.00 20.32           C  
ATOM   1542  CD2 LEU H 200      19.607  12.294  16.747  1.00 19.70           C  
ATOM   1543  C   LEU H 200      22.195  13.031  13.443  1.00 22.36           C  
ATOM   1544  O   LEU H 200      22.420  12.753  12.266  1.00 22.64           O  
ATOM   1545  N   ARG H 201      23.129  13.550  14.266  1.00 21.80           N  
ATOM   1546  CA  ARG H 201      24.462  13.842  13.832  1.00 23.00           C  
ATOM   1547  CB  ARG H 201      24.758  15.351  13.825  1.00 24.97           C  
ATOM   1548  CG  ARG H 201      23.789  16.139  12.937  1.00 30.20           C  
ATOM   1549  CD  ARG H 201      23.991  17.653  12.996  1.00 34.78           C  
ATOM   1550  NE  ARG H 201      22.933  18.294  12.168  1.00 34.38           N  
ATOM   1551  CZ  ARG H 201      22.603  19.602  12.380  1.00 36.12           C  
ATOM   1552  NH1 ARG H 201      23.244  20.317  13.351  1.00 36.70           N1+
ATOM   1553  NH2 ARG H 201      21.631  20.194  11.627  1.00 35.56           N  
ATOM   1554  C   ARG H 201      25.404  13.189  14.799  1.00 23.49           C  
ATOM   1555  O   ARG H 201      25.020  12.792  15.897  1.00 22.02           O  
ATOM   1556  N   ALA H 202      26.688  13.081  14.406  1.00 21.82           N  
ATOM   1557  CA  ALA H 202      27.692  12.410  15.181  1.00 23.33           C  
ATOM   1558  CB  ALA H 202      29.078  12.448  14.516  1.00 25.13           C  
ATOM   1559  C   ALA H 202      27.826  13.076  16.517  1.00 23.17           C  
ATOM   1560  O   ALA H 202      28.018  12.406  17.531  1.00 23.05           O  
ATOM   1561  N   GLU H 203      27.715  14.415  16.562  1.00 22.49           N  
ATOM   1562  CA  GLU H 203      27.907  15.130  17.793  1.00 22.30           C  
ATOM   1563  CB  GLU H 203      27.914  16.667  17.671  1.00 24.22           C  
ATOM   1564  CG  GLU H 203      26.625  17.287  17.140  1.00 28.91           C  
ATOM   1565  CD  GLU H 203      26.778  17.454  15.639  1.00 35.83           C  
ATOM   1566  OE1 GLU H 203      27.850  17.075  15.096  1.00 36.27           O  
ATOM   1567  OE2 GLU H 203      25.819  17.975  15.013  1.00 30.17           O1-
ATOM   1568  C   GLU H 203      26.854  14.745  18.790  1.00 21.66           C  
ATOM   1569  O   GLU H 203      27.042  14.943  19.988  1.00 21.44           O  
ATOM   1570  N   ASP H 204      25.700  14.237  18.314  1.00 19.28           N  
ATOM   1571  CA  ASP H 204      24.588  13.839  19.137  1.00 18.46           C  
ATOM   1572  CB  ASP H 204      23.334  13.491  18.320  1.00 18.01           C  
ATOM   1573  CG  ASP H 204      22.797  14.777  17.710  1.00 19.98           C  
ATOM   1574  OD1 ASP H 204      22.878  15.843  18.377  1.00 19.36           O  
ATOM   1575  OD2 ASP H 204      22.302  14.711  16.556  1.00 19.70           O1-
ATOM   1576  C   ASP H 204      24.928  12.638  19.982  1.00 18.36           C  
ATOM   1577  O   ASP H 204      24.205  12.322  20.926  1.00 17.65           O  
ATOM   1578  N   THR H 205      25.985  11.879  19.641  1.00 16.77           N  
ATOM   1579  CA  THR H 205      26.306  10.704  20.417  1.00 16.26           C  
ATOM   1580  CB  THR H 205      27.551   9.992  19.971  1.00 17.88           C  
ATOM   1581  OG1 THR H 205      28.681  10.838  20.107  1.00 16.92           O  
ATOM   1582  CG2 THR H 205      27.389   9.576  18.508  1.00 16.48           C  
ATOM   1583  C   THR H 205      26.513  11.062  21.857  1.00 16.23           C  
ATOM   1584  O   THR H 205      27.109  12.090  22.182  1.00 16.18           O  
ATOM   1585  N   GLY H 206      26.007  10.200  22.770  1.00 14.86           N  
ATOM   1586  CA  GLY H 206      26.198  10.451  24.172  1.00 14.44           C  
ATOM   1587  C   GLY H 206      25.209   9.646  24.954  1.00 14.74           C  
ATOM   1588  O   GLY H 206      24.391   8.918  24.395  1.00 14.80           O  
ATOM   1589  N   ILE H 207      25.273   9.769  26.294  1.00 14.06           N  
ATOM   1590  CA  ILE H 207      24.354   9.091  27.159  1.00 14.64           C  
ATOM   1591  CB  ILE H 207      24.974   8.667  28.459  1.00 16.02           C  
ATOM   1592  CG1 ILE H 207      26.115   7.673  28.193  1.00 15.08           C  
ATOM   1593  CG2 ILE H 207      23.867   8.112  29.367  1.00 12.58           C  
ATOM   1594  CD1 ILE H 207      27.007   7.422  29.408  1.00 17.18           C  
ATOM   1595  C   ILE H 207      23.287  10.090  27.465  1.00 14.80           C  
ATOM   1596  O   ILE H 207      23.584  11.215  27.863  1.00 15.44           O  
ATOM   1597  N   TYR H 208      22.009   9.703  27.276  1.00 14.19           N  
ATOM   1598  CA  TYR H 208      20.929  10.626  27.486  1.00 13.80           C  
ATOM   1599  CB  TYR H 208      19.867  10.603  26.371  1.00 13.77           C  
ATOM   1600  CG  TYR H 208      20.428  11.283  25.168  1.00 14.07           C  
ATOM   1601  CD1 TYR H 208      21.395  10.684  24.394  1.00 14.50           C  
ATOM   1602  CD2 TYR H 208      19.964  12.527  24.806  1.00 13.93           C  
ATOM   1603  CE1 TYR H 208      21.896  11.324  23.284  1.00 14.15           C  
ATOM   1604  CE2 TYR H 208      20.460  13.170  23.697  1.00 14.97           C  
ATOM   1605  CZ  TYR H 208      21.430  12.568  22.934  1.00 14.97           C  
ATOM   1606  OH  TYR H 208      21.943  13.224  21.796  1.00 15.11           O  
ATOM   1607  C   TYR H 208      20.242  10.292  28.768  1.00 14.53           C  
ATOM   1608  O   TYR H 208      19.867   9.145  29.012  1.00 15.32           O  
ATOM   1609  N   TYR H 209      20.054  11.322  29.619  1.00 14.22           N  
ATOM   1610  CA  TYR H 209      19.450  11.116  30.901  1.00 13.93           C  
ATOM   1611  CB  TYR H 209      20.241  11.677  32.101  1.00 14.39           C  
ATOM   1612  CG  TYR H 209      21.600  11.075  32.237  1.00 15.82           C  
ATOM   1613  CD1 TYR H 209      21.778   9.822  32.773  1.00 16.43           C  
ATOM   1614  CD2 TYR H 209      22.710  11.773  31.824  1.00 17.13           C  
ATOM   1615  CE1 TYR H 209      23.036   9.282  32.902  1.00 17.20           C  
ATOM   1616  CE2 TYR H 209      23.971  11.238  31.952  1.00 17.69           C  
ATOM   1617  CZ  TYR H 209      24.139   9.987  32.493  1.00 19.14           C  
ATOM   1618  OH  TYR H 209      25.426   9.428  32.629  1.00 20.81           O  
ATOM   1619  C   TYR H 209      18.167  11.885  30.950  1.00 14.67           C  
ATOM   1620  O   TYR H 209      18.042  12.983  30.410  1.00 14.91           O  
ATOM   1621  N   CYS H 210      17.170  11.281  31.613  1.00 15.29           N  
ATOM   1622  CA  CYS H 210      15.883  11.851  31.867  1.00 17.71           C  
ATOM   1623  CB  CYS H 210      14.835  10.722  31.820  1.00 20.22           C  
ATOM   1624  SG  CYS H 210      13.154  11.115  32.359  1.00 26.55           S  
ATOM   1625  C   CYS H 210      15.987  12.398  33.264  1.00 17.57           C  
ATOM   1626  O   CYS H 210      16.524  11.728  34.145  1.00 17.16           O  
ATOM   1627  N   THR H 211      15.519  13.647  33.503  1.00 16.23           N  
ATOM   1628  CA  THR H 211      15.650  14.213  34.825  1.00 16.97           C  
ATOM   1629  CB  THR H 211      16.755  15.222  34.959  1.00 17.01           C  
ATOM   1630  OG1 THR H 211      16.481  16.358  34.155  1.00 14.27           O  
ATOM   1631  CG2 THR H 211      18.082  14.578  34.534  1.00 16.08           C  
ATOM   1632  C   THR H 211      14.392  14.932  35.199  1.00 17.47           C  
ATOM   1633  O   THR H 211      13.613  15.349  34.341  1.00 16.83           O  
ATOM   1634  N   ARG H 212      14.186  15.112  36.523  1.00 16.67           N  
ATOM   1635  CA  ARG H 212      13.002  15.749  37.018  1.00 15.98           C  
ATOM   1636  CB  ARG H 212      12.367  14.982  38.193  1.00 17.03           C  
ATOM   1637  CG  ARG H 212      11.075  15.602  38.721  1.00 19.74           C  
ATOM   1638  CD  ARG H 212      10.467  14.821  39.887  1.00 23.21           C  
ATOM   1639  NE  ARG H 212      11.307  15.083  41.091  1.00 24.85           N  
ATOM   1640  CZ  ARG H 212      10.891  14.640  42.311  1.00 28.95           C  
ATOM   1641  NH1 ARG H 212       9.713  13.960  42.425  1.00 23.00           N1+
ATOM   1642  NH2 ARG H 212      11.655  14.860  43.419  1.00 23.05           N  
ATOM   1643  C   ARG H 212      13.392  17.116  37.507  1.00 17.13           C  
ATOM   1644  O   ARG H 212      14.343  17.272  38.273  1.00 16.43           O  
ATOM   1645  N   GLY H 213      12.687  18.165  37.039  1.00 17.18           N  
ATOM   1646  CA  GLY H 213      12.970  19.476  37.542  1.00 17.09           C  
ATOM   1647  C   GLY H 213      12.361  19.496  38.900  1.00 19.33           C  
ATOM   1648  O   GLY H 213      11.240  19.025  39.084  1.00 18.66           O  
ATOM   1649  N   TYR H 214      13.019  20.115  39.889  1.00 26.65           N  
ATOM   1650  CA  TYR H 214      12.390  20.174  41.175  1.00 27.28           C  
ATOM   1651  CB  TYR H 214      13.395  20.165  42.341  1.00 28.13           C  
ATOM   1652  CG  TYR H 214      12.997  19.120  43.332  1.00 30.31           C  
ATOM   1653  CD1 TYR H 214      11.953  19.288  44.212  1.00 17.69           C  
ATOM   1654  CD2 TYR H 214      13.713  17.949  43.387  1.00 33.30           C  
ATOM   1655  CE1 TYR H 214      11.626  18.296  45.112  1.00 31.39           C  
ATOM   1656  CE2 TYR H 214      13.394  16.957  44.282  1.00 19.79           C  
ATOM   1657  CZ  TYR H 214      12.344  17.125  45.153  1.00 20.93           C  
ATOM   1658  OH  TYR H 214      12.005  16.110  46.078  1.00 21.58           O  
ATOM   1659  C   TYR H 214      11.724  21.516  41.182  1.00 27.87           C  
ATOM   1660  O   TYR H 214      12.296  22.491  40.698  1.00 29.22           O  
ATOM   1661  N   TYR H 215      10.481  21.616  41.690  1.00 28.79           N  
ATOM   1662  CA  TYR H 215       9.859  22.909  41.664  1.00 30.05           C  
ATOM   1663  CB  TYR H 215       8.360  22.907  42.030  1.00 30.30           C  
ATOM   1664  CG  TYR H 215       8.183  22.589  43.478  1.00 31.11           C  
ATOM   1665  CD1 TYR H 215       8.238  23.591  44.421  1.00 30.56           C  
ATOM   1666  CD2 TYR H 215       7.945  21.300  43.898  1.00 31.27           C  
ATOM   1667  CE1 TYR H 215       8.070  23.317  45.757  1.00 33.14           C  
ATOM   1668  CE2 TYR H 215       7.776  21.019  45.236  1.00 31.61           C  
ATOM   1669  CZ  TYR H 215       7.836  22.027  46.168  1.00 35.10           C  
ATOM   1670  OH  TYR H 215       7.663  21.745  47.539  1.00 37.89           O  
ATOM   1671  C   TYR H 215      10.585  23.769  42.648  1.00 30.82           C  
ATOM   1672  O   TYR H 215      10.909  23.329  43.748  1.00 29.19           O  
ATOM   1673  N   GLY H 216      10.899  25.019  42.262  1.00 30.67           N  
ATOM   1674  CA  GLY H 216      11.620  25.860  43.168  1.00 32.46           C  
ATOM   1675  C   GLY H 216      12.867  26.269  42.459  1.00 31.90           C  
ATOM   1676  O   GLY H 216      12.853  27.092  41.545  1.00 30.43           O  
ATOM   1677  N   SER H 217      13.994  25.684  42.893  1.00 31.31           N  
ATOM   1678  CA  SER H 217      15.276  25.968  42.324  1.00 31.71           C  
ATOM   1679  CB  SER H 217      16.419  25.237  43.050  1.00 26.49           C  
ATOM   1680  OG  SER H 217      16.494  25.671  44.400  1.00 28.12           O  
ATOM   1681  C   SER H 217      15.287  25.489  40.901  1.00 32.14           C  
ATOM   1682  O   SER H 217      16.057  25.993  40.085  1.00 31.59           O  
ATOM   1683  N   ASN H 218      14.410  24.524  40.552  1.00 31.23           N  
ATOM   1684  CA  ASN H 218      14.417  23.948  39.233  1.00 31.15           C  
ATOM   1685  CB  ASN H 218      14.067  24.911  38.091  1.00 31.94           C  
ATOM   1686  CG  ASN H 218      12.552  25.005  38.023  1.00  0.00           C  
ATOM   1687  OD1 ASN H 218      11.846  24.383  38.815  1.00  0.00           O  
ATOM   1688  ND2 ASN H 218      12.036  25.780  37.031  1.00  0.00           N  
ATOM   1689  C   ASN H 218      15.747  23.349  38.952  1.00 31.12           C  
ATOM   1690  O   ASN H 218      16.360  23.588  37.912  1.00 30.34           O  
ATOM   1691  N   TYR H 219      16.215  22.527  39.900  1.00 30.36           N  
ATOM   1692  CA  TYR H 219      17.437  21.814  39.718  1.00 29.56           C  
ATOM   1693  CB  TYR H 219      18.369  21.852  40.930  1.00 31.17           C  
ATOM   1694  CG  TYR H 219      19.539  20.973  40.642  1.00 32.54           C  
ATOM   1695  CD1 TYR H 219      20.607  21.416  39.905  1.00 34.52           C  
ATOM   1696  CD2 TYR H 219      19.577  19.682  41.103  1.00 33.70           C  
ATOM   1697  CE1 TYR H 219      21.686  20.599  39.658  1.00 40.92           C  
ATOM   1698  CE2 TYR H 219      20.649  18.853  40.866  1.00 36.14           C  
ATOM   1699  CZ  TYR H 219      21.717  19.315  40.139  1.00 43.24           C  
ATOM   1700  OH  TYR H 219      22.830  18.484  39.882  1.00 44.85           O  
ATOM   1701  C   TYR H 219      17.018  20.400  39.528  1.00 30.10           C  
ATOM   1702  O   TYR H 219      15.965  19.987  40.009  1.00 30.05           O  
ATOM   1703  N   GLY H 220      17.815  19.629  38.772  1.00 28.03           N  
ATOM   1704  CA  GLY H 220      17.407  18.281  38.516  1.00 28.48           C  
ATOM   1705  C   GLY H 220      17.845  17.431  39.651  1.00 28.55           C  
ATOM   1706  O   GLY H 220      18.993  16.988  39.726  1.00 27.54           O  
ATOM   1707  N   GLU H 221      16.917  17.204  40.593  1.00 28.74           N  
ATOM   1708  CA  GLU H 221      17.244  16.385  41.707  1.00 30.71           C  
ATOM   1709  CB  GLU H 221      16.245  16.542  42.857  1.00 31.23           C  
ATOM   1710  CG  GLU H 221      16.879  16.434  44.243  1.00 37.29           C  
ATOM   1711  CD  GLU H 221      16.880  14.996  44.740  1.00  0.00           C  
ATOM   1712  OE1 GLU H 221      17.280  14.089  43.965  1.00  0.00           O  
ATOM   1713  OE2 GLU H 221      16.500  14.797  45.923  1.00  0.00           O1-
ATOM   1714  C   GLU H 221      17.258  14.977  41.235  1.00 32.20           C  
ATOM   1715  O   GLU H 221      18.161  14.222  41.596  1.00 33.58           O  
ATOM   1716  N   TYR H 222      16.302  14.560  40.368  1.00 18.86           N  
ATOM   1717  CA  TYR H 222      16.507  13.142  40.216  1.00 19.01           C  
ATOM   1718  CB  TYR H 222      15.276  12.283  40.563  1.00 20.95           C  
ATOM   1719  CG  TYR H 222      15.073  12.336  42.038  1.00 23.52           C  
ATOM   1720  CD1 TYR H 222      15.835  11.553  42.872  1.00 25.35           C  
ATOM   1721  CD2 TYR H 222      14.116  13.155  42.591  1.00 24.43           C  
ATOM   1722  CE1 TYR H 222      15.658  11.584  44.234  1.00 27.08           C  
ATOM   1723  CE2 TYR H 222      13.930  13.194  43.952  1.00 26.59           C  
ATOM   1724  CZ  TYR H 222      14.700  12.408  44.776  1.00 29.33           C  
ATOM   1725  OH  TYR H 222      14.514  12.441  46.175  1.00 31.04           O  
ATOM   1726  C   TYR H 222      16.873  12.843  38.798  1.00 18.59           C  
ATOM   1727  O   TYR H 222      16.336  13.444  37.868  1.00 17.25           O  
ATOM   1728  N   TRP H 223      17.800  11.877  38.611  1.00 16.76           N  
ATOM   1729  CA  TRP H 223      18.291  11.526  37.305  1.00 16.99           C  
ATOM   1730  CB  TRP H 223      19.802  11.788  37.174  1.00 15.33           C  
ATOM   1731  CG  TRP H 223      20.199  13.238  37.310  1.00 16.22           C  
ATOM   1732  CD2 TRP H 223      20.885  13.991  36.298  1.00 15.33           C  
ATOM   1733  CD1 TRP H 223      20.046  14.076  38.377  1.00 16.49           C  
ATOM   1734  NE1 TRP H 223      20.580  15.308  38.088  1.00 15.39           N  
ATOM   1735  CE2 TRP H 223      21.105  15.269  36.813  1.00 16.78           C  
ATOM   1736  CE3 TRP H 223      21.305  13.644  35.047  1.00 16.49           C  
ATOM   1737  CZ2 TRP H 223      21.748  16.223  36.080  1.00 16.22           C  
ATOM   1738  CZ3 TRP H 223      21.947  14.611  34.307  1.00 16.43           C  
ATOM   1739  CH2 TRP H 223      22.164  15.876  34.813  1.00 17.22           C  
ATOM   1740  C   TRP H 223      18.105  10.051  37.094  1.00 18.59           C  
ATOM   1741  O   TRP H 223      18.180   9.264  38.036  1.00 18.89           O  
ATOM   1742  N   GLY H 224      17.857   9.640  35.830  1.00 17.45           N  
ATOM   1743  CA  GLY H 224      17.701   8.251  35.498  1.00 17.51           C  
ATOM   1744  C   GLY H 224      19.070   7.687  35.254  1.00 19.00           C  
ATOM   1745  O   GLY H 224      20.069   8.394  35.349  1.00 17.83           O  
ATOM   1746  N   GLN H 225      19.133   6.376  34.942  1.00 18.53           N  
ATOM   1747  CA  GLN H 225      20.354   5.660  34.681  1.00 20.34           C  
ATOM   1748  CB  GLN H 225      20.151   4.137  34.556  1.00 22.64           C  
ATOM   1749  CG  GLN H 225      19.687   3.452  35.846  1.00 32.62           C  
ATOM   1750  CD  GLN H 225      18.166   3.531  35.940  1.00 38.27           C  
ATOM   1751  OE1 GLN H 225      17.472   3.559  34.926  1.00 38.11           O  
ATOM   1752  NE2 GLN H 225      17.629   3.555  37.190  1.00 37.21           N  
ATOM   1753  C   GLN H 225      20.970   6.134  33.398  1.00 20.07           C  
ATOM   1754  O   GLN H 225      22.194   6.157  33.264  1.00 20.48           O  
ATOM   1755  N   GLY H 226      20.136   6.485  32.400  1.00 18.11           N  
ATOM   1756  CA  GLY H 226      20.633   6.963  31.139  1.00 17.73           C  
ATOM   1757  C   GLY H 226      20.552   5.869  30.115  1.00 18.71           C  
ATOM   1758  O   GLY H 226      20.583   4.684  30.441  1.00 17.55           O  
ATOM   1759  N   THR H 227      20.427   6.267  28.830  1.00 17.18           N  
ATOM   1760  CA  THR H 227      20.401   5.346  27.726  1.00 16.64           C  
ATOM   1761  CB  THR H 227      19.079   5.292  27.012  1.00 18.50           C  
ATOM   1762  OG1 THR H 227      19.066   4.213  26.087  1.00 19.94           O  
ATOM   1763  CG2 THR H 227      18.846   6.628  26.287  1.00 16.83           C  
ATOM   1764  C   THR H 227      21.433   5.844  26.760  1.00 17.84           C  
ATOM   1765  O   THR H 227      21.566   7.050  26.566  1.00 16.32           O  
ATOM   1766  N   THR H 228      22.178   4.931  26.103  1.00 16.74           N  
ATOM   1767  CA  THR H 228      23.275   5.360  25.277  1.00 17.15           C  
ATOM   1768  CB  THR H 228      24.453   4.433  25.340  1.00 17.20           C  
ATOM   1769  OG1 THR H 228      24.912   4.323  26.680  1.00  0.00           O  
ATOM   1770  CG2 THR H 228      25.568   4.993  24.439  1.00  0.00           C  
ATOM   1771  C   THR H 228      22.859   5.448  23.843  1.00 17.45           C  
ATOM   1772  O   THR H 228      22.183   4.567  23.312  1.00 17.67           O  
ATOM   1773  N   LEU H 229      23.257   6.560  23.189  1.00 16.57           N  
ATOM   1774  CA  LEU H 229      22.952   6.794  21.806  1.00 16.74           C  
ATOM   1775  CB  LEU H 229      22.134   8.077  21.573  1.00 17.21           C  
ATOM   1776  CG  LEU H 229      21.804   8.344  20.093  1.00  0.00           C  
ATOM   1777  CD1 LEU H 229      20.871   7.267  19.521  1.00  0.00           C  
ATOM   1778  CD2 LEU H 229      21.269   9.771  19.895  1.00  0.00           C  
ATOM   1779  C   LEU H 229      24.238   6.965  21.060  1.00 17.15           C  
ATOM   1780  O   LEU H 229      25.091   7.764  21.445  1.00 17.34           O  
ATOM   1781  N   THR H 230      24.414   6.202  19.962  1.00 16.51           N  
ATOM   1782  CA  THR H 230      25.610   6.350  19.185  1.00 16.56           C  
ATOM   1783  CB  THR H 230      26.474   5.124  19.186  1.00 18.97           C  
ATOM   1784  OG1 THR H 230      26.847   4.794  20.516  1.00 19.68           O  
ATOM   1785  CG2 THR H 230      27.729   5.404  18.342  1.00 18.16           C  
ATOM   1786  C   THR H 230      25.203   6.619  17.773  1.00 17.81           C  
ATOM   1787  O   THR H 230      24.429   5.869  17.179  1.00 17.85           O  
ATOM   1788  N   VAL H 231      25.710   7.725  17.200  1.00 17.47           N  
ATOM   1789  CA  VAL H 231      25.403   8.037  15.837  1.00 17.89           C  
ATOM   1790  CB  VAL H 231      25.047   9.479  15.637  1.00 19.05           C  
ATOM   1791  CG1 VAL H 231      24.752   9.708  14.148  1.00 18.94           C  
ATOM   1792  CG2 VAL H 231      23.880   9.838  16.572  1.00 18.64           C  
ATOM   1793  C   VAL H 231      26.655   7.786  15.062  1.00 19.22           C  
ATOM   1794  O   VAL H 231      27.636   8.517  15.205  1.00 19.00           O  
ATOM   1795  N   SER H 232      26.656   6.738  14.215  1.00 19.90           N  
ATOM   1796  CA  SER H 232      27.845   6.448  13.471  1.00 20.55           C  
ATOM   1797  CB  SER H 232      28.810   5.493  14.197  1.00 21.46           C  
ATOM   1798  OG  SER H 232      29.294   6.096  15.389  1.00 22.81           O  
ATOM   1799  C   SER H 232      27.456   5.780  12.194  1.00 21.71           C  
ATOM   1800  O   SER H 232      26.392   5.174  12.086  1.00 20.65           O  
ATOM   1801  N   SER H 233      28.339   5.881  11.184  1.00 21.84           N  
ATOM   1802  CA  SER H 233      28.076   5.278   9.914  1.00 23.25           C  
ATOM   1803  CB  SER H 233      29.000   5.799   8.802  1.00 23.38           C  
ATOM   1804  OG  SER H 233      28.686   5.162   7.573  1.00 20.80           O  
ATOM   1805  C   SER H 233      28.332   3.783  10.069  1.00 24.32           C  
ATOM   1806  O   SER H 233      29.485   3.412  10.415  1.00 25.11           O  
ATOM   1807  OXT SER H 233      27.378   2.992   9.842  1.00  0.00           O1-
TER    1808      SER H 233 
CONECT  156  698
CONECT  698  156
CONECT 1002 1624
CONECT 1624 1002
END
