# Supplementary material for: Fully automated antibody structure prediction using BIOVIA tools: Validation study
Source: PLoS One. 2017 May 18;12(5):e0177923. doi: 10.1371/journal.pone.0177923 (PMC5436848; doi:10.1371/journal.pone.0177923)
Supplement: S3 Dataset — Predicted structures using the Top5 framework method, Chothia CDR definition with canonical filtering, using up to 5 CDR templates rather than the default 3, and generating 10 CDR models. (ZIP) [file pone.0177923.s005.zip › 4PB9_LH_FV_FinalModel.pdb]

REMARK   Accelrys Discovery Studio PDB file
REMARK   Created:  2015-11-30T19:06:46Z
SSBOND   1 CYS L   23    CYS L   93                                     
SSBOND   2 CYS H  134    CYS H  208                                     
ATOM      1  N   ASP L   1      25.060  32.867  26.211  1.00 61.86           N1+
ATOM      2  CA  ASP L   1      25.217  31.737  27.150  1.00 62.13           C  
ATOM      3  CB  ASP L   1      25.832  30.524  26.434  1.00 62.67           C  
ATOM      4  CG  ASP L   1      24.819  29.999  25.429  1.00 65.47           C  
ATOM      5  OD1 ASP L   1      23.597  30.188  25.668  1.00 65.42           O  
ATOM      6  OD2 ASP L   1      25.253  29.401  24.408  1.00 65.65           O1-
ATOM      7  C   ASP L   1      26.134  32.119  28.260  1.00 59.14           C  
ATOM      8  O   ASP L   1      27.087  32.871  28.066  1.00 57.64           O  
ATOM      9  N   ILE L   2      25.857  31.602  29.468  1.00 58.01           N  
ATOM     10  CA  ILE L   2      26.685  31.886  30.599  1.00 55.49           C  
ATOM     11  CB  ILE L   2      25.911  31.979  31.883  1.00 39.84           C  
ATOM     12  CG1 ILE L   2      24.952  33.183  31.819  1.00 39.36           C  
ATOM     13  CG2 ILE L   2      26.906  32.030  33.054  1.00 40.40           C  
ATOM     14  CD1 ILE L   2      23.916  33.217  32.942  1.00 46.21           C  
ATOM     15  C   ILE L   2      27.660  30.761  30.692  1.00 55.56           C  
ATOM     16  O   ILE L   2      27.281  29.592  30.706  1.00 42.22           O  
ATOM     17  N   VAL L   3      28.965  31.094  30.738  1.00 45.56           N  
ATOM     18  CA  VAL L   3      29.958  30.062  30.736  1.00 45.60           C  
ATOM     19  CB  VAL L   3      31.200  30.446  29.987  1.00 48.55           C  
ATOM     20  CG1 VAL L   3      32.210  29.290  30.074  1.00 50.64           C  
ATOM     21  CG2 VAL L   3      30.807  30.820  28.549  1.00 50.66           C  
ATOM     22  C   VAL L   3      30.356  29.769  32.147  1.00 45.10           C  
ATOM     23  O   VAL L   3      30.603  30.674  32.942  1.00 47.81           O  
ATOM     24  N   MET L   4      30.423  28.468  32.492  1.00 37.75           N  
ATOM     25  CA  MET L   4      30.803  28.086  33.821  1.00 38.22           C  
ATOM     26  CB  MET L   4      29.859  27.049  34.450  1.00 40.26           C  
ATOM     27  CG  MET L   4      28.427  27.563  34.615  1.00 40.43           C  
ATOM     28  SD  MET L   4      28.268  29.011  35.702  1.00 44.34           S  
ATOM     29  CE  MET L   4      28.595  28.109  37.244  1.00 40.57           C  
ATOM     30  C   MET L   4      32.156  27.458  33.712  1.00 39.22           C  
ATOM     31  O   MET L   4      32.368  26.562  32.896  1.00 40.17           O  
ATOM     32  N   THR L   5      33.120  27.912  34.538  1.00 42.06           N  
ATOM     33  CA  THR L   5      34.441  27.380  34.398  1.00 43.43           C  
ATOM     34  CB  THR L   5      35.449  28.422  34.006  1.00 47.15           C  
ATOM     35  OG1 THR L   5      35.063  29.047  32.791  1.00 49.38           O  
ATOM     36  CG2 THR L   5      36.814  27.742  33.823  1.00 48.38           C  
ATOM     37  C   THR L   5      34.902  26.793  35.695  1.00 43.65           C  
ATOM     38  O   THR L   5      34.793  27.411  36.753  1.00 47.99           O  
ATOM     39  N   GLN L   6      35.422  25.549  35.627  1.00 49.36           N  
ATOM     40  CA  GLN L   6      36.016  24.908  36.764  1.00 51.67           C  
ATOM     41  CB  GLN L   6      35.398  23.530  37.052  1.00 39.47           C  
ATOM     42  CG  GLN L   6      33.921  23.641  37.440  1.00 38.24           C  
ATOM     43  CD  GLN L   6      33.324  22.248  37.574  1.00 37.37           C  
ATOM     44  OE1 GLN L   6      32.468  21.850  36.785  1.00 37.64           O  
ATOM     45  NE2 GLN L   6      33.778  21.484  38.603  1.00 34.55           N  
ATOM     46  C   GLN L   6      37.461  24.736  36.376  1.00 54.11           C  
ATOM     47  O   GLN L   6      37.809  23.866  35.581  1.00 44.57           O  
ATOM     48  N   ALA L   7      38.350  25.553  36.969  1.00 53.11           N  
ATOM     49  CA  ALA L   7      39.724  25.650  36.552  1.00 52.60           C  
ATOM     50  CB  ALA L   7      40.512  26.697  37.356  1.00 55.21           C  
ATOM     51  C   ALA L   7      40.473  24.360  36.676  1.00 53.50           C  
ATOM     52  O   ALA L   7      41.189  23.986  35.748  1.00 56.82           O  
ATOM     53  N   ALA L   8      40.329  23.628  37.799  1.00 55.98           N  
ATOM     54  CA  ALA L   8      41.147  22.454  37.945  1.00 56.54           C  
ATOM     55  CB  ALA L   8      41.635  22.223  39.386  1.00 56.26           C  
ATOM     56  C   ALA L   8      40.366  21.251  37.539  1.00 56.26           C  
ATOM     57  O   ALA L   8      39.282  20.974  38.050  1.00 55.08           O  
ATOM     58  N   PRO L   9      40.923  20.543  36.596  1.00 48.11           N  
ATOM     59  CA  PRO L   9      40.300  19.348  36.107  1.00 47.43           C  
ATOM     60  CD  PRO L   9      41.772  21.163  35.592  1.00 61.51           C  
ATOM     61  CB  PRO L   9      41.059  18.966  34.839  1.00 51.23           C  
ATOM     62  CG  PRO L   9      41.598  20.311  34.324  1.00 54.38           C  
ATOM     63  C   PRO L   9      40.249  18.257  37.126  1.00 45.46           C  
ATOM     64  O   PRO L   9      39.284  17.496  37.117  1.00 45.24           O  
ATOM     65  N   SER L  10      41.266  18.140  38.002  1.00 45.18           N  
ATOM     66  CA  SER L  10      41.220  17.076  38.965  1.00 46.86           C  
ATOM     67  CB  SER L  10      41.850  15.763  38.469  1.00 48.28           C  
ATOM     68  OG  SER L  10      43.247  15.932  38.286  1.00 49.85           O  
ATOM     69  C   SER L  10      41.983  17.494  40.179  1.00 46.23           C  
ATOM     70  O   SER L  10      42.882  18.331  40.103  1.00 47.49           O  
ATOM     71  N   VAL L  11      41.617  16.937  41.354  1.00 45.31           N  
ATOM     72  CA  VAL L  11      42.369  17.259  42.531  1.00 46.27           C  
ATOM     73  CB  VAL L  11      41.743  18.353  43.355  1.00 48.83           C  
ATOM     74  CG1 VAL L  11      40.418  17.857  43.955  1.00 63.60           C  
ATOM     75  CG2 VAL L  11      42.769  18.829  44.394  1.00 61.37           C  
ATOM     76  C   VAL L  11      42.516  16.021  43.375  1.00 47.51           C  
ATOM     77  O   VAL L  11      41.541  15.367  43.744  1.00 50.89           O  
ATOM     78  N   PRO L  12      43.742  15.661  43.654  1.00 58.43           N  
ATOM     79  CA  PRO L  12      43.986  14.529  44.513  1.00 57.44           C  
ATOM     80  CD  PRO L  12      44.799  15.824  42.671  1.00 42.15           C  
ATOM     81  CB  PRO L  12      45.357  13.972  44.121  1.00 48.96           C  
ATOM     82  CG  PRO L  12      46.001  15.085  43.277  1.00 48.97           C  
ATOM     83  C   PRO L  12      43.890  14.921  45.954  1.00 56.07           C  
ATOM     84  O   PRO L  12      44.323  16.020  46.298  1.00 47.00           O  
ATOM     85  N   VAL L  13      43.358  14.038  46.822  1.00 45.46           N  
ATOM     86  CA  VAL L  13      43.270  14.386  48.211  1.00 45.42           C  
ATOM     87  CB  VAL L  13      41.943  14.973  48.598  1.00 48.11           C  
ATOM     88  CG1 VAL L  13      41.945  15.236  50.108  1.00 48.17           C  
ATOM     89  CG2 VAL L  13      41.687  16.238  47.769  1.00 48.92           C  
ATOM     90  C   VAL L  13      43.425  13.138  49.018  1.00 45.58           C  
ATOM     91  O   VAL L  13      43.024  12.054  48.601  1.00 46.88           O  
ATOM     92  N   THR L  14      44.026  13.270  50.215  1.00 42.61           N  
ATOM     93  CA  THR L  14      44.182  12.158  51.105  1.00 42.90           C  
ATOM     94  CB  THR L  14      45.331  12.358  52.053  1.00 56.64           C  
ATOM     95  OG1 THR L  14      45.465  11.244  52.920  1.00 76.90           O  
ATOM     96  CG2 THR L  14      45.110  13.652  52.848  1.00 76.18           C  
ATOM     97  C   THR L  14      42.909  12.037  51.878  1.00 41.92           C  
ATOM     98  O   THR L  14      42.271  13.042  52.189  1.00 55.37           O  
ATOM     99  N   PRO L  15      42.506  10.838  52.203  1.00 39.57           N  
ATOM    100  CA  PRO L  15      41.262  10.683  52.903  1.00 40.25           C  
ATOM    101  CD  PRO L  15      42.809   9.681  51.374  1.00 53.55           C  
ATOM    102  CB  PRO L  15      40.951   9.189  52.874  1.00 41.76           C  
ATOM    103  CG  PRO L  15      41.629   8.712  51.575  1.00 43.39           C  
ATOM    104  C   PRO L  15      41.324  11.279  54.270  1.00 42.02           C  
ATOM    105  O   PRO L  15      42.334  11.118  54.952  1.00 45.09           O  
ATOM    106  N   GLY L  16      40.240  11.960  54.688  1.00 44.48           N  
ATOM    107  CA  GLY L  16      40.188  12.562  55.988  1.00 44.08           C  
ATOM    108  C   GLY L  16      40.534  14.014  55.864  1.00 44.67           C  
ATOM    109  O   GLY L  16      40.260  14.801  56.769  1.00 53.95           O  
ATOM    110  N   GLU L  17      41.131  14.415  54.726  1.00 55.04           N  
ATOM    111  CA  GLU L  17      41.539  15.781  54.553  1.00 56.08           C  
ATOM    112  CB  GLU L  17      42.745  15.924  53.603  1.00 56.75           C  
ATOM    113  CG  GLU L  17      43.565  17.196  53.819  1.00 60.86           C  
ATOM    114  CD  GLU L  17      44.946  16.975  53.213  1.00 85.19           C  
ATOM    115  OE1 GLU L  17      45.080  17.104  51.967  1.00 84.94           O  
ATOM    116  OE2 GLU L  17      45.888  16.668  53.994  1.00 84.56           O1-
ATOM    117  C   GLU L  17      40.367  16.562  54.030  1.00 55.72           C  
ATOM    118  O   GLU L  17      39.335  15.989  53.686  1.00 53.50           O  
ATOM    119  N   SER L  18      40.481  17.908  54.003  1.00 48.45           N  
ATOM    120  CA  SER L  18      39.391  18.726  53.544  1.00 48.17           C  
ATOM    121  CB  SER L  18      39.144  19.977  54.407  1.00 55.04           C  
ATOM    122  OG  SER L  18      38.749  19.610  55.721  1.00 74.54           O  
ATOM    123  C   SER L  18      39.717  19.221  52.168  1.00 47.13           C  
ATOM    124  O   SER L  18      40.880  19.438  51.835  1.00 53.34           O  
ATOM    125  N   VAL L  19      38.678  19.416  51.326  1.00 46.00           N  
ATOM    126  CA  VAL L  19      38.932  19.833  49.979  1.00 45.88           C  
ATOM    127  CB  VAL L  19      38.682  18.743  48.982  1.00 43.83           C  
ATOM    128  CG1 VAL L  19      37.164  18.518  48.876  1.00 54.45           C  
ATOM    129  CG2 VAL L  19      39.361  19.117  47.657  1.00 56.18           C  
ATOM    130  C   VAL L  19      38.024  20.970  49.624  1.00 45.32           C  
ATOM    131  O   VAL L  19      36.949  21.139  50.199  1.00 43.63           O  
ATOM    132  N   SER L  20      38.467  21.800  48.659  0.90 42.75           N  
ATOM    133  CA  SER L  20      37.701  22.918  48.198  0.90 42.23           C  
ATOM    134  CB  SER L  20      38.316  24.251  48.663  0.90 40.80           C  
ATOM    135  OG  SER L  20      37.564  25.349  48.177  0.90 43.32           O  
ATOM    136  C   SER L  20      37.743  22.880  46.697  0.90 41.38           C  
ATOM    137  O   SER L  20      38.809  22.716  46.108  0.90 37.85           O  
ATOM    138  N   ILE L  21      36.572  23.025  46.040  1.00 51.53           N  
ATOM    139  CA  ILE L  21      36.501  23.006  44.603  1.00 51.91           C  
ATOM    140  CB  ILE L  21      35.634  21.904  44.066  1.00 42.13           C  
ATOM    141  CG1 ILE L  21      36.183  20.539  44.510  1.00 42.56           C  
ATOM    142  CG2 ILE L  21      35.554  22.057  42.538  1.00 44.43           C  
ATOM    143  CD1 ILE L  21      35.212  19.383  44.284  1.00 44.63           C  
ATOM    144  C   ILE L  21      35.882  24.308  44.195  1.00 52.45           C  
ATOM    145  O   ILE L  21      34.980  24.801  44.870  1.00 44.76           O  
ATOM    146  N   SER L  22      36.347  24.910  43.077  1.00 40.05           N  
ATOM    147  CA  SER L  22      35.830  26.205  42.727  1.00 40.64           C  
ATOM    148  CB  SER L  22      36.907  27.300  42.647  1.00 49.61           C  
ATOM    149  OG  SER L  22      37.748  27.074  41.525  1.00 54.18           O  
ATOM    150  C   SER L  22      35.165  26.179  41.385  1.00 40.21           C  
ATOM    151  O   SER L  22      35.509  25.385  40.509  1.00 48.78           O  
ATOM    152  N   CYS L  23      34.165  27.069  41.211  1.00 43.04           N  
ATOM    153  CA  CYS L  23      33.437  27.221  39.979  1.00 42.29           C  
ATOM    154  CB  CYS L  23      32.040  26.554  40.038  1.00 39.49           C  
ATOM    155  SG  CYS L  23      31.067  26.715  38.508  1.00 47.37           S  
ATOM    156  C   CYS L  23      33.274  28.699  39.747  1.00 44.15           C  
ATOM    157  O   CYS L  23      32.981  29.445  40.681  1.00 41.09           O  
ATOM    158  N   ARG L  24      33.477  29.169  38.494  1.00 45.35           N  
ATOM    159  CA  ARG L  24      33.357  30.577  38.194  1.00 46.27           C  
ATOM    160  CB  ARG L  24      34.654  31.223  37.673  1.00 62.50           C  
ATOM    161  CG  ARG L  24      35.672  31.558  38.761  1.00 67.60           C  
ATOM    162  CD  ARG L  24      37.015  32.036  38.205  1.00 73.12           C  
ATOM    163  NE  ARG L  24      36.730  33.068  37.169  1.00 76.62           N  
ATOM    164  CZ  ARG L  24      36.617  34.385  37.512  1.00 79.36           C  
ATOM    165  NH1 ARG L  24      36.782  34.770  38.810  1.00 80.26           N1+
ATOM    166  NH2 ARG L  24      36.342  35.320  36.555  1.00 77.30           N  
ATOM    167  C   ARG L  24      32.338  30.765  37.112  1.00 44.48           C  
ATOM    168  O   ARG L  24      32.213  29.943  36.207  1.00 57.72           O  
ATOM    169  N   SER L  25      31.593  31.888  37.175  1.00 42.78           N  
ATOM    170  CA  SER L  25      30.548  32.167  36.233  1.00 43.28           C  
ATOM    171  CB  SER L  25      29.214  32.443  36.947  1.00 43.68           C  
ATOM    172  OG  SER L  25      28.191  32.710  36.005  1.00 44.58           O  
ATOM    173  C   SER L  25      30.922  33.401  35.465  1.00 44.28           C  
ATOM    174  O   SER L  25      31.534  34.320  36.001  1.00 45.77           O  
ATOM    175  N   SER L  26      30.552  33.477  34.173  1.00 40.11           N  
ATOM    176  CA  SER L  26      30.883  34.626  33.370  1.00 38.96           C  
ATOM    177  CB  SER L  26      30.622  34.403  31.866  1.00 36.98           C  
ATOM    178  OG  SER L  26      29.235  34.218  31.625  1.00 28.32           O  
ATOM    179  C   SER L  26      30.075  35.812  33.808  1.00 41.76           C  
ATOM    180  O   SER L  26      30.465  36.958  33.577  1.00 41.90           O  
ATOM    181  N   LYS L  27      28.910  35.562  34.439  1.00 39.76           N  
ATOM    182  CA  LYS L  27      28.036  36.626  34.848  1.00 40.86           C  
ATOM    183  CB  LYS L  27      26.818  36.721  33.917  1.00 43.02           C  
ATOM    184  CG  LYS L  27      25.888  37.906  34.159  1.00 46.66           C  
ATOM    185  CD  LYS L  27      24.930  38.116  32.988  1.00 49.44           C  
ATOM    186  CE  LYS L  27      23.833  39.144  33.241  1.00 52.34           C  
ATOM    187  NZ  LYS L  27      22.862  39.094  32.126  1.00 58.39           N1+
ATOM    188  C   LYS L  27      27.542  36.318  36.233  1.00 41.65           C  
ATOM    189  O   LYS L  27      27.586  35.173  36.680  1.00 39.98           O  
ATOM    190  N   SER L  28      27.056  37.348  36.956  1.00 39.89           N  
ATOM    191  CA  SER L  28      26.609  37.150  38.305  1.00 38.65           C  
ATOM    192  CB  SER L  28      26.393  38.468  39.065  1.00 40.30           C  
ATOM    193  OG  SER L  28      25.953  38.208  40.389  1.00 43.24           O  
ATOM    194  C   SER L  28      25.332  36.357  38.307  1.00 39.80           C  
ATOM    195  O   SER L  28      24.412  36.590  37.523  1.00 38.99           O  
ATOM    196  N   LEU L  29      25.312  35.334  39.185  1.00 38.33           N  
ATOM    197  CA  LEU L  29      24.241  34.405  39.419  1.00 36.98           C  
ATOM    198  CB  LEU L  29      24.727  33.060  39.965  1.00 33.90           C  
ATOM    199  CG  LEU L  29      25.545  32.285  38.915  1.00 33.95           C  
ATOM    200  CD1 LEU L  29      25.865  30.863  39.390  1.00 31.90           C  
ATOM    201  CD2 LEU L  29      24.848  32.311  37.544  1.00 31.06           C  
ATOM    202  C   LEU L  29      23.149  34.952  40.289  1.00 40.44           C  
ATOM    203  O   LEU L  29      22.057  34.387  40.332  1.00 39.88           O  
ATOM    204  N   LEU L  30      23.440  36.005  41.077  1.00 40.31           N  
ATOM    205  CA  LEU L  30      22.483  36.534  42.007  1.00 39.26           C  
ATOM    206  CB  LEU L  30      23.093  37.630  42.901  1.00 38.03           C  
ATOM    207  CG  LEU L  30      22.137  38.230  43.948  1.00 40.16           C  
ATOM    208  CD1 LEU L  30      21.696  37.177  44.981  1.00 40.24           C  
ATOM    209  CD2 LEU L  30      22.764  39.468  44.609  1.00 41.70           C  
ATOM    210  C   LEU L  30      21.312  37.099  41.260  1.00 42.52           C  
ATOM    211  O   LEU L  30      21.459  37.821  40.275  1.00 43.52           O  
ATOM    212  N   HIS L  31      20.094  36.754  41.723  1.00 42.79           N  
ATOM    213  CA  HIS L  31      18.894  37.217  41.093  1.00 46.49           C  
ATOM    214  ND1 HIS L  31      15.502  37.054  40.490  1.00 53.55           N  
ATOM    215  CG  HIS L  31      16.688  36.510  40.054  1.00 49.59           C  
ATOM    216  CB  HIS L  31      17.820  36.123  40.960  1.00 46.14           C  
ATOM    217  NE2 HIS L  31      15.355  36.908  38.276  1.00 53.39           N  
ATOM    218  CD2 HIS L  31      16.581  36.427  38.698  1.00 50.35           C  
ATOM    219  CE1 HIS L  31      14.741  37.272  39.387  1.00 53.68           C  
ATOM    220  C   HIS L  31      18.351  38.344  41.920  1.00 48.53           C  
ATOM    221  O   HIS L  31      18.773  38.567  43.054  1.00 46.60           O  
ATOM    222  N   SER L  32      17.393  39.102  41.357  1.00 51.76           N  
ATOM    223  CA  SER L  32      16.863  40.242  42.049  1.00 52.93           C  
ATOM    224  CB  SER L  32      15.858  41.043  41.208  1.00 54.05           C  
ATOM    225  OG  SER L  32      15.382  42.151  41.957  1.00 54.14           O  
ATOM    226  C   SER L  32      16.160  39.782  43.292  1.00 52.38           C  
ATOM    227  O   SER L  32      16.114  40.501  44.291  1.00 54.44           O  
ATOM    228  N   ASN L  33      15.605  38.556  43.262  1.00 49.82           N  
ATOM    229  CA  ASN L  33      14.891  38.034  44.391  1.00 48.46           C  
ATOM    230  CB  ASN L  33      14.022  36.801  44.088  1.00 48.47           C  
ATOM    231  CG  ASN L  33      14.844  35.692  43.469  1.00 49.20           C  
ATOM    232  OD1 ASN L  33      16.056  35.601  43.648  1.00 47.53           O  
ATOM    233  ND2 ASN L  33      14.150  34.828  42.686  1.00 46.79           N  
ATOM    234  C   ASN L  33      15.822  37.798  45.544  1.00 48.79           C  
ATOM    235  O   ASN L  33      15.386  37.714  46.691  1.00 46.15           O  
ATOM    236  N   GLY L  34      17.133  37.653  45.290  1.00 47.79           N  
ATOM    237  CA  GLY L  34      18.013  37.525  46.415  1.00 48.17           C  
ATOM    238  C   GLY L  34      18.581  36.147  46.483  1.00 49.15           C  
ATOM    239  O   GLY L  34      19.502  35.899  47.260  1.00 49.66           O  
ATOM    240  N   ASN L  35      18.040  35.204  45.691  1.00 43.19           N  
ATOM    241  CA  ASN L  35      18.593  33.879  45.687  1.00 39.27           C  
ATOM    242  CB  ASN L  35      17.548  32.787  45.399  1.00 40.94           C  
ATOM    243  CG  ASN L  35      16.632  32.681  46.610  1.00 46.17           C  
ATOM    244  OD1 ASN L  35      17.061  32.289  47.695  1.00 48.10           O  
ATOM    245  ND2 ASN L  35      15.336  33.047  46.428  1.00 48.58           N  
ATOM    246  C   ASN L  35      19.634  33.808  44.608  1.00 39.63           C  
ATOM    247  O   ASN L  35      19.539  34.484  43.586  1.00 40.32           O  
ATOM    248  N   THR L  36      20.672  32.976  44.823  1.00 40.52           N  
ATOM    249  CA  THR L  36      21.719  32.801  43.857  1.00 37.78           C  
ATOM    250  CB  THR L  36      23.094  32.773  44.468  1.00 40.66           C  
ATOM    251  OG1 THR L  36      23.344  33.966  45.196  1.00 41.78           O  
ATOM    252  CG2 THR L  36      24.119  32.641  43.335  1.00 41.40           C  
ATOM    253  C   THR L  36      21.472  31.455  43.248  1.00 34.87           C  
ATOM    254  O   THR L  36      21.393  30.454  43.959  1.00 34.71           O  
ATOM    255  N   TYR L  37      21.366  31.391  41.902  1.00 32.06           N  
ATOM    256  CA  TYR L  37      20.974  30.148  41.303  1.00 31.48           C  
ATOM    257  CB  TYR L  37      20.085  30.364  40.062  1.00 32.81           C  
ATOM    258  CG  TYR L  37      18.790  30.940  40.542  1.00 35.09           C  
ATOM    259  CD1 TYR L  37      18.669  32.273  40.871  1.00 38.29           C  
ATOM    260  CD2 TYR L  37      17.679  30.141  40.655  1.00 36.04           C  
ATOM    261  CE1 TYR L  37      17.472  32.786  41.314  1.00 40.37           C  
ATOM    262  CE2 TYR L  37      16.481  30.637  41.096  1.00 40.26           C  
ATOM    263  CZ  TYR L  37      16.379  31.962  41.427  1.00 42.77           C  
ATOM    264  OH  TYR L  37      15.147  32.462  41.882  1.00 46.89           O  
ATOM    265  C   TYR L  37      22.183  29.353  40.891  1.00 34.17           C  
ATOM    266  O   TYR L  37      22.512  29.274  39.706  1.00 32.13           O  
ATOM    267  N   LEU L  38      22.844  28.688  41.873  1.00 35.66           N  
ATOM    268  CA  LEU L  38      24.000  27.884  41.563  1.00 34.80           C  
ATOM    269  CB  LEU L  38      25.277  28.534  42.141  1.00 37.32           C  
ATOM    270  CG  LEU L  38      26.620  27.816  41.903  1.00 38.68           C  
ATOM    271  CD1 LEU L  38      26.714  26.505  42.687  1.00 38.38           C  
ATOM    272  CD2 LEU L  38      26.933  27.645  40.415  1.00 39.02           C  
ATOM    273  C   LEU L  38      23.811  26.532  42.193  1.00 34.86           C  
ATOM    274  O   LEU L  38      23.460  26.428  43.368  1.00 37.09           O  
ATOM    275  N   TYR L  39      24.015  25.444  41.411  1.00 32.06           N  
ATOM    276  CA  TYR L  39      23.799  24.090  41.869  1.00 31.31           C  
ATOM    277  CB  TYR L  39      22.682  23.409  41.083  1.00 34.66           C  
ATOM    278  CG  TYR L  39      21.467  23.949  41.719  1.00 35.60           C  
ATOM    279  CD1 TYR L  39      21.216  25.292  41.751  1.00 40.32           C  
ATOM    280  CD2 TYR L  39      20.619  23.120  42.390  1.00 45.22           C  
ATOM    281  CE1 TYR L  39      20.111  25.809  42.365  1.00 47.62           C  
ATOM    282  CE2 TYR L  39      19.508  23.648  42.978  1.00 38.76           C  
ATOM    283  CZ  TYR L  39      19.226  24.977  42.977  1.00 46.49           C  
ATOM    284  OH  TYR L  39      18.060  25.453  43.612  1.00 45.89           O  
ATOM    285  C   TYR L  39      25.035  23.249  41.727  1.00 31.49           C  
ATOM    286  O   TYR L  39      25.865  23.468  40.845  1.00 35.38           O  
ATOM    287  N   TRP L  40      25.192  22.263  42.641  1.00 31.26           N  
ATOM    288  CA  TRP L  40      26.321  21.362  42.590  1.00 31.96           C  
ATOM    289  CB  TRP L  40      27.266  21.434  43.805  1.00 29.49           C  
ATOM    290  CG  TRP L  40      28.142  22.662  43.851  1.00 29.69           C  
ATOM    291  CD2 TRP L  40      29.402  22.776  43.170  1.00 31.21           C  
ATOM    292  CD1 TRP L  40      27.945  23.845  44.500  1.00 31.34           C  
ATOM    293  NE1 TRP L  40      29.006  24.689  44.268  1.00 32.09           N  
ATOM    294  CE2 TRP L  40      29.909  24.044  43.450  1.00 32.18           C  
ATOM    295  CE3 TRP L  40      30.082  21.896  42.376  1.00 32.07           C  
ATOM    296  CZ2 TRP L  40      31.107  24.454  42.939  1.00 35.03           C  
ATOM    297  CZ3 TRP L  40      31.290  22.313  41.862  1.00 33.97           C  
ATOM    298  CH2 TRP L  40      31.794  23.568  42.138  1.00 36.20           C  
ATOM    299  C   TRP L  40      25.832  19.944  42.516  1.00 31.94           C  
ATOM    300  O   TRP L  40      24.941  19.539  43.262  1.00 28.79           O  
ATOM    301  N   PHE L  41      26.443  19.142  41.613  1.00 36.74           N  
ATOM    302  CA  PHE L  41      26.048  17.768  41.425  1.00 36.79           C  
ATOM    303  CB  PHE L  41      25.521  17.469  40.008  1.00 25.07           C  
ATOM    304  CG  PHE L  41      24.311  18.291  39.712  1.00 25.15           C  
ATOM    305  CD1 PHE L  41      23.051  17.879  40.085  1.00 27.15           C  
ATOM    306  CD2 PHE L  41      24.437  19.482  39.036  1.00 24.88           C  
ATOM    307  CE1 PHE L  41      21.945  18.646  39.795  1.00 24.79           C  
ATOM    308  CE2 PHE L  41      23.335  20.251  38.746  1.00 26.67           C  
ATOM    309  CZ  PHE L  41      22.083  19.836  39.124  1.00 26.83           C  
ATOM    310  C   PHE L  41      27.277  16.905  41.564  1.00 38.00           C  
ATOM    311  O   PHE L  41      28.403  17.371  41.390  1.00 28.59           O  
ATOM    312  N   LEU L  42      27.083  15.609  41.903  1.00 28.29           N  
ATOM    313  CA  LEU L  42      28.174  14.678  42.040  1.00 28.80           C  
ATOM    314  CB  LEU L  42      28.366  14.210  43.493  1.00 35.47           C  
ATOM    315  CG  LEU L  42      29.409  13.091  43.673  1.00 37.29           C  
ATOM    316  CD1 LEU L  42      30.810  13.547  43.238  1.00 37.69           C  
ATOM    317  CD2 LEU L  42      29.379  12.537  45.108  1.00 37.54           C  
ATOM    318  C   LEU L  42      27.867  13.458  41.234  1.00 28.68           C  
ATOM    319  O   LEU L  42      26.825  12.831  41.420  1.00 35.07           O  
ATOM    320  N   GLN L  43      28.777  13.082  40.314  1.00 37.89           N  
ATOM    321  CA  GLN L  43      28.554  11.899  39.537  1.00 39.04           C  
ATOM    322  CB  GLN L  43      28.638  12.136  38.017  1.00 38.27           C  
ATOM    323  CG  GLN L  43      28.370  10.881  37.180  1.00 39.12           C  
ATOM    324  CD  GLN L  43      28.485  11.256  35.707  1.00 39.86           C  
ATOM    325  OE1 GLN L  43      29.528  11.714  35.246  1.00 41.92           O  
ATOM    326  NE2 GLN L  43      27.378  11.066  34.941  1.00 37.18           N  
ATOM    327  C   GLN L  43      29.618  10.914  39.902  1.00 41.20           C  
ATOM    328  O   GLN L  43      30.800  11.132  39.644  1.00 42.15           O  
ATOM    329  N   ARG L  44      29.211   9.797  40.532  1.00 41.88           N  
ATOM    330  CA  ARG L  44      30.132   8.763  40.896  1.00 43.65           C  
ATOM    331  CB  ARG L  44      29.607   7.888  42.043  1.00 50.46           C  
ATOM    332  CG  ARG L  44      29.431   8.714  43.320  1.00 52.47           C  
ATOM    333  CD  ARG L  44      28.781   7.990  44.500  1.00 55.39           C  
ATOM    334  NE  ARG L  44      28.721   8.985  45.609  1.00 68.57           N  
ATOM    335  CZ  ARG L  44      27.575   9.147  46.332  1.00 70.33           C  
ATOM    336  NH1 ARG L  44      26.498   8.342  46.097  1.00 72.76           N1+
ATOM    337  NH2 ARG L  44      27.503  10.124  47.282  1.00 70.39           N  
ATOM    338  C   ARG L  44      30.331   7.946  39.663  1.00 46.12           C  
ATOM    339  O   ARG L  44      29.452   7.884  38.806  1.00 52.17           O  
ATOM    340  N   PRO L  45      31.470   7.333  39.538  1.00 58.55           N  
ATOM    341  CA  PRO L  45      31.763   6.548  38.375  1.00 58.53           C  
ATOM    342  CD  PRO L  45      32.219   6.886  40.697  1.00 54.63           C  
ATOM    343  CB  PRO L  45      33.073   5.837  38.693  1.00 54.97           C  
ATOM    344  CG  PRO L  45      33.004   5.654  40.218  1.00 55.72           C  
ATOM    345  C   PRO L  45      30.691   5.553  38.064  1.00 59.49           C  
ATOM    346  O   PRO L  45      30.313   4.775  38.939  1.00 55.11           O  
ATOM    347  N   GLY L  46      30.197   5.567  36.812  1.00 62.19           N  
ATOM    348  CA  GLY L  46      29.255   4.598  36.331  1.00 61.82           C  
ATOM    349  C   GLY L  46      27.873   4.898  36.814  1.00 62.27           C  
ATOM    350  O   GLY L  46      26.962   4.104  36.592  1.00 59.65           O  
ATOM    351  N   GLN L  47      27.666   6.047  37.482  1.00 56.78           N  
ATOM    352  CA  GLN L  47      26.345   6.333  37.962  1.00 53.97           C  
ATOM    353  CB  GLN L  47      26.227   6.431  39.494  1.00 49.14           C  
ATOM    354  CG  GLN L  47      26.436   5.100  40.219  1.00 52.52           C  
ATOM    355  CD  GLN L  47      26.123   5.311  41.697  1.00 55.68           C  
ATOM    356  OE1 GLN L  47      25.632   6.364  42.100  1.00 56.07           O  
ATOM    357  NE2 GLN L  47      26.410   4.277  42.532  1.00 55.67           N  
ATOM    358  C   GLN L  47      25.916   7.654  37.408  1.00 51.62           C  
ATOM    359  O   GLN L  47      26.678   8.341  36.730  1.00 44.44           O  
ATOM    360  N   SER L  48      24.640   8.010  37.651  1.00 39.29           N  
ATOM    361  CA  SER L  48      24.102   9.262  37.204  1.00 37.18           C  
ATOM    362  CB  SER L  48      22.579   9.226  36.996  1.00 39.03           C  
ATOM    363  OG  SER L  48      21.924   8.937  38.222  1.00 45.30           O  
ATOM    364  C   SER L  48      24.408  10.303  38.243  1.00 35.70           C  
ATOM    365  O   SER L  48      24.745   9.983  39.381  1.00 37.99           O  
ATOM    366  N   PRO L  49      24.287  11.553  37.881  1.00 34.65           N  
ATOM    367  CA  PRO L  49      24.592  12.615  38.807  1.00 34.26           C  
ATOM    368  CD  PRO L  49      24.506  11.950  36.500  1.00 34.07           C  
ATOM    369  CB  PRO L  49      24.667  13.885  37.963  1.00 34.47           C  
ATOM    370  CG  PRO L  49      25.077  13.375  36.569  1.00 34.07           C  
ATOM    371  C   PRO L  49      23.586  12.700  39.915  1.00 35.45           C  
ATOM    372  O   PRO L  49      22.465  12.226  39.739  1.00 35.00           O  
ATOM    373  N   GLN L  50      23.987  13.274  41.072  1.00 32.84           N  
ATOM    374  CA  GLN L  50      23.122  13.447  42.211  1.00 33.50           C  
ATOM    375  CB  GLN L  50      23.606  12.688  43.457  1.00 42.48           C  
ATOM    376  CG  GLN L  50      23.713  11.174  43.296  1.00 49.24           C  
ATOM    377  CD  GLN L  50      24.417  10.642  44.537  1.00 53.96           C  
ATOM    378  OE1 GLN L  50      25.272  11.312  45.113  1.00 50.42           O  
ATOM    379  NE2 GLN L  50      24.052   9.404  44.963  1.00 52.20           N  
ATOM    380  C   GLN L  50      23.222  14.892  42.610  1.00 32.11           C  
ATOM    381  O   GLN L  50      24.301  15.476  42.532  1.00 37.71           O  
ATOM    382  N   LEU L  51      22.104  15.508  43.065  1.00 31.13           N  
ATOM    383  CA  LEU L  51      22.120  16.885  43.486  1.00 29.47           C  
ATOM    384  CB  LEU L  51      20.718  17.511  43.508  1.00 25.31           C  
ATOM    385  CG  LEU L  51      20.699  18.981  43.964  1.00 25.91           C  
ATOM    386  CD1 LEU L  51      21.508  19.873  43.011  1.00 26.08           C  
ATOM    387  CD2 LEU L  51      19.258  19.474  44.164  1.00 26.51           C  
ATOM    388  C   LEU L  51      22.672  16.981  44.882  1.00 30.31           C  
ATOM    389  O   LEU L  51      22.191  16.314  45.799  1.00 27.71           O  
ATOM    390  N   LEU L  52      23.814  17.691  45.036  1.00 29.16           N  
ATOM    391  CA  LEU L  52      24.413  17.951  46.326  1.00 30.40           C  
ATOM    392  CB  LEU L  52      25.939  18.107  46.231  1.00 31.99           C  
ATOM    393  CG  LEU L  52      26.669  16.801  45.868  1.00 34.20           C  
ATOM    394  CD1 LEU L  52      28.183  17.023  45.783  1.00 33.74           C  
ATOM    395  CD2 LEU L  52      26.312  15.666  46.841  1.00 36.12           C  
ATOM    396  C   LEU L  52      23.889  19.180  47.017  1.00 30.57           C  
ATOM    397  O   LEU L  52      23.423  19.116  48.154  1.00 33.32           O  
ATOM    398  N   ILE L  53      23.945  20.342  46.320  1.00 30.16           N  
ATOM    399  CA  ILE L  53      23.620  21.602  46.937  1.00 30.80           C  
ATOM    400  CB  ILE L  53      24.827  22.437  47.257  1.00 36.09           C  
ATOM    401  CG1 ILE L  53      25.677  21.749  48.337  1.00 37.42           C  
ATOM    402  CG2 ILE L  53      24.358  23.849  47.645  1.00 35.66           C  
ATOM    403  CD1 ILE L  53      27.037  22.410  48.551  1.00 39.57           C  
ATOM    404  C   ILE L  53      22.777  22.381  45.983  1.00 31.31           C  
ATOM    405  O   ILE L  53      23.028  22.365  44.779  1.00 35.35           O  
ATOM    406  N   TYR L  54      21.767  23.100  46.517  1.00 29.43           N  
ATOM    407  CA  TYR L  54      20.844  23.844  45.723  1.00 29.72           C  
ATOM    408  CB  TYR L  54      19.411  23.251  45.836  1.00 32.25           C  
ATOM    409  CG  TYR L  54      18.697  23.373  47.134  1.00 34.16           C  
ATOM    410  CD1 TYR L  54      17.953  24.495  47.411  1.00 33.72           C  
ATOM    411  CD2 TYR L  54      18.724  22.344  48.046  1.00 34.18           C  
ATOM    412  CE1 TYR L  54      17.265  24.601  48.596  1.00 34.88           C  
ATOM    413  CE2 TYR L  54      18.038  22.445  49.234  1.00 35.49           C  
ATOM    414  CZ  TYR L  54      17.308  23.576  49.508  1.00 36.04           C  
ATOM    415  OH  TYR L  54      16.601  23.680  50.723  1.00 33.43           O  
ATOM    416  C   TYR L  54      20.863  25.283  46.157  1.00 30.03           C  
ATOM    417  O   TYR L  54      21.002  25.587  47.339  1.00 33.73           O  
ATOM    418  N   ARG L  55      20.713  26.244  45.224  1.00 35.02           N  
ATOM    419  CA  ARG L  55      20.653  27.643  45.573  1.00 36.75           C  
ATOM    420  CB  ARG L  55      19.387  28.050  46.345  1.00 38.62           C  
ATOM    421  CG  ARG L  55      18.122  27.842  45.509  1.00 42.65           C  
ATOM    422  CD  ARG L  55      16.933  28.702  45.934  1.00 45.48           C  
ATOM    423  NE  ARG L  55      16.707  28.479  47.388  1.00 52.06           N  
ATOM    424  CZ  ARG L  55      15.439  28.499  47.891  1.00 59.88           C  
ATOM    425  NH1 ARG L  55      14.372  28.613  47.050  1.00 52.30           N1+
ATOM    426  NH2 ARG L  55      15.240  28.409  49.238  1.00 66.91           N  
ATOM    427  C   ARG L  55      21.864  28.087  46.323  1.00 39.12           C  
ATOM    428  O   ARG L  55      21.784  28.822  47.305  1.00 40.47           O  
ATOM    429  N   MET L  56      23.018  27.600  45.855  1.00 41.60           N  
ATOM    430  CA  MET L  56      24.342  28.010  46.223  1.00 40.13           C  
ATOM    431  CB  MET L  56      24.466  29.541  46.065  1.00 43.07           C  
ATOM    432  CG  MET L  56      25.877  30.086  45.843  1.00 45.79           C  
ATOM    433  SD  MET L  56      26.956  30.080  47.297  1.00 50.26           S  
ATOM    434  CE  MET L  56      26.097  31.408  48.186  1.00 48.38           C  
ATOM    435  C   MET L  56      24.733  27.622  47.628  1.00 40.97           C  
ATOM    436  O   MET L  56      25.923  27.484  47.904  1.00 43.51           O  
ATOM    437  N   SER L  57      23.799  27.306  48.547  1.00 40.65           N  
ATOM    438  CA  SER L  57      24.352  27.028  49.848  1.00 41.49           C  
ATOM    439  CB  SER L  57      24.558  28.296  50.697  1.00 45.18           C  
ATOM    440  OG  SER L  57      23.310  28.913  50.979  1.00 48.80           O  
ATOM    441  C   SER L  57      23.454  26.122  50.622  1.00 38.90           C  
ATOM    442  O   SER L  57      23.702  25.848  51.793  1.00 40.15           O  
ATOM    443  N   ASN L  58      22.403  25.589  49.991  1.00 38.76           N  
ATOM    444  CA  ASN L  58      21.504  24.738  50.717  1.00 39.51           C  
ATOM    445  CB  ASN L  58      20.033  25.021  50.375  1.00 38.25           C  
ATOM    446  CG  ASN L  58      19.735  26.452  50.805  1.00 40.26           C  
ATOM    447  OD1 ASN L  58      19.743  26.773  51.993  1.00 44.92           O  
ATOM    448  ND2 ASN L  58      19.481  27.342  49.809  1.00 41.53           N  
ATOM    449  C   ASN L  58      21.792  23.304  50.380  1.00 39.80           C  
ATOM    450  O   ASN L  58      21.941  22.944  49.213  1.00 37.72           O  
ATOM    451  N   LEU L  59      21.889  22.444  51.422  1.00 39.32           N  
ATOM    452  CA  LEU L  59      22.181  21.047  51.232  1.00 39.08           C  
ATOM    453  CB  LEU L  59      22.781  20.325  52.453  1.00 39.14           C  
ATOM    454  CG  LEU L  59      24.263  20.618  52.735  1.00 42.71           C  
ATOM    455  CD1 LEU L  59      24.493  22.074  53.161  1.00 48.79           C  
ATOM    456  CD2 LEU L  59      24.837  19.603  53.734  1.00 47.94           C  
ATOM    457  C   LEU L  59      20.943  20.286  50.895  1.00 38.83           C  
ATOM    458  O   LEU L  59      19.886  20.473  51.495  1.00 38.17           O  
ATOM    459  N   ALA L  60      21.084  19.361  49.927  1.00 34.36           N  
ATOM    460  CA  ALA L  60      20.010  18.523  49.482  1.00 35.06           C  
ATOM    461  CB  ALA L  60      20.323  17.809  48.157  1.00 37.17           C  
ATOM    462  C   ALA L  60      19.816  17.469  50.526  1.00 36.47           C  
ATOM    463  O   ALA L  60      20.687  17.245  51.365  1.00 40.36           O  
ATOM    464  N   SER L  61      18.645  16.805  50.506  1.00 39.96           N  
ATOM    465  CA  SER L  61      18.325  15.799  51.476  1.00 41.57           C  
ATOM    466  CB  SER L  61      16.867  15.319  51.374  1.00 41.47           C  
ATOM    467  OG  SER L  61      16.602  14.330  52.356  1.00 43.13           O  
ATOM    468  C   SER L  61      19.209  14.610  51.273  1.00 42.01           C  
ATOM    469  O   SER L  61      19.520  14.235  50.145  1.00 41.73           O  
ATOM    470  N   GLY L  62      19.650  13.996  52.387  1.00 48.30           N  
ATOM    471  CA  GLY L  62      20.440  12.799  52.335  1.00 47.71           C  
ATOM    472  C   GLY L  62      21.886  13.165  52.208  1.00 47.98           C  
ATOM    473  O   GLY L  62      22.759  12.318  52.399  1.00 47.61           O  
ATOM    474  N   VAL L  63      22.183  14.440  51.888  1.00 43.40           N  
ATOM    475  CA  VAL L  63      23.551  14.849  51.739  1.00 42.29           C  
ATOM    476  CB  VAL L  63      23.703  16.103  50.925  1.00 39.93           C  
ATOM    477  CG1 VAL L  63      25.179  16.528  50.929  1.00 40.45           C  
ATOM    478  CG2 VAL L  63      23.137  15.843  49.519  1.00 37.98           C  
ATOM    479  C   VAL L  63      24.103  15.118  53.103  1.00 41.83           C  
ATOM    480  O   VAL L  63      23.465  15.769  53.926  1.00 37.70           O  
ATOM    481  N   PRO L  64      25.295  14.637  53.339  1.00 45.72           N  
ATOM    482  CA  PRO L  64      25.920  14.786  54.631  1.00 47.86           C  
ATOM    483  CD  PRO L  64      25.728  13.420  52.668  1.00 45.93           C  
ATOM    484  CB  PRO L  64      27.081  13.795  54.648  1.00 48.04           C  
ATOM    485  CG  PRO L  64      26.641  12.695  53.669  1.00 48.53           C  
ATOM    486  C   PRO L  64      26.354  16.193  54.914  1.00 48.51           C  
ATOM    487  O   PRO L  64      26.563  16.968  53.983  1.00 46.70           O  
ATOM    488  N   ASP L  65      26.526  16.514  56.210  1.00 52.02           N  
ATOM    489  CA  ASP L  65      26.873  17.810  56.723  1.00 52.86           C  
ATOM    490  CB  ASP L  65      26.916  17.846  58.261  1.00 60.11           C  
ATOM    491  CG  ASP L  65      25.495  17.685  58.780  1.00 65.56           C  
ATOM    492  OD1 ASP L  65      24.548  17.843  57.965  1.00 67.42           O  
ATOM    493  OD2 ASP L  65      25.336  17.402  59.998  1.00 70.20           O1-
ATOM    494  C   ASP L  65      28.235  18.203  56.248  1.00 51.06           C  
ATOM    495  O   ASP L  65      28.557  19.388  56.186  1.00 53.61           O  
ATOM    496  N   ARG L  66      29.083  17.220  55.911  1.00 44.23           N  
ATOM    497  CA  ARG L  66      30.437  17.526  55.549  1.00 43.83           C  
ATOM    498  CB  ARG L  66      31.307  16.288  55.258  1.00 44.31           C  
ATOM    499  CG  ARG L  66      30.848  15.414  54.092  1.00 44.98           C  
ATOM    500  CD  ARG L  66      31.835  14.282  53.801  1.00 46.86           C  
ATOM    501  NE  ARG L  66      31.457  13.118  54.646  1.00 43.07           N  
ATOM    502  CZ  ARG L  66      30.694  12.118  54.119  1.00 42.59           C  
ATOM    503  NH1 ARG L  66      30.363  12.130  52.796  1.00 43.21           N1+
ATOM    504  NH2 ARG L  66      30.259  11.103  54.919  1.00 43.74           N  
ATOM    505  C   ARG L  66      30.462  18.429  54.348  1.00 42.12           C  
ATOM    506  O   ARG L  66      31.396  19.217  54.198  1.00 40.99           O  
ATOM    507  N   PHE L  67      29.471  18.316  53.437  1.00 40.86           N  
ATOM    508  CA  PHE L  67      29.453  19.153  52.265  1.00 39.55           C  
ATOM    509  CB  PHE L  67      28.557  18.608  51.136  1.00 34.15           C  
ATOM    510  CG  PHE L  67      29.117  17.315  50.646  1.00 33.87           C  
ATOM    511  CD1 PHE L  67      28.786  16.125  51.250  1.00 33.92           C  
ATOM    512  CD2 PHE L  67      29.972  17.291  49.573  1.00 33.88           C  
ATOM    513  CE1 PHE L  67      29.301  14.934  50.793  1.00 34.50           C  
ATOM    514  CE2 PHE L  67      30.491  16.104  49.113  1.00 34.67           C  
ATOM    515  CZ  PHE L  67      30.157  14.920  49.722  1.00 34.82           C  
ATOM    516  C   PHE L  67      28.907  20.509  52.617  1.00 40.39           C  
ATOM    517  O   PHE L  67      27.991  20.631  53.428  1.00 38.01           O  
ATOM    518  N   SER L  68      29.475  21.577  52.009  0.90 36.73           N  
ATOM    519  CA  SER L  68      28.996  22.915  52.231  0.90 37.08           C  
ATOM    520  CB  SER L  68      29.693  23.652  53.389  0.90 44.49           C  
ATOM    521  OG  SER L  68      29.381  23.043  54.631  0.90 44.26           O  
ATOM    522  C   SER L  68      29.297  23.715  51.003  0.90 38.11           C  
ATOM    523  O   SER L  68      30.320  23.508  50.352  0.90 46.86           O  
ATOM    524  N   GLY L  69      28.417  24.681  50.668  1.00 42.17           N  
ATOM    525  CA  GLY L  69      28.659  25.478  49.501  1.00 41.31           C  
ATOM    526  C   GLY L  69      28.571  26.914  49.899  1.00 43.75           C  
ATOM    527  O   GLY L  69      27.850  27.275  50.828  1.00 45.25           O  
ATOM    528  N   SER L  70      29.319  27.778  49.186  1.00 36.88           N  
ATOM    529  CA  SER L  70      29.311  29.177  49.492  1.00 37.64           C  
ATOM    530  CB  SER L  70      30.210  29.538  50.686  1.00 44.64           C  
ATOM    531  OG  SER L  70      31.567  29.246  50.383  1.00 46.96           O  
ATOM    532  C   SER L  70      29.840  29.907  48.301  1.00 39.34           C  
ATOM    533  O   SER L  70      30.244  29.298  47.311  1.00 46.50           O  
ATOM    534  N   GLY L  71      29.824  31.255  48.356  1.00 47.88           N  
ATOM    535  CA  GLY L  71      30.367  32.000  47.255  1.00 48.66           C  
ATOM    536  C   GLY L  71      29.601  33.272  47.123  1.00 50.24           C  
ATOM    537  O   GLY L  71      28.672  33.534  47.886  1.00 51.89           O  
ATOM    538  N   SER L  72      30.001  34.119  46.155  1.00 49.32           N  
ATOM    539  CA  SER L  72      29.270  35.329  45.938  1.00 49.06           C  
ATOM    540  CB  SER L  72      29.713  36.488  46.849  1.00 60.40           C  
ATOM    541  OG  SER L  72      31.058  36.846  46.563  1.00 63.17           O  
ATOM    542  C   SER L  72      29.497  35.764  44.529  1.00 48.24           C  
ATOM    543  O   SER L  72      30.593  35.626  43.988  1.00 58.11           O  
ATOM    544  N   GLY L  73      28.439  36.306  43.901  1.00 53.27           N  
ATOM    545  CA  GLY L  73      28.527  36.830  42.574  1.00 51.67           C  
ATOM    546  C   GLY L  73      28.964  35.775  41.611  1.00 50.82           C  
ATOM    547  O   GLY L  73      28.183  34.919  41.198  1.00 47.14           O  
ATOM    548  N   THR L  74      30.199  35.955  41.110  1.00 48.59           N  
ATOM    549  CA  THR L  74      30.893  35.131  40.159  1.00 48.64           C  
ATOM    550  CB  THR L  74      31.934  35.911  39.418  1.00 49.36           C  
ATOM    551  OG1 THR L  74      31.337  36.997  38.727  1.00 50.78           O  
ATOM    552  CG2 THR L  74      32.633  34.981  38.421  1.00 48.18           C  
ATOM    553  C   THR L  74      31.586  33.921  40.729  1.00 47.63           C  
ATOM    554  O   THR L  74      31.753  32.935  40.013  1.00 49.25           O  
ATOM    555  N   ALA L  75      32.070  33.963  41.992  1.00 43.63           N  
ATOM    556  CA  ALA L  75      32.899  32.867  42.440  1.00 44.99           C  
ATOM    557  CB  ALA L  75      34.232  33.325  43.059  1.00 48.25           C  
ATOM    558  C   ALA L  75      32.203  32.030  43.475  1.00 43.61           C  
ATOM    559  O   ALA L  75      31.666  32.547  44.453  1.00 44.55           O  
ATOM    560  N   PHE L  76      32.248  30.689  43.297  1.00 38.54           N  
ATOM    561  CA  PHE L  76      31.557  29.811  44.201  1.00 37.37           C  
ATOM    562  CB  PHE L  76      30.338  29.133  43.555  1.00 42.40           C  
ATOM    563  CG  PHE L  76      29.544  30.203  42.886  1.00 41.50           C  
ATOM    564  CD1 PHE L  76      28.677  31.009  43.581  1.00 41.76           C  
ATOM    565  CD2 PHE L  76      29.693  30.413  41.537  1.00 42.43           C  
ATOM    566  CE1 PHE L  76      27.961  31.995  42.940  1.00 42.24           C  
ATOM    567  CE2 PHE L  76      28.981  31.395  40.892  1.00 43.04           C  
ATOM    568  CZ  PHE L  76      28.109  32.190  41.591  1.00 41.88           C  
ATOM    569  C   PHE L  76      32.489  28.704  44.586  1.00 38.82           C  
ATOM    570  O   PHE L  76      33.406  28.367  43.837  1.00 45.32           O  
ATOM    571  N   THR L  77      32.276  28.108  45.781  1.00 39.69           N  
ATOM    572  CA  THR L  77      33.147  27.059  46.219  1.00 40.84           C  
ATOM    573  CB  THR L  77      34.187  27.554  47.174  1.00 50.19           C  
ATOM    574  OG1 THR L  77      34.992  28.548  46.559  1.00 53.28           O  
ATOM    575  CG2 THR L  77      35.043  26.365  47.614  1.00 50.09           C  
ATOM    576  C   THR L  77      32.365  26.002  46.940  1.00 40.56           C  
ATOM    577  O   THR L  77      31.458  26.289  47.721  1.00 49.48           O  
ATOM    578  N   LEU L  78      32.726  24.727  46.692  1.00 38.65           N  
ATOM    579  CA  LEU L  78      32.139  23.598  47.352  1.00 38.09           C  
ATOM    580  CB  LEU L  78      31.790  22.467  46.368  1.00 33.69           C  
ATOM    581  CG  LEU L  78      31.195  21.207  47.022  1.00 35.01           C  
ATOM    582  CD1 LEU L  78      29.868  21.508  47.733  1.00 35.79           C  
ATOM    583  CD2 LEU L  78      31.073  20.065  46.000  1.00 34.87           C  
ATOM    584  C   LEU L  78      33.189  23.086  48.290  1.00 39.49           C  
ATOM    585  O   LEU L  78      34.356  22.977  47.918  1.00 34.89           O  
ATOM    586  N   ARG L  79      32.814  22.769  49.546  1.00 37.02           N  
ATOM    587  CA  ARG L  79      33.817  22.338  50.481  1.00 39.36           C  
ATOM    588  CB  ARG L  79      33.964  23.300  51.669  1.00 60.36           C  
ATOM    589  CG  ARG L  79      34.183  24.753  51.244  1.00 65.26           C  
ATOM    590  CD  ARG L  79      34.305  25.716  52.423  1.00 69.27           C  
ATOM    591  NE  ARG L  79      34.044  27.092  51.911  1.00 90.75           N  
ATOM    592  CZ  ARG L  79      35.071  27.900  51.520  1.00 93.92           C  
ATOM    593  NH1 ARG L  79      36.356  27.445  51.572  1.00 95.39           N1+
ATOM    594  NH2 ARG L  79      34.815  29.169  51.089  1.00 94.31           N  
ATOM    595  C   ARG L  79      33.397  21.022  51.059  1.00 39.08           C  
ATOM    596  O   ARG L  79      32.223  20.806  51.356  1.00 56.31           O  
ATOM    597  N   ILE L  80      34.364  20.095  51.217  1.00 42.99           N  
ATOM    598  CA  ILE L  80      34.090  18.822  51.822  1.00 43.73           C  
ATOM    599  CB  ILE L  80      34.427  17.661  50.923  1.00 47.63           C  
ATOM    600  CG1 ILE L  80      33.604  17.736  49.624  1.00 44.58           C  
ATOM    601  CG2 ILE L  80      34.201  16.357  51.706  1.00 48.29           C  
ATOM    602  CD1 ILE L  80      34.062  16.755  48.546  1.00 45.15           C  
ATOM    603  C   ILE L  80      34.978  18.752  53.029  1.00 45.49           C  
ATOM    604  O   ILE L  80      36.198  18.868  52.917  1.00 50.15           O  
ATOM    605  N   SER L  81      34.383  18.588  54.227  1.00 42.74           N  
ATOM    606  CA  SER L  81      35.144  18.592  55.448  1.00 45.36           C  
ATOM    607  CB  SER L  81      34.257  18.636  56.706  1.00 49.91           C  
ATOM    608  OG  SER L  81      33.460  17.464  56.799  1.00 50.76           O  
ATOM    609  C   SER L  81      36.042  17.392  55.554  1.00 46.57           C  
ATOM    610  O   SER L  81      37.232  17.527  55.831  1.00 50.98           O  
ATOM    611  N   LYS L  82      35.501  16.175  55.348  1.00 50.49           N  
ATOM    612  CA  LYS L  82      36.299  14.987  55.496  1.00 50.67           C  
ATOM    613  CB  LYS L  82      35.815  14.113  56.664  1.00 66.66           C  
ATOM    614  CG  LYS L  82      35.925  14.773  58.033  1.00 77.92           C  
ATOM    615  CD  LYS L  82      34.984  14.158  59.072  1.00 81.92           C  
ATOM    616  CE  LYS L  82      34.720  12.666  58.864  1.00  0.00           C  
ATOM    617  NZ  LYS L  82      33.718  12.192  59.846  1.00  0.00           N1+
ATOM    618  C   LYS L  82      36.059  14.155  54.278  1.00 49.65           C  
ATOM    619  O   LYS L  82      34.987  13.576  54.122  1.00 64.60           O  
ATOM    620  N   VAL L  83      37.066  14.026  53.401  1.00 48.38           N  
ATOM    621  CA  VAL L  83      36.863  13.281  52.193  1.00 46.14           C  
ATOM    622  CB  VAL L  83      37.962  13.490  51.190  1.00 42.43           C  
ATOM    623  CG1 VAL L  83      37.666  12.649  49.939  1.00 43.54           C  
ATOM    624  CG2 VAL L  83      38.081  14.998  50.908  1.00 43.79           C  
ATOM    625  C   VAL L  83      36.808  11.824  52.523  1.00 46.88           C  
ATOM    626  O   VAL L  83      37.659  11.299  53.238  1.00 46.33           O  
ATOM    627  N   GLU L  84      35.782  11.133  51.984  1.00 40.72           N  
ATOM    628  CA  GLU L  84      35.625   9.723  52.190  1.00 42.06           C  
ATOM    629  CB  GLU L  84      34.314   9.334  52.896  1.00 49.12           C  
ATOM    630  CG  GLU L  84      34.278   9.801  54.355  1.00 54.02           C  
ATOM    631  CD  GLU L  84      32.959   9.377  54.982  1.00 59.67           C  
ATOM    632  OE1 GLU L  84      32.207   8.616  54.318  1.00 59.79           O  
ATOM    633  OE2 GLU L  84      32.691   9.801  56.138  1.00 63.72           O1-
ATOM    634  C   GLU L  84      35.657   9.087  50.835  1.00 42.92           C  
ATOM    635  O   GLU L  84      35.677   9.774  49.816  1.00 47.67           O  
ATOM    636  N   ALA L  85      35.695   7.743  50.801  1.00 47.95           N  
ATOM    637  CA  ALA L  85      35.803   6.994  49.580  1.00 46.46           C  
ATOM    638  CB  ALA L  85      35.896   5.477  49.816  1.00 52.15           C  
ATOM    639  C   ALA L  85      34.608   7.234  48.706  1.00 46.86           C  
ATOM    640  O   ALA L  85      34.730   7.315  47.485  1.00 51.15           O  
ATOM    641  N   GLU L  86      33.413   7.341  49.307  1.00 45.44           N  
ATOM    642  CA  GLU L  86      32.197   7.494  48.556  1.00 45.29           C  
ATOM    643  CB  GLU L  86      30.926   7.319  49.406  1.00 52.62           C  
ATOM    644  CG  GLU L  86      30.767   8.309  50.555  1.00 54.74           C  
ATOM    645  CD  GLU L  86      29.463   7.959  51.255  1.00 59.79           C  
ATOM    646  OE1 GLU L  86      29.330   6.791  51.710  1.00 60.22           O  
ATOM    647  OE2 GLU L  86      28.579   8.853  51.340  1.00 56.50           O1-
ATOM    648  C   GLU L  86      32.157   8.816  47.843  1.00 45.08           C  
ATOM    649  O   GLU L  86      31.452   8.961  46.848  1.00 52.19           O  
ATOM    650  N   ASP L  87      32.884   9.822  48.360  1.00 43.07           N  
ATOM    651  CA  ASP L  87      32.928  11.169  47.858  1.00 41.33           C  
ATOM    652  CB  ASP L  87      33.662  12.114  48.822  1.00 42.68           C  
ATOM    653  CG  ASP L  87      32.861  12.164  50.117  1.00 45.66           C  
ATOM    654  OD1 ASP L  87      31.662  11.781  50.095  1.00 45.69           O  
ATOM    655  OD2 ASP L  87      33.447  12.581  51.151  1.00 46.93           O1-
ATOM    656  C   ASP L  87      33.612  11.244  46.518  1.00 39.44           C  
ATOM    657  O   ASP L  87      33.525  12.265  45.839  1.00 39.48           O  
ATOM    658  N   VAL L  88      34.374  10.208  46.122  1.00 37.61           N  
ATOM    659  CA  VAL L  88      35.121  10.261  44.892  1.00 37.64           C  
ATOM    660  CB  VAL L  88      36.042   9.087  44.722  1.00 38.82           C  
ATOM    661  CG1 VAL L  88      36.778   9.222  43.378  1.00 48.88           C  
ATOM    662  CG2 VAL L  88      36.973   9.025  45.946  1.00 49.40           C  
ATOM    663  C   VAL L  88      34.202  10.308  43.709  1.00 35.96           C  
ATOM    664  O   VAL L  88      33.177   9.628  43.669  1.00 38.94           O  
ATOM    665  N   GLY L  89      34.565  11.135  42.700  1.00 35.62           N  
ATOM    666  CA  GLY L  89      33.771  11.235  41.509  1.00 35.28           C  
ATOM    667  C   GLY L  89      34.022  12.566  40.866  1.00 34.79           C  
ATOM    668  O   GLY L  89      35.003  13.247  41.163  1.00 35.28           O  
ATOM    669  N   VAL L  90      33.123  12.962  39.942  1.00 29.94           N  
ATOM    670  CA  VAL L  90      33.266  14.218  39.265  1.00 30.56           C  
ATOM    671  CB  VAL L  90      33.022  14.122  37.785  1.00 34.76           C  
ATOM    672  CG1 VAL L  90      33.162  15.525  37.171  1.00 35.91           C  
ATOM    673  CG2 VAL L  90      33.990  13.085  37.192  1.00 34.04           C  
ATOM    674  C   VAL L  90      32.241  15.151  39.835  1.00 30.22           C  
ATOM    675  O   VAL L  90      31.086  14.780  40.034  1.00 35.19           O  
ATOM    676  N   TYR L  91      32.645  16.407  40.112  1.00 30.72           N  
ATOM    677  CA  TYR L  91      31.737  17.355  40.693  1.00 30.32           C  
ATOM    678  CB  TYR L  91      32.322  18.099  41.909  1.00 35.25           C  
ATOM    679  CG  TYR L  91      32.423  17.170  43.073  1.00 36.12           C  
ATOM    680  CD1 TYR L  91      33.471  16.284  43.206  1.00 37.02           C  
ATOM    681  CD2 TYR L  91      31.456  17.200  44.052  1.00 35.16           C  
ATOM    682  CE1 TYR L  91      33.542  15.442  44.293  1.00 36.80           C  
ATOM    683  CE2 TYR L  91      31.521  16.363  45.139  1.00 36.01           C  
ATOM    684  CZ  TYR L  91      32.566  15.481  45.261  1.00 35.78           C  
ATOM    685  OH  TYR L  91      32.631  14.624  46.380  1.00 37.12           O  
ATOM    686  C   TYR L  91      31.432  18.398  39.660  1.00 30.71           C  
ATOM    687  O   TYR L  91      32.343  19.005  39.101  1.00 35.82           O  
ATOM    688  N   TYR L  92      30.127  18.638  39.389  1.00 34.73           N  
ATOM    689  CA  TYR L  92      29.761  19.604  38.388  1.00 34.22           C  
ATOM    690  CB  TYR L  92      28.823  19.095  37.271  1.00 27.44           C  
ATOM    691  CG  TYR L  92      29.394  17.947  36.504  1.00 28.19           C  
ATOM    692  CD1 TYR L  92      30.399  18.121  35.582  1.00 28.89           C  
ATOM    693  CD2 TYR L  92      28.914  16.679  36.715  1.00 29.61           C  
ATOM    694  CE1 TYR L  92      30.909  17.052  34.881  1.00 30.12           C  
ATOM    695  CE2 TYR L  92      29.418  15.606  36.016  1.00 30.69           C  
ATOM    696  CZ  TYR L  92      30.418  15.789  35.095  1.00 31.71           C  
ATOM    697  OH  TYR L  92      30.940  14.692  34.376  1.00 26.03           O  
ATOM    698  C   TYR L  92      28.974  20.708  39.030  1.00 33.67           C  
ATOM    699  O   TYR L  92      28.155  20.478  39.920  1.00 26.86           O  
ATOM    700  N   CYS L  93      29.227  21.959  38.585  1.00 29.60           N  
ATOM    701  CA  CYS L  93      28.466  23.096  39.022  1.00 31.11           C  
ATOM    702  CB  CYS L  93      29.335  24.331  39.368  1.00 34.04           C  
ATOM    703  SG  CYS L  93      30.475  24.819  38.036  1.00 39.93           S  
ATOM    704  C   CYS L  93      27.556  23.438  37.880  1.00 29.92           C  
ATOM    705  O   CYS L  93      27.870  23.162  36.725  1.00 29.99           O  
ATOM    706  N   MET L  94      26.381  24.023  38.188  1.00 28.10           N  
ATOM    707  CA  MET L  94      25.368  24.317  37.206  1.00 28.50           C  
ATOM    708  CB  MET L  94      24.257  23.269  37.247  1.00 32.89           C  
ATOM    709  CG  MET L  94      22.898  23.851  36.894  1.00 35.49           C  
ATOM    710  SD  MET L  94      22.637  24.256  35.160  1.00 39.68           S  
ATOM    711  CE  MET L  94      22.624  22.508  34.704  1.00 36.93           C  
ATOM    712  C   MET L  94      24.710  25.623  37.534  1.00 28.70           C  
ATOM    713  O   MET L  94      24.534  25.952  38.705  1.00 33.74           O  
ATOM    714  N   GLN L  95      24.321  26.400  36.494  1.00 32.42           N  
ATOM    715  CA  GLN L  95      23.613  27.634  36.733  1.00 32.15           C  
ATOM    716  CB  GLN L  95      24.338  28.886  36.203  1.00 34.64           C  
ATOM    717  CG  GLN L  95      24.489  28.948  34.680  1.00 35.73           C  
ATOM    718  CD  GLN L  95      23.222  29.522  34.062  1.00 35.58           C  
ATOM    719  OE1 GLN L  95      22.406  30.141  34.741  1.00 35.27           O  
ATOM    720  NE2 GLN L  95      23.051  29.316  32.728  1.00 33.85           N  
ATOM    721  C   GLN L  95      22.272  27.572  36.064  1.00 32.23           C  
ATOM    722  O   GLN L  95      22.150  27.151  34.918  1.00 34.69           O  
ATOM    723  N   HIS L  96      21.209  27.805  36.860  1.00 31.11           N  
ATOM    724  CA  HIS L  96      19.855  27.895  36.386  1.00 33.06           C  
ATOM    725  ND1 HIS L  96      17.294  26.898  39.028  1.00 31.10           N  
ATOM    726  CG  HIS L  96      18.541  27.112  38.488  1.00 32.26           C  
ATOM    727  CB  HIS L  96      18.829  26.942  37.041  1.00 31.06           C  
ATOM    728  NE2 HIS L  96      18.622  27.490  40.700  1.00 33.02           N  
ATOM    729  CD2 HIS L  96      19.344  27.470  39.522  1.00 33.26           C  
ATOM    730  CE1 HIS L  96      17.401  27.136  40.355  1.00 35.42           C  
ATOM    731  C   HIS L  96      19.329  29.298  36.174  1.00 33.39           C  
ATOM    732  O   HIS L  96      18.143  29.469  35.911  1.00 35.29           O  
ATOM    733  N   LEU L  97      20.129  30.357  36.401  1.00 34.50           N  
ATOM    734  CA  LEU L  97      19.601  31.699  36.331  1.00 36.69           C  
ATOM    735  CB  LEU L  97      20.640  32.766  36.713  1.00 34.12           C  
ATOM    736  CG  LEU L  97      20.085  34.201  36.665  1.00 33.22           C  
ATOM    737  CD1 LEU L  97      18.959  34.405  37.694  1.00 31.77           C  
ATOM    738  CD2 LEU L  97      21.213  35.232  36.812  1.00 33.31           C  
ATOM    739  C   LEU L  97      19.072  32.057  34.970  1.00 36.63           C  
ATOM    740  O   LEU L  97      18.006  32.668  34.884  1.00 34.02           O  
ATOM    741  N   GLU L  98      19.777  31.712  33.869  1.00 32.11           N  
ATOM    742  CA  GLU L  98      19.287  32.114  32.575  1.00 32.14           C  
ATOM    743  CB  GLU L  98      20.098  33.268  31.955  1.00 39.61           C  
ATOM    744  CG  GLU L  98      19.996  34.576  32.752  1.00 44.96           C  
ATOM    745  CD  GLU L  98      20.853  35.641  32.076  1.00 46.99           C  
ATOM    746  OE1 GLU L  98      20.678  35.847  30.845  1.00 49.38           O  
ATOM    747  OE2 GLU L  98      21.699  36.257  32.778  1.00 49.60           O1-
ATOM    748  C   GLU L  98      19.366  30.950  31.635  1.00 30.59           C  
ATOM    749  O   GLU L  98      20.090  29.985  31.873  1.00 37.59           O  
ATOM    750  N   TYR L  99      18.589  31.016  30.532  1.00 36.04           N  
ATOM    751  CA  TYR L  99      18.586  29.987  29.531  1.00 34.82           C  
ATOM    752  CB  TYR L  99      17.271  29.902  28.739  1.00 35.41           C  
ATOM    753  CG  TYR L  99      16.189  29.509  29.687  1.00 34.93           C  
ATOM    754  CD1 TYR L  99      15.700  30.424  30.585  1.00 34.75           C  
ATOM    755  CD2 TYR L  99      15.652  28.240  29.675  1.00 33.77           C  
ATOM    756  CE1 TYR L  99      14.699  30.086  31.462  1.00 36.33           C  
ATOM    757  CE2 TYR L  99      14.649  27.895  30.552  1.00 35.35           C  
ATOM    758  CZ  TYR L  99      14.170  28.821  31.450  1.00 37.35           C  
ATOM    759  OH  TYR L  99      13.142  28.485  32.355  1.00 38.22           O  
ATOM    760  C   TYR L  99      19.665  30.326  28.554  1.00 36.46           C  
ATOM    761  O   TYR L  99      19.902  31.503  28.280  1.00 38.58           O  
ATOM    762  N   PRO L 100      20.360  29.343  28.040  1.00 34.58           N  
ATOM    763  CA  PRO L 100      20.149  27.967  28.410  1.00 33.06           C  
ATOM    764  CD  PRO L 100      20.936  29.462  26.711  1.00 30.87           C  
ATOM    765  CB  PRO L 100      20.634  27.123  27.230  1.00 31.89           C  
ATOM    766  CG  PRO L 100      21.536  28.076  26.427  1.00 29.82           C  
ATOM    767  C   PRO L 100      20.892  27.662  29.673  1.00 33.79           C  
ATOM    768  O   PRO L 100      21.803  28.410  30.026  1.00 33.95           O  
ATOM    769  N   TYR L 101      20.530  26.561  30.360  1.00 28.79           N  
ATOM    770  CA  TYR L 101      21.196  26.188  31.574  1.00 28.44           C  
ATOM    771  CB  TYR L 101      20.465  25.099  32.390  1.00 30.02           C  
ATOM    772  CG  TYR L 101      19.102  25.574  32.783  1.00 33.63           C  
ATOM    773  CD1 TYR L 101      18.935  26.692  33.570  1.00 34.43           C  
ATOM    774  CD2 TYR L 101      17.984  24.865  32.409  1.00 34.98           C  
ATOM    775  CE1 TYR L 101      17.681  27.119  33.940  1.00 35.43           C  
ATOM    776  CE2 TYR L 101      16.726  25.283  32.774  1.00 35.82           C  
ATOM    777  CZ  TYR L 101      16.573  26.412  33.540  1.00 35.91           C  
ATOM    778  OH  TYR L 101      15.282  26.839  33.914  1.00  0.00           O  
ATOM    779  C   TYR L 101      22.526  25.621  31.182  1.00 28.57           C  
ATOM    780  O   TYR L 101      22.625  24.906  30.185  1.00 29.32           O  
ATOM    781  N   THR L 102      23.598  25.950  31.939  1.00 39.14           N  
ATOM    782  CA  THR L 102      24.896  25.467  31.565  1.00 39.29           C  
ATOM    783  CB  THR L 102      25.794  26.545  31.027  1.00 37.02           C  
ATOM    784  OG1 THR L 102      25.909  27.600  31.969  1.00 37.94           O  
ATOM    785  CG2 THR L 102      25.215  27.072  29.705  1.00 38.21           C  
ATOM    786  C   THR L 102      25.599  24.821  32.722  1.00 39.21           C  
ATOM    787  O   THR L 102      25.419  25.198  33.877  1.00 36.12           O  
ATOM    788  N   PHE L 103      26.448  23.818  32.406  1.00 33.09           N  
ATOM    789  CA  PHE L 103      27.185  23.084  33.398  1.00 33.32           C  
ATOM    790  CB  PHE L 103      27.181  21.556  33.201  1.00 31.28           C  
ATOM    791  CG  PHE L 103      25.828  20.964  33.377  1.00 32.19           C  
ATOM    792  CD1 PHE L 103      24.928  20.947  32.336  1.00 30.75           C  
ATOM    793  CD2 PHE L 103      25.466  20.405  34.580  1.00 32.00           C  
ATOM    794  CE1 PHE L 103      23.683  20.387  32.500  1.00 30.77           C  
ATOM    795  CE2 PHE L 103      24.223  19.843  34.748  1.00 31.69           C  
ATOM    796  CZ  PHE L 103      23.328  19.833  33.706  1.00 30.71           C  
ATOM    797  C   PHE L 103      28.636  23.432  33.246  1.00 35.18           C  
ATOM    798  O   PHE L 103      29.090  23.817  32.169  1.00 34.25           O  
ATOM    799  N   GLY L 104      29.406  23.310  34.346  1.00 30.28           N  
ATOM    800  CA  GLY L 104      30.824  23.525  34.289  1.00 32.54           C  
ATOM    801  C   GLY L 104      31.436  22.257  33.769  1.00 33.85           C  
ATOM    802  O   GLY L 104      30.779  21.222  33.713  1.00 38.15           O  
ATOM    803  N   GLY L 105      32.735  22.306  33.417  1.00 38.29           N  
ATOM    804  CA  GLY L 105      33.454  21.206  32.827  1.00 36.84           C  
ATOM    805  C   GLY L 105      33.512  20.025  33.751  1.00 37.62           C  
ATOM    806  O   GLY L 105      33.483  18.883  33.298  1.00 46.64           O  
ATOM    807  N   GLY L 106      33.645  20.256  35.069  1.00 43.12           N  
ATOM    808  CA  GLY L 106      33.687  19.161  36.000  1.00 44.89           C  
ATOM    809  C   GLY L 106      35.067  19.041  36.565  1.00 45.33           C  
ATOM    810  O   GLY L 106      36.063  19.227  35.867  1.00 48.60           O  
ATOM    811  N   THR L 107      35.149  18.732  37.876  1.00 38.24           N  
ATOM    812  CA  THR L 107      36.416  18.539  38.521  1.00 39.25           C  
ATOM    813  CB  THR L 107      36.665  19.493  39.654  1.00 39.67           C  
ATOM    814  OG1 THR L 107      36.602  20.833  39.191  1.00 40.78           O  
ATOM    815  CG2 THR L 107      38.058  19.212  40.242  1.00 39.82           C  
ATOM    816  C   THR L 107      36.395  17.161  39.104  1.00 40.47           C  
ATOM    817  O   THR L 107      35.479  16.805  39.845  1.00 39.55           O  
ATOM    818  N   LYS L 108      37.415  16.340  38.788  1.00 41.45           N  
ATOM    819  CA  LYS L 108      37.399  15.002  39.300  1.00 42.34           C  
ATOM    820  CB  LYS L 108      37.961  13.957  38.318  1.00 41.62           C  
ATOM    821  CG  LYS L 108      37.568  12.524  38.686  1.00 43.61           C  
ATOM    822  CD  LYS L 108      37.691  11.529  37.530  1.00 45.37           C  
ATOM    823  CE  LYS L 108      39.010  10.759  37.504  1.00 44.84           C  
ATOM    824  NZ  LYS L 108      38.986   9.760  36.413  1.00 44.32           N1+
ATOM    825  C   LYS L 108      38.180  14.962  40.578  1.00 43.98           C  
ATOM    826  O   LYS L 108      39.198  15.636  40.729  1.00 42.46           O  
ATOM    827  N   LEU L 109      37.688  14.165  41.548  1.00 40.90           N  
ATOM    828  CA  LEU L 109      38.316  14.058  42.836  1.00 41.26           C  
ATOM    829  CB  LEU L 109      37.301  14.168  43.991  1.00 38.41           C  
ATOM    830  CG  LEU L 109      37.921  14.172  45.401  1.00 34.29           C  
ATOM    831  CD1 LEU L 109      38.610  15.510  45.705  1.00 34.35           C  
ATOM    832  CD2 LEU L 109      36.893  13.771  46.469  1.00 34.22           C  
ATOM    833  C   LEU L 109      38.915  12.686  42.925  1.00 42.64           C  
ATOM    834  O   LEU L 109      38.207  11.689  42.790  1.00 39.89           O  
ATOM    835  N   ASP L 110      40.244  12.609  43.160  1.00 44.83           N  
ATOM    836  CA  ASP L 110      40.934  11.349  43.228  1.00 46.74           C  
ATOM    837  CB  ASP L 110      42.068  11.221  42.196  1.00 61.66           C  
ATOM    838  CG  ASP L 110      41.461  11.122  40.805  1.00 64.74           C  
ATOM    839  OD1 ASP L 110      40.313  10.615  40.691  1.00  0.00           O  
ATOM    840  OD2 ASP L 110      42.140  11.549  39.834  1.00  0.00           O1-
ATOM    841  C   ASP L 110      41.585  11.215  44.573  1.00 45.26           C  
ATOM    842  O   ASP L 110      41.942  12.207  45.207  1.00 58.11           O  
ATOM    843  N   VAL L 111      41.757   9.960  45.040  1.00 43.71           N  
ATOM    844  CA  VAL L 111      42.368   9.713  46.314  1.00 44.31           C  
ATOM    845  CB  VAL L 111      41.987   8.396  46.925  1.00 42.74           C  
ATOM    846  CG1 VAL L 111      40.472   8.399  47.189  1.00 41.58           C  
ATOM    847  CG2 VAL L 111      42.460   7.265  45.996  1.00 46.20           C  
ATOM    848  C   VAL L 111      43.851   9.721  46.152  1.00 44.67           C  
ATOM    849  O   VAL L 111      44.390   9.317  45.121  1.00 42.80           O  
ATOM    850  N   LYS L 112      44.549  10.207  47.195  1.00 49.72           N  
ATOM    851  CA  LYS L 112      45.976  10.273  47.171  1.00 49.68           C  
ATOM    852  CB  LYS L 112      46.512  11.522  47.886  1.00 50.82           C  
ATOM    853  CG  LYS L 112      47.975  11.828  47.578  1.00 52.21           C  
ATOM    854  CD  LYS L 112      48.399  13.221  48.048  1.00 53.32           C  
ATOM    855  CE  LYS L 112      49.853  13.562  47.724  1.00 54.97           C  
ATOM    856  NZ  LYS L 112      50.199  14.882  48.297  1.00 53.07           N1+
ATOM    857  C   LYS L 112      46.487   9.048  47.922  1.00 50.15           C  
ATOM    858  O   LYS L 112      45.726   8.519  48.777  1.00 51.57           O  
ATOM    859  OXT LYS L 112      47.642   8.625  47.654  1.00 19.46           O1-
TER     860      LYS L 112 
ATOM    861  N   GLU H 113       9.534   4.475  46.399  1.00 59.51           N1+
ATOM    862  CA  GLU H 113       9.990   5.882  46.383  1.00 57.32           C  
ATOM    863  CB  GLU H 113      11.404   5.978  46.984  1.00 64.11           C  
ATOM    864  CG  GLU H 113      11.809   7.392  47.409  1.00 77.10           C  
ATOM    865  CD  GLU H 113      13.052   7.280  48.282  1.00 86.88           C  
ATOM    866  OE1 GLU H 113      13.085   6.362  49.144  1.00 89.55           O  
ATOM    867  OE2 GLU H 113      13.983   8.110  48.099  1.00 59.19           O1-
ATOM    868  C   GLU H 113       9.967   6.383  44.972  1.00 55.07           C  
ATOM    869  O   GLU H 113       9.444   5.712  44.084  1.00 61.67           O  
ATOM    870  N   VAL H 114      10.520   7.586  44.728  1.00 45.97           N  
ATOM    871  CA  VAL H 114      10.465   8.149  43.406  1.00 44.15           C  
ATOM    872  CB  VAL H 114      10.685   9.639  43.387  1.00 48.39           C  
ATOM    873  CG1 VAL H 114      10.728  10.127  41.928  1.00 47.21           C  
ATOM    874  CG2 VAL H 114       9.578  10.304  44.224  1.00 47.26           C  
ATOM    875  C   VAL H 114      11.517   7.512  42.550  1.00 42.92           C  
ATOM    876  O   VAL H 114      12.662   7.352  42.969  1.00 48.71           O  
ATOM    877  N   GLN H 115      11.144   7.118  41.311  1.00 41.99           N  
ATOM    878  CA  GLN H 115      12.117   6.521  40.439  1.00 41.55           C  
ATOM    879  CB  GLN H 115      12.090   4.982  40.431  1.00 45.74           C  
ATOM    880  CG  GLN H 115      12.486   4.345  41.760  1.00 49.42           C  
ATOM    881  CD  GLN H 115      12.411   2.835  41.598  1.00 53.02           C  
ATOM    882  OE1 GLN H 115      12.447   2.093  42.580  1.00 53.15           O  
ATOM    883  NE2 GLN H 115      12.293   2.364  40.329  1.00 55.26           N  
ATOM    884  C   GLN H 115      11.850   6.926  39.019  1.00 40.43           C  
ATOM    885  O   GLN H 115      10.702   7.058  38.597  1.00 42.48           O  
ATOM    886  N   LEU H 116      12.939   7.143  38.249  1.00 33.09           N  
ATOM    887  CA  LEU H 116      12.854   7.426  36.841  1.00 33.40           C  
ATOM    888  CB  LEU H 116      13.594   8.706  36.398  1.00 33.19           C  
ATOM    889  CG  LEU H 116      12.959  10.037  36.845  1.00 31.96           C  
ATOM    890  CD1 LEU H 116      11.590  10.255  36.189  1.00 30.86           C  
ATOM    891  CD2 LEU H 116      12.915  10.172  38.369  1.00 33.00           C  
ATOM    892  C   LEU H 116      13.556   6.298  36.147  1.00 34.72           C  
ATOM    893  O   LEU H 116      14.768   6.135  36.291  1.00 36.83           O  
ATOM    894  N   LEU H 117      12.810   5.496  35.359  1.00 36.40           N  
ATOM    895  CA  LEU H 117      13.400   4.356  34.712  1.00 37.29           C  
ATOM    896  CB  LEU H 117      12.594   3.069  35.005  1.00 52.06           C  
ATOM    897  CG  LEU H 117      13.170   1.729  34.492  1.00 55.75           C  
ATOM    898  CD1 LEU H 117      12.299   0.554  34.970  1.00  0.00           C  
ATOM    899  CD2 LEU H 117      13.348   1.697  32.966  1.00  0.00           C  
ATOM    900  C   LEU H 117      13.422   4.620  33.235  1.00 35.77           C  
ATOM    901  O   LEU H 117      12.378   4.775  32.602  1.00 47.10           O  
ATOM    902  N   GLU H 118      14.638   4.672  32.653  1.00 33.18           N  
ATOM    903  CA  GLU H 118      14.820   4.936  31.252  1.00 32.63           C  
ATOM    904  CB  GLU H 118      16.089   5.759  30.970  1.00 31.78           C  
ATOM    905  CG  GLU H 118      16.028   7.159  31.593  1.00 30.50           C  
ATOM    906  CD  GLU H 118      17.317   7.904  31.272  1.00 30.68           C  
ATOM    907  OE1 GLU H 118      17.644   8.032  30.062  1.00 31.12           O  
ATOM    908  OE2 GLU H 118      17.993   8.355  32.233  1.00  0.00           O1-
ATOM    909  C   GLU H 118      14.914   3.639  30.501  1.00 32.65           C  
ATOM    910  O   GLU H 118      15.126   2.572  31.074  1.00 30.84           O  
ATOM    911  N   SER H 119      14.750   3.723  29.166  1.00 39.85           N  
ATOM    912  CA  SER H 119      14.786   2.586  28.288  1.00 38.94           C  
ATOM    913  CB  SER H 119      14.277   2.931  26.878  1.00 47.14           C  
ATOM    914  OG  SER H 119      14.333   1.790  26.040  1.00 48.21           O  
ATOM    915  C   SER H 119      16.210   2.114  28.174  1.00 39.46           C  
ATOM    916  O   SER H 119      17.144   2.802  28.578  1.00 47.63           O  
ATOM    917  N   GLY H 120      16.412   0.910  27.601  1.00 35.56           N  
ATOM    918  CA  GLY H 120      17.718   0.311  27.524  1.00 35.16           C  
ATOM    919  C   GLY H 120      18.527   0.947  26.433  1.00 35.99           C  
ATOM    920  O   GLY H 120      18.100   1.879  25.754  1.00 39.08           O  
ATOM    921  N   PRO H 121      19.719   0.427  26.271  1.00 33.55           N  
ATOM    922  CA  PRO H 121      20.681   0.902  25.311  1.00 34.49           C  
ATOM    923  CD  PRO H 121      20.269  -0.568  27.173  1.00 40.11           C  
ATOM    924  CB  PRO H 121      21.978   0.148  25.613  1.00 43.72           C  
ATOM    925  CG  PRO H 121      21.535  -1.063  26.456  1.00 43.16           C  
ATOM    926  C   PRO H 121      20.189   0.727  23.911  1.00 35.33           C  
ATOM    927  O   PRO H 121      19.446  -0.218  23.648  1.00 45.00           O  
ATOM    928  N   GLU H 122      20.584   1.637  22.994  1.00 38.72           N  
ATOM    929  CA  GLU H 122      20.084   1.540  21.655  1.00 40.57           C  
ATOM    930  CB  GLU H 122      19.079   2.647  21.329  1.00 42.33           C  
ATOM    931  CG  GLU H 122      17.775   2.475  22.102  1.00 47.78           C  
ATOM    932  CD  GLU H 122      17.113   3.834  22.145  1.00 52.72           C  
ATOM    933  OE1 GLU H 122      17.834   4.834  21.884  1.00 55.42           O  
ATOM    934  OE2 GLU H 122      15.894   3.896  22.458  1.00 53.14           O1-
ATOM    935  C   GLU H 122      21.204   1.636  20.671  1.00 39.95           C  
ATOM    936  O   GLU H 122      22.141   2.418  20.825  1.00 39.03           O  
ATOM    937  N   LEU H 123      21.120   0.802  19.619  1.00 47.75           N  
ATOM    938  CA  LEU H 123      22.090   0.802  18.567  1.00 48.52           C  
ATOM    939  CB  LEU H 123      22.653  -0.602  18.299  1.00 52.70           C  
ATOM    940  CG  LEU H 123      23.769  -0.658  17.245  1.00 55.88           C  
ATOM    941  CD1 LEU H 123      25.026   0.090  17.718  1.00 55.54           C  
ATOM    942  CD2 LEU H 123      24.063  -2.109  16.843  1.00 55.68           C  
ATOM    943  C   LEU H 123      21.339   1.258  17.358  1.00 47.75           C  
ATOM    944  O   LEU H 123      20.324   0.667  16.988  1.00 52.63           O  
ATOM    945  N   VAL H 124      21.815   2.331  16.705  1.00 37.86           N  
ATOM    946  CA  VAL H 124      21.040   2.860  15.626  1.00 39.19           C  
ATOM    947  CB  VAL H 124      20.271   4.065  16.092  1.00 45.24           C  
ATOM    948  CG1 VAL H 124      21.262   5.187  16.441  1.00 42.81           C  
ATOM    949  CG2 VAL H 124      19.202   4.432  15.064  1.00 39.40           C  
ATOM    950  C   VAL H 124      21.949   3.232  14.490  1.00 40.31           C  
ATOM    951  O   VAL H 124      23.133   3.501  14.681  1.00 46.01           O  
ATOM    952  N   ARG H 125      21.404   3.216  13.256  1.00 42.19           N  
ATOM    953  CA  ARG H 125      22.143   3.545  12.067  1.00 43.27           C  
ATOM    954  CB  ARG H 125      21.581   2.854  10.816  1.00 50.13           C  
ATOM    955  CG  ARG H 125      21.686   1.329  10.876  1.00 54.27           C  
ATOM    956  CD  ARG H 125      20.796   0.623   9.854  1.00 56.42           C  
ATOM    957  NE  ARG H 125      19.383   0.843  10.275  1.00  0.00           N  
ATOM    958  CZ  ARG H 125      18.372   0.757   9.362  1.00  0.00           C  
ATOM    959  NH1 ARG H 125      18.655   0.494   8.053  1.00  0.00           N1+
ATOM    960  NH2 ARG H 125      17.077   0.931   9.757  1.00  0.00           N  
ATOM    961  C   ARG H 125      22.041   5.023  11.851  1.00 41.87           C  
ATOM    962  O   ARG H 125      21.084   5.659  12.289  1.00 45.53           O  
ATOM    963  N   LEU H 126      23.034   5.613  11.156  1.00 38.84           N  
ATOM    964  CA  LEU H 126      23.032   7.029  10.921  1.00 37.79           C  
ATOM    965  CB  LEU H 126      24.311   7.538  10.232  1.00 48.76           C  
ATOM    966  CG  LEU H 126      25.577   7.460  11.103  1.00 50.06           C  
ATOM    967  CD1 LEU H 126      25.528   8.480  12.252  1.00  0.00           C  
ATOM    968  CD2 LEU H 126      25.840   6.024  11.587  1.00  0.00           C  
ATOM    969  C   LEU H 126      21.885   7.379  10.025  1.00 39.06           C  
ATOM    970  O   LEU H 126      21.543   6.634   9.108  1.00 51.47           O  
ATOM    971  N   GLY H 127      21.246   8.538  10.297  1.00 39.75           N  
ATOM    972  CA  GLY H 127      20.179   9.034   9.473  1.00 39.69           C  
ATOM    973  C   GLY H 127      18.862   8.598  10.036  1.00 41.06           C  
ATOM    974  O   GLY H 127      17.817   9.134   9.672  1.00 45.30           O  
ATOM    975  N   ALA H 128      18.881   7.614  10.952  1.00 37.96           N  
ATOM    976  CA  ALA H 128      17.679   7.098  11.540  1.00 38.65           C  
ATOM    977  CB  ALA H 128      17.819   5.662  12.073  1.00 46.23           C  
ATOM    978  C   ALA H 128      17.296   7.972  12.691  1.00 38.46           C  
ATOM    979  O   ALA H 128      17.922   9.000  12.948  1.00 44.39           O  
ATOM    980  N   SER H 129      16.193   7.602  13.372  1.00 41.50           N  
ATOM    981  CA  SER H 129      15.741   8.329  14.520  1.00 40.77           C  
ATOM    982  CB  SER H 129      14.404   9.052  14.297  1.00 39.05           C  
ATOM    983  OG  SER H 129      13.383   8.112  13.998  1.00 42.53           O  
ATOM    984  C   SER H 129      15.538   7.344  15.628  1.00 38.39           C  
ATOM    985  O   SER H 129      15.443   6.140  15.398  1.00 34.91           O  
ATOM    986  N   VAL H 130      15.503   7.837  16.883  1.00 33.82           N  
ATOM    987  CA  VAL H 130      15.315   6.953  17.993  1.00 33.40           C  
ATOM    988  CB  VAL H 130      16.616   6.556  18.622  1.00 32.96           C  
ATOM    989  CG1 VAL H 130      17.332   7.811  19.139  1.00 33.74           C  
ATOM    990  CG2 VAL H 130      16.330   5.504  19.697  1.00 32.21           C  
ATOM    991  C   VAL H 130      14.471   7.652  19.014  1.00 32.37           C  
ATOM    992  O   VAL H 130      14.470   8.880  19.097  1.00 29.88           O  
ATOM    993  N   LYS H 131      13.703   6.874  19.809  1.00 38.60           N  
ATOM    994  CA  LYS H 131      12.862   7.457  20.820  1.00 39.05           C  
ATOM    995  CB  LYS H 131      11.368   7.164  20.599  1.00 40.33           C  
ATOM    996  CG  LYS H 131      10.450   7.769  21.662  1.00 41.44           C  
ATOM    997  CD  LYS H 131       8.976   7.826  21.245  1.00 43.14           C  
ATOM    998  CE  LYS H 131       8.442   6.534  20.626  1.00 43.23           C  
ATOM    999  NZ  LYS H 131       7.852   5.668  21.672  1.00 45.69           N1+
ATOM   1000  C   LYS H 131      13.256   6.873  22.145  1.00 38.27           C  
ATOM   1001  O   LYS H 131      13.190   5.660  22.343  1.00 38.20           O  
ATOM   1002  N   VAL H 132      13.669   7.736  23.097  1.00 30.61           N  
ATOM   1003  CA  VAL H 132      14.077   7.269  24.391  1.00 30.24           C  
ATOM   1004  CB  VAL H 132      15.308   7.953  24.913  1.00 31.50           C  
ATOM   1005  CG1 VAL H 132      15.623   7.411  26.318  1.00 31.75           C  
ATOM   1006  CG2 VAL H 132      16.442   7.755  23.894  1.00 33.07           C  
ATOM   1007  C   VAL H 132      12.966   7.557  25.351  1.00 29.33           C  
ATOM   1008  O   VAL H 132      12.322   8.601  25.270  1.00 30.28           O  
ATOM   1009  N   SER H 133      12.718   6.630  26.299  0.90 26.87           N  
ATOM   1010  CA  SER H 133      11.621   6.793  27.212  0.90 27.37           C  
ATOM   1011  CB  SER H 133      10.690   5.572  27.271  0.90 36.18           C  
ATOM   1012  OG  SER H 133      11.373   4.461  27.834  0.90 36.64           O  
ATOM   1013  C   SER H 133      12.143   7.000  28.601  0.90 29.27           C  
ATOM   1014  O   SER H 133      13.270   6.623  28.921  0.90 37.79           O  
ATOM   1015  N   CYS H 134      11.327   7.659  29.454  1.00 38.95           N  
ATOM   1016  CA  CYS H 134      11.673   7.877  30.830  1.00 37.94           C  
ATOM   1017  CB  CYS H 134      12.257   9.291  31.071  1.00 29.47           C  
ATOM   1018  SG  CYS H 134      12.718   9.636  32.798  1.00 34.38           S  
ATOM   1019  C   CYS H 134      10.396   7.733  31.613  1.00 37.43           C  
ATOM   1020  O   CYS H 134       9.567   8.642  31.646  1.00 28.17           O  
ATOM   1021  N   LYS H 135      10.212   6.575  32.279  1.00 33.46           N  
ATOM   1022  CA  LYS H 135       9.004   6.306  33.008  1.00 34.09           C  
ATOM   1023  CB  LYS H 135       8.669   4.807  33.064  1.00 38.78           C  
ATOM   1024  CG  LYS H 135       7.388   4.480  33.831  1.00 41.41           C  
ATOM   1025  CD  LYS H 135       6.940   3.033  33.635  1.00 45.23           C  
ATOM   1026  CE  LYS H 135       7.974   2.017  34.118  1.00 47.19           C  
ATOM   1027  NZ  LYS H 135       7.548   0.650  33.751  1.00 50.76           N1+
ATOM   1028  C   LYS H 135       9.180   6.776  34.414  1.00 34.39           C  
ATOM   1029  O   LYS H 135      10.175   6.464  35.065  1.00 38.22           O  
ATOM   1030  N   ALA H 136       8.194   7.530  34.933  1.00 33.46           N  
ATOM   1031  CA  ALA H 136       8.315   8.054  36.263  1.00 33.49           C  
ATOM   1032  CB  ALA H 136       8.037   9.565  36.357  1.00 31.64           C  
ATOM   1033  C   ALA H 136       7.328   7.366  37.147  1.00 33.94           C  
ATOM   1034  O   ALA H 136       6.234   7.002  36.716  1.00 33.45           O  
ATOM   1035  N   SER H 137       7.720   7.140  38.418  1.00 33.21           N  
ATOM   1036  CA  SER H 137       6.829   6.512  39.346  1.00 35.15           C  
ATOM   1037  CB  SER H 137       7.003   4.985  39.416  1.00 36.30           C  
ATOM   1038  OG  SER H 137       8.317   4.665  39.851  1.00 35.38           O  
ATOM   1039  C   SER H 137       7.124   7.056  40.708  1.00 35.05           C  
ATOM   1040  O   SER H 137       8.203   7.588  40.959  1.00 35.22           O  
ATOM   1041  N   GLY H 138       6.151   7.019  41.638  1.00 28.57           N  
ATOM   1042  CA  GLY H 138       6.470   7.438  42.979  1.00 29.17           C  
ATOM   1043  C   GLY H 138       6.050   8.856  43.271  1.00 30.27           C  
ATOM   1044  O   GLY H 138       6.007   9.247  44.438  1.00 31.29           O  
ATOM   1045  N   TYR H 139       5.738   9.680  42.252  1.00 29.36           N  
ATOM   1046  CA  TYR H 139       5.348  11.028  42.562  1.00 29.23           C  
ATOM   1047  CB  TYR H 139       6.502  12.044  42.521  1.00 26.76           C  
ATOM   1048  CG  TYR H 139       7.067  12.089  41.143  1.00 23.19           C  
ATOM   1049  CD1 TYR H 139       8.021  11.180  40.747  1.00 23.95           C  
ATOM   1050  CD2 TYR H 139       6.641  13.042  40.248  1.00 21.91           C  
ATOM   1051  CE1 TYR H 139       8.550  11.227  39.478  1.00 25.50           C  
ATOM   1052  CE2 TYR H 139       7.165  13.094  38.979  1.00 25.77           C  
ATOM   1053  CZ  TYR H 139       8.121  12.185  38.592  1.00 26.40           C  
ATOM   1054  OH  TYR H 139       8.661  12.242  37.289  1.00 27.65           O  
ATOM   1055  C   TYR H 139       4.304  11.474  41.588  1.00 28.78           C  
ATOM   1056  O   TYR H 139       3.869  10.701  40.735  1.00 30.29           O  
ATOM   1057  N   SER H 140       3.854  12.742  41.718  1.00 26.82           N  
ATOM   1058  CA  SER H 140       2.848  13.267  40.837  1.00 26.82           C  
ATOM   1059  CB  SER H 140       2.088  14.463  41.441  1.00 26.62           C  
ATOM   1060  OG  SER H 140       1.394  14.066  42.616  1.00 48.66           O  
ATOM   1061  C   SER H 140       3.549  13.741  39.597  1.00 25.12           C  
ATOM   1062  O   SER H 140       4.321  14.697  39.629  1.00 24.95           O  
ATOM   1063  N   PHE H 141       3.252  13.077  38.462  1.00 24.28           N  
ATOM   1064  CA  PHE H 141       3.877  13.288  37.180  1.00 24.89           C  
ATOM   1065  CB  PHE H 141       3.403  12.223  36.165  1.00 20.11           C  
ATOM   1066  CG  PHE H 141       4.070  12.379  34.838  1.00 21.65           C  
ATOM   1067  CD1 PHE H 141       5.358  11.940  34.633  1.00 19.81           C  
ATOM   1068  CD2 PHE H 141       3.390  12.940  33.780  1.00 24.42           C  
ATOM   1069  CE1 PHE H 141       5.960  12.080  33.404  1.00 19.31           C  
ATOM   1070  CE2 PHE H 141       3.989  13.081  32.550  1.00 23.96           C  
ATOM   1071  CZ  PHE H 141       5.279  12.652  32.360  1.00 20.67           C  
ATOM   1072  C   PHE H 141       3.580  14.663  36.644  1.00 25.83           C  
ATOM   1073  O   PHE H 141       4.453  15.311  36.066  1.00 22.58           O  
ATOM   1074  N   THR H 142       2.330  15.138  36.810  1.00 24.30           N  
ATOM   1075  CA  THR H 142       1.890  16.409  36.299  1.00 23.16           C  
ATOM   1076  CB  THR H 142       0.440  16.656  36.577  1.00 20.63           C  
ATOM   1077  OG1 THR H 142      -0.354  15.614  36.031  1.00 26.54           O  
ATOM   1078  CG2 THR H 142       0.049  18.010  35.962  1.00 26.05           C  
ATOM   1079  C   THR H 142       2.608  17.534  36.975  1.00 23.65           C  
ATOM   1080  O   THR H 142       2.900  18.556  36.359  1.00 23.97           O  
ATOM   1081  N   ASP H 143       2.895  17.371  38.274  1.00 23.15           N  
ATOM   1082  CA  ASP H 143       3.436  18.409  39.106  1.00 24.49           C  
ATOM   1083  CB  ASP H 143       3.519  17.999  40.589  1.00 24.27           C  
ATOM   1084  CG  ASP H 143       2.103  17.907  41.150  1.00 33.68           C  
ATOM   1085  OD1 ASP H 143       1.135  18.122  40.372  1.00 36.82           O  
ATOM   1086  OD2 ASP H 143       1.973  17.626  42.370  1.00 43.35           O1-
ATOM   1087  C   ASP H 143       4.807  18.854  38.688  1.00 23.26           C  
ATOM   1088  O   ASP H 143       5.181  19.989  38.983  1.00 23.86           O  
ATOM   1089  N   TYR H 144       5.613  18.013  38.011  1.00 22.00           N  
ATOM   1090  CA  TYR H 144       6.986  18.428  37.847  1.00 19.50           C  
ATOM   1091  CB  TYR H 144       7.964  17.462  38.520  1.00 21.77           C  
ATOM   1092  CG  TYR H 144       7.657  17.440  39.974  1.00 21.39           C  
ATOM   1093  CD1 TYR H 144       6.598  16.706  40.451  1.00 23.05           C  
ATOM   1094  CD2 TYR H 144       8.439  18.150  40.854  1.00 25.98           C  
ATOM   1095  CE1 TYR H 144       6.321  16.682  41.796  1.00 22.39           C  
ATOM   1096  CE2 TYR H 144       8.168  18.131  42.200  1.00 22.47           C  
ATOM   1097  CZ  TYR H 144       7.106  17.395  42.668  1.00 25.17           C  
ATOM   1098  OH  TYR H 144       6.826  17.372  44.049  1.00 27.81           O  
ATOM   1099  C   TYR H 144       7.413  18.474  36.409  1.00 20.51           C  
ATOM   1100  O   TYR H 144       6.848  17.818  35.539  1.00 22.00           O  
ATOM   1101  N   ASN H 145       8.449  19.292  36.133  1.00 33.21           N  
ATOM   1102  CA  ASN H 145       9.032  19.402  34.823  1.00 34.19           C  
ATOM   1103  CB  ASN H 145       9.774  20.732  34.582  1.00 37.95           C  
ATOM   1104  CG  ASN H 145       8.748  21.855  34.515  1.00 43.04           C  
ATOM   1105  OD1 ASN H 145       7.549  21.610  34.394  1.00 22.56           O  
ATOM   1106  ND2 ASN H 145       9.233  23.123  34.585  1.00 23.56           N  
ATOM   1107  C   ASN H 145      10.028  18.298  34.645  1.00 34.05           C  
ATOM   1108  O   ASN H 145      10.616  17.817  35.614  1.00 37.44           O  
ATOM   1109  N   MET H 146      10.223  17.840  33.388  1.00 27.53           N  
ATOM   1110  CA  MET H 146      11.199  16.818  33.145  1.00 27.14           C  
ATOM   1111  CB  MET H 146      10.624  15.585  32.432  1.00 27.39           C  
ATOM   1112  CG  MET H 146      11.638  14.450  32.295  1.00 27.57           C  
ATOM   1113  SD  MET H 146      12.079  13.646  33.867  1.00 36.46           S  
ATOM   1114  CE  MET H 146      10.462  12.858  34.120  1.00 23.99           C  
ATOM   1115  C   MET H 146      12.238  17.410  32.247  1.00 27.76           C  
ATOM   1116  O   MET H 146      11.912  17.991  31.212  1.00 29.17           O  
ATOM   1117  N   TYR H 147      13.533  17.270  32.599  1.00 27.87           N  
ATOM   1118  CA  TYR H 147      14.500  17.886  31.739  1.00 27.92           C  
ATOM   1119  CB  TYR H 147      15.298  19.027  32.405  1.00 29.09           C  
ATOM   1120  CG  TYR H 147      16.595  18.631  33.012  1.00 32.53           C  
ATOM   1121  CD1 TYR H 147      16.751  17.544  33.836  1.00 19.58           C  
ATOM   1122  CD2 TYR H 147      17.699  19.381  32.682  1.00 19.27           C  
ATOM   1123  CE1 TYR H 147      18.000  17.261  34.341  1.00  0.00           C  
ATOM   1124  CE2 TYR H 147      18.940  19.102  33.189  1.00 16.47           C  
ATOM   1125  CZ  TYR H 147      19.089  18.035  34.033  1.00  0.00           C  
ATOM   1126  OH  TYR H 147      20.362  17.734  34.560  1.00  0.00           O  
ATOM   1127  C   TYR H 147      15.382  16.793  31.214  1.00 27.77           C  
ATOM   1128  O   TYR H 147      15.421  15.698  31.771  1.00 28.11           O  
ATOM   1129  N   TRP H 148      16.039  17.035  30.059  1.00 25.70           N  
ATOM   1130  CA  TRP H 148      16.862  16.016  29.471  1.00 26.13           C  
ATOM   1131  CB  TRP H 148      16.356  15.557  28.095  1.00 24.00           C  
ATOM   1132  CG  TRP H 148      15.027  14.844  28.166  1.00 23.68           C  
ATOM   1133  CD2 TRP H 148      14.873  13.417  28.184  1.00 23.49           C  
ATOM   1134  CD1 TRP H 148      13.769  15.368  28.224  1.00 23.38           C  
ATOM   1135  NE1 TRP H 148      12.840  14.357  28.283  1.00 23.89           N  
ATOM   1136  CE2 TRP H 148      13.505  13.150  28.258  1.00 23.24           C  
ATOM   1137  CE3 TRP H 148      15.794  12.410  28.142  1.00 23.42           C  
ATOM   1138  CZ2 TRP H 148      13.039  11.869  28.291  1.00 23.05           C  
ATOM   1139  CZ3 TRP H 148      15.318  11.117  28.176  1.00 24.67           C  
ATOM   1140  CH2 TRP H 148      13.967  10.853  28.248  1.00 23.65           C  
ATOM   1141  C   TRP H 148      18.251  16.558  29.310  1.00 26.58           C  
ATOM   1142  O   TRP H 148      18.440  17.729  28.983  1.00 25.57           O  
ATOM   1143  N   VAL H 149      19.262  15.693  29.545  1.00 26.78           N  
ATOM   1144  CA  VAL H 149      20.641  16.097  29.475  1.00 28.04           C  
ATOM   1145  CB  VAL H 149      21.300  16.139  30.822  1.00 27.44           C  
ATOM   1146  CG1 VAL H 149      22.804  16.406  30.668  1.00 30.02           C  
ATOM   1147  CG2 VAL H 149      20.589  17.209  31.650  1.00 30.74           C  
ATOM   1148  C   VAL H 149      21.410  15.111  28.650  1.00 29.28           C  
ATOM   1149  O   VAL H 149      21.089  13.925  28.603  1.00 28.73           O  
ATOM   1150  N   LYS H 150      22.472  15.611  27.982  1.00 30.36           N  
ATOM   1151  CA  LYS H 150      23.315  14.818  27.133  1.00 31.32           C  
ATOM   1152  CB  LYS H 150      23.500  15.472  25.754  1.00 32.66           C  
ATOM   1153  CG  LYS H 150      24.476  14.750  24.827  1.00 32.94           C  
ATOM   1154  CD  LYS H 150      24.580  15.417  23.454  1.00 34.26           C  
ATOM   1155  CE  LYS H 150      25.693  14.852  22.570  1.00 36.07           C  
ATOM   1156  NZ  LYS H 150      25.768  15.618  21.308  1.00 36.43           N1+
ATOM   1157  C   LYS H 150      24.686  14.753  27.740  1.00 31.34           C  
ATOM   1158  O   LYS H 150      25.201  15.751  28.241  1.00 32.10           O  
ATOM   1159  N   GLN H 151      25.316  13.559  27.719  1.00 29.85           N  
ATOM   1160  CA  GLN H 151      26.656  13.471  28.228  1.00 31.79           C  
ATOM   1161  CB  GLN H 151      26.755  12.723  29.573  1.00 32.38           C  
ATOM   1162  CG  GLN H 151      28.182  12.632  30.121  1.00 33.33           C  
ATOM   1163  CD  GLN H 151      28.129  12.017  31.515  1.00 34.09           C  
ATOM   1164  OE1 GLN H 151      27.372  11.083  31.776  1.00 33.99           O  
ATOM   1165  NE2 GLN H 151      28.952  12.570  32.446  1.00 34.75           N  
ATOM   1166  C   GLN H 151      27.485  12.728  27.227  1.00 34.92           C  
ATOM   1167  O   GLN H 151      27.321  11.525  27.034  1.00 35.54           O  
ATOM   1168  N   SER H 152      28.420  13.437  26.562  1.00 41.53           N  
ATOM   1169  CA  SER H 152      29.277  12.794  25.610  1.00 45.76           C  
ATOM   1170  CB  SER H 152      30.013  13.777  24.684  1.00 57.78           C  
ATOM   1171  OG  SER H 152      29.068  14.500  23.909  1.00 35.72           O  
ATOM   1172  C   SER H 152      30.286  12.028  26.399  1.00 48.98           C  
ATOM   1173  O   SER H 152      30.595  12.376  27.537  1.00 61.15           O  
ATOM   1174  N   HIS H 153      30.838  10.962  25.794  1.00 59.64           N  
ATOM   1175  CA  HIS H 153      31.715  10.094  26.515  1.00 61.73           C  
ATOM   1176  ND1 HIS H 153      32.666   6.986  27.172  1.00 50.78           N  
ATOM   1177  CG  HIS H 153      33.159   8.017  26.404  1.00 70.14           C  
ATOM   1178  CB  HIS H 153      32.301   8.975  25.638  1.00 68.10           C  
ATOM   1179  NE2 HIS H 153      34.883   6.898  27.336  1.00 52.23           N  
ATOM   1180  CD2 HIS H 153      34.514   7.948  26.514  1.00 50.47           C  
ATOM   1181  CE1 HIS H 153      33.739   6.350  27.707  1.00 51.99           C  
ATOM   1182  C   HIS H 153      32.846  10.875  27.084  1.00 61.77           C  
ATOM   1183  O   HIS H 153      33.618  11.509  26.366  1.00 67.33           O  
ATOM   1184  N   GLY H 154      32.939  10.853  28.426  1.00 56.79           N  
ATOM   1185  CA  GLY H 154      34.044  11.439  29.120  1.00 58.66           C  
ATOM   1186  C   GLY H 154      33.974  12.917  29.014  1.00 59.10           C  
ATOM   1187  O   GLY H 154      34.928  13.621  29.343  1.00 58.59           O  
ATOM   1188  N   LYS H 155      32.835  13.445  28.558  1.00 65.62           N  
ATOM   1189  CA  LYS H 155      32.795  14.862  28.457  1.00 65.69           C  
ATOM   1190  CB  LYS H 155      32.326  15.400  27.094  1.00 60.94           C  
ATOM   1191  CG  LYS H 155      33.374  15.262  25.988  1.00 68.22           C  
ATOM   1192  CD  LYS H 155      32.837  15.599  24.596  1.00 66.13           C  
ATOM   1193  CE  LYS H 155      33.903  15.569  23.499  1.00 51.19           C  
ATOM   1194  NZ  LYS H 155      34.193  14.173  23.106  1.00 49.36           N1+
ATOM   1195  C   LYS H 155      31.859  15.364  29.496  1.00 64.98           C  
ATOM   1196  O   LYS H 155      31.513  14.686  30.466  1.00 60.48           O  
ATOM   1197  N   SER H 156      31.455  16.623  29.324  1.00 55.28           N  
ATOM   1198  CA  SER H 156      30.624  17.219  30.308  1.00 51.05           C  
ATOM   1199  CB  SER H 156      30.816  18.741  30.435  1.00 35.97           C  
ATOM   1200  OG  SER H 156      30.445  19.388  29.228  1.00 37.40           O  
ATOM   1201  C   SER H 156      29.193  16.957  29.991  1.00 48.00           C  
ATOM   1202  O   SER H 156      28.847  16.162  29.120  1.00 47.49           O  
ATOM   1203  N   LEU H 157      28.322  17.630  30.757  1.00 36.01           N  
ATOM   1204  CA  LEU H 157      26.906  17.493  30.641  1.00 33.12           C  
ATOM   1205  CB  LEU H 157      26.220  17.511  32.017  1.00 35.71           C  
ATOM   1206  CG  LEU H 157      26.665  16.353  32.927  1.00 35.35           C  
ATOM   1207  CD1 LEU H 157      25.967  16.395  34.291  1.00 34.87           C  
ATOM   1208  CD2 LEU H 157      26.468  15.004  32.227  1.00 33.71           C  
ATOM   1209  C   LEU H 157      26.388  18.668  29.867  1.00 31.80           C  
ATOM   1210  O   LEU H 157      26.938  19.765  29.956  1.00 33.21           O  
ATOM   1211  N   GLU H 158      25.333  18.449  29.050  1.00 33.01           N  
ATOM   1212  CA  GLU H 158      24.711  19.518  28.310  1.00 32.79           C  
ATOM   1213  CB  GLU H 158      24.934  19.479  26.785  1.00 32.76           C  
ATOM   1214  CG  GLU H 158      26.304  19.988  26.330  1.00 37.17           C  
ATOM   1215  CD  GLU H 158      26.305  20.055  24.806  1.00 42.19           C  
ATOM   1216  OE1 GLU H 158      26.224  18.976  24.162  1.00 44.02           O  
ATOM   1217  OE2 GLU H 158      26.389  21.190  24.267  1.00 44.77           O1-
ATOM   1218  C   GLU H 158      23.224  19.439  28.511  1.00 31.80           C  
ATOM   1219  O   GLU H 158      22.651  18.352  28.570  1.00 29.32           O  
ATOM   1220  N   TRP H 159      22.556  20.611  28.594  1.00 27.46           N  
ATOM   1221  CA  TRP H 159      21.136  20.678  28.829  1.00 27.63           C  
ATOM   1222  CB  TRP H 159      20.751  21.921  29.653  1.00 33.10           C  
ATOM   1223  CG  TRP H 159      19.272  22.117  29.878  1.00 33.35           C  
ATOM   1224  CD2 TRP H 159      18.476  23.107  29.208  1.00 33.35           C  
ATOM   1225  CD1 TRP H 159      18.437  21.468  30.737  1.00 32.62           C  
ATOM   1226  NE1 TRP H 159      17.168  21.985  30.640  1.00 32.61           N  
ATOM   1227  CE2 TRP H 159      17.178  22.998  29.705  1.00 34.43           C  
ATOM   1228  CE3 TRP H 159      18.801  24.034  28.262  1.00 33.97           C  
ATOM   1229  CZ2 TRP H 159      16.178  23.816  29.261  1.00 34.98           C  
ATOM   1230  CZ3 TRP H 159      17.790  24.856  27.814  1.00 35.11           C  
ATOM   1231  CH2 TRP H 159      16.503  24.750  28.303  1.00 35.02           C  
ATOM   1232  C   TRP H 159      20.431  20.776  27.511  1.00 27.08           C  
ATOM   1233  O   TRP H 159      20.695  21.685  26.728  1.00 32.21           O  
ATOM   1234  N   ILE H 160      19.589  19.767  27.199  1.00 31.41           N  
ATOM   1235  CA  ILE H 160      18.799  19.716  25.996  1.00 32.53           C  
ATOM   1236  CB  ILE H 160      18.386  18.317  25.655  1.00 30.58           C  
ATOM   1237  CG1 ILE H 160      19.639  17.453  25.425  1.00 26.72           C  
ATOM   1238  CG2 ILE H 160      17.449  18.375  24.437  1.00 25.53           C  
ATOM   1239  CD1 ILE H 160      19.347  15.958  25.336  1.00 30.64           C  
ATOM   1240  C   ILE H 160      17.558  20.568  26.048  1.00 34.08           C  
ATOM   1241  O   ILE H 160      17.316  21.374  25.151  1.00 33.28           O  
ATOM   1242  N   GLY H 161      16.734  20.427  27.111  1.00 32.35           N  
ATOM   1243  CA  GLY H 161      15.493  21.160  27.166  1.00 31.75           C  
ATOM   1244  C   GLY H 161      14.606  20.547  28.212  1.00 32.03           C  
ATOM   1245  O   GLY H 161      14.938  19.512  28.787  1.00 34.36           O  
ATOM   1246  N   TYR H 162      13.443  21.183  28.493  1.00 30.70           N  
ATOM   1247  CA  TYR H 162      12.554  20.623  29.476  1.00 30.75           C  
ATOM   1248  CB  TYR H 162      12.627  21.275  30.874  1.00 34.54           C  
ATOM   1249  CG  TYR H 162      12.123  22.677  30.858  1.00 35.30           C  
ATOM   1250  CD1 TYR H 162      10.770  22.932  30.906  1.00 30.30           C  
ATOM   1251  CD2 TYR H 162      13.003  23.734  30.821  1.00 30.61           C  
ATOM   1252  CE1 TYR H 162      10.303  24.225  30.904  1.00 24.37           C  
ATOM   1253  CE2 TYR H 162      12.540  25.029  30.820  1.00 30.98           C  
ATOM   1254  CZ  TYR H 162      11.188  25.275  30.860  1.00 35.82           C  
ATOM   1255  OH  TYR H 162      10.714  26.604  30.859  1.00 25.44           O  
ATOM   1256  C   TYR H 162      11.144  20.696  28.974  1.00 30.73           C  
ATOM   1257  O   TYR H 162      10.837  21.436  28.040  1.00 34.30           O  
ATOM   1258  N   ILE H 163      10.260  19.868  29.575  1.00 29.60           N  
ATOM   1259  CA  ILE H 163       8.874  19.784  29.202  1.00 29.93           C  
ATOM   1260  CB  ILE H 163       8.523  18.459  28.598  1.00 31.83           C  
ATOM   1261  CG1 ILE H 163       8.793  17.337  29.611  1.00 31.44           C  
ATOM   1262  CG2 ILE H 163       9.296  18.288  27.298  1.00 30.97           C  
ATOM   1263  CD1 ILE H 163       8.417  15.946  29.112  1.00 32.39           C  
ATOM   1264  C   ILE H 163       8.020  19.866  30.427  1.00 31.11           C  
ATOM   1265  O   ILE H 163       8.343  19.300  31.469  1.00 30.96           O  
ATOM   1266  N   ASP H 164       6.886  20.585  30.323  1.00 27.25           N  
ATOM   1267  CA  ASP H 164       5.933  20.627  31.396  1.00 27.12           C  
ATOM   1268  CB  ASP H 164       5.209  21.982  31.511  1.00 35.93           C  
ATOM   1269  CG  ASP H 164       4.330  21.987  32.755  1.00 41.15           C  
ATOM   1270  OD1 ASP H 164       4.756  21.414  33.792  1.00 40.84           O  
ATOM   1271  OD2 ASP H 164       3.209  22.558  32.679  1.00 50.67           O1-
ATOM   1272  C   ASP H 164       4.911  19.596  31.027  1.00 26.70           C  
ATOM   1273  O   ASP H 164       4.200  19.753  30.038  1.00 36.18           O  
ATOM   1274  N   PRO H 165       4.816  18.513  31.751  1.00 30.95           N  
ATOM   1275  CA  PRO H 165       3.889  17.474  31.375  1.00 31.83           C  
ATOM   1276  CD  PRO H 165       5.966  17.981  32.463  1.00 31.44           C  
ATOM   1277  CB  PRO H 165       4.253  16.266  32.234  1.00 31.75           C  
ATOM   1278  CG  PRO H 165       5.757  16.458  32.502  1.00 32.85           C  
ATOM   1279  C   PRO H 165       2.450  17.860  31.460  1.00 32.47           C  
ATOM   1280  O   PRO H 165       1.633  17.209  30.808  1.00 33.63           O  
ATOM   1281  N   TYR H 166       2.091  18.856  32.290  1.00 32.30           N  
ATOM   1282  CA  TYR H 166       0.696  19.170  32.362  1.00 31.87           C  
ATOM   1283  CB  TYR H 166       0.372  20.171  33.481  1.00 32.75           C  
ATOM   1284  CG  TYR H 166      -1.099  20.414  33.455  1.00 35.61           C  
ATOM   1285  CD1 TYR H 166      -1.965  19.522  34.044  1.00 28.42           C  
ATOM   1286  CD2 TYR H 166      -1.617  21.538  32.851  1.00 30.55           C  
ATOM   1287  CE1 TYR H 166      -3.324  19.744  34.026  1.00 34.21           C  
ATOM   1288  CE2 TYR H 166      -2.973  21.767  32.829  1.00 30.78           C  
ATOM   1289  CZ  TYR H 166      -3.829  20.867  33.418  1.00 33.71           C  
ATOM   1290  OH  TYR H 166      -5.219  21.100  33.397  1.00 35.23           O  
ATOM   1291  C   TYR H 166       0.232  19.776  31.071  1.00 31.60           C  
ATOM   1292  O   TYR H 166      -0.745  19.325  30.474  1.00 30.46           O  
ATOM   1293  N   ASN H 167       0.903  20.858  30.629  1.00 31.74           N  
ATOM   1294  CA  ASN H 167       0.521  21.530  29.420  1.00 31.55           C  
ATOM   1295  CB  ASN H 167       0.678  23.061  29.469  1.00 31.93           C  
ATOM   1296  CG  ASN H 167       2.118  23.430  29.758  1.00 31.27           C  
ATOM   1297  OD1 ASN H 167       3.000  22.575  29.798  1.00 30.86           O  
ATOM   1298  ND2 ASN H 167       2.362  24.751  29.970  1.00 34.91           N  
ATOM   1299  C   ASN H 167       1.143  20.956  28.181  1.00 32.16           C  
ATOM   1300  O   ASN H 167       0.544  21.025  27.110  1.00 33.08           O  
ATOM   1301  N   GLY H 168       2.370  20.401  28.271  1.00 31.53           N  
ATOM   1302  CA  GLY H 168       2.986  19.844  27.094  1.00 31.80           C  
ATOM   1303  C   GLY H 168       3.882  20.866  26.453  1.00 32.23           C  
ATOM   1304  O   GLY H 168       4.483  20.627  25.406  1.00 32.62           O  
ATOM   1305  N   ASP H 169       3.994  22.049  27.069  1.00 34.96           N  
ATOM   1306  CA  ASP H 169       4.822  23.100  26.541  1.00 33.45           C  
ATOM   1307  CB  ASP H 169       4.563  24.473  27.185  1.00 54.20           C  
ATOM   1308  CG  ASP H 169       3.177  24.944  26.764  1.00 64.53           C  
ATOM   1309  OD1 ASP H 169       2.471  24.170  26.065  1.00 44.07           O  
ATOM   1310  OD2 ASP H 169       2.804  26.084  27.146  1.00 67.64           O1-
ATOM   1311  C   ASP H 169       6.260  22.741  26.768  1.00 33.73           C  
ATOM   1312  O   ASP H 169       6.589  21.995  27.689  1.00 47.01           O  
ATOM   1313  N   ALA H 170       7.167  23.270  25.917  1.00 36.48           N  
ATOM   1314  CA  ALA H 170       8.548  22.912  26.067  1.00 36.54           C  
ATOM   1315  CB  ALA H 170       8.985  21.763  25.143  1.00 39.16           C  
ATOM   1316  C   ALA H 170       9.428  24.082  25.759  1.00 37.25           C  
ATOM   1317  O   ALA H 170       9.021  25.047  25.112  1.00 39.66           O  
ATOM   1318  N   SER H 171      10.673  24.019  26.276  1.00 34.68           N  
ATOM   1319  CA  SER H 171      11.675  25.009  26.012  1.00 35.68           C  
ATOM   1320  CB  SER H 171      12.033  25.865  27.238  1.00 38.95           C  
ATOM   1321  OG  SER H 171      10.908  26.625  27.653  1.00 32.75           O  
ATOM   1322  C   SER H 171      12.904  24.242  25.647  1.00 35.16           C  
ATOM   1323  O   SER H 171      13.273  23.287  26.330  1.00 38.05           O  
ATOM   1324  N   TYR H 172      13.598  24.658  24.569  1.00 37.06           N  
ATOM   1325  CA  TYR H 172      14.721  23.888  24.113  1.00 35.92           C  
ATOM   1326  CB  TYR H 172      14.597  23.386  22.658  1.00 36.88           C  
ATOM   1327  CG  TYR H 172      13.552  22.329  22.525  1.00 39.01           C  
ATOM   1328  CD1 TYR H 172      12.223  22.649  22.364  1.00 37.88           C  
ATOM   1329  CD2 TYR H 172      13.916  21.003  22.542  1.00 38.54           C  
ATOM   1330  CE1 TYR H 172      11.276  21.659  22.233  1.00 38.27           C  
ATOM   1331  CE2 TYR H 172      12.974  20.010  22.411  1.00 38.87           C  
ATOM   1332  CZ  TYR H 172      11.650  20.337  22.256  1.00 39.09           C  
ATOM   1333  OH  TYR H 172      10.680  19.322  22.119  1.00 40.74           O  
ATOM   1334  C   TYR H 172      15.956  24.729  24.102  1.00 36.88           C  
ATOM   1335  O   TYR H 172      15.907  25.958  24.076  1.00 37.87           O  
ATOM   1336  N   ASN H 173      17.116  24.043  24.176  1.00 40.63           N  
ATOM   1337  CA  ASN H 173      18.389  24.677  24.018  1.00 40.07           C  
ATOM   1338  CB  ASN H 173      19.556  23.750  24.415  1.00 37.37           C  
ATOM   1339  CG  ASN H 173      20.876  24.509  24.375  1.00 39.91           C  
ATOM   1340  OD1 ASN H 173      21.024  25.499  23.662  1.00 40.74           O  
ATOM   1341  ND2 ASN H 173      21.872  24.020  25.160  1.00 38.57           N  
ATOM   1342  C   ASN H 173      18.461  24.922  22.546  1.00 41.17           C  
ATOM   1343  O   ASN H 173      18.071  24.064  21.757  1.00 36.39           O  
ATOM   1344  N   GLN H 174      18.980  26.087  22.129  1.00 39.67           N  
ATOM   1345  CA  GLN H 174      18.950  26.438  20.739  1.00 42.50           C  
ATOM   1346  CB  GLN H 174      19.552  27.825  20.456  1.00 59.31           C  
ATOM   1347  CG  GLN H 174      19.247  28.343  19.047  1.00 63.61           C  
ATOM   1348  CD  GLN H 174      17.846  28.943  19.055  1.00 77.93           C  
ATOM   1349  OE1 GLN H 174      17.591  29.945  19.719  1.00 78.60           O  
ATOM   1350  NE2 GLN H 174      16.911  28.313  18.296  1.00 48.35           N  
ATOM   1351  C   GLN H 174      19.725  25.432  19.943  1.00 41.01           C  
ATOM   1352  O   GLN H 174      19.323  25.070  18.838  1.00 53.51           O  
ATOM   1353  N   LYS H 175      20.851  24.931  20.485  1.00 40.24           N  
ATOM   1354  CA  LYS H 175      21.664  24.026  19.719  1.00 40.72           C  
ATOM   1355  CB  LYS H 175      22.873  23.465  20.488  1.00 52.77           C  
ATOM   1356  CG  LYS H 175      24.025  24.437  20.731  1.00 55.55           C  
ATOM   1357  CD  LYS H 175      25.071  23.850  21.684  1.00 59.11           C  
ATOM   1358  CE  LYS H 175      26.365  24.658  21.787  1.00 62.76           C  
ATOM   1359  NZ  LYS H 175      27.292  24.003  22.738  1.00 61.33           N1+
ATOM   1360  C   LYS H 175      20.864  22.820  19.339  1.00 41.93           C  
ATOM   1361  O   LYS H 175      20.959  22.333  18.214  1.00 52.92           O  
ATOM   1362  N   PHE H 176      20.085  22.291  20.296  1.00 36.70           N  
ATOM   1363  CA  PHE H 176      19.307  21.094  20.156  1.00 36.18           C  
ATOM   1364  CB  PHE H 176      18.965  20.439  21.502  1.00 40.95           C  
ATOM   1365  CG  PHE H 176      20.267  19.894  21.984  1.00 39.99           C  
ATOM   1366  CD1 PHE H 176      20.688  18.652  21.573  1.00 40.33           C  
ATOM   1367  CD2 PHE H 176      21.085  20.623  22.815  1.00 39.97           C  
ATOM   1368  CE1 PHE H 176      21.890  18.136  21.998  1.00 40.71           C  
ATOM   1369  CE2 PHE H 176      22.287  20.112  23.245  1.00 40.85           C  
ATOM   1370  CZ  PHE H 176      22.693  18.865  22.839  1.00 40.78           C  
ATOM   1371  C   PHE H 176      18.071  21.264  19.334  1.00 37.53           C  
ATOM   1372  O   PHE H 176      17.513  20.270  18.872  1.00 43.01           O  
ATOM   1373  N   LYS H 177      17.559  22.501  19.204  1.00 45.06           N  
ATOM   1374  CA  LYS H 177      16.341  22.724  18.476  1.00 46.04           C  
ATOM   1375  CB  LYS H 177      16.057  24.221  18.266  1.00 56.96           C  
ATOM   1376  CG  LYS H 177      14.626  24.544  17.841  1.00 61.60           C  
ATOM   1377  CD  LYS H 177      13.606  24.359  18.965  1.00 63.70           C  
ATOM   1378  CE  LYS H 177      12.207  24.857  18.611  1.00 65.09           C  
ATOM   1379  NZ  LYS H 177      12.214  26.330  18.474  1.00 67.20           N1+
ATOM   1380  C   LYS H 177      16.468  22.091  17.123  1.00 45.22           C  
ATOM   1381  O   LYS H 177      17.431  22.328  16.397  1.00 54.04           O  
ATOM   1382  N   GLY H 178      15.481  21.237  16.772  1.00 37.08           N  
ATOM   1383  CA  GLY H 178      15.429  20.576  15.499  1.00 37.87           C  
ATOM   1384  C   GLY H 178      15.847  19.147  15.674  1.00 37.52           C  
ATOM   1385  O   GLY H 178      15.276  18.248  15.058  1.00 44.92           O  
ATOM   1386  N   LYS H 179      16.890  18.906  16.490  1.00 40.93           N  
ATOM   1387  CA  LYS H 179      17.379  17.586  16.781  1.00 39.80           C  
ATOM   1388  CB  LYS H 179      18.694  17.600  17.576  1.00 38.14           C  
ATOM   1389  CG  LYS H 179      19.959  17.672  16.732  1.00 38.74           C  
ATOM   1390  CD  LYS H 179      20.180  16.410  15.903  1.00 40.09           C  
ATOM   1391  CE  LYS H 179      21.511  16.407  15.158  1.00 42.48           C  
ATOM   1392  NZ  LYS H 179      21.649  15.149  14.398  1.00 40.49           N1+
ATOM   1393  C   LYS H 179      16.439  16.827  17.662  1.00 40.83           C  
ATOM   1394  O   LYS H 179      16.134  15.665  17.399  1.00 38.32           O  
ATOM   1395  N   ALA H 180      15.949  17.474  18.739  1.00 32.22           N  
ATOM   1396  CA  ALA H 180      15.212  16.726  19.717  1.00 31.03           C  
ATOM   1397  CB  ALA H 180      15.828  16.800  21.124  1.00 33.13           C  
ATOM   1398  C   ALA H 180      13.806  17.216  19.834  1.00 30.95           C  
ATOM   1399  O   ALA H 180      13.529  18.410  19.726  1.00 34.60           O  
ATOM   1400  N   THR H 181      12.876  16.260  20.045  1.00 33.43           N  
ATOM   1401  CA  THR H 181      11.489  16.548  20.264  1.00 33.17           C  
ATOM   1402  CB  THR H 181      10.562  15.998  19.217  1.00 37.78           C  
ATOM   1403  OG1 THR H 181      10.770  14.602  19.064  1.00 40.17           O  
ATOM   1404  CG2 THR H 181      10.777  16.733  17.891  1.00 38.02           C  
ATOM   1405  C   THR H 181      11.097  15.898  21.551  1.00 31.81           C  
ATOM   1406  O   THR H 181      11.289  14.698  21.742  1.00 35.45           O  
ATOM   1407  N   LEU H 182      10.514  16.687  22.470  1.00 30.96           N  
ATOM   1408  CA  LEU H 182      10.127  16.157  23.743  1.00 29.93           C  
ATOM   1409  CB  LEU H 182      10.513  17.079  24.907  1.00 34.12           C  
ATOM   1410  CG  LEU H 182      12.026  17.355  25.018  1.00 33.56           C  
ATOM   1411  CD1 LEU H 182      12.339  18.283  26.202  1.00 34.74           C  
ATOM   1412  CD2 LEU H 182      12.836  16.049  25.063  1.00 32.65           C  
ATOM   1413  C   LEU H 182       8.636  16.031  23.747  1.00 28.61           C  
ATOM   1414  O   LEU H 182       7.923  16.932  23.305  1.00 33.07           O  
ATOM   1415  N   THR H 183       8.130  14.880  24.235  1.00 30.59           N  
ATOM   1416  CA  THR H 183       6.717  14.636  24.304  1.00 31.42           C  
ATOM   1417  CB  THR H 183       6.223  13.756  23.193  1.00 37.82           C  
ATOM   1418  OG1 THR H 183       6.876  12.495  23.237  1.00 38.60           O  
ATOM   1419  CG2 THR H 183       6.501  14.457  21.851  1.00 37.78           C  
ATOM   1420  C   THR H 183       6.452  13.926  25.597  1.00 31.94           C  
ATOM   1421  O   THR H 183       7.380  13.450  26.248  1.00 38.94           O  
ATOM   1422  N   VAL H 184       5.166  13.860  26.010  0.90 27.98           N  
ATOM   1423  CA  VAL H 184       4.831  13.209  27.247  0.90 29.90           C  
ATOM   1424  CB  VAL H 184       4.482  14.173  28.340  0.90 34.26           C  
ATOM   1425  CG1 VAL H 184       4.133  13.378  29.605  0.88 31.11           C  
ATOM   1426  CG2 VAL H 184       5.639  15.156  28.528  0.90 32.52           C  
ATOM   1427  C   VAL H 184       3.587  12.400  27.027  0.90 30.87           C  
ATOM   1428  O   VAL H 184       2.778  12.711  26.154  0.90 35.14           O  
ATOM   1429  N   ASP H 185       3.423  11.314  27.812  1.00 32.60           N  
ATOM   1430  CA  ASP H 185       2.237  10.507  27.777  1.00 35.24           C  
ATOM   1431  CB  ASP H 185       2.505   9.044  27.381  1.00 44.89           C  
ATOM   1432  CG  ASP H 185       1.172   8.316  27.259  1.00 49.39           C  
ATOM   1433  OD1 ASP H 185       0.124   8.934  27.584  1.00 50.20           O  
ATOM   1434  OD2 ASP H 185       1.188   7.128  26.842  1.00 49.95           O1-
ATOM   1435  C   ASP H 185       1.719  10.502  29.180  1.00 35.90           C  
ATOM   1436  O   ASP H 185       2.215   9.780  30.041  1.00 44.42           O  
ATOM   1437  N   LYS H 186       0.679  11.307  29.434  1.00 42.03           N  
ATOM   1438  CA  LYS H 186       0.167  11.509  30.754  1.00 42.60           C  
ATOM   1439  CB  LYS H 186      -0.970  12.539  30.729  1.00 48.78           C  
ATOM   1440  CG  LYS H 186      -1.248  13.212  32.067  1.00 38.40           C  
ATOM   1441  CD  LYS H 186      -2.116  14.463  31.912  1.00 40.98           C  
ATOM   1442  CE  LYS H 186      -2.426  15.179  33.227  1.00 41.21           C  
ATOM   1443  NZ  LYS H 186      -3.344  14.356  34.042  1.00 43.45           N1+
ATOM   1444  C   LYS H 186      -0.352  10.220  31.324  1.00 42.47           C  
ATOM   1445  O   LYS H 186      -0.122   9.915  32.494  1.00 49.16           O  
ATOM   1446  N   SER H 187      -1.047   9.412  30.505  1.00 42.00           N  
ATOM   1447  CA  SER H 187      -1.658   8.213  31.004  1.00 42.58           C  
ATOM   1448  CB  SER H 187      -2.381   7.421  29.900  1.00 47.95           C  
ATOM   1449  OG  SER H 187      -3.424   8.206  29.341  1.00 50.46           O  
ATOM   1450  C   SER H 187      -0.615   7.300  31.576  1.00 43.33           C  
ATOM   1451  O   SER H 187      -0.809   6.732  32.651  1.00 48.53           O  
ATOM   1452  N   SER H 188       0.495   7.115  30.838  1.00 51.51           N  
ATOM   1453  CA  SER H 188       1.581   6.229  31.168  1.00 51.87           C  
ATOM   1454  CB  SER H 188       2.439   5.871  29.946  1.00 53.33           C  
ATOM   1455  OG  SER H 188       1.648   5.259  28.945  1.00 52.58           O  
ATOM   1456  C   SER H 188       2.551   6.820  32.155  1.00 50.46           C  
ATOM   1457  O   SER H 188       3.421   6.106  32.651  1.00 49.93           O  
ATOM   1458  N   SER H 189       2.474   8.129  32.451  1.00 37.79           N  
ATOM   1459  CA  SER H 189       3.465   8.716  33.313  1.00 37.59           C  
ATOM   1460  CB  SER H 189       3.491   8.132  34.738  1.00 49.02           C  
ATOM   1461  OG  SER H 189       2.315   8.499  35.440  1.00 49.62           O  
ATOM   1462  C   SER H 189       4.817   8.503  32.699  1.00 36.25           C  
ATOM   1463  O   SER H 189       5.793   8.243  33.401  1.00 47.65           O  
ATOM   1464  N   THR H 190       4.916   8.623  31.359  1.00 34.84           N  
ATOM   1465  CA  THR H 190       6.187   8.427  30.720  1.00 33.72           C  
ATOM   1466  CB  THR H 190       6.207   7.246  29.793  1.00 40.72           C  
ATOM   1467  OG1 THR H 190       5.841   6.068  30.495  1.00 42.89           O  
ATOM   1468  CG2 THR H 190       7.628   7.088  29.232  1.00 38.96           C  
ATOM   1469  C   THR H 190       6.511   9.646  29.905  1.00 32.37           C  
ATOM   1470  O   THR H 190       5.620  10.328  29.399  1.00 39.59           O  
ATOM   1471  N   ALA H 191       7.820   9.959  29.774  1.00 28.22           N  
ATOM   1472  CA  ALA H 191       8.261  11.084  28.993  1.00 27.48           C  
ATOM   1473  CB  ALA H 191       9.095  12.099  29.795  1.00 35.15           C  
ATOM   1474  C   ALA H 191       9.134  10.549  27.900  1.00 27.66           C  
ATOM   1475  O   ALA H 191       9.844   9.564  28.094  1.00 34.46           O  
ATOM   1476  N   PHE H 192       9.097  11.183  26.705  1.00 31.41           N  
ATOM   1477  CA  PHE H 192       9.873  10.663  25.612  1.00 30.45           C  
ATOM   1478  CB  PHE H 192       9.025  10.111  24.448  1.00 29.44           C  
ATOM   1479  CG  PHE H 192       8.159   9.002  24.939  1.00 31.18           C  
ATOM   1480  CD1 PHE H 192       8.645   7.724  25.067  1.00 32.78           C  
ATOM   1481  CD2 PHE H 192       6.850   9.248  25.279  1.00 31.09           C  
ATOM   1482  CE1 PHE H 192       7.839   6.706  25.521  1.00 33.09           C  
ATOM   1483  CE2 PHE H 192       6.038   8.236  25.732  1.00 31.89           C  
ATOM   1484  CZ  PHE H 192       6.531   6.960  25.853  1.00 32.20           C  
ATOM   1485  C   PHE H 192      10.701  11.756  25.008  1.00 30.95           C  
ATOM   1486  O   PHE H 192      10.353  12.935  25.061  1.00 29.94           O  
ATOM   1487  N   MET H 193      11.855  11.360  24.431  1.00 25.88           N  
ATOM   1488  CA  MET H 193      12.715  12.264  23.723  1.00 28.16           C  
ATOM   1489  CB  MET H 193      14.049  12.534  24.440  1.00 33.73           C  
ATOM   1490  CG  MET H 193      14.960  13.497  23.678  1.00 35.10           C  
ATOM   1491  SD  MET H 193      16.543  13.846  24.498  1.00 39.15           S  
ATOM   1492  CE  MET H 193      17.154  12.140  24.359  1.00 35.78           C  
ATOM   1493  C   MET H 193      13.047  11.614  22.416  1.00 28.89           C  
ATOM   1494  O   MET H 193      13.503  10.471  22.376  1.00 35.02           O  
ATOM   1495  N   HIS H 194      12.828  12.340  21.303  1.00 33.62           N  
ATOM   1496  CA  HIS H 194      13.103  11.802  20.001  1.00 34.65           C  
ATOM   1497  ND1 HIS H 194      10.277  10.226  18.608  1.00 24.67           N  
ATOM   1498  CG  HIS H 194      10.683  11.384  19.234  1.00 47.27           C  
ATOM   1499  CB  HIS H 194      11.991  12.065  18.971  1.00 44.13           C  
ATOM   1500  NE2 HIS H 194       8.623  10.829  19.967  1.00 54.03           N  
ATOM   1501  CD2 HIS H 194       9.662  11.738  20.062  1.00 21.38           C  
ATOM   1502  CE1 HIS H 194       9.038   9.941  19.081  1.00 23.87           C  
ATOM   1503  C   HIS H 194      14.292  12.525  19.458  1.00 34.99           C  
ATOM   1504  O   HIS H 194      14.376  13.751  19.525  1.00 41.55           O  
ATOM   1505  N   LEU H 195      15.262  11.768  18.916  1.00 35.08           N  
ATOM   1506  CA  LEU H 195      16.393  12.373  18.276  1.00 34.85           C  
ATOM   1507  CB  LEU H 195      17.737  11.864  18.820  1.00 39.46           C  
ATOM   1508  CG  LEU H 195      18.014  12.272  20.281  1.00 39.69           C  
ATOM   1509  CD1 LEU H 195      19.330  11.669  20.784  1.00 40.48           C  
ATOM   1510  CD2 LEU H 195      17.996  13.799  20.453  1.00 39.57           C  
ATOM   1511  C   LEU H 195      16.300  11.980  16.833  1.00 36.34           C  
ATOM   1512  O   LEU H 195      16.192  10.796  16.514  1.00 41.70           O  
ATOM   1513  N   ASN H 196      16.341  12.969  15.915  0.90 37.15           N  
ATOM   1514  CA  ASN H 196      16.192  12.669  14.516  0.90 37.14           C  
ATOM   1515  CB  ASN H 196      15.083  13.482  13.817  0.90 45.20           C  
ATOM   1516  CG  ASN H 196      13.725  12.941  14.240  0.75 27.51           C  
ATOM   1517  OD1 ASN H 196      13.475  11.738  14.173  0.75 28.01           O  
ATOM   1518  ND2 ASN H 196      12.818  13.851  14.687  0.75 30.40           N  
ATOM   1519  C   ASN H 196      17.466  12.989  13.799  0.90 37.47           C  
ATOM   1520  O   ASN H 196      18.331  13.691  14.319  0.90 43.48           O  
ATOM   1521  N   SER H 197      17.598  12.450  12.568  1.00 37.70           N  
ATOM   1522  CA  SER H 197      18.744  12.686  11.737  1.00 36.88           C  
ATOM   1523  CB  SER H 197      18.800  14.127  11.201  1.00 44.23           C  
ATOM   1524  OG  SER H 197      19.951  14.299  10.388  1.00 47.48           O  
ATOM   1525  C   SER H 197      19.991  12.416  12.517  1.00 35.10           C  
ATOM   1526  O   SER H 197      20.865  13.275  12.619  1.00 41.43           O  
ATOM   1527  N   LEU H 198      20.118  11.192  13.063  1.00 31.75           N  
ATOM   1528  CA  LEU H 198      21.227  10.848  13.908  1.00 32.60           C  
ATOM   1529  CB  LEU H 198      21.070   9.472  14.580  1.00 29.43           C  
ATOM   1530  CG  LEU H 198      19.905   9.412  15.583  1.00 29.51           C  
ATOM   1531  CD1 LEU H 198      19.784   8.021  16.223  1.00 29.61           C  
ATOM   1532  CD2 LEU H 198      20.023  10.532  16.627  1.00 29.48           C  
ATOM   1533  C   LEU H 198      22.523  10.841  13.160  1.00 34.03           C  
ATOM   1534  O   LEU H 198      22.604  10.435  12.002  1.00 32.33           O  
ATOM   1535  N   THR H 199      23.584  11.317  13.850  1.00 43.07           N  
ATOM   1536  CA  THR H 199      24.922  11.357  13.337  1.00 42.77           C  
ATOM   1537  CB  THR H 199      25.399  12.742  13.016  1.00 38.36           C  
ATOM   1538  OG1 THR H 199      25.416  13.539  14.191  1.00 39.72           O  
ATOM   1539  CG2 THR H 199      24.455  13.358  11.971  1.00 37.26           C  
ATOM   1540  C   THR H 199      25.810  10.809  14.416  1.00 42.69           C  
ATOM   1541  O   THR H 199      25.342  10.452  15.495  1.00 37.39           O  
ATOM   1542  N   SER H 200      27.124  10.717  14.140  1.00 44.84           N  
ATOM   1543  CA  SER H 200      28.064  10.158  15.073  1.00 47.04           C  
ATOM   1544  CB  SER H 200      29.478  10.009  14.482  1.00 52.40           C  
ATOM   1545  OG  SER H 200      30.021  11.285  14.177  1.00 59.54           O  
ATOM   1546  C   SER H 200      28.171  11.033  16.288  1.00 48.23           C  
ATOM   1547  O   SER H 200      28.486  10.552  17.375  1.00 52.73           O  
ATOM   1548  N   GLU H 201      27.907  12.343  16.139  1.00 40.46           N  
ATOM   1549  CA  GLU H 201      28.005  13.268  17.234  1.00 41.26           C  
ATOM   1550  CB  GLU H 201      27.806  14.740  16.825  1.00 49.69           C  
ATOM   1551  CG  GLU H 201      29.078  15.426  16.314  1.00 54.93           C  
ATOM   1552  CD  GLU H 201      29.400  14.983  14.897  1.00 58.25           C  
ATOM   1553  OE1 GLU H 201      28.478  14.488  14.197  1.00 61.24           O  
ATOM   1554  OE2 GLU H 201      30.581  15.145  14.490  1.00 61.83           O1-
ATOM   1555  C   GLU H 201      26.984  12.943  18.281  1.00 40.13           C  
ATOM   1556  O   GLU H 201      27.179  13.245  19.456  1.00 47.81           O  
ATOM   1557  N   ASP H 202      25.849  12.358  17.864  1.00 38.10           N  
ATOM   1558  CA  ASP H 202      24.731  12.029  18.703  1.00 36.71           C  
ATOM   1559  CB  ASP H 202      23.481  11.652  17.889  1.00 37.19           C  
ATOM   1560  CG  ASP H 202      22.966  12.929  17.231  1.00 40.26           C  
ATOM   1561  OD1 ASP H 202      23.101  14.013  17.859  1.00 41.48           O  
ATOM   1562  OD2 ASP H 202      22.440  12.838  16.090  1.00 40.09           O1-
ATOM   1563  C   ASP H 202      25.035  10.915  19.661  1.00 36.05           C  
ATOM   1564  O   ASP H 202      24.299  10.721  20.626  1.00 36.77           O  
ATOM   1565  N   SER H 203      26.071  10.096  19.404  1.00 39.52           N  
ATOM   1566  CA  SER H 203      26.337   9.002  20.298  1.00 39.88           C  
ATOM   1567  CB  SER H 203      27.520   8.134  19.841  1.00 37.75           C  
ATOM   1568  OG  SER H 203      27.268   7.625  18.540  1.00 38.94           O  
ATOM   1569  C   SER H 203      26.670   9.555  21.651  1.00 39.63           C  
ATOM   1570  O   SER H 203      27.557  10.399  21.781  1.00 38.49           O  
ATOM   1571  N   ALA H 204      25.966   9.081  22.704  1.00 34.04           N  
ATOM   1572  CA  ALA H 204      26.230   9.577  24.029  1.00 33.03           C  
ATOM   1573  CB  ALA H 204      26.066  11.101  24.158  1.00 34.08           C  
ATOM   1574  C   ALA H 204      25.256   8.949  24.978  1.00 32.88           C  
ATOM   1575  O   ALA H 204      24.458   8.094  24.594  1.00 33.22           O  
ATOM   1576  N   VAL H 205      25.338   9.343  26.268  1.00 30.72           N  
ATOM   1577  CA  VAL H 205      24.431   8.866  27.274  1.00 30.02           C  
ATOM   1578  CB  VAL H 205      25.104   8.540  28.576  1.00 37.40           C  
ATOM   1579  CG1 VAL H 205      24.040   8.078  29.588  1.00 36.25           C  
ATOM   1580  CG2 VAL H 205      26.204   7.501  28.310  1.00 38.46           C  
ATOM   1581  C   VAL H 205      23.476   9.990  27.532  1.00 29.54           C  
ATOM   1582  O   VAL H 205      23.890  11.140  27.669  1.00 37.01           O  
ATOM   1583  N   TYR H 206      22.161   9.685  27.601  1.00 29.59           N  
ATOM   1584  CA  TYR H 206      21.186  10.723  27.788  1.00 29.41           C  
ATOM   1585  CB  TYR H 206      20.134  10.793  26.665  1.00 24.78           C  
ATOM   1586  CG  TYR H 206      20.810  11.221  25.406  1.00 25.61           C  
ATOM   1587  CD1 TYR H 206      21.391  10.301  24.565  1.00 25.18           C  
ATOM   1588  CD2 TYR H 206      20.861  12.550  25.059  1.00 26.36           C  
ATOM   1589  CE1 TYR H 206      22.010  10.703  23.404  1.00 26.36           C  
ATOM   1590  CE2 TYR H 206      21.479  12.958  23.900  1.00 27.21           C  
ATOM   1591  CZ  TYR H 206      22.057  12.032  23.068  1.00 26.74           C  
ATOM   1592  OH  TYR H 206      22.694  12.442  21.876  1.00 28.28           O  
ATOM   1593  C   TYR H 206      20.451  10.468  29.066  1.00 28.76           C  
ATOM   1594  O   TYR H 206      20.065   9.337  29.359  1.00 24.80           O  
ATOM   1595  N   TYR H 207      20.232  11.540  29.860  1.00 28.07           N  
ATOM   1596  CA  TYR H 207      19.573  11.387  31.125  1.00 28.71           C  
ATOM   1597  CB  TYR H 207      20.382  11.871  32.347  1.00 31.01           C  
ATOM   1598  CG  TYR H 207      21.623  11.068  32.557  1.00 30.97           C  
ATOM   1599  CD1 TYR H 207      21.588   9.880  33.250  1.00 30.70           C  
ATOM   1600  CD2 TYR H 207      22.830  11.507  32.066  1.00 31.37           C  
ATOM   1601  CE1 TYR H 207      22.734   9.144  33.452  1.00 31.07           C  
ATOM   1602  CE2 TYR H 207      23.979  10.777  32.266  1.00 31.86           C  
ATOM   1603  CZ  TYR H 207      23.934   9.593  32.961  1.00 32.26           C  
ATOM   1604  OH  TYR H 207      25.114   8.846  33.165  1.00 32.63           O  
ATOM   1605  C   TYR H 207      18.342  12.238  31.149  1.00 28.88           C  
ATOM   1606  O   TYR H 207      18.289  13.313  30.553  1.00 31.58           O  
ATOM   1607  N   CYS H 208      17.299  11.731  31.837  1.00 27.94           N  
ATOM   1608  CA  CYS H 208      16.105  12.476  32.096  1.00 28.69           C  
ATOM   1609  CB  CYS H 208      14.801  11.685  31.828  1.00 39.98           C  
ATOM   1610  SG  CYS H 208      14.702  10.116  32.749  1.00 44.79           S  
ATOM   1611  C   CYS H 208      16.167  12.769  33.562  1.00 29.43           C  
ATOM   1612  O   CYS H 208      16.655  11.949  34.336  1.00 40.70           O  
ATOM   1613  N   ALA H 209      15.728  13.970  33.981  1.00 24.32           N  
ATOM   1614  CA  ALA H 209      15.742  14.272  35.385  1.00 23.88           C  
ATOM   1615  CB  ALA H 209      17.019  14.965  35.879  1.00 26.92           C  
ATOM   1616  C   ALA H 209      14.577  15.155  35.686  1.00 24.83           C  
ATOM   1617  O   ALA H 209      14.101  15.899  34.829  1.00 27.71           O  
ATOM   1618  N   ARG H 210      14.083  15.069  36.933  1.00 26.86           N  
ATOM   1619  CA  ARG H 210      12.928  15.795  37.375  1.00 25.98           C  
ATOM   1620  CB  ARG H 210      12.121  14.991  38.415  1.00 32.48           C  
ATOM   1621  CG  ARG H 210      10.824  15.650  38.884  1.00 33.45           C  
ATOM   1622  CD  ARG H 210      10.058  14.814  39.916  1.00 36.77           C  
ATOM   1623  NE  ARG H 210      10.652  15.079  41.256  1.00 38.05           N  
ATOM   1624  CZ  ARG H 210       9.955  14.761  42.386  1.00 38.52           C  
ATOM   1625  NH1 ARG H 210       8.730  14.169  42.293  1.00 36.51           N1+
ATOM   1626  NH2 ARG H 210      10.479  15.042  43.614  1.00 37.54           N  
ATOM   1627  C   ARG H 210      13.367  17.069  38.012  1.00 27.19           C  
ATOM   1628  O   ARG H 210      14.441  17.142  38.606  1.00 33.23           O  
ATOM   1629  N   THR H 211      12.536  18.121  37.897  1.00 33.46           N  
ATOM   1630  CA  THR H 211      12.916  19.375  38.472  1.00 33.64           C  
ATOM   1631  CB  THR H 211      13.107  20.458  37.455  1.00 33.01           C  
ATOM   1632  OG1 THR H 211      13.669  21.613  38.061  1.00  0.00           O  
ATOM   1633  CG2 THR H 211      11.739  20.787  36.836  1.00  0.00           C  
ATOM   1634  C   THR H 211      11.852  19.833  39.408  1.00 33.68           C  
ATOM   1635  O   THR H 211      10.663  19.711  39.125  1.00 31.92           O  
ATOM   1636  N   GLY H 212      12.197  20.253  40.620  1.00 47.53           N  
ATOM   1637  CA  GLY H 212      11.075  20.280  41.500  1.00 48.60           C  
ATOM   1638  C   GLY H 212      10.177  21.442  41.305  1.00 51.56           C  
ATOM   1639  O   GLY H 212      10.592  22.521  40.889  1.00 50.50           O  
ATOM   1640  N   TYR H 213       8.880  21.219  41.588  1.00 52.14           N  
ATOM   1641  CA  TYR H 213       8.030  22.346  41.717  1.00 53.20           C  
ATOM   1642  CB  TYR H 213       6.802  22.383  40.790  1.00 54.11           C  
ATOM   1643  CG  TYR H 213       6.118  23.649  41.176  1.00 54.73           C  
ATOM   1644  CD1 TYR H 213       6.483  24.859  40.626  1.00 56.89           C  
ATOM   1645  CD2 TYR H 213       5.120  23.619  42.120  1.00 65.60           C  
ATOM   1646  CE1 TYR H 213       5.853  26.018  41.019  1.00 64.85           C  
ATOM   1647  CE2 TYR H 213       4.488  24.775  42.513  1.00 57.48           C  
ATOM   1648  CZ  TYR H 213       4.854  25.978  41.961  1.00 64.76           C  
ATOM   1649  OH  TYR H 213       4.214  27.168  42.362  1.00 64.56           O  
ATOM   1650  C   TYR H 213       7.558  22.273  43.128  1.00 55.70           C  
ATOM   1651  O   TYR H 213       6.539  21.663  43.444  1.00 55.68           O  
ATOM   1652  N   TYR H 214       8.311  22.918  44.024  1.00 55.61           N  
ATOM   1653  CA  TYR H 214       7.947  22.992  45.395  1.00 55.73           C  
ATOM   1654  CB  TYR H 214       9.092  22.715  46.396  1.00 57.34           C  
ATOM   1655  CG  TYR H 214       9.560  21.305  46.219  1.00 59.67           C  
ATOM   1656  CD1 TYR H 214       8.987  20.265  46.915  1.00 50.84           C  
ATOM   1657  CD2 TYR H 214      10.585  21.018  45.347  1.00 51.98           C  
ATOM   1658  CE1 TYR H 214       9.424  18.970  46.737  1.00 52.02           C  
ATOM   1659  CE2 TYR H 214      11.025  19.725  45.167  1.00 52.27           C  
ATOM   1660  CZ  TYR H 214      10.449  18.693  45.863  1.00 67.17           C  
ATOM   1661  OH  TYR H 214      10.904  17.368  45.673  1.00 58.15           O  
ATOM   1662  C   TYR H 214       7.640  24.428  45.442  1.00 55.77           C  
ATOM   1663  O   TYR H 214       7.791  25.104  44.427  1.00 55.36           O  
ATOM   1664  N   TYR H 215       7.116  24.930  46.560  1.00 55.26           N  
ATOM   1665  CA  TYR H 215       6.883  26.333  46.541  1.00 55.04           C  
ATOM   1666  CB  TYR H 215       6.289  26.852  47.857  1.00 61.01           C  
ATOM   1667  CG  TYR H 215       5.851  28.252  47.624  1.00 69.73           C  
ATOM   1668  CD1 TYR H 215       4.625  28.481  47.047  1.00 70.28           C  
ATOM   1669  CD2 TYR H 215       6.640  29.328  47.972  1.00 71.57           C  
ATOM   1670  CE1 TYR H 215       4.190  29.763  46.823  1.00 70.51           C  
ATOM   1671  CE2 TYR H 215       6.206  30.618  47.749  1.00 73.26           C  
ATOM   1672  CZ  TYR H 215       4.978  30.833  47.169  1.00 75.68           C  
ATOM   1673  OH  TYR H 215       4.512  32.143  46.932  1.00 74.62           O  
ATOM   1674  C   TYR H 215       8.248  26.916  46.401  1.00 56.46           C  
ATOM   1675  O   TYR H 215       9.180  26.488  47.078  1.00 57.22           O  
ATOM   1676  N   GLY H 216       8.434  27.844  45.450  1.00 51.90           N  
ATOM   1677  CA  GLY H 216       9.735  28.417  45.368  1.00 51.28           C  
ATOM   1678  C   GLY H 216      10.075  28.637  43.942  1.00 52.41           C  
ATOM   1679  O   GLY H 216       9.469  28.079  43.025  1.00 52.38           O  
ATOM   1680  N   ARG H 217      11.113  29.465  43.752  1.00 52.62           N  
ATOM   1681  CA  ARG H 217      11.614  29.772  42.456  1.00 52.00           C  
ATOM   1682  CB  ARG H 217      12.679  30.880  42.458  1.00 51.77           C  
ATOM   1683  CG  ARG H 217      12.093  32.276  42.657  1.00 54.50           C  
ATOM   1684  CD  ARG H 217      11.664  32.924  41.339  1.00 72.19           C  
ATOM   1685  NE  ARG H 217      12.904  33.154  40.547  1.00  0.00           N  
ATOM   1686  CZ  ARG H 217      12.878  33.120  39.183  1.00  0.00           C  
ATOM   1687  NH1 ARG H 217      11.708  32.884  38.521  1.00  0.00           N1+
ATOM   1688  NH2 ARG H 217      14.029  33.326  38.479  1.00  0.00           N  
ATOM   1689  C   ARG H 217      12.238  28.527  41.966  1.00 54.46           C  
ATOM   1690  O   ARG H 217      12.238  27.522  42.673  1.00 54.28           O  
ATOM   1691  N   SER H 218      12.768  28.588  40.729  1.00 47.92           N  
ATOM   1692  CA  SER H 218      13.350  27.494  40.018  1.00 46.07           C  
ATOM   1693  CB  SER H 218      14.254  27.965  38.864  1.00 52.49           C  
ATOM   1694  OG  SER H 218      15.296  28.790  39.367  1.00  0.00           O  
ATOM   1695  C   SER H 218      14.146  26.638  40.946  1.00 45.05           C  
ATOM   1696  O   SER H 218      14.837  27.102  41.849  1.00 42.79           O  
ATOM   1697  N   TYR H 219      14.062  25.327  40.703  1.00 44.61           N  
ATOM   1698  CA  TYR H 219      14.552  24.351  41.616  1.00 44.34           C  
ATOM   1699  CB  TYR H 219      13.350  23.503  42.063  1.00 44.54           C  
ATOM   1700  CG  TYR H 219      13.607  22.758  43.318  1.00 45.88           C  
ATOM   1701  CD1 TYR H 219      13.866  23.426  44.495  1.00 46.80           C  
ATOM   1702  CD2 TYR H 219      13.509  21.393  43.327  1.00 45.93           C  
ATOM   1703  CE1 TYR H 219      14.081  22.732  45.661  1.00 46.12           C  
ATOM   1704  CE2 TYR H 219      13.724  20.698  44.488  1.00 45.47           C  
ATOM   1705  CZ  TYR H 219      14.007  21.364  45.651  1.00 48.57           C  
ATOM   1706  OH  TYR H 219      14.221  20.634  46.833  1.00 49.51           O  
ATOM   1707  C   TYR H 219      15.572  23.542  40.871  1.00 46.22           C  
ATOM   1708  O   TYR H 219      15.817  23.797  39.694  1.00 47.61           O  
ATOM   1709  N   ALA H 220      16.268  22.623  41.572  1.00 40.99           N  
ATOM   1710  CA  ALA H 220      17.274  21.773  40.988  1.00 39.09           C  
ATOM   1711  CB  ALA H 220      18.291  21.200  41.979  1.00 37.67           C  
ATOM   1712  C   ALA H 220      16.634  20.550  40.440  1.00 40.84           C  
ATOM   1713  O   ALA H 220      15.429  20.344  40.576  1.00 40.07           O  
ATOM   1714  N   MET H 221      17.456  19.709  39.777  1.00 40.21           N  
ATOM   1715  CA  MET H 221      16.961  18.442  39.321  1.00 39.08           C  
ATOM   1716  CB  MET H 221      17.603  17.951  38.012  1.00 38.21           C  
ATOM   1717  CG  MET H 221      17.097  18.674  36.760  1.00 39.57           C  
ATOM   1718  SD  MET H 221      17.659  20.383  36.514  1.00 44.51           S  
ATOM   1719  CE  MET H 221      19.402  19.993  36.201  1.00 42.20           C  
ATOM   1720  C   MET H 221      17.268  17.446  40.409  1.00 42.16           C  
ATOM   1721  O   MET H 221      18.400  16.980  40.534  1.00 42.70           O  
ATOM   1722  N   ASP H 222      16.251  17.121  41.245  1.00 41.23           N  
ATOM   1723  CA  ASP H 222      16.405  16.266  42.398  1.00 42.85           C  
ATOM   1724  CB  ASP H 222      15.299  16.457  43.472  1.00 46.46           C  
ATOM   1725  CG  ASP H 222      13.883  16.191  42.965  1.00 55.24           C  
ATOM   1726  OD1 ASP H 222      13.725  15.753  41.795  1.00 57.79           O  
ATOM   1727  OD2 ASP H 222      12.933  16.439  43.757  1.00 60.56           O1-
ATOM   1728  C   ASP H 222      16.611  14.804  42.107  1.00 43.96           C  
ATOM   1729  O   ASP H 222      17.462  14.172  42.733  1.00 42.42           O  
ATOM   1730  N   TYR H 223      15.858  14.220  41.156  1.00 31.14           N  
ATOM   1731  CA  TYR H 223      15.986  12.817  40.857  1.00 31.26           C  
ATOM   1732  CB  TYR H 223      14.664  12.039  40.982  1.00 39.69           C  
ATOM   1733  CG  TYR H 223      14.241  12.069  42.410  1.00 43.42           C  
ATOM   1734  CD1 TYR H 223      13.635  13.187  42.937  1.00 45.27           C  
ATOM   1735  CD2 TYR H 223      14.439  10.978  43.225  1.00 43.91           C  
ATOM   1736  CE1 TYR H 223      13.241  13.217  44.253  1.00 48.59           C  
ATOM   1737  CE2 TYR H 223      14.048  11.000  44.542  1.00 46.98           C  
ATOM   1738  CZ  TYR H 223      13.447  12.122  45.058  1.00 49.00           C  
ATOM   1739  OH  TYR H 223      13.044  12.153  46.409  1.00 50.88           O  
ATOM   1740  C   TYR H 223      16.414  12.659  39.431  1.00 31.97           C  
ATOM   1741  O   TYR H 223      16.032  13.447  38.568  1.00 40.50           O  
ATOM   1742  N   TRP H 224      17.222  11.613  39.153  1.00 27.51           N  
ATOM   1743  CA  TRP H 224      17.730  11.395  37.826  1.00 27.82           C  
ATOM   1744  CB  TRP H 224      19.259  11.553  37.753  1.00 26.23           C  
ATOM   1745  CG  TRP H 224      19.771  12.949  38.014  1.00 28.10           C  
ATOM   1746  CD2 TRP H 224      20.472  13.742  37.043  1.00 27.78           C  
ATOM   1747  CD1 TRP H 224      19.732  13.687  39.161  1.00 27.54           C  
ATOM   1748  NE1 TRP H 224      20.355  14.895  38.963  1.00 27.49           N  
ATOM   1749  CE2 TRP H 224      20.820  14.941  37.665  1.00 27.54           C  
ATOM   1750  CE3 TRP H 224      20.803  13.489  35.742  1.00 27.20           C  
ATOM   1751  CZ2 TRP H 224      21.507  15.910  36.991  1.00 27.91           C  
ATOM   1752  CZ3 TRP H 224      21.493  14.469  35.065  1.00 27.35           C  
ATOM   1753  CH2 TRP H 224      21.838  15.656  35.678  1.00 27.86           C  
ATOM   1754  C   TRP H 224      17.450   9.979  37.417  1.00 29.55           C  
ATOM   1755  O   TRP H 224      17.258   9.096  38.252  1.00 29.76           O  
ATOM   1756  N   GLY H 225      17.400   9.740  36.087  1.00 30.54           N  
ATOM   1757  CA  GLY H 225      17.214   8.419  35.557  1.00 30.56           C  
ATOM   1758  C   GLY H 225      18.571   7.777  35.471  1.00 31.94           C  
ATOM   1759  O   GLY H 225      19.585   8.425  35.720  1.00 34.13           O  
ATOM   1760  N   GLN H 226      18.609   6.477  35.105  1.00 36.53           N  
ATOM   1761  CA  GLN H 226      19.811   5.681  35.007  1.00 37.23           C  
ATOM   1762  CB  GLN H 226      19.575   4.204  34.654  1.00 39.54           C  
ATOM   1763  CG  GLN H 226      18.466   3.509  35.431  1.00 43.39           C  
ATOM   1764  CD  GLN H 226      17.252   3.571  34.518  1.00 43.59           C  
ATOM   1765  OE1 GLN H 226      16.603   4.607  34.390  1.00 44.46           O  
ATOM   1766  NE2 GLN H 226      16.950   2.432  33.839  1.00 43.38           N  
ATOM   1767  C   GLN H 226      20.645   6.160  33.861  1.00 37.04           C  
ATOM   1768  O   GLN H 226      21.869   6.038  33.876  1.00 41.42           O  
ATOM   1769  N   GLY H 227      19.994   6.647  32.793  1.00 37.77           N  
ATOM   1770  CA  GLY H 227      20.713   7.070  31.625  1.00 36.53           C  
ATOM   1771  C   GLY H 227      20.511   6.040  30.557  1.00 37.35           C  
ATOM   1772  O   GLY H 227      20.330   4.855  30.838  1.00 27.59           O  
ATOM   1773  N   THR H 228      20.518   6.490  29.283  1.00 31.69           N  
ATOM   1774  CA  THR H 228      20.376   5.600  28.164  1.00 32.20           C  
ATOM   1775  CB  THR H 228      19.099   5.795  27.396  1.00 31.93           C  
ATOM   1776  OG1 THR H 228      17.976   5.565  28.235  1.00 32.40           O  
ATOM   1777  CG2 THR H 228      19.082   4.821  26.206  1.00 31.12           C  
ATOM   1778  C   THR H 228      21.511   5.866  27.224  1.00 32.82           C  
ATOM   1779  O   THR H 228      21.780   7.011  26.863  1.00 31.71           O  
ATOM   1780  N   SER H 229      22.205   4.799  26.779  1.00 36.10           N  
ATOM   1781  CA  SER H 229      23.329   5.003  25.910  1.00 36.34           C  
ATOM   1782  CB  SER H 229      24.494   4.027  26.160  1.00 42.44           C  
ATOM   1783  OG  SER H 229      25.032   4.212  27.460  1.00 60.26           O  
ATOM   1784  C   SER H 229      22.891   4.778  24.502  1.00 35.79           C  
ATOM   1785  O   SER H 229      22.317   3.741  24.175  1.00 40.94           O  
ATOM   1786  N   VAL H 230      23.154   5.761  23.620  1.00 31.56           N  
ATOM   1787  CA  VAL H 230      22.785   5.566  22.251  1.00 32.74           C  
ATOM   1788  CB  VAL H 230      21.852   6.627  21.720  1.00 31.36           C  
ATOM   1789  CG1 VAL H 230      22.636   7.898  21.370  1.00 37.71           C  
ATOM   1790  CG2 VAL H 230      21.048   6.038  20.553  1.00 38.82           C  
ATOM   1791  C   VAL H 230      24.051   5.547  21.449  1.00 33.81           C  
ATOM   1792  O   VAL H 230      24.921   6.406  21.603  1.00 32.82           O  
ATOM   1793  N   THR H 231      24.205   4.524  20.586  1.00 35.95           N  
ATOM   1794  CA  THR H 231      25.386   4.431  19.776  1.00 36.35           C  
ATOM   1795  CB  THR H 231      26.148   3.154  19.988  1.00 34.48           C  
ATOM   1796  OG1 THR H 231      26.532   3.040  21.349  1.00 34.65           O  
ATOM   1797  CG2 THR H 231      27.394   3.159  19.088  1.00 34.18           C  
ATOM   1798  C   THR H 231      24.945   4.464  18.349  1.00 37.77           C  
ATOM   1799  O   THR H 231      24.087   3.686  17.938  1.00 36.71           O  
ATOM   1800  N   VAL H 232      25.519   5.379  17.544  1.00 35.23           N  
ATOM   1801  CA  VAL H 232      25.085   5.430  16.180  1.00 35.70           C  
ATOM   1802  CB  VAL H 232      24.710   6.807  15.724  1.00 41.56           C  
ATOM   1803  CG1 VAL H 232      24.271   6.720  14.254  1.00 41.88           C  
ATOM   1804  CG2 VAL H 232      23.634   7.368  16.668  1.00 41.81           C  
ATOM   1805  C   VAL H 232      26.207   4.966  15.312  1.00 37.49           C  
ATOM   1806  O   VAL H 232      27.278   5.570  15.289  1.00 44.90           O  
ATOM   1807  N   SER H 233      25.980   3.866  14.567  0.90 44.05           N  
ATOM   1808  CA  SER H 233      27.011   3.360  13.708  0.90 46.08           C  
ATOM   1809  CB  SER H 233      27.992   2.408  14.413  0.90 54.84           C  
ATOM   1810  OG  SER H 233      27.320   1.226  14.820  0.90 54.86           O  
ATOM   1811  C   SER H 233      26.367   2.573  12.610  0.90 47.66           C  
ATOM   1812  O   SER H 233      25.227   2.127  12.726  0.90 55.54           O  
ATOM   1813  N   SER H 234      27.107   2.377  11.501  1.00 54.73           N  
ATOM   1814  CA  SER H 234      26.585   1.647  10.382  1.00 56.01           C  
ATOM   1815  CB  SER H 234      27.403   1.850   9.094  1.00 55.98           C  
ATOM   1816  OG  SER H 234      26.838   1.105   8.026  1.00 53.95           O  
ATOM   1817  C   SER H 234      26.600   0.162  10.708  1.00 55.84           C  
ATOM   1818  O   SER H 234      27.642  -0.493  10.439  1.00 56.84           O  
ATOM   1819  OXT SER H 234      25.563  -0.339  11.219  1.00  0.00           O1-
TER    1820      SER H 234 
CONECT  155  703
CONECT  703  155
CONECT 1018 1610
CONECT 1610 1018
END
