# Supplementary material for: Fully automated antibody structure prediction using BIOVIA tools: Validation study
Source: PLoS One. 2017 May 18;12(5):e0177923. doi: 10.1371/journal.pone.0177923 (PMC5436848; doi:10.1371/journal.pone.0177923)
Supplement: S3 Dataset — Predicted structures using the Top5 framework method, Chothia CDR definition with canonical filtering, using up to 5 CDR templates rather than the default 3, and generating 10 CDR models. (ZIP) [file pone.0177923.s005.zip › 4PS4_LH_FV_FinalModel.pdb]

REMARK   Accelrys Discovery Studio PDB file
REMARK   Created:  2015-11-30T22:56:01Z
SSBOND   1 CYS L   23    CYS L   88                                     
SSBOND   2 CYS H  128    CYS H  203                                     
ATOM      1  N   GLU L   1      28.210  34.234  25.968  1.00 56.07           N1+
ATOM      2  CA  GLU L   1      27.411  33.261  26.747  1.00 54.61           C  
ATOM      3  CB  GLU L   1      27.326  31.917  26.008  1.00 55.56           C  
ATOM      4  CG  GLU L   1      26.528  30.855  26.764  1.00 65.13           C  
ATOM      5  CD  GLU L   1      26.573  29.576  25.944  1.00109.54           C  
ATOM      6  OE1 GLU L   1      27.487  29.450  25.085  1.00 78.62           O  
ATOM      7  OE2 GLU L   1      25.692  28.705  26.171  1.00 98.62           O1-
ATOM      8  C   GLU L   1      28.042  32.997  28.075  1.00 51.93           C  
ATOM      9  O   GLU L   1      29.256  33.122  28.221  1.00 54.11           O  
ATOM     10  N   ILE L   2      27.233  32.614  29.083  1.00 46.01           N  
ATOM     11  CA  ILE L   2      27.791  32.365  30.382  1.00 43.47           C  
ATOM     12  CB  ILE L   2      26.789  32.170  31.496  1.00 44.76           C  
ATOM     13  CG1 ILE L   2      25.858  33.380  31.678  1.00 41.47           C  
ATOM     14  CG2 ILE L   2      27.588  31.822  32.763  1.00 41.56           C  
ATOM     15  CD1 ILE L   2      24.760  33.470  30.621  1.00 46.88           C  
ATOM     16  C   ILE L   2      28.522  31.068  30.304  1.00 45.49           C  
ATOM     17  O   ILE L   2      28.007  30.073  29.798  1.00 48.19           O  
ATOM     18  N   VAL L   3      29.770  31.052  30.794  1.00 39.95           N  
ATOM     19  CA  VAL L   3      30.515  29.832  30.763  1.00 38.52           C  
ATOM     20  CB  VAL L   3      31.818  29.953  30.028  1.00 42.52           C  
ATOM     21  CG1 VAL L   3      32.563  28.612  30.127  1.00 41.41           C  
ATOM     22  CG2 VAL L   3      31.531  30.406  28.587  1.00 38.18           C  
ATOM     23  C   VAL L   3      30.862  29.503  32.176  1.00 41.03           C  
ATOM     24  O   VAL L   3      31.212  30.385  32.959  1.00 38.57           O  
ATOM     25  N   LEU L   4      30.760  28.213  32.543  1.00 38.49           N  
ATOM     26  CA  LEU L   4      31.104  27.839  33.883  1.00 36.73           C  
ATOM     27  CB  LEU L   4      30.074  26.895  34.517  1.00 36.54           C  
ATOM     28  CG  LEU L   4      28.679  27.541  34.609  1.00 37.09           C  
ATOM     29  CD1 LEU L   4      27.655  26.592  35.245  1.00 40.59           C  
ATOM     30  CD2 LEU L   4      28.744  28.905  35.312  1.00 48.74           C  
ATOM     31  C   LEU L   4      32.417  27.125  33.823  1.00 38.71           C  
ATOM     32  O   LEU L   4      32.550  26.106  33.148  1.00 40.59           O  
ATOM     33  N   THR L   5      33.432  27.654  34.537  1.00 36.27           N  
ATOM     34  CA  THR L   5      34.729  27.043  34.502  1.00 36.65           C  
ATOM     35  CB  THR L   5      35.826  27.999  34.134  1.00 40.08           C  
ATOM     36  OG1 THR L   5      35.576  28.573  32.858  1.00 45.33           O  
ATOM     37  CG2 THR L   5      37.161  27.234  34.119  1.00 46.10           C  
ATOM     38  C   THR L   5      35.044  26.535  35.873  1.00 36.25           C  
ATOM     39  O   THR L   5      35.065  27.294  36.840  1.00 39.88           O  
ATOM     40  N   GLN L   6      35.310  25.219  35.992  1.00 35.21           N  
ATOM     41  CA  GLN L   6      35.644  24.698  37.285  1.00 33.45           C  
ATOM     42  CB  GLN L   6      34.914  23.404  37.689  1.00 33.99           C  
ATOM     43  CG  GLN L   6      33.437  23.634  38.012  1.00 29.31           C  
ATOM     44  CD  GLN L   6      32.897  22.431  38.779  1.00 39.82           C  
ATOM     45  OE1 GLN L   6      32.609  21.386  38.199  1.00 34.42           O  
ATOM     46  NE2 GLN L   6      32.752  22.579  40.124  1.00 31.03           N  
ATOM     47  C   GLN L   6      37.110  24.421  37.336  1.00 36.35           C  
ATOM     48  O   GLN L   6      37.731  24.075  36.332  1.00 37.67           O  
ATOM     49  N   SER L   7      37.704  24.607  38.531  1.00 37.53           N  
ATOM     50  CA  SER L   7      39.105  24.369  38.725  0.79 39.38           C  
ATOM     51  CB  SER L   7      39.939  25.662  38.676  0.79 40.53           C  
ATOM     52  OG  SER L   7      41.315  25.376  38.877  0.79 55.83           O  
ATOM     53  C   SER L   7      39.255  23.795  40.097  1.00 37.80           C  
ATOM     54  O   SER L   7      38.493  24.141  40.999  1.00 40.01           O  
ATOM     55  N   PRO L   8      40.200  22.916  40.302  1.00 38.05           N  
ATOM     56  CA  PRO L   8      41.087  22.427  39.282  1.00 38.88           C  
ATOM     57  CD  PRO L   8      40.692  22.642  41.640  1.00 39.34           C  
ATOM     58  CB  PRO L   8      42.311  21.886  40.021  1.00 38.15           C  
ATOM     59  CG  PRO L   8      41.797  21.593  41.440  1.00 39.17           C  
ATOM     60  C   PRO L   8      40.370  21.362  38.518  1.00 39.12           C  
ATOM     61  O   PRO L   8      39.304  20.932  38.957  1.00 40.21           O  
ATOM     62  N   ALA L   9      40.918  20.940  37.361  1.00 34.88           N  
ATOM     63  CA  ALA L   9      40.306  19.892  36.599  1.00 34.56           C  
ATOM     64  CB  ALA L   9      41.041  19.601  35.279  1.00 37.80           C  
ATOM     65  C   ALA L   9      40.345  18.638  37.418  1.00 35.08           C  
ATOM     66  O   ALA L   9      39.379  17.879  37.456  1.00 35.11           O  
ATOM     67  N   THR L  10      41.484  18.388  38.091  1.00 32.88           N  
ATOM     68  CA  THR L  10      41.635  17.201  38.881  0.95 31.84           C  
ATOM     69  CB  THR L  10      42.575  16.216  38.254  0.83 35.24           C  
ATOM     70  OG1 THR L  10      42.101  15.847  36.967  1.00 57.93           O  
ATOM     71  CG2 THR L  10      42.683  14.976  39.154  1.00 48.19           C  
ATOM     72  C   THR L  10      42.247  17.605  40.186  1.00 34.85           C  
ATOM     73  O   THR L  10      43.066  18.520  40.242  1.00 36.22           O  
ATOM     74  N   LEU L  11      41.856  16.924  41.280  1.00 29.86           N  
ATOM     75  CA  LEU L  11      42.377  17.278  42.566  1.00 32.69           C  
ATOM     76  CB  LEU L  11      41.333  18.083  43.363  1.00 34.62           C  
ATOM     77  CG  LEU L  11      41.782  18.644  44.720  1.00 39.71           C  
ATOM     78  CD1 LEU L  11      42.956  19.627  44.582  1.00 49.77           C  
ATOM     79  CD2 LEU L  11      40.584  19.272  45.451  1.00 40.26           C  
ATOM     80  C   LEU L  11      42.683  15.992  43.271  1.00 33.59           C  
ATOM     81  O   LEU L  11      41.887  15.054  43.231  1.00 34.11           O  
ATOM     82  N   SER L  12      43.856  15.897  43.929  1.00 30.98           N  
ATOM     83  CA  SER L  12      44.177  14.653  44.567  1.00 29.99           C  
ATOM     84  CB  SER L  12      45.452  14.030  43.974  1.00 31.42           C  
ATOM     85  OG  SER L  12      45.548  12.663  44.336  1.00 46.17           O  
ATOM     86  C   SER L  12      44.394  14.924  46.030  1.00 31.46           C  
ATOM     87  O   SER L  12      45.300  15.671  46.402  1.00 36.57           O  
ATOM     88  N   LEU L  13      43.552  14.322  46.902  1.00 30.61           N  
ATOM     89  CA  LEU L  13      43.674  14.531  48.321  1.00 29.78           C  
ATOM     90  CB  LEU L  13      42.555  15.368  48.969  1.00 31.19           C  
ATOM     91  CG  LEU L  13      42.385  16.794  48.428  1.00 44.18           C  
ATOM     92  CD1 LEU L  13      43.631  17.660  48.659  1.00 34.50           C  
ATOM     93  CD2 LEU L  13      41.927  16.755  46.972  1.00 36.19           C  
ATOM     94  C   LEU L  13      43.535  13.207  48.998  1.00 33.03           C  
ATOM     95  O   LEU L  13      43.040  12.242  48.418  1.00 30.50           O  
ATOM     96  N   SER L  14      43.997  13.139  50.261  1.00 34.94           N  
ATOM     97  CA  SER L  14      43.842  11.956  51.053  1.00 34.85           C  
ATOM     98  CB  SER L  14      44.960  11.744  52.087  1.00 38.23           C  
ATOM     99  OG  SER L  14      44.980  12.809  53.024  1.00 47.36           O  
ATOM    100  C   SER L  14      42.541  12.065  51.791  1.00 34.39           C  
ATOM    101  O   SER L  14      41.888  13.107  51.821  1.00 37.68           O  
ATOM    102  N   PRO L  15      42.178  10.974  52.399  1.00 35.67           N  
ATOM    103  CA  PRO L  15      40.918  10.868  53.092  1.00 35.51           C  
ATOM    104  CD  PRO L  15      42.604   9.694  51.850  1.00 50.80           C  
ATOM    105  CB  PRO L  15      40.718   9.373  53.340  1.00 34.26           C  
ATOM    106  CG  PRO L  15      41.479   8.703  52.183  1.00 38.98           C  
ATOM    107  C   PRO L  15      40.674  11.714  54.320  1.00 39.28           C  
ATOM    108  O   PRO L  15      39.579  11.694  54.841  1.00 39.29           O  
ATOM    109  N   GLY L  16      41.632  12.345  54.973  1.00 37.85           N  
ATOM    110  CA  GLY L  16      41.211  13.178  56.071  1.00 34.91           C  
ATOM    111  C   GLY L  16      40.837  14.548  55.619  1.00 37.81           C  
ATOM    112  O   GLY L  16      40.042  15.243  56.249  1.00 40.78           O  
ATOM    113  N   GLU L  17      41.487  14.967  54.523  1.00 35.68           N  
ATOM    114  CA  GLU L  17      41.575  16.330  54.092  1.00 35.58           C  
ATOM    115  CB  GLU L  17      42.557  16.520  52.929  1.00 36.69           C  
ATOM    116  CG  GLU L  17      43.983  16.135  53.312  1.00 37.14           C  
ATOM    117  CD  GLU L  17      44.884  16.438  52.128  1.00 61.76           C  
ATOM    118  OE1 GLU L  17      44.459  17.236  51.253  1.00 53.91           O  
ATOM    119  OE2 GLU L  17      46.012  15.878  52.087  1.00 54.29           O1-
ATOM    120  C   GLU L  17      40.288  16.940  53.677  1.00 37.15           C  
ATOM    121  O   GLU L  17      39.304  16.270  53.372  1.00 34.28           O  
ATOM    122  N   ARG L  18      40.274  18.288  53.719  1.00 35.68           N  
ATOM    123  CA  ARG L  18      39.118  18.973  53.246  0.92 35.61           C  
ATOM    124  CB  ARG L  18      38.744  20.262  53.994  0.92 39.15           C  
ATOM    125  CG  ARG L  18      39.722  21.419  53.824  0.92 43.40           C  
ATOM    126  CD  ARG L  18      39.291  22.652  54.620  0.92 51.82           C  
ATOM    127  NE  ARG L  18      37.835  22.857  54.368  0.90 67.82           N  
ATOM    128  CZ  ARG L  18      37.063  23.450  55.324  0.90 58.49           C  
ATOM    129  NH1 ARG L  18      37.645  23.891  56.474  0.90 71.51           N1+
ATOM    130  NH2 ARG L  18      35.718  23.597  55.144  0.90 66.73           N  
ATOM    131  C   ARG L  18      39.421  19.344  51.833  1.00 37.20           C  
ATOM    132  O   ARG L  18      40.579  19.552  51.472  1.00 37.10           O  
ATOM    133  N   ALA L  19      38.383  19.411  50.983  1.00 35.13           N  
ATOM    134  CA  ALA L  19      38.636  19.745  49.617  1.00 33.89           C  
ATOM    135  CB  ALA L  19      38.252  18.634  48.625  1.00 36.26           C  
ATOM    136  C   ALA L  19      37.805  20.935  49.275  1.00 34.60           C  
ATOM    137  O   ALA L  19      36.689  21.088  49.769  1.00 34.24           O  
ATOM    138  N   THR L  20      38.368  21.829  48.441  1.00 34.12           N  
ATOM    139  CA  THR L  20      37.649  22.980  47.992  0.90 34.30           C  
ATOM    140  CB  THR L  20      38.244  24.283  48.444  0.90 37.90           C  
ATOM    141  OG1 THR L  20      39.617  24.341  48.092  0.90 42.81           O  
ATOM    142  CG2 THR L  20      38.077  24.424  49.962  0.90 37.31           C  
ATOM    143  C   THR L  20      37.665  22.944  46.505  1.00 35.94           C  
ATOM    144  O   THR L  20      38.716  22.810  45.879  1.00 37.38           O  
ATOM    145  N   LEU L  21      36.473  23.060  45.901  1.00 33.33           N  
ATOM    146  CA  LEU L  21      36.369  22.971  44.484  1.00 33.86           C  
ATOM    147  CB  LEU L  21      35.443  21.805  44.141  1.00 34.46           C  
ATOM    148  CG  LEU L  21      35.638  21.342  42.716  1.00 36.43           C  
ATOM    149  CD1 LEU L  21      35.268  22.464  41.754  1.00 39.17           C  
ATOM    150  CD2 LEU L  21      37.069  20.818  42.527  1.00 41.36           C  
ATOM    151  C   LEU L  21      35.763  24.272  44.047  1.00 34.30           C  
ATOM    152  O   LEU L  21      34.854  24.777  44.702  1.00 34.48           O  
ATOM    153  N   SER L  22      36.242  24.863  42.932  1.00 34.48           N  
ATOM    154  CA  SER L  22      35.745  26.165  42.575  0.70 35.32           C  
ATOM    155  CB  SER L  22      36.858  27.214  42.414  0.70 39.51           C  
ATOM    156  OG  SER L  22      37.694  26.871  41.320  0.75 48.99           O  
ATOM    157  C   SER L  22      35.011  26.113  41.272  1.00 34.39           C  
ATOM    158  O   SER L  22      35.319  25.307  40.396  1.00 37.03           O  
ATOM    159  N   CYS L  23      33.977  26.975  41.136  1.00 33.52           N  
ATOM    160  CA  CYS L  23      33.258  27.083  39.897  1.00 35.96           C  
ATOM    161  CB  CYS L  23      31.841  26.435  39.894  1.00 35.42           C  
ATOM    162  SG  CYS L  23      31.414  25.880  38.203  1.00 39.89           S  
ATOM    163  C   CYS L  23      33.128  28.556  39.647  1.00 36.67           C  
ATOM    164  O   CYS L  23      32.736  29.314  40.535  1.00 38.85           O  
ATOM    165  N   ARG L  24      33.471  28.999  38.423  1.00 35.17           N  
ATOM    166  CA  ARG L  24      33.483  30.400  38.108  0.91 35.48           C  
ATOM    167  CB  ARG L  24      34.919  30.848  37.770  0.91 38.45           C  
ATOM    168  CG  ARG L  24      35.074  32.194  37.069  0.91 47.02           C  
ATOM    169  CD  ARG L  24      34.561  33.411  37.838  0.91 59.62           C  
ATOM    170  NE  ARG L  24      35.480  33.698  38.976  0.89 91.05           N  
ATOM    171  CZ  ARG L  24      36.659  34.348  38.758  0.89 78.74           C  
ATOM    172  NH1 ARG L  24      37.133  34.490  37.487  0.89 94.94           N1+
ATOM    173  NH2 ARG L  24      37.362  34.861  39.812  0.89 88.06           N  
ATOM    174  C   ARG L  24      32.602  30.619  36.920  1.00 37.43           C  
ATOM    175  O   ARG L  24      32.663  29.878  35.942  1.00 41.14           O  
ATOM    176  N   ALA L  25      31.756  31.666  36.991  1.00 36.34           N  
ATOM    177  CA  ALA L  25      30.841  32.001  35.936  1.00 36.11           C  
ATOM    178  CB  ALA L  25      29.432  32.351  36.445  1.00 35.18           C  
ATOM    179  C   ALA L  25      31.383  33.216  35.241  1.00 39.09           C  
ATOM    180  O   ALA L  25      31.986  34.088  35.864  1.00 41.05           O  
ATOM    181  N   SER L  26      31.160  33.290  33.912  1.00 46.54           N  
ATOM    182  CA  SER L  26      31.637  34.358  33.078  1.00 48.01           C  
ATOM    183  CB  SER L  26      31.386  34.098  31.586  1.00 47.23           C  
ATOM    184  OG  SER L  26      32.118  32.954  31.178  1.00 46.74           O  
ATOM    185  C   SER L  26      30.947  35.638  33.438  1.00 51.18           C  
ATOM    186  O   SER L  26      31.529  36.714  33.302  1.00 53.17           O  
ATOM    187  N   LYS L  27      29.673  35.541  33.874  1.00 49.49           N  
ATOM    188  CA  LYS L  27      28.903  36.684  34.287  1.00 50.76           C  
ATOM    189  CB  LYS L  27      27.729  37.055  33.369  1.00 51.50           C  
ATOM    190  CG  LYS L  27      28.115  37.766  32.074  1.00 62.93           C  
ATOM    191  CD  LYS L  27      26.918  37.956  31.144  0.80 76.33           C  
ATOM    192  CE  LYS L  27      27.194  38.898  29.972  0.80 85.21           C  
ATOM    193  NZ  LYS L  27      26.003  38.954  29.096  1.00 60.95           N1+
ATOM    194  C   LYS L  27      28.269  36.333  35.596  1.00 49.74           C  
ATOM    195  O   LYS L  27      28.354  35.193  36.047  1.00 48.14           O  
ATOM    196  N   SER L  28      27.619  37.323  36.249  1.00 47.94           N  
ATOM    197  CA  SER L  28      27.033  37.102  37.543  1.00 46.51           C  
ATOM    198  CB  SER L  28      26.745  38.403  38.310  1.00 48.00           C  
ATOM    199  OG  SER L  28      26.158  38.104  39.567  1.00 55.12           O  
ATOM    200  C   SER L  28      25.734  36.367  37.413  1.00 45.78           C  
ATOM    201  O   SER L  28      24.782  36.838  36.791  1.00 46.75           O  
ATOM    202  N   ILE L  29      25.729  35.128  37.933  1.00 44.25           N  
ATOM    203  CA  ILE L  29      24.612  34.238  38.068  1.00 41.94           C  
ATOM    204  CB  ILE L  29      24.897  32.780  37.843  1.00 39.46           C  
ATOM    205  CG1 ILE L  29      25.911  32.242  38.837  1.00 41.32           C  
ATOM    206  CG2 ILE L  29      25.309  32.612  36.369  1.00 40.05           C  
ATOM    207  CD1 ILE L  29      26.079  30.728  38.743  1.00 40.64           C  
ATOM    208  C   ILE L  29      23.808  34.491  39.302  1.00 41.68           C  
ATOM    209  O   ILE L  29      22.778  33.849  39.498  1.00 40.87           O  
ATOM    210  N   SER L  30      24.362  35.252  40.268  1.00 42.75           N  
ATOM    211  CA  SER L  30      23.664  35.524  41.494  1.00 43.27           C  
ATOM    212  CB  SER L  30      22.139  35.743  41.360  1.00 43.17           C  
ATOM    213  OG  SER L  30      21.575  36.147  42.601  1.00 40.08           O  
ATOM    214  C   SER L  30      23.936  34.323  42.347  1.00 42.91           C  
ATOM    215  O   SER L  30      24.956  33.659  42.186  1.00 44.17           O  
ATOM    216  N   LYS L  31      23.040  34.043  43.301  1.00 41.62           N  
ATOM    217  CA  LYS L  31      23.094  32.953  44.233  1.00 42.42           C  
ATOM    218  CB  LYS L  31      22.069  33.138  45.363  1.00 42.04           C  
ATOM    219  CG  LYS L  31      22.060  32.020  46.406  1.00 43.79           C  
ATOM    220  CD  LYS L  31      21.333  32.389  47.708  1.00 58.26           C  
ATOM    221  CE  LYS L  31      19.928  32.963  47.504  1.00 68.89           C  
ATOM    222  NZ  LYS L  31      20.010  34.366  47.041  1.00 64.50           N1+
ATOM    223  C   LYS L  31      22.803  31.634  43.568  1.00 40.61           C  
ATOM    224  O   LYS L  31      23.025  30.586  44.172  1.00 42.02           O  
ATOM    225  N   TYR L  32      22.269  31.631  42.329  1.00 39.48           N  
ATOM    226  CA  TYR L  32      21.700  30.412  41.816  1.00 37.30           C  
ATOM    227  CB  TYR L  32      20.538  30.694  40.859  1.00 37.81           C  
ATOM    228  CG  TYR L  32      19.521  31.460  41.630  1.00 44.85           C  
ATOM    229  CD1 TYR L  32      18.567  30.803  42.367  1.00 48.29           C  
ATOM    230  CD2 TYR L  32      19.535  32.836  41.629  1.00 49.59           C  
ATOM    231  CE1 TYR L  32      17.628  31.511  43.073  1.00 54.73           C  
ATOM    232  CE2 TYR L  32      18.594  33.550  42.334  1.00 40.13           C  
ATOM    233  CZ  TYR L  32      17.639  32.884  43.060  1.00 59.48           C  
ATOM    234  OH  TYR L  32      16.667  33.601  43.787  1.00 50.75           O  
ATOM    235  C   TYR L  32      22.655  29.525  41.080  1.00 34.55           C  
ATOM    236  O   TYR L  32      22.829  29.602  39.865  1.00 36.22           O  
ATOM    237  N   LEU L  33      23.236  28.578  41.830  1.00 35.83           N  
ATOM    238  CA  LEU L  33      24.150  27.610  41.295  1.00 31.27           C  
ATOM    239  CB  LEU L  33      25.617  27.944  41.597  1.00 32.78           C  
ATOM    240  CG  LEU L  33      26.599  26.948  40.963  1.00 35.18           C  
ATOM    241  CD1 LEU L  33      26.645  27.141  39.440  1.00 54.68           C  
ATOM    242  CD2 LEU L  33      27.984  26.998  41.629  1.00 61.12           C  
ATOM    243  C   LEU L  33      23.859  26.296  41.966  1.00 33.35           C  
ATOM    244  O   LEU L  33      23.559  26.264  43.157  1.00 33.28           O  
ATOM    245  N   ALA L  34      23.941  25.176  41.213  1.00 31.46           N  
ATOM    246  CA  ALA L  34      23.682  23.880  41.781  1.00 29.71           C  
ATOM    247  CB  ALA L  34      22.502  23.156  41.110  1.00 25.92           C  
ATOM    248  C   ALA L  34      24.905  23.022  41.596  1.00 32.72           C  
ATOM    249  O   ALA L  34      25.700  23.241  40.685  1.00 33.96           O  
ATOM    250  N   TRP L  35      25.100  22.035  42.497  1.00 31.15           N  
ATOM    251  CA  TRP L  35      26.212  21.124  42.436  1.00 30.59           C  
ATOM    252  CB  TRP L  35      27.248  21.406  43.533  1.00 30.46           C  
ATOM    253  CG  TRP L  35      28.438  22.056  42.910  1.00 30.84           C  
ATOM    254  CD2 TRP L  35      29.297  23.079  43.416  1.00 35.86           C  
ATOM    255  CD1 TRP L  35      28.825  21.858  41.635  1.00 28.22           C  
ATOM    256  NE1 TRP L  35      29.928  22.594  41.342  1.00 29.05           N  
ATOM    257  CE2 TRP L  35      30.213  23.391  42.409  1.00 36.22           C  
ATOM    258  CE3 TRP L  35      29.309  23.725  44.605  1.00 31.37           C  
ATOM    259  CZ2 TRP L  35      31.157  24.354  42.560  1.00 37.32           C  
ATOM    260  CZ3 TRP L  35      30.280  24.685  44.749  1.00 33.70           C  
ATOM    261  CH2 TRP L  35      31.184  25.004  43.763  1.00 31.18           C  
ATOM    262  C   TRP L  35      25.781  19.694  42.453  1.00 32.85           C  
ATOM    263  O   TRP L  35      24.902  19.300  43.219  1.00 31.55           O  
ATOM    264  N   TYR L  36      26.408  18.872  41.583  1.00 31.15           N  
ATOM    265  CA  TYR L  36      26.058  17.481  41.534  1.00 29.43           C  
ATOM    266  CB  TYR L  36      25.399  17.008  40.219  1.00 25.98           C  
ATOM    267  CG  TYR L  36      24.188  17.817  39.890  1.00 32.78           C  
ATOM    268  CD1 TYR L  36      23.454  18.455  40.859  1.00 30.66           C  
ATOM    269  CD2 TYR L  36      23.810  17.984  38.579  1.00 32.84           C  
ATOM    270  CE1 TYR L  36      22.344  19.202  40.538  1.00 28.99           C  
ATOM    271  CE2 TYR L  36      22.702  18.728  38.254  1.00 35.98           C  
ATOM    272  CZ  TYR L  36      21.957  19.339  39.232  1.00 30.79           C  
ATOM    273  OH  TYR L  36      20.818  20.103  38.901  1.00 32.57           O  
ATOM    274  C   TYR L  36      27.322  16.680  41.639  1.00 29.34           C  
ATOM    275  O   TYR L  36      28.413  17.161  41.331  1.00 29.73           O  
ATOM    276  N   GLN L  37      27.197  15.430  42.141  1.00 29.14           N  
ATOM    277  CA  GLN L  37      28.311  14.521  42.157  1.00 28.56           C  
ATOM    278  CB  GLN L  37      28.661  13.854  43.492  1.00 26.76           C  
ATOM    279  CG  GLN L  37      29.571  14.647  44.410  1.00 27.82           C  
ATOM    280  CD  GLN L  37      29.998  13.680  45.503  1.00 33.17           C  
ATOM    281  OE1 GLN L  37      29.390  12.627  45.687  1.00 32.65           O  
ATOM    282  NE2 GLN L  37      31.071  14.048  46.251  1.00 30.13           N  
ATOM    283  C   GLN L  37      27.992  13.355  41.284  1.00 31.97           C  
ATOM    284  O   GLN L  37      26.861  12.874  41.251  1.00 32.55           O  
ATOM    285  N   GLN L  38      29.009  12.857  40.555  1.00 29.18           N  
ATOM    286  CA  GLN L  38      28.804  11.703  39.724  1.00 27.80           C  
ATOM    287  CB  GLN L  38      28.933  11.912  38.206  1.00 25.10           C  
ATOM    288  CG  GLN L  38      27.678  12.343  37.460  1.00 29.18           C  
ATOM    289  CD  GLN L  38      28.031  12.287  35.977  1.00 29.26           C  
ATOM    290  OE1 GLN L  38      28.900  13.019  35.506  1.00 36.27           O  
ATOM    291  NE2 GLN L  38      27.362  11.378  35.219  1.00 33.14           N  
ATOM    292  C   GLN L  38      29.851  10.676  39.986  1.00 30.22           C  
ATOM    293  O   GLN L  38      31.039  10.973  40.074  1.00 32.35           O  
ATOM    294  N   LYS L  39      29.396   9.414  40.078  1.00 33.01           N  
ATOM    295  CA  LYS L  39      30.225   8.251  40.192  1.00 35.98           C  
ATOM    296  CB  LYS L  39      29.521   7.109  40.939  1.00 36.11           C  
ATOM    297  CG  LYS L  39      28.925   7.521  42.287  1.00 37.19           C  
ATOM    298  CD  LYS L  39      29.939   7.821  43.383  1.00 46.35           C  
ATOM    299  CE  LYS L  39      30.156   6.619  44.298  1.00 51.56           C  
ATOM    300  NZ  LYS L  39      31.138   6.957  45.338  1.00 58.18           N1+
ATOM    301  C   LYS L  39      30.350   7.768  38.770  1.00 39.44           C  
ATOM    302  O   LYS L  39      29.516   8.106  37.930  1.00 37.08           O  
ATOM    303  N   PRO L  40      31.327   6.966  38.450  1.00 46.14           N  
ATOM    304  CA  PRO L  40      31.512   6.595  37.078  1.00 44.52           C  
ATOM    305  CD  PRO L  40      32.565   6.887  39.207  1.00 45.84           C  
ATOM    306  CB  PRO L  40      32.790   5.764  37.048  1.00 52.28           C  
ATOM    307  CG  PRO L  40      33.614   6.378  38.198  1.00 47.96           C  
ATOM    308  C   PRO L  40      30.354   6.053  36.303  1.00 42.30           C  
ATOM    309  O   PRO L  40      29.962   6.693  35.335  1.00 46.73           O  
ATOM    310  N   GLY L  41      29.775   4.910  36.678  1.00 44.55           N  
ATOM    311  CA  GLY L  41      28.691   4.336  35.928  1.00 44.74           C  
ATOM    312  C   GLY L  41      27.422   5.109  36.098  1.00 46.42           C  
ATOM    313  O   GLY L  41      26.594   5.140  35.193  1.00 47.37           O  
ATOM    314  N   GLN L  42      27.230   5.726  37.281  1.00 39.20           N  
ATOM    315  CA  GLN L  42      25.954   6.257  37.679  1.00 36.15           C  
ATOM    316  CB  GLN L  42      25.772   6.137  39.189  1.00 37.21           C  
ATOM    317  CG  GLN L  42      25.851   4.664  39.578  1.00 44.13           C  
ATOM    318  CD  GLN L  42      26.162   4.577  41.055  1.00 54.48           C  
ATOM    319  OE1 GLN L  42      25.299   4.810  41.896  1.00 63.13           O  
ATOM    320  NE2 GLN L  42      27.435   4.231  41.381  1.00 45.70           N  
ATOM    321  C   GLN L  42      25.665   7.662  37.240  1.00 34.88           C  
ATOM    322  O   GLN L  42      26.507   8.364  36.683  1.00 36.43           O  
ATOM    323  N   ALA L  43      24.391   8.067  37.459  1.00 33.03           N  
ATOM    324  CA  ALA L  43      23.869   9.361  37.121  1.00 33.99           C  
ATOM    325  CB  ALA L  43      22.334   9.405  37.018  1.00 34.64           C  
ATOM    326  C   ALA L  43      24.294  10.330  38.179  1.00 35.76           C  
ATOM    327  O   ALA L  43      24.759   9.945  39.250  1.00 36.02           O  
ATOM    328  N   PRO L  44      24.152  11.594  37.876  1.00 33.79           N  
ATOM    329  CA  PRO L  44      24.530  12.634  38.793  1.00 33.21           C  
ATOM    330  CD  PRO L  44      24.162  12.042  36.493  1.00 32.69           C  
ATOM    331  CB  PRO L  44      24.439  13.933  37.994  1.00 31.38           C  
ATOM    332  CG  PRO L  44      24.673  13.491  36.538  1.00 31.71           C  
ATOM    333  C   PRO L  44      23.610  12.618  39.971  1.00 33.50           C  
ATOM    334  O   PRO L  44      22.487  12.126  39.851  1.00 36.22           O  
ATOM    335  N   ARG L  45      24.093  13.139  41.117  1.00 32.29           N  
ATOM    336  CA  ARG L  45      23.365  13.200  42.353  1.00 32.56           C  
ATOM    337  CB  ARG L  45      24.087  12.350  43.424  1.00 34.11           C  
ATOM    338  CG  ARG L  45      23.455  12.280  44.813  1.00 49.11           C  
ATOM    339  CD  ARG L  45      24.073  11.172  45.679  1.00 80.37           C  
ATOM    340  NE  ARG L  45      25.470  11.565  46.026  1.00100.30           N  
ATOM    341  CZ  ARG L  45      25.742  12.174  47.217  1.00104.95           C  
ATOM    342  NH1 ARG L  45      24.748  12.363  48.130  1.00 79.84           N1+
ATOM    343  NH2 ARG L  45      27.014  12.584  47.503  1.00 69.22           N  
ATOM    344  C   ARG L  45      23.391  14.644  42.789  1.00 31.69           C  
ATOM    345  O   ARG L  45      24.457  15.253  42.844  1.00 32.23           O  
ATOM    346  N   LEU L  46      22.214  15.228  43.112  1.00 30.57           N  
ATOM    347  CA  LEU L  46      22.105  16.618  43.500  1.00 31.65           C  
ATOM    348  CB  LEU L  46      20.637  17.103  43.458  1.00 31.74           C  
ATOM    349  CG  LEU L  46      20.373  18.519  44.011  1.00 35.29           C  
ATOM    350  CD1 LEU L  46      21.075  19.603  43.179  1.00 33.14           C  
ATOM    351  CD2 LEU L  46      18.862  18.771  44.172  1.00 36.72           C  
ATOM    352  C   LEU L  46      22.604  16.805  44.907  1.00 32.86           C  
ATOM    353  O   LEU L  46      22.049  16.233  45.844  1.00 33.49           O  
ATOM    354  N   LEU L  47      23.748  17.510  45.062  1.00 32.45           N  
ATOM    355  CA  LEU L  47      24.312  17.867  46.340  0.93 32.22           C  
ATOM    356  CB  LEU L  47      25.826  18.100  46.237  0.93 33.45           C  
ATOM    357  CG  LEU L  47      26.618  16.848  45.828  0.93 34.61           C  
ATOM    358  CD1 LEU L  47      28.123  17.146  45.742  0.93 44.94           C  
ATOM    359  CD2 LEU L  47      26.288  15.666  46.750  0.93 36.08           C  
ATOM    360  C   LEU L  47      23.733  19.120  46.943  1.00 35.87           C  
ATOM    361  O   LEU L  47      23.270  19.127  48.083  1.00 39.19           O  
ATOM    362  N   ILE L  48      23.758  20.234  46.175  1.00 33.34           N  
ATOM    363  CA  ILE L  48      23.362  21.505  46.708  0.97 31.60           C  
ATOM    364  CB  ILE L  48      24.487  22.301  47.306  0.97 30.89           C  
ATOM    365  CG1 ILE L  48      25.624  22.538  46.313  0.97 33.32           C  
ATOM    366  CG2 ILE L  48      24.940  21.616  48.590  0.97 33.52           C  
ATOM    367  CD1 ILE L  48      26.738  23.349  46.963  0.97 47.97           C  
ATOM    368  C   ILE L  48      22.724  22.320  45.641  1.00 34.90           C  
ATOM    369  O   ILE L  48      23.029  22.174  44.459  1.00 33.70           O  
ATOM    370  N   TYR L  49      21.776  23.182  46.049  1.00 35.41           N  
ATOM    371  CA  TYR L  49      21.169  24.062  45.107  1.00 33.94           C  
ATOM    372  CB  TYR L  49      19.790  23.629  44.592  1.00 35.42           C  
ATOM    373  CG  TYR L  49      18.921  23.162  45.706  1.00 35.45           C  
ATOM    374  CD1 TYR L  49      18.662  23.936  46.808  1.00 41.68           C  
ATOM    375  CD2 TYR L  49      18.312  21.939  45.604  1.00 47.10           C  
ATOM    376  CE1 TYR L  49      17.838  23.479  47.811  1.00 40.97           C  
ATOM    377  CE2 TYR L  49      17.487  21.475  46.599  1.00 37.26           C  
ATOM    378  CZ  TYR L  49      17.250  22.245  47.710  1.00 45.95           C  
ATOM    379  OH  TYR L  49      16.404  21.774  48.736  1.00 47.75           O  
ATOM    380  C   TYR L  49      21.088  25.436  45.681  1.00 35.82           C  
ATOM    381  O   TYR L  49      21.220  25.641  46.886  1.00 33.89           O  
ATOM    382  N   SER L  50      20.938  26.450  44.803  1.00 23.44           N  
ATOM    383  CA  SER L  50      20.840  27.832  45.199  1.00 25.33           C  
ATOM    384  CB  SER L  50      19.581  28.141  46.027  1.00 25.36           C  
ATOM    385  OG  SER L  50      18.416  27.951  45.238  1.00 28.95           O  
ATOM    386  C   SER L  50      22.043  28.280  45.978  1.00 24.49           C  
ATOM    387  O   SER L  50      21.926  29.026  46.949  1.00 26.36           O  
ATOM    388  N   GLY L  51      23.239  27.802  45.597  1.00 23.81           N  
ATOM    389  CA  GLY L  51      24.459  28.312  46.155  1.00 24.14           C  
ATOM    390  C   GLY L  51      24.844  27.549  47.382  1.00 24.54           C  
ATOM    391  O   GLY L  51      25.968  27.051  47.458  1.00 26.66           O  
ATOM    392  N   SER L  52      23.926  27.404  48.367  1.00 24.82           N  
ATOM    393  CA  SER L  52      24.389  26.770  49.571  1.00 26.37           C  
ATOM    394  CB  SER L  52      24.883  27.798  50.600  1.00 26.36           C  
ATOM    395  OG  SER L  52      23.807  28.615  51.037  1.00 30.71           O  
ATOM    396  C   SER L  52      23.329  25.953  50.259  1.00 24.80           C  
ATOM    397  O   SER L  52      23.488  25.599  51.425  1.00 25.03           O  
ATOM    398  N   THR L  53      22.255  25.548  49.566  1.00 37.39           N  
ATOM    399  CA  THR L  53      21.231  24.814  50.257  1.00 35.74           C  
ATOM    400  CB  THR L  53      19.861  25.022  49.689  1.00 40.10           C  
ATOM    401  OG1 THR L  53      19.505  26.395  49.742  1.00 34.19           O  
ATOM    402  CG2 THR L  53      18.866  24.184  50.507  1.00 28.42           C  
ATOM    403  C   THR L  53      21.533  23.365  50.073  1.00 39.41           C  
ATOM    404  O   THR L  53      21.555  22.869  48.948  1.00 40.66           O  
ATOM    405  N   LEU L  54      21.780  22.643  51.184  1.00 38.33           N  
ATOM    406  CA  LEU L  54      22.123  21.254  51.080  0.90 38.62           C  
ATOM    407  CB  LEU L  54      22.884  20.746  52.314  0.80 40.17           C  
ATOM    408  CG  LEU L  54      23.433  19.322  52.164  0.80 44.67           C  
ATOM    409  CD1 LEU L  54      24.393  19.237  50.965  1.00 52.99           C  
ATOM    410  CD2 LEU L  54      24.081  18.843  53.476  1.00 43.51           C  
ATOM    411  C   LEU L  54      20.861  20.469  50.895  1.00 39.32           C  
ATOM    412  O   LEU L  54      19.867  20.691  51.584  1.00 39.65           O  
ATOM    413  N   GLN L  55      20.875  19.513  49.945  1.00 36.48           N  
ATOM    414  CA  GLN L  55      19.704  18.744  49.654  1.00 36.02           C  
ATOM    415  CB  GLN L  55      19.716  18.226  48.204  1.00 34.36           C  
ATOM    416  CG  GLN L  55      18.347  17.826  47.655  1.00 30.99           C  
ATOM    417  CD  GLN L  55      18.370  16.354  47.304  1.00 29.28           C  
ATOM    418  OE1 GLN L  55      19.437  15.755  47.180  1.00 52.12           O  
ATOM    419  NE2 GLN L  55      17.166  15.758  47.095  1.00 68.70           N  
ATOM    420  C   GLN L  55      19.600  17.655  50.677  1.00 38.79           C  
ATOM    421  O   GLN L  55      20.599  17.240  51.262  1.00 36.95           O  
ATOM    422  N   SER L  56      18.369  17.177  50.945  1.00 40.66           N  
ATOM    423  CA  SER L  56      18.190  16.223  52.002  0.88 42.92           C  
ATOM    424  CB  SER L  56      16.709  15.907  52.292  0.88 49.27           C  
ATOM    425  OG  SER L  56      16.032  17.089  52.696  0.85 48.13           O  
ATOM    426  C   SER L  56      18.882  14.947  51.647  1.00 41.46           C  
ATOM    427  O   SER L  56      18.934  14.551  50.484  1.00 43.94           O  
ATOM    428  N   GLY L  57      19.452  14.272  52.666  1.00 41.56           N  
ATOM    429  CA  GLY L  57      20.102  13.010  52.457  1.00 42.53           C  
ATOM    430  C   GLY L  57      21.545  13.225  52.119  1.00 45.57           C  
ATOM    431  O   GLY L  57      22.279  12.260  51.909  1.00 48.94           O  
ATOM    432  N   ILE L  58      21.998  14.493  52.066  1.00 40.63           N  
ATOM    433  CA  ILE L  58      23.370  14.773  51.737  1.00 38.54           C  
ATOM    434  CB  ILE L  58      23.532  16.000  50.881  1.00 39.37           C  
ATOM    435  CG1 ILE L  58      22.745  15.871  49.565  1.00 36.26           C  
ATOM    436  CG2 ILE L  58      25.036  16.222  50.656  1.00 38.91           C  
ATOM    437  CD1 ILE L  58      23.245  14.744  48.668  1.00 44.33           C  
ATOM    438  C   ILE L  58      24.069  15.054  53.035  1.00 39.11           C  
ATOM    439  O   ILE L  58      23.553  15.801  53.865  1.00 40.95           O  
ATOM    440  N   PRO L  59      25.229  14.480  53.247  1.00 38.23           N  
ATOM    441  CA  PRO L  59      25.969  14.633  54.474  1.00 37.06           C  
ATOM    442  CD  PRO L  59      25.788  13.460  52.376  1.00 39.67           C  
ATOM    443  CB  PRO L  59      27.126  13.629  54.390  1.00 37.12           C  
ATOM    444  CG  PRO L  59      27.224  13.274  52.894  1.00 40.43           C  
ATOM    445  C   PRO L  59      26.408  16.053  54.703  1.00 38.80           C  
ATOM    446  O   PRO L  59      26.615  16.791  53.742  1.00 40.71           O  
ATOM    447  N   ALA L  60      26.581  16.424  55.988  1.00 39.48           N  
ATOM    448  CA  ALA L  60      26.916  17.728  56.501  1.00 41.44           C  
ATOM    449  CB  ALA L  60      26.994  17.761  58.038  1.00 46.62           C  
ATOM    450  C   ALA L  60      28.249  18.159  55.980  1.00 39.09           C  
ATOM    451  O   ALA L  60      28.549  19.349  55.907  1.00 40.33           O  
ATOM    452  N   ARG L  61      29.083  17.176  55.625  1.00 38.08           N  
ATOM    453  CA  ARG L  61      30.433  17.310  55.162  1.00 36.81           C  
ATOM    454  CB  ARG L  61      30.854  15.934  54.616  1.00 35.19           C  
ATOM    455  CG  ARG L  61      32.236  15.777  54.006  1.00 38.31           C  
ATOM    456  CD  ARG L  61      32.304  14.536  53.105  1.00 36.03           C  
ATOM    457  NE  ARG L  61      31.748  13.381  53.869  1.00 38.90           N  
ATOM    458  CZ  ARG L  61      31.039  12.406  53.228  1.00 36.97           C  
ATOM    459  NH1 ARG L  61      30.881  12.445  51.872  1.00 33.31           N1+
ATOM    460  NH2 ARG L  61      30.466  11.396  53.944  1.00 31.76           N  
ATOM    461  C   ARG L  61      30.456  18.280  54.013  1.00 35.33           C  
ATOM    462  O   ARG L  61      31.418  19.034  53.856  1.00 38.65           O  
ATOM    463  N   PHE L  62      29.404  18.261  53.170  1.00 31.47           N  
ATOM    464  CA  PHE L  62      29.325  19.092  51.998  1.00 33.40           C  
ATOM    465  CB  PHE L  62      28.434  18.476  50.904  1.00 33.65           C  
ATOM    466  CG  PHE L  62      29.103  17.243  50.396  1.00 38.56           C  
ATOM    467  CD1 PHE L  62      28.984  16.043  51.061  1.00 36.48           C  
ATOM    468  CD2 PHE L  62      29.870  17.280  49.258  1.00 40.10           C  
ATOM    469  CE1 PHE L  62      29.606  14.908  50.594  1.00 43.18           C  
ATOM    470  CE2 PHE L  62      30.491  16.147  48.785  1.00 43.44           C  
ATOM    471  CZ  PHE L  62      30.363  14.955  49.451  1.00 37.16           C  
ATOM    472  C   PHE L  62      28.720  20.429  52.324  1.00 35.20           C  
ATOM    473  O   PHE L  62      27.755  20.525  53.080  1.00 37.62           O  
ATOM    474  N   SER L  63      29.290  21.507  51.737  1.00 35.37           N  
ATOM    475  CA  SER L  63      28.784  22.840  51.925  1.00 36.12           C  
ATOM    476  CB  SER L  63      29.504  23.627  53.035  1.00 38.29           C  
ATOM    477  OG  SER L  63      29.260  23.047  54.306  1.00 45.30           O  
ATOM    478  C   SER L  63      29.062  23.601  50.671  1.00 39.16           C  
ATOM    479  O   SER L  63      30.060  23.351  49.996  1.00 43.82           O  
ATOM    480  N   GLY L  64      28.189  24.572  50.332  1.00 40.32           N  
ATOM    481  CA  GLY L  64      28.425  25.363  49.160  1.00 39.20           C  
ATOM    482  C   GLY L  64      28.325  26.793  49.573  1.00 40.78           C  
ATOM    483  O   GLY L  64      27.648  27.123  50.545  1.00 40.63           O  
ATOM    484  N   SER L  65      29.016  27.690  48.844  1.00 39.56           N  
ATOM    485  CA  SER L  65      28.937  29.079  49.193  1.00 43.04           C  
ATOM    486  CB  SER L  65      29.903  29.490  50.315  1.00 44.87           C  
ATOM    487  OG  SER L  65      31.246  29.324  49.886  1.00 47.10           O  
ATOM    488  C   SER L  65      29.295  29.888  47.989  1.00 42.39           C  
ATOM    489  O   SER L  65      29.662  29.350  46.946  1.00 42.35           O  
ATOM    490  N   GLY L  66      29.185  31.227  48.116  1.00 43.27           N  
ATOM    491  CA  GLY L  66      29.558  32.102  47.040  1.00 40.23           C  
ATOM    492  C   GLY L  66      28.349  32.715  46.408  1.00 41.95           C  
ATOM    493  O   GLY L  66      27.219  32.257  46.566  1.00 41.67           O  
ATOM    494  N   SER L  67      28.592  33.822  45.685  1.00 39.34           N  
ATOM    495  CA  SER L  67      27.559  34.511  44.971  1.00 43.21           C  
ATOM    496  CB  SER L  67      26.842  35.579  45.813  1.00 46.20           C  
ATOM    497  OG  SER L  67      25.826  36.208  45.047  1.00 54.38           O  
ATOM    498  C   SER L  67      28.256  35.226  43.863  1.00 42.93           C  
ATOM    499  O   SER L  67      29.481  35.315  43.837  1.00 47.01           O  
ATOM    500  N   GLY L  68      27.483  35.757  42.902  1.00 41.00           N  
ATOM    501  CA  GLY L  68      28.105  36.472  41.831  1.00 41.64           C  
ATOM    502  C   GLY L  68      28.812  35.501  40.933  1.00 42.67           C  
ATOM    503  O   GLY L  68      28.193  34.613  40.352  1.00 43.83           O  
ATOM    504  N   THR L  69      30.111  35.769  40.691  1.00 41.44           N  
ATOM    505  CA  THR L  69      30.985  35.003  39.840  1.00 42.52           C  
ATOM    506  CB  THR L  69      32.083  35.853  39.279  1.00 44.48           C  
ATOM    507  OG1 THR L  69      32.871  36.391  40.331  1.00 45.39           O  
ATOM    508  CG2 THR L  69      31.452  36.986  38.450  1.00 42.98           C  
ATOM    509  C   THR L  69      31.628  33.785  40.457  1.00 43.29           C  
ATOM    510  O   THR L  69      31.883  32.816  39.743  1.00 46.00           O  
ATOM    511  N   ASP L  70      31.970  33.805  41.767  1.00 39.95           N  
ATOM    512  CA  ASP L  70      32.720  32.691  42.289  1.00 40.10           C  
ATOM    513  CB  ASP L  70      34.035  33.058  43.003  1.00 45.94           C  
ATOM    514  CG  ASP L  70      35.137  33.235  41.968  1.00 63.33           C  
ATOM    515  OD1 ASP L  70      35.528  32.220  41.331  1.00 72.25           O  
ATOM    516  OD2 ASP L  70      35.619  34.387  41.818  1.00 76.20           O1-
ATOM    517  C   ASP L  70      31.926  31.884  43.254  1.00 38.75           C  
ATOM    518  O   ASP L  70      31.267  32.413  44.149  1.00 41.20           O  
ATOM    519  N   PHE L  71      32.002  30.546  43.091  1.00 36.00           N  
ATOM    520  CA  PHE L  71      31.261  29.666  43.940  1.00 34.05           C  
ATOM    521  CB  PHE L  71      30.118  28.931  43.201  1.00 34.51           C  
ATOM    522  CG  PHE L  71      29.252  29.934  42.499  1.00 35.78           C  
ATOM    523  CD1 PHE L  71      28.289  30.671  43.154  1.00 26.98           C  
ATOM    524  CD2 PHE L  71      29.404  30.122  41.142  1.00 37.71           C  
ATOM    525  CE1 PHE L  71      27.512  31.582  42.468  1.00 33.35           C  
ATOM    526  CE2 PHE L  71      28.631  31.029  40.454  1.00 35.94           C  
ATOM    527  CZ  PHE L  71      27.681  31.765  41.117  1.00 31.56           C  
ATOM    528  C   PHE L  71      32.219  28.608  44.398  1.00 36.82           C  
ATOM    529  O   PHE L  71      33.183  28.297  43.698  1.00 35.25           O  
ATOM    530  N   THR L  72      31.997  28.038  45.601  1.00 35.00           N  
ATOM    531  CA  THR L  72      32.899  27.025  46.065  1.00 35.84           C  
ATOM    532  CB  THR L  72      33.862  27.533  47.104  1.00 37.52           C  
ATOM    533  OG1 THR L  72      34.611  28.627  46.590  1.00 46.96           O  
ATOM    534  CG2 THR L  72      34.806  26.384  47.500  1.00 44.16           C  
ATOM    535  C   THR L  72      32.104  25.917  46.684  1.00 36.32           C  
ATOM    536  O   THR L  72      31.082  26.146  47.330  1.00 38.66           O  
ATOM    537  N   LEU L  73      32.544  24.666  46.444  1.00 33.30           N  
ATOM    538  CA  LEU L  73      31.954  23.511  47.049  1.00 33.87           C  
ATOM    539  CB  LEU L  73      31.644  22.413  46.024  1.00 31.17           C  
ATOM    540  CG  LEU L  73      30.985  21.168  46.627  1.00 28.46           C  
ATOM    541  CD1 LEU L  73      29.670  21.545  47.331  1.00 34.88           C  
ATOM    542  CD2 LEU L  73      30.794  20.082  45.556  1.00 35.50           C  
ATOM    543  C   LEU L  73      33.028  22.992  47.951  1.00 35.59           C  
ATOM    544  O   LEU L  73      34.128  22.700  47.486  1.00 38.00           O  
ATOM    545  N   THR L  74      32.741  22.867  49.263  1.00 32.58           N  
ATOM    546  CA  THR L  74      33.767  22.441  50.178  1.00 34.29           C  
ATOM    547  CB  THR L  74      33.963  23.370  51.341  1.00 37.59           C  
ATOM    548  OG1 THR L  74      34.237  24.687  50.897  1.00 29.86           O  
ATOM    549  CG2 THR L  74      35.156  22.853  52.154  1.00 32.67           C  
ATOM    550  C   THR L  74      33.360  21.137  50.786  1.00 34.80           C  
ATOM    551  O   THR L  74      32.176  20.884  50.999  1.00 34.90           O  
ATOM    552  N   ILE L  75      34.357  20.267  51.064  1.00 32.30           N  
ATOM    553  CA  ILE L  75      34.132  18.993  51.690  1.00 33.88           C  
ATOM    554  CB  ILE L  75      34.726  17.863  50.898  1.00 33.50           C  
ATOM    555  CG1 ILE L  75      34.355  17.952  49.408  1.00 31.86           C  
ATOM    556  CG2 ILE L  75      34.273  16.550  51.555  1.00 31.50           C  
ATOM    557  CD1 ILE L  75      32.871  17.835  49.119  1.00 38.37           C  
ATOM    558  C   ILE L  75      34.957  19.043  52.949  1.00 37.33           C  
ATOM    559  O   ILE L  75      36.184  19.093  52.882  1.00 37.61           O  
ATOM    560  N   SER L  76      34.317  19.002  54.133  1.00 39.26           N  
ATOM    561  CA  SER L  76      35.042  19.133  55.373  1.00 40.02           C  
ATOM    562  CB  SER L  76      34.123  19.067  56.602  1.00 40.98           C  
ATOM    563  OG  SER L  76      34.899  19.111  57.789  1.00 40.15           O  
ATOM    564  C   SER L  76      36.054  18.042  55.544  1.00 42.71           C  
ATOM    565  O   SER L  76      37.226  18.319  55.800  1.00 43.47           O  
ATOM    566  N   SER L  77      35.620  16.769  55.450  1.00 39.20           N  
ATOM    567  CA  SER L  77      36.540  15.672  55.593  1.00 39.34           C  
ATOM    568  CB  SER L  77      36.439  14.930  56.938  1.00 31.47           C  
ATOM    569  OG  SER L  77      36.869  15.761  58.003  1.00 33.14           O  
ATOM    570  C   SER L  77      36.167  14.667  54.552  1.00 38.17           C  
ATOM    571  O   SER L  77      35.091  14.077  54.599  1.00 38.29           O  
ATOM    572  N   LEU L  78      37.088  14.402  53.615  1.00 35.99           N  
ATOM    573  CA  LEU L  78      36.820  13.495  52.541  1.00 34.18           C  
ATOM    574  CB  LEU L  78      37.967  13.386  51.519  1.00 33.66           C  
ATOM    575  CG  LEU L  78      38.128  14.627  50.631  1.00 35.56           C  
ATOM    576  CD1 LEU L  78      39.283  14.460  49.636  1.00 35.56           C  
ATOM    577  CD2 LEU L  78      36.810  14.950  49.914  1.00 35.49           C  
ATOM    578  C   LEU L  78      36.596  12.122  53.078  1.00 35.65           C  
ATOM    579  O   LEU L  78      37.177  11.731  54.088  1.00 38.01           O  
ATOM    580  N   GLU L  79      35.717  11.365  52.387  1.00 33.78           N  
ATOM    581  CA  GLU L  79      35.386  10.020  52.759  1.00 34.69           C  
ATOM    582  CB  GLU L  79      33.866   9.857  52.917  1.00 38.97           C  
ATOM    583  CG  GLU L  79      33.497   8.753  53.889  1.00 41.65           C  
ATOM    584  CD  GLU L  79      34.071   9.191  55.225  1.00 41.33           C  
ATOM    585  OE1 GLU L  79      33.605  10.235  55.756  1.00 76.12           O  
ATOM    586  OE2 GLU L  79      34.997   8.498  55.723  1.00 56.96           O1-
ATOM    587  C   GLU L  79      35.835   9.168  51.602  1.00 38.78           C  
ATOM    588  O   GLU L  79      36.076   9.725  50.537  1.00 37.76           O  
ATOM    589  N   PRO L  80      36.000   7.874  51.684  1.00 40.54           N  
ATOM    590  CA  PRO L  80      36.465   7.174  50.513  1.00 40.70           C  
ATOM    591  CD  PRO L  80      36.384   7.201  52.913  1.00 55.14           C  
ATOM    592  CB  PRO L  80      36.721   5.743  50.979  1.00 41.08           C  
ATOM    593  CG  PRO L  80      37.102   5.912  52.464  1.00 58.95           C  
ATOM    594  C   PRO L  80      35.463   7.285  49.414  1.00 38.86           C  
ATOM    595  O   PRO L  80      35.827   7.289  48.240  1.00 40.66           O  
ATOM    596  N   GLU L  81      34.194   7.382  49.821  1.00 39.44           N  
ATOM    597  CA  GLU L  81      33.000   7.414  49.038  1.00 37.75           C  
ATOM    598  CB  GLU L  81      31.833   7.474  50.018  1.00 40.25           C  
ATOM    599  CG  GLU L  81      30.427   7.540  49.463  1.00 41.74           C  
ATOM    600  CD  GLU L  81      29.595   7.586  50.729  1.00 79.19           C  
ATOM    601  OE1 GLU L  81      29.409   8.700  51.283  1.00 60.30           O  
ATOM    602  OE2 GLU L  81      29.164   6.493  51.183  1.00 52.00           O1-
ATOM    603  C   GLU L  81      32.956   8.623  48.161  1.00 37.40           C  
ATOM    604  O   GLU L  81      32.496   8.546  47.028  1.00 39.60           O  
ATOM    605  N   ASP L  82      33.422   9.778  48.654  1.00 34.79           N  
ATOM    606  CA  ASP L  82      33.305  11.024  47.944  1.00 33.33           C  
ATOM    607  CB  ASP L  82      33.085  12.299  48.794  1.00 34.91           C  
ATOM    608  CG  ASP L  82      34.003  12.409  49.992  1.00 36.74           C  
ATOM    609  OD1 ASP L  82      35.173  11.981  49.866  1.00 38.54           O  
ATOM    610  OD2 ASP L  82      33.541  12.905  51.053  1.00 40.84           O1-
ATOM    611  C   ASP L  82      34.190  11.224  46.746  1.00 34.47           C  
ATOM    612  O   ASP L  82      34.136  12.277  46.112  1.00 32.23           O  
ATOM    613  N   PHE L  83      35.100  10.289  46.433  1.00 31.92           N  
ATOM    614  CA  PHE L  83      35.879  10.521  45.253  0.95 31.05           C  
ATOM    615  CB  PHE L  83      37.082   9.567  45.167  0.95 30.17           C  
ATOM    616  CG  PHE L  83      37.943   9.859  46.361  1.00 40.02           C  
ATOM    617  CD1 PHE L  83      37.719   9.235  47.568  1.00 38.14           C  
ATOM    618  CD2 PHE L  83      38.973  10.772  46.291  1.00 46.94           C  
ATOM    619  CE1 PHE L  83      38.504   9.505  48.669  1.00 43.25           C  
ATOM    620  CE2 PHE L  83      39.762  11.047  47.388  1.00 41.23           C  
ATOM    621  CZ  PHE L  83      39.533  10.412  48.583  1.00 40.81           C  
ATOM    622  C   PHE L  83      34.946  10.323  44.088  1.00 30.72           C  
ATOM    623  O   PHE L  83      34.265   9.304  44.000  1.00 32.62           O  
ATOM    624  N   ALA L  84      34.886  11.315  43.166  1.00 27.76           N  
ATOM    625  CA  ALA L  84      33.966  11.302  42.054  1.00 29.18           C  
ATOM    626  CB  ALA L  84      32.489  11.307  42.491  1.00 28.67           C  
ATOM    627  C   ALA L  84      34.181  12.568  41.274  1.00 29.55           C  
ATOM    628  O   ALA L  84      35.103  13.329  41.563  1.00 31.94           O  
ATOM    629  N   VAL L  85      33.349  12.806  40.235  1.00 26.76           N  
ATOM    630  CA  VAL L  85      33.444  14.016  39.459  1.00 26.84           C  
ATOM    631  CB  VAL L  85      33.228  13.828  37.978  1.00 25.89           C  
ATOM    632  CG1 VAL L  85      33.213  15.207  37.291  1.00 25.15           C  
ATOM    633  CG2 VAL L  85      34.312  12.877  37.438  1.00 21.60           C  
ATOM    634  C   VAL L  85      32.360  14.918  39.960  1.00 29.24           C  
ATOM    635  O   VAL L  85      31.253  14.465  40.240  1.00 28.60           O  
ATOM    636  N   TYR L  86      32.658  16.225  40.097  1.00 28.75           N  
ATOM    637  CA  TYR L  86      31.718  17.177  40.632  1.00 29.92           C  
ATOM    638  CB  TYR L  86      32.344  18.086  41.704  1.00 30.05           C  
ATOM    639  CG  TYR L  86      32.783  17.302  42.890  1.00 31.70           C  
ATOM    640  CD1 TYR L  86      33.889  16.476  42.877  1.00 30.43           C  
ATOM    641  CD2 TYR L  86      32.081  17.449  44.057  1.00 30.32           C  
ATOM    642  CE1 TYR L  86      34.254  15.777  44.010  1.00 28.44           C  
ATOM    643  CE2 TYR L  86      32.445  16.758  45.186  1.00 29.79           C  
ATOM    644  CZ  TYR L  86      33.527  15.916  45.169  1.00 28.47           C  
ATOM    645  OH  TYR L  86      33.893  15.205  46.336  1.00 29.81           O  
ATOM    646  C   TYR L  86      31.405  18.162  39.544  1.00 30.60           C  
ATOM    647  O   TYR L  86      32.327  18.656  38.898  1.00 32.75           O  
ATOM    648  N   TYR L  87      30.107  18.497  39.332  1.00 28.58           N  
ATOM    649  CA  TYR L  87      29.732  19.454  38.312  1.00 26.95           C  
ATOM    650  CB  TYR L  87      28.824  18.902  37.192  1.00 26.60           C  
ATOM    651  CG  TYR L  87      29.517  17.909  36.329  1.00 26.62           C  
ATOM    652  CD1 TYR L  87      30.245  18.317  35.237  1.00 28.71           C  
ATOM    653  CD2 TYR L  87      29.428  16.567  36.605  1.00 29.42           C  
ATOM    654  CE1 TYR L  87      30.880  17.396  34.434  1.00 30.30           C  
ATOM    655  CE2 TYR L  87      30.059  15.646  35.802  1.00 38.72           C  
ATOM    656  CZ  TYR L  87      30.787  16.056  34.715  1.00 27.69           C  
ATOM    657  OH  TYR L  87      31.432  15.102  33.898  1.00 29.97           O  
ATOM    658  C   TYR L  87      28.865  20.523  38.908  1.00 27.90           C  
ATOM    659  O   TYR L  87      27.967  20.202  39.685  1.00 31.15           O  
ATOM    660  N   CYS L  88      29.098  21.812  38.525  1.00 25.76           N  
ATOM    661  CA  CYS L  88      28.259  22.913  38.940  1.00 28.30           C  
ATOM    662  CB  CYS L  88      28.999  24.231  39.347  1.00 27.57           C  
ATOM    663  SG  CYS L  88      29.420  25.427  38.048  1.00 35.61           S  
ATOM    664  C   CYS L  88      27.357  23.232  37.781  1.00 28.12           C  
ATOM    665  O   CYS L  88      27.682  22.933  36.633  1.00 28.57           O  
ATOM    666  N   GLN L  89      26.170  23.812  38.068  1.00 28.47           N  
ATOM    667  CA  GLN L  89      25.211  24.163  37.049  1.00 29.71           C  
ATOM    668  CB  GLN L  89      24.006  23.217  36.984  1.00 30.65           C  
ATOM    669  CG  GLN L  89      22.925  23.773  36.054  1.00 35.34           C  
ATOM    670  CD  GLN L  89      21.555  23.306  36.536  1.00 39.14           C  
ATOM    671  OE1 GLN L  89      20.531  23.875  36.164  1.00 35.21           O  
ATOM    672  NE2 GLN L  89      21.538  22.267  37.412  1.00 33.34           N  
ATOM    673  C   GLN L  89      24.570  25.467  37.428  1.00 33.19           C  
ATOM    674  O   GLN L  89      24.237  25.686  38.590  1.00 33.36           O  
ATOM    675  N   GLN L  90      24.346  26.379  36.457  1.00 32.39           N  
ATOM    676  CA  GLN L  90      23.652  27.563  36.875  1.00 32.71           C  
ATOM    677  CB  GLN L  90      24.174  28.926  36.341  1.00 31.48           C  
ATOM    678  CG  GLN L  90      23.788  29.414  34.936  1.00 36.90           C  
ATOM    679  CD  GLN L  90      24.015  28.375  33.864  1.00 36.49           C  
ATOM    680  OE1 GLN L  90      23.723  27.206  34.077  1.00 46.66           O  
ATOM    681  NE2 GLN L  90      24.509  28.797  32.671  1.00 33.16           N  
ATOM    682  C   GLN L  90      22.196  27.380  36.551  1.00 33.24           C  
ATOM    683  O   GLN L  90      21.828  26.630  35.647  1.00 32.72           O  
ATOM    684  N   HIS L  91      21.348  27.921  37.447  1.00 29.25           N  
ATOM    685  CA  HIS L  91      19.926  27.713  37.457  1.00 30.04           C  
ATOM    686  ND1 HIS L  91      19.349  27.980  41.256  1.00 43.17           N  
ATOM    687  CG  HIS L  91      19.803  27.669  39.994  1.00 26.58           C  
ATOM    688  CB  HIS L  91      19.254  28.268  38.727  1.00 30.06           C  
ATOM    689  NE2 HIS L  91      20.986  26.501  41.526  1.00 48.77           N  
ATOM    690  CD2 HIS L  91      20.806  26.763  40.178  1.00 36.05           C  
ATOM    691  CE1 HIS L  91      20.088  27.254  42.135  1.00 19.64           C  
ATOM    692  C   HIS L  91      19.284  28.358  36.276  1.00 31.22           C  
ATOM    693  O   HIS L  91      18.314  27.838  35.725  1.00 33.24           O  
ATOM    694  N   ASP L  92      19.817  29.520  35.864  1.00 32.16           N  
ATOM    695  CA  ASP L  92      19.225  30.289  34.814  1.00 34.64           C  
ATOM    696  CB  ASP L  92      19.869  31.676  34.664  1.00 36.30           C  
ATOM    697  CG  ASP L  92      19.547  32.478  35.916  1.00 41.17           C  
ATOM    698  OD1 ASP L  92      18.354  32.832  36.103  1.00 32.00           O  
ATOM    699  OD2 ASP L  92      20.490  32.736  36.712  1.00 99.00           O1-
ATOM    700  C   ASP L  92      19.403  29.588  33.510  1.00 34.69           C  
ATOM    701  O   ASP L  92      20.211  28.675  33.360  1.00 36.32           O  
ATOM    702  N   TYR L  93      18.582  30.009  32.538  1.00 33.46           N  
ATOM    703  CA  TYR L  93      18.614  29.573  31.178  1.00 34.10           C  
ATOM    704  CB  TYR L  93      17.332  30.030  30.458  1.00 35.13           C  
ATOM    705  CG  TYR L  93      17.565  30.220  29.002  1.00 37.75           C  
ATOM    706  CD1 TYR L  93      17.508  29.190  28.091  1.00 35.30           C  
ATOM    707  CD2 TYR L  93      17.835  31.494  28.561  1.00 35.94           C  
ATOM    708  CE1 TYR L  93      17.724  29.438  26.753  1.00 41.88           C  
ATOM    709  CE2 TYR L  93      18.050  31.747  27.231  1.00 34.89           C  
ATOM    710  CZ  TYR L  93      17.994  30.719  26.325  1.00 48.15           C  
ATOM    711  OH  TYR L  93      18.215  30.997  24.960  1.00 42.13           O  
ATOM    712  C   TYR L  93      19.802  30.237  30.563  1.00 34.56           C  
ATOM    713  O   TYR L  93      20.047  31.412  30.826  1.00 35.78           O  
ATOM    714  N   PRO L  94      20.607  29.532  29.810  1.00 34.49           N  
ATOM    715  CA  PRO L  94      20.480  28.120  29.566  1.00 34.43           C  
ATOM    716  CD  PRO L  94      21.507  30.174  28.873  1.00 34.74           C  
ATOM    717  CB  PRO L  94      21.300  27.836  28.308  1.00 34.95           C  
ATOM    718  CG  PRO L  94      22.281  29.017  28.225  1.00 33.86           C  
ATOM    719  C   PRO L  94      21.042  27.474  30.783  1.00 33.80           C  
ATOM    720  O   PRO L  94      21.807  28.136  31.479  1.00 35.65           O  
ATOM    721  N   TYR L  95      20.731  26.189  31.038  1.00 31.62           N  
ATOM    722  CA  TYR L  95      21.143  25.621  32.288  1.00 29.53           C  
ATOM    723  CB  TYR L  95      20.085  24.624  32.778  1.00 29.56           C  
ATOM    724  CG  TYR L  95      18.795  25.349  32.556  1.00 29.17           C  
ATOM    725  CD1 TYR L  95      18.341  26.310  33.431  1.00 29.39           C  
ATOM    726  CD2 TYR L  95      18.058  25.082  31.424  1.00 30.74           C  
ATOM    727  CE1 TYR L  95      17.157  26.969  33.189  1.00 31.07           C  
ATOM    728  CE2 TYR L  95      16.874  25.735  31.174  1.00 25.95           C  
ATOM    729  CZ  TYR L  95      16.422  26.679  32.064  1.00 23.08           C  
ATOM    730  OH  TYR L  95      15.210  27.354  31.817  1.00 30.05           O  
ATOM    731  C   TYR L  95      22.444  24.918  32.055  1.00 30.67           C  
ATOM    732  O   TYR L  95      22.543  23.692  32.058  1.00 31.94           O  
ATOM    733  N   THR L  96      23.505  25.729  31.954  1.00 35.70           N  
ATOM    734  CA  THR L  96      24.822  25.326  31.559  1.00 34.72           C  
ATOM    735  CB  THR L  96      25.707  26.498  31.224  1.00 34.36           C  
ATOM    736  OG1 THR L  96      25.093  27.280  30.210  1.00 34.74           O  
ATOM    737  CG2 THR L  96      27.100  26.021  30.763  1.00 36.02           C  
ATOM    738  C   THR L  96      25.469  24.645  32.716  1.00 31.94           C  
ATOM    739  O   THR L  96      25.269  25.009  33.876  1.00 31.79           O  
ATOM    740  N   PHE L  97      26.277  23.619  32.407  1.00 31.57           N  
ATOM    741  CA  PHE L  97      27.001  22.882  33.402  1.00 31.69           C  
ATOM    742  CB  PHE L  97      26.831  21.357  33.275  1.00 28.09           C  
ATOM    743  CG  PHE L  97      25.457  20.939  33.686  1.00 32.96           C  
ATOM    744  CD1 PHE L  97      24.357  21.190  32.899  1.00 31.28           C  
ATOM    745  CD2 PHE L  97      25.283  20.254  34.866  1.00 35.62           C  
ATOM    746  CE1 PHE L  97      23.103  20.780  33.301  1.00 27.20           C  
ATOM    747  CE2 PHE L  97      24.035  19.841  35.270  1.00 25.22           C  
ATOM    748  CZ  PHE L  97      22.938  20.105  34.487  1.00 33.92           C  
ATOM    749  C   PHE L  97      28.458  23.159  33.178  1.00 33.56           C  
ATOM    750  O   PHE L  97      28.868  23.535  32.080  1.00 34.03           O  
ATOM    751  N   GLY L  98      29.274  23.014  34.240  1.00 32.37           N  
ATOM    752  CA  GLY L  98      30.694  23.210  34.138  1.00 32.27           C  
ATOM    753  C   GLY L  98      31.286  21.933  33.618  1.00 33.07           C  
ATOM    754  O   GLY L  98      30.585  20.943  33.425  1.00 34.71           O  
ATOM    755  N   GLN L  99      32.609  21.943  33.367  1.00 32.73           N  
ATOM    756  CA  GLN L  99      33.347  20.822  32.849  1.00 33.11           C  
ATOM    757  CB  GLN L  99      34.778  21.173  32.424  1.00 37.27           C  
ATOM    758  CG  GLN L  99      34.842  21.772  31.023  1.00 47.14           C  
ATOM    759  CD  GLN L  99      34.563  20.633  30.044  1.00 71.53           C  
ATOM    760  OE1 GLN L  99      33.781  19.724  30.319  1.00 64.73           O  
ATOM    761  NE2 GLN L  99      35.237  20.667  28.865  1.00 56.90           N  
ATOM    762  C   GLN L  99      33.449  19.700  33.836  1.00 32.38           C  
ATOM    763  O   GLN L  99      33.536  18.538  33.447  1.00 34.62           O  
ATOM    764  N   GLY L 100      33.511  20.003  35.141  1.00 33.27           N  
ATOM    765  CA  GLY L 100      33.611  18.944  36.101  1.00 32.58           C  
ATOM    766  C   GLY L 100      34.993  18.925  36.662  1.00 34.55           C  
ATOM    767  O   GLY L 100      35.966  19.256  35.984  1.00 36.36           O  
ATOM    768  N   THR L 101      35.095  18.549  37.951  1.00 29.19           N  
ATOM    769  CA  THR L 101      36.359  18.432  38.610  1.00 29.90           C  
ATOM    770  CB  THR L 101      36.492  19.362  39.785  1.00 27.56           C  
ATOM    771  OG1 THR L 101      37.811  19.316  40.298  1.00 36.18           O  
ATOM    772  CG2 THR L 101      35.480  18.973  40.878  1.00 25.68           C  
ATOM    773  C   THR L 101      36.430  17.023  39.104  1.00 28.45           C  
ATOM    774  O   THR L 101      35.481  16.516  39.701  1.00 30.44           O  
ATOM    775  N   LYS L 102      37.551  16.323  38.854  1.00 26.82           N  
ATOM    776  CA  LYS L 102      37.584  14.969  39.320  1.00 27.16           C  
ATOM    777  CB  LYS L 102      38.197  13.963  38.331  1.00 28.33           C  
ATOM    778  CG  LYS L 102      39.711  14.073  38.179  1.00 38.80           C  
ATOM    779  CD  LYS L 102      40.307  12.948  37.334  1.00 40.59           C  
ATOM    780  CE  LYS L 102      40.218  11.567  37.983  1.00 71.37           C  
ATOM    781  NZ  LYS L 102      40.739  10.544  37.052  1.00 88.76           N1+
ATOM    782  C   LYS L 102      38.392  14.940  40.570  1.00 30.17           C  
ATOM    783  O   LYS L 102      39.506  15.462  40.622  1.00 30.65           O  
ATOM    784  N   LEU L 103      37.820  14.330  41.624  1.00 28.18           N  
ATOM    785  CA  LEU L 103      38.501  14.245  42.878  1.00 27.98           C  
ATOM    786  CB  LEU L 103      37.567  14.525  44.067  1.00 28.03           C  
ATOM    787  CG  LEU L 103      38.229  14.451  45.449  1.00 34.00           C  
ATOM    788  CD1 LEU L 103      39.412  15.428  45.560  1.00 30.18           C  
ATOM    789  CD2 LEU L 103      37.180  14.677  46.550  1.00 32.27           C  
ATOM    790  C   LEU L 103      39.058  12.857  42.970  1.00 30.46           C  
ATOM    791  O   LEU L 103      38.322  11.871  42.901  1.00 30.95           O  
ATOM    792  N   GLU L 104      40.398  12.789  43.124  1.00 29.15           N  
ATOM    793  CA  GLU L 104      41.215  11.604  43.155  1.00 31.08           C  
ATOM    794  CB  GLU L 104      42.545  11.763  42.394  1.00 33.96           C  
ATOM    795  CG  GLU L 104      42.529  11.483  40.898  1.00 50.00           C  
ATOM    796  CD  GLU L 104      43.188  10.124  40.708  1.00 57.57           C  
ATOM    797  OE1 GLU L 104      43.420   9.434  41.735  1.00 51.50           O  
ATOM    798  OE2 GLU L 104      43.479   9.758  39.539  1.00 72.80           O1-
ATOM    799  C   GLU L 104      41.669  11.346  44.552  1.00 30.33           C  
ATOM    800  O   GLU L 104      41.725  12.245  45.388  1.00 31.63           O  
ATOM    801  N   ILE L 105      42.059  10.083  44.806  1.00 29.57           N  
ATOM    802  CA  ILE L 105      42.476   9.671  46.107  0.93 32.46           C  
ATOM    803  CB  ILE L 105      41.885   8.316  46.424  0.93 35.41           C  
ATOM    804  CG1 ILE L 105      41.801   8.058  47.927  0.93 37.37           C  
ATOM    805  CG2 ILE L 105      42.635   7.228  45.641  0.93 29.41           C  
ATOM    806  CD1 ILE L 105      40.900   6.864  48.250  0.93 40.18           C  
ATOM    807  C   ILE L 105      43.984   9.657  46.123  1.00 33.00           C  
ATOM    808  O   ILE L 105      44.635   9.050  45.271  1.00 31.89           O  
ATOM    809  N   LYS L 106      44.579  10.392  47.086  1.00 31.68           N  
ATOM    810  CA  LYS L 106      46.006  10.480  47.250  1.00 31.70           C  
ATOM    811  CB  LYS L 106      46.412  11.477  48.353  1.00 32.21           C  
ATOM    812  CG  LYS L 106      46.517  12.943  47.930  1.00 32.37           C  
ATOM    813  CD  LYS L 106      47.751  13.218  47.071  1.00 46.19           C  
ATOM    814  CE  LYS L 106      49.056  12.969  47.832  1.00 63.38           C  
ATOM    815  NZ  LYS L 106      50.215  13.077  46.922  1.00 77.40           N1+
ATOM    816  C   LYS L 106      46.497   9.127  47.731  1.00 33.72           C  
ATOM    817  O   LYS L 106      45.637   8.289  48.107  1.00 37.66           O  
ATOM    818  OXT LYS L 106      47.741   8.924  47.754  1.00  0.00           O1-
TER     819      LYS L 106 
HETATM  820  N   UNK H 107       8.055   6.190  45.968  1.00 52.20           N  
HETATM  821  CA  UNK H 107       9.348   6.860  45.708  1.00 49.25           C  
HETATM  822  C   UNK H 107       9.388   7.315  44.291  1.00 49.60           C  
HETATM  823  O   UNK H 107       8.774   6.709  43.412  1.00 47.25           O  
ATOM    824  N   VAL H 108      10.115   8.415  44.028  1.00 46.78           N  
ATOM    825  CA  VAL H 108      10.159   8.898  42.685  1.00 44.76           C  
ATOM    826  CB  VAL H 108      10.586  10.333  42.576  1.00 45.86           C  
ATOM    827  CG1 VAL H 108      10.744  10.689  41.088  1.00 46.15           C  
ATOM    828  CG2 VAL H 108       9.555  11.203  43.314  1.00 40.24           C  
ATOM    829  C   VAL H 108      11.145   8.067  41.933  1.00 43.99           C  
ATOM    830  O   VAL H 108      12.226   7.757  42.433  1.00 41.21           O  
ATOM    831  N   THR H 109      10.774   7.658  40.704  1.00 41.85           N  
ATOM    832  CA  THR H 109      11.662   6.871  39.900  1.00 41.47           C  
ATOM    833  CB  THR H 109      11.358   5.406  40.010  1.00 43.82           C  
ATOM    834  OG1 THR H 109      12.249   4.642  39.216  1.00 46.63           O  
ATOM    835  CG2 THR H 109       9.905   5.177  39.573  1.00 46.70           C  
ATOM    836  C   THR H 109      11.493   7.287  38.467  1.00 40.03           C  
ATOM    837  O   THR H 109      10.394   7.641  38.042  1.00 39.21           O  
ATOM    838  N   LEU H 110      12.601   7.277  37.691  1.00 36.82           N  
ATOM    839  CA  LEU H 110      12.551   7.605  36.290  0.95 36.01           C  
ATOM    840  CB  LEU H 110      13.196   8.958  35.930  0.95 35.52           C  
ATOM    841  CG  LEU H 110      12.493  10.179  36.551  0.95 36.18           C  
ATOM    842  CD1 LEU H 110      12.694  10.231  38.073  0.95 41.08           C  
ATOM    843  CD2 LEU H 110      12.906  11.482  35.849  0.95 31.06           C  
ATOM    844  C   LEU H 110      13.335   6.552  35.561  1.00 34.76           C  
ATOM    845  O   LEU H 110      14.352   6.075  36.062  1.00 36.87           O  
ATOM    846  N   LYS H 111      12.874   6.151  34.355  1.00 37.00           N  
ATOM    847  CA  LYS H 111      13.566   5.128  33.616  1.00 38.48           C  
ATOM    848  CB  LYS H 111      12.845   3.771  33.714  1.00 40.64           C  
ATOM    849  CG  LYS H 111      13.511   2.618  32.962  1.00 47.42           C  
ATOM    850  CD  LYS H 111      14.763   2.065  33.643  1.00 74.90           C  
ATOM    851  CE  LYS H 111      15.264   0.766  33.011  1.00 89.69           C  
ATOM    852  NZ  LYS H 111      14.226  -0.282  33.127  1.00 85.63           N1+
ATOM    853  C   LYS H 111      13.570   5.515  32.162  1.00 39.16           C  
ATOM    854  O   LYS H 111      12.517   5.768  31.580  1.00 40.84           O  
ATOM    855  N   GLU H 112      14.768   5.567  31.536  1.00 39.82           N  
ATOM    856  CA  GLU H 112      14.871   5.916  30.143  1.00 40.74           C  
ATOM    857  CB  GLU H 112      16.188   6.619  29.767  1.00 41.32           C  
ATOM    858  CG  GLU H 112      16.398   7.972  30.449  1.00 39.91           C  
ATOM    859  CD  GLU H 112      16.991   7.716  31.829  1.00 40.73           C  
ATOM    860  OE1 GLU H 112      17.168   6.520  32.183  1.00 35.67           O  
ATOM    861  OE2 GLU H 112      17.276   8.713  32.544  1.00 38.79           O1-
ATOM    862  C   GLU H 112      14.819   4.666  29.323  1.00 40.65           C  
ATOM    863  O   GLU H 112      15.193   3.588  29.785  1.00 41.39           O  
ATOM    864  N   SER H 113      14.339   4.791  28.069  1.00 39.20           N  
ATOM    865  CA  SER H 113      14.284   3.679  27.168  1.00 41.48           C  
ATOM    866  CB  SER H 113      12.896   3.015  27.148  1.00 47.20           C  
ATOM    867  OG  SER H 113      12.884   1.919  26.248  1.00 43.42           O  
ATOM    868  C   SER H 113      14.543   4.234  25.797  1.00 46.74           C  
ATOM    869  O   SER H 113      14.229   5.391  25.523  1.00 46.80           O  
ATOM    870  N   GLY H 114      15.138   3.432  24.890  1.00 49.42           N  
ATOM    871  CA  GLY H 114      15.370   3.952  23.570  1.00 46.15           C  
ATOM    872  C   GLY H 114      16.213   2.983  22.810  1.00 47.82           C  
ATOM    873  O   GLY H 114      16.638   1.952  23.331  1.00 52.13           O  
ATOM    874  N   PRO H 115      16.431   3.300  21.561  1.00 47.28           N  
ATOM    875  CA  PRO H 115      17.256   2.497  20.710  1.00 47.72           C  
ATOM    876  CD  PRO H 115      15.572   4.199  20.813  1.00 49.37           C  
ATOM    877  CB  PRO H 115      16.962   2.947  19.279  1.00 46.65           C  
ATOM    878  CG  PRO H 115      16.261   4.308  19.442  1.00 48.43           C  
ATOM    879  C   PRO H 115      18.665   2.697  21.133  1.00 52.20           C  
ATOM    880  O   PRO H 115      19.074   3.825  21.399  1.00 54.30           O  
ATOM    881  N   VAL H 116      19.410   1.597  21.227  1.00 49.98           N  
ATOM    882  CA  VAL H 116      20.791   1.613  21.565  0.93 48.45           C  
ATOM    883  CB  VAL H 116      21.272   0.238  21.833  0.92 55.85           C  
ATOM    884  CG1 VAL H 116      20.570  -0.280  23.097  1.00 70.02           C  
ATOM    885  CG2 VAL H 116      20.925  -0.579  20.585  0.92 49.45           C  
ATOM    886  C   VAL H 116      21.585   2.176  20.426  1.00 49.67           C  
ATOM    887  O   VAL H 116      22.551   2.903  20.645  1.00 49.01           O  
ATOM    888  N   LEU H 117      21.212   1.842  19.168  1.00 45.04           N  
ATOM    889  CA  LEU H 117      21.997   2.256  18.040  1.00 45.55           C  
ATOM    890  CB  LEU H 117      22.632   1.060  17.302  1.00 48.78           C  
ATOM    891  CG  LEU H 117      23.494   1.421  16.078  1.00 68.18           C  
ATOM    892  CD1 LEU H 117      24.756   2.196  16.485  1.00 50.28           C  
ATOM    893  CD2 LEU H 117      23.813   0.175  15.236  1.00 67.26           C  
ATOM    894  C   LEU H 117      21.118   2.975  17.062  1.00 45.92           C  
ATOM    895  O   LEU H 117      19.993   2.558  16.797  1.00 48.80           O  
ATOM    896  N   VAL H 118      21.634   4.092  16.506  1.00 41.31           N  
ATOM    897  CA  VAL H 118      20.908   4.889  15.556  0.90 42.71           C  
ATOM    898  CB  VAL H 118      20.463   6.182  16.177  0.90 46.36           C  
ATOM    899  CG1 VAL H 118      19.788   7.067  15.124  0.88 53.04           C  
ATOM    900  CG2 VAL H 118      19.568   5.854  17.380  0.88 58.18           C  
ATOM    901  C   VAL H 118      21.863   5.226  14.447  1.00 45.84           C  
ATOM    902  O   VAL H 118      23.016   5.566  14.702  1.00 46.90           O  
ATOM    903  N   LYS H 119      21.423   5.129  13.174  1.00 45.83           N  
ATOM    904  CA  LYS H 119      22.328   5.491  12.117  1.00 45.40           C  
ATOM    905  CB  LYS H 119      22.124   4.779  10.759  1.00 46.65           C  
ATOM    906  CG  LYS H 119      20.684   4.611  10.272  1.00 49.39           C  
ATOM    907  CD  LYS H 119      19.902   3.527  11.015  1.00 63.95           C  
ATOM    908  CE  LYS H 119      20.366   2.105  10.684  1.00 94.11           C  
ATOM    909  NZ  LYS H 119      20.126   1.815   9.253  1.00 72.01           N1+
ATOM    910  C   LYS H 119      22.256   6.970  11.926  1.00 43.54           C  
ATOM    911  O   LYS H 119      21.287   7.622  12.308  1.00 44.58           O  
ATOM    912  N   PRO H 120      23.277   7.524  11.339  1.00 46.44           N  
ATOM    913  CA  PRO H 120      23.324   8.943  11.166  1.00 48.32           C  
ATOM    914  CD  PRO H 120      24.606   6.944  11.385  1.00 48.03           C  
ATOM    915  CB  PRO H 120      24.755   9.274  10.729  1.00 49.46           C  
ATOM    916  CG  PRO H 120      25.430   7.902  10.511  1.00 48.21           C  
ATOM    917  C   PRO H 120      22.240   9.426  10.263  1.00 49.15           C  
ATOM    918  O   PRO H 120      21.791   8.671   9.403  1.00 47.09           O  
ATOM    919  N   THR H 121      21.815  10.684  10.493  1.00 49.94           N  
ATOM    920  CA  THR H 121      20.779  11.432   9.838  1.00 48.83           C  
ATOM    921  CB  THR H 121      20.888  11.512   8.336  1.00 49.43           C  
ATOM    922  OG1 THR H 121      20.654  10.251   7.729  1.00 54.11           O  
ATOM    923  CG2 THR H 121      22.294  12.023   7.980  1.00 49.67           C  
ATOM    924  C   THR H 121      19.429  10.884  10.192  1.00 47.82           C  
ATOM    925  O   THR H 121      18.416  11.400   9.724  1.00 51.28           O  
ATOM    926  N   GLU H 122      19.340   9.868  11.073  1.00 43.51           N  
ATOM    927  CA  GLU H 122      18.013   9.422  11.395  1.00 43.19           C  
ATOM    928  CB  GLU H 122      17.789   7.896  11.419  1.00 45.39           C  
ATOM    929  CG  GLU H 122      18.597   7.101  12.433  1.00 49.99           C  
ATOM    930  CD  GLU H 122      18.176   5.645  12.284  1.00 77.58           C  
ATOM    931  OE1 GLU H 122      17.369   5.355  11.360  1.00 75.75           O  
ATOM    932  OE2 GLU H 122      18.649   4.805  13.095  1.00 53.05           O1-
ATOM    933  C   GLU H 122      17.580  10.054  12.682  1.00 45.63           C  
ATOM    934  O   GLU H 122      18.326  10.820  13.290  1.00 46.49           O  
ATOM    935  N   THR H 123      16.331   9.774  13.111  1.00 44.06           N  
ATOM    936  CA  THR H 123      15.799  10.437  14.271  1.00 45.24           C  
ATOM    937  CB  THR H 123      14.405  10.949  14.062  1.00 47.06           C  
ATOM    938  OG1 THR H 123      14.377  11.855  12.969  1.00 46.43           O  
ATOM    939  CG2 THR H 123      13.943  11.658  15.345  1.00 46.12           C  
ATOM    940  C   THR H 123      15.756   9.507  15.448  1.00 45.66           C  
ATOM    941  O   THR H 123      15.384   8.339  15.339  1.00 45.14           O  
ATOM    942  N   LEU H 124      16.138  10.038  16.629  1.00 44.95           N  
ATOM    943  CA  LEU H 124      16.174   9.275  17.845  1.00 42.23           C  
ATOM    944  CB  LEU H 124      17.419   9.585  18.697  1.00 40.87           C  
ATOM    945  CG  LEU H 124      17.496   8.855  20.053  1.00 39.49           C  
ATOM    946  CD1 LEU H 124      17.646   7.334  19.895  1.00 42.71           C  
ATOM    947  CD2 LEU H 124      18.588   9.478  20.936  1.00 33.67           C  
ATOM    948  C   LEU H 124      14.974   9.623  18.664  1.00 40.85           C  
ATOM    949  O   LEU H 124      14.636  10.794  18.827  1.00 42.74           O  
ATOM    950  N   THR H 125      14.283   8.590  19.185  1.00 38.57           N  
ATOM    951  CA  THR H 125      13.149   8.807  20.033  1.00 40.11           C  
ATOM    952  CB  THR H 125      11.888   8.186  19.508  0.90 43.00           C  
ATOM    953  OG1 THR H 125      11.579   8.710  18.225  1.00 48.72           O  
ATOM    954  CG2 THR H 125      10.742   8.485  20.490  1.00 44.20           C  
ATOM    955  C   THR H 125      13.458   8.145  21.340  1.00 41.51           C  
ATOM    956  O   THR H 125      13.771   6.955  21.383  1.00 42.17           O  
ATOM    957  N   LEU H 126      13.387   8.914  22.445  1.00 37.98           N  
ATOM    958  CA  LEU H 126      13.663   8.376  23.748  0.91 37.79           C  
ATOM    959  CB  LEU H 126      14.817   9.090  24.470  0.91 40.58           C  
ATOM    960  CG  LEU H 126      16.201   8.864  23.836  0.91 43.52           C  
ATOM    961  CD1 LEU H 126      17.286   9.629  24.609  0.91 42.72           C  
ATOM    962  CD2 LEU H 126      16.533   7.365  23.721  0.91 39.28           C  
ATOM    963  C   LEU H 126      12.444   8.568  24.594  1.00 36.10           C  
ATOM    964  O   LEU H 126      11.728   9.556  24.449  1.00 37.61           O  
ATOM    965  N   THR H 127      12.168   7.602  25.495  1.00 32.27           N  
ATOM    966  CA  THR H 127      11.038   7.724  26.372  1.00 34.88           C  
ATOM    967  CB  THR H 127       9.991   6.664  26.186  1.00 40.39           C  
ATOM    968  OG1 THR H 127      10.593   5.381  26.207  1.00 42.93           O  
ATOM    969  CG2 THR H 127       9.222   6.892  24.882  1.00 35.93           C  
ATOM    970  C   THR H 127      11.501   7.618  27.790  1.00 35.45           C  
ATOM    971  O   THR H 127      12.369   6.811  28.118  1.00 37.67           O  
ATOM    972  N   CYS H 128      10.927   8.462  28.670  1.00 37.27           N  
ATOM    973  CA  CYS H 128      11.241   8.407  30.069  1.00 39.68           C  
ATOM    974  CB  CYS H 128      11.729   9.760  30.641  1.00 41.04           C  
ATOM    975  SG  CYS H 128      12.128   9.709  32.417  1.00 43.42           S  
ATOM    976  C   CYS H 128       9.976   8.022  30.769  1.00 40.55           C  
ATOM    977  O   CYS H 128       8.963   8.712  30.666  1.00 38.11           O  
ATOM    978  N   THR H 129      10.005   6.890  31.498  1.00 40.26           N  
ATOM    979  CA  THR H 129       8.833   6.430  32.187  1.00 39.71           C  
ATOM    980  CB  THR H 129       8.650   4.943  32.105  1.00 44.00           C  
ATOM    981  OG1 THR H 129       8.565   4.540  30.746  1.00 49.18           O  
ATOM    982  CG2 THR H 129       7.363   4.555  32.852  1.00 47.50           C  
ATOM    983  C   THR H 129       9.046   6.783  33.619  1.00 41.01           C  
ATOM    984  O   THR H 129      10.109   6.516  34.177  1.00 44.83           O  
ATOM    985  N   VAL H 130       8.033   7.398  34.260  1.00 40.74           N  
ATOM    986  CA  VAL H 130       8.274   7.862  35.589  1.00 39.18           C  
ATOM    987  CB  VAL H 130       8.279   9.359  35.677  1.00 40.70           C  
ATOM    988  CG1 VAL H 130       6.846   9.861  35.932  1.00 60.40           C  
ATOM    989  CG2 VAL H 130       9.333   9.788  36.702  1.00 38.53           C  
ATOM    990  C   VAL H 130       7.212   7.346  36.503  1.00 40.43           C  
ATOM    991  O   VAL H 130       6.129   6.958  36.066  1.00 37.60           O  
ATOM    992  N   SER H 131       7.529   7.297  37.814  1.00 38.35           N  
ATOM    993  CA  SER H 131       6.587   6.840  38.791  0.87 39.82           C  
ATOM    994  CB  SER H 131       6.771   5.356  39.153  0.87 43.90           C  
ATOM    995  OG  SER H 131       5.813   4.961  40.123  0.87 52.16           O  
ATOM    996  C   SER H 131       6.822   7.634  40.041  1.00 41.68           C  
ATOM    997  O   SER H 131       7.900   8.190  40.243  1.00 41.99           O  
ATOM    998  N   GLY H 132       5.811   7.691  40.930  1.00 49.59           N  
ATOM    999  CA  GLY H 132       5.979   8.363  42.187  1.00 48.19           C  
ATOM   1000  C   GLY H 132       5.448   9.747  42.059  1.00 49.36           C  
ATOM   1001  O   GLY H 132       5.228  10.427  43.060  1.00 51.66           O  
ATOM   1002  N   PHE H 133       5.252  10.218  40.815  1.00 48.82           N  
ATOM   1003  CA  PHE H 133       4.657  11.511  40.659  1.00 49.25           C  
ATOM   1004  CB  PHE H 133       5.641  12.688  40.794  1.00 47.38           C  
ATOM   1005  CG  PHE H 133       6.695  12.620  39.748  1.00 46.77           C  
ATOM   1006  CD1 PHE H 133       7.767  11.766  39.873  1.00 41.33           C  
ATOM   1007  CD2 PHE H 133       6.616  13.441  38.649  1.00 49.26           C  
ATOM   1008  CE1 PHE H 133       8.737  11.724  38.898  1.00 48.92           C  
ATOM   1009  CE2 PHE H 133       7.581  13.406  37.673  1.00 45.65           C  
ATOM   1010  CZ  PHE H 133       8.644  12.544  37.798  1.00 44.39           C  
ATOM   1011  C   PHE H 133       3.942  11.557  39.351  1.00 51.65           C  
ATOM   1012  O   PHE H 133       4.157  10.708  38.486  1.00 50.02           O  
ATOM   1013  N   SER H 134       3.038  12.547  39.189  1.00 51.20           N  
ATOM   1014  CA  SER H 134       2.252  12.615  37.994  1.00 51.52           C  
ATOM   1015  CB  SER H 134       0.736  12.633  38.248  1.00 53.77           C  
ATOM   1016  OG  SER H 134       0.040  12.773  37.019  1.00 56.16           O  
ATOM   1017  C   SER H 134       2.574  13.872  37.259  1.00 49.85           C  
ATOM   1018  O   SER H 134       2.881  14.907  37.846  1.00 49.47           O  
ATOM   1019  N   LEU H 135       2.507  13.773  35.921  1.00 49.35           N  
ATOM   1020  CA  LEU H 135       2.781  14.806  34.970  1.00 50.15           C  
ATOM   1021  CB  LEU H 135       2.753  14.249  33.536  1.00 49.26           C  
ATOM   1022  CG  LEU H 135       3.796  13.138  33.281  1.00 50.71           C  
ATOM   1023  CD1 LEU H 135       3.679  12.588  31.854  1.00 48.71           C  
ATOM   1024  CD2 LEU H 135       5.225  13.603  33.617  1.00 54.69           C  
ATOM   1025  C   LEU H 135       1.733  15.873  35.077  1.00 52.99           C  
ATOM   1026  O   LEU H 135       1.977  17.023  34.722  1.00 53.25           O  
ATOM   1027  N   SER H 136       0.503  15.498  35.467  1.00 53.21           N  
ATOM   1028  CA  SER H 136      -0.590  16.424  35.571  1.00 57.82           C  
ATOM   1029  CB  SER H 136      -1.971  15.752  35.469  1.00 58.15           C  
ATOM   1030  OG  SER H 136      -2.159  15.213  34.169  1.00 63.82           O  
ATOM   1031  C   SER H 136      -0.574  17.206  36.851  1.00 59.44           C  
ATOM   1032  O   SER H 136      -1.418  18.084  37.021  1.00 61.71           O  
ATOM   1033  N   THR H 137       0.332  16.918  37.807  1.00 55.68           N  
ATOM   1034  CA  THR H 137       0.222  17.630  39.051  1.00 54.29           C  
ATOM   1035  CB  THR H 137       0.654  16.811  40.227  1.00 54.20           C  
ATOM   1036  OG1 THR H 137       0.088  17.339  41.413  1.00 55.78           O  
ATOM   1037  CG2 THR H 137       2.184  16.845  40.328  1.00 55.37           C  
ATOM   1038  C   THR H 137       1.021  18.902  38.991  1.00 55.29           C  
ATOM   1039  O   THR H 137       2.009  19.001  38.265  1.00 52.76           O  
ATOM   1040  N   TYR H 138       0.614  19.913  39.787  1.00 52.26           N  
ATOM   1041  CA  TYR H 138       1.244  21.202  39.748  1.00 52.87           C  
ATOM   1042  CB  TYR H 138       0.560  22.265  40.629  1.00 52.77           C  
ATOM   1043  CG  TYR H 138       1.354  23.524  40.513  1.00 64.07           C  
ATOM   1044  CD1 TYR H 138       1.091  24.444  39.526  1.00 56.39           C  
ATOM   1045  CD2 TYR H 138       2.376  23.787  41.395  1.00 59.25           C  
ATOM   1046  CE1 TYR H 138       1.826  25.603  39.428  1.00 55.94           C  
ATOM   1047  CE2 TYR H 138       3.116  24.939  41.305  1.00 61.58           C  
ATOM   1048  CZ  TYR H 138       2.842  25.852  40.319  1.00 57.68           C  
ATOM   1049  OH  TYR H 138       3.600  27.037  40.220  1.00 64.79           O  
ATOM   1050  C   TYR H 138       2.656  21.106  40.215  1.00 50.96           C  
ATOM   1051  O   TYR H 138       2.961  20.435  41.199  1.00 53.33           O  
ATOM   1052  N   GLY H 139       3.563  21.775  39.475  1.00 50.38           N  
ATOM   1053  CA  GLY H 139       4.931  21.909  39.893  1.00 50.83           C  
ATOM   1054  C   GLY H 139       5.816  20.844  39.318  1.00 50.81           C  
ATOM   1055  O   GLY H 139       7.037  20.943  39.440  1.00 49.80           O  
ATOM   1056  N   VAL H 140       5.247  19.804  38.679  1.00 46.81           N  
ATOM   1057  CA  VAL H 140       6.072  18.742  38.163  1.00 45.52           C  
ATOM   1058  CB  VAL H 140       5.353  17.430  38.005  1.00 46.39           C  
ATOM   1059  CG1 VAL H 140       6.258  16.454  37.234  1.00 53.14           C  
ATOM   1060  CG2 VAL H 140       4.986  16.912  39.406  1.00 57.62           C  
ATOM   1061  C   VAL H 140       6.627  19.114  36.821  1.00 46.33           C  
ATOM   1062  O   VAL H 140       5.945  19.716  35.992  1.00 47.23           O  
ATOM   1063  N   GLY H 141       7.908  18.750  36.586  1.00 32.74           N  
ATOM   1064  CA  GLY H 141       8.557  18.993  35.322  1.00 31.90           C  
ATOM   1065  C   GLY H 141       9.639  17.963  35.155  1.00 31.77           C  
ATOM   1066  O   GLY H 141      10.169  17.452  36.140  1.00 32.31           O  
ATOM   1067  N   VAL H 142       9.996  17.631  33.891  1.00 30.58           N  
ATOM   1068  CA  VAL H 142      11.022  16.656  33.632  1.00 30.59           C  
ATOM   1069  CB  VAL H 142      10.468  15.338  33.172  1.00 31.74           C  
ATOM   1070  CG1 VAL H 142      11.638  14.405  32.816  1.00 32.49           C  
ATOM   1071  CG2 VAL H 142       9.540  14.784  34.269  1.00 34.54           C  
ATOM   1072  C   VAL H 142      11.892  17.178  32.527  1.00 31.03           C  
ATOM   1073  O   VAL H 142      11.404  17.813  31.593  1.00 28.68           O  
ATOM   1074  N   GLY H 143      13.213  16.903  32.597  1.00 33.42           N  
ATOM   1075  CA  GLY H 143      14.108  17.402  31.587  1.00 30.88           C  
ATOM   1076  C   GLY H 143      14.996  16.294  31.108  1.00 34.14           C  
ATOM   1077  O   GLY H 143      15.077  15.229  31.718  1.00 33.24           O  
ATOM   1078  N   TRP H 144      15.681  16.529  29.966  1.00 35.40           N  
ATOM   1079  CA  TRP H 144      16.599  15.573  29.412  1.00 34.41           C  
ATOM   1080  CB  TRP H 144      16.238  15.147  27.974  1.00 37.66           C  
ATOM   1081  CG  TRP H 144      14.979  14.311  27.878  1.00 39.97           C  
ATOM   1082  CD2 TRP H 144      14.969  12.875  27.915  1.00 39.50           C  
ATOM   1083  CD1 TRP H 144      13.678  14.703  27.747  1.00 43.34           C  
ATOM   1084  NE1 TRP H 144      12.856  13.600  27.707  1.00 42.50           N  
ATOM   1085  CE2 TRP H 144      13.638  12.468  27.807  1.00 41.85           C  
ATOM   1086  CE3 TRP H 144      15.985  11.970  28.030  1.00 37.63           C  
ATOM   1087  CZ2 TRP H 144      13.304  11.143  27.815  1.00 39.05           C  
ATOM   1088  CZ3 TRP H 144      15.646  10.635  28.035  1.00 44.08           C  
ATOM   1089  CH2 TRP H 144      14.331  10.230  27.930  1.00 38.82           C  
ATOM   1090  C   TRP H 144      17.959  16.209  29.394  1.00 36.51           C  
ATOM   1091  O   TRP H 144      18.106  17.376  29.028  1.00 35.61           O  
ATOM   1092  N   ILE H 145      18.986  15.442  29.828  1.00 35.41           N  
ATOM   1093  CA  ILE H 145      20.346  15.906  29.894  1.00 33.97           C  
ATOM   1094  CB  ILE H 145      20.833  16.053  31.307  1.00 34.08           C  
ATOM   1095  CG1 ILE H 145      19.813  16.812  32.176  1.00 32.14           C  
ATOM   1096  CG2 ILE H 145      22.219  16.719  31.257  1.00 35.50           C  
ATOM   1097  CD1 ILE H 145      19.407  18.185  31.658  1.00 37.12           C  
ATOM   1098  C   ILE H 145      21.182  14.799  29.308  1.00 33.11           C  
ATOM   1099  O   ILE H 145      20.897  13.625  29.539  1.00 35.07           O  
ATOM   1100  N   ARG H 146      22.243  15.119  28.536  1.00 32.16           N  
ATOM   1101  CA  ARG H 146      23.029  14.039  27.997  1.00 31.50           C  
ATOM   1102  CB  ARG H 146      22.884  13.860  26.476  1.00 29.60           C  
ATOM   1103  CG  ARG H 146      23.321  15.075  25.657  1.00 31.25           C  
ATOM   1104  CD  ARG H 146      23.164  14.865  24.150  1.00 34.68           C  
ATOM   1105  NE  ARG H 146      23.622  16.109  23.473  1.00 37.34           N  
ATOM   1106  CZ  ARG H 146      23.777  16.128  22.117  1.00 35.22           C  
ATOM   1107  NH1 ARG H 146      23.483  15.019  21.378  1.00 34.09           N1+
ATOM   1108  NH2 ARG H 146      24.228  17.257  21.498  1.00 38.47           N  
ATOM   1109  C   ARG H 146      24.475  14.283  28.288  1.00 32.55           C  
ATOM   1110  O   ARG H 146      24.878  15.406  28.589  1.00 32.81           O  
ATOM   1111  N   GLN H 147      25.293  13.207  28.272  1.00 31.06           N  
ATOM   1112  CA  GLN H 147      26.704  13.392  28.447  1.00 29.83           C  
ATOM   1113  CB  GLN H 147      27.230  13.214  29.885  1.00 32.23           C  
ATOM   1114  CG  GLN H 147      27.167  11.790  30.436  1.00 28.70           C  
ATOM   1115  CD  GLN H 147      27.852  11.804  31.799  1.00 41.37           C  
ATOM   1116  OE1 GLN H 147      27.880  10.796  32.504  1.00 36.02           O  
ATOM   1117  NE2 GLN H 147      28.423  12.977  32.185  1.00 30.85           N  
ATOM   1118  C   GLN H 147      27.418  12.409  27.578  1.00 32.47           C  
ATOM   1119  O   GLN H 147      27.248  11.196  27.694  1.00 33.07           O  
ATOM   1120  N   PRO H 148      28.234  12.936  26.708  1.00 34.87           N  
ATOM   1121  CA  PRO H 148      29.005  12.114  25.817  1.00 34.36           C  
ATOM   1122  CD  PRO H 148      27.993  14.255  26.152  1.00 34.43           C  
ATOM   1123  CB  PRO H 148      29.506  13.040  24.705  1.00 33.33           C  
ATOM   1124  CG  PRO H 148      29.174  14.464  25.195  1.00 31.33           C  
ATOM   1125  C   PRO H 148      30.075  11.430  26.600  1.00 39.02           C  
ATOM   1126  O   PRO H 148      30.476  11.949  27.640  1.00 37.96           O  
ATOM   1127  N   PRO H 149      30.527  10.297  26.149  1.00 41.33           N  
ATOM   1128  CA  PRO H 149      31.507   9.548  26.879  1.00 43.68           C  
ATOM   1129  CD  PRO H 149      30.502   9.955  24.737  1.00 49.37           C  
ATOM   1130  CB  PRO H 149      31.876   8.377  25.971  1.00 46.44           C  
ATOM   1131  CG  PRO H 149      31.649   8.945  24.556  1.00 50.40           C  
ATOM   1132  C   PRO H 149      32.697  10.392  27.222  1.00 42.12           C  
ATOM   1133  O   PRO H 149      33.311  10.971  26.326  1.00 45.30           O  
ATOM   1134  N   GLY H 150      33.034  10.458  28.524  1.00 41.96           N  
ATOM   1135  CA  GLY H 150      34.194  11.140  29.018  1.00 44.07           C  
ATOM   1136  C   GLY H 150      34.002  12.622  28.940  1.00 43.95           C  
ATOM   1137  O   GLY H 150      34.967  13.375  29.061  1.00 45.36           O  
ATOM   1138  N   LYS H 151      32.754  13.093  28.758  1.00 39.28           N  
ATOM   1139  CA  LYS H 151      32.554  14.507  28.605  1.00 38.22           C  
ATOM   1140  CB  LYS H 151      31.906  14.892  27.260  1.00 42.48           C  
ATOM   1141  CG  LYS H 151      32.720  14.526  26.016  1.00 46.34           C  
ATOM   1142  CD  LYS H 151      34.053  15.261  25.877  1.00 75.91           C  
ATOM   1143  CE  LYS H 151      34.849  14.831  24.642  1.00 98.73           C  
ATOM   1144  NZ  LYS H 151      34.104  15.184  23.413  1.00134.63           N1+
ATOM   1145  C   LYS H 151      31.609  14.984  29.663  1.00 34.77           C  
ATOM   1146  O   LYS H 151      31.146  14.217  30.505  1.00 36.81           O  
ATOM   1147  N   ALA H 152      31.329  16.305  29.635  1.00 33.65           N  
ATOM   1148  CA  ALA H 152      30.475  16.987  30.570  1.00 35.95           C  
ATOM   1149  CB  ALA H 152      30.766  18.496  30.670  1.00 36.93           C  
ATOM   1150  C   ALA H 152      29.029  16.836  30.184  1.00 36.36           C  
ATOM   1151  O   ALA H 152      28.693  16.350  29.105  1.00 36.88           O  
ATOM   1152  N   LEU H 153      28.133  17.232  31.115  1.00 32.79           N  
ATOM   1153  CA  LEU H 153      26.700  17.181  30.980  1.00 32.31           C  
ATOM   1154  CB  LEU H 153      25.986  17.337  32.334  1.00 31.17           C  
ATOM   1155  CG  LEU H 153      26.276  16.206  33.338  1.00 31.28           C  
ATOM   1156  CD1 LEU H 153      25.600  16.488  34.688  1.00 31.05           C  
ATOM   1157  CD2 LEU H 153      25.876  14.835  32.767  1.00 29.87           C  
ATOM   1158  C   LEU H 153      26.227  18.325  30.126  1.00 31.97           C  
ATOM   1159  O   LEU H 153      26.793  19.417  30.160  1.00 34.99           O  
ATOM   1160  N   GLU H 154      25.167  18.080  29.321  1.00 30.23           N  
ATOM   1161  CA  GLU H 154      24.541  19.100  28.520  1.00 32.47           C  
ATOM   1162  CB  GLU H 154      24.727  18.922  27.000  1.00 32.46           C  
ATOM   1163  CG  GLU H 154      24.038  20.021  26.181  1.00 33.67           C  
ATOM   1164  CD  GLU H 154      23.993  19.604  24.715  1.00 42.48           C  
ATOM   1165  OE1 GLU H 154      24.855  18.786  24.300  1.00 39.36           O  
ATOM   1166  OE2 GLU H 154      23.084  20.097  23.994  1.00 53.04           O1-
ATOM   1167  C   GLU H 154      23.057  18.992  28.748  1.00 34.02           C  
ATOM   1168  O   GLU H 154      22.508  17.892  28.752  1.00 35.47           O  
ATOM   1169  N   TRP H 155      22.364  20.135  28.933  1.00 34.54           N  
ATOM   1170  CA  TRP H 155      20.933  20.146  29.140  1.00 34.79           C  
ATOM   1171  CB  TRP H 155      20.485  21.322  30.024  1.00 35.27           C  
ATOM   1172  CG  TRP H 155      19.005  21.611  30.001  1.00 35.59           C  
ATOM   1173  CD2 TRP H 155      18.431  22.720  29.288  1.00 46.29           C  
ATOM   1174  CD1 TRP H 155      17.970  20.968  30.612  1.00 33.03           C  
ATOM   1175  NE1 TRP H 155      16.786  21.605  30.323  1.00 31.51           N  
ATOM   1176  CE2 TRP H 155      17.057  22.685  29.509  1.00 30.08           C  
ATOM   1177  CE3 TRP H 155      19.004  23.683  28.507  1.00 31.24           C  
ATOM   1178  CZ2 TRP H 155      16.231  23.617  28.949  1.00 36.90           C  
ATOM   1179  CZ3 TRP H 155      18.169  24.631  27.955  1.00 25.56           C  
ATOM   1180  CH2 TRP H 155      16.809  24.597  28.173  1.00 31.36           C  
ATOM   1181  C   TRP H 155      20.256  20.320  27.811  1.00 35.33           C  
ATOM   1182  O   TRP H 155      20.570  21.263  27.091  1.00 35.83           O  
ATOM   1183  N   LEU H 156      19.416  19.342  27.404  1.00 32.25           N  
ATOM   1184  CA  LEU H 156      18.669  19.361  26.167  1.00 33.61           C  
ATOM   1185  CB  LEU H 156      18.328  17.938  25.719  1.00 33.74           C  
ATOM   1186  CG  LEU H 156      19.583  17.075  25.507  1.00 33.24           C  
ATOM   1187  CD1 LEU H 156      19.215  15.656  25.058  1.00 28.81           C  
ATOM   1188  CD2 LEU H 156      20.575  17.761  24.558  1.00 28.41           C  
ATOM   1189  C   LEU H 156      17.376  20.138  26.174  1.00 35.90           C  
ATOM   1190  O   LEU H 156      17.175  21.031  25.352  1.00 36.32           O  
ATOM   1191  N   ALA H 157      16.452  19.818  27.111  1.00 34.39           N  
ATOM   1192  CA  ALA H 157      15.139  20.416  27.081  1.00 32.60           C  
ATOM   1193  CB  ALA H 157      14.329  20.035  25.833  1.00 34.45           C  
ATOM   1194  C   ALA H 157      14.351  19.931  28.261  1.00 35.73           C  
ATOM   1195  O   ALA H 157      14.744  18.975  28.928  1.00 35.29           O  
ATOM   1196  N   HIS H 158      13.217  20.602  28.572  1.00 34.97           N  
ATOM   1197  CA  HIS H 158      12.382  20.125  29.644  1.00 33.72           C  
ATOM   1198  ND1 HIS H 158      13.993  22.820  31.157  1.00 30.01           N  
ATOM   1199  CG  HIS H 158      12.846  22.065  31.250  1.00 31.76           C  
ATOM   1200  CB  HIS H 158      12.805  20.580  31.054  1.00 32.08           C  
ATOM   1201  NE2 HIS H 158      12.348  24.227  31.662  1.00 38.84           N  
ATOM   1202  CD2 HIS H 158      11.850  22.940  31.559  1.00 26.12           C  
ATOM   1203  CE1 HIS H 158      13.639  24.104  31.413  1.00 29.46           C  
ATOM   1204  C   HIS H 158      10.967  20.566  29.417  1.00 34.83           C  
ATOM   1205  O   HIS H 158      10.725  21.526  28.685  1.00 36.16           O  
ATOM   1206  N   ILE H 159       9.987  19.842  30.017  1.00 35.97           N  
ATOM   1207  CA  ILE H 159       8.612  20.253  29.883  1.00 35.56           C  
ATOM   1208  CB  ILE H 159       7.663  19.363  29.123  1.00 35.28           C  
ATOM   1209  CG1 ILE H 159       7.331  18.090  29.899  1.00 36.68           C  
ATOM   1210  CG2 ILE H 159       8.267  19.057  27.760  1.00 29.04           C  
ATOM   1211  CD1 ILE H 159       8.518  17.161  30.071  1.00 40.39           C  
ATOM   1212  C   ILE H 159       7.993  20.261  31.244  1.00 34.93           C  
ATOM   1213  O   ILE H 159       8.400  19.519  32.138  1.00 32.11           O  
ATOM   1214  N   TRP H 160       6.950  21.098  31.414  1.00 34.70           N  
ATOM   1215  CA  TRP H 160       6.283  21.213  32.679  1.00 37.67           C  
ATOM   1216  CB  TRP H 160       6.100  22.666  33.146  1.00 36.51           C  
ATOM   1217  CG  TRP H 160       7.394  23.365  33.481  1.00 38.05           C  
ATOM   1218  CD2 TRP H 160       8.067  23.242  34.743  1.00 31.65           C  
ATOM   1219  CD1 TRP H 160       8.156  24.196  32.714  1.00 37.71           C  
ATOM   1220  NE1 TRP H 160       9.263  24.603  33.422  1.00 30.66           N  
ATOM   1221  CE2 TRP H 160       9.220  24.021  34.672  1.00 33.49           C  
ATOM   1222  CE3 TRP H 160       7.750  22.535  35.868  1.00 28.07           C  
ATOM   1223  CZ2 TRP H 160      10.079  24.106  35.731  1.00 20.56           C  
ATOM   1224  CZ3 TRP H 160       8.617  22.623  36.934  1.00 27.93           C  
ATOM   1225  CH2 TRP H 160       9.758  23.394  36.866  1.00 32.22           C  
ATOM   1226  C   TRP H 160       4.913  20.614  32.552  1.00 39.39           C  
ATOM   1227  O   TRP H 160       4.474  20.233  31.470  1.00 38.14           O  
ATOM   1228  N   TRP H 161       4.203  20.485  33.694  1.00 32.08           N  
ATOM   1229  CA  TRP H 161       2.927  19.823  33.784  1.00 33.71           C  
ATOM   1230  CB  TRP H 161       2.352  19.828  35.209  1.00 33.51           C  
ATOM   1231  CG  TRP H 161       1.954  21.199  35.700  1.00 37.47           C  
ATOM   1232  CD2 TRP H 161       2.884  22.228  36.073  1.00 46.62           C  
ATOM   1233  CD1 TRP H 161       0.708  21.732  35.844  1.00 49.93           C  
ATOM   1234  NE1 TRP H 161       0.802  23.031  36.283  1.00 38.20           N  
ATOM   1235  CE2 TRP H 161       2.136  23.350  36.426  1.00 38.10           C  
ATOM   1236  CE3 TRP H 161       4.248  22.243  36.107  1.00 31.49           C  
ATOM   1237  CZ2 TRP H 161       2.746  24.508  36.816  1.00 31.91           C  
ATOM   1238  CZ3 TRP H 161       4.859  23.407  36.514  1.00 38.15           C  
ATOM   1239  CH2 TRP H 161       4.124  24.521  36.862  1.00 41.93           C  
ATOM   1240  C   TRP H 161       1.937  20.526  32.902  1.00 35.58           C  
ATOM   1241  O   TRP H 161       1.018  19.898  32.383  1.00 35.06           O  
ATOM   1242  N   ASP H 162       2.069  21.862  32.784  1.00 35.41           N  
ATOM   1243  CA  ASP H 162       1.246  22.723  31.974  1.00 37.32           C  
ATOM   1244  CB  ASP H 162       1.244  24.202  32.412  1.00 36.99           C  
ATOM   1245  CG  ASP H 162       2.640  24.799  32.368  1.00 39.44           C  
ATOM   1246  OD1 ASP H 162       3.613  24.054  32.081  1.00 35.81           O  
ATOM   1247  OD2 ASP H 162       2.746  26.024  32.638  1.00 37.77           O1-
ATOM   1248  C   ASP H 162       1.583  22.610  30.510  1.00 38.56           C  
ATOM   1249  O   ASP H 162       0.899  23.196  29.672  1.00 38.30           O  
ATOM   1250  N   ASP H 163       2.663  21.875  30.167  1.00 35.71           N  
ATOM   1251  CA  ASP H 163       3.138  21.694  28.817  1.00 34.24           C  
ATOM   1252  CB  ASP H 163       2.030  21.369  27.799  1.00 35.30           C  
ATOM   1253  CG  ASP H 163       1.763  19.872  27.865  1.00 49.88           C  
ATOM   1254  OD1 ASP H 163       2.688  19.129  28.288  1.00 44.23           O  
ATOM   1255  OD2 ASP H 163       0.642  19.448  27.474  1.00 57.42           O1-
ATOM   1256  C   ASP H 163       3.925  22.858  28.313  1.00 35.87           C  
ATOM   1257  O   ASP H 163       4.119  23.014  27.107  1.00 37.54           O  
ATOM   1258  N   VAL H 164       4.441  23.687  29.233  1.00 42.46           N  
ATOM   1259  CA  VAL H 164       5.347  24.723  28.821  1.00 41.09           C  
ATOM   1260  CB  VAL H 164       5.564  25.766  29.882  1.00 42.78           C  
ATOM   1261  CG1 VAL H 164       6.647  26.748  29.406  1.00 31.54           C  
ATOM   1262  CG2 VAL H 164       4.215  26.435  30.196  1.00 34.06           C  
ATOM   1263  C   VAL H 164       6.658  24.030  28.576  1.00 42.58           C  
ATOM   1264  O   VAL H 164       7.082  23.207  29.386  1.00 40.12           O  
ATOM   1265  N   LYS H 165       7.342  24.332  27.448  1.00 40.79           N  
ATOM   1266  CA  LYS H 165       8.563  23.621  27.170  1.00 41.13           C  
ATOM   1267  CB  LYS H 165       8.459  22.671  25.967  1.00 42.99           C  
ATOM   1268  CG  LYS H 165       7.478  21.524  26.212  1.00 47.33           C  
ATOM   1269  CD  LYS H 165       7.092  20.758  24.949  1.00 56.01           C  
ATOM   1270  CE  LYS H 165       5.930  19.792  25.168  1.00 63.59           C  
ATOM   1271  NZ  LYS H 165       4.685  20.561  25.375  1.00 52.67           N1+
ATOM   1272  C   LYS H 165       9.683  24.580  26.907  1.00 42.75           C  
ATOM   1273  O   LYS H 165       9.472  25.710  26.470  1.00 40.55           O  
ATOM   1274  N   ARG H 166      10.923  24.131  27.200  1.00 38.99           N  
ATOM   1275  CA  ARG H 166      12.103  24.924  26.982  1.00 36.58           C  
ATOM   1276  CB  ARG H 166      12.709  25.460  28.290  1.00 35.98           C  
ATOM   1277  CG  ARG H 166      11.822  26.530  28.931  1.00 38.86           C  
ATOM   1278  CD  ARG H 166      12.126  27.918  28.375  1.00 42.73           C  
ATOM   1279  NE  ARG H 166      12.943  27.678  27.155  1.00 45.44           N  
ATOM   1280  CZ  ARG H 166      12.940  28.556  26.113  1.00 55.88           C  
ATOM   1281  NH1 ARG H 166      12.160  29.674  26.157  1.00 48.59           N1+
ATOM   1282  NH2 ARG H 166      13.719  28.304  25.022  1.00 53.66           N  
ATOM   1283  C   ARG H 166      13.110  24.044  26.304  1.00 38.50           C  
ATOM   1284  O   ARG H 166      13.213  22.857  26.615  1.00 37.97           O  
ATOM   1285  N   TYR H 167      13.878  24.611  25.346  1.00 36.93           N  
ATOM   1286  CA  TYR H 167      14.825  23.822  24.601  1.00 38.55           C  
ATOM   1287  CB  TYR H 167      14.474  23.654  23.109  1.00 39.37           C  
ATOM   1288  CG  TYR H 167      13.180  22.933  22.934  1.00 39.81           C  
ATOM   1289  CD1 TYR H 167      13.150  21.563  22.845  1.00 41.94           C  
ATOM   1290  CD2 TYR H 167      11.996  23.630  22.850  1.00 36.60           C  
ATOM   1291  CE1 TYR H 167      11.959  20.897  22.674  1.00 46.91           C  
ATOM   1292  CE2 TYR H 167      10.801  22.970  22.679  1.00 52.85           C  
ATOM   1293  CZ  TYR H 167      10.782  21.601  22.590  1.00 43.68           C  
ATOM   1294  OH  TYR H 167       9.560  20.917  22.414  1.00 46.45           O  
ATOM   1295  C   TYR H 167      16.153  24.516  24.584  1.00 41.41           C  
ATOM   1296  O   TYR H 167      16.235  25.738  24.693  1.00 42.19           O  
ATOM   1297  N   ASN H 168      17.239  23.726  24.439  1.00 39.01           N  
ATOM   1298  CA  ASN H 168      18.566  24.265  24.329  1.00 39.51           C  
ATOM   1299  CB  ASN H 168      19.631  23.156  24.248  1.00 42.12           C  
ATOM   1300  CG  ASN H 168      21.015  23.785  24.244  1.00 47.30           C  
ATOM   1301  OD1 ASN H 168      21.270  24.753  23.530  1.00 48.58           O  
ATOM   1302  ND2 ASN H 168      21.937  23.216  25.065  1.00 50.39           N  
ATOM   1303  C   ASN H 168      18.578  25.016  23.035  1.00 41.97           C  
ATOM   1304  O   ASN H 168      18.167  24.482  22.008  1.00 42.35           O  
ATOM   1305  N   PRO H 169      19.027  26.240  23.034  1.00 41.94           N  
ATOM   1306  CA  PRO H 169      18.967  26.990  21.811  1.00 42.79           C  
ATOM   1307  CD  PRO H 169      18.893  27.101  24.198  1.00 42.50           C  
ATOM   1308  CB  PRO H 169      19.274  28.435  22.195  1.00 42.27           C  
ATOM   1309  CG  PRO H 169      18.756  28.529  23.641  1.00 46.14           C  
ATOM   1310  C   PRO H 169      19.791  26.440  20.691  1.00 45.54           C  
ATOM   1311  O   PRO H 169      19.379  26.573  19.539  1.00 48.05           O  
ATOM   1312  N   ALA H 170      20.957  25.838  20.985  1.00 44.67           N  
ATOM   1313  CA  ALA H 170      21.780  25.335  19.922  1.00 47.30           C  
ATOM   1314  CB  ALA H 170      23.135  24.808  20.424  1.00 47.03           C  
ATOM   1315  C   ALA H 170      21.082  24.194  19.234  1.00 50.64           C  
ATOM   1316  O   ALA H 170      21.084  24.094  18.008  1.00 52.05           O  
ATOM   1317  N   LEU H 171      20.510  23.286  20.049  1.00 47.08           N  
ATOM   1318  CA  LEU H 171      19.811  22.078  19.695  1.00 47.13           C  
ATOM   1319  CB  LEU H 171      19.662  21.122  20.891  1.00 47.33           C  
ATOM   1320  CG  LEU H 171      20.958  20.394  21.293  1.00 48.69           C  
ATOM   1321  CD1 LEU H 171      21.295  19.283  20.297  1.00 38.91           C  
ATOM   1322  CD2 LEU H 171      22.133  21.361  21.464  1.00 55.61           C  
ATOM   1323  C   LEU H 171      18.435  22.303  19.169  1.00 49.98           C  
ATOM   1324  O   LEU H 171      17.920  21.448  18.449  1.00 46.96           O  
ATOM   1325  N   LYS H 172      17.783  23.419  19.564  1.00 51.06           N  
ATOM   1326  CA  LYS H 172      16.416  23.683  19.208  1.00 52.05           C  
ATOM   1327  CB  LYS H 172      15.951  25.111  19.552  1.00 55.58           C  
ATOM   1328  CG  LYS H 172      14.435  25.303  19.481  1.00 58.87           C  
ATOM   1329  CD  LYS H 172      13.957  26.600  20.135  1.00 88.65           C  
ATOM   1330  CE  LYS H 172      12.439  26.782  20.087  1.00 70.30           C  
ATOM   1331  NZ  LYS H 172      11.980  26.821  18.681  1.00 88.42           N1+
ATOM   1332  C   LYS H 172      16.281  23.482  17.731  1.00 54.17           C  
ATOM   1333  O   LYS H 172      17.264  23.476  16.998  1.00 53.56           O  
ATOM   1334  N   SER H 173      15.044  23.244  17.278  1.00 51.48           N  
ATOM   1335  CA  SER H 173      14.708  22.938  15.918  0.93 54.41           C  
ATOM   1336  CB  SER H 173      15.523  23.756  14.903  0.93 55.20           C  
ATOM   1337  OG  SER H 173      15.238  23.308  13.588  0.93 57.68           O  
ATOM   1338  C   SER H 173      14.975  21.481  15.662  1.00 53.17           C  
ATOM   1339  O   SER H 173      14.268  20.867  14.865  1.00 55.03           O  
ATOM   1340  N   ARG H 174      16.002  20.883  16.298  1.00 46.64           N  
ATOM   1341  CA  ARG H 174      16.214  19.460  16.207  1.00 44.06           C  
ATOM   1342  CB  ARG H 174      17.649  19.004  16.524  1.00 45.57           C  
ATOM   1343  CG  ARG H 174      18.684  19.428  15.482  1.00 50.72           C  
ATOM   1344  CD  ARG H 174      19.902  18.504  15.422  1.00 46.92           C  
ATOM   1345  NE  ARG H 174      20.597  18.525  16.741  1.00 59.08           N  
ATOM   1346  CZ  ARG H 174      21.438  17.496  17.055  1.00 51.77           C  
ATOM   1347  NH1 ARG H 174      21.572  16.450  16.190  1.00 40.70           N1+
ATOM   1348  NH2 ARG H 174      22.151  17.505  18.217  1.00 48.00           N  
ATOM   1349  C   ARG H 174      15.328  18.745  17.187  1.00 42.59           C  
ATOM   1350  O   ARG H 174      14.869  17.631  16.936  1.00 41.61           O  
ATOM   1351  N   LEU H 175      15.093  19.389  18.349  1.00 40.60           N  
ATOM   1352  CA  LEU H 175      14.461  18.780  19.490  1.00 39.86           C  
ATOM   1353  CB  LEU H 175      14.963  19.361  20.826  1.00 39.75           C  
ATOM   1354  CG  LEU H 175      16.370  18.920  21.265  1.00 41.86           C  
ATOM   1355  CD1 LEU H 175      16.344  17.529  21.907  1.00 36.58           C  
ATOM   1356  CD2 LEU H 175      17.362  18.985  20.103  1.00 42.00           C  
ATOM   1357  C   LEU H 175      12.985  18.987  19.528  1.00 42.63           C  
ATOM   1358  O   LEU H 175      12.459  20.010  19.098  1.00 43.35           O  
ATOM   1359  N   THR H 176      12.280  17.961  20.049  1.00 40.71           N  
ATOM   1360  CA  THR H 176      10.878  18.061  20.312  1.00 39.71           C  
ATOM   1361  CB  THR H 176      10.024  17.475  19.222  1.00 43.56           C  
ATOM   1362  OG1 THR H 176       8.690  17.934  19.350  1.00 47.72           O  
ATOM   1363  CG2 THR H 176      10.057  15.942  19.299  1.00 43.79           C  
ATOM   1364  C   THR H 176      10.654  17.311  21.594  1.00 43.19           C  
ATOM   1365  O   THR H 176      11.174  16.211  21.781  1.00 44.40           O  
ATOM   1366  N   ILE H 177       9.890  17.899  22.536  1.00 40.96           N  
ATOM   1367  CA  ILE H 177       9.676  17.229  23.785  1.00 38.58           C  
ATOM   1368  CB  ILE H 177      10.376  17.946  24.906  1.00 38.40           C  
ATOM   1369  CG1 ILE H 177      10.607  17.048  26.134  1.00 35.56           C  
ATOM   1370  CG2 ILE H 177       9.624  19.259  25.160  1.00 38.30           C  
ATOM   1371  CD1 ILE H 177       9.352  16.498  26.789  1.00 33.73           C  
ATOM   1372  C   ILE H 177       8.189  17.202  23.999  1.00 39.66           C  
ATOM   1373  O   ILE H 177       7.494  18.148  23.630  1.00 39.24           O  
ATOM   1374  N   SER H 178       7.657  16.097  24.559  1.00 38.84           N  
ATOM   1375  CA  SER H 178       6.232  15.975  24.734  1.00 39.41           C  
ATOM   1376  CB  SER H 178       5.570  15.303  23.520  1.00 39.00           C  
ATOM   1377  OG  SER H 178       4.170  15.191  23.707  1.00 38.84           O  
ATOM   1378  C   SER H 178       5.982  15.102  25.926  1.00 40.79           C  
ATOM   1379  O   SER H 178       6.861  14.352  26.348  1.00 39.88           O  
ATOM   1380  N   LYS H 179       4.774  15.186  26.530  1.00 39.33           N  
ATOM   1381  CA  LYS H 179       4.516  14.328  27.650  1.00 40.66           C  
ATOM   1382  CB  LYS H 179       4.679  15.017  29.016  1.00 41.75           C  
ATOM   1383  CG  LYS H 179       3.667  16.136  29.269  1.00 42.92           C  
ATOM   1384  CD  LYS H 179       3.600  16.566  30.736  1.00 47.47           C  
ATOM   1385  CE  LYS H 179       2.593  17.684  31.015  1.00 41.21           C  
ATOM   1386  NZ  LYS H 179       1.218  17.134  31.053  1.00 45.51           N1+
ATOM   1387  C   LYS H 179       3.113  13.807  27.574  1.00 44.88           C  
ATOM   1388  O   LYS H 179       2.215  14.480  27.072  1.00 45.72           O  
ATOM   1389  N   ASP H 180       2.895  12.551  28.022  1.00 45.44           N  
ATOM   1390  CA  ASP H 180       1.541  12.091  28.112  0.90 43.57           C  
ATOM   1391  CB  ASP H 180       1.075  11.060  27.056  0.90 46.36           C  
ATOM   1392  CG  ASP H 180       1.782   9.723  27.140  0.90 53.79           C  
ATOM   1393  OD1 ASP H 180       2.812   9.599  27.852  0.90 56.12           O  
ATOM   1394  OD2 ASP H 180       1.282   8.791  26.457  0.90 59.63           O1-
ATOM   1395  C   ASP H 180       1.328  11.602  29.511  1.00 45.27           C  
ATOM   1396  O   ASP H 180       1.946  10.647  29.978  1.00 45.86           O  
ATOM   1397  N   THR H 181       0.433  12.292  30.233  1.00 44.07           N  
ATOM   1398  CA  THR H 181       0.218  12.027  31.622  1.00 47.24           C  
ATOM   1399  CB  THR H 181      -0.660  13.053  32.277  1.00 52.47           C  
ATOM   1400  OG1 THR H 181      -0.626  12.880  33.684  1.00 41.41           O  
ATOM   1401  CG2 THR H 181      -2.096  12.921  31.754  1.00 43.26           C  
ATOM   1402  C   THR H 181      -0.366  10.666  31.818  1.00 49.84           C  
ATOM   1403  O   THR H 181      -0.081  10.007  32.817  1.00 50.59           O  
ATOM   1404  N   SER H 182      -1.216  10.209  30.884  1.00 50.16           N  
ATOM   1405  CA  SER H 182      -1.841   8.929  31.053  1.00 51.09           C  
ATOM   1406  CB  SER H 182      -2.827   8.594  29.918  1.00 52.71           C  
ATOM   1407  OG  SER H 182      -2.146   8.493  28.675  1.00 54.85           O  
ATOM   1408  C   SER H 182      -0.803   7.847  31.092  1.00 52.20           C  
ATOM   1409  O   SER H 182      -0.856   6.960  31.942  1.00 54.30           O  
ATOM   1410  N   LYS H 183       0.147   7.878  30.140  1.00 48.67           N  
ATOM   1411  CA  LYS H 183       1.210   6.915  30.041  1.00 48.50           C  
ATOM   1412  CB  LYS H 183       1.903   6.858  28.668  1.00 57.35           C  
ATOM   1413  CG  LYS H 183       1.059   6.138  27.613  1.00 60.11           C  
ATOM   1414  CD  LYS H 183       1.707   6.092  26.228  1.00 61.24           C  
ATOM   1415  CE  LYS H 183       0.874   5.349  25.182  1.00 71.84           C  
ATOM   1416  NZ  LYS H 183       1.576   5.356  23.879  1.00 72.93           N1+
ATOM   1417  C   LYS H 183       2.254   7.126  31.100  1.00 48.71           C  
ATOM   1418  O   LYS H 183       3.033   6.216  31.381  1.00 48.42           O  
ATOM   1419  N   SER H 184       2.313   8.333  31.703  1.00 46.36           N  
ATOM   1420  CA  SER H 184       3.338   8.658  32.661  1.00 44.82           C  
ATOM   1421  CB  SER H 184       3.400   7.694  33.862  1.00 47.32           C  
ATOM   1422  OG  SER H 184       2.239   7.829  34.670  1.00 49.61           O  
ATOM   1423  C   SER H 184       4.664   8.632  31.973  1.00 44.20           C  
ATOM   1424  O   SER H 184       5.646   8.111  32.503  1.00 42.75           O  
ATOM   1425  N   GLN H 185       4.717   9.208  30.755  1.00 43.00           N  
ATOM   1426  CA  GLN H 185       5.954   9.219  30.036  1.00 44.78           C  
ATOM   1427  CB  GLN H 185       5.983   8.249  28.841  1.00 44.85           C  
ATOM   1428  CG  GLN H 185       5.925   6.768  29.220  1.00 45.90           C  
ATOM   1429  CD  GLN H 185       5.910   5.977  27.920  1.00 57.86           C  
ATOM   1430  OE1 GLN H 185       5.703   6.536  26.844  1.00 51.73           O  
ATOM   1431  NE2 GLN H 185       6.130   4.639  28.016  1.00 47.31           N  
ATOM   1432  C   GLN H 185       6.205  10.578  29.455  1.00 45.42           C  
ATOM   1433  O   GLN H 185       5.288  11.354  29.194  1.00 44.57           O  
ATOM   1434  N   VAL H 186       7.501  10.898  29.283  1.00 42.96           N  
ATOM   1435  CA  VAL H 186       7.931  12.074  28.584  1.00 41.88           C  
ATOM   1436  CB  VAL H 186       8.815  13.000  29.372  1.00 42.97           C  
ATOM   1437  CG1 VAL H 186       7.976  13.780  30.383  1.00 43.48           C  
ATOM   1438  CG2 VAL H 186       9.892  12.150  30.060  1.00 44.10           C  
ATOM   1439  C   VAL H 186       8.756  11.570  27.445  1.00 41.66           C  
ATOM   1440  O   VAL H 186       9.576  10.670  27.621  1.00 41.78           O  
ATOM   1441  N   VAL H 187       8.550  12.129  26.237  1.00 37.66           N  
ATOM   1442  CA  VAL H 187       9.290  11.673  25.096  1.00 36.47           C  
ATOM   1443  CB  VAL H 187       8.444  11.184  23.960  1.00 39.47           C  
ATOM   1444  CG1 VAL H 187       7.912   9.789  24.289  1.00 36.47           C  
ATOM   1445  CG2 VAL H 187       7.310  12.196  23.762  1.00 39.46           C  
ATOM   1446  C   VAL H 187      10.130  12.777  24.549  1.00 38.11           C  
ATOM   1447  O   VAL H 187       9.742  13.943  24.548  1.00 40.77           O  
ATOM   1448  N   LEU H 188      11.334  12.407  24.080  1.00 36.65           N  
ATOM   1449  CA  LEU H 188      12.217  13.360  23.472  1.00 36.35           C  
ATOM   1450  CB  LEU H 188      13.554  13.522  24.216  1.00 38.45           C  
ATOM   1451  CG  LEU H 188      14.508  14.545  23.568  1.00 37.32           C  
ATOM   1452  CD1 LEU H 188      13.934  15.970  23.638  1.00 36.96           C  
ATOM   1453  CD2 LEU H 188      15.922  14.447  24.160  1.00 41.68           C  
ATOM   1454  C   LEU H 188      12.532  12.855  22.101  1.00 37.68           C  
ATOM   1455  O   LEU H 188      12.786  11.665  21.906  1.00 36.71           O  
ATOM   1456  N   THR H 189      12.509  13.754  21.097  1.00 36.70           N  
ATOM   1457  CA  THR H 189      12.831  13.357  19.759  1.00 38.44           C  
ATOM   1458  CB  THR H 189      11.674  13.516  18.814  1.00 41.25           C  
ATOM   1459  OG1 THR H 189      10.564  12.757  19.272  1.00 55.36           O  
ATOM   1460  CG2 THR H 189      12.098  13.026  17.422  1.00 40.90           C  
ATOM   1461  C   THR H 189      13.935  14.259  19.285  1.00 38.61           C  
ATOM   1462  O   THR H 189      13.881  15.470  19.485  1.00 39.88           O  
ATOM   1463  N   MET H 190      14.984  13.673  18.665  1.00 39.08           N  
ATOM   1464  CA  MET H 190      16.103  14.410  18.135  0.94 40.70           C  
ATOM   1465  CB  MET H 190      17.466  13.988  18.722  0.94 41.65           C  
ATOM   1466  CG  MET H 190      17.796  14.480  20.130  0.92 45.24           C  
ATOM   1467  SD  MET H 190      18.520  16.142  20.231  0.89 40.97           S  
ATOM   1468  CE  MET H 190      20.228  15.668  19.844  0.89 42.10           C  
ATOM   1469  C   MET H 190      16.226  14.023  16.692  1.00 41.54           C  
ATOM   1470  O   MET H 190      16.329  12.841  16.370  1.00 41.88           O  
ATOM   1471  N   THR H 191      16.250  15.012  15.777  1.00 42.09           N  
ATOM   1472  CA  THR H 191      16.352  14.674  14.385  1.00 42.68           C  
ATOM   1473  CB  THR H 191      15.539  15.568  13.491  1.00 43.08           C  
ATOM   1474  OG1 THR H 191      16.007  16.905  13.580  1.00 52.88           O  
ATOM   1475  CG2 THR H 191      14.065  15.495  13.919  1.00 43.80           C  
ATOM   1476  C   THR H 191      17.777  14.802  13.940  1.00 43.34           C  
ATOM   1477  O   THR H 191      18.616  15.360  14.645  1.00 43.57           O  
ATOM   1478  N   ASN H 192      18.069  14.269  12.729  1.00 42.83           N  
ATOM   1479  CA  ASN H 192      19.359  14.359  12.100  1.00 43.88           C  
ATOM   1480  CB  ASN H 192      19.662  15.735  11.486  1.00 46.90           C  
ATOM   1481  CG  ASN H 192      18.937  15.798  10.155  1.00 59.88           C  
ATOM   1482  OD1 ASN H 192      19.022  14.873   9.349  1.00 60.29           O  
ATOM   1483  ND2 ASN H 192      18.203  16.915   9.914  1.00 62.46           N  
ATOM   1484  C   ASN H 192      20.453  14.035  13.057  1.00 41.88           C  
ATOM   1485  O   ASN H 192      21.302  14.875  13.346  1.00 41.57           O  
ATOM   1486  N   MET H 193      20.473  12.789  13.556  1.00 41.86           N  
ATOM   1487  CA  MET H 193      21.481  12.409  14.502  1.00 43.02           C  
ATOM   1488  CB  MET H 193      21.222  11.039  15.151  1.00 41.78           C  
ATOM   1489  CG  MET H 193      19.949  11.012  15.999  1.00 46.15           C  
ATOM   1490  SD  MET H 193      19.991  12.094  17.459  1.00 38.39           S  
ATOM   1491  CE  MET H 193      21.059  10.996  18.434  1.00 25.10           C  
ATOM   1492  C   MET H 193      22.819  12.361  13.831  1.00 46.80           C  
ATOM   1493  O   MET H 193      22.941  12.025  12.654  1.00 47.70           O  
ATOM   1494  N   ASP H 194      23.862  12.724  14.607  1.00 45.72           N  
ATOM   1495  CA  ASP H 194      25.228  12.780  14.168  1.00 46.55           C  
ATOM   1496  CB  ASP H 194      25.736  14.237  14.177  1.00 45.64           C  
ATOM   1497  CG  ASP H 194      27.105  14.352  13.533  1.00 52.62           C  
ATOM   1498  OD1 ASP H 194      28.095  13.849  14.127  1.00 53.39           O  
ATOM   1499  OD2 ASP H 194      27.178  14.958  12.431  1.00 60.70           O1-
ATOM   1500  C   ASP H 194      26.028  11.977  15.153  1.00 50.82           C  
ATOM   1501  O   ASP H 194      25.579  11.763  16.276  1.00 48.82           O  
ATOM   1502  N   PRO H 195      27.197  11.518  14.776  1.00 50.00           N  
ATOM   1503  CA  PRO H 195      28.010  10.734  15.669  1.00 47.14           C  
ATOM   1504  CD  PRO H 195      27.462  11.197  13.383  1.00 54.65           C  
ATOM   1505  CB  PRO H 195      29.175  10.229  14.822  1.00 49.88           C  
ATOM   1506  CG  PRO H 195      28.566  10.125  13.410  1.00 55.15           C  
ATOM   1507  C   PRO H 195      28.401  11.496  16.897  1.00 49.10           C  
ATOM   1508  O   PRO H 195      28.707  10.874  17.914  1.00 45.51           O  
ATOM   1509  N   VAL H 196      28.399  12.837  16.827  1.00 44.29           N  
ATOM   1510  CA  VAL H 196      28.737  13.663  17.949  1.00 46.44           C  
ATOM   1511  CB  VAL H 196      28.735  15.129  17.623  1.00 46.66           C  
ATOM   1512  CG1 VAL H 196      28.892  15.912  18.935  1.00 44.82           C  
ATOM   1513  CG2 VAL H 196      29.855  15.413  16.609  1.00 47.66           C  
ATOM   1514  C   VAL H 196      27.711  13.436  19.016  1.00 42.47           C  
ATOM   1515  O   VAL H 196      27.982  13.618  20.201  1.00 46.53           O  
ATOM   1516  N   ASP H 197      26.490  13.065  18.597  1.00 39.17           N  
ATOM   1517  CA  ASP H 197      25.338  12.835  19.428  1.00 37.78           C  
ATOM   1518  CB  ASP H 197      24.043  12.675  18.616  1.00 37.95           C  
ATOM   1519  CG  ASP H 197      23.681  14.046  18.058  1.00 46.03           C  
ATOM   1520  OD1 ASP H 197      24.030  15.066  18.712  1.00 53.97           O  
ATOM   1521  OD2 ASP H 197      23.051  14.092  16.969  1.00 45.78           O1-
ATOM   1522  C   ASP H 197      25.487  11.620  20.300  1.00 37.47           C  
ATOM   1523  O   ASP H 197      24.674  11.423  21.203  1.00 38.13           O  
ATOM   1524  N   THR H 198      26.453  10.718  20.024  1.00 35.07           N  
ATOM   1525  CA  THR H 198      26.557   9.555  20.867  1.00 34.90           C  
ATOM   1526  CB  THR H 198      27.691   8.634  20.523  1.00 36.37           C  
ATOM   1527  OG1 THR H 198      28.933   9.306  20.652  1.00 40.33           O  
ATOM   1528  CG2 THR H 198      27.513   8.148  19.084  1.00 31.63           C  
ATOM   1529  C   THR H 198      26.764  10.007  22.275  1.00 35.61           C  
ATOM   1530  O   THR H 198      27.620  10.844  22.555  1.00 35.48           O  
ATOM   1531  N   ALA H 199      25.954   9.466  23.209  1.00 34.24           N  
ATOM   1532  CA  ALA H 199      26.091   9.877  24.574  1.00 33.77           C  
ATOM   1533  CB  ALA H 199      25.790  11.370  24.789  1.00 32.01           C  
ATOM   1534  C   ALA H 199      25.101   9.118  25.394  1.00 35.51           C  
ATOM   1535  O   ALA H 199      24.282   8.360  24.876  1.00 36.40           O  
ATOM   1536  N   THR H 200      25.185   9.295  26.727  1.00 32.99           N  
ATOM   1537  CA  THR H 200      24.228   8.700  27.608  1.00 31.60           C  
ATOM   1538  CB  THR H 200      24.787   8.348  28.956  1.00 32.41           C  
ATOM   1539  OG1 THR H 200      25.859   7.426  28.818  1.00 34.59           O  
ATOM   1540  CG2 THR H 200      23.667   7.732  29.813  1.00 26.29           C  
ATOM   1541  C   THR H 200      23.185   9.752  27.802  1.00 34.13           C  
ATOM   1542  O   THR H 200      23.507  10.919  28.016  1.00 36.42           O  
ATOM   1543  N   TYR H 201      21.897   9.367  27.715  1.00 34.39           N  
ATOM   1544  CA  TYR H 201      20.839  10.331  27.841  1.00 32.92           C  
ATOM   1545  CB  TYR H 201      19.806  10.250  26.702  1.00 31.96           C  
ATOM   1546  CG  TYR H 201      20.438  10.749  25.446  1.00 29.67           C  
ATOM   1547  CD1 TYR H 201      21.330   9.976  24.738  1.00 31.15           C  
ATOM   1548  CD2 TYR H 201      20.117  12.000  24.969  1.00 31.44           C  
ATOM   1549  CE1 TYR H 201      21.901  10.452  23.580  1.00 31.94           C  
ATOM   1550  CE2 TYR H 201      20.683  12.480  23.812  1.00 25.63           C  
ATOM   1551  CZ  TYR H 201      21.579  11.705  23.115  1.00 31.62           C  
ATOM   1552  OH  TYR H 201      22.162  12.197  21.928  1.00 29.12           O  
ATOM   1553  C   TYR H 201      20.106  10.065  29.119  1.00 34.47           C  
ATOM   1554  O   TYR H 201      19.690   8.937  29.382  1.00 34.38           O  
ATOM   1555  N   TYR H 202      19.919  11.123  29.940  1.00 34.90           N  
ATOM   1556  CA  TYR H 202      19.280  10.969  31.220  1.00 34.96           C  
ATOM   1557  CB  TYR H 202      20.077  11.534  32.415  1.00 31.51           C  
ATOM   1558  CG  TYR H 202      21.425  10.917  32.566  1.00 32.44           C  
ATOM   1559  CD1 TYR H 202      22.513  11.468  31.932  1.00 33.94           C  
ATOM   1560  CD2 TYR H 202      21.610   9.806  33.357  1.00 29.29           C  
ATOM   1561  CE1 TYR H 202      23.764  10.917  32.075  1.00 34.42           C  
ATOM   1562  CE2 TYR H 202      22.859   9.249  33.503  1.00 33.71           C  
ATOM   1563  CZ  TYR H 202      23.939   9.805  32.861  1.00 36.78           C  
ATOM   1564  OH  TYR H 202      25.221   9.236  33.010  1.00 48.67           O  
ATOM   1565  C   TYR H 202      18.046  11.817  31.247  1.00 34.49           C  
ATOM   1566  O   TYR H 202      17.990  12.881  30.630  1.00 34.79           O  
ATOM   1567  N   CYS H 203      17.003  11.339  31.955  1.00 33.10           N  
ATOM   1568  CA  CYS H 203      15.852  12.157  32.208  1.00 34.69           C  
ATOM   1569  CB  CYS H 203      14.496  11.532  31.796  0.95 36.10           C  
ATOM   1570  SG  CYS H 203      14.155   9.900  32.523  0.95 44.59           S  
ATOM   1571  C   CYS H 203      15.868  12.409  33.688  1.00 34.38           C  
ATOM   1572  O   CYS H 203      16.321  11.561  34.457  1.00 31.51           O  
ATOM   1573  N   ALA H 204      15.421  13.606  34.126  1.00 33.32           N  
ATOM   1574  CA  ALA H 204      15.459  13.915  35.530  1.00 33.23           C  
ATOM   1575  CB  ALA H 204      16.743  14.643  35.957  1.00 34.90           C  
ATOM   1576  C   ALA H 204      14.307  14.821  35.853  1.00 34.23           C  
ATOM   1577  O   ALA H 204      13.805  15.539  34.989  1.00 33.35           O  
ATOM   1578  N   ARG H 205      13.847  14.797  37.121  1.00 31.68           N  
ATOM   1579  CA  ARG H 205      12.743  15.631  37.515  1.00 32.35           C  
ATOM   1580  CB  ARG H 205      11.828  14.996  38.578  1.00 34.01           C  
ATOM   1581  CG  ARG H 205      10.585  15.836  38.887  1.00 36.24           C  
ATOM   1582  CD  ARG H 205       9.688  15.250  39.981  1.00 33.31           C  
ATOM   1583  NE  ARG H 205      10.303  15.589  41.294  1.00 50.34           N  
ATOM   1584  CZ  ARG H 205       9.595  15.433  42.451  1.00 49.80           C  
ATOM   1585  NH1 ARG H 205       8.315  14.959  42.417  1.00 41.00           N1+
ATOM   1586  NH2 ARG H 205      10.167  15.757  43.647  1.00 50.71           N  
ATOM   1587  C   ARG H 205      13.282  16.907  38.082  1.00 34.26           C  
ATOM   1588  O   ARG H 205      14.313  16.919  38.752  1.00 35.24           O  
ATOM   1589  N   LEU H 206      12.595  18.037  37.813  1.00 34.05           N  
ATOM   1590  CA  LEU H 206      13.042  19.292  38.349  1.00 33.56           C  
ATOM   1591  CB  LEU H 206      12.423  20.531  37.674  1.00 34.87           C  
ATOM   1592  CG  LEU H 206      12.820  20.708  36.194  1.00 21.56           C  
ATOM   1593  CD1 LEU H 206      12.170  19.641  35.299  1.00 30.20           C  
ATOM   1594  CD2 LEU H 206      12.558  22.141  35.709  1.00 31.74           C  
ATOM   1595  C   LEU H 206      12.686  19.336  39.801  1.00 36.93           C  
ATOM   1596  O   LEU H 206      11.597  18.940  40.210  1.00 34.86           O  
ATOM   1597  N   GLY H 207      13.617  19.871  40.615  1.00 37.69           N  
ATOM   1598  CA  GLY H 207      13.510  20.023  42.041  1.00 39.30           C  
ATOM   1599  C   GLY H 207      12.474  21.037  42.440  1.00 49.61           C  
ATOM   1600  O   GLY H 207      11.940  20.969  43.547  1.00 56.33           O  
ATOM   1601  N   SER H 208      12.218  22.057  41.593  1.00 46.21           N  
ATOM   1602  CA  SER H 208      11.330  23.118  41.992  1.00 44.19           C  
ATOM   1603  CB  SER H 208      12.044  24.476  42.063  1.00 40.87           C  
ATOM   1604  OG  SER H 208      11.117  25.489  42.416  1.00 48.15           O  
ATOM   1605  C   SER H 208      10.206  23.274  41.013  1.00 55.40           C  
ATOM   1606  O   SER H 208      10.269  22.800  39.879  1.00 60.24           O  
ATOM   1607  N   ASP H 209       9.102  23.918  41.457  1.00 53.07           N  
ATOM   1608  CA  ASP H 209       8.025  24.137  40.537  1.00 43.15           C  
ATOM   1609  CB  ASP H 209       6.694  24.608  41.169  1.00 49.10           C  
ATOM   1610  CG  ASP H 209       6.835  26.011  41.738  1.00 48.07           C  
ATOM   1611  OD1 ASP H 209       7.501  26.168  42.795  1.00 50.53           O  
ATOM   1612  OD2 ASP H 209       6.277  26.949  41.106  1.00 45.57           O1-
ATOM   1613  C   ASP H 209       8.460  25.138  39.503  1.00 44.51           C  
ATOM   1614  O   ASP H 209       8.106  25.025  38.333  1.00 48.86           O  
ATOM   1615  N   TYR H 210       9.112  26.233  39.933  1.00 45.72           N  
ATOM   1616  CA  TYR H 210       9.638  27.240  39.047  1.00 41.35           C  
ATOM   1617  CB  TYR H 210       9.496  28.665  39.635  1.00 42.63           C  
ATOM   1618  CG  TYR H 210       9.985  28.706  41.048  1.00 39.43           C  
ATOM   1619  CD1 TYR H 210       9.113  28.440  42.081  1.00 60.02           C  
ATOM   1620  CD2 TYR H 210      11.290  29.013  41.356  1.00 55.74           C  
ATOM   1621  CE1 TYR H 210       9.529  28.473  43.392  1.00 51.16           C  
ATOM   1622  CE2 TYR H 210      11.717  29.050  42.664  1.00 44.98           C  
ATOM   1623  CZ  TYR H 210      10.837  28.780  43.686  1.00 65.66           C  
ATOM   1624  OH  TYR H 210      11.274  28.818  45.028  1.00 52.76           O  
ATOM   1625  C   TYR H 210      11.041  27.058  38.509  1.00 44.37           C  
ATOM   1626  O   TYR H 210      11.281  27.296  37.325  1.00 50.94           O  
ATOM   1627  N   ASP H 211      12.012  26.659  39.367  1.00 44.45           N  
ATOM   1628  CA  ASP H 211      13.415  26.699  39.006  1.00 45.74           C  
ATOM   1629  CB  ASP H 211      14.347  26.955  40.205  1.00 40.44           C  
ATOM   1630  CG  ASP H 211      14.229  28.425  40.586  1.00 39.70           C  
ATOM   1631  OD1 ASP H 211      13.862  29.229  39.688  1.00 41.92           O  
ATOM   1632  OD2 ASP H 211      14.506  28.769  41.767  1.00 37.37           O1-
ATOM   1633  C   ASP H 211      13.892  25.462  38.313  1.00 44.64           C  
ATOM   1634  O   ASP H 211      13.222  24.431  38.313  1.00 49.15           O  
ATOM   1635  N   VAL H 212      15.103  25.536  37.706  1.00 37.35           N  
ATOM   1636  CA  VAL H 212      15.536  24.395  36.955  1.00 34.19           C  
ATOM   1637  CB  VAL H 212      15.751  24.713  35.503  1.00 33.78           C  
ATOM   1638  CG1 VAL H 212      16.239  23.442  34.788  1.00 34.20           C  
ATOM   1639  CG2 VAL H 212      14.440  25.273  34.922  1.00 32.62           C  
ATOM   1640  C   VAL H 212      16.817  23.798  37.472  1.00 38.39           C  
ATOM   1641  O   VAL H 212      17.901  24.126  36.993  1.00 36.44           O  
ATOM   1642  N   TRP H 213      16.698  22.886  38.458  1.00 36.05           N  
ATOM   1643  CA  TRP H 213      17.741  21.996  38.895  1.00 31.10           C  
ATOM   1644  CB  TRP H 213      18.636  22.382  40.097  1.00 31.99           C  
ATOM   1645  CG  TRP H 213      18.163  23.333  41.174  1.00 37.42           C  
ATOM   1646  CD2 TRP H 213      16.999  23.233  42.010  1.00 42.71           C  
ATOM   1647  CD1 TRP H 213      18.775  24.503  41.514  1.00 40.61           C  
ATOM   1648  NE1 TRP H 213      18.095  25.115  42.533  1.00 41.79           N  
ATOM   1649  CE2 TRP H 213      16.991  24.354  42.843  1.00 40.58           C  
ATOM   1650  CE3 TRP H 213      16.013  22.297  42.081  1.00 31.79           C  
ATOM   1651  CZ2 TRP H 213      16.001  24.554  43.762  1.00 57.79           C  
ATOM   1652  CZ3 TRP H 213      15.020  22.504  43.014  1.00 39.85           C  
ATOM   1653  CH2 TRP H 213      15.010  23.608  43.841  1.00 72.31           C  
ATOM   1654  C   TRP H 213      17.092  20.661  39.090  1.00 38.05           C  
ATOM   1655  O   TRP H 213      15.874  20.591  39.245  1.00 44.99           O  
ATOM   1656  N   PHE H 214      17.878  19.558  39.060  1.00 32.91           N  
ATOM   1657  CA  PHE H 214      17.225  18.273  39.027  1.00 39.64           C  
ATOM   1658  CB  PHE H 214      17.669  17.431  37.814  1.00 37.73           C  
ATOM   1659  CG  PHE H 214      17.352  18.207  36.577  1.00 34.12           C  
ATOM   1660  CD1 PHE H 214      18.272  19.090  36.058  1.00 34.83           C  
ATOM   1661  CD2 PHE H 214      16.144  18.060  35.936  1.00 32.31           C  
ATOM   1662  CE1 PHE H 214      17.998  19.813  34.919  1.00 39.52           C  
ATOM   1663  CE2 PHE H 214      15.864  18.781  34.797  1.00 39.73           C  
ATOM   1664  CZ  PHE H 214      16.788  19.661  34.286  1.00 35.55           C  
ATOM   1665  C   PHE H 214      17.514  17.470  40.267  1.00 36.52           C  
ATOM   1666  O   PHE H 214      18.666  17.174  40.580  1.00 38.35           O  
ATOM   1667  N   ASP H 215      16.445  17.135  41.027  1.00 33.24           N  
ATOM   1668  CA  ASP H 215      16.514  16.344  42.232  1.00 31.58           C  
ATOM   1669  CB  ASP H 215      15.345  16.627  43.201  1.00 35.53           C  
ATOM   1670  CG  ASP H 215      14.016  16.285  42.543  1.00 36.38           C  
ATOM   1671  OD1 ASP H 215      13.976  16.175  41.289  1.00 45.61           O  
ATOM   1672  OD2 ASP H 215      13.014  16.138  43.291  1.00 30.09           O1-
ATOM   1673  C   ASP H 215      16.630  14.847  42.020  1.00 36.88           C  
ATOM   1674  O   ASP H 215      17.351  14.182  42.762  1.00 41.18           O  
ATOM   1675  N   TYR H 216      15.918  14.271  41.021  1.00 31.95           N  
ATOM   1676  CA  TYR H 216      15.871  12.836  40.830  1.00 32.65           C  
ATOM   1677  CB  TYR H 216      14.467  12.215  40.976  1.00 34.21           C  
ATOM   1678  CG  TYR H 216      13.988  12.319  42.385  1.00 37.91           C  
ATOM   1679  CD1 TYR H 216      13.291  13.424  42.817  1.00 44.57           C  
ATOM   1680  CD2 TYR H 216      14.231  11.299  43.278  1.00 55.74           C  
ATOM   1681  CE1 TYR H 216      12.846  13.505  44.117  1.00 43.20           C  
ATOM   1682  CE2 TYR H 216      13.790  11.376  44.579  1.00 44.39           C  
ATOM   1683  CZ  TYR H 216      13.095  12.482  45.000  1.00 58.37           C  
ATOM   1684  OH  TYR H 216      12.638  12.567  46.334  1.00 51.88           O  
ATOM   1685  C   TYR H 216      16.278  12.555  39.418  1.00 35.11           C  
ATOM   1686  O   TYR H 216      15.828  13.235  38.496  1.00 33.04           O  
ATOM   1687  N   TRP H 217      17.129  11.528  39.208  1.00 33.28           N  
ATOM   1688  CA  TRP H 217      17.607  11.243  37.882  1.00 32.72           C  
ATOM   1689  CB  TRP H 217      19.122  11.478  37.739  1.00 31.98           C  
ATOM   1690  CG  TRP H 217      19.559  12.922  37.842  1.00 32.94           C  
ATOM   1691  CD2 TRP H 217      20.196  13.650  36.779  1.00 31.95           C  
ATOM   1692  CD1 TRP H 217      19.501  13.770  38.908  1.00 28.62           C  
ATOM   1693  NE1 TRP H 217      20.050  14.984  38.575  1.00 33.34           N  
ATOM   1694  CE2 TRP H 217      20.486  14.923  37.269  1.00 34.43           C  
ATOM   1695  CE3 TRP H 217      20.518  13.285  35.504  1.00 30.02           C  
ATOM   1696  CZ2 TRP H 217      21.104  15.857  36.486  1.00 28.52           C  
ATOM   1697  CZ3 TRP H 217      21.136  14.230  34.717  1.00 29.02           C  
ATOM   1698  CH2 TRP H 217      21.424  15.491  35.198  1.00 28.56           C  
ATOM   1699  C   TRP H 217      17.378   9.798  37.553  1.00 34.66           C  
ATOM   1700  O   TRP H 217      17.324   8.937  38.432  1.00 34.22           O  
ATOM   1701  N   GLY H 218      17.220   9.505  36.245  1.00 34.94           N  
ATOM   1702  CA  GLY H 218      17.083   8.151  35.790  1.00 34.12           C  
ATOM   1703  C   GLY H 218      18.474   7.601  35.672  1.00 37.46           C  
ATOM   1704  O   GLY H 218      19.456   8.313  35.865  1.00 39.23           O  
ATOM   1705  N   GLN H 219      18.590   6.295  35.362  1.00 38.97           N  
ATOM   1706  CA  GLN H 219      19.856   5.624  35.235  0.91 40.69           C  
ATOM   1707  CB  GLN H 219      19.739   4.090  35.234  0.91 45.03           C  
ATOM   1708  CG  GLN H 219      18.941   3.516  34.067  0.91 57.71           C  
ATOM   1709  CD  GLN H 219      18.930   2.004  34.228  0.91 90.95           C  
ATOM   1710  OE1 GLN H 219      19.623   1.449  35.079  0.91 58.29           O  
ATOM   1711  NE2 GLN H 219      18.114   1.315  33.388  0.91 67.00           N  
ATOM   1712  C   GLN H 219      20.599   6.061  34.006  1.00 39.78           C  
ATOM   1713  O   GLN H 219      21.828   6.011  33.982  1.00 38.58           O  
ATOM   1714  N   GLY H 220      19.885   6.443  32.930  1.00 38.28           N  
ATOM   1715  CA  GLY H 220      20.542   6.873  31.723  1.00 37.54           C  
ATOM   1716  C   GLY H 220      20.525   5.744  30.739  1.00 38.33           C  
ATOM   1717  O   GLY H 220      20.459   4.574  31.111  1.00 38.37           O  
ATOM   1718  N   THR H 221      20.557   6.081  29.434  1.00 35.88           N  
ATOM   1719  CA  THR H 221      20.594   5.070  28.417  1.00 35.50           C  
ATOM   1720  CB  THR H 221      19.286   4.900  27.700  1.00 39.36           C  
ATOM   1721  OG1 THR H 221      19.347   3.793  26.813  1.00 38.09           O  
ATOM   1722  CG2 THR H 221      18.968   6.191  26.928  1.00 37.50           C  
ATOM   1723  C   THR H 221      21.623   5.494  27.415  1.00 36.81           C  
ATOM   1724  O   THR H 221      21.673   6.658  27.024  1.00 35.08           O  
ATOM   1725  N   LEU H 222      22.464   4.550  26.950  1.00 37.18           N  
ATOM   1726  CA  LEU H 222      23.521   4.915  26.049  1.00 37.21           C  
ATOM   1727  CB  LEU H 222      24.780   4.037  26.237  1.00 38.63           C  
ATOM   1728  CG  LEU H 222      26.014   4.387  25.371  1.00 43.32           C  
ATOM   1729  CD1 LEU H 222      25.786   4.090  23.884  1.00 41.69           C  
ATOM   1730  CD2 LEU H 222      26.505   5.821  25.625  1.00 40.20           C  
ATOM   1731  C   LEU H 222      23.021   4.765  24.647  1.00 37.92           C  
ATOM   1732  O   LEU H 222      22.485   3.723  24.272  1.00 41.09           O  
ATOM   1733  N   VAL H 223      23.159   5.836  23.838  1.00 34.57           N  
ATOM   1734  CA  VAL H 223      22.750   5.756  22.466  1.00 33.77           C  
ATOM   1735  CB  VAL H 223      21.703   6.758  22.085  1.00 36.02           C  
ATOM   1736  CG1 VAL H 223      21.456   6.658  20.571  1.00 33.39           C  
ATOM   1737  CG2 VAL H 223      20.446   6.488  22.932  1.00 33.60           C  
ATOM   1738  C   VAL H 223      23.960   6.020  21.635  1.00 36.20           C  
ATOM   1739  O   VAL H 223      24.611   7.055  21.767  1.00 36.53           O  
ATOM   1740  N   THR H 224      24.297   5.075  20.741  1.00 34.91           N  
ATOM   1741  CA  THR H 224      25.462   5.291  19.948  1.00 34.55           C  
ATOM   1742  CB  THR H 224      26.426   4.144  19.977  1.00 38.17           C  
ATOM   1743  OG1 THR H 224      27.691   4.564  19.495  1.00 37.51           O  
ATOM   1744  CG2 THR H 224      25.875   3.013  19.098  1.00 41.83           C  
ATOM   1745  C   THR H 224      24.994   5.503  18.551  1.00 35.49           C  
ATOM   1746  O   THR H 224      24.089   4.824  18.066  1.00 37.57           O  
ATOM   1747  N   VAL H 225      25.575   6.499  17.868  1.00 34.51           N  
ATOM   1748  CA  VAL H 225      25.131   6.745  16.537  1.00 37.35           C  
ATOM   1749  CB  VAL H 225      24.649   8.149  16.375  1.00 39.88           C  
ATOM   1750  CG1 VAL H 225      25.787   9.082  16.769  1.00 40.07           C  
ATOM   1751  CG2 VAL H 225      24.128   8.346  14.951  1.00 36.43           C  
ATOM   1752  C   VAL H 225      26.264   6.449  15.611  1.00 38.44           C  
ATOM   1753  O   VAL H 225      27.307   7.100  15.635  1.00 38.99           O  
ATOM   1754  N   SER H 226      26.074   5.418  14.765  1.00 42.80           N  
ATOM   1755  CA  SER H 226      27.106   5.036  13.851  1.00 45.84           C  
ATOM   1756  CB  SER H 226      28.163   4.113  14.481  1.00 47.25           C  
ATOM   1757  OG  SER H 226      29.151   3.773  13.519  1.00 48.19           O  
ATOM   1758  C   SER H 226      26.464   4.272  12.743  1.00 47.31           C  
ATOM   1759  O   SER H 226      25.360   3.748  12.887  1.00 47.38           O  
ATOM   1760  N   SER H 227      27.151   4.197  11.589  1.00 49.99           N  
ATOM   1761  CA  SER H 227      26.610   3.465  10.485  0.92 52.60           C  
ATOM   1762  CB  SER H 227      27.105   3.967   9.118  0.92 53.39           C  
ATOM   1763  OG  SER H 227      28.507   3.772   9.003  0.90 59.44           O  
ATOM   1764  C   SER H 227      27.071   2.022  10.638  1.00 53.30           C  
ATOM   1765  O   SER H 227      26.642   1.175   9.811  1.00 54.08           O  
ATOM   1766  OXT SER H 227      27.858   1.748  11.583  1.00  0.00           O  
TER    1767      SER H 227 
CONECT  162  663
CONECT  663  162
CONECT  820  821
CONECT  821  820  822
CONECT  822  821  823
CONECT  823  822
CONECT  975 1570
CONECT 1570  975
END
