# Supplementary material for: Fully automated antibody structure prediction using BIOVIA tools: Validation study
Source: PLoS One. 2017 May 18;12(5):e0177923. doi: 10.1371/journal.pone.0177923 (PMC5436848; doi:10.1371/journal.pone.0177923)
Supplement: S3 Dataset — Predicted structures using the Top5 framework method, Chothia CDR definition with canonical filtering, using up to 5 CDR templates rather than the default 3, and generating 10 CDR models. (ZIP) [file pone.0177923.s005.zip › 4PY7_BA_FV_FinalModel.pdb]

REMARK   Accelrys Discovery Studio PDB file
REMARK   Created:  2015-11-30T21:21:38Z
SSBOND   1 CYS L   23    CYS L   88                                     
SSBOND   2 CYS H  129    CYS H  203                                     
ATOM      1  N   GLU L   1      25.130  32.835  26.409  1.00 64.22           N1+
ATOM      2  CA  GLU L   1      25.741  31.591  26.939  1.00 63.05           C  
ATOM      3  CB  GLU L   1      26.573  30.894  25.850  1.00 67.84           C  
ATOM      4  CG  GLU L   1      25.749  30.157  24.798  1.00 71.70           C  
ATOM      5  CD  GLU L   1      25.603  28.719  25.266  1.00  0.00           C  
ATOM      6  OE1 GLU L   1      26.152  28.393  26.353  1.00  0.00           O  
ATOM      7  OE2 GLU L   1      24.947  27.925  24.542  1.00  0.00           O1-
ATOM      8  C   GLU L   1      26.666  31.917  28.054  1.00 59.92           C  
ATOM      9  O   GLU L   1      27.755  32.444  27.832  1.00 62.06           O  
ATOM     10  N   LEU L   2      26.247  31.622  29.294  1.00 52.91           N  
ATOM     11  CA  LEU L   2      27.114  31.902  30.388  1.00 48.20           C  
ATOM     12  CB  LEU L   2      26.389  31.880  31.740  1.00 47.77           C  
ATOM     13  CG  LEU L   2      27.214  32.328  32.958  1.00  0.00           C  
ATOM     14  CD1 LEU L   2      26.320  32.280  34.187  1.00 42.26           C  
ATOM     15  CD2 LEU L   2      28.497  31.512  33.192  1.00  0.00           C  
ATOM     16  C   LEU L   2      28.158  30.843  30.359  1.00 48.40           C  
ATOM     17  O   LEU L   2      27.867  29.658  30.208  1.00 48.38           O  
ATOM     18  N   GLN L   3      29.421  31.265  30.524  1.00 45.78           N  
ATOM     19  CA  GLN L   3      30.500  30.331  30.469  1.00 45.28           C  
ATOM     20  CB  GLN L   3      31.717  30.931  29.756  1.00 50.10           C  
ATOM     21  CG  GLN L   3      32.920  30.005  29.650  1.00 60.76           C  
ATOM     22  CD  GLN L   3      33.951  30.755  28.822  1.00 71.54           C  
ATOM     23  OE1 GLN L   3      33.610  31.444  27.862  1.00 74.63           O  
ATOM     24  NE2 GLN L   3      35.247  30.630  29.207  1.00 74.94           N  
ATOM     25  C   GLN L   3      30.877  29.992  31.876  1.00 41.76           C  
ATOM     26  O   GLN L   3      31.117  30.874  32.698  1.00 43.63           O  
ATOM     27  N   MET L   4      30.925  28.685  32.193  1.00 38.75           N  
ATOM     28  CA  MET L   4      31.270  28.285  33.524  1.00 35.22           C  
ATOM     29  CB  MET L   4      30.308  27.255  34.137  1.00 38.29           C  
ATOM     30  CG  MET L   4      28.966  27.853  34.560  1.00 38.33           C  
ATOM     31  SD  MET L   4      29.124  29.162  35.812  1.00 37.99           S  
ATOM     32  CE  MET L   4      27.573  28.780  36.667  1.00 33.09           C  
ATOM     33  C   MET L   4      32.628  27.669  33.489  1.00 38.68           C  
ATOM     34  O   MET L   4      32.920  26.822  32.646  1.00 40.68           O  
ATOM     35  N   THR L   5      33.509  28.103  34.414  1.00 40.13           N  
ATOM     36  CA  THR L   5      34.834  27.565  34.462  1.00 37.96           C  
ATOM     37  CB  THR L   5      35.898  28.609  34.286  1.00 40.55           C  
ATOM     38  OG1 THR L   5      35.733  29.273  33.042  1.00 45.92           O  
ATOM     39  CG2 THR L   5      37.274  27.928  34.335  1.00 45.09           C  
ATOM     40  C   THR L   5      35.013  26.953  35.812  1.00 35.49           C  
ATOM     41  O   THR L   5      34.757  27.584  36.837  1.00 42.36           O  
ATOM     42  N   GLN L   6      35.471  25.690  35.841  1.00 32.28           N  
ATOM     43  CA  GLN L   6      35.617  25.007  37.090  1.00 31.00           C  
ATOM     44  CB  GLN L   6      34.776  23.715  37.117  1.00 28.28           C  
ATOM     45  CG  GLN L   6      34.592  23.069  38.488  1.00 27.51           C  
ATOM     46  CD  GLN L   6      33.661  21.877  38.299  1.00 30.18           C  
ATOM     47  OE1 GLN L   6      32.911  21.806  37.326  1.00 31.36           O  
ATOM     48  NE2 GLN L   6      33.705  20.911  39.255  1.00 29.53           N  
ATOM     49  C   GLN L   6      37.067  24.659  37.242  1.00 35.45           C  
ATOM     50  O   GLN L   6      37.745  24.353  36.262  1.00 40.07           O  
ATOM     51  N   SER L   7      37.594  24.751  38.481  1.00 37.21           N  
ATOM     52  CA  SER L   7      38.964  24.396  38.724  1.00 34.33           C  
ATOM     53  CB  SER L   7      39.937  25.584  38.624  1.00 34.48           C  
ATOM     54  OG  SER L   7      39.626  26.554  39.611  1.00 40.48           O  
ATOM     55  C   SER L   7      39.035  23.868  40.122  1.00 35.12           C  
ATOM     56  O   SER L   7      38.263  24.294  40.981  1.00 37.35           O  
ATOM     57  N   PRO L   8      39.923  22.953  40.412  1.00 33.20           N  
ATOM     58  CA  PRO L   8      40.841  22.413  39.444  1.00 33.60           C  
ATOM     59  CD  PRO L   8      40.474  22.916  41.757  1.00 32.80           C  
ATOM     60  CB  PRO L   8      41.974  21.772  40.244  1.00 31.03           C  
ATOM     61  CG  PRO L   8      41.943  22.504  41.591  1.00 31.00           C  
ATOM     62  C   PRO L   8      40.155  21.410  38.576  1.00 35.21           C  
ATOM     63  O   PRO L   8      39.022  21.032  38.870  1.00 34.31           O  
ATOM     64  N   SER L   9      40.819  20.999  37.479  1.00 37.18           N  
ATOM     65  CA  SER L   9      40.297  19.985  36.617  1.00 33.92           C  
ATOM     66  CB  SER L   9      41.161  19.779  35.363  1.00 35.22           C  
ATOM     67  OG  SER L   9      40.599  18.761  34.550  1.00 44.32           O  
ATOM     68  C   SER L   9      40.297  18.700  37.383  1.00 32.37           C  
ATOM     69  O   SER L   9      39.346  17.924  37.316  1.00 36.05           O  
ATOM     70  N   SER L  10      41.384  18.439  38.136  1.00 35.22           N  
ATOM     71  CA  SER L  10      41.452  17.232  38.905  1.00 35.06           C  
ATOM     72  CB  SER L  10      42.094  16.058  38.147  1.00 35.70           C  
ATOM     73  OG  SER L  10      43.436  16.376  37.808  1.00 51.60           O  
ATOM     74  C   SER L  10      42.298  17.511  40.107  1.00 34.73           C  
ATOM     75  O   SER L  10      43.102  18.442  40.112  1.00 36.63           O  
ATOM     76  N   VAL L  11      42.112  16.717  41.183  1.00 32.76           N  
ATOM     77  CA  VAL L  11      42.923  16.921  42.346  1.00 34.90           C  
ATOM     78  CB  VAL L  11      42.333  17.890  43.329  1.00 36.31           C  
ATOM     79  CG1 VAL L  11      43.242  17.944  44.570  1.00  0.00           C  
ATOM     80  CG2 VAL L  11      42.156  19.248  42.630  1.00  0.00           C  
ATOM     81  C   VAL L  11      43.068  15.607  43.047  1.00 37.22           C  
ATOM     82  O   VAL L  11      42.176  14.761  43.005  1.00 39.70           O  
ATOM     83  N   SER L  12      44.218  15.402  43.718  1.00 38.97           N  
ATOM     84  CA  SER L  12      44.421  14.179  44.434  1.00 38.26           C  
ATOM     85  CB  SER L  12      45.783  13.517  44.156  1.00 40.91           C  
ATOM     86  OG  SER L  12      45.860  13.112  42.797  1.00 49.90           O  
ATOM     87  C   SER L  12      44.371  14.527  45.884  1.00 36.34           C  
ATOM     88  O   SER L  12      44.947  15.525  46.315  1.00 41.90           O  
ATOM     89  N   ALA L  13      43.658  13.704  46.677  1.00 34.13           N  
ATOM     90  CA  ALA L  13      43.529  13.988  48.074  1.00 33.88           C  
ATOM     91  CB  ALA L  13      42.266  14.793  48.426  1.00 32.19           C  
ATOM     92  C   ALA L  13      43.435  12.689  48.796  1.00 36.24           C  
ATOM     93  O   ALA L  13      43.260  11.631  48.192  1.00 42.46           O  
ATOM     94  N   SER L  14      43.575  12.746  50.131  1.00 38.21           N  
ATOM     95  CA  SER L  14      43.509  11.557  50.918  1.00 39.53           C  
ATOM     96  CB  SER L  14      44.783  11.342  51.753  1.00 38.35           C  
ATOM     97  OG  SER L  14      44.781  10.053  52.341  1.00 41.20           O  
ATOM     98  C   SER L  14      42.347  11.734  51.844  1.00 37.49           C  
ATOM     99  O   SER L  14      41.931  12.858  52.122  1.00 35.22           O  
ATOM    100  N   VAL L  15      41.782  10.620  52.346  1.00 35.39           N  
ATOM    101  CA  VAL L  15      40.613  10.720  53.169  1.00 36.71           C  
ATOM    102  CB  VAL L  15      40.054   9.392  53.589  1.00 34.03           C  
ATOM    103  CG1 VAL L  15      39.498   8.686  52.343  1.00 34.39           C  
ATOM    104  CG2 VAL L  15      41.162   8.589  54.288  1.00 32.90           C  
ATOM    105  C   VAL L  15      40.919  11.523  54.391  1.00 38.71           C  
ATOM    106  O   VAL L  15      41.963  11.364  55.021  1.00 44.39           O  
ATOM    107  N   GLY L  16      39.977  12.424  54.741  1.00 37.81           N  
ATOM    108  CA  GLY L  16      40.102  13.251  55.905  1.00 37.51           C  
ATOM    109  C   GLY L  16      40.478  14.645  55.503  1.00 38.90           C  
ATOM    110  O   GLY L  16      40.293  15.583  56.274  1.00 41.26           O  
ATOM    111  N   ASP L  17      40.996  14.828  54.275  1.00 36.53           N  
ATOM    112  CA  ASP L  17      41.436  16.133  53.870  1.00 35.79           C  
ATOM    113  CB  ASP L  17      42.334  16.112  52.620  1.00 37.74           C  
ATOM    114  CG  ASP L  17      43.653  15.436  52.976  1.00 40.68           C  
ATOM    115  OD1 ASP L  17      43.944  15.303  54.194  1.00 44.47           O  
ATOM    116  OD2 ASP L  17      44.389  15.044  52.031  1.00 47.21           O1-
ATOM    117  C   ASP L  17      40.249  16.986  53.549  1.00 36.34           C  
ATOM    118  O   ASP L  17      39.154  16.490  53.288  1.00 42.53           O  
ATOM    119  N   ARG L  18      40.458  18.318  53.579  1.00 39.10           N  
ATOM    120  CA  ARG L  18      39.444  19.272  53.233  1.00 37.24           C  
ATOM    121  CB  ARG L  18      39.560  20.581  54.036  1.00 36.33           C  
ATOM    122  CG  ARG L  18      38.732  21.738  53.471  1.00 40.11           C  
ATOM    123  CD  ARG L  18      38.935  23.058  54.218  1.00 42.57           C  
ATOM    124  NE  ARG L  18      38.028  23.061  55.399  1.00 51.04           N  
ATOM    125  CZ  ARG L  18      36.876  23.791  55.352  1.00 57.52           C  
ATOM    126  NH1 ARG L  18      36.601  24.554  54.253  1.00 58.89           N1+
ATOM    127  NH2 ARG L  18      36.003  23.769  56.401  1.00 61.30           N  
ATOM    128  C   ARG L  18      39.673  19.605  51.794  1.00 38.33           C  
ATOM    129  O   ARG L  18      40.777  19.981  51.408  1.00 41.73           O  
ATOM    130  N   VAL L  19      38.627  19.464  50.955  1.00 38.31           N  
ATOM    131  CA  VAL L  19      38.799  19.729  49.556  1.00 36.35           C  
ATOM    132  CB  VAL L  19      38.372  18.579  48.688  1.00 38.18           C  
ATOM    133  CG1 VAL L  19      38.567  18.970  47.215  1.00 37.42           C  
ATOM    134  CG2 VAL L  19      39.161  17.326  49.105  1.00 34.76           C  
ATOM    135  C   VAL L  19      37.942  20.904  49.195  1.00 34.65           C  
ATOM    136  O   VAL L  19      36.860  21.088  49.752  1.00 37.05           O  
ATOM    137  N   THR L  20      38.434  21.751  48.264  1.00 36.39           N  
ATOM    138  CA  THR L  20      37.693  22.906  47.842  1.00 37.85           C  
ATOM    139  CB  THR L  20      38.305  24.186  48.333  1.00 38.40           C  
ATOM    140  OG1 THR L  20      38.371  24.182  49.751  1.00 43.46           O  
ATOM    141  CG2 THR L  20      37.457  25.369  47.848  1.00 43.69           C  
ATOM    142  C   THR L  20      37.699  22.951  46.340  1.00 38.95           C  
ATOM    143  O   THR L  20      38.757  22.921  45.713  1.00 43.46           O  
ATOM    144  N   ILE L  21      36.501  23.049  45.727  1.00 34.39           N  
ATOM    145  CA  ILE L  21      36.354  23.094  44.296  1.00 28.10           C  
ATOM    146  CB  ILE L  21      35.339  22.103  43.783  1.00 27.24           C  
ATOM    147  CG1 ILE L  21      35.615  20.666  44.268  1.00 24.41           C  
ATOM    148  CG2 ILE L  21      35.307  22.227  42.252  1.00 27.33           C  
ATOM    149  CD1 ILE L  21      36.869  20.015  43.696  1.00 24.32           C  
ATOM    150  C   ILE L  21      35.750  24.441  44.016  1.00 31.24           C  
ATOM    151  O   ILE L  21      34.862  24.877  44.746  1.00 36.99           O  
ATOM    152  N   THR L  22      36.212  25.146  42.960  1.00 32.86           N  
ATOM    153  CA  THR L  22      35.662  26.449  42.692  1.00 32.53           C  
ATOM    154  CB  THR L  22      36.675  27.557  42.701  1.00 33.45           C  
ATOM    155  OG1 THR L  22      37.649  27.331  41.695  1.00 39.79           O  
ATOM    156  CG2 THR L  22      37.344  27.631  44.080  1.00 32.49           C  
ATOM    157  C   THR L  22      35.044  26.467  41.327  1.00 33.63           C  
ATOM    158  O   THR L  22      35.470  25.757  40.418  1.00 35.23           O  
ATOM    159  N   CYS L  23      33.988  27.288  41.165  1.00 33.05           N  
ATOM    160  CA  CYS L  23      33.308  27.425  39.906  1.00 29.92           C  
ATOM    161  CB  CYS L  23      31.939  26.694  39.923  1.00 30.76           C  
ATOM    162  SG  CYS L  23      30.980  26.782  38.379  1.00 46.27           S  
ATOM    163  C   CYS L  23      33.103  28.898  39.696  1.00 31.36           C  
ATOM    164  O   CYS L  23      32.669  29.599  40.609  1.00 30.77           O  
ATOM    165  N   ARG L  24      33.441  29.428  38.498  1.00 31.86           N  
ATOM    166  CA  ARG L  24      33.233  30.838  38.290  1.00 32.82           C  
ATOM    167  CB  ARG L  24      34.523  31.680  38.313  1.00 35.98           C  
ATOM    168  CG  ARG L  24      35.571  31.337  37.260  1.00 46.54           C  
ATOM    169  CD  ARG L  24      36.993  31.325  37.827  1.00 56.18           C  
ATOM    170  NE  ARG L  24      37.201  32.564  38.630  1.00 45.60           N  
ATOM    171  CZ  ARG L  24      38.192  32.578  39.569  1.00 47.42           C  
ATOM    172  NH1 ARG L  24      38.960  31.466  39.756  1.00 48.55           N1+
ATOM    173  NH2 ARG L  24      38.420  33.695  40.319  1.00 47.71           N  
ATOM    174  C   ARG L  24      32.471  31.043  37.013  1.00 35.12           C  
ATOM    175  O   ARG L  24      32.607  30.276  36.061  1.00 39.09           O  
ATOM    176  N   ALA L  25      31.627  32.100  36.977  1.00 34.50           N  
ATOM    177  CA  ALA L  25      30.763  32.343  35.854  1.00 35.02           C  
ATOM    178  CB  ALA L  25      29.291  32.550  36.257  1.00 35.30           C  
ATOM    179  C   ALA L  25      31.203  33.589  35.143  1.00 37.12           C  
ATOM    180  O   ALA L  25      31.838  34.472  35.717  1.00 37.21           O  
ATOM    181  N   SER L  26      30.926  33.613  33.828  1.00 37.36           N  
ATOM    182  CA  SER L  26      31.289  34.702  32.977  1.00 39.25           C  
ATOM    183  CB  SER L  26      31.046  34.403  31.485  1.00 40.00           C  
ATOM    184  OG  SER L  26      29.667  34.192  31.231  1.00 39.31           O  
ATOM    185  C   SER L  26      30.484  35.904  33.358  1.00 41.28           C  
ATOM    186  O   SER L  26      30.951  37.035  33.224  1.00 43.09           O  
ATOM    187  N   GLN L  27      29.239  35.682  33.831  1.00 38.86           N  
ATOM    188  CA  GLN L  27      28.386  36.764  34.238  1.00 38.52           C  
ATOM    189  CB  GLN L  27      27.185  37.012  33.310  1.00 39.33           C  
ATOM    190  CG  GLN L  27      27.566  37.526  31.922  1.00 44.89           C  
ATOM    191  CD  GLN L  27      26.281  37.830  31.164  1.00 49.59           C  
ATOM    192  OE1 GLN L  27      25.314  37.072  31.222  1.00 52.36           O  
ATOM    193  NE2 GLN L  27      26.264  38.980  30.438  1.00 50.60           N  
ATOM    194  C   GLN L  27      27.825  36.412  35.581  1.00 40.60           C  
ATOM    195  O   GLN L  27      27.886  35.258  36.001  1.00 42.00           O  
ATOM    196  N   GLY L  28      27.272  37.416  36.296  1.00 37.55           N  
ATOM    197  CA  GLY L  28      26.729  37.188  37.603  1.00 39.49           C  
ATOM    198  C   GLY L  28      25.501  36.347  37.479  1.00 38.07           C  
ATOM    199  O   GLY L  28      24.667  36.563  36.602  1.00 39.36           O  
ATOM    200  N   ILE L  29      25.369  35.339  38.366  1.00 35.92           N  
ATOM    201  CA  ILE L  29      24.209  34.497  38.311  1.00 36.17           C  
ATOM    202  CB  ILE L  29      24.560  33.074  38.089  1.00 33.02           C  
ATOM    203  CG1 ILE L  29      25.407  32.507  39.243  1.00 30.70           C  
ATOM    204  CG2 ILE L  29      25.286  33.060  36.770  1.00 31.64           C  
ATOM    205  CD1 ILE L  29      25.618  30.995  39.164  1.00 31.80           C  
ATOM    206  C   ILE L  29      23.509  34.490  39.616  1.00 36.52           C  
ATOM    207  O   ILE L  29      22.798  33.524  39.896  1.00 36.16           O  
ATOM    208  N   SER L  30      23.646  35.555  40.424  1.00 37.34           N  
ATOM    209  CA  SER L  30      22.943  35.533  41.667  1.00 37.27           C  
ATOM    210  CB  SER L  30      21.412  35.494  41.488  1.00 38.08           C  
ATOM    211  OG  SER L  30      20.758  35.692  42.731  1.00 43.50           O  
ATOM    212  C   SER L  30      23.397  34.314  42.419  1.00 36.21           C  
ATOM    213  O   SER L  30      24.564  33.929  42.357  1.00 38.76           O  
ATOM    214  N   SER L  31      22.486  33.727  43.211  1.00 33.27           N  
ATOM    215  CA  SER L  31      22.722  32.518  43.944  1.00 34.21           C  
ATOM    216  CB  SER L  31      21.875  32.429  45.226  1.00 36.47           C  
ATOM    217  OG  SER L  31      22.236  33.463  46.128  1.00 48.65           O  
ATOM    218  C   SER L  31      22.393  31.292  43.133  1.00 33.22           C  
ATOM    219  O   SER L  31      22.472  30.186  43.665  1.00 32.53           O  
ATOM    220  N   TRP L  32      21.998  31.413  41.848  1.00 33.28           N  
ATOM    221  CA  TRP L  32      21.475  30.231  41.209  1.00 32.60           C  
ATOM    222  CB  TRP L  32      20.465  30.567  40.110  1.00 33.35           C  
ATOM    223  CG  TRP L  32      19.293  31.315  40.689  1.00 37.03           C  
ATOM    224  CD2 TRP L  32      18.547  30.850  41.822  1.00 39.45           C  
ATOM    225  CD1 TRP L  32      18.778  32.534  40.356  1.00 37.04           C  
ATOM    226  NE1 TRP L  32      17.743  32.853  41.204  1.00 39.15           N  
ATOM    227  CE2 TRP L  32      17.593  31.824  42.116  1.00 39.25           C  
ATOM    228  CE3 TRP L  32      18.660  29.709  42.563  1.00 39.73           C  
ATOM    229  CZ2 TRP L  32      16.728  31.665  43.164  1.00 42.88           C  
ATOM    230  CZ3 TRP L  32      17.782  29.550  43.611  1.00 41.95           C  
ATOM    231  CH2 TRP L  32      16.833  30.508  43.906  1.00 42.75           C  
ATOM    232  C   TRP L  32      22.543  29.356  40.629  1.00 31.15           C  
ATOM    233  O   TRP L  32      22.782  29.337  39.424  1.00 30.65           O  
ATOM    234  N   LEU L  33      23.172  28.541  41.494  1.00 31.28           N  
ATOM    235  CA  LEU L  33      24.194  27.613  41.093  1.00 29.45           C  
ATOM    236  CB  LEU L  33      25.610  28.194  41.290  1.00 28.22           C  
ATOM    237  CG  LEU L  33      26.774  27.273  40.885  1.00 27.26           C  
ATOM    238  CD1 LEU L  33      28.089  28.057  40.801  1.00 28.63           C  
ATOM    239  CD2 LEU L  33      26.925  26.106  41.865  1.00 26.55           C  
ATOM    240  C   LEU L  33      23.989  26.349  41.879  1.00 28.68           C  
ATOM    241  O   LEU L  33      23.697  26.391  43.073  1.00 28.25           O  
ATOM    242  N   ALA L  34      24.123  25.179  41.214  1.00 28.60           N  
ATOM    243  CA  ALA L  34      23.885  23.902  41.841  1.00 28.45           C  
ATOM    244  CB  ALA L  34      22.694  23.142  41.226  1.00 34.54           C  
ATOM    245  C   ALA L  34      25.095  23.024  41.669  1.00 27.88           C  
ATOM    246  O   ALA L  34      25.878  23.190  40.736  1.00 29.44           O  
ATOM    247  N   TRP L  35      25.281  22.053  42.590  1.00 25.85           N  
ATOM    248  CA  TRP L  35      26.426  21.178  42.512  1.00 27.19           C  
ATOM    249  CB  TRP L  35      27.339  21.254  43.747  1.00 28.61           C  
ATOM    250  CG  TRP L  35      28.083  22.559  43.864  1.00 27.79           C  
ATOM    251  CD2 TRP L  35      29.345  22.816  43.231  1.00 30.54           C  
ATOM    252  CD1 TRP L  35      27.744  23.699  44.531  1.00 27.23           C  
ATOM    253  NE1 TRP L  35      28.716  24.655  44.347  1.00 27.87           N  
ATOM    254  CE2 TRP L  35      29.707  24.124  43.548  1.00 28.32           C  
ATOM    255  CE3 TRP L  35      30.140  22.024  42.454  1.00 29.10           C  
ATOM    256  CZ2 TRP L  35      30.876  24.663  43.093  1.00 27.94           C  
ATOM    257  CZ3 TRP L  35      31.312  22.575  41.987  1.00 27.10           C  
ATOM    258  CH2 TRP L  35      31.673  23.868  42.298  1.00 27.74           C  
ATOM    259  C   TRP L  35      25.963  19.756  42.412  1.00 28.66           C  
ATOM    260  O   TRP L  35      25.049  19.340  43.120  1.00 33.81           O  
ATOM    261  N   TYR L  36      26.622  18.962  41.538  1.00 27.56           N  
ATOM    262  CA  TYR L  36      26.240  17.590  41.329  1.00 25.98           C  
ATOM    263  CB  TYR L  36      25.762  17.303  39.892  1.00 27.49           C  
ATOM    264  CG  TYR L  36      24.539  18.099  39.608  1.00 29.32           C  
ATOM    265  CD1 TYR L  36      23.292  17.609  39.918  1.00 26.52           C  
ATOM    266  CD2 TYR L  36      24.642  19.339  39.029  1.00 29.10           C  
ATOM    267  CE1 TYR L  36      22.168  18.353  39.649  1.00 27.50           C  
ATOM    268  CE2 TYR L  36      23.523  20.086  38.760  1.00 28.40           C  
ATOM    269  CZ  TYR L  36      22.283  19.592  39.070  1.00 26.82           C  
ATOM    270  OH  TYR L  36      21.135  20.360  38.794  1.00 30.38           O  
ATOM    271  C   TYR L  36      27.442  16.702  41.522  1.00 27.68           C  
ATOM    272  O   TYR L  36      28.579  17.090  41.266  1.00 28.52           O  
ATOM    273  N   GLN L  37      27.194  15.461  41.994  1.00 29.03           N  
ATOM    274  CA  GLN L  37      28.198  14.444  42.186  1.00 31.06           C  
ATOM    275  CB  GLN L  37      28.089  13.728  43.540  1.00 30.16           C  
ATOM    276  CG  GLN L  37      28.841  14.343  44.703  1.00 31.83           C  
ATOM    277  CD  GLN L  37      30.096  13.506  44.821  1.00 34.98           C  
ATOM    278  OE1 GLN L  37      30.749  13.224  43.821  1.00 40.71           O  
ATOM    279  NE2 GLN L  37      30.436  13.072  46.064  1.00 34.79           N  
ATOM    280  C   GLN L  37      27.908  13.344  41.223  1.00 34.62           C  
ATOM    281  O   GLN L  37      26.753  12.957  41.047  1.00 38.16           O  
ATOM    282  N   GLN L  38      28.950  12.793  40.571  1.00 34.13           N  
ATOM    283  CA  GLN L  38      28.679  11.685  39.702  1.00 31.02           C  
ATOM    284  CB  GLN L  38      28.560  12.077  38.219  1.00 28.99           C  
ATOM    285  CG  GLN L  38      28.270  10.894  37.290  1.00 29.11           C  
ATOM    286  CD  GLN L  38      28.163  11.427  35.868  1.00 33.34           C  
ATOM    287  OE1 GLN L  38      28.287  10.689  34.893  1.00 36.91           O  
ATOM    288  NE2 GLN L  38      27.924  12.755  35.736  1.00 32.93           N  
ATOM    289  C   GLN L  38      29.788  10.682  39.822  1.00 32.28           C  
ATOM    290  O   GLN L  38      30.967  11.032  39.842  1.00 36.57           O  
ATOM    291  N   LYS L  39      29.409   9.391  39.914  1.00 33.52           N  
ATOM    292  CA  LYS L  39      30.332   8.290  39.966  1.00 33.99           C  
ATOM    293  CB  LYS L  39      29.908   7.180  40.944  1.00 35.09           C  
ATOM    294  CG  LYS L  39      29.982   7.623  42.411  1.00 38.82           C  
ATOM    295  CD  LYS L  39      28.992   8.736  42.761  1.00 46.11           C  
ATOM    296  CE  LYS L  39      29.248   9.408  44.114  1.00 52.24           C  
ATOM    297  NZ  LYS L  39      28.380   8.832  45.163  1.00 57.70           N1+
ATOM    298  C   LYS L  39      30.366   7.732  38.571  1.00 39.68           C  
ATOM    299  O   LYS L  39      29.483   8.038  37.770  1.00 39.01           O  
ATOM    300  N   PRO L  40      31.324   6.913  38.230  1.00 43.93           N  
ATOM    301  CA  PRO L  40      31.480   6.534  36.853  1.00 43.46           C  
ATOM    302  CD  PRO L  40      32.568   6.793  38.973  1.00 43.93           C  
ATOM    303  CB  PRO L  40      32.729   5.656  36.812  1.00 44.34           C  
ATOM    304  CG  PRO L  40      33.587   6.229  37.962  1.00 43.69           C  
ATOM    305  C   PRO L  40      30.297   6.050  36.065  1.00 43.71           C  
ATOM    306  O   PRO L  40      29.940   6.711  35.096  1.00 45.30           O  
ATOM    307  N   GLY L  41      29.669   4.928  36.431  1.00 44.60           N  
ATOM    308  CA  GLY L  41      28.547   4.388  35.710  1.00 48.04           C  
ATOM    309  C   GLY L  41      27.270   5.139  35.947  1.00 47.98           C  
ATOM    310  O   GLY L  41      26.390   5.141  35.092  1.00 50.56           O  
ATOM    311  N   LYS L  42      27.130   5.744  37.143  1.00 45.36           N  
ATOM    312  CA  LYS L  42      25.895   6.258  37.684  1.00 41.13           C  
ATOM    313  CB  LYS L  42      25.998   6.472  39.201  1.00 45.65           C  
ATOM    314  CG  LYS L  42      26.884   5.438  39.897  1.00 51.64           C  
ATOM    315  CD  LYS L  42      26.515   3.987  39.608  1.00 60.15           C  
ATOM    316  CE  LYS L  42      25.368   3.465  40.464  1.00 66.38           C  
ATOM    317  NZ  LYS L  42      25.107   2.053  40.114  1.00 69.11           N1+
ATOM    318  C   LYS L  42      25.479   7.594  37.143  1.00 39.62           C  
ATOM    319  O   LYS L  42      26.223   8.287  36.451  1.00 37.55           O  
ATOM    320  N   ALA L  43      24.210   7.951  37.455  1.00 38.87           N  
ATOM    321  CA  ALA L  43      23.608   9.217  37.138  1.00 35.15           C  
ATOM    322  CB  ALA L  43      22.071   9.180  37.153  1.00 35.35           C  
ATOM    323  C   ALA L  43      24.046  10.209  38.181  1.00 33.98           C  
ATOM    324  O   ALA L  43      24.400   9.830  39.296  1.00 36.42           O  
ATOM    325  N   PRO L  44      24.033  11.476  37.856  1.00 32.08           N  
ATOM    326  CA  PRO L  44      24.463  12.488  38.785  1.00 30.16           C  
ATOM    327  CD  PRO L  44      24.158  11.911  36.477  1.00 31.27           C  
ATOM    328  CB  PRO L  44      24.742  13.742  37.948  1.00 30.23           C  
ATOM    329  CG  PRO L  44      24.124  13.443  36.569  1.00 32.42           C  
ATOM    330  C   PRO L  44      23.466  12.691  39.880  1.00 30.01           C  
ATOM    331  O   PRO L  44      22.285  12.422  39.667  1.00 35.32           O  
ATOM    332  N   LYS L  45      23.931  13.138  41.069  1.00 32.25           N  
ATOM    333  CA  LYS L  45      23.040  13.396  42.167  1.00 33.22           C  
ATOM    334  CB  LYS L  45      23.293  12.556  43.432  1.00 36.55           C  
ATOM    335  CG  LYS L  45      24.617  12.869  44.130  1.00 55.67           C  
ATOM    336  CD  LYS L  45      24.656  12.449  45.603  1.00 65.04           C  
ATOM    337  CE  LYS L  45      24.210  11.012  45.874  1.00 68.48           C  
ATOM    338  NZ  LYS L  45      22.737  10.901  45.761  1.00 68.42           N1+
ATOM    339  C   LYS L  45      23.239  14.827  42.574  1.00 34.38           C  
ATOM    340  O   LYS L  45      24.349  15.350  42.509  1.00 35.91           O  
ATOM    341  N   LEU L  46      22.151  15.488  43.019  1.00 35.18           N  
ATOM    342  CA  LEU L  46      22.160  16.881  43.394  1.00 33.44           C  
ATOM    343  CB  LEU L  46      20.749  17.501  43.379  1.00 31.45           C  
ATOM    344  CG  LEU L  46      20.684  18.953  43.887  1.00 28.74           C  
ATOM    345  CD1 LEU L  46      21.291  19.945  42.889  1.00 34.46           C  
ATOM    346  CD2 LEU L  46      19.268  19.329  44.336  1.00 33.31           C  
ATOM    347  C   LEU L  46      22.638  17.017  44.807  1.00 34.20           C  
ATOM    348  O   LEU L  46      22.023  16.479  45.725  1.00 36.51           O  
ATOM    349  N   LEU L  47      23.820  17.632  45.007  1.00 32.34           N  
ATOM    350  CA  LEU L  47      24.329  17.921  46.318  1.00 32.26           C  
ATOM    351  CB  LEU L  47      25.855  18.075  46.292  1.00 32.76           C  
ATOM    352  CG  LEU L  47      26.610  16.779  45.949  1.00 32.31           C  
ATOM    353  CD1 LEU L  47      28.126  17.021  45.955  1.00 30.83           C  
ATOM    354  CD2 LEU L  47      26.221  15.639  46.900  1.00 29.78           C  
ATOM    355  C   LEU L  47      23.777  19.187  46.924  1.00 32.20           C  
ATOM    356  O   LEU L  47      23.234  19.184  48.028  1.00 32.07           O  
ATOM    357  N   ILE L  48      23.901  20.320  46.193  1.00 30.16           N  
ATOM    358  CA  ILE L  48      23.547  21.606  46.737  1.00 29.74           C  
ATOM    359  CB  ILE L  48      24.748  22.387  47.205  1.00 32.32           C  
ATOM    360  CG1 ILE L  48      25.486  21.671  48.350  1.00 30.09           C  
ATOM    361  CG2 ILE L  48      24.285  23.806  47.570  1.00 28.70           C  
ATOM    362  CD1 ILE L  48      24.696  21.587  49.651  1.00 38.04           C  
ATOM    363  C   ILE L  48      22.920  22.424  45.655  1.00 32.17           C  
ATOM    364  O   ILE L  48      23.272  22.304  44.483  1.00 33.91           O  
ATOM    365  N   TYR L  49      21.951  23.283  46.033  1.00 34.65           N  
ATOM    366  CA  TYR L  49      21.347  24.175  45.091  1.00 33.71           C  
ATOM    367  CB  TYR L  49      19.953  23.791  44.580  1.00 32.36           C  
ATOM    368  CG  TYR L  49      19.005  23.429  45.672  1.00 33.58           C  
ATOM    369  CD1 TYR L  49      19.119  23.887  46.963  1.00 34.42           C  
ATOM    370  CD2 TYR L  49      17.917  22.655  45.355  1.00 34.45           C  
ATOM    371  CE1 TYR L  49      18.193  23.523  47.914  1.00 35.89           C  
ATOM    372  CE2 TYR L  49      16.991  22.293  46.299  1.00 35.48           C  
ATOM    373  CZ  TYR L  49      17.130  22.721  47.590  1.00 37.14           C  
ATOM    374  OH  TYR L  49      16.183  22.351  48.568  1.00 40.63           O  
ATOM    375  C   TYR L  49      21.221  25.526  45.706  1.00 34.32           C  
ATOM    376  O   TYR L  49      21.366  25.688  46.917  1.00 35.92           O  
ATOM    377  N   ALA L  50      20.980  26.549  44.861  1.00 23.25           N  
ATOM    378  CA  ALA L  50      20.885  27.896  45.347  1.00 23.93           C  
ATOM    379  CB  ALA L  50      19.722  28.100  46.334  1.00 26.42           C  
ATOM    380  C   ALA L  50      22.167  28.231  46.044  1.00 23.05           C  
ATOM    381  O   ALA L  50      22.190  28.959  47.035  1.00 28.99           O  
ATOM    382  N   ALA L  51      23.270  27.649  45.543  1.00 25.10           N  
ATOM    383  CA  ALA L  51      24.619  27.919  45.953  1.00 23.19           C  
ATOM    384  CB  ALA L  51      24.959  29.418  45.925  1.00 19.10           C  
ATOM    385  C   ALA L  51      24.911  27.419  47.341  1.00 22.83           C  
ATOM    386  O   ALA L  51      26.067  27.117  47.638  1.00 22.99           O  
ATOM    387  N   SER L  52      23.892  27.229  48.210  1.00 20.71           N  
ATOM    388  CA  SER L  52      24.268  26.888  49.555  1.00 20.40           C  
ATOM    389  CB  SER L  52      24.400  28.127  50.456  1.00 22.62           C  
ATOM    390  OG  SER L  52      23.136  28.761  50.595  1.00 31.07           O  
ATOM    391  C   SER L  52      23.271  25.978  50.229  1.00 21.10           C  
ATOM    392  O   SER L  52      23.589  25.403  51.269  1.00 25.66           O  
ATOM    393  N   SER L  53      22.034  25.836  49.707  1.00 34.30           N  
ATOM    394  CA  SER L  53      21.106  24.931  50.331  1.00 33.04           C  
ATOM    395  CB  SER L  53      19.648  25.135  49.895  1.00 32.11           C  
ATOM    396  OG  SER L  53      19.223  26.458  50.182  1.00 26.70           O  
ATOM    397  C   SER L  53      21.463  23.519  49.993  1.00 35.38           C  
ATOM    398  O   SER L  53      21.663  23.168  48.830  1.00 36.88           O  
ATOM    399  N   LEU L  54      21.517  22.651  51.025  1.00 36.71           N  
ATOM    400  CA  LEU L  54      21.863  21.285  50.765  1.00 37.63           C  
ATOM    401  CB  LEU L  54      22.730  20.598  51.841  1.00 39.59           C  
ATOM    402  CG  LEU L  54      22.109  20.514  53.242  1.00 25.38           C  
ATOM    403  CD1 LEU L  54      23.062  19.811  54.223  1.00 25.17           C  
ATOM    404  CD2 LEU L  54      21.702  21.903  53.741  1.00 25.90           C  
ATOM    405  C   LEU L  54      20.619  20.493  50.560  1.00 41.69           C  
ATOM    406  O   LEU L  54      19.561  20.796  51.106  1.00 48.46           O  
ATOM    407  N   GLN L  55      20.729  19.448  49.725  1.00 45.93           N  
ATOM    408  CA  GLN L  55      19.603  18.618  49.437  1.00 46.07           C  
ATOM    409  CB  GLN L  55      19.769  17.808  48.140  1.00 45.67           C  
ATOM    410  CG  GLN L  55      18.584  16.897  47.814  1.00 48.18           C  
ATOM    411  CD  GLN L  55      17.382  17.714  47.361  1.00 47.92           C  
ATOM    412  OE1 GLN L  55      16.654  17.297  46.463  1.00 48.87           O  
ATOM    413  NE2 GLN L  55      17.135  18.885  48.007  1.00 40.54           N  
ATOM    414  C   GLN L  55      19.425  17.673  50.577  1.00 48.66           C  
ATOM    415  O   GLN L  55      20.369  17.342  51.289  1.00 51.87           O  
ATOM    416  N   SER L  56      18.184  17.207  50.793  1.00 50.34           N  
ATOM    417  CA  SER L  56      17.973  16.332  51.902  1.00 51.21           C  
ATOM    418  CB  SER L  56      16.499  15.950  52.111  1.00 53.72           C  
ATOM    419  OG  SER L  56      16.376  15.078  53.224  1.00 42.53           O  
ATOM    420  C   SER L  56      18.740  15.078  51.655  1.00 48.72           C  
ATOM    421  O   SER L  56      18.818  14.596  50.527  1.00 49.41           O  
ATOM    422  N   GLY L  57      19.350  14.524  52.721  1.00 46.45           N  
ATOM    423  CA  GLY L  57      20.047  13.277  52.603  1.00 46.67           C  
ATOM    424  C   GLY L  57      21.511  13.501  52.369  1.00 47.73           C  
ATOM    425  O   GLY L  57      22.294  12.558  52.465  1.00 49.37           O  
ATOM    426  N   VAL L  58      21.940  14.735  52.045  1.00 43.36           N  
ATOM    427  CA  VAL L  58      23.354  14.918  51.857  1.00 39.66           C  
ATOM    428  CB  VAL L  58      23.763  16.076  50.986  1.00 38.74           C  
ATOM    429  CG1 VAL L  58      23.404  15.776  49.532  1.00 36.56           C  
ATOM    430  CG2 VAL L  58      23.102  17.352  51.520  1.00 38.53           C  
ATOM    431  C   VAL L  58      23.989  15.155  53.186  1.00 40.09           C  
ATOM    432  O   VAL L  58      23.441  15.845  54.045  1.00 40.06           O  
ATOM    433  N   PRO L  59      25.159  14.598  53.355  1.00 38.47           N  
ATOM    434  CA  PRO L  59      25.890  14.751  54.582  1.00 38.69           C  
ATOM    435  CD  PRO L  59      25.544  13.395  52.644  1.00 40.27           C  
ATOM    436  CB  PRO L  59      27.018  13.714  54.541  1.00 39.92           C  
ATOM    437  CG  PRO L  59      26.991  13.161  53.101  1.00 42.21           C  
ATOM    438  C   PRO L  59      26.339  16.166  54.761  1.00 40.84           C  
ATOM    439  O   PRO L  59      26.644  16.834  53.775  1.00 44.57           O  
ATOM    440  N   SER L  60      26.413  16.619  56.027  1.00 42.17           N  
ATOM    441  CA  SER L  60      26.704  17.978  56.392  1.00 41.91           C  
ATOM    442  CB  SER L  60      26.551  18.236  57.900  1.00 44.74           C  
ATOM    443  OG  SER L  60      27.521  17.496  58.626  1.00 55.21           O  
ATOM    444  C   SER L  60      28.101  18.354  56.010  1.00 41.90           C  
ATOM    445  O   SER L  60      28.444  19.535  56.008  1.00 39.64           O  
ATOM    446  N   ARG L  61      28.954  17.371  55.677  1.00 38.67           N  
ATOM    447  CA  ARG L  61      30.316  17.676  55.343  1.00 33.97           C  
ATOM    448  CB  ARG L  61      31.236  16.445  55.218  1.00 32.21           C  
ATOM    449  CG  ARG L  61      30.831  15.398  54.182  1.00 32.71           C  
ATOM    450  CD  ARG L  61      31.799  14.211  54.165  1.00 30.72           C  
ATOM    451  NE  ARG L  61      31.259  13.181  53.235  1.00 33.05           N  
ATOM    452  CZ  ARG L  61      30.424  12.214  53.713  1.00 36.47           C  
ATOM    453  NH1 ARG L  61      30.053  12.216  55.025  1.00 37.67           N1+
ATOM    454  NH2 ARG L  61      29.963  11.241  52.874  1.00 38.54           N  
ATOM    455  C   ARG L  61      30.362  18.498  54.087  1.00 36.85           C  
ATOM    456  O   ARG L  61      31.346  19.198  53.849  1.00 40.13           O  
ATOM    457  N   PHE L  62      29.328  18.384  53.223  1.00 33.61           N  
ATOM    458  CA  PHE L  62      29.263  19.156  52.008  1.00 32.10           C  
ATOM    459  CB  PHE L  62      28.357  18.527  50.930  1.00 31.74           C  
ATOM    460  CG  PHE L  62      29.001  17.276  50.442  1.00 31.90           C  
ATOM    461  CD1 PHE L  62      28.770  16.066  51.055  1.00 31.65           C  
ATOM    462  CD2 PHE L  62      29.847  17.314  49.361  1.00 33.43           C  
ATOM    463  CE1 PHE L  62      29.370  14.917  50.592  1.00 33.71           C  
ATOM    464  CE2 PHE L  62      30.448  16.170  48.896  1.00 33.57           C  
ATOM    465  CZ  PHE L  62      30.215  14.966  49.512  1.00 31.56           C  
ATOM    466  C   PHE L  62      28.679  20.508  52.298  1.00 32.72           C  
ATOM    467  O   PHE L  62      27.692  20.635  53.022  1.00 37.48           O  
ATOM    468  N   SER L  63      29.276  21.571  51.718  1.00 28.10           N  
ATOM    469  CA  SER L  63      28.764  22.895  51.931  1.00 30.33           C  
ATOM    470  CB  SER L  63      29.424  23.621  53.115  1.00 33.85           C  
ATOM    471  OG  SER L  63      30.812  23.792  52.871  1.00 38.71           O  
ATOM    472  C   SER L  63      29.047  23.698  50.701  1.00 30.21           C  
ATOM    473  O   SER L  63      29.876  23.315  49.878  1.00 33.72           O  
ATOM    474  N   GLY L  64      28.348  24.840  50.539  1.00 28.79           N  
ATOM    475  CA  GLY L  64      28.576  25.661  49.386  1.00 28.62           C  
ATOM    476  C   GLY L  64      28.422  27.087  49.802  1.00 33.67           C  
ATOM    477  O   GLY L  64      27.729  27.398  50.770  1.00 36.63           O  
ATOM    478  N   SER L  65      29.083  27.998  49.062  1.00 31.87           N  
ATOM    479  CA  SER L  65      29.006  29.395  49.369  1.00 32.51           C  
ATOM    480  CB  SER L  65      30.022  29.842  50.438  1.00 34.18           C  
ATOM    481  OG  SER L  65      31.349  29.665  49.964  1.00 44.37           O  
ATOM    482  C   SER L  65      29.317  30.140  48.111  1.00 32.89           C  
ATOM    483  O   SER L  65      29.724  29.547  47.112  1.00 35.57           O  
ATOM    484  N   GLY L  66      29.128  31.475  48.126  1.00 35.25           N  
ATOM    485  CA  GLY L  66      29.453  32.253  46.965  1.00 37.51           C  
ATOM    486  C   GLY L  66      28.218  32.869  46.393  1.00 39.85           C  
ATOM    487  O   GLY L  66      27.101  32.404  46.618  1.00 41.92           O  
ATOM    488  N   SER L  67      28.413  33.981  45.651  1.00 41.35           N  
ATOM    489  CA  SER L  67      27.342  34.670  44.999  1.00 43.70           C  
ATOM    490  CB  SER L  67      26.656  35.734  45.872  1.00 46.49           C  
ATOM    491  OG  SER L  67      25.974  35.121  46.954  1.00 54.64           O  
ATOM    492  C   SER L  67      27.934  35.399  43.839  1.00 43.35           C  
ATOM    493  O   SER L  67      29.129  35.688  43.813  1.00 48.04           O  
ATOM    494  N   GLY L  68      27.092  35.738  42.846  1.00 42.73           N  
ATOM    495  CA  GLY L  68      27.584  36.477  41.724  1.00 44.70           C  
ATOM    496  C   GLY L  68      28.362  35.585  40.802  1.00 46.23           C  
ATOM    497  O   GLY L  68      27.798  34.731  40.121  1.00 50.21           O  
ATOM    498  N   THR L  69      29.654  35.917  40.621  1.00 42.91           N  
ATOM    499  CA  THR L  69      30.595  35.223  39.779  1.00 37.93           C  
ATOM    500  CB  THR L  69      31.644  36.144  39.232  1.00 39.16           C  
ATOM    501  OG1 THR L  69      32.413  36.702  40.287  1.00 29.54           O  
ATOM    502  CG2 THR L  69      30.940  37.261  38.443  1.00 27.85           C  
ATOM    503  C   THR L  69      31.319  34.056  40.404  1.00 38.90           C  
ATOM    504  O   THR L  69      31.709  33.136  39.685  1.00 43.93           O  
ATOM    505  N   ASP L  70      31.593  34.073  41.729  1.00 38.23           N  
ATOM    506  CA  ASP L  70      32.456  33.045  42.263  1.00 37.68           C  
ATOM    507  CB  ASP L  70      33.715  33.599  42.953  1.00 41.15           C  
ATOM    508  CG  ASP L  70      34.660  34.129  41.885  1.00 50.45           C  
ATOM    509  OD1 ASP L  70      34.804  33.452  40.831  1.00 61.04           O  
ATOM    510  OD2 ASP L  70      35.248  35.220  42.104  1.00 61.58           O1-
ATOM    511  C   ASP L  70      31.752  32.193  43.272  1.00 35.38           C  
ATOM    512  O   ASP L  70      31.110  32.697  44.192  1.00 39.09           O  
ATOM    513  N   PHE L  71      31.891  30.856  43.124  1.00 32.54           N  
ATOM    514  CA  PHE L  71      31.251  29.935  44.021  1.00 31.18           C  
ATOM    515  CB  PHE L  71      30.055  29.216  43.380  1.00 29.41           C  
ATOM    516  CG  PHE L  71      29.054  30.276  43.083  1.00 29.66           C  
ATOM    517  CD1 PHE L  71      29.199  31.071  41.971  1.00 30.90           C  
ATOM    518  CD2 PHE L  71      27.975  30.481  43.909  1.00 30.64           C  
ATOM    519  CE1 PHE L  71      28.284  32.056  41.685  1.00 33.97           C  
ATOM    520  CE2 PHE L  71      27.056  31.464  43.628  1.00 34.20           C  
ATOM    521  CZ  PHE L  71      27.209  32.256  42.515  1.00 35.47           C  
ATOM    522  C   PHE L  71      32.244  28.884  44.415  1.00 32.01           C  
ATOM    523  O   PHE L  71      33.216  28.641  43.701  1.00 34.94           O  
ATOM    524  N   THR L  72      32.026  28.241  45.586  1.00 30.58           N  
ATOM    525  CA  THR L  72      32.944  27.240  46.049  1.00 31.14           C  
ATOM    526  CB  THR L  72      33.845  27.760  47.127  1.00 33.16           C  
ATOM    527  OG1 THR L  72      34.563  28.894  46.672  1.00 37.83           O  
ATOM    528  CG2 THR L  72      34.826  26.651  47.516  1.00 33.74           C  
ATOM    529  C   THR L  72      32.170  26.105  46.658  1.00 33.61           C  
ATOM    530  O   THR L  72      31.135  26.308  47.289  1.00 35.90           O  
ATOM    531  N   LEU L  73      32.676  24.867  46.473  1.00 32.35           N  
ATOM    532  CA  LEU L  73      32.104  23.681  47.051  1.00 32.96           C  
ATOM    533  CB  LEU L  73      31.887  22.553  46.029  1.00 32.49           C  
ATOM    534  CG  LEU L  73      31.286  21.263  46.620  1.00 30.20           C  
ATOM    535  CD1 LEU L  73      29.820  21.445  47.031  1.00 31.95           C  
ATOM    536  CD2 LEU L  73      31.503  20.065  45.687  1.00 34.18           C  
ATOM    537  C   LEU L  73      33.132  23.174  48.009  1.00 34.20           C  
ATOM    538  O   LEU L  73      34.306  23.081  47.659  1.00 40.37           O  
ATOM    539  N   THR L  74      32.735  22.833  49.250  1.00 32.97           N  
ATOM    540  CA  THR L  74      33.743  22.389  50.170  1.00 32.59           C  
ATOM    541  CB  THR L  74      33.986  23.366  51.281  1.00 33.28           C  
ATOM    542  OG1 THR L  74      34.384  24.620  50.748  1.00 34.28           O  
ATOM    543  CG2 THR L  74      35.084  22.809  52.201  1.00 29.00           C  
ATOM    544  C   THR L  74      33.329  21.097  50.801  1.00 34.30           C  
ATOM    545  O   THR L  74      32.166  20.896  51.149  1.00 37.27           O  
ATOM    546  N   ILE L  75      34.303  20.177  50.949  1.00 34.46           N  
ATOM    547  CA  ILE L  75      34.078  18.937  51.629  1.00 34.29           C  
ATOM    548  CB  ILE L  75      34.519  17.734  50.845  1.00 33.66           C  
ATOM    549  CG1 ILE L  75      33.734  17.628  49.527  1.00 30.82           C  
ATOM    550  CG2 ILE L  75      34.367  16.496  51.742  1.00 36.21           C  
ATOM    551  CD1 ILE L  75      34.297  16.582  48.565  1.00 32.71           C  
ATOM    552  C   ILE L  75      34.942  19.016  52.847  1.00 39.28           C  
ATOM    553  O   ILE L  75      36.164  19.107  52.748  1.00 42.40           O  
ATOM    554  N   SER L  76      34.314  18.994  54.037  1.00 41.28           N  
ATOM    555  CA  SER L  76      35.026  19.142  55.275  1.00 40.35           C  
ATOM    556  CB  SER L  76      34.083  19.107  56.485  1.00 41.22           C  
ATOM    557  OG  SER L  76      34.832  19.184  57.686  1.00 50.50           O  
ATOM    558  C   SER L  76      36.005  18.028  55.444  1.00 43.65           C  
ATOM    559  O   SER L  76      37.197  18.267  55.628  1.00 50.58           O  
ATOM    560  N   SER L  77      35.524  16.770  55.399  1.00 40.37           N  
ATOM    561  CA  SER L  77      36.430  15.674  55.565  1.00 41.25           C  
ATOM    562  CB  SER L  77      36.261  14.954  56.915  1.00 41.97           C  
ATOM    563  OG  SER L  77      37.187  13.883  57.020  1.00 51.32           O  
ATOM    564  C   SER L  77      36.124  14.691  54.482  1.00 39.54           C  
ATOM    565  O   SER L  77      35.041  14.114  54.432  1.00 37.76           O  
ATOM    566  N   LEU L  78      37.103  14.451  53.597  1.00 37.29           N  
ATOM    567  CA  LEU L  78      36.899  13.588  52.471  1.00 35.04           C  
ATOM    568  CB  LEU L  78      38.087  13.685  51.494  1.00 33.80           C  
ATOM    569  CG  LEU L  78      37.962  12.904  50.178  1.00 33.69           C  
ATOM    570  CD1 LEU L  78      36.756  13.369  49.349  1.00 37.94           C  
ATOM    571  CD2 LEU L  78      39.266  13.017  49.379  1.00 34.65           C  
ATOM    572  C   LEU L  78      36.736  12.178  52.964  1.00 37.34           C  
ATOM    573  O   LEU L  78      37.500  11.708  53.807  1.00 39.28           O  
ATOM    574  N   GLN L  79      35.706  11.472  52.446  1.00 39.17           N  
ATOM    575  CA  GLN L  79      35.433  10.110  52.821  1.00 38.36           C  
ATOM    576  CB  GLN L  79      33.986   9.870  53.286  1.00 39.25           C  
ATOM    577  CG  GLN L  79      33.656  10.579  54.599  1.00 41.69           C  
ATOM    578  CD  GLN L  79      34.562   9.988  55.667  1.00 49.13           C  
ATOM    579  OE1 GLN L  79      34.939   8.819  55.597  1.00 47.84           O  
ATOM    580  NE2 GLN L  79      34.932  10.813  56.682  1.00 51.41           N  
ATOM    581  C   GLN L  79      35.665   9.273  51.601  1.00 37.61           C  
ATOM    582  O   GLN L  79      35.710   9.793  50.490  1.00 39.89           O  
ATOM    583  N   PRO L  80      35.813   7.985  51.763  1.00 38.88           N  
ATOM    584  CA  PRO L  80      36.125   7.141  50.640  1.00 41.14           C  
ATOM    585  CD  PRO L  80      36.298   7.427  53.016  1.00 36.87           C  
ATOM    586  CB  PRO L  80      36.421   5.768  51.235  1.00 42.47           C  
ATOM    587  CG  PRO L  80      36.973   6.097  52.635  1.00 36.99           C  
ATOM    588  C   PRO L  80      35.079   7.156  49.567  1.00 42.56           C  
ATOM    589  O   PRO L  80      35.400   6.894  48.410  1.00 46.69           O  
ATOM    590  N   GLU L  81      33.825   7.427  49.940  1.00 41.77           N  
ATOM    591  CA  GLU L  81      32.692   7.492  49.064  1.00 39.74           C  
ATOM    592  CB  GLU L  81      31.410   7.567  49.889  1.00 41.44           C  
ATOM    593  CG  GLU L  81      31.512   8.703  50.901  1.00 49.54           C  
ATOM    594  CD  GLU L  81      30.528   8.423  52.010  1.00 62.72           C  
ATOM    595  OE1 GLU L  81      29.317   8.669  51.785  1.00 62.12           O  
ATOM    596  OE2 GLU L  81      30.970   7.959  53.096  1.00 65.82           O1-
ATOM    597  C   GLU L  81      32.754   8.715  48.196  1.00 40.24           C  
ATOM    598  O   GLU L  81      32.208   8.730  47.095  1.00 46.45           O  
ATOM    599  N   ASP L  82      33.395   9.783  48.700  1.00 39.44           N  
ATOM    600  CA  ASP L  82      33.446  11.093  48.113  1.00 38.30           C  
ATOM    601  CB  ASP L  82      34.037  12.134  49.079  1.00 39.19           C  
ATOM    602  CG  ASP L  82      33.047  12.298  50.229  1.00 39.25           C  
ATOM    603  OD1 ASP L  82      31.888  11.822  50.093  1.00 43.43           O  
ATOM    604  OD2 ASP L  82      33.438  12.903  51.261  1.00 43.52           O1-
ATOM    605  C   ASP L  82      34.212  11.137  46.822  1.00 37.75           C  
ATOM    606  O   ASP L  82      34.090  12.108  46.081  1.00 35.17           O  
ATOM    607  N   PHE L  83      35.080  10.150  46.533  1.00 36.28           N  
ATOM    608  CA  PHE L  83      35.816  10.245  45.304  1.00 35.59           C  
ATOM    609  CB  PHE L  83      36.882   9.145  45.147  1.00 34.18           C  
ATOM    610  CG  PHE L  83      37.910   9.373  46.205  1.00 20.50           C  
ATOM    611  CD1 PHE L  83      37.778   8.827  47.462  1.00 21.62           C  
ATOM    612  CD2 PHE L  83      39.015  10.143  45.942  1.00 19.00           C  
ATOM    613  CE1 PHE L  83      38.727   9.043  48.434  1.00 22.47           C  
ATOM    614  CE2 PHE L  83      39.967  10.363  46.909  1.00 20.42           C  
ATOM    615  CZ  PHE L  83      39.828   9.814  48.159  1.00 20.24           C  
ATOM    616  C   PHE L  83      34.838  10.131  44.178  1.00 36.56           C  
ATOM    617  O   PHE L  83      34.100   9.152  44.086  1.00 37.08           O  
ATOM    618  N   ALA L  84      34.819  11.145  43.284  1.00 32.13           N  
ATOM    619  CA  ALA L  84      33.902  11.167  42.182  1.00 30.65           C  
ATOM    620  CB  ALA L  84      32.423  11.194  42.606  1.00 30.63           C  
ATOM    621  C   ALA L  84      34.178  12.425  41.421  1.00 32.26           C  
ATOM    622  O   ALA L  84      35.170  13.109  41.673  1.00 35.67           O  
ATOM    623  N   THR L  85      33.314  12.748  40.438  1.00 30.50           N  
ATOM    624  CA  THR L  85      33.505  13.934  39.657  1.00 30.43           C  
ATOM    625  CB  THR L  85      33.288  13.704  38.190  1.00 30.18           C  
ATOM    626  OG1 THR L  85      34.063  12.600  37.744  1.00 37.54           O  
ATOM    627  CG2 THR L  85      33.724  14.974  37.438  1.00 28.12           C  
ATOM    628  C   THR L  85      32.434  14.886  40.099  1.00 31.02           C  
ATOM    629  O   THR L  85      31.307  14.470  40.370  1.00 32.35           O  
ATOM    630  N   TYR L  86      32.748  16.194  40.187  1.00 28.54           N  
ATOM    631  CA  TYR L  86      31.770  17.147  40.645  1.00 27.72           C  
ATOM    632  CB  TYR L  86      32.232  17.961  41.869  1.00 29.01           C  
ATOM    633  CG  TYR L  86      32.455  17.047  43.024  1.00 30.13           C  
ATOM    634  CD1 TYR L  86      33.571  16.244  43.068  1.00 30.88           C  
ATOM    635  CD2 TYR L  86      31.569  17.000  44.075  1.00 28.81           C  
ATOM    636  CE1 TYR L  86      33.796  15.403  44.131  1.00 28.50           C  
ATOM    637  CE2 TYR L  86      31.789  16.162  45.143  1.00 28.43           C  
ATOM    638  CZ  TYR L  86      32.905  15.360  45.173  1.00 30.98           C  
ATOM    639  OH  TYR L  86      33.140  14.499  46.264  1.00 33.38           O  
ATOM    640  C   TYR L  86      31.552  18.150  39.551  1.00 29.62           C  
ATOM    641  O   TYR L  86      32.500  18.560  38.884  1.00 32.66           O  
ATOM    642  N   TYR L  87      30.278  18.566  39.348  1.00 30.23           N  
ATOM    643  CA  TYR L  87      29.914  19.507  38.318  1.00 28.06           C  
ATOM    644  CB  TYR L  87      28.920  18.950  37.275  1.00 25.48           C  
ATOM    645  CG  TYR L  87      29.512  17.804  36.526  1.00 25.40           C  
ATOM    646  CD1 TYR L  87      30.367  18.018  35.470  1.00 26.60           C  
ATOM    647  CD2 TYR L  87      29.188  16.512  36.868  1.00 26.26           C  
ATOM    648  CE1 TYR L  87      30.906  16.958  34.780  1.00 30.46           C  
ATOM    649  CE2 TYR L  87      29.724  15.448  36.181  1.00 27.94           C  
ATOM    650  CZ  TYR L  87      30.583  15.672  35.133  1.00 29.51           C  
ATOM    651  OH  TYR L  87      31.137  14.586  34.425  1.00 34.57           O  
ATOM    652  C   TYR L  87      29.144  20.628  38.956  1.00 29.41           C  
ATOM    653  O   TYR L  87      28.404  20.412  39.913  1.00 32.68           O  
ATOM    654  N   CYS L  88      29.305  21.863  38.430  1.00 28.78           N  
ATOM    655  CA  CYS L  88      28.544  22.995  38.889  1.00 30.28           C  
ATOM    656  CB  CYS L  88      29.394  24.246  39.249  1.00 29.40           C  
ATOM    657  SG  CYS L  88      30.485  24.846  37.916  1.00 38.53           S  
ATOM    658  C   CYS L  88      27.636  23.364  37.753  1.00 33.76           C  
ATOM    659  O   CYS L  88      27.995  23.160  36.596  1.00 36.27           O  
ATOM    660  N   GLN L  89      26.419  23.882  38.045  1.00 31.96           N  
ATOM    661  CA  GLN L  89      25.523  24.226  36.976  1.00 26.72           C  
ATOM    662  CB  GLN L  89      24.390  23.212  36.778  1.00 29.10           C  
ATOM    663  CG  GLN L  89      23.448  23.581  35.633  1.00 30.00           C  
ATOM    664  CD  GLN L  89      22.226  22.681  35.724  1.00 38.83           C  
ATOM    665  OE1 GLN L  89      21.523  22.669  36.732  1.00 36.24           O  
ATOM    666  NE2 GLN L  89      21.962  21.894  34.649  1.00 38.80           N  
ATOM    667  C   GLN L  89      24.868  25.529  37.313  1.00 27.75           C  
ATOM    668  O   GLN L  89      24.594  25.809  38.478  1.00 33.74           O  
ATOM    669  N   GLN L  90      24.597  26.351  36.278  1.00 27.26           N  
ATOM    670  CA  GLN L  90      23.996  27.645  36.433  1.00 26.81           C  
ATOM    671  CB  GLN L  90      24.807  28.704  35.667  1.00 25.09           C  
ATOM    672  CG  GLN L  90      24.147  30.067  35.521  1.00 28.42           C  
ATOM    673  CD  GLN L  90      23.344  30.014  34.234  1.00 28.60           C  
ATOM    674  OE1 GLN L  90      22.388  30.763  34.050  1.00 33.19           O  
ATOM    675  NE2 GLN L  90      23.750  29.104  33.309  1.00 33.59           N  
ATOM    676  C   GLN L  90      22.588  27.583  35.887  1.00 31.06           C  
ATOM    677  O   GLN L  90      22.362  27.231  34.734  1.00 31.89           O  
ATOM    678  N   ALA L  91      21.603  27.880  36.763  1.00 19.30           N  
ATOM    679  CA  ALA L  91      20.170  28.038  36.615  1.00 19.16           C  
ATOM    680  CB  ALA L  91      19.424  27.789  37.935  1.00 21.18           C  
ATOM    681  C   ALA L  91      19.691  29.368  36.079  1.00 20.17           C  
ATOM    682  O   ALA L  91      18.552  29.468  35.626  1.00 22.67           O  
ATOM    683  N   ASN L  92      20.485  30.448  36.216  1.00 23.29           N  
ATOM    684  CA  ASN L  92      20.015  31.799  36.006  1.00 23.49           C  
ATOM    685  CB  ASN L  92      21.148  32.828  36.149  1.00 28.44           C  
ATOM    686  CG  ASN L  92      20.534  34.213  36.273  1.00 34.19           C  
ATOM    687  OD1 ASN L  92      19.331  34.393  36.084  1.00 50.04           O  
ATOM    688  ND2 ASN L  92      21.380  35.225  36.600  1.00 34.19           N  
ATOM    689  C   ASN L  92      19.366  32.036  34.667  1.00 26.70           C  
ATOM    690  O   ASN L  92      18.235  32.517  34.618  1.00 30.60           O  
ATOM    691  N   SER L  93      20.038  31.702  33.549  1.00 25.73           N  
ATOM    692  CA  SER L  93      19.502  31.985  32.250  1.00 25.22           C  
ATOM    693  CB  SER L  93      20.197  33.166  31.552  1.00 27.38           C  
ATOM    694  OG  SER L  93      20.011  34.361  32.292  1.00 36.88           O  
ATOM    695  C   SER L  93      19.729  30.801  31.370  1.00 24.72           C  
ATOM    696  O   SER L  93      20.513  29.909  31.691  1.00 28.28           O  
ATOM    697  N   PHE L  94      19.010  30.770  30.227  1.00 25.62           N  
ATOM    698  CA  PHE L  94      19.130  29.694  29.291  1.00 26.93           C  
ATOM    699  CB  PHE L  94      17.814  29.399  28.547  1.00 25.46           C  
ATOM    700  CG  PHE L  94      16.823  29.036  29.600  1.00 27.19           C  
ATOM    701  CD1 PHE L  94      16.905  27.823  30.239  1.00 28.66           C  
ATOM    702  CD2 PHE L  94      15.808  29.899  29.944  1.00 25.66           C  
ATOM    703  CE1 PHE L  94      15.998  27.482  31.211  1.00 30.08           C  
ATOM    704  CE2 PHE L  94      14.897  29.564  30.917  1.00 29.39           C  
ATOM    705  CZ  PHE L  94      14.995  28.352  31.555  1.00 30.96           C  
ATOM    706  C   PHE L  94      20.165  30.099  28.290  1.00 27.23           C  
ATOM    707  O   PHE L  94      20.361  31.287  28.040  1.00 32.14           O  
ATOM    708  N   PRO L  95      20.860  29.147  27.725  1.00 27.91           N  
ATOM    709  CA  PRO L  95      20.669  27.767  28.074  1.00 24.76           C  
ATOM    710  CD  PRO L  95      21.352  29.295  26.367  1.00 28.20           C  
ATOM    711  CB  PRO L  95      21.169  26.944  26.885  1.00 27.37           C  
ATOM    712  CG  PRO L  95      21.991  27.937  26.043  1.00 26.30           C  
ATOM    713  C   PRO L  95      21.377  27.457  29.356  1.00 25.84           C  
ATOM    714  O   PRO L  95      22.240  28.227  29.774  1.00 29.78           O  
ATOM    715  N   LEU L  96      21.014  26.333  30.003  1.00 23.00           N  
ATOM    716  CA  LEU L  96      21.657  25.966  31.231  1.00 21.76           C  
ATOM    717  CB  LEU L  96      20.957  24.823  31.992  1.00 20.32           C  
ATOM    718  CG  LEU L  96      19.560  25.172  32.538  1.00 22.20           C  
ATOM    719  CD1 LEU L  96      19.624  26.261  33.621  1.00 22.43           C  
ATOM    720  CD2 LEU L  96      18.593  25.517  31.402  1.00 24.44           C  
ATOM    721  C   LEU L  96      23.028  25.487  30.875  1.00 26.37           C  
ATOM    722  O   LEU L  96      23.215  24.836  29.848  1.00 24.93           O  
ATOM    723  N   THR L  97      24.037  25.803  31.713  1.00 34.03           N  
ATOM    724  CA  THR L  97      25.360  25.386  31.361  1.00 33.10           C  
ATOM    725  CB  THR L  97      26.245  26.529  30.947  1.00 33.34           C  
ATOM    726  OG1 THR L  97      26.324  27.491  31.989  1.00 49.69           O  
ATOM    727  CG2 THR L  97      25.672  27.172  29.672  1.00 47.06           C  
ATOM    728  C   THR L  97      25.990  24.740  32.554  1.00 33.18           C  
ATOM    729  O   THR L  97      25.690  25.086  33.695  1.00 35.24           O  
ATOM    730  N   PHE L  98      26.894  23.769  32.301  1.00 34.36           N  
ATOM    731  CA  PHE L  98      27.560  23.045  33.348  1.00 33.66           C  
ATOM    732  CB  PHE L  98      27.557  21.512  33.180  1.00 31.98           C  
ATOM    733  CG  PHE L  98      26.205  20.916  33.387  1.00 33.30           C  
ATOM    734  CD1 PHE L  98      25.258  20.933  32.389  1.00 32.64           C  
ATOM    735  CD2 PHE L  98      25.897  20.304  34.580  1.00 35.02           C  
ATOM    736  CE1 PHE L  98      24.019  20.368  32.583  1.00 34.18           C  
ATOM    737  CE2 PHE L  98      24.660  19.737  34.779  1.00 34.67           C  
ATOM    738  CZ  PHE L  98      23.715  19.769  33.781  1.00 32.64           C  
ATOM    739  C   PHE L  98      29.015  23.389  33.304  1.00 35.56           C  
ATOM    740  O   PHE L  98      29.524  23.904  32.310  1.00 37.44           O  
ATOM    741  N   GLY L  99      29.721  23.122  34.419  1.00 36.28           N  
ATOM    742  CA  GLY L  99      31.137  23.330  34.456  1.00 34.62           C  
ATOM    743  C   GLY L  99      31.761  22.118  33.839  1.00 36.92           C  
ATOM    744  O   GLY L  99      31.096  21.107  33.616  1.00 39.06           O  
ATOM    745  N   GLY L 100      33.075  22.192  33.564  1.00 36.79           N  
ATOM    746  CA  GLY L 100      33.814  21.126  32.947  1.00 37.28           C  
ATOM    747  C   GLY L 100      33.836  19.933  33.848  1.00 33.64           C  
ATOM    748  O   GLY L 100      33.864  18.796  33.379  1.00 36.57           O  
ATOM    749  N   GLY L 101      33.877  20.165  35.172  1.00 32.10           N  
ATOM    750  CA  GLY L 101      33.884  19.069  36.097  1.00 31.80           C  
ATOM    751  C   GLY L 101      35.231  18.962  36.739  1.00 36.00           C  
ATOM    752  O   GLY L 101      36.250  19.339  36.161  1.00 38.79           O  
ATOM    753  N   THR L 102      35.245  18.452  37.990  1.00 33.38           N  
ATOM    754  CA  THR L 102      36.468  18.263  38.714  1.00 28.93           C  
ATOM    755  CB  THR L 102      36.605  19.166  39.909  1.00 29.57           C  
ATOM    756  OG1 THR L 102      36.547  20.526  39.504  1.00 33.48           O  
ATOM    757  CG2 THR L 102      37.951  18.883  40.601  1.00 27.53           C  
ATOM    758  C   THR L 102      36.474  16.855  39.219  1.00 28.25           C  
ATOM    759  O   THR L 102      35.547  16.420  39.901  1.00 29.64           O  
ATOM    760  N   LYS L 103      37.541  16.100  38.908  1.00 29.37           N  
ATOM    761  CA  LYS L 103      37.602  14.737  39.337  1.00 30.74           C  
ATOM    762  CB  LYS L 103      38.197  13.813  38.263  1.00 32.27           C  
ATOM    763  CG  LYS L 103      38.113  12.322  38.590  1.00 44.82           C  
ATOM    764  CD  LYS L 103      38.305  11.447  37.352  1.00 54.28           C  
ATOM    765  CE  LYS L 103      38.230   9.946  37.627  1.00 59.08           C  
ATOM    766  NZ  LYS L 103      39.548   9.447  38.072  1.00 61.16           N1+
ATOM    767  C   LYS L 103      38.490  14.685  40.539  1.00 34.37           C  
ATOM    768  O   LYS L 103      39.602  15.211  40.523  1.00 40.38           O  
ATOM    769  N   VAL L 104      38.002  14.056  41.628  1.00 32.66           N  
ATOM    770  CA  VAL L 104      38.786  13.943  42.824  1.00 31.41           C  
ATOM    771  CB  VAL L 104      38.018  14.254  44.078  1.00 32.66           C  
ATOM    772  CG1 VAL L 104      38.923  13.990  45.292  1.00 31.95           C  
ATOM    773  CG2 VAL L 104      37.521  15.706  44.000  1.00 33.65           C  
ATOM    774  C   VAL L 104      39.249  12.522  42.915  1.00 34.74           C  
ATOM    775  O   VAL L 104      38.438  11.598  42.987  1.00 33.20           O  
ATOM    776  N   GLU L 105      40.585  12.328  42.942  1.00 39.91           N  
ATOM    777  CA  GLU L 105      41.190  11.023  42.943  1.00 41.24           C  
ATOM    778  CB  GLU L 105      42.375  10.880  41.973  1.00 47.75           C  
ATOM    779  CG  GLU L 105      42.047  10.949  40.487  1.00 58.69           C  
ATOM    780  CD  GLU L 105      43.371  10.846  39.742  1.00 85.95           C  
ATOM    781  OE1 GLU L 105      44.261  10.094  40.221  1.00 88.34           O  
ATOM    782  OE2 GLU L 105      43.515  11.523  38.689  1.00 93.72           O1-
ATOM    783  C   GLU L 105      41.826  10.769  44.269  1.00 39.71           C  
ATOM    784  O   GLU L 105      42.068  11.682  45.057  1.00 42.37           O  
ATOM    785  N   ILE L 106      42.136   9.481  44.515  1.00 38.32           N  
ATOM    786  CA  ILE L 106      42.752   9.032  45.728  1.00 39.19           C  
ATOM    787  CB  ILE L 106      42.554   7.559  45.948  1.00 38.34           C  
ATOM    788  CG1 ILE L 106      41.054   7.239  46.037  1.00 38.34           C  
ATOM    789  CG2 ILE L 106      43.355   7.135  47.190  1.00 39.17           C  
ATOM    790  CD1 ILE L 106      40.738   5.751  45.898  1.00 41.07           C  
ATOM    791  C   ILE L 106      44.223   9.260  45.599  1.00 39.82           C  
ATOM    792  O   ILE L 106      44.847   8.851  44.621  1.00 43.28           O  
ATOM    793  N   LYS L 107      44.809   9.939  46.602  1.00 44.86           N  
ATOM    794  CA  LYS L 107      46.213  10.221  46.614  1.00 44.07           C  
ATOM    795  CB  LYS L 107      46.584  11.228  47.723  1.00 47.10           C  
ATOM    796  CG  LYS L 107      48.065  11.601  47.823  1.00 51.36           C  
ATOM    797  CD  LYS L 107      48.974  10.467  48.302  1.00 57.43           C  
ATOM    798  CE  LYS L 107      50.443  10.877  48.421  1.00 62.78           C  
ATOM    799  NZ  LYS L 107      51.240   9.757  48.968  1.00 65.55           N1+
ATOM    800  C   LYS L 107      46.923   8.902  46.880  1.00 44.27           C  
ATOM    801  O   LYS L 107      46.673   8.305  47.962  1.00 42.76           O  
ATOM    802  OXT LYS L 107      47.724   8.473  46.008  1.00 44.85           O1-
TER     803      LYS L 107 
ATOM    804  N   GLN H 108       9.750   5.418  45.627  1.00 57.62           N1+
ATOM    805  CA  GLN H 108       9.726   6.895  45.580  1.00 56.70           C  
ATOM    806  CB  GLN H 108      10.960   7.478  46.290  1.00 63.17           C  
ATOM    807  CG  GLN H 108      11.020   7.140  47.781  1.00 74.10           C  
ATOM    808  CD  GLN H 108       9.846   7.821  48.468  1.00 79.40           C  
ATOM    809  OE1 GLN H 108       8.956   8.361  47.813  1.00 91.21           O  
ATOM    810  NE2 GLN H 108       9.839   7.794  49.827  1.00116.47           N  
ATOM    811  C   GLN H 108       9.731   7.358  44.160  1.00 54.83           C  
ATOM    812  O   GLN H 108       9.227   6.673  43.272  1.00 54.71           O  
ATOM    813  N   VAL H 109      10.321   8.539  43.905  1.00 52.17           N  
ATOM    814  CA  VAL H 109      10.304   9.075  42.578  1.00 46.86           C  
ATOM    815  CB  VAL H 109      10.822  10.484  42.520  1.00 40.31           C  
ATOM    816  CG1 VAL H 109      10.829  10.962  41.058  1.00 35.94           C  
ATOM    817  CG2 VAL H 109       9.964  11.354  43.453  1.00 39.24           C  
ATOM    818  C   VAL H 109      11.168   8.221  41.704  1.00 49.14           C  
ATOM    819  O   VAL H 109      12.307   7.911  42.050  1.00 50.71           O  
ATOM    820  N   GLN H 110      10.631   7.799  40.539  1.00 46.63           N  
ATOM    821  CA  GLN H 110      11.407   7.005  39.627  1.00 42.54           C  
ATOM    822  CB  GLN H 110      11.014   5.519  39.562  1.00 46.95           C  
ATOM    823  CG  GLN H 110      11.423   4.700  40.783  1.00 56.90           C  
ATOM    824  CD  GLN H 110      10.961   3.269  40.543  1.00 63.86           C  
ATOM    825  OE1 GLN H 110       9.988   3.028  39.830  1.00 68.26           O  
ATOM    826  NE2 GLN H 110      11.683   2.289  41.148  1.00 65.76           N  
ATOM    827  C   GLN H 110      11.221   7.536  38.243  1.00 40.13           C  
ATOM    828  O   GLN H 110      10.119   7.908  37.842  1.00 43.59           O  
ATOM    829  N   LEU H 111      12.333   7.589  37.481  1.00 40.05           N  
ATOM    830  CA  LEU H 111      12.298   8.020  36.113  1.00 35.58           C  
ATOM    831  CB  LEU H 111      13.068   9.331  35.881  1.00 34.12           C  
ATOM    832  CG  LEU H 111      12.471  10.537  36.633  1.00 33.25           C  
ATOM    833  CD1 LEU H 111      13.276  11.819  36.363  1.00 28.11           C  
ATOM    834  CD2 LEU H 111      10.976  10.708  36.318  1.00 33.52           C  
ATOM    835  C   LEU H 111      12.991   6.950  35.328  1.00 33.87           C  
ATOM    836  O   LEU H 111      14.090   6.531  35.687  1.00 35.89           O  
ATOM    837  N   VAL H 112      12.357   6.463  34.240  1.00 35.49           N  
ATOM    838  CA  VAL H 112      12.983   5.428  33.468  1.00 32.90           C  
ATOM    839  CB  VAL H 112      12.250   4.118  33.550  1.00 31.90           C  
ATOM    840  CG1 VAL H 112      12.964   3.092  32.655  1.00 30.22           C  
ATOM    841  CG2 VAL H 112      12.155   3.700  35.026  1.00 30.39           C  
ATOM    842  C   VAL H 112      12.986   5.839  32.028  1.00 35.05           C  
ATOM    843  O   VAL H 112      11.937   6.107  31.442  1.00 41.42           O  
ATOM    844  N   GLN H 113      14.184   5.882  31.415  1.00 33.67           N  
ATOM    845  CA  GLN H 113      14.315   6.262  30.038  1.00 34.97           C  
ATOM    846  CB  GLN H 113      15.616   7.023  29.714  1.00 34.25           C  
ATOM    847  CG  GLN H 113      15.747   8.394  30.388  1.00 33.13           C  
ATOM    848  CD  GLN H 113      16.332   8.215  31.785  1.00 36.54           C  
ATOM    849  OE1 GLN H 113      16.569   9.188  32.498  1.00 37.50           O  
ATOM    850  NE2 GLN H 113      16.580   6.943  32.192  1.00  0.00           N  
ATOM    851  C   GLN H 113      14.329   5.016  29.210  1.00 36.74           C  
ATOM    852  O   GLN H 113      14.682   3.941  29.694  1.00 42.05           O  
ATOM    853  N   SER H 114      13.912   5.130  27.933  1.00 38.80           N  
ATOM    854  CA  SER H 114      13.938   3.998  27.054  1.00 36.97           C  
ATOM    855  CB  SER H 114      12.718   3.073  27.205  1.00 38.74           C  
ATOM    856  OG  SER H 114      11.529   3.773  26.873  1.00 48.64           O  
ATOM    857  C   SER H 114      13.952   4.510  25.647  1.00 37.59           C  
ATOM    858  O   SER H 114      13.712   5.693  25.405  1.00 36.13           O  
ATOM    859  N   GLY H 115      14.235   3.619  24.673  1.00 36.68           N  
ATOM    860  CA  GLY H 115      14.211   4.015  23.293  1.00 40.15           C  
ATOM    861  C   GLY H 115      15.595   4.197  22.742  1.00 43.26           C  
ATOM    862  O   GLY H 115      15.749   4.486  21.558  1.00 49.87           O  
ATOM    863  N   GLY H 116      16.648   4.031  23.563  1.00 43.29           N  
ATOM    864  CA  GLY H 116      17.973   4.211  23.037  1.00 41.30           C  
ATOM    865  C   GLY H 116      18.319   3.020  22.201  1.00 43.49           C  
ATOM    866  O   GLY H 116      17.657   1.985  22.263  1.00 47.54           O  
ATOM    867  N   GLY H 117      19.387   3.140  21.384  1.00 43.78           N  
ATOM    868  CA  GLY H 117      19.780   2.040  20.551  1.00 45.93           C  
ATOM    869  C   GLY H 117      20.737   2.549  19.519  1.00 47.59           C  
ATOM    870  O   GLY H 117      21.160   3.703  19.559  1.00 46.51           O  
ATOM    871  N   VAL H 118      21.108   1.675  18.563  1.00 46.34           N  
ATOM    872  CA  VAL H 118      22.031   2.056  17.532  1.00 42.55           C  
ATOM    873  CB  VAL H 118      22.858   0.906  17.035  1.00 43.03           C  
ATOM    874  CG1 VAL H 118      23.794   1.408  15.924  1.00 56.03           C  
ATOM    875  CG2 VAL H 118      23.590   0.278  18.233  1.00 63.19           C  
ATOM    876  C   VAL H 118      21.248   2.595  16.371  1.00 41.85           C  
ATOM    877  O   VAL H 118      20.228   2.026  15.986  1.00 45.42           O  
ATOM    878  N   VAL H 119      21.705   3.731  15.799  1.00 39.97           N  
ATOM    879  CA  VAL H 119      21.054   4.312  14.655  1.00 40.88           C  
ATOM    880  CB  VAL H 119      20.204   5.509  14.957  1.00 39.36           C  
ATOM    881  CG1 VAL H 119      19.037   5.094  15.852  1.00 39.01           C  
ATOM    882  CG2 VAL H 119      21.102   6.596  15.568  1.00 40.24           C  
ATOM    883  C   VAL H 119      22.113   4.838  13.741  1.00 44.51           C  
ATOM    884  O   VAL H 119      23.191   5.235  14.179  1.00 47.25           O  
ATOM    885  N   GLN H 120      21.825   4.856  12.427  1.00 45.15           N  
ATOM    886  CA  GLN H 120      22.782   5.379  11.498  1.00 46.22           C  
ATOM    887  CB  GLN H 120      22.761   4.685  10.118  1.00 48.35           C  
ATOM    888  CG  GLN H 120      21.445   4.783   9.348  1.00 53.94           C  
ATOM    889  CD  GLN H 120      21.564   3.883   8.124  1.00 55.76           C  
ATOM    890  OE1 GLN H 120      22.512   3.108   7.998  1.00 56.31           O  
ATOM    891  NE2 GLN H 120      20.573   3.976   7.197  1.00 59.67           N  
ATOM    892  C   GLN H 120      22.558   6.851  11.378  1.00 44.05           C  
ATOM    893  O   GLN H 120      21.496   7.367  11.726  1.00 44.77           O  
ATOM    894  N   PRO H 121      23.554   7.549  10.908  1.00 46.67           N  
ATOM    895  CA  PRO H 121      23.463   8.978  10.828  1.00 45.26           C  
ATOM    896  CD  PRO H 121      24.928   7.092  11.027  1.00 47.53           C  
ATOM    897  CB  PRO H 121      24.863   9.459  10.454  1.00 43.63           C  
ATOM    898  CG  PRO H 121      25.784   8.371  11.042  1.00 45.13           C  
ATOM    899  C   PRO H 121      22.391   9.418   9.890  1.00 44.88           C  
ATOM    900  O   PRO H 121      22.181   8.770   8.867  1.00 49.93           O  
ATOM    901  N   GLY H 122      21.684  10.511  10.236  1.00 46.39           N  
ATOM    902  CA  GLY H 122      20.667  11.048   9.380  1.00 44.53           C  
ATOM    903  C   GLY H 122      19.331  10.504   9.785  1.00 43.28           C  
ATOM    904  O   GLY H 122      18.298  11.097   9.476  1.00 43.00           O  
ATOM    905  N   ARG H 123      19.314   9.374  10.515  1.00 43.31           N  
ATOM    906  CA  ARG H 123      18.080   8.751  10.912  1.00 43.77           C  
ATOM    907  CB  ARG H 123      18.228   7.277  11.314  1.00 54.29           C  
ATOM    908  CG  ARG H 123      18.619   6.366  10.152  1.00 57.79           C  
ATOM    909  CD  ARG H 123      18.757   4.900  10.561  1.00 60.24           C  
ATOM    910  NE  ARG H 123      17.391   4.309  10.591  1.00 79.76           N  
ATOM    911  CZ  ARG H 123      16.850   3.777   9.456  1.00 81.91           C  
ATOM    912  NH1 ARG H 123      17.556   3.786   8.287  1.00 81.79           N1+
ATOM    913  NH2 ARG H 123      15.601   3.229   9.489  1.00 81.72           N  
ATOM    914  C   ARG H 123      17.529   9.477  12.097  1.00 44.59           C  
ATOM    915  O   ARG H 123      18.106  10.457  12.566  1.00 46.20           O  
ATOM    916  N   SER H 124      16.349   9.029  12.581  1.00 44.86           N  
ATOM    917  CA  SER H 124      15.718   9.665  13.704  1.00 43.58           C  
ATOM    918  CB  SER H 124      14.370  10.318  13.354  1.00 45.17           C  
ATOM    919  OG  SER H 124      14.558  11.343  12.390  1.00 51.31           O  
ATOM    920  C   SER H 124      15.427   8.638  14.764  1.00 44.75           C  
ATOM    921  O   SER H 124      15.351   7.443  14.486  1.00 47.15           O  
ATOM    922  N   LEU H 125      15.300   9.104  16.027  1.00 42.53           N  
ATOM    923  CA  LEU H 125      14.963   8.273  17.155  1.00 40.34           C  
ATOM    924  CB  LEU H 125      16.148   7.867  18.047  1.00 40.43           C  
ATOM    925  CG  LEU H 125      16.957   6.666  17.549  1.00 41.96           C  
ATOM    926  CD1 LEU H 125      18.111   6.343  18.509  1.00 43.03           C  
ATOM    927  CD2 LEU H 125      16.042   5.450  17.343  1.00 40.49           C  
ATOM    928  C   LEU H 125      14.064   9.047  18.062  1.00 41.11           C  
ATOM    929  O   LEU H 125      14.089  10.276  18.081  1.00 42.15           O  
ATOM    930  N   ARG H 126      13.230   8.332  18.842  1.00 38.63           N  
ATOM    931  CA  ARG H 126      12.393   8.996  19.798  1.00 41.04           C  
ATOM    932  CB  ARG H 126      10.890   8.830  19.512  1.00 42.76           C  
ATOM    933  CG  ARG H 126       9.996   9.538  20.531  1.00 46.05           C  
ATOM    934  CD  ARG H 126       8.510   9.217  20.367  1.00 49.10           C  
ATOM    935  NE  ARG H 126       8.324   7.794  20.763  1.00 54.46           N  
ATOM    936  CZ  ARG H 126       7.115   7.357  21.218  1.00 57.82           C  
ATOM    937  NH1 ARG H 126       6.072   8.229  21.339  1.00 57.86           N1+
ATOM    938  NH2 ARG H 126       6.951   6.045  21.555  1.00 55.27           N  
ATOM    939  C   ARG H 126      12.663   8.358  21.127  1.00 43.02           C  
ATOM    940  O   ARG H 126      12.620   7.136  21.253  1.00 41.57           O  
ATOM    941  N   LEU H 127      12.953   9.175  22.163  1.00 41.67           N  
ATOM    942  CA  LEU H 127      13.234   8.637  23.466  1.00 40.29           C  
ATOM    943  CB  LEU H 127      14.438   9.276  24.182  1.00 40.69           C  
ATOM    944  CG  LEU H 127      15.797   8.952  23.546  1.00 36.90           C  
ATOM    945  CD1 LEU H 127      15.894   9.529  22.133  1.00 38.25           C  
ATOM    946  CD2 LEU H 127      16.958   9.406  24.439  1.00 35.78           C  
ATOM    947  C   LEU H 127      12.057   8.882  24.349  1.00 40.87           C  
ATOM    948  O   LEU H 127      11.303   9.834  24.153  1.00 41.65           O  
ATOM    949  N   SER H 128      11.862   7.999  25.349  1.00 41.27           N  
ATOM    950  CA  SER H 128      10.772   8.190  26.258  1.00 40.72           C  
ATOM    951  CB  SER H 128       9.612   7.197  26.065  1.00 37.61           C  
ATOM    952  OG  SER H 128      10.059   5.865  26.256  1.00 44.82           O  
ATOM    953  C   SER H 128      11.291   8.060  27.657  1.00 41.85           C  
ATOM    954  O   SER H 128      12.297   7.398  27.908  1.00 44.46           O  
ATOM    955  N   CYS H 129      10.621   8.747  28.605  1.00 36.54           N  
ATOM    956  CA  CYS H 129      10.992   8.692  29.991  1.00 35.20           C  
ATOM    957  CB  CYS H 129      11.755   9.960  30.450  1.00 37.55           C  
ATOM    958  SG  CYS H 129      12.067  10.065  32.242  1.00 40.55           S  
ATOM    959  C   CYS H 129       9.715   8.558  30.768  1.00 35.91           C  
ATOM    960  O   CYS H 129       8.854   9.436  30.727  1.00 37.59           O  
ATOM    961  N   ALA H 130       9.558   7.440  31.504  1.00 34.67           N  
ATOM    962  CA  ALA H 130       8.343   7.230  32.238  1.00 35.08           C  
ATOM    963  CB  ALA H 130       7.894   5.759  32.287  1.00 34.61           C  
ATOM    964  C   ALA H 130       8.580   7.676  33.640  1.00 38.04           C  
ATOM    965  O   ALA H 130       9.575   7.310  34.265  1.00 38.73           O  
ATOM    966  N   ALA H 131       7.649   8.481  34.181  1.00 42.80           N  
ATOM    967  CA  ALA H 131       7.833   9.020  35.495  1.00 41.24           C  
ATOM    968  CB  ALA H 131       7.699  10.552  35.546  1.00 37.31           C  
ATOM    969  C   ALA H 131       6.798   8.458  36.410  1.00 42.60           C  
ATOM    970  O   ALA H 131       5.683   8.145  35.995  1.00 48.39           O  
ATOM    971  N   SER H 132       7.172   8.289  37.697  1.00 41.18           N  
ATOM    972  CA  SER H 132       6.241   7.778  38.655  1.00 41.73           C  
ATOM    973  CB  SER H 132       6.204   6.241  38.718  1.00 40.57           C  
ATOM    974  OG  SER H 132       7.457   5.741  39.162  1.00 44.55           O  
ATOM    975  C   SER H 132       6.622   8.273  40.018  1.00 45.21           C  
ATOM    976  O   SER H 132       7.732   8.754  40.248  1.00 47.47           O  
ATOM    977  N   GLU H 133       5.660   8.096  40.948  1.00 58.15           N  
ATOM    978  CA  GLU H 133       5.662   8.418  42.346  1.00 59.08           C  
ATOM    979  CB  GLU H 133       6.719   7.688  43.164  1.00  0.00           C  
ATOM    980  CG  GLU H 133       6.507   6.174  43.213  1.00  0.00           C  
ATOM    981  CD  GLU H 133       5.249   5.917  44.033  1.00  0.00           C  
ATOM    982  OE1 GLU H 133       4.737   6.890  44.648  1.00  0.00           O  
ATOM    983  OE2 GLU H 133       4.782   4.747  44.054  1.00  0.00           O1-
ATOM    984  C   GLU H 133       5.775   9.879  42.618  1.00 59.49           C  
ATOM    985  O   GLU H 133       6.328  10.284  43.641  1.00 59.56           O  
ATOM    986  N   PHE H 134       5.244  10.713  41.712  1.00 57.67           N  
ATOM    987  CA  PHE H 134       5.144  12.110  41.995  1.00 56.53           C  
ATOM    988  CB  PHE H 134       6.474  12.899  41.946  1.00 54.26           C  
ATOM    989  CG  PHE H 134       7.040  12.963  40.569  1.00 52.95           C  
ATOM    990  CD1 PHE H 134       7.839  11.961  40.083  1.00 52.48           C  
ATOM    991  CD2 PHE H 134       6.795  14.036  39.752  1.00 50.41           C  
ATOM    992  CE1 PHE H 134       8.371  12.021  38.818  1.00 50.08           C  
ATOM    993  CE2 PHE H 134       7.325  14.101  38.484  1.00 47.56           C  
ATOM    994  CZ  PHE H 134       8.118  13.092  38.006  1.00 47.11           C  
ATOM    995  C   PHE H 134       4.170  12.663  41.009  1.00 57.32           C  
ATOM    996  O   PHE H 134       3.843  12.007  40.020  1.00 61.73           O  
ATOM    997  N   THR H 135       3.651  13.881  41.253  1.00 53.09           N  
ATOM    998  CA  THR H 135       2.679  14.403  40.339  1.00 53.85           C  
ATOM    999  CB  THR H 135       1.824  15.475  40.947  1.00 53.53           C  
ATOM   1000  OG1 THR H 135       1.172  14.974  42.104  1.00 56.36           O  
ATOM   1001  CG2 THR H 135       0.773  15.913  39.913  1.00 54.03           C  
ATOM   1002  C   THR H 135       3.446  15.002  39.204  1.00 52.55           C  
ATOM   1003  O   THR H 135       3.979  16.105  39.304  1.00 53.10           O  
ATOM   1004  N   PHE H 136       3.470  14.279  38.070  1.00 51.99           N  
ATOM   1005  CA  PHE H 136       4.231  14.605  36.895  1.00 51.02           C  
ATOM   1006  CB  PHE H 136       4.076  13.530  35.801  1.00 50.17           C  
ATOM   1007  CG  PHE H 136       4.882  13.923  34.611  1.00 52.05           C  
ATOM   1008  CD1 PHE H 136       6.254  13.827  34.628  1.00 51.90           C  
ATOM   1009  CD2 PHE H 136       4.264  14.364  33.464  1.00 55.91           C  
ATOM   1010  CE1 PHE H 136       6.996  14.182  33.524  1.00 52.08           C  
ATOM   1011  CE2 PHE H 136       4.999  14.721  32.360  1.00 56.32           C  
ATOM   1012  CZ  PHE H 136       6.371  14.632  32.388  1.00 52.89           C  
ATOM   1013  C   PHE H 136       3.793  15.919  36.321  1.00 53.58           C  
ATOM   1014  O   PHE H 136       4.623  16.724  35.903  1.00 52.77           O  
ATOM   1015  N   ARG H 137       2.478  16.186  36.319  1.00 56.05           N  
ATOM   1016  CA  ARG H 137       1.921  17.349  35.691  1.00 56.51           C  
ATOM   1017  CB  ARG H 137       0.394  17.429  35.867  1.00 59.06           C  
ATOM   1018  CG  ARG H 137      -0.333  16.170  35.392  1.00103.18           C  
ATOM   1019  CD  ARG H 137      -1.859  16.267  35.441  1.00121.65           C  
ATOM   1020  NE  ARG H 137      -2.259  16.449  36.865  1.00146.79           N  
ATOM   1021  CZ  ARG H 137      -3.555  16.746  37.170  1.00165.58           C  
ATOM   1022  NH1 ARG H 137      -4.480  16.838  36.171  1.00168.44           N1+
ATOM   1023  NH2 ARG H 137      -3.925  16.954  38.468  1.00171.57           N  
ATOM   1024  C   ARG H 137       2.486  18.594  36.311  1.00 57.10           C  
ATOM   1025  O   ARG H 137       2.594  19.629  35.658  1.00 59.02           O  
ATOM   1026  N   MET H 138       2.802  18.533  37.613  1.00 54.18           N  
ATOM   1027  CA  MET H 138       3.271  19.635  38.410  1.00 52.40           C  
ATOM   1028  CB  MET H 138       3.224  19.341  39.920  1.00 53.86           C  
ATOM   1029  CG  MET H 138       3.374  20.591  40.790  1.00 92.91           C  
ATOM   1030  SD  MET H 138       3.024  20.328  42.557  1.00  0.00           S  
ATOM   1031  CE  MET H 138       4.510  19.338  42.881  1.00  0.00           C  
ATOM   1032  C   MET H 138       4.668  20.110  38.079  1.00 53.68           C  
ATOM   1033  O   MET H 138       4.983  21.266  38.360  1.00 54.58           O  
ATOM   1034  N   TYR H 139       5.563  19.260  37.522  1.00 51.90           N  
ATOM   1035  CA  TYR H 139       6.953  19.665  37.407  1.00 50.81           C  
ATOM   1036  CB  TYR H 139       7.942  18.658  38.032  1.00 50.00           C  
ATOM   1037  CG  TYR H 139       7.829  18.644  39.518  1.00 49.57           C  
ATOM   1038  CD1 TYR H 139       6.846  17.926  40.155  1.00 49.53           C  
ATOM   1039  CD2 TYR H 139       8.741  19.343  40.275  1.00 47.29           C  
ATOM   1040  CE1 TYR H 139       6.765  17.922  41.529  1.00 48.33           C  
ATOM   1041  CE2 TYR H 139       8.667  19.344  41.647  1.00 47.41           C  
ATOM   1042  CZ  TYR H 139       7.675  18.632  42.278  1.00 47.51           C  
ATOM   1043  OH  TYR H 139       7.599  18.633  43.688  1.00 50.03           O  
ATOM   1044  C   TYR H 139       7.433  19.801  35.986  1.00 52.21           C  
ATOM   1045  O   TYR H 139       6.895  19.187  35.065  1.00 54.78           O  
ATOM   1046  N   ALA H 140       8.471  20.662  35.788  1.00 33.59           N  
ATOM   1047  CA  ALA H 140       9.100  20.818  34.507  1.00 33.31           C  
ATOM   1048  CB  ALA H 140       9.901  22.124  34.367  1.00 35.15           C  
ATOM   1049  C   ALA H 140      10.059  19.676  34.366  1.00 34.58           C  
ATOM   1050  O   ALA H 140      10.532  19.139  35.366  1.00 38.00           O  
ATOM   1051  N   THR H 141      10.370  19.261  33.118  1.00 33.14           N  
ATOM   1052  CA  THR H 141      11.275  18.159  32.940  1.00 28.36           C  
ATOM   1053  CB  THR H 141      10.637  16.937  32.341  1.00 29.18           C  
ATOM   1054  OG1 THR H 141      11.521  15.829  32.432  1.00  0.00           O  
ATOM   1055  CG2 THR H 141      10.301  17.221  30.870  1.00  0.00           C  
ATOM   1056  C   THR H 141      12.386  18.585  32.028  1.00 32.04           C  
ATOM   1057  O   THR H 141      12.239  19.534  31.259  1.00 30.51           O  
ATOM   1058  N   HIS H 142      13.540  17.885  32.098  1.00 30.59           N  
ATOM   1059  CA  HIS H 142      14.691  18.272  31.321  1.00 29.47           C  
ATOM   1060  ND1 HIS H 142      15.815  21.475  32.175  1.00 30.26           N  
ATOM   1061  CG  HIS H 142      15.441  20.274  32.734  1.00 29.12           C  
ATOM   1062  CB  HIS H 142      15.800  18.934  32.162  1.00 27.78           C  
ATOM   1063  NE2 HIS H 142      14.653  21.963  34.007  1.00 29.97           N  
ATOM   1064  CD2 HIS H 142      14.731  20.589  33.851  1.00 30.35           C  
ATOM   1065  CE1 HIS H 142      15.319  22.452  32.977  1.00 30.70           C  
ATOM   1066  C   HIS H 142      15.330  17.054  30.726  1.00 31.66           C  
ATOM   1067  O   HIS H 142      15.089  15.927  31.159  1.00 31.44           O  
ATOM   1068  N   TRP H 143      16.153  17.269  29.677  1.00 30.49           N  
ATOM   1069  CA  TRP H 143      16.927  16.214  29.084  1.00 30.37           C  
ATOM   1070  CB  TRP H 143      16.579  15.901  27.616  1.00 30.71           C  
ATOM   1071  CG  TRP H 143      15.259  15.192  27.414  1.00 32.43           C  
ATOM   1072  CD2 TRP H 143      15.093  13.768  27.500  1.00 31.44           C  
ATOM   1073  CD1 TRP H 143      14.031  15.708  27.122  1.00 31.85           C  
ATOM   1074  NE1 TRP H 143      13.109  14.693  27.018  1.00 31.74           N  
ATOM   1075  CE2 TRP H 143      13.749  13.494  27.249  1.00 29.66           C  
ATOM   1076  CE3 TRP H 143      15.986  12.769  27.765  1.00 29.38           C  
ATOM   1077  CZ2 TRP H 143      13.276  12.213  27.259  1.00 30.13           C  
ATOM   1078  CZ3 TRP H 143      15.506  11.478  27.777  1.00 29.60           C  
ATOM   1079  CH2 TRP H 143      14.176  11.205  27.528  1.00 30.55           C  
ATOM   1080  C   TRP H 143      18.353  16.677  29.103  1.00 31.35           C  
ATOM   1081  O   TRP H 143      18.660  17.798  28.697  1.00 29.50           O  
ATOM   1082  N   VAL H 144      19.262  15.820  29.608  1.00 31.10           N  
ATOM   1083  CA  VAL H 144      20.661  16.143  29.636  1.00 32.00           C  
ATOM   1084  CB  VAL H 144      21.193  16.365  31.022  1.00 32.17           C  
ATOM   1085  CG1 VAL H 144      22.703  16.640  30.931  1.00 29.28           C  
ATOM   1086  CG2 VAL H 144      20.396  17.507  31.677  1.00 27.55           C  
ATOM   1087  C   VAL H 144      21.367  14.958  29.064  1.00 32.16           C  
ATOM   1088  O   VAL H 144      20.929  13.824  29.249  1.00 33.57           O  
ATOM   1089  N   ARG H 145      22.478  15.188  28.335  1.00 33.73           N  
ATOM   1090  CA  ARG H 145      23.171  14.077  27.749  1.00 34.10           C  
ATOM   1091  CB  ARG H 145      23.096  14.027  26.214  1.00 32.69           C  
ATOM   1092  CG  ARG H 145      23.711  15.242  25.519  1.00 34.67           C  
ATOM   1093  CD  ARG H 145      23.631  15.153  23.993  1.00 38.10           C  
ATOM   1094  NE  ARG H 145      24.257  16.381  23.431  1.00 40.63           N  
ATOM   1095  CZ  ARG H 145      24.136  16.650  22.099  1.00 45.31           C  
ATOM   1096  NH1 ARG H 145      23.426  15.805  21.296  1.00 44.20           N1+
ATOM   1097  NH2 ARG H 145      24.717  17.767  21.570  1.00 44.15           N  
ATOM   1098  C   ARG H 145      24.616  14.153  28.126  1.00 35.66           C  
ATOM   1099  O   ARG H 145      25.115  15.197  28.544  1.00 36.97           O  
ATOM   1100  N   GLN H 146      25.321  13.009  28.017  1.00 35.73           N  
ATOM   1101  CA  GLN H 146      26.709  12.961  28.367  1.00 35.32           C  
ATOM   1102  CB  GLN H 146      26.897  12.380  29.780  1.00 32.38           C  
ATOM   1103  CG  GLN H 146      28.338  12.275  30.276  1.00 34.06           C  
ATOM   1104  CD  GLN H 146      28.265  11.720  31.691  1.00 37.48           C  
ATOM   1105  OE1 GLN H 146      27.187  11.636  32.277  1.00 42.30           O  
ATOM   1106  NE2 GLN H 146      29.436  11.338  32.264  1.00 39.12           N  
ATOM   1107  C   GLN H 146      27.408  12.072  27.383  1.00 35.65           C  
ATOM   1108  O   GLN H 146      27.149  10.871  27.323  1.00 35.73           O  
ATOM   1109  N   ALA H 147      28.340  12.648  26.598  1.00 38.62           N  
ATOM   1110  CA  ALA H 147      29.071  11.911  25.603  1.00 41.51           C  
ATOM   1111  CB  ALA H 147      29.833  12.806  24.612  1.00 41.15           C  
ATOM   1112  C   ALA H 147      30.072  11.056  26.308  1.00 45.70           C  
ATOM   1113  O   ALA H 147      30.412  11.294  27.466  1.00 46.19           O  
ATOM   1114  N   PRO H 148      30.551  10.044  25.640  1.00 48.25           N  
ATOM   1115  CA  PRO H 148      31.480   9.175  26.292  1.00 50.09           C  
ATOM   1116  CD  PRO H 148      29.778   9.350  24.621  1.00 46.91           C  
ATOM   1117  CB  PRO H 148      31.657   7.980  25.358  1.00 46.66           C  
ATOM   1118  CG  PRO H 148      30.297   7.901  24.633  1.00 48.14           C  
ATOM   1119  C   PRO H 148      32.736   9.885  26.677  1.00 54.36           C  
ATOM   1120  O   PRO H 148      33.401  10.446  25.808  1.00 56.36           O  
ATOM   1121  N   GLY H 149      33.076   9.852  27.980  1.00 53.41           N  
ATOM   1122  CA  GLY H 149      34.286  10.419  28.500  1.00 52.31           C  
ATOM   1123  C   GLY H 149      34.174  11.908  28.596  1.00 51.28           C  
ATOM   1124  O   GLY H 149      35.170  12.583  28.857  1.00 53.07           O  
ATOM   1125  N   LYS H 150      32.966  12.469  28.405  1.00 49.55           N  
ATOM   1126  CA  LYS H 150      32.831  13.898  28.451  1.00 46.64           C  
ATOM   1127  CB  LYS H 150      32.233  14.525  27.177  1.00 49.77           C  
ATOM   1128  CG  LYS H 150      33.247  14.891  26.088  1.00 53.54           C  
ATOM   1129  CD  LYS H 150      33.947  13.721  25.396  1.00 62.88           C  
ATOM   1130  CE  LYS H 150      34.869  14.167  24.258  1.00 68.38           C  
ATOM   1131  NZ  LYS H 150      35.945  15.035  24.787  1.00 72.88           N1+
ATOM   1132  C   LYS H 150      31.947  14.295  29.591  1.00 40.95           C  
ATOM   1133  O   LYS H 150      31.532  13.473  30.407  1.00 41.56           O  
ATOM   1134  N   GLY H 151      31.677  15.614  29.675  1.00 37.44           N  
ATOM   1135  CA  GLY H 151      30.894  16.188  30.729  1.00 36.97           C  
ATOM   1136  C   GLY H 151      29.445  16.200  30.357  1.00 38.77           C  
ATOM   1137  O   GLY H 151      29.043  15.706  29.305  1.00 41.28           O  
ATOM   1138  N   LEU H 152      28.621  16.785  31.252  1.00 37.23           N  
ATOM   1139  CA  LEU H 152      27.202  16.858  31.070  1.00 35.55           C  
ATOM   1140  CB  LEU H 152      26.443  17.062  32.393  1.00 32.11           C  
ATOM   1141  CG  LEU H 152      26.626  15.902  33.388  1.00 31.24           C  
ATOM   1142  CD1 LEU H 152      25.852  16.147  34.690  1.00 29.50           C  
ATOM   1143  CD2 LEU H 152      26.275  14.553  32.746  1.00 31.02           C  
ATOM   1144  C   LEU H 152      26.886  18.017  30.182  1.00 39.30           C  
ATOM   1145  O   LEU H 152      27.523  19.067  30.260  1.00 41.64           O  
ATOM   1146  N   GLU H 153      25.882  17.838  29.299  1.00 37.36           N  
ATOM   1147  CA  GLU H 153      25.465  18.895  28.425  1.00 35.95           C  
ATOM   1148  CB  GLU H 153      25.858  18.663  26.955  1.00 37.36           C  
ATOM   1149  CG  GLU H 153      25.593  19.869  26.051  1.00 45.91           C  
ATOM   1150  CD  GLU H 153      26.029  19.502  24.639  1.00 52.41           C  
ATOM   1151  OE1 GLU H 153      26.422  18.323  24.434  1.00 54.82           O  
ATOM   1152  OE2 GLU H 153      25.978  20.391  23.748  1.00 56.17           O1-
ATOM   1153  C   GLU H 153      23.970  18.949  28.495  1.00 37.19           C  
ATOM   1154  O   GLU H 153      23.297  17.926  28.381  1.00 40.75           O  
ATOM   1155  N   TRP H 154      23.415  20.162  28.684  1.00 36.53           N  
ATOM   1156  CA  TRP H 154      21.995  20.345  28.812  1.00 34.76           C  
ATOM   1157  CB  TRP H 154      21.653  21.664  29.525  1.00 31.87           C  
ATOM   1158  CG  TRP H 154      20.184  21.983  29.598  1.00 33.48           C  
ATOM   1159  CD2 TRP H 154      19.529  22.915  28.725  1.00 31.64           C  
ATOM   1160  CD1 TRP H 154      19.232  21.516  30.454  1.00 31.19           C  
ATOM   1161  NE1 TRP H 154      18.020  22.095  30.165  1.00 33.99           N  
ATOM   1162  CE2 TRP H 154      18.189  22.959  29.103  1.00 33.09           C  
ATOM   1163  CE3 TRP H 154      20.006  23.672  27.694  1.00 32.16           C  
ATOM   1164  CZ2 TRP H 154      17.301  23.767  28.452  1.00 34.80           C  
ATOM   1165  CZ3 TRP H 154      19.107  24.484  27.038  1.00 35.43           C  
ATOM   1166  CH2 TRP H 154      17.780  24.529  27.410  1.00 35.63           C  
ATOM   1167  C   TRP H 154      21.369  20.373  27.449  1.00 36.40           C  
ATOM   1168  O   TRP H 154      21.773  21.155  26.591  1.00 38.10           O  
ATOM   1169  N   VAL H 155      20.438  19.426  27.187  1.00 34.82           N  
ATOM   1170  CA  VAL H 155      19.721  19.337  25.938  1.00 32.92           C  
ATOM   1171  CB  VAL H 155      19.267  17.937  25.656  1.00 31.13           C  
ATOM   1172  CG1 VAL H 155      18.504  17.927  24.320  1.00 35.56           C  
ATOM   1173  CG2 VAL H 155      20.489  17.007  25.691  1.00 32.31           C  
ATOM   1174  C   VAL H 155      18.497  20.219  25.835  1.00 34.18           C  
ATOM   1175  O   VAL H 155      18.383  21.022  24.909  1.00 33.44           O  
ATOM   1176  N   ALA H 156      17.542  20.104  26.794  1.00 33.59           N  
ATOM   1177  CA  ALA H 156      16.298  20.824  26.634  1.00 32.05           C  
ATOM   1178  CB  ALA H 156      15.441  20.296  25.472  1.00 29.58           C  
ATOM   1179  C   ALA H 156      15.455  20.718  27.874  1.00 33.97           C  
ATOM   1180  O   ALA H 156      15.718  19.903  28.758  1.00 37.67           O  
ATOM   1181  N   LEU H 157      14.414  21.581  27.974  1.00 34.87           N  
ATOM   1182  CA  LEU H 157      13.535  21.551  29.114  1.00 34.39           C  
ATOM   1183  CB  LEU H 157      13.958  22.521  30.245  1.00 41.07           C  
ATOM   1184  CG  LEU H 157      13.706  24.029  30.006  1.00 48.62           C  
ATOM   1185  CD1 LEU H 157      12.233  24.417  30.203  1.00 48.23           C  
ATOM   1186  CD2 LEU H 157      14.654  24.892  30.854  1.00 46.40           C  
ATOM   1187  C   LEU H 157      12.150  21.915  28.668  1.00 36.94           C  
ATOM   1188  O   LEU H 157      11.978  22.655  27.703  1.00 38.27           O  
ATOM   1189  N   ILE H 158      11.121  21.376  29.355  1.00 37.18           N  
ATOM   1190  CA  ILE H 158       9.750  21.695  29.051  1.00 36.13           C  
ATOM   1191  CB  ILE H 158       9.010  20.567  28.387  1.00 35.89           C  
ATOM   1192  CG1 ILE H 158       7.621  21.028  27.918  1.00 34.94           C  
ATOM   1193  CG2 ILE H 158       8.982  19.378  29.357  1.00 34.18           C  
ATOM   1194  CD1 ILE H 158       6.919  20.017  27.010  1.00 35.49           C  
ATOM   1195  C   ILE H 158       9.050  22.006  30.341  1.00 34.93           C  
ATOM   1196  O   ILE H 158       9.262  21.343  31.353  1.00 36.90           O  
ATOM   1197  N   SER H 159       8.176  23.033  30.323  1.00 32.69           N  
ATOM   1198  CA  SER H 159       7.459  23.464  31.492  1.00 33.70           C  
ATOM   1199  CB  SER H 159       6.828  24.855  31.297  1.00 32.22           C  
ATOM   1200  OG  SER H 159       6.127  25.261  32.461  1.00 31.72           O  
ATOM   1201  C   SER H 159       6.360  22.473  31.766  1.00 34.49           C  
ATOM   1202  O   SER H 159       6.063  21.608  30.946  1.00 37.43           O  
ATOM   1203  N   TYR H 160       5.816  22.558  32.998  1.00 59.33           N  
ATOM   1204  CA  TYR H 160       4.948  21.571  33.572  1.00 61.07           C  
ATOM   1205  CB  TYR H 160       4.457  21.952  34.996  1.00 63.13           C  
ATOM   1206  CG  TYR H 160       3.649  23.219  35.024  1.00 65.22           C  
ATOM   1207  CD1 TYR H 160       4.264  24.441  35.164  1.00 66.34           C  
ATOM   1208  CD2 TYR H 160       2.274  23.195  34.926  1.00 66.10           C  
ATOM   1209  CE1 TYR H 160       3.534  25.608  35.200  1.00 67.67           C  
ATOM   1210  CE2 TYR H 160       1.534  24.357  34.963  1.00 67.35           C  
ATOM   1211  CZ  TYR H 160       2.165  25.567  35.098  1.00 68.21           C  
ATOM   1212  OH  TYR H 160       1.414  26.762  35.134  1.00 69.39           O  
ATOM   1213  C   TYR H 160       3.775  21.345  32.688  1.00 61.08           C  
ATOM   1214  O   TYR H 160       3.358  20.205  32.486  1.00 60.73           O  
ATOM   1215  N   ASP H 161       3.191  22.437  32.185  1.00 61.20           N  
ATOM   1216  CA  ASP H 161       2.071  22.403  31.300  1.00 61.15           C  
ATOM   1217  CB  ASP H 161       1.215  23.685  31.348  1.00 61.53           C  
ATOM   1218  CG  ASP H 161       2.065  24.915  31.061  1.00 62.08           C  
ATOM   1219  OD1 ASP H 161       3.291  24.767  30.819  1.00 63.01           O  
ATOM   1220  OD2 ASP H 161       1.489  26.034  31.096  1.00 61.66           O1-
ATOM   1221  C   ASP H 161       2.451  22.057  29.889  1.00 60.81           C  
ATOM   1222  O   ASP H 161       1.607  21.583  29.131  1.00 61.08           O  
ATOM   1223  N   GLY H 162       3.714  22.297  29.479  1.00 59.98           N  
ATOM   1224  CA  GLY H 162       4.113  22.002  28.129  1.00 59.57           C  
ATOM   1225  C   GLY H 162       4.186  23.274  27.327  1.00 59.66           C  
ATOM   1226  O   GLY H 162       4.470  23.231  26.131  1.00 59.84           O  
ATOM   1227  N   SER H 163       3.907  24.434  27.962  1.00 59.40           N  
ATOM   1228  CA  SER H 163       3.902  25.729  27.321  1.00 59.14           C  
ATOM   1229  CB  SER H 163       3.346  26.835  28.230  1.00 59.08           C  
ATOM   1230  OG  SER H 163       1.981  26.572  28.523  1.00 59.54           O  
ATOM   1231  C   SER H 163       5.261  26.197  26.863  1.00 59.05           C  
ATOM   1232  O   SER H 163       5.443  26.454  25.674  1.00 59.14           O  
ATOM   1233  N   ASN H 164       6.242  26.355  27.789  1.00 48.06           N  
ATOM   1234  CA  ASN H 164       7.547  26.820  27.417  1.00 46.89           C  
ATOM   1235  CB  ASN H 164       8.229  27.660  28.513  1.00 53.63           C  
ATOM   1236  CG  ASN H 164       7.442  28.951  28.688  1.00 71.03           C  
ATOM   1237  OD1 ASN H 164       7.069  29.321  29.800  1.00 76.99           O  
ATOM   1238  ND2 ASN H 164       7.185  29.663  27.558  1.00 73.14           N  
ATOM   1239  C   ASN H 164       8.444  25.658  27.148  1.00 44.49           C  
ATOM   1240  O   ASN H 164       8.397  24.640  27.835  1.00 42.43           O  
ATOM   1241  N   LYS H 165       9.281  25.789  26.100  1.00 40.95           N  
ATOM   1242  CA  LYS H 165      10.236  24.772  25.774  1.00 36.59           C  
ATOM   1243  CB  LYS H 165       9.828  23.921  24.560  1.00 35.25           C  
ATOM   1244  CG  LYS H 165       8.511  23.172  24.748  1.00 44.76           C  
ATOM   1245  CD  LYS H 165       7.966  22.581  23.446  1.00 46.79           C  
ATOM   1246  CE  LYS H 165       6.648  21.826  23.619  1.00 56.13           C  
ATOM   1247  NZ  LYS H 165       6.232  21.238  22.326  1.00 52.60           N1+
ATOM   1248  C   LYS H 165      11.489  25.489  25.373  1.00 38.45           C  
ATOM   1249  O   LYS H 165      11.430  26.508  24.687  1.00 41.79           O  
ATOM   1250  N   TYR H 166      12.661  24.983  25.806  1.00 38.49           N  
ATOM   1251  CA  TYR H 166      13.894  25.614  25.429  1.00 38.20           C  
ATOM   1252  CB  TYR H 166      14.575  26.397  26.567  1.00 48.16           C  
ATOM   1253  CG  TYR H 166      13.645  27.488  26.979  1.00 54.37           C  
ATOM   1254  CD1 TYR H 166      13.515  28.622  26.213  1.00 56.87           C  
ATOM   1255  CD2 TYR H 166      12.879  27.374  28.117  1.00 57.20           C  
ATOM   1256  CE1 TYR H 166      12.656  29.629  26.583  1.00 59.99           C  
ATOM   1257  CE2 TYR H 166      12.018  28.378  28.494  1.00 56.86           C  
ATOM   1258  CZ  TYR H 166      11.907  29.512  27.726  1.00 61.30           C  
ATOM   1259  OH  TYR H 166      11.026  30.546  28.106  1.00 63.50           O  
ATOM   1260  C   TYR H 166      14.836  24.540  24.976  1.00 38.52           C  
ATOM   1261  O   TYR H 166      14.737  23.395  25.413  1.00 37.87           O  
ATOM   1262  N   TYR H 167      15.769  24.880  24.060  1.00 37.27           N  
ATOM   1263  CA  TYR H 167      16.678  23.880  23.573  1.00 37.46           C  
ATOM   1264  CB  TYR H 167      16.393  23.433  22.127  1.00 36.76           C  
ATOM   1265  CG  TYR H 167      15.027  22.843  22.022  1.00 35.65           C  
ATOM   1266  CD1 TYR H 167      13.939  23.644  21.758  1.00 35.38           C  
ATOM   1267  CD2 TYR H 167      14.830  21.491  22.178  1.00 34.82           C  
ATOM   1268  CE1 TYR H 167      12.678  23.107  21.651  1.00 36.82           C  
ATOM   1269  CE2 TYR H 167      13.571  20.947  22.074  1.00 36.58           C  
ATOM   1270  CZ  TYR H 167      12.491  21.756  21.809  1.00 38.01           C  
ATOM   1271  OH  TYR H 167      11.198  21.202  21.700  1.00 43.26           O  
ATOM   1272  C   TYR H 167      18.067  24.445  23.543  1.00 39.74           C  
ATOM   1273  O   TYR H 167      18.269  25.656  23.483  1.00 40.36           O  
ATOM   1274  N   ALA H 168      19.073  23.547  23.600  1.00 39.97           N  
ATOM   1275  CA  ALA H 168      20.443  23.950  23.486  1.00 40.10           C  
ATOM   1276  CB  ALA H 168      21.451  22.848  23.858  1.00 38.34           C  
ATOM   1277  C   ALA H 168      20.640  24.288  22.045  1.00 44.34           C  
ATOM   1278  O   ALA H 168      19.947  23.773  21.169  1.00 47.24           O  
ATOM   1279  N   ASP H 169      21.614  25.162  21.764  1.00 50.71           N  
ATOM   1280  CA  ASP H 169      21.822  25.671  20.443  1.00 54.75           C  
ATOM   1281  CB  ASP H 169      22.974  26.684  20.423  1.00 60.87           C  
ATOM   1282  CG  ASP H 169      22.780  27.597  19.231  1.00 66.59           C  
ATOM   1283  OD1 ASP H 169      22.514  27.084  18.112  1.00 69.62           O  
ATOM   1284  OD2 ASP H 169      22.874  28.836  19.438  1.00 68.91           O1-
ATOM   1285  C   ASP H 169      22.157  24.546  19.510  1.00 52.37           C  
ATOM   1286  O   ASP H 169      21.732  24.542  18.355  1.00 52.05           O  
ATOM   1287  N   SER H 170      22.919  23.551  19.994  1.00 51.41           N  
ATOM   1288  CA  SER H 170      23.382  22.480  19.158  1.00 50.41           C  
ATOM   1289  CB  SER H 170      24.232  21.469  19.941  1.00 51.47           C  
ATOM   1290  OG  SER H 170      25.319  22.134  20.563  1.00 51.24           O  
ATOM   1291  C   SER H 170      22.232  21.706  18.586  1.00 50.37           C  
ATOM   1292  O   SER H 170      22.226  21.365  17.404  1.00 51.38           O  
ATOM   1293  N   VAL H 171      21.266  21.346  19.448  1.00 49.01           N  
ATOM   1294  CA  VAL H 171      20.112  20.556  19.108  1.00 46.85           C  
ATOM   1295  CB  VAL H 171      19.529  19.827  20.284  1.00 40.77           C  
ATOM   1296  CG1 VAL H 171      20.607  18.879  20.836  1.00 39.16           C  
ATOM   1297  CG2 VAL H 171      18.998  20.841  21.305  1.00 41.37           C  
ATOM   1298  C   VAL H 171      19.012  21.326  18.435  1.00 49.48           C  
ATOM   1299  O   VAL H 171      18.140  20.715  17.820  1.00 52.24           O  
ATOM   1300  N   LYS H 172      18.968  22.668  18.574  1.00 51.52           N  
ATOM   1301  CA  LYS H 172      17.838  23.415  18.075  1.00 54.50           C  
ATOM   1302  CB  LYS H 172      17.976  24.945  18.177  1.00 58.73           C  
ATOM   1303  CG  LYS H 172      17.776  25.500  19.587  1.00 63.95           C  
ATOM   1304  CD  LYS H 172      18.115  26.986  19.707  1.00 70.19           C  
ATOM   1305  CE  LYS H 172      17.778  27.583  21.075  1.00 71.66           C  
ATOM   1306  NZ  LYS H 172      18.124  29.021  21.100  1.00 70.76           N1+
ATOM   1307  C   LYS H 172      17.544  23.108  16.638  1.00 55.01           C  
ATOM   1308  O   LYS H 172      18.421  23.120  15.776  1.00 58.78           O  
ATOM   1309  N   GLY H 173      16.253  22.804  16.381  1.00 54.06           N  
ATOM   1310  CA  GLY H 173      15.709  22.555  15.078  1.00 50.49           C  
ATOM   1311  C   GLY H 173      15.597  21.078  14.857  1.00 50.73           C  
ATOM   1312  O   GLY H 173      14.634  20.600  14.259  1.00 53.96           O  
ATOM   1313  N   ARG H 174      16.629  20.332  15.282  1.00 46.55           N  
ATOM   1314  CA  ARG H 174      16.702  18.904  15.145  1.00 42.83           C  
ATOM   1315  CB  ARG H 174      18.157  18.429  15.201  1.00 44.54           C  
ATOM   1316  CG  ARG H 174      18.927  18.933  13.980  1.00 44.63           C  
ATOM   1317  CD  ARG H 174      20.446  18.851  14.112  1.00 45.04           C  
ATOM   1318  NE  ARG H 174      20.766  17.575  14.803  1.00 44.45           N  
ATOM   1319  CZ  ARG H 174      21.573  17.602  15.901  1.00 44.11           C  
ATOM   1320  NH1 ARG H 174      22.112  18.782  16.323  1.00 47.18           N1+
ATOM   1321  NH2 ARG H 174      21.838  16.453  16.584  1.00 44.03           N  
ATOM   1322  C   ARG H 174      15.883  18.157  16.161  1.00 43.09           C  
ATOM   1323  O   ARG H 174      15.273  17.136  15.844  1.00 45.84           O  
ATOM   1324  N   PHE H 175      15.854  18.648  17.417  1.00 41.60           N  
ATOM   1325  CA  PHE H 175      15.226  17.946  18.504  1.00 39.44           C  
ATOM   1326  CB  PHE H 175      16.089  17.969  19.780  1.00 38.37           C  
ATOM   1327  CG  PHE H 175      17.267  17.070  19.613  1.00 44.51           C  
ATOM   1328  CD1 PHE H 175      18.145  17.228  18.567  1.00 45.30           C  
ATOM   1329  CD2 PHE H 175      17.526  16.095  20.547  1.00 46.33           C  
ATOM   1330  CE1 PHE H 175      19.235  16.400  18.433  1.00 41.69           C  
ATOM   1331  CE2 PHE H 175      18.616  15.266  20.419  1.00 44.75           C  
ATOM   1332  CZ  PHE H 175      19.474  15.413  19.357  1.00 43.04           C  
ATOM   1333  C   PHE H 175      13.941  18.621  18.871  1.00 42.05           C  
ATOM   1334  O   PHE H 175      13.787  19.829  18.711  1.00 45.13           O  
ATOM   1335  N   THR H 176      12.962  17.826  19.351  1.00 41.64           N  
ATOM   1336  CA  THR H 176      11.719  18.372  19.814  1.00 39.35           C  
ATOM   1337  CB  THR H 176      10.564  18.127  18.887  1.00 40.50           C  
ATOM   1338  OG1 THR H 176      10.415  16.735  18.652  1.00 26.07           O  
ATOM   1339  CG2 THR H 176      10.807  18.874  17.568  1.00 21.10           C  
ATOM   1340  C   THR H 176      11.396  17.709  21.118  1.00 39.56           C  
ATOM   1341  O   THR H 176      11.518  16.493  21.255  1.00 39.59           O  
ATOM   1342  N   ILE H 177      10.956  18.505  22.113  1.00 39.77           N  
ATOM   1343  CA  ILE H 177      10.632  17.964  23.402  1.00 38.21           C  
ATOM   1344  CB  ILE H 177      11.290  18.684  24.545  1.00 36.32           C  
ATOM   1345  CG1 ILE H 177      11.100  17.903  25.857  1.00 36.20           C  
ATOM   1346  CG2 ILE H 177      10.744  20.120  24.588  1.00 34.22           C  
ATOM   1347  CD1 ILE H 177      11.967  18.420  27.004  1.00 34.19           C  
ATOM   1348  C   ILE H 177       9.155  18.093  23.585  1.00 39.95           C  
ATOM   1349  O   ILE H 177       8.551  19.077  23.160  1.00 40.67           O  
ATOM   1350  N   SER H 178       8.530  17.062  24.190  1.00 36.13           N  
ATOM   1351  CA  SER H 178       7.111  17.085  24.403  1.00 36.63           C  
ATOM   1352  CB  SER H 178       6.316  16.506  23.222  1.00 37.16           C  
ATOM   1353  OG  SER H 178       6.652  15.138  23.035  1.00 41.16           O  
ATOM   1354  C   SER H 178       6.807  16.233  25.594  1.00 40.44           C  
ATOM   1355  O   SER H 178       7.651  15.463  26.050  1.00 41.97           O  
ATOM   1356  N   ARG H 179       5.580  16.363  26.140  1.00 42.99           N  
ATOM   1357  CA  ARG H 179       5.210  15.591  27.292  1.00 40.20           C  
ATOM   1358  CB  ARG H 179       5.358  16.367  28.613  1.00 37.45           C  
ATOM   1359  CG  ARG H 179       4.486  17.624  28.679  1.00 34.42           C  
ATOM   1360  CD  ARG H 179       4.880  18.598  29.791  1.00 35.66           C  
ATOM   1361  NE  ARG H 179       4.502  18.008  31.105  1.00 35.40           N  
ATOM   1362  CZ  ARG H 179       5.272  18.256  32.206  1.00 35.67           C  
ATOM   1363  NH1 ARG H 179       6.441  18.944  32.082  1.00 37.48           N1+
ATOM   1364  NH2 ARG H 179       4.878  17.824  33.438  1.00 33.62           N  
ATOM   1365  C   ARG H 179       3.769  15.208  27.169  1.00 42.64           C  
ATOM   1366  O   ARG H 179       2.989  15.870  26.485  1.00 42.78           O  
ATOM   1367  N   ASP H 180       3.399  14.089  27.825  1.00 44.73           N  
ATOM   1368  CA  ASP H 180       2.051  13.601  27.839  1.00 43.33           C  
ATOM   1369  CB  ASP H 180       1.945  12.223  27.163  1.00 48.72           C  
ATOM   1370  CG  ASP H 180       0.483  11.853  27.016  1.00 51.54           C  
ATOM   1371  OD1 ASP H 180      -0.272  11.998  28.013  1.00 53.21           O  
ATOM   1372  OD2 ASP H 180       0.094  11.427  25.896  1.00 65.63           O1-
ATOM   1373  C   ASP H 180       1.691  13.440  29.284  1.00 43.67           C  
ATOM   1374  O   ASP H 180       2.013  12.431  29.906  1.00 44.86           O  
ATOM   1375  N   ASN H 181       0.986  14.433  29.852  1.00 43.76           N  
ATOM   1376  CA  ASN H 181       0.674  14.429  31.251  1.00 44.35           C  
ATOM   1377  CB  ASN H 181      -0.029  15.721  31.703  1.00 40.85           C  
ATOM   1378  CG  ASN H 181       1.015  16.829  31.673  1.00 43.92           C  
ATOM   1379  OD1 ASN H 181       2.216  16.566  31.720  1.00 45.22           O  
ATOM   1380  ND2 ASN H 181       0.552  18.105  31.604  1.00 52.36           N  
ATOM   1381  C   ASN H 181      -0.198  13.261  31.603  1.00 48.13           C  
ATOM   1382  O   ASN H 181      -0.071  12.704  32.690  1.00 52.17           O  
ATOM   1383  N   SER H 182      -1.127  12.860  30.716  1.00 47.89           N  
ATOM   1384  CA  SER H 182      -2.003  11.776  31.067  1.00 50.64           C  
ATOM   1385  CB  SER H 182      -3.127  11.546  30.040  1.00 50.44           C  
ATOM   1386  OG  SER H 182      -2.589  11.165  28.784  1.00 67.59           O  
ATOM   1387  C   SER H 182      -1.220  10.502  31.223  1.00 52.36           C  
ATOM   1388  O   SER H 182      -1.449   9.738  32.159  1.00 53.84           O  
ATOM   1389  N   MET H 183      -0.296  10.235  30.279  1.00 53.06           N  
ATOM   1390  CA  MET H 183       0.573   9.089  30.263  1.00 55.51           C  
ATOM   1391  CB  MET H 183       1.239   8.839  28.899  1.00 59.69           C  
ATOM   1392  CG  MET H 183       0.306   8.170  27.886  1.00 66.51           C  
ATOM   1393  SD  MET H 183      -1.063   9.200  27.282  1.00  0.00           S  
ATOM   1394  CE  MET H 183      -1.760   7.916  26.201  1.00 74.10           C  
ATOM   1395  C   MET H 183       1.642   9.207  31.309  1.00 52.79           C  
ATOM   1396  O   MET H 183       2.213   8.203  31.730  1.00 53.75           O  
ATOM   1397  N   ASN H 184       1.968  10.443  31.738  1.00 49.52           N  
ATOM   1398  CA  ASN H 184       3.034  10.666  32.677  1.00 45.87           C  
ATOM   1399  CB  ASN H 184       2.870   9.914  34.011  1.00 45.71           C  
ATOM   1400  CG  ASN H 184       1.766  10.586  34.816  1.00 51.82           C  
ATOM   1401  OD1 ASN H 184       1.025   9.928  35.545  1.00 54.60           O  
ATOM   1402  ND2 ASN H 184       1.650  11.935  34.690  1.00 50.89           N  
ATOM   1403  C   ASN H 184       4.321  10.240  32.052  1.00 43.69           C  
ATOM   1404  O   ASN H 184       5.136   9.550  32.665  1.00 45.04           O  
ATOM   1405  N   THR H 185       4.533  10.650  30.788  1.00 38.07           N  
ATOM   1406  CA  THR H 185       5.738  10.287  30.110  1.00 36.44           C  
ATOM   1407  CB  THR H 185       5.460   9.218  29.098  1.00 39.28           C  
ATOM   1408  OG1 THR H 185       6.658   8.602  28.667  1.00 56.33           O  
ATOM   1409  CG2 THR H 185       4.717   9.852  27.915  1.00 52.12           C  
ATOM   1410  C   THR H 185       6.277  11.511  29.412  1.00 37.66           C  
ATOM   1411  O   THR H 185       5.518  12.388  28.998  1.00 37.41           O  
ATOM   1412  N   VAL H 186       7.620  11.610  29.281  1.00 36.98           N  
ATOM   1413  CA  VAL H 186       8.232  12.724  28.607  1.00 35.95           C  
ATOM   1414  CB  VAL H 186       9.282  13.432  29.413  1.00 34.13           C  
ATOM   1415  CG1 VAL H 186      10.463  12.477  29.630  1.00  0.00           C  
ATOM   1416  CG2 VAL H 186       9.665  14.728  28.679  1.00  0.00           C  
ATOM   1417  C   VAL H 186       8.892  12.170  27.382  1.00 36.19           C  
ATOM   1418  O   VAL H 186       9.358  11.032  27.398  1.00 39.58           O  
ATOM   1419  N   TYR H 187       8.931  12.946  26.275  1.00 33.60           N  
ATOM   1420  CA  TYR H 187       9.514  12.405  25.080  1.00 32.10           C  
ATOM   1421  CB  TYR H 187       8.533  12.146  23.916  1.00 32.06           C  
ATOM   1422  CG  TYR H 187       7.470  11.179  24.311  1.00 34.69           C  
ATOM   1423  CD1 TYR H 187       7.739   9.842  24.472  1.00 36.29           C  
ATOM   1424  CD2 TYR H 187       6.188  11.617  24.538  1.00 35.13           C  
ATOM   1425  CE1 TYR H 187       6.746   8.961  24.836  1.00 38.69           C  
ATOM   1426  CE2 TYR H 187       5.191  10.744  24.900  1.00 37.92           C  
ATOM   1427  CZ  TYR H 187       5.467   9.409  25.049  1.00 38.21           C  
ATOM   1428  OH  TYR H 187       4.446   8.510  25.422  1.00 41.38           O  
ATOM   1429  C   TYR H 187      10.508  13.372  24.511  1.00 32.44           C  
ATOM   1430  O   TYR H 187      10.478  14.569  24.791  1.00 31.42           O  
ATOM   1431  N   LEU H 188      11.452  12.830  23.714  1.00 33.19           N  
ATOM   1432  CA  LEU H 188      12.415  13.631  23.016  1.00 33.67           C  
ATOM   1433  CB  LEU H 188      13.810  13.589  23.664  1.00 32.75           C  
ATOM   1434  CG  LEU H 188      14.870  14.439  22.944  1.00 31.48           C  
ATOM   1435  CD1 LEU H 188      14.521  15.935  22.995  1.00 29.24           C  
ATOM   1436  CD2 LEU H 188      16.277  14.138  23.488  1.00 31.40           C  
ATOM   1437  C   LEU H 188      12.530  13.047  21.642  1.00 36.43           C  
ATOM   1438  O   LEU H 188      12.922  11.892  21.483  1.00 37.31           O  
ATOM   1439  N   GLN H 189      12.188  13.835  20.601  1.00 37.51           N  
ATOM   1440  CA  GLN H 189      12.277  13.328  19.261  1.00 38.94           C  
ATOM   1441  CB  GLN H 189      11.116  13.783  18.357  1.00 41.27           C  
ATOM   1442  CG  GLN H 189      11.145  13.176  16.952  1.00 42.25           C  
ATOM   1443  CD  GLN H 189      10.578  11.764  17.033  1.00 49.07           C  
ATOM   1444  OE1 GLN H 189       9.438  11.566  17.444  1.00 50.23           O  
ATOM   1445  NE2 GLN H 189      11.394  10.752  16.632  1.00 24.37           N  
ATOM   1446  C   GLN H 189      13.541  13.875  18.684  1.00 41.03           C  
ATOM   1447  O   GLN H 189      13.775  15.082  18.712  1.00 42.16           O  
ATOM   1448  N   MET H 190      14.403  12.987  18.148  1.00 40.04           N  
ATOM   1449  CA  MET H 190      15.658  13.443  17.624  1.00 37.38           C  
ATOM   1450  CB  MET H 190      16.865  12.724  18.242  1.00 37.95           C  
ATOM   1451  CG  MET H 190      16.968  12.912  19.756  1.00 35.99           C  
ATOM   1452  SD  MET H 190      18.389  12.074  20.519  1.00 39.69           S  
ATOM   1453  CE  MET H 190      17.837  10.399  20.096  1.00 53.74           C  
ATOM   1454  C   MET H 190      15.687  13.161  16.156  1.00 40.59           C  
ATOM   1455  O   MET H 190      15.413  12.045  15.718  1.00 43.63           O  
ATOM   1456  N   ASN H 191      16.044  14.184  15.353  1.00 43.66           N  
ATOM   1457  CA  ASN H 191      16.073  14.019  13.930  1.00 45.01           C  
ATOM   1458  CB  ASN H 191      15.064  14.921  13.197  1.00 46.08           C  
ATOM   1459  CG  ASN H 191      13.658  14.487  13.591  1.00 48.05           C  
ATOM   1460  OD1 ASN H 191      13.303  13.315  13.489  1.00 47.13           O  
ATOM   1461  ND2 ASN H 191      12.834  15.461  14.063  1.00 51.02           N  
ATOM   1462  C   ASN H 191      17.434  14.410  13.448  1.00 46.08           C  
ATOM   1463  O   ASN H 191      18.166  15.113  14.143  1.00 47.38           O  
ATOM   1464  N   THR H 192      17.796  13.937  12.235  1.00 45.89           N  
ATOM   1465  CA  THR H 192      19.054  14.213  11.596  1.00 44.78           C  
ATOM   1466  CB  THR H 192      19.157  15.595  10.997  1.00 47.78           C  
ATOM   1467  OG1 THR H 192      20.359  15.706  10.249  1.00  0.00           O  
ATOM   1468  CG2 THR H 192      19.112  16.667  12.097  1.00  0.00           C  
ATOM   1469  C   THR H 192      20.177  13.969  12.552  1.00 44.86           C  
ATOM   1470  O   THR H 192      21.028  14.828  12.777  1.00 47.52           O  
ATOM   1471  N   LEU H 193      20.222  12.749  13.120  1.00 41.51           N  
ATOM   1472  CA  LEU H 193      21.217  12.410  14.095  1.00 40.42           C  
ATOM   1473  CB  LEU H 193      20.999  11.018  14.716  1.00 37.12           C  
ATOM   1474  CG  LEU H 193      19.731  10.928  15.582  1.00 35.02           C  
ATOM   1475  CD1 LEU H 193      19.558   9.523  16.176  1.00 36.16           C  
ATOM   1476  CD2 LEU H 193      19.724  12.025  16.660  1.00 33.84           C  
ATOM   1477  C   LEU H 193      22.578  12.424  13.471  1.00 44.67           C  
ATOM   1478  O   LEU H 193      22.789  11.934  12.364  1.00 46.88           O  
ATOM   1479  N   ARG H 194      23.549  12.996  14.212  1.00 48.27           N  
ATOM   1480  CA  ARG H 194      24.912  13.103  13.778  1.00 48.28           C  
ATOM   1481  CB  ARG H 194      25.461  14.534  13.857  1.00 47.63           C  
ATOM   1482  CG  ARG H 194      24.655  15.538  13.037  1.00 53.76           C  
ATOM   1483  CD  ARG H 194      25.180  16.968  13.149  1.00 60.03           C  
ATOM   1484  NE  ARG H 194      24.184  17.852  12.486  1.00 68.23           N  
ATOM   1485  CZ  ARG H 194      23.859  19.052  13.046  1.00 69.88           C  
ATOM   1486  NH1 ARG H 194      24.465  19.460  14.198  1.00 68.49           N1+
ATOM   1487  NH2 ARG H 194      22.918  19.845  12.457  1.00 70.07           N  
ATOM   1488  C   ARG H 194      25.718  12.288  14.742  1.00 49.99           C  
ATOM   1489  O   ARG H 194      25.206  11.819  15.756  1.00 52.80           O  
ATOM   1490  N   PRO H 195      26.965  12.076  14.428  1.00 50.44           N  
ATOM   1491  CA  PRO H 195      27.808  11.302  15.300  1.00 47.93           C  
ATOM   1492  CD  PRO H 195      27.368  11.955  13.036  1.00  0.00           C  
ATOM   1493  CB  PRO H 195      29.066  10.994  14.492  1.00 44.80           C  
ATOM   1494  CG  PRO H 195      28.562  10.985  13.037  1.00  0.00           C  
ATOM   1495  C   PRO H 195      28.065  11.982  16.607  1.00 49.43           C  
ATOM   1496  O   PRO H 195      28.395  11.305  17.579  1.00 50.54           O  
ATOM   1497  N   GLU H 196      27.926  13.315  16.647  1.00 47.48           N  
ATOM   1498  CA  GLU H 196      28.175  14.101  17.820  1.00 46.25           C  
ATOM   1499  CB  GLU H 196      28.099  15.605  17.521  1.00 50.05           C  
ATOM   1500  CG  GLU H 196      26.735  16.043  16.994  1.00 65.26           C  
ATOM   1501  CD  GLU H 196      26.915  17.387  16.313  1.00 72.85           C  
ATOM   1502  OE1 GLU H 196      28.088  17.764  16.051  1.00 76.98           O  
ATOM   1503  OE2 GLU H 196      25.882  18.050  16.035  1.00 71.84           O1-
ATOM   1504  C   GLU H 196      27.155  13.759  18.863  1.00 44.69           C  
ATOM   1505  O   GLU H 196      27.392  13.927  20.055  1.00 47.59           O  
ATOM   1506  N   ASP H 197      25.972  13.303  18.416  1.00 44.26           N  
ATOM   1507  CA  ASP H 197      24.836  12.979  19.235  1.00 39.18           C  
ATOM   1508  CB  ASP H 197      23.573  12.728  18.400  1.00 38.68           C  
ATOM   1509  CG  ASP H 197      23.217  14.038  17.714  1.00 42.96           C  
ATOM   1510  OD1 ASP H 197      23.369  15.112  18.356  1.00 44.67           O  
ATOM   1511  OD2 ASP H 197      22.802  13.979  16.526  1.00 43.61           O1-
ATOM   1512  C   ASP H 197      25.068  11.757  20.079  1.00 39.15           C  
ATOM   1513  O   ASP H 197      24.319  11.520  21.023  1.00 41.88           O  
ATOM   1514  N   THR H 198      26.045  10.895  19.739  1.00 36.42           N  
ATOM   1515  CA  THR H 198      26.200   9.701  20.529  1.00 36.97           C  
ATOM   1516  CB  THR H 198      27.323   8.807  20.093  1.00 37.42           C  
ATOM   1517  OG1 THR H 198      28.557   9.506  20.127  1.00 46.12           O  
ATOM   1518  CG2 THR H 198      27.041   8.307  18.676  1.00 44.72           C  
ATOM   1519  C   THR H 198      26.451  10.068  21.957  1.00 40.04           C  
ATOM   1520  O   THR H 198      27.386  10.805  22.269  1.00 43.38           O  
ATOM   1521  N   ALA H 199      25.599   9.550  22.867  1.00 38.13           N  
ATOM   1522  CA  ALA H 199      25.769   9.847  24.261  1.00 34.26           C  
ATOM   1523  CB  ALA H 199      25.679  11.351  24.578  1.00 31.92           C  
ATOM   1524  C   ALA H 199      24.685   9.168  25.038  1.00 35.34           C  
ATOM   1525  O   ALA H 199      23.795   8.533  24.474  1.00 38.66           O  
ATOM   1526  N   VAL H 200      24.766   9.266  26.382  1.00 34.70           N  
ATOM   1527  CA  VAL H 200      23.754   8.721  27.242  1.00 33.62           C  
ATOM   1528  CB  VAL H 200      24.285   8.244  28.564  1.00 29.38           C  
ATOM   1529  CG1 VAL H 200      23.097   7.818  29.445  1.00 33.72           C  
ATOM   1530  CG2 VAL H 200      25.306   7.121  28.311  1.00 32.82           C  
ATOM   1531  C   VAL H 200      22.812   9.850  27.521  1.00 36.24           C  
ATOM   1532  O   VAL H 200      23.246  10.958  27.828  1.00 40.11           O  
ATOM   1533  N   TYR H 201      21.492   9.599  27.419  1.00 37.80           N  
ATOM   1534  CA  TYR H 201      20.538  10.653  27.626  1.00 33.31           C  
ATOM   1535  CB  TYR H 201      19.481  10.753  26.509  1.00 32.32           C  
ATOM   1536  CG  TYR H 201      20.135  11.290  25.279  1.00 33.20           C  
ATOM   1537  CD1 TYR H 201      20.942  10.499  24.493  1.00 33.50           C  
ATOM   1538  CD2 TYR H 201      19.925  12.598  24.903  1.00 33.65           C  
ATOM   1539  CE1 TYR H 201      21.536  11.009  23.360  1.00 35.40           C  
ATOM   1540  CE2 TYR H 201      20.515  13.114  23.773  1.00 34.94           C  
ATOM   1541  CZ  TYR H 201      21.324  12.319  22.999  1.00 34.81           C  
ATOM   1542  OH  TYR H 201      21.933  12.845  21.840  1.00 41.44           O  
ATOM   1543  C   TYR H 201      19.817  10.412  28.915  1.00 34.00           C  
ATOM   1544  O   TYR H 201      19.340   9.309  29.184  1.00 34.44           O  
ATOM   1545  N   TYR H 202      19.725  11.470  29.748  1.00 33.30           N  
ATOM   1546  CA  TYR H 202      19.093  11.358  31.032  1.00 30.69           C  
ATOM   1547  CB  TYR H 202      19.957  11.835  32.215  1.00 28.66           C  
ATOM   1548  CG  TYR H 202      21.179  11.000  32.395  1.00 31.58           C  
ATOM   1549  CD1 TYR H 202      21.117   9.772  33.014  1.00 31.04           C  
ATOM   1550  CD2 TYR H 202      22.401  11.470  31.971  1.00 31.31           C  
ATOM   1551  CE1 TYR H 202      22.255   9.018  33.188  1.00 33.67           C  
ATOM   1552  CE2 TYR H 202      23.541  10.721  32.142  1.00 32.71           C  
ATOM   1553  CZ  TYR H 202      23.469   9.492  32.750  1.00 36.47           C  
ATOM   1554  OH  TYR H 202      24.636   8.720  32.928  1.00 41.25           O  
ATOM   1555  C   TYR H 202      17.921  12.289  31.058  1.00 31.93           C  
ATOM   1556  O   TYR H 202      17.960  13.378  30.488  1.00 33.62           O  
ATOM   1557  N   CYS H 203      16.823  11.860  31.710  1.00 32.40           N  
ATOM   1558  CA  CYS H 203      15.701  12.732  31.902  1.00 34.39           C  
ATOM   1559  CB  CYS H 203      14.323  12.078  31.606  1.00 31.50           C  
ATOM   1560  SG  CYS H 203      14.057  10.484  32.446  1.00 48.64           S  
ATOM   1561  C   CYS H 203      15.769  13.146  33.336  1.00 34.18           C  
ATOM   1562  O   CYS H 203      16.094  12.338  34.207  1.00 33.24           O  
ATOM   1563  N   ALA H 204      15.512  14.438  33.622  1.00 32.05           N  
ATOM   1564  CA  ALA H 204      15.619  14.870  34.983  1.00 32.78           C  
ATOM   1565  CB  ALA H 204      16.876  15.708  35.258  1.00 33.19           C  
ATOM   1566  C   ALA H 204      14.437  15.718  35.327  1.00 33.34           C  
ATOM   1567  O   ALA H 204      13.932  16.489  34.512  1.00 33.90           O  
ATOM   1568  N   ARG H 205      13.985  15.581  36.585  1.00 30.69           N  
ATOM   1569  CA  ARG H 205      12.872  16.293  37.141  1.00 30.52           C  
ATOM   1570  CB  ARG H 205      12.207  15.437  38.228  1.00 30.20           C  
ATOM   1571  CG  ARG H 205      11.107  16.078  39.067  1.00 31.72           C  
ATOM   1572  CD  ARG H 205      10.959  15.307  40.382  1.00 33.53           C  
ATOM   1573  NE  ARG H 205       9.799  15.829  41.151  1.00 55.94           N  
ATOM   1574  CZ  ARG H 205       9.774  15.675  42.507  1.00 58.01           C  
ATOM   1575  NH1 ARG H 205      10.895  15.274  43.171  1.00 53.73           N1+
ATOM   1576  NH2 ARG H 205       8.621  15.900  43.199  1.00 58.35           N  
ATOM   1577  C   ARG H 205      13.398  17.533  37.783  1.00 31.13           C  
ATOM   1578  O   ARG H 205      14.398  17.507  38.494  1.00 37.79           O  
ATOM   1579  N   ASP H 206      12.733  18.668  37.515  1.00 32.30           N  
ATOM   1580  CA  ASP H 206      13.125  19.926  38.079  1.00 32.66           C  
ATOM   1581  CB  ASP H 206      12.464  21.068  37.289  1.00 45.48           C  
ATOM   1582  CG  ASP H 206      13.177  22.374  37.548  1.00 84.85           C  
ATOM   1583  OD1 ASP H 206      14.217  22.627  36.880  1.00 91.82           O  
ATOM   1584  OD2 ASP H 206      12.680  23.151  38.404  1.00 81.24           O1-
ATOM   1585  C   ASP H 206      12.602  19.932  39.481  1.00 33.43           C  
ATOM   1586  O   ASP H 206      11.493  19.468  39.726  1.00 34.05           O  
ATOM   1587  N   LEU H 207      13.422  20.498  40.398  1.00 28.89           N  
ATOM   1588  CA  LEU H 207      13.081  20.704  41.771  1.00 30.14           C  
ATOM   1589  CB  LEU H 207      14.011  19.978  42.746  1.00 35.68           C  
ATOM   1590  CG  LEU H 207      13.620  20.221  44.209  1.00 35.92           C  
ATOM   1591  CD1 LEU H 207      12.391  19.384  44.591  1.00 43.02           C  
ATOM   1592  CD2 LEU H 207      14.819  20.065  45.153  1.00 44.64           C  
ATOM   1593  C   LEU H 207      13.364  22.145  42.032  1.00 32.59           C  
ATOM   1594  O   LEU H 207      14.508  22.531  42.263  1.00 35.14           O  
ATOM   1595  N   GLY H 208      12.345  23.011  42.026  1.00 33.51           N  
ATOM   1596  CA  GLY H 208      12.764  24.347  42.313  1.00 33.55           C  
ATOM   1597  C   GLY H 208      11.640  25.287  42.079  1.00 34.39           C  
ATOM   1598  O   GLY H 208      10.651  24.926  41.444  1.00 37.97           O  
ATOM   1599  N   GLY H 209      11.825  26.538  42.577  1.00 34.44           N  
ATOM   1600  CA  GLY H 209      10.890  27.632  42.510  1.00 35.45           C  
ATOM   1601  C   GLY H 209      10.274  27.631  41.148  1.00 35.76           C  
ATOM   1602  O   GLY H 209      10.855  27.126  40.200  1.00 41.51           O  
ATOM   1603  N   TYR H 210       9.110  28.282  40.986  1.00 34.90           N  
ATOM   1604  CA  TYR H 210       8.339  28.080  39.788  1.00 36.39           C  
ATOM   1605  CB  TYR H 210       7.107  28.992  39.695  1.00 34.29           C  
ATOM   1606  CG  TYR H 210       6.306  28.825  40.928  1.00 36.09           C  
ATOM   1607  CD1 TYR H 210       6.611  29.586  42.028  1.00 37.19           C  
ATOM   1608  CD2 TYR H 210       5.264  27.933  40.995  1.00 38.26           C  
ATOM   1609  CE1 TYR H 210       5.889  29.457  43.187  1.00 39.66           C  
ATOM   1610  CE2 TYR H 210       4.537  27.801  42.155  1.00 39.18           C  
ATOM   1611  CZ  TYR H 210       4.850  28.566  43.252  1.00 39.61           C  
ATOM   1612  OH  TYR H 210       4.109  28.434  44.446  1.00 41.73           O  
ATOM   1613  C   TYR H 210       9.098  28.406  38.542  1.00 37.13           C  
ATOM   1614  O   TYR H 210       9.292  27.539  37.696  1.00 37.46           O  
ATOM   1615  N   PHE H 211       9.558  29.656  38.383  1.00 37.31           N  
ATOM   1616  CA  PHE H 211      10.227  30.000  37.164  1.00 37.27           C  
ATOM   1617  CB  PHE H 211      10.267  31.505  36.864  0.80 38.76           C  
ATOM   1618  CG  PHE H 211       8.943  31.818  36.252  1.00 47.94           C  
ATOM   1619  CD1 PHE H 211       8.739  31.576  34.913  1.00 66.90           C  
ATOM   1620  CD2 PHE H 211       7.909  32.340  36.992  1.00 66.32           C  
ATOM   1621  CE1 PHE H 211       7.533  31.850  34.313  1.00 67.82           C  
ATOM   1622  CE2 PHE H 211       6.699  32.613  36.398  1.00 67.24           C  
ATOM   1623  CZ  PHE H 211       6.503  32.370  35.059  1.00 52.90           C  
ATOM   1624  C   PHE H 211      11.602  29.454  37.094  1.00 36.55           C  
ATOM   1625  O   PHE H 211      12.053  29.037  36.028  1.00 37.79           O  
ATOM   1626  N   ILE H 212      12.304  29.441  38.237  1.00 34.33           N  
ATOM   1627  CA  ILE H 212      13.684  29.080  38.198  1.00 33.17           C  
ATOM   1628  CB  ILE H 212      14.546  30.064  38.922  1.00 35.97           C  
ATOM   1629  CG1 ILE H 212      14.388  31.452  38.288  1.00 44.92           C  
ATOM   1630  CG2 ILE H 212      15.995  29.553  38.903  1.00 48.66           C  
ATOM   1631  CD1 ILE H 212      14.921  32.579  39.168  1.00 34.58           C  
ATOM   1632  C   ILE H 212      13.844  27.788  38.885  1.00 31.33           C  
ATOM   1633  O   ILE H 212      13.342  27.560  39.982  1.00 29.48           O  
ATOM   1634  N   ARG H 213      14.578  26.917  38.193  1.00 30.69           N  
ATOM   1635  CA  ARG H 213      14.876  25.591  38.590  1.00 29.15           C  
ATOM   1636  CB  ARG H 213      15.575  24.912  37.413  1.00 28.60           C  
ATOM   1637  CG  ARG H 213      14.841  25.187  36.096  1.00 28.67           C  
ATOM   1638  CD  ARG H 213      13.312  25.138  36.195  1.00 35.82           C  
ATOM   1639  NE  ARG H 213      12.756  25.565  34.876  1.00 46.07           N  
ATOM   1640  CZ  ARG H 213      11.424  25.412  34.617  1.00 46.60           C  
ATOM   1641  NH1 ARG H 213      10.609  24.849  35.555  1.00 47.31           N1+
ATOM   1642  NH2 ARG H 213      10.906  25.815  33.421  1.00 46.06           N  
ATOM   1643  C   ARG H 213      15.892  25.691  39.673  1.00 29.48           C  
ATOM   1644  O   ARG H 213      16.986  26.195  39.429  1.00 32.19           O  
ATOM   1645  N   GLY H 214      15.577  25.227  40.899  1.00 29.69           N  
ATOM   1646  CA  GLY H 214      16.603  25.263  41.889  1.00 29.73           C  
ATOM   1647  C   GLY H 214      17.648  24.351  41.344  1.00 28.89           C  
ATOM   1648  O   GLY H 214      18.820  24.716  41.292  1.00 27.20           O  
ATOM   1649  N   ILE H 215      17.216  23.145  40.898  1.00 29.95           N  
ATOM   1650  CA  ILE H 215      18.084  22.151  40.323  1.00 29.51           C  
ATOM   1651  CB  ILE H 215      18.832  21.347  41.302  1.00 43.97           C  
ATOM   1652  CG1 ILE H 215      17.822  20.513  42.114  1.00  0.00           C  
ATOM   1653  CG2 ILE H 215      19.742  22.283  42.086  1.00  0.00           C  
ATOM   1654  CD1 ILE H 215      16.844  21.294  42.982  1.00  0.00           C  
ATOM   1655  C   ILE H 215      17.239  21.070  39.742  1.00 28.96           C  
ATOM   1656  O   ILE H 215      16.019  21.163  39.651  1.00 28.33           O  
ATOM   1657  N   MET H 216      17.937  19.985  39.345  1.00 27.84           N  
ATOM   1658  CA  MET H 216      17.297  18.778  38.914  1.00 29.18           C  
ATOM   1659  CB  MET H 216      17.919  18.197  37.638  1.00 28.82           C  
ATOM   1660  CG  MET H 216      17.841  19.163  36.457  1.00 28.74           C  
ATOM   1661  SD  MET H 216      18.572  18.544  34.915  1.00 48.45           S  
ATOM   1662  CE  MET H 216      18.624  20.188  34.149  1.00 33.74           C  
ATOM   1663  C   MET H 216      17.544  17.798  40.018  1.00 30.51           C  
ATOM   1664  O   MET H 216      18.642  17.263  40.159  1.00 30.80           O  
ATOM   1665  N   ASP H 217      16.522  17.565  40.861  1.00 31.60           N  
ATOM   1666  CA  ASP H 217      16.680  16.713  42.003  1.00 32.20           C  
ATOM   1667  CB  ASP H 217      15.535  16.842  43.027  1.00 32.86           C  
ATOM   1668  CG  ASP H 217      14.243  16.316  42.433  1.00 33.65           C  
ATOM   1669  OD1 ASP H 217      13.959  16.597  41.239  1.00 36.37           O  
ATOM   1670  OD2 ASP H 217      13.529  15.604  43.187  1.00 34.33           O1-
ATOM   1671  C   ASP H 217      16.803  15.276  41.617  1.00 33.10           C  
ATOM   1672  O   ASP H 217      17.590  14.539  42.211  1.00 36.42           O  
ATOM   1673  N   VAL H 218      16.042  14.828  40.601  1.00 33.09           N  
ATOM   1674  CA  VAL H 218      16.056  13.411  40.371  1.00 31.68           C  
ATOM   1675  CB  VAL H 218      14.732  12.748  40.623  1.00 35.90           C  
ATOM   1676  CG1 VAL H 218      14.370  12.929  42.107  1.00 13.64           C  
ATOM   1677  CG2 VAL H 218      13.697  13.331  39.650  1.00 13.50           C  
ATOM   1678  C   VAL H 218      16.413  13.157  38.945  1.00 32.44           C  
ATOM   1679  O   VAL H 218      15.971  13.867  38.043  1.00 35.44           O  
ATOM   1680  N   TRP H 219      17.232  12.112  38.717  1.00 33.43           N  
ATOM   1681  CA  TRP H 219      17.672  11.802  37.390  1.00 33.21           C  
ATOM   1682  CB  TRP H 219      19.191  11.987  37.229  1.00 31.58           C  
ATOM   1683  CG  TRP H 219      19.653  13.416  37.380  1.00 32.08           C  
ATOM   1684  CD2 TRP H 219      20.316  14.170  36.352  1.00 31.06           C  
ATOM   1685  CD1 TRP H 219      19.584  14.233  38.471  1.00 30.93           C  
ATOM   1686  NE1 TRP H 219      20.150  15.452  38.185  1.00 28.72           N  
ATOM   1687  CE2 TRP H 219      20.609  15.425  36.884  1.00 31.91           C  
ATOM   1688  CE3 TRP H 219      20.659  13.839  35.072  1.00 28.54           C  
ATOM   1689  CZ2 TRP H 219      21.250  16.374  36.140  1.00 32.55           C  
ATOM   1690  CZ3 TRP H 219      21.301  14.800  34.322  1.00 31.31           C  
ATOM   1691  CH2 TRP H 219      21.590  16.042  34.846  1.00 30.89           C  
ATOM   1692  C   TRP H 219      17.382  10.356  37.127  1.00 35.32           C  
ATOM   1693  O   TRP H 219      17.254   9.557  38.053  1.00 38.87           O  
ATOM   1694  N   GLY H 220      17.237   9.997  35.834  1.00 35.99           N  
ATOM   1695  CA  GLY H 220      17.003   8.633  35.455  1.00 37.92           C  
ATOM   1696  C   GLY H 220      18.335   7.981  35.233  1.00 41.74           C  
ATOM   1697  O   GLY H 220      19.380   8.624  35.329  1.00 41.90           O  
ATOM   1698  N   GLN H 221      18.317   6.663  34.942  1.00 44.66           N  
ATOM   1699  CA  GLN H 221      19.506   5.890  34.715  1.00 44.28           C  
ATOM   1700  CB  GLN H 221      19.258   4.374  34.748  1.00 49.14           C  
ATOM   1701  CG  GLN H 221      20.543   3.578  34.987  1.00 58.23           C  
ATOM   1702  CD  GLN H 221      20.999   3.874  36.414  1.00 64.70           C  
ATOM   1703  OE1 GLN H 221      22.139   4.272  36.650  1.00 67.11           O  
ATOM   1704  NE2 GLN H 221      20.081   3.678  37.397  1.00 61.81           N  
ATOM   1705  C   GLN H 221      20.123   6.257  33.396  1.00 40.11           C  
ATOM   1706  O   GLN H 221      21.344   6.223  33.250  1.00 43.22           O  
ATOM   1707  N   GLY H 222      19.287   6.577  32.385  1.00 41.68           N  
ATOM   1708  CA  GLY H 222      19.771   6.998  31.097  1.00 38.71           C  
ATOM   1709  C   GLY H 222      19.668   5.889  30.096  1.00 39.81           C  
ATOM   1710  O   GLY H 222      19.617   4.711  30.442  1.00 41.53           O  
ATOM   1711  N   THR H 223      19.614   6.274  28.800  1.00 38.10           N  
ATOM   1712  CA  THR H 223      19.597   5.348  27.705  1.00 38.45           C  
ATOM   1713  CB  THR H 223      18.319   5.356  26.915  1.00 39.48           C  
ATOM   1714  OG1 THR H 223      18.026   6.671  26.468  1.00 23.13           O  
ATOM   1715  CG2 THR H 223      17.177   4.809  27.785  1.00 23.06           C  
ATOM   1716  C   THR H 223      20.698   5.762  26.783  1.00 40.82           C  
ATOM   1717  O   THR H 223      20.933   6.953  26.582  1.00 43.96           O  
ATOM   1718  N   LEU H 224      21.403   4.783  26.191  1.00 40.80           N  
ATOM   1719  CA  LEU H 224      22.513   5.112  25.345  1.00 40.35           C  
ATOM   1720  CB  LEU H 224      23.651   4.077  25.408  1.00 42.07           C  
ATOM   1721  CG  LEU H 224      24.856   4.423  24.510  1.00 44.68           C  
ATOM   1722  CD1 LEU H 224      25.612   5.659  25.016  1.00 64.64           C  
ATOM   1723  CD2 LEU H 224      25.768   3.205  24.305  1.00 57.64           C  
ATOM   1724  C   LEU H 224      22.047   5.161  23.928  1.00 40.22           C  
ATOM   1725  O   LEU H 224      21.360   4.258  23.449  1.00 44.65           O  
ATOM   1726  N   VAL H 225      22.399   6.253  23.226  1.00 38.07           N  
ATOM   1727  CA  VAL H 225      22.076   6.396  21.840  1.00 37.18           C  
ATOM   1728  CB  VAL H 225      21.399   7.701  21.537  1.00 34.90           C  
ATOM   1729  CG1 VAL H 225      21.235   7.846  20.018  1.00 34.59           C  
ATOM   1730  CG2 VAL H 225      20.067   7.744  22.303  1.00 35.34           C  
ATOM   1731  C   VAL H 225      23.389   6.387  21.127  1.00 40.27           C  
ATOM   1732  O   VAL H 225      24.229   7.258  21.352  1.00 42.06           O  
ATOM   1733  N   THR H 226      23.609   5.387  20.254  1.00 43.33           N  
ATOM   1734  CA  THR H 226      24.858   5.337  19.555  1.00 42.64           C  
ATOM   1735  CB  THR H 226      25.583   4.032  19.709  1.00 41.51           C  
ATOM   1736  OG1 THR H 226      25.857   3.785  21.080  1.00 44.56           O  
ATOM   1737  CG2 THR H 226      26.899   4.100  18.916  1.00 40.18           C  
ATOM   1738  C   THR H 226      24.565   5.519  18.105  1.00 43.15           C  
ATOM   1739  O   THR H 226      23.841   4.733  17.496  1.00 46.06           O  
ATOM   1740  N   VAL H 227      25.137   6.583  17.512  1.00 40.56           N  
ATOM   1741  CA  VAL H 227      24.899   6.853  16.129  1.00 40.07           C  
ATOM   1742  CB  VAL H 227      24.723   8.318  15.868  1.00 38.04           C  
ATOM   1743  CG1 VAL H 227      24.485   8.528  14.368  1.00 37.41           C  
ATOM   1744  CG2 VAL H 227      23.582   8.835  16.755  1.00 35.63           C  
ATOM   1745  C   VAL H 227      26.109   6.399  15.374  1.00 47.26           C  
ATOM   1746  O   VAL H 227      27.197   6.953  15.529  1.00 48.30           O  
ATOM   1747  N   SER H 228      25.945   5.358  14.533  1.00 48.87           N  
ATOM   1748  CA  SER H 228      27.055   4.875  13.764  1.00 46.59           C  
ATOM   1749  CB  SER H 228      27.940   3.861  14.510  1.00 44.14           C  
ATOM   1750  OG  SER H 228      27.219   2.662  14.749  1.00 46.90           O  
ATOM   1751  C   SER H 228      26.509   4.173  12.560  1.00 48.34           C  
ATOM   1752  O   SER H 228      25.333   3.815  12.509  1.00 51.01           O  
ATOM   1753  N   SER H 229      27.365   3.963  11.541  1.00 51.37           N  
ATOM   1754  CA  SER H 229      26.919   3.291  10.356  1.00 56.70           C  
ATOM   1755  CB  SER H 229      27.898   3.421   9.178  1.00 55.30           C  
ATOM   1756  OG  SER H 229      27.972   4.775   8.758  1.00 57.34           O  
ATOM   1757  C   SER H 229      26.781   1.815  10.695  1.00 56.65           C  
ATOM   1758  O   SER H 229      27.815   1.187  11.043  1.00 60.98           O  
ATOM   1759  OXT SER H 229      25.637   1.294  10.609  1.00 36.55           O1-
TER    1760      SER H 229 
CONECT  162  657
CONECT  657  162
CONECT  958 1560
CONECT 1560  958
END
