# Supplementary material for: Fully automated antibody structure prediction using BIOVIA tools: Validation study
Source: PLoS One. 2017 May 18;12(5):e0177923. doi: 10.1371/journal.pone.0177923 (PMC5436848; doi:10.1371/journal.pone.0177923)
Supplement: S3 Dataset — Predicted structures using the Top5 framework method, Chothia CDR definition with canonical filtering, using up to 5 CDR templates rather than the default 3, and generating 10 CDR models. (ZIP) [file pone.0177923.s005.zip › 4Q0X_LH_FV_FinalModel.pdb]

REMARK   Accelrys Discovery Studio PDB file
REMARK   Created:  2015-11-30T19:31:30Z
SSBOND   1 CYS L   23    CYS L   93                                     
SSBOND   2 CYS H  134    CYS H  208                                     
ATOM      1  N   ASP L   1      26.294  32.335  25.985  1.00 56.73           N1+
ATOM      2  CA  ASP L   1      25.948  31.464  27.127  1.00 56.46           C  
ATOM      3  CB  ASP L   1      26.190  29.987  26.772  1.00 57.28           C  
ATOM      4  CG  ASP L   1      25.218  29.586  25.673  1.00 59.77           C  
ATOM      5  OD1 ASP L   1      24.319  30.406  25.348  1.00 57.00           O  
ATOM      6  OD2 ASP L   1      25.365  28.452  25.141  1.00 59.17           O1-
ATOM      7  C   ASP L   1      26.820  31.801  28.288  1.00 56.84           C  
ATOM      8  O   ASP L   1      27.873  32.419  28.136  1.00 58.54           O  
ATOM      9  N   VAL L   2      26.382  31.406  29.495  1.00 54.85           N  
ATOM     10  CA  VAL L   2      27.169  31.660  30.658  1.00 52.71           C  
ATOM     11  CB  VAL L   2      26.367  31.662  31.929  1.00 53.02           C  
ATOM     12  CG1 VAL L   2      27.322  31.838  33.122  1.00 55.44           C  
ATOM     13  CG2 VAL L   2      25.291  32.755  31.826  1.00 53.78           C  
ATOM     14  C   VAL L   2      28.126  30.525  30.735  1.00 51.54           C  
ATOM     15  O   VAL L   2      27.726  29.362  30.732  1.00 53.15           O  
ATOM     16  N   LEU L   3      29.431  30.836  30.801  1.00 50.80           N  
ATOM     17  CA  LEU L   3      30.402  29.786  30.820  1.00 49.40           C  
ATOM     18  CB  LEU L   3      31.670  30.158  30.034  1.00 53.03           C  
ATOM     19  CG  LEU L   3      32.743  29.060  29.989  1.00 48.97           C  
ATOM     20  CD1 LEU L   3      32.245  27.826  29.220  1.00 50.74           C  
ATOM     21  CD2 LEU L   3      34.065  29.612  29.433  1.00 53.85           C  
ATOM     22  C   LEU L   3      30.780  29.561  32.246  1.00 48.35           C  
ATOM     23  O   LEU L   3      30.999  30.510  32.997  1.00 48.71           O  
ATOM     24  N   MET L   4      30.836  28.287  32.674  1.00 45.99           N  
ATOM     25  CA  MET L   4      31.206  28.063  34.037  1.00 43.91           C  
ATOM     26  CB  MET L   4      30.164  27.260  34.826  1.00 42.66           C  
ATOM     27  CG  MET L   4      28.828  28.009  34.855  1.00 40.74           C  
ATOM     28  SD  MET L   4      27.657  27.496  36.142  1.00 44.87           S  
ATOM     29  CE  MET L   4      28.534  28.356  37.478  1.00 40.17           C  
ATOM     30  C   MET L   4      32.527  27.364  34.040  1.00 44.83           C  
ATOM     31  O   MET L   4      32.687  26.299  33.448  1.00 45.07           O  
ATOM     32  N   THR L   5      33.523  27.974  34.714  1.00 44.83           N  
ATOM     33  CA  THR L   5      34.846  27.422  34.727  1.00 44.70           C  
ATOM     34  CB  THR L   5      35.917  28.437  34.450  1.00 46.16           C  
ATOM     35  OG1 THR L   5      35.700  29.052  33.189  1.00 48.82           O  
ATOM     36  CG2 THR L   5      37.281  27.729  34.460  1.00 43.88           C  
ATOM     37  C   THR L   5      35.107  26.884  36.096  1.00 44.60           C  
ATOM     38  O   THR L   5      35.025  27.605  37.088  1.00 45.96           O  
ATOM     39  N   GLN L   6      35.439  25.581  36.182  1.00 44.72           N  
ATOM     40  CA  GLN L   6      35.694  24.989  37.461  1.00 46.43           C  
ATOM     41  CB  GLN L   6      34.979  23.645  37.703  1.00 44.75           C  
ATOM     42  CG  GLN L   6      33.466  23.764  37.858  1.00 43.09           C  
ATOM     43  CD  GLN L   6      32.895  22.372  38.095  1.00 41.95           C  
ATOM     44  OE1 GLN L   6      31.937  21.962  37.440  1.00 40.92           O  
ATOM     45  NE2 GLN L   6      33.479  21.626  39.070  1.00 43.83           N  
ATOM     46  C   GLN L   6      37.150  24.693  37.553  1.00 48.18           C  
ATOM     47  O   GLN L   6      37.787  24.317  36.572  1.00 47.80           O  
ATOM     48  N   THR L   7      37.719  24.894  38.755  1.00 49.25           N  
ATOM     49  CA  THR L   7      39.098  24.573  38.935  1.00 49.11           C  
ATOM     50  CB  THR L   7      39.971  25.792  38.931  1.00 49.32           C  
ATOM     51  OG1 THR L   7      41.331  25.434  38.760  1.00 52.91           O  
ATOM     52  CG2 THR L   7      39.786  26.522  40.265  1.00 51.74           C  
ATOM     53  C   THR L   7      39.203  23.903  40.271  1.00 50.36           C  
ATOM     54  O   THR L   7      38.482  24.279  41.197  1.00 49.13           O  
ATOM     55  N   PRO L   8      40.047  22.916  40.441  1.00 49.72           N  
ATOM     56  CA  PRO L   8      40.870  22.389  39.383  1.00 48.46           C  
ATOM     57  CD  PRO L   8      40.676  22.749  41.741  1.00 49.06           C  
ATOM     58  CB  PRO L   8      42.064  21.718  40.054  1.00 47.67           C  
ATOM     59  CG  PRO L   8      42.129  22.355  41.447  1.00 47.16           C  
ATOM     60  C   PRO L   8      40.085  21.378  38.614  1.00 48.68           C  
ATOM     61  O   PRO L   8      38.973  21.049  39.017  1.00 50.77           O  
ATOM     62  N   LEU L   9      40.627  20.912  37.477  1.00 49.08           N  
ATOM     63  CA  LEU L   9      40.012  19.857  36.732  1.00 47.05           C  
ATOM     64  CB  LEU L   9      40.600  19.696  35.322  1.00 50.28           C  
ATOM     65  CG  LEU L   9      40.349  20.936  34.443  1.00 55.65           C  
ATOM     66  CD1 LEU L   9      40.799  20.701  32.993  1.00 58.11           C  
ATOM     67  CD2 LEU L   9      38.893  21.416  34.559  0.80 55.85           C  
ATOM     68  C   LEU L   9      40.192  18.573  37.482  1.00 44.84           C  
ATOM     69  O   LEU L   9      39.340  17.687  37.425  1.00 44.49           O  
ATOM     70  N   SER L  10      41.337  18.416  38.175  1.00 45.49           N  
ATOM     71  CA  SER L  10      41.572  17.205  38.909  1.00 45.20           C  
ATOM     72  CB  SER L  10      42.666  16.332  38.268  1.00 46.10           C  
ATOM     73  OG  SER L  10      42.853  15.142  39.018  1.00 50.87           O  
ATOM     74  C   SER L  10      42.037  17.604  40.279  1.00 44.03           C  
ATOM     75  O   SER L  10      42.799  18.558  40.424  1.00 43.56           O  
ATOM     76  N   LEU L  11      41.573  16.893  41.330  1.00 42.75           N  
ATOM     77  CA  LEU L  11      41.979  17.283  42.652  1.00 44.42           C  
ATOM     78  CB  LEU L  11      40.855  18.051  43.376  1.00 42.14           C  
ATOM     79  CG  LEU L  11      41.180  18.521  44.805  1.00 43.46           C  
ATOM     80  CD1 LEU L  11      42.419  19.429  44.831  1.00 41.57           C  
ATOM     81  CD2 LEU L  11      39.953  19.201  45.437  1.00 42.48           C  
ATOM     82  C   LEU L  11      42.334  16.055  43.439  1.00 45.06           C  
ATOM     83  O   LEU L  11      41.458  15.331  43.905  1.00 44.10           O  
ATOM     84  N   PRO L  12      43.613  15.797  43.578  1.00 46.53           N  
ATOM     85  CA  PRO L  12      44.018  14.679  44.383  1.00 46.28           C  
ATOM     86  CD  PRO L  12      44.508  15.993  42.450  1.00 47.15           C  
ATOM     87  CB  PRO L  12      45.444  14.338  43.960  1.00 47.33           C  
ATOM     88  CG  PRO L  12      45.512  14.828  42.503  1.00 49.26           C  
ATOM     89  C   PRO L  12      43.874  15.033  45.822  1.00 46.69           C  
ATOM     90  O   PRO L  12      44.227  16.149  46.202  1.00 48.49           O  
ATOM     91  N   VAL L  13      43.385  14.100  46.653  1.00 45.21           N  
ATOM     92  CA  VAL L  13      43.216  14.451  48.025  1.00 44.63           C  
ATOM     93  CB  VAL L  13      41.824  14.939  48.293  1.00 43.51           C  
ATOM     94  CG1 VAL L  13      40.867  13.753  48.124  1.00 43.40           C  
ATOM     95  CG2 VAL L  13      41.764  15.626  49.661  1.00 42.87           C  
ATOM     96  C   VAL L  13      43.459  13.217  48.830  1.00 46.11           C  
ATOM     97  O   VAL L  13      43.294  12.101  48.341  1.00 44.11           O  
ATOM     98  N   SER L  14      43.915  13.390  50.083  1.00 47.72           N  
ATOM     99  CA  SER L  14      44.090  12.256  50.936  1.00 48.36           C  
ATOM    100  CB  SER L  14      45.189  12.434  51.999  1.00 48.92           C  
ATOM    101  OG  SER L  14      46.463  12.529  51.378  1.00 51.64           O  
ATOM    102  C   SER L  14      42.790  12.091  51.648  1.00 45.83           C  
ATOM    103  O   SER L  14      42.051  13.056  51.835  1.00 44.05           O  
ATOM    104  N   LEU L  15      42.472  10.856  52.074  1.00 45.91           N  
ATOM    105  CA  LEU L  15      41.214  10.648  52.727  1.00 45.58           C  
ATOM    106  CB  LEU L  15      40.919   9.160  52.994  1.00 42.88           C  
ATOM    107  CG  LEU L  15      40.788   8.322  51.706  1.00 45.81           C  
ATOM    108  CD1 LEU L  15      40.494   6.849  52.021  1.00 46.16           C  
ATOM    109  CD2 LEU L  15      39.747   8.921  50.747  1.00 45.82           C  
ATOM    110  C   LEU L  15      41.258  11.363  54.041  1.00 47.50           C  
ATOM    111  O   LEU L  15      42.281  11.363  54.725  1.00 49.49           O  
ATOM    112  N   GLY L  16      40.138  12.022  54.407  1.00 45.31           N  
ATOM    113  CA  GLY L  16      40.034  12.699  55.666  1.00 44.28           C  
ATOM    114  C   GLY L  16      40.418  14.140  55.511  1.00 45.66           C  
ATOM    115  O   GLY L  16      40.181  14.941  56.414  1.00 47.22           O  
ATOM    116  N   ASP L  17      41.020  14.519  54.367  1.00 46.32           N  
ATOM    117  CA  ASP L  17      41.433  15.886  54.206  1.00 48.60           C  
ATOM    118  CB  ASP L  17      42.596  16.079  53.214  1.00 52.39           C  
ATOM    119  CG  ASP L  17      43.853  15.473  53.826  1.00 57.91           C  
ATOM    120  OD1 ASP L  17      43.761  14.942  54.965  1.00 59.11           O  
ATOM    121  OD2 ASP L  17      44.923  15.536  53.166  1.00 61.22           O1-
ATOM    122  C   ASP L  17      40.278  16.689  53.705  1.00 48.99           C  
ATOM    123  O   ASP L  17      39.245  16.148  53.311  1.00 49.01           O  
ATOM    124  N   GLN L  18      40.427  18.028  53.735  1.00 50.69           N  
ATOM    125  CA  GLN L  18      39.396  18.896  53.252  1.00 52.23           C  
ATOM    126  CB  GLN L  18      39.364  20.262  53.959  1.00 56.30           C  
ATOM    127  CG  GLN L  18      38.231  21.169  53.478  1.00 63.15           C  
ATOM    128  CD  GLN L  18      38.297  22.469  54.264  1.00 68.06           C  
ATOM    129  OE1 GLN L  18      39.207  22.684  55.061  1.00 71.94           O  
ATOM    130  NE2 GLN L  18      37.305  23.368  54.030  1.00 70.03           N  
ATOM    131  C   GLN L  18      39.652  19.124  51.798  1.00 52.48           C  
ATOM    132  O   GLN L  18      40.796  19.098  51.352  1.00 53.79           O  
ATOM    133  N   ALA L  19      38.579  19.324  51.007  1.00 50.82           N  
ATOM    134  CA  ALA L  19      38.760  19.561  49.606  1.00 48.22           C  
ATOM    135  CB  ALA L  19      38.301  18.384  48.727  1.00 46.64           C  
ATOM    136  C   ALA L  19      37.923  20.745  49.239  1.00 48.17           C  
ATOM    137  O   ALA L  19      36.826  20.926  49.762  1.00 49.74           O  
ATOM    138  N   SER L  20      38.438  21.599  48.331  1.00 48.38           N  
ATOM    139  CA  SER L  20      37.681  22.743  47.916  1.00 48.27           C  
ATOM    140  CB  SER L  20      38.267  24.084  48.391  1.00 46.70           C  
ATOM    141  OG  SER L  20      38.198  24.177  49.805  1.00 53.78           O  
ATOM    142  C   SER L  20      37.693  22.775  46.425  1.00 48.52           C  
ATOM    143  O   SER L  20      38.734  22.597  45.793  1.00 50.57           O  
ATOM    144  N   ILE L  21      36.513  23.006  45.821  1.00 47.46           N  
ATOM    145  CA  ILE L  21      36.419  23.068  44.394  1.00 46.17           C  
ATOM    146  CB  ILE L  21      35.512  22.020  43.829  1.00 42.52           C  
ATOM    147  CG1 ILE L  21      36.002  20.621  44.227  1.00 42.26           C  
ATOM    148  CG2 ILE L  21      35.432  22.228  42.309  1.00 43.14           C  
ATOM    149  CD1 ILE L  21      34.965  19.526  43.985  1.00 42.16           C  
ATOM    150  C   ILE L  21      35.811  24.394  44.079  1.00 46.23           C  
ATOM    151  O   ILE L  21      34.846  24.803  44.721  1.00 48.42           O  
ATOM    152  N   SER L  22      36.353  25.113  43.078  1.00 46.53           N  
ATOM    153  CA  SER L  22      35.771  26.394  42.814  1.00 46.40           C  
ATOM    154  CB  SER L  22      36.757  27.573  42.878  1.00 47.24           C  
ATOM    155  OG  SER L  22      37.689  27.492  41.813  1.00 54.52           O  
ATOM    156  C   SER L  22      35.126  26.389  41.467  1.00 46.41           C  
ATOM    157  O   SER L  22      35.471  25.610  40.579  1.00 44.43           O  
ATOM    158  N   CYS L  23      34.111  27.259  41.316  1.00 45.87           N  
ATOM    159  CA  CYS L  23      33.379  27.387  40.090  1.00 46.23           C  
ATOM    160  CB  CYS L  23      31.995  26.703  40.164  1.00 46.22           C  
ATOM    161  SG  CYS L  23      31.002  26.885  38.653  1.00 47.12           S  
ATOM    162  C   CYS L  23      33.160  28.851  39.864  1.00 46.67           C  
ATOM    163  O   CYS L  23      32.644  29.548  40.737  1.00 47.26           O  
ATOM    164  N   ARG L  24      33.554  29.364  38.680  1.00 48.57           N  
ATOM    165  CA  ARG L  24      33.359  30.762  38.403  1.00 52.22           C  
ATOM    166  CB  ARG L  24      34.668  31.541  38.167  1.00 56.86           C  
ATOM    167  CG  ARG L  24      35.549  31.622  39.416  1.00 63.72           C  
ATOM    168  CD  ARG L  24      36.846  32.416  39.238  1.00 70.60           C  
ATOM    169  NE  ARG L  24      36.523  33.860  39.412  1.00 73.57           N  
ATOM    170  CZ  ARG L  24      37.396  34.695  40.049  1.00 77.44           C  
ATOM    171  NH1 ARG L  24      38.565  34.213  40.565  1.00 77.33           N1+
ATOM    172  NH2 ARG L  24      37.096  36.019  40.180  1.00 76.28           N  
ATOM    173  C   ARG L  24      32.521  30.870  37.168  1.00 51.55           C  
ATOM    174  O   ARG L  24      32.620  30.044  36.262  1.00 49.88           O  
ATOM    175  N   SER L  25      31.658  31.905  37.110  1.00 50.68           N  
ATOM    176  CA  SER L  25      30.771  32.086  35.998  1.00 50.06           C  
ATOM    177  CB  SER L  25      29.309  32.290  36.435  1.00 47.95           C  
ATOM    178  OG  SER L  25      29.206  33.425  37.283  1.00 50.71           O  
ATOM    179  C   SER L  25      31.207  33.293  35.231  1.00 50.80           C  
ATOM    180  O   SER L  25      31.761  34.240  35.787  1.00 49.48           O  
ATOM    181  N   SER L  26      30.983  33.282  33.894  1.00 49.27           N  
ATOM    182  CA  SER L  26      31.396  34.329  32.990  1.00 51.36           C  
ATOM    183  CB  SER L  26      31.068  34.007  31.523  1.00 51.77           C  
ATOM    184  OG  SER L  26      31.772  32.845  31.115  1.00 52.44           O  
ATOM    185  C   SER L  26      30.675  35.592  33.324  1.00 53.13           C  
ATOM    186  O   SER L  26      31.236  36.682  33.209  1.00 53.83           O  
ATOM    187  N   GLN L  27      29.396  35.474  33.724  1.00 52.93           N  
ATOM    188  CA  GLN L  27      28.635  36.636  34.062  1.00 51.61           C  
ATOM    189  CB  GLN L  27      27.600  37.041  33.002  1.00 52.89           C  
ATOM    190  CG  GLN L  27      28.235  37.488  31.690  1.00 52.69           C  
ATOM    191  CD  GLN L  27      27.129  37.869  30.718  1.00 54.71           C  
ATOM    192  OE1 GLN L  27      25.944  37.685  30.993  1.00 56.93           O  
ATOM    193  NE2 GLN L  27      27.529  38.422  29.542  1.00 54.96           N  
ATOM    194  C   GLN L  27      27.880  36.323  35.309  1.00 49.90           C  
ATOM    195  O   GLN L  27      27.962  35.216  35.839  1.00 47.51           O  
ATOM    196  N   SER L  28      27.129  37.322  35.811  1.00 50.44           N  
ATOM    197  CA  SER L  28      26.388  37.160  37.024  1.00 49.19           C  
ATOM    198  CB  SER L  28      25.702  38.450  37.502  1.00 50.92           C  
ATOM    199  OG  SER L  28      24.673  38.821  36.598  1.00 66.66           O  
ATOM    200  C   SER L  28      25.322  36.147  36.789  1.00 48.38           C  
ATOM    201  O   SER L  28      24.784  36.025  35.689  1.00 50.29           O  
ATOM    202  N   ILE L  29      25.022  35.370  37.843  1.00 48.80           N  
ATOM    203  CA  ILE L  29      24.056  34.320  37.767  1.00 49.07           C  
ATOM    204  CB  ILE L  29      24.741  33.052  38.167  1.00 48.44           C  
ATOM    205  CG1 ILE L  29      23.868  31.814  38.035  1.00 48.28           C  
ATOM    206  CG2 ILE L  29      25.299  33.259  39.577  1.00 52.97           C  
ATOM    207  CD1 ILE L  29      24.657  30.585  38.461  1.00 50.60           C  
ATOM    208  C   ILE L  29      22.962  34.602  38.757  1.00 50.65           C  
ATOM    209  O   ILE L  29      22.478  33.704  39.448  1.00 49.25           O  
ATOM    210  N   VAL L  30      22.478  35.849  38.818  1.00 51.66           N  
ATOM    211  CA  VAL L  30      21.442  36.099  39.772  1.00 51.81           C  
ATOM    212  CB  VAL L  30      21.640  37.366  40.553  1.00 51.95           C  
ATOM    213  CG1 VAL L  30      20.413  37.587  41.448  1.00 52.31           C  
ATOM    214  CG2 VAL L  30      22.959  37.255  41.339  1.00 49.88           C  
ATOM    215  C   VAL L  30      20.183  36.227  38.985  1.00 52.63           C  
ATOM    216  O   VAL L  30      20.117  36.973  38.010  1.00 58.11           O  
ATOM    217  N   HIS L  31      19.157  35.456  39.384  1.00 51.53           N  
ATOM    218  CA  HIS L  31      17.892  35.489  38.720  1.00 52.07           C  
ATOM    219  ND1 HIS L  31      16.033  34.004  36.696  1.00 47.92           N  
ATOM    220  CG  HIS L  31      15.903  34.010  38.068  1.00 48.48           C  
ATOM    221  CB  HIS L  31      17.038  34.243  39.022  1.00 50.04           C  
ATOM    222  NE2 HIS L  31      13.904  33.539  37.131  1.00 48.19           N  
ATOM    223  CD2 HIS L  31      14.596  33.725  38.314  1.00 48.84           C  
ATOM    224  CE1 HIS L  31      14.808  33.718  36.186  1.00 47.93           C  
ATOM    225  C   HIS L  31      17.194  36.730  39.209  1.00 53.72           C  
ATOM    226  O   HIS L  31      17.584  37.307  40.222  1.00 56.60           O  
ATOM    227  N   ASN L  32      16.154  37.190  38.484  1.00 54.01           N  
ATOM    228  CA  ASN L  32      15.446  38.401  38.814  1.00 54.74           C  
ATOM    229  CB  ASN L  32      14.341  38.756  37.801  1.00 54.74           C  
ATOM    230  CG  ASN L  32      13.270  37.676  37.834  1.00 26.70           C  
ATOM    231  OD1 ASN L  32      12.489  37.589  38.780  1.00 20.86           O  
ATOM    232  ND2 ASN L  32      13.220  36.838  36.764  1.00 27.71           N  
ATOM    233  C   ASN L  32      14.814  38.253  40.166  1.00 55.24           C  
ATOM    234  O   ASN L  32      14.654  39.232  40.895  1.00 54.61           O  
ATOM    235  N   ASN L  33      14.451  37.011  40.535  1.00 56.34           N  
ATOM    236  CA  ASN L  33      13.810  36.737  41.789  1.00 56.45           C  
ATOM    237  CB  ASN L  33      13.647  35.237  42.080  1.00 56.63           C  
ATOM    238  CG  ASN L  33      12.820  34.611  40.978  1.00 57.21           C  
ATOM    239  OD1 ASN L  33      12.386  35.292  40.052  1.00 57.77           O  
ATOM    240  ND2 ASN L  33      12.594  33.275  41.074  1.00 54.13           N  
ATOM    241  C   ASN L  33      14.739  37.227  42.843  1.00 55.12           C  
ATOM    242  O   ASN L  33      14.313  37.636  43.923  1.00 57.52           O  
ATOM    243  N   GLY L  34      16.050  37.198  42.551  1.00 54.30           N  
ATOM    244  CA  GLY L  34      17.007  37.595  43.537  1.00 53.37           C  
ATOM    245  C   GLY L  34      17.707  36.360  44.000  1.00 51.77           C  
ATOM    246  O   GLY L  34      18.576  36.415  44.870  1.00 51.74           O  
ATOM    247  N   ASN L  35      17.351  35.201  43.418  1.00 50.96           N  
ATOM    248  CA  ASN L  35      17.969  33.976  43.829  1.00 49.00           C  
ATOM    249  CB  ASN L  35      16.970  32.813  43.953  1.00 48.40           C  
ATOM    250  CG  ASN L  35      16.009  33.116  45.091  1.00 48.63           C  
ATOM    251  OD1 ASN L  35      16.426  33.361  46.221  1.00 48.40           O  
ATOM    252  ND2 ASN L  35      14.683  33.102  44.790  1.00 47.06           N  
ATOM    253  C   ASN L  35      18.977  33.568  42.798  1.00 48.92           C  
ATOM    254  O   ASN L  35      18.773  33.742  41.598  1.00 50.94           O  
ATOM    255  N   THR L  36      20.112  33.004  43.262  1.00 47.10           N  
ATOM    256  CA  THR L  36      21.134  32.523  42.379  1.00 44.54           C  
ATOM    257  CB  THR L  36      22.527  32.739  42.902  1.00 44.04           C  
ATOM    258  OG1 THR L  36      22.766  34.119  43.133  1.00 46.77           O  
ATOM    259  CG2 THR L  36      23.535  32.195  41.880  1.00 36.77           C  
ATOM    260  C   THR L  36      20.926  31.044  42.319  1.00 43.30           C  
ATOM    261  O   THR L  36      20.913  30.373  43.349  1.00 42.46           O  
ATOM    262  N   TYR L  37      20.743  30.485  41.107  1.00 42.91           N  
ATOM    263  CA  TYR L  37      20.485  29.078  41.078  1.00 41.67           C  
ATOM    264  CB  TYR L  37      19.357  28.688  40.125  1.00 42.23           C  
ATOM    265  CG  TYR L  37      18.102  29.289  40.667  1.00 43.71           C  
ATOM    266  CD1 TYR L  37      17.360  28.632  41.622  1.00 43.33           C  
ATOM    267  CD2 TYR L  37      17.676  30.526  40.238  1.00 45.16           C  
ATOM    268  CE1 TYR L  37      16.205  29.191  42.120  1.00 44.63           C  
ATOM    269  CE2 TYR L  37      16.521  31.084  40.734  1.00 46.30           C  
ATOM    270  CZ  TYR L  37      15.778  30.417  41.674  1.00 46.87           C  
ATOM    271  OH  TYR L  37      14.592  30.991  42.180  1.00 47.39           O  
ATOM    272  C   TYR L  37      21.715  28.372  40.653  1.00 38.97           C  
ATOM    273  O   TYR L  37      21.856  27.881  39.535  1.00 37.07           O  
ATOM    274  N   LEU L  38      22.628  28.263  41.613  1.00 40.05           N  
ATOM    275  CA  LEU L  38      23.892  27.619  41.398  1.00 37.99           C  
ATOM    276  CB  LEU L  38      25.069  28.458  41.934  1.00 39.71           C  
ATOM    277  CG  LEU L  38      26.470  27.848  41.748  1.00 39.50           C  
ATOM    278  CD1 LEU L  38      26.729  26.708  42.742  0.80 39.19           C  
ATOM    279  CD2 LEU L  38      26.704  27.424  40.293  1.00 36.26           C  
ATOM    280  C   LEU L  38      23.828  26.322  42.140  1.00 36.73           C  
ATOM    281  O   LEU L  38      23.579  26.300  43.344  1.00 34.74           O  
ATOM    282  N   ASP L  39      24.048  25.202  41.421  1.00 35.37           N  
ATOM    283  CA  ASP L  39      23.889  23.891  41.995  1.00 34.46           C  
ATOM    284  CB  ASP L  39      22.836  23.068  41.242  1.00 36.08           C  
ATOM    285  CG  ASP L  39      21.543  23.869  41.247  1.00 37.85           C  
ATOM    286  OD1 ASP L  39      21.123  24.339  42.338  1.00 83.54           O  
ATOM    287  OD2 ASP L  39      20.974  24.048  40.138  1.00 77.89           O1-
ATOM    288  C   ASP L  39      25.177  23.132  41.850  1.00 34.40           C  
ATOM    289  O   ASP L  39      26.013  23.455  41.008  1.00 35.24           O  
ATOM    290  N   TRP L  40      25.371  22.101  42.701  1.00 33.65           N  
ATOM    291  CA  TRP L  40      26.523  21.249  42.603  1.00 33.83           C  
ATOM    292  CB  TRP L  40      27.449  21.315  43.830  1.00 34.71           C  
ATOM    293  CG  TRP L  40      28.172  22.630  43.993  1.00 33.59           C  
ATOM    294  CD2 TRP L  40      29.454  22.923  43.415  1.00 35.97           C  
ATOM    295  CD1 TRP L  40      27.791  23.745  44.679  1.00 36.39           C  
ATOM    296  NE1 TRP L  40      28.755  24.719  44.561  1.00 36.46           N  
ATOM    297  CE2 TRP L  40      29.784  24.226  43.787  1.00 36.41           C  
ATOM    298  CE3 TRP L  40      30.287  22.170  42.639  1.00 33.73           C  
ATOM    299  CZ2 TRP L  40      30.960  24.798  43.385  1.00 36.96           C  
ATOM    300  CZ3 TRP L  40      31.471  22.749  42.238  1.00 34.02           C  
ATOM    301  CH2 TRP L  40      31.802  24.038  42.604  1.00 35.91           C  
ATOM    302  C   TRP L  40      26.034  19.834  42.517  1.00 32.85           C  
ATOM    303  O   TRP L  40      25.154  19.428  43.274  1.00 34.11           O  
ATOM    304  N   SER L  41      26.607  19.037  41.592  1.00 31.83           N  
ATOM    305  CA  SER L  41      26.185  17.671  41.437  1.00 32.74           C  
ATOM    306  CB  SER L  41      25.513  17.389  40.084  1.00 33.01           C  
ATOM    307  OG  SER L  41      26.454  17.541  39.031  1.00  0.00           O  
ATOM    308  C   SER L  41      27.400  16.794  41.517  1.00 33.97           C  
ATOM    309  O   SER L  41      28.524  17.235  41.275  1.00 36.02           O  
ATOM    310  N   LEU L  42      27.193  15.515  41.901  1.00 32.35           N  
ATOM    311  CA  LEU L  42      28.271  14.565  41.992  1.00 33.66           C  
ATOM    312  CB  LEU L  42      28.481  14.032  43.426  1.00 35.13           C  
ATOM    313  CG  LEU L  42      29.537  12.912  43.551  1.00 35.61           C  
ATOM    314  CD1 LEU L  42      30.930  13.386  43.117  1.00 35.12           C  
ATOM    315  CD2 LEU L  42      29.539  12.310  44.967  1.00 35.39           C  
ATOM    316  C   LEU L  42      27.915  13.396  41.130  1.00 33.39           C  
ATOM    317  O   LEU L  42      26.821  12.845  41.238  1.00 34.97           O  
ATOM    318  N   GLN L  43      28.835  12.991  40.233  1.00 34.08           N  
ATOM    319  CA  GLN L  43      28.549  11.861  39.401  1.00 33.44           C  
ATOM    320  CB  GLN L  43      28.618  12.178  37.895  1.00 31.84           C  
ATOM    321  CG  GLN L  43      28.311  10.976  37.001  1.00 29.93           C  
ATOM    322  CD  GLN L  43      28.403  11.417  35.546  1.00 32.17           C  
ATOM    323  OE1 GLN L  43      29.378  12.040  35.131  1.00 31.15           O  
ATOM    324  NE2 GLN L  43      27.354  11.083  34.747  1.00 32.11           N  
ATOM    325  C   GLN L  43      29.583  10.822  39.692  1.00 36.08           C  
ATOM    326  O   GLN L  43      30.780  11.043  39.508  1.00 37.12           O  
ATOM    327  N   LYS L  44      29.132   9.649  40.169  1.00 39.11           N  
ATOM    328  CA  LYS L  44      30.045   8.588  40.462  1.00 41.79           C  
ATOM    329  CB  LYS L  44      29.608   7.745  41.667  1.00 40.95           C  
ATOM    330  CG  LYS L  44      29.589   8.577  42.949  1.00 43.47           C  
ATOM    331  CD  LYS L  44      28.852   7.915  44.109  1.00 47.06           C  
ATOM    332  CE  LYS L  44      29.579   6.689  44.656  1.00 50.60           C  
ATOM    333  NZ  LYS L  44      30.973   7.037  44.998  1.00 54.28           N1+
ATOM    334  C   LYS L  44      30.081   7.730  39.248  1.00 44.34           C  
ATOM    335  O   LYS L  44      29.103   7.660  38.507  1.00 44.28           O  
ATOM    336  N   PRO L  45      31.199   7.095  39.027  1.00 46.62           N  
ATOM    337  CA  PRO L  45      31.384   6.296  37.853  1.00 47.65           C  
ATOM    338  CD  PRO L  45      32.062   6.669  40.116  1.00 47.37           C  
ATOM    339  CB  PRO L  45      32.712   5.572  38.057  1.00 48.75           C  
ATOM    340  CG  PRO L  45      32.783   5.417  39.588  1.00 48.22           C  
ATOM    341  C   PRO L  45      30.259   5.322  37.700  1.00 48.90           C  
ATOM    342  O   PRO L  45      29.939   4.615  38.653  1.00 51.81           O  
ATOM    343  N   GLY L  46      29.643   5.283  36.505  1.00 48.53           N  
ATOM    344  CA  GLY L  46      28.625   4.314  36.230  1.00 49.86           C  
ATOM    345  C   GLY L  46      27.288   4.741  36.762  1.00 50.24           C  
ATOM    346  O   GLY L  46      26.353   3.940  36.755  1.00 51.85           O  
ATOM    347  N   GLN L  47      27.132   5.997  37.229  1.00 47.34           N  
ATOM    348  CA  GLN L  47      25.843   6.361  37.760  1.00 44.41           C  
ATOM    349  CB  GLN L  47      25.808   6.432  39.297  1.00 46.85           C  
ATOM    350  CG  GLN L  47      26.073   5.083  39.963  0.80 55.57           C  
ATOM    351  CD  GLN L  47      26.015   5.281  41.468  0.80 58.87           C  
ATOM    352  OE1 GLN L  47      25.505   6.287  41.958  0.80 59.50           O  
ATOM    353  NE2 GLN L  47      26.552   4.287  42.225  0.80 60.61           N  
ATOM    354  C   GLN L  47      25.446   7.713  37.251  1.00 41.46           C  
ATOM    355  O   GLN L  47      26.228   8.402  36.599  1.00 41.20           O  
ATOM    356  N   SER L  48      24.180   8.105  37.519  1.00 37.99           N  
ATOM    357  CA  SER L  48      23.671   9.386  37.113  1.00 36.52           C  
ATOM    358  CB  SER L  48      22.138   9.446  37.050  1.00 37.52           C  
ATOM    359  OG  SER L  48      21.663   8.515  36.091  1.00 45.00           O  
ATOM    360  C   SER L  48      24.127  10.395  38.121  1.00 34.61           C  
ATOM    361  O   SER L  48      24.541  10.035  39.220  1.00 36.87           O  
ATOM    362  N   PRO L  49      24.071  11.656  37.774  1.00 33.41           N  
ATOM    363  CA  PRO L  49      24.488  12.662  38.713  1.00 31.61           C  
ATOM    364  CD  PRO L  49      24.343  12.054  36.400  1.00 31.33           C  
ATOM    365  CB  PRO L  49      24.678  13.940  37.900  1.00 29.98           C  
ATOM    366  CG  PRO L  49      25.048  13.420  36.498  1.00 30.77           C  
ATOM    367  C   PRO L  49      23.500  12.780  39.830  1.00 31.98           C  
ATOM    368  O   PRO L  49      22.329  12.466  39.623  1.00 34.28           O  
ATOM    369  N   LYS L  50      23.949  13.203  41.030  1.00 32.80           N  
ATOM    370  CA  LYS L  50      23.050  13.369  42.135  1.00 34.15           C  
ATOM    371  CB  LYS L  50      23.293  12.413  43.315  1.00 39.12           C  
ATOM    372  CG  LYS L  50      22.881  10.970  43.024  1.00 45.28           C  
ATOM    373  CD  LYS L  50      23.340   9.966  44.085  1.00 51.26           C  
ATOM    374  CE  LYS L  50      22.927   8.523  43.777  1.00 52.97           C  
ATOM    375  NZ  LYS L  50      23.405   7.617  44.847  1.00 54.57           N1+
ATOM    376  C   LYS L  50      23.233  14.755  42.656  1.00 33.39           C  
ATOM    377  O   LYS L  50      24.350  15.270  42.694  1.00 35.49           O  
ATOM    378  N   LEU L  51      22.118  15.386  43.080  1.00 33.56           N  
ATOM    379  CA  LEU L  51      22.134  16.751  43.532  1.00 33.85           C  
ATOM    380  CB  LEU L  51      20.720  17.365  43.515  1.00 33.16           C  
ATOM    381  CG  LEU L  51      20.640  18.845  43.928  1.00 33.34           C  
ATOM    382  CD1 LEU L  51      21.452  19.733  42.969  1.00 34.26           C  
ATOM    383  CD2 LEU L  51      19.175  19.299  44.040  1.00 36.44           C  
ATOM    384  C   LEU L  51      22.689  16.831  44.931  1.00 34.84           C  
ATOM    385  O   LEU L  51      22.225  16.139  45.836  1.00 37.62           O  
ATOM    386  N   LEU L  52      23.827  17.548  45.093  1.00 33.82           N  
ATOM    387  CA  LEU L  52      24.402  17.837  46.386  1.00 33.67           C  
ATOM    388  CB  LEU L  52      25.932  17.927  46.329  1.00 33.58           C  
ATOM    389  CG  LEU L  52      26.592  16.591  45.940  1.00 35.09           C  
ATOM    390  CD1 LEU L  52      28.120  16.719  45.895  1.00 34.53           C  
ATOM    391  CD2 LEU L  52      26.131  15.449  46.859  1.00 35.33           C  
ATOM    392  C   LEU L  52      23.906  19.106  47.024  1.00 33.73           C  
ATOM    393  O   LEU L  52      23.439  19.110  48.162  1.00 36.86           O  
ATOM    394  N   ILE L  53      24.010  20.234  46.280  1.00 34.19           N  
ATOM    395  CA  ILE L  53      23.680  21.519  46.834  1.00 34.44           C  
ATOM    396  CB  ILE L  53      24.882  22.292  47.290  1.00 34.27           C  
ATOM    397  CG1 ILE L  53      25.561  21.528  48.439  1.00 37.49           C  
ATOM    398  CG2 ILE L  53      24.440  23.716  47.668  1.00 34.89           C  
ATOM    399  CD1 ILE L  53      26.902  22.105  48.880  1.00 40.40           C  
ATOM    400  C   ILE L  53      22.947  22.320  45.810  1.00 37.06           C  
ATOM    401  O   ILE L  53      23.229  22.228  44.617  1.00 37.62           O  
ATOM    402  N   TYR L  54      21.961  23.123  46.263  1.00 36.85           N  
ATOM    403  CA  TYR L  54      21.213  23.943  45.356  1.00 38.23           C  
ATOM    404  CB  TYR L  54      19.790  23.421  45.071  1.00 38.23           C  
ATOM    405  CG  TYR L  54      18.980  23.446  46.321  1.00 41.87           C  
ATOM    406  CD1 TYR L  54      19.183  22.517  47.314  1.00 41.65           C  
ATOM    407  CD2 TYR L  54      17.995  24.391  46.490  1.00 43.41           C  
ATOM    408  CE1 TYR L  54      18.429  22.539  48.464  1.00 41.82           C  
ATOM    409  CE2 TYR L  54      17.237  24.418  47.636  1.00 43.88           C  
ATOM    410  CZ  TYR L  54      17.454  23.492  48.627  1.00 42.68           C  
ATOM    411  OH  TYR L  54      16.676  23.520  49.803  1.00 44.37           O  
ATOM    412  C   TYR L  54      21.145  25.326  45.936  1.00 39.14           C  
ATOM    413  O   TYR L  54      21.322  25.521  47.138  1.00 37.99           O  
ATOM    414  N   LYS L  55      20.965  26.336  45.056  1.00 28.26           N  
ATOM    415  CA  LYS L  55      20.850  27.710  45.459  1.00 28.31           C  
ATOM    416  CB  LYS L  55      19.640  27.945  46.377  1.00 28.38           C  
ATOM    417  CG  LYS L  55      19.232  29.412  46.500  1.00 27.93           C  
ATOM    418  CD  LYS L  55      17.894  29.589  47.215  1.00 29.63           C  
ATOM    419  CE  LYS L  55      16.781  28.701  46.657  1.00 32.74           C  
ATOM    420  NZ  LYS L  55      15.553  28.861  47.468  1.00 29.72           N1+
ATOM    421  C   LYS L  55      22.086  28.159  46.186  1.00 27.42           C  
ATOM    422  O   LYS L  55      22.024  28.946  47.129  1.00 29.51           O  
ATOM    423  N   VAL L  56      23.248  27.655  45.744  1.00 26.24           N  
ATOM    424  CA  VAL L  56      24.568  28.025  46.183  1.00 25.58           C  
ATOM    425  CB  VAL L  56      24.766  29.514  46.243  1.00 24.50           C  
ATOM    426  CG1 VAL L  56      26.179  29.797  46.780  1.00 19.94           C  
ATOM    427  CG2 VAL L  56      24.507  30.106  44.846  1.00 22.07           C  
ATOM    428  C   VAL L  56      24.954  27.462  47.527  1.00 25.82           C  
ATOM    429  O   VAL L  56      26.117  27.102  47.702  1.00 28.08           O  
ATOM    430  N   SER L  57      24.028  27.265  48.491  1.00 26.34           N  
ATOM    431  CA  SER L  57      24.569  26.811  49.747  1.00 27.25           C  
ATOM    432  CB  SER L  57      24.864  27.972  50.712  1.00 28.44           C  
ATOM    433  OG  SER L  57      23.658  28.641  51.051  1.00 28.13           O  
ATOM    434  C   SER L  57      23.617  25.901  50.457  1.00 28.22           C  
ATOM    435  O   SER L  57      23.873  25.480  51.586  1.00 30.51           O  
ATOM    436  N   ASN L  58      22.504  25.527  49.812  1.00 40.03           N  
ATOM    437  CA  ASN L  58      21.564  24.700  50.515  1.00 38.51           C  
ATOM    438  CB  ASN L  58      20.103  25.027  50.167  1.00 41.28           C  
ATOM    439  CG  ASN L  58      19.808  26.422  50.697  1.00 44.00           C  
ATOM    440  OD1 ASN L  58      19.715  26.636  51.904  1.00 47.66           O  
ATOM    441  ND2 ASN L  58      19.668  27.408  49.771  1.00 47.13           N  
ATOM    442  C   ASN L  58      21.807  23.282  50.125  1.00 38.24           C  
ATOM    443  O   ASN L  58      21.862  22.949  48.942  1.00 40.08           O  
ATOM    444  N   ARG L  59      21.983  22.392  51.116  1.00 36.63           N  
ATOM    445  CA  ARG L  59      22.215  21.034  50.736  1.00 37.31           C  
ATOM    446  CB  ARG L  59      23.221  20.299  51.637  1.00 39.68           C  
ATOM    447  CG  ARG L  59      22.892  20.332  53.122  1.00 45.30           C  
ATOM    448  CD  ARG L  59      23.934  19.597  53.963  1.00 47.71           C  
ATOM    449  NE  ARG L  59      23.676  19.958  55.381  1.00 51.29           N  
ATOM    450  CZ  ARG L  59      22.683  19.331  56.072  1.00 53.60           C  
ATOM    451  NH1 ARG L  59      21.915  18.387  55.453  1.00 53.18           N1+
ATOM    452  NH2 ARG L  59      22.457  19.646  57.379  1.00 53.85           N  
ATOM    453  C   ARG L  59      20.923  20.293  50.622  1.00 36.52           C  
ATOM    454  O   ARG L  59      19.999  20.476  51.414  1.00 39.56           O  
ATOM    455  N   PHE L  60      20.857  19.432  49.588  1.00 37.13           N  
ATOM    456  CA  PHE L  60      19.735  18.615  49.234  1.00 39.57           C  
ATOM    457  CB  PHE L  60      19.988  17.924  47.881  1.00 37.47           C  
ATOM    458  CG  PHE L  60      18.789  17.166  47.441  1.00 36.02           C  
ATOM    459  CD1 PHE L  60      17.651  17.827  47.049  1.00 38.53           C  
ATOM    460  CD2 PHE L  60      18.825  15.793  47.376  1.00 37.15           C  
ATOM    461  CE1 PHE L  60      16.548  17.121  46.633  1.00 38.09           C  
ATOM    462  CE2 PHE L  60      17.724  15.084  46.959  1.00 35.72           C  
ATOM    463  CZ  PHE L  60      16.581  15.748  46.588  1.00 37.29           C  
ATOM    464  C   PHE L  60      19.572  17.595  50.317  1.00 41.63           C  
ATOM    465  O   PHE L  60      20.535  17.219  50.983  1.00 41.46           O  
ATOM    466  N   SER L  61      18.330  17.132  50.546  1.00 44.48           N  
ATOM    467  CA  SER L  61      18.108  16.228  51.636  1.00 46.40           C  
ATOM    468  CB  SER L  61      16.631  15.842  51.822  1.00 49.06           C  
ATOM    469  OG  SER L  61      16.165  15.110  50.698  1.00 56.09           O  
ATOM    470  C   SER L  61      18.892  14.973  51.421  1.00 46.68           C  
ATOM    471  O   SER L  61      18.973  14.447  50.312  1.00 48.30           O  
ATOM    472  N   GLY L  62      19.503  14.460  52.508  1.00 45.42           N  
ATOM    473  CA  GLY L  62      20.234  13.228  52.449  1.00 44.35           C  
ATOM    474  C   GLY L  62      21.702  13.489  52.274  1.00 44.92           C  
ATOM    475  O   GLY L  62      22.512  12.590  52.495  1.00 47.12           O  
ATOM    476  N   VAL L  63      22.105  14.710  51.872  1.00 43.20           N  
ATOM    477  CA  VAL L  63      23.519  14.933  51.716  1.00 45.44           C  
ATOM    478  CB  VAL L  63      23.917  16.112  50.876  1.00 46.12           C  
ATOM    479  CG1 VAL L  63      23.582  15.848  49.408  1.00 44.27           C  
ATOM    480  CG2 VAL L  63      23.232  17.357  51.445  1.00 42.72           C  
ATOM    481  C   VAL L  63      24.119  15.179  53.059  1.00 46.01           C  
ATOM    482  O   VAL L  63      23.545  15.860  53.906  1.00 48.72           O  
ATOM    483  N   PRO L  64      25.293  14.641  53.244  1.00 45.87           N  
ATOM    484  CA  PRO L  64      25.972  14.795  54.500  1.00 45.05           C  
ATOM    485  CD  PRO L  64      25.639  13.388  52.592  1.00 44.63           C  
ATOM    486  CB  PRO L  64      27.115  13.785  54.484  1.00 45.70           C  
ATOM    487  CG  PRO L  64      26.593  12.670  53.562  1.00 45.32           C  
ATOM    488  C   PRO L  64      26.412  16.210  54.726  1.00 45.58           C  
ATOM    489  O   PRO L  64      26.671  16.930  53.764  1.00 44.94           O  
ATOM    490  N   ASP L  65      26.540  16.594  56.010  1.00 47.25           N  
ATOM    491  CA  ASP L  65      26.855  17.914  56.487  1.00 48.39           C  
ATOM    492  CB  ASP L  65      26.928  18.004  58.022  1.00 54.26           C  
ATOM    493  CG  ASP L  65      25.577  17.669  58.628  1.00 59.18           C  
ATOM    494  OD1 ASP L  65      24.907  16.741  58.104  1.00 61.97           O  
ATOM    495  OD2 ASP L  65      25.199  18.339  59.625  1.00 64.04           O1-
ATOM    496  C   ASP L  65      28.221  18.307  56.028  1.00 47.66           C  
ATOM    497  O   ASP L  65      28.552  19.489  55.999  1.00 48.46           O  
ATOM    498  N   ARG L  66      29.070  17.322  55.700  1.00 46.27           N  
ATOM    499  CA  ARG L  66      30.423  17.611  55.331  1.00 46.29           C  
ATOM    500  CB  ARG L  66      31.281  16.356  55.097  1.00 47.15           C  
ATOM    501  CG  ARG L  66      30.783  15.399  54.016  1.00 51.40           C  
ATOM    502  CD  ARG L  66      31.701  14.185  53.860  1.00 49.70           C  
ATOM    503  NE  ARG L  66      31.100  13.269  52.853  1.00 49.27           N  
ATOM    504  CZ  ARG L  66      30.362  12.203  53.272  1.00 51.34           C  
ATOM    505  NH1 ARG L  66      30.163  11.998  54.606  1.00 47.47           N1+
ATOM    506  NH2 ARG L  66      29.818  11.345  52.361  1.00 52.37           N  
ATOM    507  C   ARG L  66      30.454  18.476  54.106  1.00 44.49           C  
ATOM    508  O   ARG L  66      31.418  19.214  53.903  1.00 44.30           O  
ATOM    509  N   PHE L  67      29.428  18.377  53.237  1.00 43.09           N  
ATOM    510  CA  PHE L  67      29.381  19.168  52.036  1.00 41.49           C  
ATOM    511  CB  PHE L  67      28.482  18.550  50.950  1.00 39.63           C  
ATOM    512  CG  PHE L  67      29.072  17.253  50.509  1.00 39.38           C  
ATOM    513  CD1 PHE L  67      30.074  17.228  49.569  1.00 39.41           C  
ATOM    514  CD2 PHE L  67      28.616  16.061  51.022  1.00 39.12           C  
ATOM    515  CE1 PHE L  67      30.619  16.035  49.156  1.00 39.81           C  
ATOM    516  CE2 PHE L  67      29.159  14.864  50.613  1.00 40.78           C  
ATOM    517  CZ  PHE L  67      30.165  14.848  49.678  1.00 39.97           C  
ATOM    518  C   PHE L  67      28.788  20.515  52.350  1.00 40.53           C  
ATOM    519  O   PHE L  67      27.794  20.619  53.066  1.00 41.90           O  
ATOM    520  N   SER L  68      29.398  21.595  51.814  1.00 39.65           N  
ATOM    521  CA  SER L  68      28.873  22.915  52.031  1.00 41.08           C  
ATOM    522  CB  SER L  68      29.474  23.615  53.262  1.00 42.58           C  
ATOM    523  OG  SER L  68      30.876  23.768  53.106  1.00 46.43           O  
ATOM    524  C   SER L  68      29.194  23.748  50.827  1.00 42.13           C  
ATOM    525  O   SER L  68      30.213  23.540  50.169  1.00 43.67           O  
ATOM    526  N   GLY L  69      28.326  24.729  50.505  1.00 41.95           N  
ATOM    527  CA  GLY L  69      28.576  25.548  49.354  1.00 40.13           C  
ATOM    528  C   GLY L  69      28.530  26.981  49.779  1.00 41.48           C  
ATOM    529  O   GLY L  69      27.861  27.331  50.750  1.00 43.15           O  
ATOM    530  N   SER L  70      29.261  27.847  49.047  1.00 43.04           N  
ATOM    531  CA  SER L  70      29.287  29.246  49.358  1.00 46.06           C  
ATOM    532  CB  SER L  70      30.327  29.613  50.427  1.00 47.32           C  
ATOM    533  OG  SER L  70      31.629  29.287  49.965  1.00 51.62           O  
ATOM    534  C   SER L  70      29.665  29.977  48.108  1.00 48.21           C  
ATOM    535  O   SER L  70      29.943  29.364  47.080  1.00 48.87           O  
ATOM    536  N   GLY L  71      29.654  31.325  48.158  1.00 50.49           N  
ATOM    537  CA  GLY L  71      30.056  32.096  47.013  1.00 51.69           C  
ATOM    538  C   GLY L  71      28.955  33.044  46.666  1.00 52.63           C  
ATOM    539  O   GLY L  71      27.863  32.984  47.225  1.00 54.33           O  
ATOM    540  N   SER L  72      29.223  33.969  45.724  1.00 54.37           N  
ATOM    541  CA  SER L  72      28.185  34.879  45.343  1.00 57.80           C  
ATOM    542  CB  SER L  72      28.062  36.091  46.279  1.00 60.27           C  
ATOM    543  OG  SER L  72      29.254  36.861  46.228  1.00 64.57           O  
ATOM    544  C   SER L  72      28.490  35.410  43.982  1.00 58.09           C  
ATOM    545  O   SER L  72      29.645  35.465  43.564  1.00 57.65           O  
ATOM    546  N   GLY L  73      27.436  35.810  43.245  1.00 56.69           N  
ATOM    547  CA  GLY L  73      27.634  36.425  41.968  1.00 56.36           C  
ATOM    548  C   GLY L  73      28.350  35.490  41.044  1.00 55.65           C  
ATOM    549  O   GLY L  73      27.746  34.573  40.493  1.00 55.94           O  
ATOM    550  N   THR L  74      29.622  35.829  40.734  1.00 54.43           N  
ATOM    551  CA  THR L  74      30.507  35.102  39.859  1.00 52.66           C  
ATOM    552  CB  THR L  74      31.575  35.966  39.256  1.00 54.05           C  
ATOM    553  OG1 THR L  74      32.427  36.474  40.270  1.00 57.91           O  
ATOM    554  CG2 THR L  74      30.907  37.120  38.492  1.00 53.39           C  
ATOM    555  C   THR L  74      31.214  33.919  40.465  1.00 51.55           C  
ATOM    556  O   THR L  74      31.414  32.920  39.776  1.00 50.51           O  
ATOM    557  N   ASP L  75      31.665  33.981  41.739  1.00 51.74           N  
ATOM    558  CA  ASP L  75      32.478  32.871  42.168  1.00 52.27           C  
ATOM    559  CB  ASP L  75      33.948  33.228  42.482  1.00 55.87           C  
ATOM    560  CG  ASP L  75      34.047  34.251  43.594  1.00 64.12           C  
ATOM    561  OD1 ASP L  75      33.260  34.152  44.570  1.00 67.80           O  
ATOM    562  OD2 ASP L  75      34.912  35.158  43.476  1.00 69.96           O1-
ATOM    563  C   ASP L  75      31.853  32.086  43.281  1.00 49.35           C  
ATOM    564  O   ASP L  75      31.263  32.635  44.210  1.00 50.73           O  
ATOM    565  N   PHE L  76      31.961  30.739  43.187  1.00 47.58           N  
ATOM    566  CA  PHE L  76      31.337  29.893  44.163  1.00 45.51           C  
ATOM    567  CB  PHE L  76      30.109  29.137  43.631  1.00 43.88           C  
ATOM    568  CG  PHE L  76      29.333  30.112  42.826  1.00 44.02           C  
ATOM    569  CD1 PHE L  76      28.631  31.140  43.406  1.00 45.77           C  
ATOM    570  CD2 PHE L  76      29.356  30.007  41.459  1.00 46.09           C  
ATOM    571  CE1 PHE L  76      27.937  32.034  42.627  1.00 46.11           C  
ATOM    572  CE2 PHE L  76      28.663  30.896  40.678  1.00 46.70           C  
ATOM    573  CZ  PHE L  76      27.951  31.912  41.263  1.00 47.91           C  
ATOM    574  C   PHE L  76      32.321  28.828  44.537  1.00 45.39           C  
ATOM    575  O   PHE L  76      33.244  28.532  43.777  1.00 46.78           O  
ATOM    576  N   THR L  77      32.154  28.228  45.736  1.00 44.78           N  
ATOM    577  CA  THR L  77      33.058  27.193  46.140  1.00 43.77           C  
ATOM    578  CB  THR L  77      34.099  27.673  47.110  1.00 43.98           C  
ATOM    579  OG1 THR L  77      34.846  28.739  46.542  1.00 47.68           O  
ATOM    580  CG2 THR L  77      35.034  26.500  47.441  1.00 43.90           C  
ATOM    581  C   THR L  77      32.296  26.095  46.822  1.00 43.33           C  
ATOM    582  O   THR L  77      31.332  26.338  47.546  1.00 45.23           O  
ATOM    583  N   LEU L  78      32.722  24.837  46.583  1.00 42.20           N  
ATOM    584  CA  LEU L  78      32.163  23.684  47.233  1.00 42.03           C  
ATOM    585  CB  LEU L  78      31.780  22.552  46.262  1.00 38.17           C  
ATOM    586  CG  LEU L  78      31.195  21.303  46.949  1.00 36.82           C  
ATOM    587  CD1 LEU L  78      29.848  21.606  47.628  1.00 38.96           C  
ATOM    588  CD2 LEU L  78      31.120  20.115  45.975  1.00 34.72           C  
ATOM    589  C   LEU L  78      33.253  23.157  48.108  1.00 43.07           C  
ATOM    590  O   LEU L  78      34.393  23.030  47.667  1.00 42.84           O  
ATOM    591  N   LYS L  79      32.946  22.858  49.385  1.00 44.27           N  
ATOM    592  CA  LYS L  79      33.983  22.369  50.248  1.00 46.37           C  
ATOM    593  CB  LYS L  79      34.324  23.320  51.410  1.00 49.73           C  
ATOM    594  CG  LYS L  79      34.920  24.660  50.968  1.00 54.36           C  
ATOM    595  CD  LYS L  79      34.984  25.695  52.097  1.00 59.05           C  
ATOM    596  CE  LYS L  79      35.578  27.044  51.679  1.00 62.02           C  
ATOM    597  NZ  LYS L  79      37.050  26.943  51.559  1.00 64.82           N1+
ATOM    598  C   LYS L  79      33.536  21.085  50.866  1.00 45.85           C  
ATOM    599  O   LYS L  79      32.372  20.923  51.232  1.00 46.19           O  
ATOM    600  N   ILE L  80      34.473  20.123  50.974  1.00 45.36           N  
ATOM    601  CA  ILE L  80      34.198  18.872  51.615  1.00 46.62           C  
ATOM    602  CB  ILE L  80      34.493  17.698  50.727  1.00 44.48           C  
ATOM    603  CG1 ILE L  80      33.727  17.835  49.400  1.00 45.39           C  
ATOM    604  CG2 ILE L  80      34.129  16.417  51.494  1.00 44.35           C  
ATOM    605  CD1 ILE L  80      34.204  16.870  48.316  1.00 45.51           C  
ATOM    606  C   ILE L  80      35.144  18.827  52.781  1.00 50.48           C  
ATOM    607  O   ILE L  80      36.360  18.776  52.604  1.00 51.51           O  
ATOM    608  N   SER L  81      34.601  18.846  54.013  1.00 53.64           N  
ATOM    609  CA  SER L  81      35.401  18.950  55.207  1.00 56.28           C  
ATOM    610  CB  SER L  81      34.550  19.142  56.474  1.00 56.97           C  
ATOM    611  OG  SER L  81      33.727  18.007  56.695  1.00 57.51           O  
ATOM    612  C   SER L  81      36.279  17.763  55.433  1.00 57.00           C  
ATOM    613  O   SER L  81      37.456  17.931  55.748  1.00 58.84           O  
ATOM    614  N   ARG L  82      35.723  16.540  55.326  1.00 57.16           N  
ATOM    615  CA  ARG L  82      36.486  15.341  55.531  1.00 58.64           C  
ATOM    616  CB  ARG L  82      36.108  14.622  56.835  1.00 62.81           C  
ATOM    617  CG  ARG L  82      36.895  13.339  57.096  1.00 71.29           C  
ATOM    618  CD  ARG L  82      36.279  12.461  58.187  1.00 78.90           C  
ATOM    619  NE  ARG L  82      36.395  13.191  59.480  1.00 85.03           N  
ATOM    620  CZ  ARG L  82      35.370  13.162  60.379  1.00 86.03           C  
ATOM    621  NH1 ARG L  82      34.211  12.511  60.070  1.00 85.30           N1+
ATOM    622  NH2 ARG L  82      35.512  13.770  61.594  1.00 87.23           N  
ATOM    623  C   ARG L  82      36.101  14.429  54.412  1.00 55.54           C  
ATOM    624  O   ARG L  82      34.992  13.899  54.383  1.00 55.13           O  
ATOM    625  N   VAL L  83      37.033  14.200  53.475  1.00 51.76           N  
ATOM    626  CA  VAL L  83      36.738  13.403  52.321  1.00 48.97           C  
ATOM    627  CB  VAL L  83      37.778  13.527  51.244  1.00 49.53           C  
ATOM    628  CG1 VAL L  83      37.453  12.530  50.119  1.00 47.09           C  
ATOM    629  CG2 VAL L  83      37.834  14.993  50.783  1.00 48.32           C  
ATOM    630  C   VAL L  83      36.667  11.961  52.706  1.00 48.70           C  
ATOM    631  O   VAL L  83      37.506  11.449  53.446  1.00 49.73           O  
ATOM    632  N   GLU L  84      35.632  11.274  52.184  1.00 49.23           N  
ATOM    633  CA  GLU L  84      35.438   9.875  52.422  1.00 50.25           C  
ATOM    634  CB  GLU L  84      34.049   9.548  52.989  1.00 50.71           C  
ATOM    635  CG  GLU L  84      33.827  10.188  54.361  1.00 52.19           C  
ATOM    636  CD  GLU L  84      32.481   9.733  54.894  1.00 52.70           C  
ATOM    637  OE1 GLU L  84      31.877   8.819  54.273  0.80 54.67           O  
ATOM    638  OE2 GLU L  84      32.039  10.293  55.932  0.80 53.34           O1-
ATOM    639  C   GLU L  84      35.562   9.215  51.084  1.00 49.45           C  
ATOM    640  O   GLU L  84      35.537   9.884  50.054  1.00 47.81           O  
ATOM    641  N   ALA L  85      35.713   7.878  51.070  1.00 49.51           N  
ATOM    642  CA  ALA L  85      35.918   7.124  49.863  1.00 49.61           C  
ATOM    643  CB  ALA L  85      36.119   5.621  50.125  1.00 48.92           C  
ATOM    644  C   ALA L  85      34.729   7.273  48.962  1.00 49.14           C  
ATOM    645  O   ALA L  85      34.858   7.291  47.739  1.00 49.24           O  
ATOM    646  N   GLU L  86      33.534   7.376  49.556  1.00 48.65           N  
ATOM    647  CA  GLU L  86      32.279   7.478  48.868  1.00 46.60           C  
ATOM    648  CB  GLU L  86      31.141   7.603  49.880  1.00 48.64           C  
ATOM    649  CG  GLU L  86      29.768   7.866  49.282  1.00 57.72           C  
ATOM    650  CD  GLU L  86      28.874   8.145  50.478  1.00 62.29           C  
ATOM    651  OE1 GLU L  86      28.808   7.263  51.374  1.00 66.12           O  
ATOM    652  OE2 GLU L  86      28.267   9.248  50.525  1.00 64.11           O1-
ATOM    653  C   GLU L  86      32.253   8.715  48.019  1.00 44.33           C  
ATOM    654  O   GLU L  86      31.587   8.757  46.987  1.00 44.19           O  
ATOM    655  N   ASP L  87      32.959   9.765  48.464  1.00 42.55           N  
ATOM    656  CA  ASP L  87      33.007  11.077  47.874  1.00 41.15           C  
ATOM    657  CB  ASP L  87      33.713  12.090  48.789  1.00 41.59           C  
ATOM    658  CG  ASP L  87      32.835  12.250  50.021  1.00 43.70           C  
ATOM    659  OD1 ASP L  87      31.663  11.792  49.968  1.00 44.85           O  
ATOM    660  OD2 ASP L  87      33.321  12.826  51.032  1.00 46.49           O1-
ATOM    661  C   ASP L  87      33.700  11.105  46.538  1.00 40.08           C  
ATOM    662  O   ASP L  87      33.530  12.057  45.781  1.00 39.72           O  
ATOM    663  N   LEU L  88      34.549  10.111  46.221  1.00 40.07           N  
ATOM    664  CA  LEU L  88      35.292  10.151  44.987  1.00 39.03           C  
ATOM    665  CB  LEU L  88      36.230   8.941  44.816  1.00 41.36           C  
ATOM    666  CG  LEU L  88      37.334   8.846  45.886  1.00 42.55           C  
ATOM    667  CD1 LEU L  88      38.225   7.615  45.654  1.00 40.64           C  
ATOM    668  CD2 LEU L  88      38.145  10.147  45.970  1.00 38.78           C  
ATOM    669  C   LEU L  88      34.342  10.136  43.826  1.00 37.48           C  
ATOM    670  O   LEU L  88      33.356   9.401  43.826  1.00 38.01           O  
ATOM    671  N   GLY L  89      34.627  10.963  42.793  1.00 35.34           N  
ATOM    672  CA  GLY L  89      33.781  11.020  41.633  1.00 35.06           C  
ATOM    673  C   GLY L  89      34.005  12.344  40.971  1.00 35.96           C  
ATOM    674  O   GLY L  89      34.979  13.034  41.266  1.00 38.72           O  
ATOM    675  N   VAL L  90      33.105  12.736  40.044  1.00 34.11           N  
ATOM    676  CA  VAL L  90      33.289  13.992  39.377  1.00 32.24           C  
ATOM    677  CB  VAL L  90      33.200  13.883  37.882  1.00 33.31           C  
ATOM    678  CG1 VAL L  90      33.385  15.277  37.262  1.00 31.29           C  
ATOM    679  CG2 VAL L  90      34.259  12.868  37.417  1.00 30.66           C  
ATOM    680  C   VAL L  90      32.244  14.952  39.866  1.00 32.50           C  
ATOM    681  O   VAL L  90      31.074  14.604  40.002  1.00 34.52           O  
ATOM    682  N   TYR L  91      32.655  16.207  40.139  1.00 33.04           N  
ATOM    683  CA  TYR L  91      31.769  17.207  40.672  1.00 34.46           C  
ATOM    684  CB  TYR L  91      32.356  17.970  41.874  1.00 35.33           C  
ATOM    685  CG  TYR L  91      32.468  17.033  43.025  1.00 34.72           C  
ATOM    686  CD1 TYR L  91      33.538  16.176  43.156  1.00 38.50           C  
ATOM    687  CD2 TYR L  91      31.492  17.022  43.988  1.00 36.08           C  
ATOM    688  CE1 TYR L  91      33.620  15.321  44.232  1.00 39.05           C  
ATOM    689  CE2 TYR L  91      31.571  16.173  45.063  1.00 38.24           C  
ATOM    690  CZ  TYR L  91      32.634  15.318  45.188  1.00 38.52           C  
ATOM    691  OH  TYR L  91      32.709  14.447  46.293  1.00 39.89           O  
ATOM    692  C   TYR L  91      31.518  18.240  39.618  1.00 37.33           C  
ATOM    693  O   TYR L  91      32.443  18.676  38.931  1.00 38.76           O  
ATOM    694  N   TYR L  92      30.236  18.645  39.458  1.00 36.65           N  
ATOM    695  CA  TYR L  92      29.907  19.638  38.473  1.00 34.12           C  
ATOM    696  CB  TYR L  92      28.962  19.166  37.347  1.00 33.92           C  
ATOM    697  CG  TYR L  92      29.504  18.000  36.592  1.00 32.25           C  
ATOM    698  CD1 TYR L  92      30.502  18.145  35.658  1.00 34.53           C  
ATOM    699  CD2 TYR L  92      29.007  16.741  36.828  1.00 31.86           C  
ATOM    700  CE1 TYR L  92      30.985  17.060  34.965  1.00 31.60           C  
ATOM    701  CE2 TYR L  92      29.486  15.653  36.137  1.00 30.73           C  
ATOM    702  CZ  TYR L  92      30.478  15.811  35.201  1.00 30.01           C  
ATOM    703  OH  TYR L  92      30.977  14.701  34.484  1.00 40.03           O  
ATOM    704  C   TYR L  92      29.133  20.745  39.125  1.00 36.31           C  
ATOM    705  O   TYR L  92      28.261  20.505  39.958  1.00 38.35           O  
ATOM    706  N   CYS L  93      29.446  22.007  38.764  1.00 36.09           N  
ATOM    707  CA  CYS L  93      28.649  23.113  39.210  1.00 34.99           C  
ATOM    708  CB  CYS L  93      29.455  24.396  39.530  1.00 36.59           C  
ATOM    709  SG  CYS L  93      30.474  24.984  38.144  1.00 42.19           S  
ATOM    710  C   CYS L  93      27.709  23.381  38.073  1.00 36.32           C  
ATOM    711  O   CYS L  93      28.010  23.049  36.927  1.00 34.96           O  
ATOM    712  N   PHE L  94      26.525  23.955  38.358  1.00 37.25           N  
ATOM    713  CA  PHE L  94      25.548  24.149  37.321  1.00 33.97           C  
ATOM    714  CB  PHE L  94      24.526  22.998  37.342  1.00 34.14           C  
ATOM    715  CG  PHE L  94      23.418  23.264  36.392  1.00 35.76           C  
ATOM    716  CD1 PHE L  94      23.517  22.921  35.065  1.00 34.15           C  
ATOM    717  CD2 PHE L  94      22.265  23.854  36.849  1.00 37.03           C  
ATOM    718  CE1 PHE L  94      22.474  23.168  34.206  1.00 32.92           C  
ATOM    719  CE2 PHE L  94      21.223  24.106  35.995  1.00 37.32           C  
ATOM    720  CZ  PHE L  94      21.325  23.763  34.669  1.00 35.63           C  
ATOM    721  C   PHE L  94      24.825  25.440  37.577  1.00 35.24           C  
ATOM    722  O   PHE L  94      24.564  25.793  38.726  1.00 36.44           O  
ATOM    723  N   GLN L  95      24.485  26.190  36.502  1.00 35.83           N  
ATOM    724  CA  GLN L  95      23.745  27.411  36.686  1.00 35.26           C  
ATOM    725  CB  GLN L  95      24.492  28.682  36.234  1.00 36.12           C  
ATOM    726  CG  GLN L  95      24.719  28.789  34.727  1.00 36.90           C  
ATOM    727  CD  GLN L  95      23.506  29.477  34.123  1.00 39.75           C  
ATOM    728  OE1 GLN L  95      22.635  29.963  34.841  1.00 40.48           O  
ATOM    729  NE2 GLN L  95      23.442  29.529  32.767  1.00 37.09           N  
ATOM    730  C   GLN L  95      22.448  27.308  35.931  1.00 35.03           C  
ATOM    731  O   GLN L  95      22.415  27.037  34.733  1.00 35.60           O  
ATOM    732  N   GLY L  96      21.340  27.368  36.701  1.00 31.42           N  
ATOM    733  CA  GLY L  96      19.959  27.388  36.297  1.00 33.00           C  
ATOM    734  C   GLY L  96      19.468  28.745  35.886  1.00 34.93           C  
ATOM    735  O   GLY L  96      18.499  28.854  35.143  1.00 36.71           O  
ATOM    736  N   SER L  97      20.071  29.818  36.430  1.00 35.42           N  
ATOM    737  CA  SER L  97      19.542  31.152  36.315  1.00 37.91           C  
ATOM    738  CB  SER L  97      20.431  32.196  37.015  1.00 37.18           C  
ATOM    739  OG  SER L  97      20.487  31.934  38.410  1.00 40.13           O  
ATOM    740  C   SER L  97      19.353  31.604  34.901  1.00 38.76           C  
ATOM    741  O   SER L  97      18.312  32.176  34.581  1.00 39.69           O  
ATOM    742  N   HIS L  98      20.322  31.371  33.999  1.00 38.27           N  
ATOM    743  CA  HIS L  98      20.127  31.952  32.703  1.00 39.27           C  
ATOM    744  ND1 HIS L  98      20.335  35.127  33.322  1.00 50.87           N  
ATOM    745  CG  HIS L  98      21.250  34.100  33.320  1.00 48.21           C  
ATOM    746  CB  HIS L  98      21.224  32.964  32.342  1.00 42.50           C  
ATOM    747  NE2 HIS L  98      21.732  35.519  35.006  1.00 51.82           N  
ATOM    748  CD2 HIS L  98      22.098  34.354  34.355  1.00 50.28           C  
ATOM    749  CE1 HIS L  98      20.669  35.947  34.351  1.00 53.36           C  
ATOM    750  C   HIS L  98      20.106  30.891  31.654  1.00 40.01           C  
ATOM    751  O   HIS L  98      20.701  29.826  31.803  1.00 41.57           O  
ATOM    752  N   VAL L  99      19.374  31.174  30.558  1.00 39.16           N  
ATOM    753  CA  VAL L  99      19.265  30.264  29.460  1.00 37.43           C  
ATOM    754  CB  VAL L  99      18.018  30.486  28.649  1.00 37.77           C  
ATOM    755  CG1 VAL L  99      18.030  29.531  27.445  1.00 37.23           C  
ATOM    756  CG2 VAL L  99      16.794  30.326  29.566  1.00 38.08           C  
ATOM    757  C   VAL L  99      20.428  30.529  28.558  1.00 37.34           C  
ATOM    758  O   VAL L  99      20.788  31.684  28.331  1.00 39.50           O  
ATOM    759  N   PRO L 100      21.049  29.500  28.045  1.00 34.70           N  
ATOM    760  CA  PRO L 100      20.699  28.145  28.380  1.00 30.72           C  
ATOM    761  CD  PRO L 100      21.658  29.594  26.730  1.00 33.75           C  
ATOM    762  CB  PRO L 100      21.121  27.287  27.188  1.00 30.13           C  
ATOM    763  CG  PRO L 100      22.121  28.165  26.416  1.00 31.31           C  
ATOM    764  C   PRO L 100      21.399  27.760  29.646  1.00 29.91           C  
ATOM    765  O   PRO L 100      22.388  28.401  30.000  1.00 30.04           O  
ATOM    766  N   PRO L 101      20.924  26.753  30.325  1.00 28.40           N  
ATOM    767  CA  PRO L 101      21.588  26.335  31.529  1.00 26.73           C  
ATOM    768  CD  PRO L 101      19.491  26.517  30.382  1.00 27.59           C  
ATOM    769  CB  PRO L 101      20.596  25.434  32.255  1.00 26.25           C  
ATOM    770  CG  PRO L 101      19.226  25.953  31.787  1.00 27.07           C  
ATOM    771  C   PRO L 101      22.878  25.671  31.152  1.00 26.65           C  
ATOM    772  O   PRO L 101      22.920  25.003  30.122  1.00 24.89           O  
ATOM    773  N   THR L 102      23.938  25.834  31.967  1.00 36.49           N  
ATOM    774  CA  THR L 102      25.219  25.290  31.643  1.00 36.14           C  
ATOM    775  CB  THR L 102      26.176  26.319  31.114  1.00 37.35           C  
ATOM    776  OG1 THR L 102      26.369  27.348  32.073  1.00 37.75           O  
ATOM    777  CG2 THR L 102      25.595  26.908  29.818  1.00 36.10           C  
ATOM    778  C   THR L 102      25.836  24.669  32.854  1.00 37.66           C  
ATOM    779  O   THR L 102      25.567  25.056  33.991  1.00 37.65           O  
ATOM    780  N   PHE L 103      26.695  23.661  32.608  1.00 36.34           N  
ATOM    781  CA  PHE L 103      27.400  22.969  33.646  1.00 34.10           C  
ATOM    782  CB  PHE L 103      27.425  21.435  33.505  1.00 31.30           C  
ATOM    783  CG  PHE L 103      26.085  20.833  33.757  1.00 33.59           C  
ATOM    784  CD1 PHE L 103      25.145  20.761  32.756  1.00 31.48           C  
ATOM    785  CD2 PHE L 103      25.775  20.318  34.994  1.00 30.10           C  
ATOM    786  CE1 PHE L 103      23.915  20.192  32.992  1.00 33.01           C  
ATOM    787  CE2 PHE L 103      24.547  19.748  35.235  1.00 33.65           C  
ATOM    788  CZ  PHE L 103      23.612  19.685  34.232  1.00 31.98           C  
ATOM    789  C   PHE L 103      28.830  23.362  33.529  1.00 35.71           C  
ATOM    790  O   PHE L 103      29.283  23.807  32.476  1.00 34.83           O  
ATOM    791  N   GLY L 104      29.582  23.233  34.635  1.00 35.94           N  
ATOM    792  CA  GLY L 104      30.978  23.515  34.540  1.00 37.12           C  
ATOM    793  C   GLY L 104      31.595  22.285  33.982  1.00 38.07           C  
ATOM    794  O   GLY L 104      30.936  21.253  33.849  1.00 38.12           O  
ATOM    795  N   GLY L 105      32.885  22.365  33.609  1.00 38.97           N  
ATOM    796  CA  GLY L 105      33.541  21.153  33.253  1.00 38.71           C  
ATOM    797  C   GLY L 105      33.645  20.538  34.604  1.00 37.88           C  
ATOM    798  O   GLY L 105      33.531  21.237  35.603  1.00 38.86           O  
ATOM    799  N   GLY L 106      33.853  19.230  34.711  1.00 38.77           N  
ATOM    800  CA  GLY L 106      33.832  18.667  36.025  1.00 38.15           C  
ATOM    801  C   GLY L 106      35.167  18.773  36.682  1.00 39.16           C  
ATOM    802  O   GLY L 106      36.154  19.204  36.088  1.00 41.62           O  
ATOM    803  N   THR L 107      35.189  18.389  37.973  1.00 39.74           N  
ATOM    804  CA  THR L 107      36.376  18.302  38.770  1.00 38.77           C  
ATOM    805  CB  THR L 107      36.328  19.143  40.014  1.00 38.80           C  
ATOM    806  OG1 THR L 107      35.151  18.852  40.748  1.00 37.20           O  
ATOM    807  CG2 THR L 107      36.353  20.624  39.654  1.00 38.51           C  
ATOM    808  C   THR L 107      36.421  16.889  39.241  1.00 39.35           C  
ATOM    809  O   THR L 107      35.516  16.435  39.937  1.00 38.97           O  
ATOM    810  N   LYS L 108      37.473  16.133  38.888  1.00 39.49           N  
ATOM    811  CA  LYS L 108      37.436  14.791  39.367  1.00 41.34           C  
ATOM    812  CB  LYS L 108      37.891  13.735  38.340  1.00 43.60           C  
ATOM    813  CG  LYS L 108      39.358  13.789  37.927  1.00 47.93           C  
ATOM    814  CD  LYS L 108      39.719  12.683  36.932  1.00 52.24           C  
ATOM    815  CE  LYS L 108      39.298  11.278  37.378  1.00 54.21           C  
ATOM    816  NZ  LYS L 108      39.492  10.312  36.272  1.00 59.14           N1+
ATOM    817  C   LYS L 108      38.253  14.724  40.610  1.00 42.76           C  
ATOM    818  O   LYS L 108      39.389  15.193  40.667  1.00 44.03           O  
ATOM    819  N   LEU L 109      37.645  14.148  41.662  1.00 43.09           N  
ATOM    820  CA  LEU L 109      38.266  14.027  42.946  1.00 43.37           C  
ATOM    821  CB  LEU L 109      37.222  13.992  44.078  1.00 42.65           C  
ATOM    822  CG  LEU L 109      37.789  14.100  45.504  1.00 43.16           C  
ATOM    823  CD1 LEU L 109      38.207  15.538  45.838  1.00 41.53           C  
ATOM    824  CD2 LEU L 109      36.828  13.505  46.539  0.80 42.49           C  
ATOM    825  C   LEU L 109      38.947  12.692  42.934  1.00 43.90           C  
ATOM    826  O   LEU L 109      38.303  11.667  42.719  1.00 44.23           O  
ATOM    827  N   GLU L 110      40.277  12.680  43.156  1.00 45.66           N  
ATOM    828  CA  GLU L 110      41.048  11.466  43.141  1.00 47.12           C  
ATOM    829  CB  GLU L 110      42.141  11.424  42.064  1.00 48.35           C  
ATOM    830  CG  GLU L 110      41.648  11.281  40.631  1.00 52.88           C  
ATOM    831  CD  GLU L 110      42.873  11.396  39.733  1.00 54.66           C  
ATOM    832  OE1 GLU L 110      43.522  10.348  39.483  1.00 54.81           O  
ATOM    833  OE2 GLU L 110      43.182  12.537  39.297  1.00 55.17           O1-
ATOM    834  C   GLU L 110      41.819  11.412  44.416  1.00 47.42           C  
ATOM    835  O   GLU L 110      41.876  12.388  45.161  1.00 46.26           O  
ATOM    836  N   ILE L 111      42.448  10.253  44.698  1.00 46.60           N  
ATOM    837  CA  ILE L 111      43.219  10.154  45.901  1.00 47.49           C  
ATOM    838  CB  ILE L 111      42.928   8.933  46.735  1.00 47.05           C  
ATOM    839  CG1 ILE L 111      43.150   7.639  45.946  1.00 50.16           C  
ATOM    840  CG2 ILE L 111      41.516   9.077  47.320  1.00 50.21           C  
ATOM    841  CD1 ILE L 111      42.964   6.389  46.808  1.00 51.35           C  
ATOM    842  C   ILE L 111      44.671  10.232  45.575  1.00 48.13           C  
ATOM    843  O   ILE L 111      45.156   9.625  44.619  1.00 48.03           O  
ATOM    844  N   LYS L 112      45.405  11.048  46.356  1.00 48.62           N  
ATOM    845  CA  LYS L 112      46.798  11.183  46.074  1.00 48.48           C  
ATOM    846  CB  LYS L 112      47.372  12.593  46.318  1.00 49.94           C  
ATOM    847  CG  LYS L 112      47.320  13.111  47.754  1.00 53.31           C  
ATOM    848  CD  LYS L 112      48.215  14.338  47.952  1.00 57.36           C  
ATOM    849  CE  LYS L 112      48.060  15.021  49.311  1.00 60.35           C  
ATOM    850  NZ  LYS L 112      46.833  15.846  49.325  1.00 63.11           N1+
ATOM    851  C   LYS L 112      47.589  10.176  46.899  1.00 46.77           C  
ATOM    852  O   LYS L 112      47.611  10.291  48.153  1.00 47.32           O  
ATOM    853  OXT LYS L 112      48.193   9.267  46.269  1.00  0.00           O1-
TER     854      LYS L 112 
ATOM    855  N   GLN H 113       9.159   5.652  45.792  1.00 52.41           N1+
ATOM    856  CA  GLN H 113       9.421   7.103  45.675  1.00 51.56           C  
ATOM    857  CB  GLN H 113      10.854   7.446  46.112  1.00 55.71           C  
ATOM    858  CG  GLN H 113      11.146   7.270  47.599  1.00 59.31           C  
ATOM    859  CD  GLN H 113      12.604   7.665  47.802  1.00 66.46           C  
ATOM    860  OE1 GLN H 113      13.093   7.732  48.929  1.00 71.79           O  
ATOM    861  NE2 GLN H 113      13.318   7.943  46.678  1.00 58.38           N  
ATOM    862  C   GLN H 113       9.292   7.562  44.266  1.00 48.74           C  
ATOM    863  O   GLN H 113       8.618   6.946  43.441  1.00 47.78           O  
ATOM    864  N   VAL H 114       9.952   8.694  43.968  1.00 44.56           N  
ATOM    865  CA  VAL H 114       9.917   9.237  42.649  1.00 42.89           C  
ATOM    866  CB  VAL H 114      10.349  10.677  42.605  1.00 41.63           C  
ATOM    867  CG1 VAL H 114      10.396  11.147  41.143  1.00 41.04           C  
ATOM    868  CG2 VAL H 114       9.398  11.499  43.493  1.00 42.91           C  
ATOM    869  C   VAL H 114      10.870   8.453  41.808  1.00 43.65           C  
ATOM    870  O   VAL H 114      12.006   8.203  42.208  1.00 44.15           O  
ATOM    871  N   GLN H 115      10.418   8.031  40.610  1.00 43.18           N  
ATOM    872  CA  GLN H 115      11.287   7.285  39.750  1.00 43.70           C  
ATOM    873  CB  GLN H 115      10.989   5.778  39.658  1.00 46.19           C  
ATOM    874  CG  GLN H 115      11.374   4.963  40.887  1.00 53.96           C  
ATOM    875  CD  GLN H 115      11.091   3.507  40.552  1.00 58.09           C  
ATOM    876  OE1 GLN H 115      10.047   3.180  39.991  1.00 61.56           O  
ATOM    877  NE2 GLN H 115      12.055   2.609  40.888  1.00 62.19           N  
ATOM    878  C   GLN H 115      11.146   7.780  38.354  1.00 41.87           C  
ATOM    879  O   GLN H 115      10.056   8.121  37.891  1.00 41.71           O  
ATOM    880  N   LEU H 116      12.287   7.845  37.650  1.00 39.69           N  
ATOM    881  CA  LEU H 116      12.292   8.186  36.261  1.00 34.91           C  
ATOM    882  CB  LEU H 116      13.174   9.406  35.940  1.00 31.43           C  
ATOM    883  CG  LEU H 116      12.682  10.708  36.600  1.00 32.16           C  
ATOM    884  CD1 LEU H 116      13.589  11.895  36.245  1.00 30.36           C  
ATOM    885  CD2 LEU H 116      11.207  10.984  36.267  1.00 31.63           C  
ATOM    886  C   LEU H 116      12.903   7.002  35.581  1.00 34.85           C  
ATOM    887  O   LEU H 116      14.082   6.711  35.781  1.00 36.37           O  
ATOM    888  N   ARG H 117      12.120   6.274  34.760  1.00 35.43           N  
ATOM    889  CA  ARG H 117      12.686   5.115  34.128  1.00 36.77           C  
ATOM    890  CB  ARG H 117      11.836   3.839  34.248  1.00 38.54           C  
ATOM    891  CG  ARG H 117      12.495   2.632  33.575  1.00 46.99           C  
ATOM    892  CD  ARG H 117      11.752   1.313  33.791  1.00 50.48           C  
ATOM    893  NE  ARG H 117      12.515   0.250  33.077  1.00  0.00           N  
ATOM    894  CZ  ARG H 117      12.214  -0.061  31.783  1.00  0.00           C  
ATOM    895  NH1 ARG H 117      11.204   0.597  31.143  1.00  0.00           N1+
ATOM    896  NH2 ARG H 117      12.922  -1.026  31.126  1.00  0.00           N  
ATOM    897  C   ARG H 117      12.857   5.412  32.675  1.00 36.02           C  
ATOM    898  O   ARG H 117      11.915   5.805  31.987  1.00 36.96           O  
ATOM    899  N   GLN H 118      14.091   5.221  32.173  1.00 32.38           N  
ATOM    900  CA  GLN H 118      14.392   5.523  30.806  1.00 32.12           C  
ATOM    901  CB  GLN H 118      15.717   6.290  30.646  1.00 28.72           C  
ATOM    902  CG  GLN H 118      15.680   7.661  31.329  1.00 27.93           C  
ATOM    903  CD  GLN H 118      17.021   8.363  31.137  1.00 29.27           C  
ATOM    904  OE1 GLN H 118      17.522   8.487  30.021  1.00 33.85           O  
ATOM    905  NE2 GLN H 118      17.622   8.845  32.256  1.00  6.93           N  
ATOM    906  C   GLN H 118      14.481   4.246  30.029  1.00 32.78           C  
ATOM    907  O   GLN H 118      14.663   3.166  30.589  1.00 34.59           O  
ATOM    908  N   SER H 119      14.343   4.349  28.693  1.00 34.57           N  
ATOM    909  CA  SER H 119      14.355   3.191  27.845  1.00 37.15           C  
ATOM    910  CB  SER H 119      13.837   3.469  26.422  1.00 38.45           C  
ATOM    911  OG  SER H 119      14.636   4.456  25.789  1.00 44.74           O  
ATOM    912  C   SER H 119      15.748   2.644  27.770  1.00 38.47           C  
ATOM    913  O   SER H 119      16.706   3.276  28.212  1.00 40.04           O  
ATOM    914  N   GLY H 120      15.885   1.426  27.203  1.00 41.11           N  
ATOM    915  CA  GLY H 120      17.140   0.724  27.159  1.00 40.78           C  
ATOM    916  C   GLY H 120      18.024   1.278  26.085  1.00 40.98           C  
ATOM    917  O   GLY H 120      17.649   2.137  25.288  1.00 41.57           O  
ATOM    918  N   PRO H 121      19.216   0.736  26.078  1.00 41.56           N  
ATOM    919  CA  PRO H 121      20.275   1.129  25.185  1.00 40.28           C  
ATOM    920  CD  PRO H 121      19.452  -0.569  26.674  1.00 45.31           C  
ATOM    921  CB  PRO H 121      21.431   0.178  25.493  1.00 41.41           C  
ATOM    922  CG  PRO H 121      20.722  -1.096  25.988  1.00 46.38           C  
ATOM    923  C   PRO H 121      19.842   1.016  23.760  1.00 39.71           C  
ATOM    924  O   PRO H 121      19.082   0.105  23.437  1.00 38.89           O  
ATOM    925  N   GLU H 122      20.311   1.934  22.888  1.00 38.02           N  
ATOM    926  CA  GLU H 122      19.902   1.878  21.517  1.00 37.68           C  
ATOM    927  CB  GLU H 122      19.050   3.083  21.082  1.00 36.68           C  
ATOM    928  CG  GLU H 122      17.663   3.120  21.723  1.00 41.34           C  
ATOM    929  CD  GLU H 122      16.805   2.049  21.063  1.00 47.00           C  
ATOM    930  OE1 GLU H 122      17.293   0.896  20.919  1.00 49.38           O  
ATOM    931  OE2 GLU H 122      15.647   2.376  20.687  1.00 45.42           O1-
ATOM    932  C   GLU H 122      21.106   1.861  20.631  1.00 37.49           C  
ATOM    933  O   GLU H 122      22.050   2.629  20.814  1.00 38.41           O  
ATOM    934  N   LEU H 123      21.098   0.946  19.644  1.00 36.29           N  
ATOM    935  CA  LEU H 123      22.146   0.888  18.671  1.00 38.44           C  
ATOM    936  CB  LEU H 123      22.738  -0.528  18.531  1.00 37.26           C  
ATOM    937  CG  LEU H 123      23.937  -0.659  17.571  1.00 39.46           C  
ATOM    938  CD1 LEU H 123      23.543  -0.408  16.109  1.00 40.02           C  
ATOM    939  CD2 LEU H 123      25.120   0.206  18.031  1.00 38.58           C  
ATOM    940  C   LEU H 123      21.477   1.261  17.384  1.00 37.28           C  
ATOM    941  O   LEU H 123      20.610   0.536  16.900  1.00 39.20           O  
ATOM    942  N   VAL H 124      21.853   2.417  16.797  1.00 37.76           N  
ATOM    943  CA  VAL H 124      21.189   2.844  15.597  1.00 39.97           C  
ATOM    944  CB  VAL H 124      20.300   4.033  15.816  1.00 40.70           C  
ATOM    945  CG1 VAL H 124      19.147   3.616  16.746  1.00 41.23           C  
ATOM    946  CG2 VAL H 124      21.155   5.176  16.388  1.00 39.50           C  
ATOM    947  C   VAL H 124      22.209   3.211  14.559  1.00 41.13           C  
ATOM    948  O   VAL H 124      23.349   3.550  14.869  1.00 43.35           O  
ATOM    949  N   LYS H 125      21.810   3.116  13.274  1.00 40.39           N  
ATOM    950  CA  LYS H 125      22.681   3.436  12.178  1.00 42.19           C  
ATOM    951  CB  LYS H 125      22.258   2.794  10.846  1.00 45.37           C  
ATOM    952  CG  LYS H 125      20.849   3.198  10.410  1.00 50.70           C  
ATOM    953  CD  LYS H 125      20.556   2.927   8.933  1.00 57.21           C  
ATOM    954  CE  LYS H 125      20.556   1.445   8.555  1.00 64.55           C  
ATOM    955  NZ  LYS H 125      20.255   1.295   7.112  1.00 69.13           N1+
ATOM    956  C   LYS H 125      22.663   4.918  11.975  1.00 41.46           C  
ATOM    957  O   LYS H 125      21.680   5.595  12.272  1.00 41.37           O  
ATOM    958  N   PRO H 126      23.750   5.440  11.476  1.00 41.90           N  
ATOM    959  CA  PRO H 126      23.896   6.846  11.225  1.00 40.83           C  
ATOM    960  CD  PRO H 126      24.813   4.647  10.885  1.00 41.96           C  
ATOM    961  CB  PRO H 126      25.312   7.012  10.676  1.00 40.57           C  
ATOM    962  CG  PRO H 126      25.609   5.646  10.028  1.00 40.19           C  
ATOM    963  C   PRO H 126      22.858   7.328  10.258  1.00 41.46           C  
ATOM    964  O   PRO H 126      22.540   6.612   9.311  1.00 42.56           O  
ATOM    965  N   GLY H 127      22.311   8.540  10.487  1.00 42.18           N  
ATOM    966  CA  GLY H 127      21.358   9.120   9.582  1.00 41.30           C  
ATOM    967  C   GLY H 127      19.971   8.754  10.009  1.00 40.43           C  
ATOM    968  O   GLY H 127      18.995   9.285   9.482  1.00 42.24           O  
ATOM    969  N   ALA H 128      19.847   7.832  10.979  1.00 39.34           N  
ATOM    970  CA  ALA H 128      18.564   7.388  11.442  1.00 39.13           C  
ATOM    971  CB  ALA H 128      18.570   5.944  11.968  1.00 40.57           C  
ATOM    972  C   ALA H 128      18.105   8.275  12.556  1.00 40.26           C  
ATOM    973  O   ALA H 128      18.771   9.243  12.919  1.00 40.47           O  
ATOM    974  N   SER H 129      16.899   7.983  13.089  1.00 40.26           N  
ATOM    975  CA  SER H 129      16.364   8.717  14.202  1.00 41.01           C  
ATOM    976  CB  SER H 129      15.023   9.415  13.917  1.00 41.81           C  
ATOM    977  OG  SER H 129      15.201  10.480  12.996  1.00 43.58           O  
ATOM    978  C   SER H 129      16.088   7.734  15.295  1.00 40.04           C  
ATOM    979  O   SER H 129      15.887   6.547  15.044  1.00 39.59           O  
ATOM    980  N   VAL H 130      16.103   8.212  16.556  1.00 37.25           N  
ATOM    981  CA  VAL H 130      15.823   7.347  17.664  1.00 35.72           C  
ATOM    982  CB  VAL H 130      17.072   6.910  18.380  1.00 35.12           C  
ATOM    983  CG1 VAL H 130      17.735   8.134  19.030  1.00 32.44           C  
ATOM    984  CG2 VAL H 130      16.722   5.782  19.360  1.00 35.90           C  
ATOM    985  C   VAL H 130      14.940   8.105  18.612  1.00 34.21           C  
ATOM    986  O   VAL H 130      15.060   9.322  18.750  1.00 34.18           O  
ATOM    987  N   ARG H 131      14.005   7.399  19.280  1.00 33.41           N  
ATOM    988  CA  ARG H 131      13.100   8.036  20.196  1.00 35.58           C  
ATOM    989  CB  ARG H 131      11.629   7.806  19.812  1.00 35.11           C  
ATOM    990  CG  ARG H 131      10.619   8.537  20.696  1.00 37.31           C  
ATOM    991  CD  ARG H 131       9.175   8.106  20.435  1.00 39.75           C  
ATOM    992  NE  ARG H 131       8.820   8.513  19.047  1.00  0.00           N  
ATOM    993  CZ  ARG H 131       8.198   9.707  18.829  1.00  0.00           C  
ATOM    994  NH1 ARG H 131       7.909  10.529  19.880  1.00  0.00           N1+
ATOM    995  NH2 ARG H 131       7.858  10.078  17.560  1.00  0.00           N  
ATOM    996  C   ARG H 131      13.320   7.410  21.539  1.00 36.63           C  
ATOM    997  O   ARG H 131      13.161   6.201  21.704  1.00 35.70           O  
ATOM    998  N   ILE H 132      13.669   8.228  22.550  1.00 35.83           N  
ATOM    999  CA  ILE H 132      13.972   7.722  23.861  1.00 36.13           C  
ATOM   1000  CB  ILE H 132      15.223   8.318  24.439  1.00 36.51           C  
ATOM   1001  CG1 ILE H 132      16.445   8.008  23.561  1.00 43.11           C  
ATOM   1002  CG2 ILE H 132      15.363   7.815  25.883  1.00 43.00           C  
ATOM   1003  CD1 ILE H 132      17.680   8.831  23.930  1.00 45.25           C  
ATOM   1004  C   ILE H 132      12.860   8.137  24.774  1.00 33.60           C  
ATOM   1005  O   ILE H 132      12.339   9.245  24.659  1.00 32.65           O  
ATOM   1006  N   SER H 133      12.464   7.246  25.709  1.00 32.60           N  
ATOM   1007  CA  SER H 133      11.360   7.541  26.581  1.00 34.13           C  
ATOM   1008  CB  SER H 133      10.256   6.471  26.542  1.00 33.19           C  
ATOM   1009  OG  SER H 133      10.762   5.240  27.037  1.00 34.28           O  
ATOM   1010  C   SER H 133      11.829   7.624  28.003  1.00 33.27           C  
ATOM   1011  O   SER H 133      12.852   7.053  28.377  1.00 34.44           O  
ATOM   1012  N   CYS H 134      11.080   8.390  28.827  1.00 31.78           N  
ATOM   1013  CA  CYS H 134      11.368   8.551  30.227  1.00 33.36           C  
ATOM   1014  CB  CYS H 134      12.075   9.896  30.525  1.00 30.18           C  
ATOM   1015  SG  CYS H 134      12.455  10.170  32.284  1.00 34.33           S  
ATOM   1016  C   CYS H 134      10.053   8.527  30.955  1.00 33.75           C  
ATOM   1017  O   CYS H 134       9.302   9.500  30.933  1.00 35.02           O  
ATOM   1018  N   LYS H 135       9.755   7.406  31.643  1.00 34.50           N  
ATOM   1019  CA  LYS H 135       8.504   7.231  32.329  1.00 34.77           C  
ATOM   1020  CB  LYS H 135       8.093   5.753  32.410  1.00 37.09           C  
ATOM   1021  CG  LYS H 135       6.717   5.517  33.028  1.00 44.79           C  
ATOM   1022  CD  LYS H 135       6.265   4.059  32.932  1.00 48.30           C  
ATOM   1023  CE  LYS H 135       4.886   3.798  33.538  1.00 49.27           C  
ATOM   1024  NZ  LYS H 135       3.843   3.925  32.495  1.00 47.63           N1+
ATOM   1025  C   LYS H 135       8.662   7.717  33.736  1.00 34.85           C  
ATOM   1026  O   LYS H 135       9.590   7.326  34.441  1.00 34.07           O  
ATOM   1027  N   ALA H 136       7.729   8.572  34.198  1.00 34.93           N  
ATOM   1028  CA  ALA H 136       7.838   9.115  35.522  1.00 35.39           C  
ATOM   1029  CB  ALA H 136       7.599  10.634  35.579  1.00 35.04           C  
ATOM   1030  C   ALA H 136       6.812   8.469  36.397  1.00 37.15           C  
ATOM   1031  O   ALA H 136       5.733   8.096  35.938  1.00 37.45           O  
ATOM   1032  N   SER H 137       7.157   8.290  37.690  1.00 36.98           N  
ATOM   1033  CA  SER H 137       6.247   7.709  38.633  1.00 37.03           C  
ATOM   1034  CB  SER H 137       6.440   6.194  38.836  1.00 37.06           C  
ATOM   1035  OG  SER H 137       6.205   5.481  37.631  1.00 41.85           O  
ATOM   1036  C   SER H 137       6.545   8.305  39.973  1.00 36.97           C  
ATOM   1037  O   SER H 137       7.628   8.844  40.202  1.00 37.01           O  
ATOM   1038  N   GLY H 138       5.544   8.263  40.876  1.00 45.94           N  
ATOM   1039  CA  GLY H 138       5.723   8.709  42.228  1.00 45.19           C  
ATOM   1040  C   GLY H 138       5.192  10.096  42.443  1.00 44.81           C  
ATOM   1041  O   GLY H 138       5.014  10.502  43.591  1.00 47.28           O  
ATOM   1042  N   TYR H 139       4.923  10.878  41.378  1.00 42.60           N  
ATOM   1043  CA  TYR H 139       4.450  12.210  41.640  1.00 42.13           C  
ATOM   1044  CB  TYR H 139       5.570  13.265  41.759  1.00 41.84           C  
ATOM   1045  CG  TYR H 139       6.331  13.353  40.476  1.00 42.27           C  
ATOM   1046  CD1 TYR H 139       5.838  14.056  39.405  1.00 39.50           C  
ATOM   1047  CD2 TYR H 139       7.556  12.750  40.342  1.00 42.39           C  
ATOM   1048  CE1 TYR H 139       6.538  14.145  38.225  1.00 38.42           C  
ATOM   1049  CE2 TYR H 139       8.263  12.835  39.164  1.00 40.63           C  
ATOM   1050  CZ  TYR H 139       7.756  13.533  38.100  1.00 38.10           C  
ATOM   1051  OH  TYR H 139       8.476  13.624  36.890  1.00 41.89           O  
ATOM   1052  C   TYR H 139       3.523  12.648  40.549  1.00 43.02           C  
ATOM   1053  O   TYR H 139       3.121  11.857  39.697  1.00 43.07           O  
ATOM   1054  N   THR H 140       3.146  13.947  40.575  1.00 43.75           N  
ATOM   1055  CA  THR H 140       2.266  14.485  39.578  1.00 41.75           C  
ATOM   1056  CB  THR H 140       1.453  15.650  40.063  1.00 42.80           C  
ATOM   1057  OG1 THR H 140       0.675  15.270  41.189  1.00 40.27           O  
ATOM   1058  CG2 THR H 140       0.534  16.127  38.925  1.00 41.70           C  
ATOM   1059  C   THR H 140       3.134  14.974  38.457  1.00 39.86           C  
ATOM   1060  O   THR H 140       3.888  15.934  38.593  1.00 39.86           O  
ATOM   1061  N   PHE H 141       2.998  14.310  37.296  1.00 39.66           N  
ATOM   1062  CA  PHE H 141       3.789  14.485  36.109  1.00 38.60           C  
ATOM   1063  CB  PHE H 141       3.358  13.475  35.029  1.00 38.47           C  
ATOM   1064  CG  PHE H 141       4.220  13.595  33.822  1.00 39.34           C  
ATOM   1065  CD1 PHE H 141       5.509  13.114  33.832  1.00 39.40           C  
ATOM   1066  CD2 PHE H 141       3.724  14.157  32.669  1.00 41.47           C  
ATOM   1067  CE1 PHE H 141       6.300  13.213  32.714  1.00 39.42           C  
ATOM   1068  CE2 PHE H 141       4.511  14.259  31.546  1.00 39.95           C  
ATOM   1069  CZ  PHE H 141       5.801  13.787  31.569  1.00 40.45           C  
ATOM   1070  C   PHE H 141       3.638  15.879  35.576  1.00 40.35           C  
ATOM   1071  O   PHE H 141       4.611  16.511  35.163  1.00 41.56           O  
ATOM   1072  N   THR H 142       2.397  16.390  35.596  1.00 41.61           N  
ATOM   1073  CA  THR H 142       2.021  17.658  35.049  1.00 41.67           C  
ATOM   1074  CB  THR H 142       0.543  17.877  35.129  1.00 44.18           C  
ATOM   1075  OG1 THR H 142      -0.147  16.808  34.500  1.00 46.07           O  
ATOM   1076  CG2 THR H 142       0.219  19.190  34.404  1.00 45.08           C  
ATOM   1077  C   THR H 142       2.684  18.752  35.823  1.00 41.39           C  
ATOM   1078  O   THR H 142       2.940  19.835  35.305  1.00 42.70           O  
ATOM   1079  N   SER H 143       2.949  18.506  37.112  1.00 40.05           N  
ATOM   1080  CA  SER H 143       3.457  19.527  37.971  1.00 39.22           C  
ATOM   1081  CB  SER H 143       3.484  19.094  39.447  1.00 40.11           C  
ATOM   1082  OG  SER H 143       2.163  18.855  39.906  1.00 57.67           O  
ATOM   1083  C   SER H 143       4.850  19.988  37.613  1.00 38.60           C  
ATOM   1084  O   SER H 143       5.131  21.157  37.862  1.00 41.08           O  
ATOM   1085  N   TYR H 144       5.733  19.148  36.998  1.00 36.36           N  
ATOM   1086  CA  TYR H 144       7.135  19.524  36.885  1.00 32.53           C  
ATOM   1087  CB  TYR H 144       8.082  18.617  37.701  1.00 33.13           C  
ATOM   1088  CG  TYR H 144       7.842  18.779  39.165  1.00 34.52           C  
ATOM   1089  CD1 TYR H 144       6.878  18.040  39.812  1.00 36.32           C  
ATOM   1090  CD2 TYR H 144       8.597  19.666  39.896  1.00 33.69           C  
ATOM   1091  CE1 TYR H 144       6.667  18.191  41.162  1.00 35.34           C  
ATOM   1092  CE2 TYR H 144       8.392  19.821  41.245  1.00 34.18           C  
ATOM   1093  CZ  TYR H 144       7.425  19.084  41.882  1.00 32.77           C  
ATOM   1094  OH  TYR H 144       7.212  19.242  43.268  1.00 37.89           O  
ATOM   1095  C   TYR H 144       7.717  19.500  35.485  1.00 32.50           C  
ATOM   1096  O   TYR H 144       7.084  18.991  34.556  1.00 35.06           O  
ATOM   1097  N   TYR H 145       8.969  20.064  35.328  1.00 29.76           N  
ATOM   1098  CA  TYR H 145       9.621  20.141  34.052  1.00 30.94           C  
ATOM   1099  CB  TYR H 145      10.648  21.284  33.942  1.00 31.90           C  
ATOM   1100  CG  TYR H 145       9.988  22.618  33.912  1.00 36.62           C  
ATOM   1101  CD1 TYR H 145       9.495  23.206  35.056  1.00 27.09           C  
ATOM   1102  CD2 TYR H 145       9.896  23.296  32.720  1.00 29.65           C  
ATOM   1103  CE1 TYR H 145       8.903  24.448  35.000  1.00 30.40           C  
ATOM   1104  CE2 TYR H 145       9.307  24.534  32.656  1.00 31.39           C  
ATOM   1105  CZ  TYR H 145       8.807  25.111  33.798  1.00 32.79           C  
ATOM   1106  OH  TYR H 145       8.201  26.384  33.731  1.00 35.72           O  
ATOM   1107  C   TYR H 145      10.451  18.909  33.906  1.00 30.17           C  
ATOM   1108  O   TYR H 145      10.978  18.390  34.890  1.00 29.98           O  
ATOM   1109  N   ILE H 146      10.551  18.384  32.668  1.00 29.60           N  
ATOM   1110  CA  ILE H 146      11.433  17.283  32.435  1.00 29.50           C  
ATOM   1111  CB  ILE H 146      10.811  16.166  31.643  1.00 30.65           C  
ATOM   1112  CG1 ILE H 146       9.686  15.498  32.450  1.00 31.78           C  
ATOM   1113  CG2 ILE H 146      11.929  15.194  31.228  1.00 34.23           C  
ATOM   1114  CD1 ILE H 146      10.183  14.821  33.727  1.00 30.56           C  
ATOM   1115  C   ILE H 146      12.549  17.846  31.617  1.00 31.36           C  
ATOM   1116  O   ILE H 146      12.316  18.467  30.582  1.00 31.59           O  
ATOM   1117  N   HIS H 147      13.797  17.662  32.085  1.00 30.64           N  
ATOM   1118  CA  HIS H 147      14.939  18.197  31.399  1.00 28.10           C  
ATOM   1119  ND1 HIS H 147      14.591  20.509  33.858  1.00 13.52           N  
ATOM   1120  CG  HIS H 147      15.384  20.320  32.749  1.00 29.61           C  
ATOM   1121  CB  HIS H 147      15.904  18.989  32.297  1.00 28.49           C  
ATOM   1122  NE2 HIS H 147      14.939  22.520  32.981  1.00 11.49           N  
ATOM   1123  CD2 HIS H 147      15.586  21.558  32.225  1.00 11.49           C  
ATOM   1124  CE1 HIS H 147      14.355  21.842  33.950  1.00 12.08           C  
ATOM   1125  C   HIS H 147      15.713  17.048  30.860  1.00 28.97           C  
ATOM   1126  O   HIS H 147      15.667  15.950  31.413  1.00 30.11           O  
ATOM   1127  N   TRP H 148      16.425  17.275  29.735  1.00 30.78           N  
ATOM   1128  CA  TRP H 148      17.234  16.245  29.166  1.00 29.09           C  
ATOM   1129  CB  TRP H 148      16.796  15.855  27.745  1.00 29.22           C  
ATOM   1130  CG  TRP H 148      15.431  15.211  27.724  1.00 28.57           C  
ATOM   1131  CD2 TRP H 148      15.192  13.794  27.739  1.00 28.05           C  
ATOM   1132  CD1 TRP H 148      14.205  15.808  27.704  1.00 27.30           C  
ATOM   1133  NE1 TRP H 148      13.217  14.853  27.714  1.00 27.61           N  
ATOM   1134  CE2 TRP H 148      13.811  13.609  27.734  1.00 26.85           C  
ATOM   1135  CE3 TRP H 148      16.054  12.735  27.759  1.00 28.09           C  
ATOM   1136  CZ2 TRP H 148      13.267  12.355  27.749  1.00 26.51           C  
ATOM   1137  CZ3 TRP H 148      15.501  11.473  27.773  1.00 27.28           C  
ATOM   1138  CH2 TRP H 148      14.135  11.286  27.768  1.00 27.79           C  
ATOM   1139  C   TRP H 148      18.640  16.757  29.122  1.00 30.90           C  
ATOM   1140  O   TRP H 148      18.881  17.933  28.855  1.00 30.59           O  
ATOM   1141  N   VAL H 149      19.608  15.867  29.421  1.00 31.31           N  
ATOM   1142  CA  VAL H 149      20.997  16.226  29.450  1.00 31.31           C  
ATOM   1143  CB  VAL H 149      21.555  16.280  30.847  1.00 30.12           C  
ATOM   1144  CG1 VAL H 149      23.065  16.560  30.780  1.00 26.82           C  
ATOM   1145  CG2 VAL H 149      20.765  17.329  31.650  1.00 21.62           C  
ATOM   1146  C   VAL H 149      21.754  15.178  28.693  1.00 33.07           C  
ATOM   1147  O   VAL H 149      21.406  13.999  28.708  1.00 33.74           O  
ATOM   1148  N   LYS H 150      22.829  15.597  28.000  1.00 34.37           N  
ATOM   1149  CA  LYS H 150      23.607  14.698  27.194  1.00 33.37           C  
ATOM   1150  CB  LYS H 150      23.773  15.240  25.765  1.00 33.38           C  
ATOM   1151  CG  LYS H 150      24.674  14.419  24.843  1.00 34.58           C  
ATOM   1152  CD  LYS H 150      24.724  15.002  23.428  1.00 36.47           C  
ATOM   1153  CE  LYS H 150      25.826  14.424  22.542  1.00 33.92           C  
ATOM   1154  NZ  LYS H 150      25.893  15.179  21.269  1.00 35.29           N1+
ATOM   1155  C   LYS H 150      24.986  14.612  27.767  1.00 33.87           C  
ATOM   1156  O   LYS H 150      25.538  15.617  28.207  1.00 34.84           O  
ATOM   1157  N   GLN H 151      25.573  13.394  27.819  1.00 35.28           N  
ATOM   1158  CA  GLN H 151      26.954  13.351  28.206  1.00 36.51           C  
ATOM   1159  CB  GLN H 151      27.273  12.941  29.658  1.00 34.18           C  
ATOM   1160  CG  GLN H 151      27.035  11.481  30.028  1.00 34.76           C  
ATOM   1161  CD  GLN H 151      27.650  11.294  31.412  1.00 37.77           C  
ATOM   1162  OE1 GLN H 151      27.257  10.408  32.169  1.00 37.72           O  
ATOM   1163  NE2 GLN H 151      28.648  12.153  31.756  1.00 39.73           N  
ATOM   1164  C   GLN H 151      27.661  12.407  27.292  1.00 36.76           C  
ATOM   1165  O   GLN H 151      27.318  11.229  27.192  1.00 34.36           O  
ATOM   1166  N   ARG H 152      28.680  12.927  26.583  1.00 40.29           N  
ATOM   1167  CA  ARG H 152      29.430  12.104  25.686  1.00 44.74           C  
ATOM   1168  CB  ARG H 152      30.195  12.884  24.603  0.80 45.13           C  
ATOM   1169  CG  ARG H 152      29.262  13.580  23.605  1.00 47.70           C  
ATOM   1170  CD  ARG H 152      29.966  14.086  22.345  1.00 51.37           C  
ATOM   1171  NE  ARG H 152      30.406  12.885  21.586  1.00 58.95           N  
ATOM   1172  CZ  ARG H 152      30.699  12.981  20.257  1.00 62.98           C  
ATOM   1173  NH1 ARG H 152      30.593  14.184  19.621  1.00 63.98           N1+
ATOM   1174  NH2 ARG H 152      31.094  11.870  19.567  1.00 63.45           N  
ATOM   1175  C   ARG H 152      30.387  11.336  26.524  1.00 47.42           C  
ATOM   1176  O   ARG H 152      30.706  11.725  27.645  1.00 47.62           O  
ATOM   1177  N   PRO H 153      30.852  10.236  26.022  1.00 50.46           N  
ATOM   1178  CA  PRO H 153      31.715   9.437  26.834  1.00 52.53           C  
ATOM   1179  CD  PRO H 153      30.107   9.443  25.058  1.00 51.90           C  
ATOM   1180  CB  PRO H 153      31.897   8.130  26.064  1.00 52.58           C  
ATOM   1181  CG  PRO H 153      30.578   7.994  25.277  1.00 50.32           C  
ATOM   1182  C   PRO H 153      32.977  10.160  27.167  1.00 55.30           C  
ATOM   1183  O   PRO H 153      33.560  10.798  26.293  1.00 56.28           O  
ATOM   1184  N   GLY H 154      33.398  10.087  28.443  1.00 57.56           N  
ATOM   1185  CA  GLY H 154      34.640  10.669  28.848  1.00 58.75           C  
ATOM   1186  C   GLY H 154      34.511  12.153  29.001  1.00 59.08           C  
ATOM   1187  O   GLY H 154      35.518  12.835  29.177  1.00 59.96           O  
ATOM   1188  N   GLN H 155      33.288  12.714  28.958  1.00 58.31           N  
ATOM   1189  CA  GLN H 155      33.250  14.143  29.063  1.00 58.24           C  
ATOM   1190  CB  GLN H 155      33.349  14.876  27.712  1.00 62.23           C  
ATOM   1191  CG  GLN H 155      32.256  14.560  26.698  1.00 64.20           C  
ATOM   1192  CD  GLN H 155      32.710  15.174  25.379  1.00 68.30           C  
ATOM   1193  OE1 GLN H 155      33.113  16.335  25.324  1.00 73.43           O  
ATOM   1194  NE2 GLN H 155      32.662  14.367  24.286  1.00 70.26           N  
ATOM   1195  C   GLN H 155      32.080  14.616  29.872  1.00 54.79           C  
ATOM   1196  O   GLN H 155      31.390  13.831  30.520  1.00 53.82           O  
ATOM   1197  N   GLY H 156      31.850  15.946  29.848  1.00 50.27           N  
ATOM   1198  CA  GLY H 156      30.917  16.624  30.708  1.00 46.28           C  
ATOM   1199  C   GLY H 156      29.485  16.501  30.289  1.00 44.16           C  
ATOM   1200  O   GLY H 156      29.134  15.784  29.353  1.00 43.45           O  
ATOM   1201  N   LEU H 157      28.623  17.237  31.031  1.00 41.44           N  
ATOM   1202  CA  LEU H 157      27.192  17.242  30.896  1.00 37.06           C  
ATOM   1203  CB  LEU H 157      26.489  17.323  32.264  1.00 33.95           C  
ATOM   1204  CG  LEU H 157      26.774  16.113  33.175  1.00 33.90           C  
ATOM   1205  CD1 LEU H 157      26.082  16.263  34.536  1.00 32.95           C  
ATOM   1206  CD2 LEU H 157      26.401  14.795  32.479  1.00 31.49           C  
ATOM   1207  C   LEU H 157      26.778  18.448  30.109  1.00 35.69           C  
ATOM   1208  O   LEU H 157      27.321  19.539  30.280  1.00 35.26           O  
ATOM   1209  N   GLU H 158      25.796  18.261  29.203  1.00 34.16           N  
ATOM   1210  CA  GLU H 158      25.278  19.330  28.394  1.00 34.27           C  
ATOM   1211  CB  GLU H 158      25.492  19.123  26.882  1.00 34.63           C  
ATOM   1212  CG  GLU H 158      26.953  19.131  26.429  1.00 40.14           C  
ATOM   1213  CD  GLU H 158      26.963  18.880  24.926  1.00 44.80           C  
ATOM   1214  OE1 GLU H 158      26.422  19.737  24.179  1.00 45.02           O  
ATOM   1215  OE2 GLU H 158      27.505  17.822  24.506  1.00 47.72           O1-
ATOM   1216  C   GLU H 158      23.794  19.340  28.584  1.00 33.11           C  
ATOM   1217  O   GLU H 158      23.161  18.290  28.654  1.00 33.07           O  
ATOM   1218  N   TRP H 159      23.193  20.542  28.654  1.00 32.39           N  
ATOM   1219  CA  TRP H 159      21.773  20.631  28.842  1.00 31.39           C  
ATOM   1220  CB  TRP H 159      21.380  21.849  29.693  1.00 32.01           C  
ATOM   1221  CG  TRP H 159      19.898  22.077  29.833  1.00 32.37           C  
ATOM   1222  CD2 TRP H 159      19.172  23.043  29.060  1.00 35.35           C  
ATOM   1223  CD1 TRP H 159      18.997  21.486  30.667  1.00 34.58           C  
ATOM   1224  NE1 TRP H 159      17.749  22.025  30.462  1.00 35.92           N  
ATOM   1225  CE2 TRP H 159      17.843  22.984  29.475  1.00 36.07           C  
ATOM   1226  CE3 TRP H 159      19.581  23.911  28.087  1.00 37.05           C  
ATOM   1227  CZ2 TRP H 159      16.895  23.796  28.918  1.00 36.26           C  
ATOM   1228  CZ3 TRP H 159      18.623  24.724  27.525  1.00 37.09           C  
ATOM   1229  CH2 TRP H 159      17.306  24.667  27.931  1.00 39.50           C  
ATOM   1230  C   TRP H 159      21.129  20.769  27.497  1.00 32.21           C  
ATOM   1231  O   TRP H 159      21.406  21.717  26.765  1.00 34.02           O  
ATOM   1232  N   ILE H 160      20.310  19.764  27.115  1.00 31.23           N  
ATOM   1233  CA  ILE H 160      19.605  19.737  25.863  1.00 30.82           C  
ATOM   1234  CB  ILE H 160      19.099  18.361  25.539  1.00 30.53           C  
ATOM   1235  CG1 ILE H 160      20.282  17.380  25.430  1.00 30.36           C  
ATOM   1236  CG2 ILE H 160      18.251  18.451  24.259  1.00 27.99           C  
ATOM   1237  CD1 ILE H 160      19.868  15.908  25.403  1.00 28.26           C  
ATOM   1238  C   ILE H 160      18.430  20.676  25.838  1.00 32.79           C  
ATOM   1239  O   ILE H 160      18.310  21.499  24.933  1.00 35.37           O  
ATOM   1240  N   GLY H 161      17.538  20.598  26.850  1.00 33.73           N  
ATOM   1241  CA  GLY H 161      16.357  21.421  26.842  1.00 32.04           C  
ATOM   1242  C   GLY H 161      15.361  20.842  27.808  1.00 33.77           C  
ATOM   1243  O   GLY H 161      15.625  19.832  28.458  1.00 35.26           O  
ATOM   1244  N   TRP H 162      14.175  21.485  27.934  1.00 32.83           N  
ATOM   1245  CA  TRP H 162      13.175  20.980  28.838  1.00 33.37           C  
ATOM   1246  CB  TRP H 162      13.099  21.704  30.198  1.00 31.91           C  
ATOM   1247  CG  TRP H 162      12.978  23.213  30.155  1.00 38.82           C  
ATOM   1248  CD2 TRP H 162      11.807  23.958  29.773  1.00 38.60           C  
ATOM   1249  CD1 TRP H 162      13.934  24.136  30.460  1.00 40.97           C  
ATOM   1250  NE1 TRP H 162      13.432  25.405  30.307  1.00 44.08           N  
ATOM   1251  CE2 TRP H 162      12.126  25.312  29.881  1.00 40.36           C  
ATOM   1252  CE3 TRP H 162      10.569  23.553  29.365  1.00 41.97           C  
ATOM   1253  CZ2 TRP H 162      11.213  26.282  29.586  1.00 45.96           C  
ATOM   1254  CZ3 TRP H 162       9.648  24.536  29.068  1.00 42.55           C  
ATOM   1255  CH2 TRP H 162       9.964  25.874  29.176  1.00 44.24           C  
ATOM   1256  C   TRP H 162      11.814  21.087  28.230  1.00 33.83           C  
ATOM   1257  O   TRP H 162      11.581  21.853  27.297  1.00 35.29           O  
ATOM   1258  N   ILE H 163      10.880  20.269  28.760  1.00 33.05           N  
ATOM   1259  CA  ILE H 163       9.506  20.278  28.350  1.00 31.24           C  
ATOM   1260  CB  ILE H 163       9.098  19.021  27.638  1.00 29.92           C  
ATOM   1261  CG1 ILE H 163       7.682  19.170  27.064  1.00 28.37           C  
ATOM   1262  CG2 ILE H 163       9.264  17.836  28.605  1.00 29.22           C  
ATOM   1263  CD1 ILE H 163       7.312  18.046  26.101  1.00 23.39           C  
ATOM   1264  C   ILE H 163       8.666  20.386  29.588  1.00 31.75           C  
ATOM   1265  O   ILE H 163       9.005  19.828  30.630  1.00 34.25           O  
ATOM   1266  N   TYR H 164       7.545  21.133  29.514  1.00 33.16           N  
ATOM   1267  CA  TYR H 164       6.679  21.244  30.656  1.00 32.61           C  
ATOM   1268  CB  TYR H 164       6.260  22.704  30.930  1.00 31.56           C  
ATOM   1269  CG  TYR H 164       5.539  22.791  32.233  1.00 32.83           C  
ATOM   1270  CD1 TYR H 164       6.236  22.717  33.418  1.00 36.94           C  
ATOM   1271  CD2 TYR H 164       4.177  22.973  32.275  1.00 40.05           C  
ATOM   1272  CE1 TYR H 164       5.586  22.804  34.628  1.00 40.82           C  
ATOM   1273  CE2 TYR H 164       3.520  23.062  33.482  1.00 41.32           C  
ATOM   1274  CZ  TYR H 164       4.223  22.975  34.662  1.00 44.12           C  
ATOM   1275  OH  TYR H 164       3.555  23.065  35.903  1.00 44.65           O  
ATOM   1276  C   TYR H 164       5.465  20.446  30.281  1.00 31.91           C  
ATOM   1277  O   TYR H 164       4.736  20.803  29.359  1.00 34.21           O  
ATOM   1278  N   PRO H 165       5.235  19.353  30.954  1.00 32.46           N  
ATOM   1279  CA  PRO H 165       4.026  18.631  30.697  1.00 34.23           C  
ATOM   1280  CD  PRO H 165       6.309  18.485  31.408  1.00 34.06           C  
ATOM   1281  CB  PRO H 165       4.199  17.273  31.371  1.00 34.52           C  
ATOM   1282  CG  PRO H 165       5.726  17.062  31.369  1.00 33.73           C  
ATOM   1283  C   PRO H 165       2.948  19.484  31.292  1.00 35.41           C  
ATOM   1284  O   PRO H 165       3.117  19.960  32.413  1.00 39.68           O  
ATOM   1285  N   GLY H 166       1.816  19.640  30.592  1.00 36.54           N  
ATOM   1286  CA  GLY H 166       0.725  20.473  30.996  1.00 37.76           C  
ATOM   1287  C   GLY H 166       0.511  21.451  29.884  1.00 37.74           C  
ATOM   1288  O   GLY H 166      -0.500  21.386  29.188  1.00 40.85           O  
ATOM   1289  N   ASN H 167       1.443  22.405  29.705  1.00 36.93           N  
ATOM   1290  CA  ASN H 167       1.393  23.335  28.608  1.00 36.92           C  
ATOM   1291  CB  ASN H 167       1.992  24.725  28.919  1.00 36.99           C  
ATOM   1292  CG  ASN H 167       3.473  24.622  29.238  1.00 42.26           C  
ATOM   1293  OD1 ASN H 167       4.045  23.534  29.253  1.00 41.05           O  
ATOM   1294  ND2 ASN H 167       4.114  25.789  29.515  1.00 44.88           N  
ATOM   1295  C   ASN H 167       2.046  22.756  27.387  1.00 37.81           C  
ATOM   1296  O   ASN H 167       1.745  23.169  26.270  1.00 40.39           O  
ATOM   1297  N   VAL H 168       2.974  21.796  27.599  1.00 38.89           N  
ATOM   1298  CA  VAL H 168       3.839  21.160  26.636  1.00 37.46           C  
ATOM   1299  CB  VAL H 168       3.182  20.282  25.587  1.00 41.72           C  
ATOM   1300  CG1 VAL H 168       2.424  19.154  26.308  1.00 41.82           C  
ATOM   1301  CG2 VAL H 168       2.334  21.098  24.603  1.00 42.14           C  
ATOM   1302  C   VAL H 168       4.722  22.199  26.008  1.00 37.90           C  
ATOM   1303  O   VAL H 168       5.152  22.042  24.865  1.00 38.45           O  
ATOM   1304  N   ASN H 169       5.044  23.272  26.778  1.00 32.46           N  
ATOM   1305  CA  ASN H 169       5.908  24.305  26.332  1.00 33.15           C  
ATOM   1306  CB  ASN H 169       5.783  25.606  27.144  1.00 37.14           C  
ATOM   1307  CG  ASN H 169       6.681  26.649  26.496  1.00 27.80           C  
ATOM   1308  OD1 ASN H 169       7.852  26.781  26.848  1.00 34.72           O  
ATOM   1309  ND2 ASN H 169       6.127  27.405  25.512  1.00 43.84           N  
ATOM   1310  C   ASN H 169       7.281  23.755  26.493  1.00 34.44           C  
ATOM   1311  O   ASN H 169       7.538  22.963  27.401  1.00 35.31           O  
ATOM   1312  N   THR H 170       8.197  24.138  25.587  1.00 34.54           N  
ATOM   1313  CA  THR H 170       9.518  23.603  25.675  1.00 35.11           C  
ATOM   1314  CB  THR H 170       9.786  22.517  24.672  1.00 35.33           C  
ATOM   1315  OG1 THR H 170       9.613  23.017  23.354  1.00 29.11           O  
ATOM   1316  CG2 THR H 170       8.828  21.342  24.922  1.00 26.81           C  
ATOM   1317  C   THR H 170      10.498  24.691  25.400  1.00 35.70           C  
ATOM   1318  O   THR H 170      10.153  25.745  24.870  1.00 37.12           O  
ATOM   1319  N   LYS H 171      11.756  24.464  25.823  1.00 35.39           N  
ATOM   1320  CA  LYS H 171      12.836  25.342  25.497  1.00 35.18           C  
ATOM   1321  CB  LYS H 171      13.274  26.337  26.584  1.00 35.70           C  
ATOM   1322  CG  LYS H 171      12.512  27.658  26.495  1.00 43.85           C  
ATOM   1323  CD  LYS H 171      12.865  28.667  27.585  1.00 50.55           C  
ATOM   1324  CE  LYS H 171      12.226  30.039  27.353  1.00 55.00           C  
ATOM   1325  NZ  LYS H 171      10.754  29.905  27.265  1.00 58.00           N1+
ATOM   1326  C   LYS H 171      13.997  24.479  25.165  1.00 35.73           C  
ATOM   1327  O   LYS H 171      14.238  23.463  25.816  1.00 36.34           O  
ATOM   1328  N   TYR H 172      14.752  24.873  24.123  1.00 32.88           N  
ATOM   1329  CA  TYR H 172      15.847  24.051  23.708  1.00 31.48           C  
ATOM   1330  CB  TYR H 172      15.793  23.580  22.238  1.00 31.78           C  
ATOM   1331  CG  TYR H 172      14.598  22.734  21.946  1.00 30.99           C  
ATOM   1332  CD1 TYR H 172      14.579  21.408  22.294  1.00 30.63           C  
ATOM   1333  CD2 TYR H 172      13.493  23.260  21.317  1.00 30.92           C  
ATOM   1334  CE1 TYR H 172      13.484  20.626  22.019  1.00 31.25           C  
ATOM   1335  CE2 TYR H 172      12.393  22.481  21.038  1.00 29.91           C  
ATOM   1336  CZ  TYR H 172      12.388  21.154  21.388  1.00 29.81           C  
ATOM   1337  OH  TYR H 172      11.268  20.341  21.109  1.00 32.16           O  
ATOM   1338  C   TYR H 172      17.099  24.861  23.771  1.00 33.39           C  
ATOM   1339  O   TYR H 172      17.071  26.091  23.770  1.00 35.73           O  
ATOM   1340  N   ASN H 173      18.238  24.149  23.881  1.00 33.75           N  
ATOM   1341  CA  ASN H 173      19.532  24.748  23.779  1.00 34.94           C  
ATOM   1342  CB  ASN H 173      20.645  23.776  24.218  1.00 33.16           C  
ATOM   1343  CG  ASN H 173      22.007  24.460  24.242  1.00 35.46           C  
ATOM   1344  OD1 ASN H 173      22.245  25.449  23.551  1.00 39.09           O  
ATOM   1345  ND2 ASN H 173      22.941  23.897  25.055  1.00 34.54           N  
ATOM   1346  C   ASN H 173      19.666  24.992  22.305  1.00 35.88           C  
ATOM   1347  O   ASN H 173      19.198  24.187  21.503  1.00 36.16           O  
ATOM   1348  N   GLU H 174      20.318  26.094  21.897  1.00 38.36           N  
ATOM   1349  CA  GLU H 174      20.381  26.437  20.502  1.00 40.65           C  
ATOM   1350  CB  GLU H 174      21.250  27.679  20.238  1.00 43.45           C  
ATOM   1351  CG  GLU H 174      20.726  28.957  20.897  1.00 50.85           C  
ATOM   1352  CD  GLU H 174      19.519  29.446  20.110  1.00 54.26           C  
ATOM   1353  OE1 GLU H 174      19.400  29.075  18.912  1.00 62.64           O  
ATOM   1354  OE2 GLU H 174      18.702  30.204  20.697  1.00 55.14           O1-
ATOM   1355  C   GLU H 174      21.033  25.319  19.757  1.00 40.70           C  
ATOM   1356  O   GLU H 174      20.609  24.957  18.659  1.00 42.10           O  
ATOM   1357  N   LYS H 175      22.074  24.721  20.358  1.00 41.49           N  
ATOM   1358  CA  LYS H 175      22.834  23.701  19.699  1.00 40.69           C  
ATOM   1359  CB  LYS H 175      23.912  23.112  20.621  1.00 40.35           C  
ATOM   1360  CG  LYS H 175      24.758  22.011  19.982  1.00 45.08           C  
ATOM   1361  CD  LYS H 175      25.974  21.622  20.825  1.00 46.68           C  
ATOM   1362  CE  LYS H 175      26.759  20.430  20.270  1.00 52.43           C  
ATOM   1363  NZ  LYS H 175      27.902  20.123  21.159  1.00 55.98           N1+
ATOM   1364  C   LYS H 175      21.939  22.564  19.307  1.00 40.20           C  
ATOM   1365  O   LYS H 175      22.037  22.038  18.200  1.00 41.86           O  
ATOM   1366  N   PHE H 176      21.059  22.147  20.228  1.00 39.11           N  
ATOM   1367  CA  PHE H 176      20.183  21.021  20.075  1.00 36.83           C  
ATOM   1368  CB  PHE H 176      19.697  20.451  21.415  1.00 35.91           C  
ATOM   1369  CG  PHE H 176      20.925  19.878  22.034  1.00 35.31           C  
ATOM   1370  CD1 PHE H 176      21.396  18.652  21.633  1.00 33.11           C  
ATOM   1371  CD2 PHE H 176      21.632  20.573  22.984  1.00 33.83           C  
ATOM   1372  CE1 PHE H 176      22.534  18.120  22.188  1.00 32.42           C  
ATOM   1373  CE2 PHE H 176      22.772  20.043  23.543  1.00 33.58           C  
ATOM   1374  CZ  PHE H 176      23.228  18.811  23.148  1.00 33.10           C  
ATOM   1375  C   PHE H 176      19.012  21.257  19.182  1.00 37.86           C  
ATOM   1376  O   PHE H 176      18.433  20.286  18.697  1.00 36.25           O  
ATOM   1377  N   LYS H 177      18.569  22.519  19.009  1.00 38.53           N  
ATOM   1378  CA  LYS H 177      17.403  22.765  18.206  1.00 40.98           C  
ATOM   1379  CB  LYS H 177      17.119  24.257  17.942  1.00 42.91           C  
ATOM   1380  CG  LYS H 177      16.645  25.051  19.160  1.00 45.65           C  
ATOM   1381  CD  LYS H 177      16.609  26.560  18.910  1.00 48.19           C  
ATOM   1382  CE  LYS H 177      15.899  27.360  20.006  1.00 47.92           C  
ATOM   1383  NZ  LYS H 177      16.824  27.629  21.127  1.00 53.85           N1+
ATOM   1384  C   LYS H 177      17.610  22.139  16.869  1.00 42.23           C  
ATOM   1385  O   LYS H 177      18.651  22.302  16.238  1.00 42.94           O  
ATOM   1386  N   GLY H 178      16.605  21.365  16.427  1.00 42.57           N  
ATOM   1387  CA  GLY H 178      16.624  20.722  15.152  1.00 43.36           C  
ATOM   1388  C   GLY H 178      17.002  19.291  15.356  1.00 44.27           C  
ATOM   1389  O   GLY H 178      16.399  18.397  14.764  1.00 46.50           O  
ATOM   1390  N   LYS H 179      18.044  19.041  16.171  1.00 42.00           N  
ATOM   1391  CA  LYS H 179      18.462  17.693  16.417  1.00 37.65           C  
ATOM   1392  CB  LYS H 179      19.912  17.579  16.904  1.00 37.48           C  
ATOM   1393  CG  LYS H 179      20.381  16.127  16.906  1.00 38.87           C  
ATOM   1394  CD  LYS H 179      21.890  15.970  16.752  1.00 41.10           C  
ATOM   1395  CE  LYS H 179      22.345  16.157  15.301  1.00 43.48           C  
ATOM   1396  NZ  LYS H 179      23.745  15.712  15.135  1.00 43.29           N1+
ATOM   1397  C   LYS H 179      17.553  16.982  17.371  1.00 37.25           C  
ATOM   1398  O   LYS H 179      17.209  15.820  17.153  1.00 37.97           O  
ATOM   1399  N   ALA H 180      17.122  17.662  18.453  1.00 35.84           N  
ATOM   1400  CA  ALA H 180      16.333  16.977  19.438  1.00 33.65           C  
ATOM   1401  CB  ALA H 180      16.883  17.121  20.868  1.00 28.68           C  
ATOM   1402  C   ALA H 180      14.950  17.539  19.442  1.00 33.76           C  
ATOM   1403  O   ALA H 180      14.752  18.741  19.269  1.00 34.64           O  
ATOM   1404  N   THR H 181      13.946  16.652  19.602  1.00 32.22           N  
ATOM   1405  CA  THR H 181      12.579  17.076  19.704  1.00 33.22           C  
ATOM   1406  CB  THR H 181      11.688  16.572  18.610  1.00 34.30           C  
ATOM   1407  OG1 THR H 181      11.723  15.154  18.565  1.00 40.72           O  
ATOM   1408  CG2 THR H 181      12.145  17.164  17.276  1.00 35.40           C  
ATOM   1409  C   THR H 181      12.039  16.506  20.972  1.00 34.38           C  
ATOM   1410  O   THR H 181      12.171  15.311  21.233  1.00 33.87           O  
ATOM   1411  N   LEU H 182      11.398  17.351  21.798  1.00 32.97           N  
ATOM   1412  CA  LEU H 182      10.893  16.849  23.039  1.00 33.60           C  
ATOM   1413  CB  LEU H 182      11.377  17.646  24.258  1.00 34.07           C  
ATOM   1414  CG  LEU H 182      12.887  17.453  24.478  1.00 33.21           C  
ATOM   1415  CD1 LEU H 182      13.704  17.991  23.306  1.00 30.83           C  
ATOM   1416  CD2 LEU H 182      13.352  18.022  25.815  1.00 33.35           C  
ATOM   1417  C   LEU H 182       9.400  16.850  23.005  1.00 34.34           C  
ATOM   1418  O   LEU H 182       8.770  17.809  22.560  1.00 33.61           O  
ATOM   1419  N   THR H 183       8.798  15.734  23.467  1.00 32.77           N  
ATOM   1420  CA  THR H 183       7.370  15.599  23.490  1.00 33.02           C  
ATOM   1421  CB  THR H 183       6.849  14.767  22.354  1.00 32.35           C  
ATOM   1422  OG1 THR H 183       7.424  13.469  22.395  1.00 33.77           O  
ATOM   1423  CG2 THR H 183       7.199  15.463  21.027  1.00 32.70           C  
ATOM   1424  C   THR H 183       6.989  14.928  24.775  1.00 34.38           C  
ATOM   1425  O   THR H 183       7.841  14.398  25.485  1.00 34.53           O  
ATOM   1426  N   ALA H 184       5.684  14.959  25.128  1.00 34.99           N  
ATOM   1427  CA  ALA H 184       5.268  14.329  26.351  1.00 34.88           C  
ATOM   1428  CB  ALA H 184       5.174  15.297  27.541  1.00 32.01           C  
ATOM   1429  C   ALA H 184       3.903  13.741  26.154  1.00 35.40           C  
ATOM   1430  O   ALA H 184       3.114  14.222  25.342  1.00 37.68           O  
ATOM   1431  N   ASP H 185       3.612  12.649  26.891  1.00 36.81           N  
ATOM   1432  CA  ASP H 185       2.325  12.014  26.851  1.00 37.93           C  
ATOM   1433  CB  ASP H 185       2.388  10.549  26.391  1.00 40.15           C  
ATOM   1434  CG  ASP H 185       0.965  10.031  26.222  1.00 47.40           C  
ATOM   1435  OD1 ASP H 185       0.006  10.801  26.494  1.00 50.67           O  
ATOM   1436  OD2 ASP H 185       0.820   8.846  25.816  1.00 52.43           O1-
ATOM   1437  C   ASP H 185       1.809  12.013  28.259  1.00 37.36           C  
ATOM   1438  O   ASP H 185       2.231  11.210  29.088  1.00 36.61           O  
ATOM   1439  N   LYS H 186       0.855  12.912  28.555  1.00 37.02           N  
ATOM   1440  CA  LYS H 186       0.333  13.080  29.882  1.00 37.80           C  
ATOM   1441  CB  LYS H 186      -0.663  14.251  29.962  1.00 37.85           C  
ATOM   1442  CG  LYS H 186      -0.010  15.621  29.756  1.00 50.46           C  
ATOM   1443  CD  LYS H 186      -0.998  16.730  29.387  1.00 48.44           C  
ATOM   1444  CE  LYS H 186      -2.101  16.950  30.423  1.00 49.34           C  
ATOM   1445  NZ  LYS H 186      -2.998  18.041  29.978  1.00 52.79           N1+
ATOM   1446  C   LYS H 186      -0.365  11.833  30.338  1.00 38.82           C  
ATOM   1447  O   LYS H 186      -0.272  11.455  31.505  1.00 43.06           O  
ATOM   1448  N   SER H 187      -1.081  11.145  29.433  1.00 36.75           N  
ATOM   1449  CA  SER H 187      -1.836   9.997  29.850  1.00 38.11           C  
ATOM   1450  CB  SER H 187      -2.565   9.312  28.682  1.00 39.13           C  
ATOM   1451  OG  SER H 187      -3.480  10.220  28.086  1.00 46.62           O  
ATOM   1452  C   SER H 187      -0.912   8.987  30.453  1.00 38.47           C  
ATOM   1453  O   SER H 187      -1.207   8.428  31.509  1.00 40.45           O  
ATOM   1454  N   SER H 188       0.208   8.699  29.760  1.00 36.27           N  
ATOM   1455  CA  SER H 188       1.187   7.733  30.178  1.00 35.91           C  
ATOM   1456  CB  SER H 188       1.943   7.116  28.989  1.00 36.09           C  
ATOM   1457  OG  SER H 188       2.621   8.125  28.257  1.00 41.53           O  
ATOM   1458  C   SER H 188       2.195   8.298  31.146  1.00 35.58           C  
ATOM   1459  O   SER H 188       2.984   7.546  31.715  1.00 37.04           O  
ATOM   1460  N   SER H 189       2.221   9.629  31.363  1.00 35.49           N  
ATOM   1461  CA  SER H 189       3.216  10.204  32.233  1.00 37.61           C  
ATOM   1462  CB  SER H 189       3.115   9.732  33.695  1.00 36.78           C  
ATOM   1463  OG  SER H 189       1.937  10.249  34.297  1.00 38.61           O  
ATOM   1464  C   SER H 189       4.578   9.845  31.719  1.00 37.45           C  
ATOM   1465  O   SER H 189       5.480   9.509  32.486  1.00 38.75           O  
ATOM   1466  N   THR H 190       4.764   9.913  30.386  1.00 36.43           N  
ATOM   1467  CA  THR H 190       6.039   9.589  29.819  1.00 34.95           C  
ATOM   1468  CB  THR H 190       5.978   8.377  28.935  1.00 35.18           C  
ATOM   1469  OG1 THR H 190       5.499   7.256  29.664  1.00 37.78           O  
ATOM   1470  CG2 THR H 190       7.388   8.083  28.406  1.00 36.44           C  
ATOM   1471  C   THR H 190       6.481  10.744  28.969  1.00 33.47           C  
ATOM   1472  O   THR H 190       5.674  11.378  28.292  1.00 33.64           O  
ATOM   1473  N   ALA H 191       7.795  11.050  28.989  1.00 31.49           N  
ATOM   1474  CA  ALA H 191       8.338  12.115  28.194  1.00 29.31           C  
ATOM   1475  CB  ALA H 191       9.203  13.102  28.994  1.00 24.64           C  
ATOM   1476  C   ALA H 191       9.223  11.465  27.180  1.00 31.31           C  
ATOM   1477  O   ALA H 191       9.824  10.426  27.455  1.00 32.79           O  
ATOM   1478  N   TYR H 192       9.312  12.054  25.968  1.00 31.37           N  
ATOM   1479  CA  TYR H 192      10.095  11.420  24.950  1.00 30.35           C  
ATOM   1480  CB  TYR H 192       9.279  10.915  23.743  1.00 29.55           C  
ATOM   1481  CG  TYR H 192       8.190   9.994  24.182  1.00 29.54           C  
ATOM   1482  CD1 TYR H 192       8.448   8.688  24.524  1.00 31.65           C  
ATOM   1483  CD2 TYR H 192       6.895  10.447  24.265  1.00 31.99           C  
ATOM   1484  CE1 TYR H 192       7.432   7.849  24.923  1.00 32.99           C  
ATOM   1485  CE2 TYR H 192       5.875   9.615  24.661  1.00 31.78           C  
ATOM   1486  CZ  TYR H 192       6.142   8.310  24.991  1.00 33.40           C  
ATOM   1487  OH  TYR H 192       5.103   7.448  25.399  1.00 37.00           O  
ATOM   1488  C   TYR H 192      11.040  12.421  24.365  1.00 31.67           C  
ATOM   1489  O   TYR H 192      10.805  13.628  24.411  1.00 31.62           O  
ATOM   1490  N   MET H 193      12.168  11.919  23.825  1.00 32.73           N  
ATOM   1491  CA  MET H 193      13.090  12.765  23.130  1.00 33.58           C  
ATOM   1492  CB  MET H 193      14.386  13.047  23.907  1.00 31.12           C  
ATOM   1493  CG  MET H 193      15.354  13.950  23.142  1.00 32.60           C  
ATOM   1494  SD  MET H 193      16.752  14.563  24.128  1.00 37.52           S  
ATOM   1495  CE  MET H 193      17.522  12.937  24.359  1.00 33.33           C  
ATOM   1496  C   MET H 193      13.466  12.052  21.875  1.00 33.52           C  
ATOM   1497  O   MET H 193      13.881  10.895  21.908  1.00 30.90           O  
ATOM   1498  N   GLN H 194      13.312  12.725  20.716  1.00 34.28           N  
ATOM   1499  CA  GLN H 194      13.709  12.059  19.515  1.00 36.13           C  
ATOM   1500  CB  GLN H 194      12.642  11.982  18.408  1.00 37.70           C  
ATOM   1501  CG  GLN H 194      13.133  11.166  17.206  1.00 43.78           C  
ATOM   1502  CD  GLN H 194      12.016  11.061  16.176  1.00 38.90           C  
ATOM   1503  OE1 GLN H 194      10.905  10.632  16.481  1.00 35.51           O  
ATOM   1504  NE2 GLN H 194      12.325  11.462  14.912  1.00 54.35           N  
ATOM   1505  C   GLN H 194      14.888  12.788  18.965  1.00 35.52           C  
ATOM   1506  O   GLN H 194      14.897  14.015  18.875  1.00 36.93           O  
ATOM   1507  N   LEU H 195      15.936  12.024  18.609  1.00 35.75           N  
ATOM   1508  CA  LEU H 195      17.120  12.584  18.037  1.00 35.10           C  
ATOM   1509  CB  LEU H 195      18.408  12.009  18.645  1.00 36.44           C  
ATOM   1510  CG  LEU H 195      18.573  12.323  20.144  1.00 38.22           C  
ATOM   1511  CD1 LEU H 195      19.871  11.724  20.696  1.00 36.89           C  
ATOM   1512  CD2 LEU H 195      18.460  13.829  20.419  1.00 38.13           C  
ATOM   1513  C   LEU H 195      17.095  12.200  16.594  1.00 34.88           C  
ATOM   1514  O   LEU H 195      16.814  11.050  16.260  1.00 36.07           O  
ATOM   1515  N   SER H 196      17.393  13.151  15.689  1.00 35.53           N  
ATOM   1516  CA  SER H 196      17.300  12.823  14.298  1.00 37.04           C  
ATOM   1517  CB  SER H 196      16.233  13.651  13.559  1.00 36.54           C  
ATOM   1518  OG  SER H 196      16.522  15.035  13.679  1.00 41.16           O  
ATOM   1519  C   SER H 196      18.624  13.052  13.640  1.00 38.00           C  
ATOM   1520  O   SER H 196      19.506  13.706  14.197  1.00 38.76           O  
ATOM   1521  N   SER H 197      18.788  12.483  12.424  1.00 39.20           N  
ATOM   1522  CA  SER H 197      19.985  12.626  11.646  1.00 39.68           C  
ATOM   1523  CB  SER H 197      20.161  14.046  11.077  1.00 40.20           C  
ATOM   1524  OG  SER H 197      21.360  14.132  10.324  1.00 47.83           O  
ATOM   1525  C   SER H 197      21.160  12.305  12.508  1.00 40.40           C  
ATOM   1526  O   SER H 197      22.050  13.130  12.708  1.00 39.92           O  
ATOM   1527  N   LEU H 198      21.194  11.067  13.029  1.00 39.08           N  
ATOM   1528  CA  LEU H 198      22.219  10.677  13.948  1.00 39.32           C  
ATOM   1529  CB  LEU H 198      21.920   9.344  14.654  1.00 38.35           C  
ATOM   1530  CG  LEU H 198      20.721   9.418  15.615  1.00 36.29           C  
ATOM   1531  CD1 LEU H 198      20.465   8.064  16.294  1.00 34.79           C  
ATOM   1532  CD2 LEU H 198      20.900  10.557  16.634  1.00 33.46           C  
ATOM   1533  C   LEU H 198      23.546  10.544  13.276  1.00 40.52           C  
ATOM   1534  O   LEU H 198      23.662  10.099  12.133  1.00 42.17           O  
ATOM   1535  N   THR H 199      24.590  10.958  14.019  1.00 41.42           N  
ATOM   1536  CA  THR H 199      25.956  10.865  13.609  1.00 41.64           C  
ATOM   1537  CB  THR H 199      26.604  12.189  13.328  1.00 42.42           C  
ATOM   1538  OG1 THR H 199      26.588  12.999  14.493  1.00 45.63           O  
ATOM   1539  CG2 THR H 199      25.848  12.883  12.183  1.00 45.35           C  
ATOM   1540  C   THR H 199      26.674  10.256  14.769  1.00 42.48           C  
ATOM   1541  O   THR H 199      26.078  10.004  15.814  1.00 41.96           O  
ATOM   1542  N   SER H 200      27.980   9.984  14.609  1.00 43.78           N  
ATOM   1543  CA  SER H 200      28.746   9.369  15.654  1.00 44.27           C  
ATOM   1544  CB  SER H 200      30.185   9.045  15.222  1.00 45.75           C  
ATOM   1545  OG  SER H 200      30.171   8.092  14.172  1.00 50.74           O  
ATOM   1546  C   SER H 200      28.832  10.304  16.817  1.00 42.22           C  
ATOM   1547  O   SER H 200      28.949   9.873  17.962  1.00 40.63           O  
ATOM   1548  N   GLU H 201      28.758  11.619  16.555  1.00 39.89           N  
ATOM   1549  CA  GLU H 201      28.899  12.595  17.597  1.00 40.97           C  
ATOM   1550  CB  GLU H 201      28.962  14.037  17.071  1.00 44.88           C  
ATOM   1551  CG  GLU H 201      30.225  14.278  16.240  1.00 55.14           C  
ATOM   1552  CD  GLU H 201      30.366  15.773  16.014  1.00 65.24           C  
ATOM   1553  OE1 GLU H 201      30.702  16.489  16.993  1.00 70.82           O  
ATOM   1554  OE2 GLU H 201      30.140  16.219  14.858  1.00 68.98           O1-
ATOM   1555  C   GLU H 201      27.764  12.464  18.562  1.00 39.56           C  
ATOM   1556  O   GLU H 201      27.881  12.838  19.727  1.00 39.85           O  
ATOM   1557  N   ASP H 202      26.617  11.966  18.074  1.00 38.20           N  
ATOM   1558  CA  ASP H 202      25.418  11.776  18.842  1.00 37.32           C  
ATOM   1559  CB  ASP H 202      24.209  11.440  17.958  1.00 36.29           C  
ATOM   1560  CG  ASP H 202      23.904  12.680  17.132  1.00 39.39           C  
ATOM   1561  OD1 ASP H 202      24.347  13.789  17.535  1.00 39.63           O  
ATOM   1562  OD2 ASP H 202      23.226  12.536  16.081  1.00 31.68           O1-
ATOM   1563  C   ASP H 202      25.589  10.672  19.842  1.00 36.21           C  
ATOM   1564  O   ASP H 202      24.807  10.568  20.784  1.00 34.93           O  
ATOM   1565  N   SER H 203      26.558   9.759  19.645  1.00 35.53           N  
ATOM   1566  CA  SER H 203      26.698   8.705  20.609  1.00 34.90           C  
ATOM   1567  CB  SER H 203      27.847   7.737  20.284  1.00 34.99           C  
ATOM   1568  OG  SER H 203      27.599   7.094  19.042  1.00 34.03           O  
ATOM   1569  C   SER H 203      26.977   9.335  21.936  1.00 34.53           C  
ATOM   1570  O   SER H 203      27.873  10.167  22.064  1.00 33.35           O  
ATOM   1571  N   ALA H 204      26.193   8.948  22.965  1.00 32.82           N  
ATOM   1572  CA  ALA H 204      26.365   9.505  24.277  1.00 32.96           C  
ATOM   1573  CB  ALA H 204      26.158  11.025  24.331  1.00 31.58           C  
ATOM   1574  C   ALA H 204      25.321   8.898  25.158  1.00 32.80           C  
ATOM   1575  O   ALA H 204      24.540   8.053  24.723  1.00 32.84           O  
ATOM   1576  N   VAL H 205      25.313   9.295  26.447  1.00 32.76           N  
ATOM   1577  CA  VAL H 205      24.311   8.834  27.361  1.00 31.66           C  
ATOM   1578  CB  VAL H 205      24.857   8.450  28.706  1.00 31.72           C  
ATOM   1579  CG1 VAL H 205      23.686   8.091  29.635  1.00 29.92           C  
ATOM   1580  CG2 VAL H 205      25.867   7.307  28.514  1.00 30.46           C  
ATOM   1581  C   VAL H 205      23.383   9.990  27.564  1.00 32.46           C  
ATOM   1582  O   VAL H 205      23.831  11.120  27.761  1.00 32.84           O  
ATOM   1583  N   TYR H 206      22.058   9.741  27.517  1.00 31.35           N  
ATOM   1584  CA  TYR H 206      21.128  10.826  27.653  1.00 30.40           C  
ATOM   1585  CB  TYR H 206      20.113  10.917  26.498  1.00 28.87           C  
ATOM   1586  CG  TYR H 206      20.854  11.209  25.237  1.00 29.58           C  
ATOM   1587  CD1 TYR H 206      21.118  12.503  24.871  1.00 31.09           C  
ATOM   1588  CD2 TYR H 206      21.293  10.197  24.416  1.00 30.46           C  
ATOM   1589  CE1 TYR H 206      21.800  12.787  23.713  1.00 29.30           C  
ATOM   1590  CE2 TYR H 206      21.976  10.473  23.255  1.00 29.31           C  
ATOM   1591  CZ  TYR H 206      22.230  11.773  22.899  1.00 30.38           C  
ATOM   1592  OH  TYR H 206      22.928  12.071  21.710  1.00 33.53           O  
ATOM   1593  C   TYR H 206      20.343  10.611  28.907  1.00 30.94           C  
ATOM   1594  O   TYR H 206      19.884   9.503  29.176  1.00 32.89           O  
ATOM   1595  N   PHE H 207      20.170  11.686  29.711  1.00 30.47           N  
ATOM   1596  CA  PHE H 207      19.478  11.556  30.963  1.00 30.66           C  
ATOM   1597  CB  PHE H 207      20.243  12.073  32.197  1.00 29.43           C  
ATOM   1598  CG  PHE H 207      21.586  11.443  32.332  1.00 28.54           C  
ATOM   1599  CD1 PHE H 207      21.750  10.170  32.822  1.00 27.98           C  
ATOM   1600  CD2 PHE H 207      22.700  12.146  31.958  1.00 29.24           C  
ATOM   1601  CE1 PHE H 207      23.000   9.610  32.944  1.00 29.07           C  
ATOM   1602  CE2 PHE H 207      23.952  11.595  32.079  1.00 29.78           C  
ATOM   1603  CZ  PHE H 207      24.110  10.324  32.573  1.00 29.95           C  
ATOM   1604  C   PHE H 207      18.272  12.439  30.944  1.00 30.72           C  
ATOM   1605  O   PHE H 207      18.266  13.506  30.332  1.00 30.73           O  
ATOM   1606  N   CYS H 208      17.205  11.985  31.625  1.00 30.04           N  
ATOM   1607  CA  CYS H 208      16.048  12.802  31.836  1.00 30.30           C  
ATOM   1608  CB  CYS H 208      14.711  12.105  31.485  1.00 30.28           C  
ATOM   1609  SG  CYS H 208      14.462  10.529  32.360  1.00 35.26           S  
ATOM   1610  C   CYS H 208      16.065  13.097  33.302  1.00 30.42           C  
ATOM   1611  O   CYS H 208      16.447  12.252  34.110  1.00 31.36           O  
ATOM   1612  N   ALA H 209      15.703  14.331  33.689  1.00 31.80           N  
ATOM   1613  CA  ALA H 209      15.706  14.665  35.086  1.00 30.59           C  
ATOM   1614  CB  ALA H 209      16.987  15.386  35.541  1.00 28.29           C  
ATOM   1615  C   ALA H 209      14.552  15.589  35.323  1.00 32.47           C  
ATOM   1616  O   ALA H 209      14.154  16.341  34.435  1.00 35.13           O  
ATOM   1617  N   ARG H 210      13.976  15.535  36.541  1.00 33.32           N  
ATOM   1618  CA  ARG H 210      12.855  16.345  36.921  1.00 31.49           C  
ATOM   1619  CB  ARG H 210      11.977  15.621  37.960  1.00 30.89           C  
ATOM   1620  CG  ARG H 210      10.749  16.391  38.439  1.00 32.30           C  
ATOM   1621  CD  ARG H 210       9.916  15.616  39.467  1.00 32.21           C  
ATOM   1622  NE  ARG H 210      10.544  15.793  40.807  1.00 35.69           N  
ATOM   1623  CZ  ARG H 210       9.844  15.483  41.938  1.00 37.25           C  
ATOM   1624  NH1 ARG H 210       8.582  14.977  41.840  1.00 34.81           N1+
ATOM   1625  NH2 ARG H 210      10.394  15.682  43.171  1.00 37.34           N  
ATOM   1626  C   ARG H 210      13.366  17.616  37.544  1.00 31.31           C  
ATOM   1627  O   ARG H 210      14.381  17.629  38.238  1.00 34.29           O  
ATOM   1628  N   ASP H 211      12.666  18.737  37.284  1.00 31.70           N  
ATOM   1629  CA  ASP H 211      13.029  20.025  37.814  1.00 33.65           C  
ATOM   1630  CB  ASP H 211      13.855  20.846  36.801  1.00 28.45           C  
ATOM   1631  CG  ASP H 211      14.452  22.100  37.432  1.00 32.10           C  
ATOM   1632  OD1 ASP H 211      14.119  22.417  38.603  1.00  0.00           O  
ATOM   1633  OD2 ASP H 211      15.272  22.757  36.735  1.00  0.00           O1-
ATOM   1634  C   ASP H 211      11.723  20.749  38.013  1.00 35.68           C  
ATOM   1635  O   ASP H 211      10.740  20.447  37.344  1.00 37.09           O  
ATOM   1636  N   ASP H 212      11.943  20.946  39.398  1.00 32.06           N  
ATOM   1637  CA  ASP H 212      11.374  21.341  40.687  1.00 33.96           C  
ATOM   1638  CB  ASP H 212      12.070  20.665  41.882  1.00 34.81           C  
ATOM   1639  CG  ASP H 212      11.763  19.181  41.883  1.00 44.29           C  
ATOM   1640  OD1 ASP H 212      10.989  18.719  41.006  1.00 33.33           O  
ATOM   1641  OD2 ASP H 212      12.312  18.485  42.778  1.00 46.40           O1-
ATOM   1642  C   ASP H 212      11.420  22.776  41.002  1.00 35.48           C  
ATOM   1643  O   ASP H 212      11.584  23.656  40.159  1.00 36.25           O  
ATOM   1644  N   TYR H 213      11.239  22.983  42.324  1.00 37.17           N  
ATOM   1645  CA  TYR H 213      11.238  24.230  43.013  1.00 42.15           C  
ATOM   1646  CB  TYR H 213      11.506  24.061  44.516  1.00 44.45           C  
ATOM   1647  CG  TYR H 213      10.609  22.953  44.943  1.00 52.19           C  
ATOM   1648  CD1 TYR H 213       9.266  23.153  45.154  1.00 65.08           C  
ATOM   1649  CD2 TYR H 213      11.132  21.693  45.121  1.00 64.42           C  
ATOM   1650  CE1 TYR H 213       8.462  22.106  45.541  1.00 64.22           C  
ATOM   1651  CE2 TYR H 213      10.335  20.643  45.508  1.00 64.18           C  
ATOM   1652  CZ  TYR H 213       8.993  20.850  45.718  1.00 55.71           C  
ATOM   1653  OH  TYR H 213       8.164  19.780  46.114  1.00 66.73           O  
ATOM   1654  C   TYR H 213      12.389  24.943  42.428  1.00 41.78           C  
ATOM   1655  O   TYR H 213      13.389  24.315  42.096  1.00 43.14           O  
ATOM   1656  N   ASP H 214      12.280  26.271  42.305  1.00 42.68           N  
ATOM   1657  CA  ASP H 214      13.249  27.033  41.582  1.00 41.47           C  
ATOM   1658  CB  ASP H 214      13.025  28.541  41.723  1.00 43.78           C  
ATOM   1659  CG  ASP H 214      11.728  28.871  41.002  1.00 47.46           C  
ATOM   1660  OD1 ASP H 214      11.137  27.942  40.388  1.00 45.22           O  
ATOM   1661  OD2 ASP H 214      11.312  30.059  41.051  1.00 46.23           O1-
ATOM   1662  C   ASP H 214      14.606  26.723  42.108  1.00 42.85           C  
ATOM   1663  O   ASP H 214      15.550  26.586  41.337  1.00 41.83           O  
ATOM   1664  N   GLY H 215      14.752  26.579  43.429  1.00 38.64           N  
ATOM   1665  CA  GLY H 215      16.048  26.247  43.932  1.00 37.51           C  
ATOM   1666  C   GLY H 215      16.468  24.879  43.486  1.00 36.72           C  
ATOM   1667  O   GLY H 215      17.614  24.685  43.086  1.00 36.09           O  
ATOM   1668  N   ALA H 216      15.558  23.885  43.515  1.00 34.84           N  
ATOM   1669  CA  ALA H 216      16.049  22.556  43.291  1.00 33.15           C  
ATOM   1670  CB  ALA H 216      15.226  21.478  44.020  1.00 33.99           C  
ATOM   1671  C   ALA H 216      16.036  22.195  41.841  1.00 32.11           C  
ATOM   1672  O   ALA H 216      14.995  21.906  41.250  1.00 34.36           O  
ATOM   1673  N   TRP H 217      17.239  22.171  41.243  1.00 30.71           N  
ATOM   1674  CA  TRP H 217      17.398  21.705  39.902  1.00 29.55           C  
ATOM   1675  CB  TRP H 217      18.506  22.399  39.084  1.00 29.94           C  
ATOM   1676  CG  TRP H 217      18.079  23.419  38.056  1.00 30.39           C  
ATOM   1677  CD2 TRP H 217      17.712  24.792  38.259  1.00 29.66           C  
ATOM   1678  CD1 TRP H 217      17.974  23.190  36.718  1.00 31.61           C  
ATOM   1679  NE1 TRP H 217      17.555  24.323  36.074  1.00 31.81           N  
ATOM   1680  CE2 TRP H 217      17.390  25.321  37.007  1.00 31.02           C  
ATOM   1681  CE3 TRP H 217      17.646  25.554  39.386  1.00 29.56           C  
ATOM   1682  CZ2 TRP H 217      16.995  26.619  36.859  1.00 32.59           C  
ATOM   1683  CZ3 TRP H 217      17.247  26.861  39.222  1.00 32.21           C  
ATOM   1684  CH2 TRP H 217      16.927  27.389  37.993  1.00 32.40           C  
ATOM   1685  C   TRP H 217      17.773  20.269  39.926  1.00 30.59           C  
ATOM   1686  O   TRP H 217      18.469  19.814  40.830  1.00 30.47           O  
ATOM   1687  N   PHE H 218      17.267  19.531  38.919  1.00 28.47           N  
ATOM   1688  CA  PHE H 218      17.609  18.166  38.659  1.00 27.06           C  
ATOM   1689  CB  PHE H 218      18.958  18.046  37.941  1.00 27.25           C  
ATOM   1690  CG  PHE H 218      18.777  18.797  36.663  1.00 25.73           C  
ATOM   1691  CD1 PHE H 218      18.138  18.209  35.602  1.00 28.53           C  
ATOM   1692  CD2 PHE H 218      19.208  20.096  36.525  1.00 29.01           C  
ATOM   1693  CE1 PHE H 218      17.956  18.888  34.422  1.00 29.64           C  
ATOM   1694  CE2 PHE H 218      19.030  20.782  35.346  1.00 28.00           C  
ATOM   1695  CZ  PHE H 218      18.405  20.177  34.287  1.00 29.29           C  
ATOM   1696  C   PHE H 218      17.599  17.378  39.930  1.00 27.59           C  
ATOM   1697  O   PHE H 218      18.613  16.794  40.306  1.00 25.14           O  
ATOM   1698  N   ALA H 219      16.462  17.372  40.654  1.00 27.33           N  
ATOM   1699  CA  ALA H 219      16.422  16.673  41.910  1.00 25.84           C  
ATOM   1700  CB  ALA H 219      15.113  16.914  42.680  1.00 24.91           C  
ATOM   1701  C   ALA H 219      16.571  15.180  41.737  1.00 25.66           C  
ATOM   1702  O   ALA H 219      17.328  14.547  42.461  1.00 25.47           O  
ATOM   1703  N   TYR H 220      15.854  14.581  40.770  1.00 32.64           N  
ATOM   1704  CA  TYR H 220      15.802  13.179  40.472  1.00 34.96           C  
ATOM   1705  CB  TYR H 220      14.403  12.558  40.641  1.00 35.94           C  
ATOM   1706  CG  TYR H 220      14.038  12.590  42.086  1.00 41.20           C  
ATOM   1707  CD1 TYR H 220      13.493  13.722  42.648  1.00 42.84           C  
ATOM   1708  CD2 TYR H 220      14.231  11.483  42.879  1.00 42.26           C  
ATOM   1709  CE1 TYR H 220      13.154  13.747  43.980  1.00 44.28           C  
ATOM   1710  CE2 TYR H 220      13.893  11.501  44.212  1.00 44.05           C  
ATOM   1711  CZ  TYR H 220      13.354  12.636  44.765  1.00 46.30           C  
ATOM   1712  OH  TYR H 220      13.005  12.663  46.132  1.00 51.28           O  
ATOM   1713  C   TYR H 220      16.185  13.006  39.044  1.00 33.79           C  
ATOM   1714  O   TYR H 220      15.729  13.747  38.176  1.00 34.61           O  
ATOM   1715  N   TRP H 221      17.028  11.994  38.767  1.00 32.77           N  
ATOM   1716  CA  TRP H 221      17.515  11.776  37.437  1.00 31.14           C  
ATOM   1717  CB  TRP H 221      19.045  11.890  37.356  1.00 28.93           C  
ATOM   1718  CG  TRP H 221      19.589  13.268  37.641  1.00 29.05           C  
ATOM   1719  CD2 TRP H 221      20.373  14.027  36.708  1.00 29.03           C  
ATOM   1720  CD1 TRP H 221      19.518  14.011  38.783  1.00 29.11           C  
ATOM   1721  NE1 TRP H 221      20.202  15.193  38.617  1.00 28.04           N  
ATOM   1722  CE2 TRP H 221      20.737  15.213  37.344  1.00 27.45           C  
ATOM   1723  CE3 TRP H 221      20.764  13.751  35.430  1.00 26.79           C  
ATOM   1724  CZ2 TRP H 221      21.501  16.148  36.706  1.00 29.74           C  
ATOM   1725  CZ3 TRP H 221      21.528  14.698  34.786  1.00 28.78           C  
ATOM   1726  CH2 TRP H 221      21.888  15.874  35.412  1.00 28.30           C  
ATOM   1727  C   TRP H 221      17.190  10.369  37.051  1.00 31.07           C  
ATOM   1728  O   TRP H 221      17.032   9.499  37.905  1.00 32.02           O  
ATOM   1729  N   GLY H 222      17.067  10.120  35.732  1.00 30.81           N  
ATOM   1730  CA  GLY H 222      16.822   8.789  35.254  1.00 30.22           C  
ATOM   1731  C   GLY H 222      18.148   8.093  35.186  1.00 32.05           C  
ATOM   1732  O   GLY H 222      19.188   8.707  35.408  1.00 30.04           O  
ATOM   1733  N   GLN H 223      18.129   6.787  34.857  1.00 30.93           N  
ATOM   1734  CA  GLN H 223      19.286   5.932  34.793  1.00 33.44           C  
ATOM   1735  CB  GLN H 223      18.960   4.483  34.395  1.00 34.35           C  
ATOM   1736  CG  GLN H 223      17.766   3.867  35.109  1.00 36.99           C  
ATOM   1737  CD  GLN H 223      16.551   4.228  34.268  1.00 39.63           C  
ATOM   1738  OE1 GLN H 223      16.011   5.328  34.367  1.00 42.02           O  
ATOM   1739  NE2 GLN H 223      16.117   3.279  33.397  1.00 39.06           N  
ATOM   1740  C   GLN H 223      20.163   6.390  33.675  1.00 33.81           C  
ATOM   1741  O   GLN H 223      21.380   6.223  33.715  1.00 36.12           O  
ATOM   1742  N   GLY H 224      19.544   6.916  32.606  1.00 32.51           N  
ATOM   1743  CA  GLY H 224      20.279   7.331  31.449  1.00 30.12           C  
ATOM   1744  C   GLY H 224      20.058   6.294  30.396  1.00 29.53           C  
ATOM   1745  O   GLY H 224      19.777   5.134  30.698  1.00 29.83           O  
ATOM   1746  N   THR H 225      20.156   6.713  29.117  1.00 31.02           N  
ATOM   1747  CA  THR H 225      20.013   5.801  28.018  1.00 31.33           C  
ATOM   1748  CB  THR H 225      18.807   6.075  27.165  1.00 31.50           C  
ATOM   1749  OG1 THR H 225      17.627   5.998  27.950  1.00 33.75           O  
ATOM   1750  CG2 THR H 225      18.753   5.042  26.026  1.00 26.96           C  
ATOM   1751  C   THR H 225      21.219   5.968  27.150  1.00 31.45           C  
ATOM   1752  O   THR H 225      21.545   7.078  26.730  1.00 32.07           O  
ATOM   1753  N   LEU H 226      21.914   4.859  26.839  1.00 31.69           N  
ATOM   1754  CA  LEU H 226      23.089   4.976  26.029  1.00 31.49           C  
ATOM   1755  CB  LEU H 226      24.190   3.958  26.364  1.00 33.83           C  
ATOM   1756  CG  LEU H 226      25.428   4.086  25.454  1.00 46.32           C  
ATOM   1757  CD1 LEU H 226      26.075   5.477  25.559  1.00 53.09           C  
ATOM   1758  CD2 LEU H 226      26.423   2.944  25.715  1.00 50.52           C  
ATOM   1759  C   LEU H 226      22.711   4.776  24.602  1.00 31.14           C  
ATOM   1760  O   LEU H 226      22.029   3.816  24.245  1.00 29.66           O  
ATOM   1761  N   VAL H 227      23.147   5.713  23.741  1.00 32.12           N  
ATOM   1762  CA  VAL H 227      22.862   5.613  22.343  1.00 33.27           C  
ATOM   1763  CB  VAL H 227      22.196   6.843  21.791  1.00 33.33           C  
ATOM   1764  CG1 VAL H 227      22.033   6.679  20.272  1.00 29.05           C  
ATOM   1765  CG2 VAL H 227      20.871   7.059  22.541  1.00 29.86           C  
ATOM   1766  C   VAL H 227      24.170   5.456  21.639  1.00 34.26           C  
ATOM   1767  O   VAL H 227      25.098   6.238  21.846  1.00 35.09           O  
ATOM   1768  N   THR H 228      24.281   4.413  20.795  1.00 33.48           N  
ATOM   1769  CA  THR H 228      25.489   4.211  20.053  1.00 35.49           C  
ATOM   1770  CB  THR H 228      26.134   2.881  20.307  1.00 36.63           C  
ATOM   1771  OG1 THR H 228      26.440   2.746  21.688  1.00 38.17           O  
ATOM   1772  CG2 THR H 228      27.421   2.784  19.471  1.00 34.10           C  
ATOM   1773  C   THR H 228      25.119   4.268  18.608  1.00 36.83           C  
ATOM   1774  O   THR H 228      24.209   3.572  18.160  1.00 35.40           O  
ATOM   1775  N   VAL H 229      25.817   5.125  17.837  1.00 36.10           N  
ATOM   1776  CA  VAL H 229      25.510   5.241  16.442  1.00 37.66           C  
ATOM   1777  CB  VAL H 229      25.453   6.669  15.981  1.00 37.89           C  
ATOM   1778  CG1 VAL H 229      25.169   6.699  14.470  1.00 36.67           C  
ATOM   1779  CG2 VAL H 229      24.411   7.413  16.832  1.00 34.67           C  
ATOM   1780  C   VAL H 229      26.610   4.573  15.683  1.00 39.81           C  
ATOM   1781  O   VAL H 229      27.756   5.016  15.720  1.00 41.39           O  
ATOM   1782  N   SER H 230      26.284   3.480  14.963  1.00 39.28           N  
ATOM   1783  CA  SER H 230      27.298   2.789  14.219  1.00 39.54           C  
ATOM   1784  CB  SER H 230      28.033   1.719  15.043  1.00 40.26           C  
ATOM   1785  OG  SER H 230      29.014   1.075  14.245  1.00 39.87           O  
ATOM   1786  C   SER H 230      26.641   2.083  13.077  1.00 40.67           C  
ATOM   1787  O   SER H 230      25.460   1.749  13.135  1.00 39.78           O  
ATOM   1788  N   ALA H 231      27.408   1.833  11.998  1.00 43.13           N  
ATOM   1789  CA  ALA H 231      26.865   1.151  10.861  1.00 44.64           C  
ATOM   1790  CB  ALA H 231      27.354   1.717   9.516  1.00 45.98           C  
ATOM   1791  C   ALA H 231      27.310  -0.300  10.930  1.00 44.10           C  
ATOM   1792  O   ALA H 231      28.426  -0.556  11.455  1.00 46.58           O  
ATOM   1793  OXT ALA H 231      26.540  -1.173  10.448  1.00  0.00           O1-
TER    1794      ALA H 231 
CONECT  161  709
CONECT  709  161
CONECT 1015 1609
CONECT 1609 1015
END
