# Supplementary material for: Fully automated antibody structure prediction using BIOVIA tools: Validation study
Source: PLoS One. 2017 May 18;12(5):e0177923. doi: 10.1371/journal.pone.0177923 (PMC5436848; doi:10.1371/journal.pone.0177923)
Supplement: S3 Dataset — Predicted structures using the Top5 framework method, Chothia CDR definition with canonical filtering, using up to 5 CDR templates rather than the default 3, and generating 10 CDR models. (ZIP) [file pone.0177923.s005.zip › 4Q2Z_BA_FV_FinalModel.pdb]

REMARK   Accelrys Discovery Studio PDB file
REMARK   Created:  2015-11-30T17:11:33Z
SSBOND   1 CYS L   22    CYS L   89                                     
SSBOND   2 CYS H  133    CYS H  207                                     
ATOM      1  N   GLN L   1      35.392  25.828  27.376  1.00 71.16           N1+
ATOM      2  CA  GLN L   1      34.231  26.027  26.485  1.00 70.10           C  
ATOM      3  CB  GLN L   1      34.027  24.766  25.637  1.00 69.45           C  
ATOM      4  CG  GLN L   1      32.851  24.864  24.667  1.00 69.74           C  
ATOM      5  CD  GLN L   1      32.767  23.545  23.916  1.00 71.01           C  
ATOM      6  OE1 GLN L   1      33.276  22.522  24.370  1.00 69.62           O  
ATOM      7  NE2 GLN L   1      32.107  23.569  22.728  1.00 69.60           N  
ATOM      8  C   GLN L   1      32.991  26.243  27.294  1.00 65.94           C  
ATOM      9  O   GLN L   1      32.187  27.125  26.997  1.00 67.91           O  
ATOM     10  N   SER L   2      32.824  25.449  28.369  1.00 54.59           N  
ATOM     11  CA  SER L   2      31.640  25.538  29.175  1.00 50.19           C  
ATOM     12  CB  SER L   2      31.633  24.575  30.372  1.00 48.09           C  
ATOM     13  OG  SER L   2      31.673  23.228  29.928  1.00 50.89           O  
ATOM     14  C   SER L   2      31.530  26.930  29.727  1.00 45.15           C  
ATOM     15  O   SER L   2      32.531  27.628  29.878  1.00 44.47           O  
ATOM     16  N   VAL L   3      30.288  27.382  30.015  1.00 39.59           N  
ATOM     17  CA  VAL L   3      30.062  28.722  30.498  1.00 37.55           C  
ATOM     18  CB  VAL L   3      28.612  29.109  30.549  1.00 37.60           C  
ATOM     19  CG1 VAL L   3      28.478  30.491  31.213  1.00 33.27           C  
ATOM     20  CG2 VAL L   3      28.059  29.077  29.115  1.00 34.51           C  
ATOM     21  C   VAL L   3      30.644  28.899  31.865  1.00 36.43           C  
ATOM     22  O   VAL L   3      31.248  29.931  32.154  1.00 37.58           O  
ATOM     23  N   LEU L   4      30.465  27.911  32.761  1.00 32.12           N  
ATOM     24  CA  LEU L   4      31.073  28.063  34.053  1.00 29.01           C  
ATOM     25  CB  LEU L   4      30.256  27.516  35.233  1.00 26.64           C  
ATOM     26  CG  LEU L   4      28.946  28.281  35.434  1.00 25.71           C  
ATOM     27  CD1 LEU L   4      27.965  27.985  34.302  1.00 20.93           C  
ATOM     28  CD2 LEU L   4      28.342  28.040  36.820  1.00 24.96           C  
ATOM     29  C   LEU L   4      32.359  27.306  34.019  1.00 29.70           C  
ATOM     30  O   LEU L   4      32.436  26.228  33.434  1.00 29.47           O  
ATOM     31  N   THR L   5      33.407  27.860  34.660  1.00 28.23           N  
ATOM     32  CA  THR L   5      34.698  27.241  34.594  1.00 28.02           C  
ATOM     33  CB  THR L   5      35.803  28.216  34.321  1.00 28.38           C  
ATOM     34  OG1 THR L   5      35.578  28.900  33.098  1.00 32.47           O  
ATOM     35  CG2 THR L   5      37.126  27.437  34.260  1.00 26.35           C  
ATOM     36  C   THR L   5      35.013  26.609  35.908  1.00 25.28           C  
ATOM     37  O   THR L   5      34.838  27.209  36.967  1.00 26.05           O  
ATOM     38  N   GLN L   6      35.514  25.359  35.852  1.00 23.70           N  
ATOM     39  CA  GLN L   6      35.823  24.629  37.042  1.00 23.96           C  
ATOM     40  CB  GLN L   6      34.747  23.561  37.252  1.00 24.28           C  
ATOM     41  CG  GLN L   6      34.470  23.168  38.693  1.00 24.71           C  
ATOM     42  CD  GLN L   6      33.241  22.275  38.646  1.00 23.32           C  
ATOM     43  OE1 GLN L   6      32.582  22.036  39.654  1.00 25.82           O  
ATOM     44  NE2 GLN L   6      32.914  21.772  37.428  1.00 20.49           N  
ATOM     45  C   GLN L   6      37.146  23.969  36.776  1.00 24.56           C  
ATOM     46  O   GLN L   6      37.457  23.682  35.622  1.00 25.21           O  
ATOM     47  N   PRO L   7      37.955  23.721  37.775  1.00 25.76           N  
ATOM     48  CA  PRO L   7      39.240  23.131  37.517  1.00 26.99           C  
ATOM     49  CD  PRO L   7      37.944  24.505  38.995  1.00 27.61           C  
ATOM     50  CB  PRO L   7      40.037  23.277  38.810  1.00 26.73           C  
ATOM     51  CG  PRO L   7      39.401  24.503  39.488  1.00 29.41           C  
ATOM     52  C   PRO L   7      39.032  21.724  37.075  1.00 27.50           C  
ATOM     53  O   PRO L   7      38.114  21.079  37.571  1.00 28.34           O  
ATOM     54  N   PRO L   8      39.832  21.239  36.172  1.00 29.09           N  
ATOM     55  CA  PRO L   8      39.640  19.901  35.695  1.00 29.18           C  
ATOM     56  CD  PRO L   8      40.467  22.088  35.178  1.00 27.09           C  
ATOM     57  CB  PRO L   8      40.547  19.758  34.474  1.00 29.15           C  
ATOM     58  CG  PRO L   8      40.643  21.196  33.933  1.00 29.46           C  
ATOM     59  C   PRO L   8      39.874  18.869  36.743  1.00 28.91           C  
ATOM     60  O   PRO L   8      39.218  17.829  36.697  1.00 29.29           O  
ATOM     61  N   SER L   9      40.795  19.106  37.696  1.00 29.63           N  
ATOM     62  CA  SER L   9      41.019  18.052  38.638  1.00 30.02           C  
ATOM     63  CB  SER L   9      42.129  17.067  38.220  1.00 29.66           C  
ATOM     64  OG  SER L   9      43.399  17.698  38.275  1.00 34.88           O  
ATOM     65  C   SER L   9      41.409  18.622  39.962  1.00 29.62           C  
ATOM     66  O   SER L   9      42.008  19.693  40.054  1.00 29.82           O  
ATOM     67  N   VAL L  10      41.044  17.892  41.036  1.00 27.40           N  
ATOM     68  CA  VAL L  10      41.392  18.254  42.378  1.00 27.09           C  
ATOM     69  CB  VAL L  10      40.252  18.861  43.140  1.00 25.18           C  
ATOM     70  CG1 VAL L  10      40.692  19.077  44.595  1.00 24.30           C  
ATOM     71  CG2 VAL L  10      39.828  20.155  42.428  1.00 25.21           C  
ATOM     72  C   VAL L  10      41.762  16.979  43.073  1.00 28.59           C  
ATOM     73  O   VAL L  10      41.210  15.922  42.767  1.00 29.28           O  
ATOM     74  N   SER L  11      42.719  17.037  44.024  1.00 28.64           N  
ATOM     75  CA  SER L  11      43.134  15.840  44.706  1.00 29.22           C  
ATOM     76  CB  SER L  11      44.489  15.297  44.220  1.00 29.54           C  
ATOM     77  OG  SER L  11      44.411  14.916  42.855  1.00 33.61           O  
ATOM     78  C   SER L  11      43.310  16.136  46.168  1.00 30.11           C  
ATOM     79  O   SER L  11      43.479  17.287  46.570  1.00 29.46           O  
ATOM     80  N   GLY L  12      43.267  15.079  47.009  1.00 29.81           N  
ATOM     81  CA  GLY L  12      43.468  15.256  48.421  1.00 31.14           C  
ATOM     82  C   GLY L  12      43.550  13.909  49.071  1.00 32.54           C  
ATOM     83  O   GLY L  12      43.078  12.908  48.533  1.00 33.09           O  
ATOM     84  N   ALA L  13      44.182  13.862  50.263  1.00 33.01           N  
ATOM     85  CA  ALA L  13      44.308  12.655  51.032  1.00 33.99           C  
ATOM     86  CB  ALA L  13      45.522  12.654  51.977  1.00 35.06           C  
ATOM     87  C   ALA L  13      43.082  12.530  51.875  1.00 32.71           C  
ATOM     88  O   ALA L  13      42.363  13.502  52.094  1.00 32.90           O  
ATOM     89  N   PRO L  14      42.823  11.351  52.364  1.00 32.46           N  
ATOM     90  CA  PRO L  14      41.653  11.169  53.171  1.00 32.38           C  
ATOM     91  CD  PRO L  14      43.184  10.137  51.648  1.00 35.92           C  
ATOM     92  CB  PRO L  14      41.500   9.660  53.343  1.00 33.89           C  
ATOM     93  CG  PRO L  14      42.130   9.093  52.055  1.00 35.26           C  
ATOM     94  C   PRO L  14      41.743  11.943  54.444  1.00 33.69           C  
ATOM     95  O   PRO L  14      42.823  12.012  55.027  1.00 33.56           O  
ATOM     96  N   GLY L  15      40.614  12.545  54.875  1.00 32.31           N  
ATOM     97  CA  GLY L  15      40.556  13.276  56.107  1.00 31.95           C  
ATOM     98  C   GLY L  15      40.792  14.734  55.848  1.00 33.53           C  
ATOM     99  O   GLY L  15      40.482  15.572  56.693  1.00 34.17           O  
ATOM    100  N   GLN L  16      41.334  15.086  54.667  1.00 33.07           N  
ATOM    101  CA  GLN L  16      41.619  16.466  54.395  1.00 33.13           C  
ATOM    102  CB  GLN L  16      42.775  16.705  53.409  1.00 35.21           C  
ATOM    103  CG  GLN L  16      44.143  16.332  53.982  1.00 39.02           C  
ATOM    104  CD  GLN L  16      45.210  16.797  53.003  1.00 43.56           C  
ATOM    105  OE1 GLN L  16      46.398  16.552  53.200  1.00 45.31           O  
ATOM    106  NE2 GLN L  16      44.779  17.492  51.916  1.00 46.51           N  
ATOM    107  C   GLN L  16      40.408  17.136  53.836  1.00 32.73           C  
ATOM    108  O   GLN L  16      39.402  16.498  53.533  1.00 32.98           O  
ATOM    109  N   LYS L  17      40.479  18.478  53.732  1.00 35.06           N  
ATOM    110  CA  LYS L  17      39.405  19.255  53.190  1.00 33.89           C  
ATOM    111  CB  LYS L  17      39.032  20.467  54.054  1.00 33.11           C  
ATOM    112  CG  LYS L  17      37.878  21.278  53.467  1.00 31.75           C  
ATOM    113  CD  LYS L  17      37.316  22.324  54.429  1.00 33.62           C  
ATOM    114  CE  LYS L  17      38.072  23.653  54.388  1.00 18.76           C  
ATOM    115  NZ  LYS L  17      37.775  24.372  53.129  1.00 25.52           N1+
ATOM    116  C   LYS L  17      39.842  19.795  51.867  1.00 35.36           C  
ATOM    117  O   LYS L  17      40.968  20.267  51.719  1.00 37.68           O  
ATOM    118  N   VAL L  18      38.949  19.736  50.860  1.00 33.67           N  
ATOM    119  CA  VAL L  18      39.285  20.237  49.560  1.00 31.73           C  
ATOM    120  CB  VAL L  18      39.451  19.160  48.525  1.00 33.95           C  
ATOM    121  CG1 VAL L  18      40.620  18.251  48.936  1.00 34.43           C  
ATOM    122  CG2 VAL L  18      38.114  18.420  48.367  1.00 34.00           C  
ATOM    123  C   VAL L  18      38.155  21.100  49.101  1.00 31.49           C  
ATOM    124  O   VAL L  18      37.034  21.000  49.599  1.00 30.67           O  
ATOM    125  N   THR L  19      38.433  22.002  48.142  1.00 30.37           N  
ATOM    126  CA  THR L  19      37.402  22.867  47.660  1.00 30.45           C  
ATOM    127  CB  THR L  19      37.562  24.258  48.190  1.00 30.97           C  
ATOM    128  OG1 THR L  19      36.520  25.102  47.730  1.00 32.54           O  
ATOM    129  CG2 THR L  19      38.938  24.786  47.766  1.00 29.52           C  
ATOM    130  C   THR L  19      37.461  22.877  46.160  1.00 31.18           C  
ATOM    131  O   THR L  19      38.521  22.683  45.567  1.00 30.45           O  
ATOM    132  N   ILE L  20      36.292  23.062  45.509  1.00 28.04           N  
ATOM    133  CA  ILE L  20      36.224  23.112  44.076  1.00 27.57           C  
ATOM    134  CB  ILE L  20      35.359  22.029  43.493  1.00 27.02           C  
ATOM    135  CG1 ILE L  20      35.927  20.647  43.859  1.00 27.93           C  
ATOM    136  CG2 ILE L  20      35.235  22.258  41.978  1.00 25.04           C  
ATOM    137  CD1 ILE L  20      34.965  19.493  43.588  1.00 28.25           C  
ATOM    138  C   ILE L  20      35.605  24.426  43.719  1.00 27.74           C  
ATOM    139  O   ILE L  20      34.528  24.768  44.204  1.00 28.83           O  
ATOM    140  N   SER L  21      36.285  25.203  42.854  1.00 25.05           N  
ATOM    141  CA  SER L  21      35.799  26.504  42.495  1.00 27.90           C  
ATOM    142  CB  SER L  21      36.922  27.520  42.235  1.00 27.61           C  
ATOM    143  OG  SER L  21      37.705  27.107  41.123  1.00 34.52           O  
ATOM    144  C   SER L  21      34.984  26.423  41.248  1.00 26.38           C  
ATOM    145  O   SER L  21      35.138  25.520  40.428  1.00 26.41           O  
ATOM    146  N   CYS L  22      34.073  27.400  41.089  1.00 28.22           N  
ATOM    147  CA  CYS L  22      33.249  27.467  39.925  1.00 29.14           C  
ATOM    148  CB  CYS L  22      31.816  27.039  40.219  1.00 28.48           C  
ATOM    149  SG  CYS L  22      30.952  26.595  38.707  1.00 32.72           S  
ATOM    150  C   CYS L  22      33.185  28.918  39.559  1.00 30.58           C  
ATOM    151  O   CYS L  22      32.655  29.722  40.322  1.00 31.65           O  
ATOM    152  N   THR L  23      33.687  29.292  38.363  1.00 28.74           N  
ATOM    153  CA  THR L  23      33.728  30.686  38.013  1.00 30.06           C  
ATOM    154  CB  THR L  23      35.069  31.116  37.495  1.00 34.21           C  
ATOM    155  OG1 THR L  23      36.069  30.874  38.471  1.00 40.68           O  
ATOM    156  CG2 THR L  23      35.019  32.611  37.155  1.00 35.87           C  
ATOM    157  C   THR L  23      32.736  30.952  36.921  1.00 30.28           C  
ATOM    158  O   THR L  23      32.631  30.194  35.959  1.00 29.44           O  
ATOM    159  N   GLY L  24      32.021  32.109  37.012  1.00 55.72           N  
ATOM    160  CA  GLY L  24      31.001  32.459  36.054  1.00 43.28           C  
ATOM    161  C   GLY L  24      31.016  33.933  35.755  1.00 53.04           C  
ATOM    162  O   GLY L  24      32.069  34.573  35.721  1.00 54.62           O  
ATOM    163  N   SER L  25      29.806  34.486  35.496  1.00 50.06           N  
ATOM    164  CA  SER L  25      29.609  35.861  35.121  1.00 39.83           C  
ATOM    165  CB  SER L  25      29.139  36.044  33.672  1.00 52.72           C  
ATOM    166  OG  SER L  25      30.040  35.436  32.766  1.00 52.01           O  
ATOM    167  C   SER L  25      28.454  36.383  35.910  1.00 46.40           C  
ATOM    168  O   SER L  25      27.806  35.655  36.661  1.00 42.66           O  
ATOM    169  N   SER L  26      28.177  37.691  35.741  0.72 47.18           N  
ATOM    170  CA  SER L  26      27.090  38.338  36.408  0.77 37.34           C  
ATOM    171  CB  SER L  26      27.104  39.868  36.245  0.72 50.64           C  
ATOM    172  OG  SER L  26      28.243  40.407  36.901  0.62 54.62           O  
ATOM    173  C   SER L  26      25.798  37.807  35.861  0.72 47.59           C  
ATOM    174  O   SER L  26      24.786  37.797  36.561  0.72 46.75           O  
ATOM    175  N   SER L  27      25.799  37.345  34.594  1.00 44.00           N  
ATOM    176  CA  SER L  27      24.606  36.874  33.940  1.00 35.34           C  
ATOM    177  CB  SER L  27      24.803  36.623  32.435  1.00 43.97           C  
ATOM    178  OG  SER L  27      25.703  35.544  32.230  1.00 46.39           O  
ATOM    179  C   SER L  27      24.136  35.585  34.552  1.00 45.91           C  
ATOM    180  O   SER L  27      22.951  35.255  34.488  1.00 45.02           O  
ATOM    181  N   ASN L  28      25.047  34.811  35.169  1.00 45.28           N  
ATOM    182  CA  ASN L  28      24.640  33.547  35.712  1.00 35.84           C  
ATOM    183  CB  ASN L  28      25.330  32.334  35.039  1.00 43.36           C  
ATOM    184  CG  ASN L  28      26.833  32.550  34.900  1.00 44.86           C  
ATOM    185  OD1 ASN L  28      27.288  33.180  33.946  1.00 49.89           O  
ATOM    186  ND2 ASN L  28      27.630  31.994  35.849  1.00 42.94           N  
ATOM    187  C   ASN L  28      24.800  33.514  37.207  1.00 44.38           C  
ATOM    188  O   ASN L  28      23.851  33.791  37.940  1.00 47.44           O  
ATOM    189  N   ILE L  29      25.999  33.177  37.711  1.00 39.90           N  
ATOM    190  CA  ILE L  29      26.201  33.007  39.125  1.00 34.40           C  
ATOM    191  CB  ILE L  29      27.589  32.561  39.479  1.00 45.00           C  
ATOM    192  CG1 ILE L  29      27.868  31.170  38.880  1.00 45.75           C  
ATOM    193  CG2 ILE L  29      27.724  32.598  41.010  1.00 46.59           C  
ATOM    194  CD1 ILE L  29      29.329  30.731  38.978  1.00 46.56           C  
ATOM    195  C   ILE L  29      25.907  34.280  39.862  1.00 47.28           C  
ATOM    196  O   ILE L  29      25.394  34.245  40.980  1.00 49.62           O  
ATOM    197  N   GLY L  30      26.262  35.442  39.291  1.00 47.51           N  
ATOM    198  CA  GLY L  30      25.995  36.661  39.998  1.00 39.82           C  
ATOM    199  C   GLY L  30      24.510  36.828  40.164  1.00 51.13           C  
ATOM    200  O   GLY L  30      24.045  37.272  41.212  1.00 54.39           O  
ATOM    201  N   GLY L  31      23.735  36.548  39.097  1.00 48.25           N  
ATOM    202  CA  GLY L  31      22.299  36.693  39.065  1.00 38.31           C  
ATOM    203  C   GLY L  31      21.521  35.636  39.811  1.00 48.49           C  
ATOM    204  O   GLY L  31      20.519  35.947  40.456  1.00 52.75           O  
ATOM    205  N   TYR L  32      21.934  34.351  39.726  1.00 47.56           N  
ATOM    206  CA  TYR L  32      21.100  33.301  40.251  1.00 34.88           C  
ATOM    207  CB  TYR L  32      20.436  32.458  39.146  1.00 38.92           C  
ATOM    208  CG  TYR L  32      19.547  33.383  38.379  1.00 41.07           C  
ATOM    209  CD1 TYR L  32      18.250  33.604  38.780  1.00 55.44           C  
ATOM    210  CD2 TYR L  32      20.018  34.045  37.266  1.00 44.40           C  
ATOM    211  CE1 TYR L  32      17.429  34.459  38.082  1.00 58.75           C  
ATOM    212  CE2 TYR L  32      19.205  34.904  36.565  1.00 51.52           C  
ATOM    213  CZ  TYR L  32      17.908  35.105  36.968  1.00 53.24           C  
ATOM    214  OH  TYR L  32      17.076  35.984  36.242  1.00 52.64           O  
ATOM    215  C   TYR L  32      21.874  32.365  41.130  1.00 47.39           C  
ATOM    216  O   TYR L  32      23.095  32.453  41.258  1.00 52.72           O  
ATOM    217  N   ASP L  33      21.138  31.436  41.779  1.00 44.82           N  
ATOM    218  CA  ASP L  33      21.701  30.502  42.717  1.00 37.82           C  
ATOM    219  CB  ASP L  33      20.644  29.801  43.588  1.00 51.85           C  
ATOM    220  CG  ASP L  33      20.031  30.839  44.516  1.00 23.58           C  
ATOM    221  OD1 ASP L  33      20.630  31.937  44.669  1.00 25.57           O  
ATOM    222  OD2 ASP L  33      18.949  30.542  45.088  1.00 26.97           O1-
ATOM    223  C   ASP L  33      22.481  29.451  41.998  1.00 46.03           C  
ATOM    224  O   ASP L  33      22.304  29.230  40.799  1.00 45.40           O  
ATOM    225  N   VAL L  34      23.380  28.776  42.749  1.00 25.97           N  
ATOM    226  CA  VAL L  34      24.254  27.776  42.206  1.00 26.58           C  
ATOM    227  CB  VAL L  34      25.699  28.033  42.534  1.00 25.33           C  
ATOM    228  CG1 VAL L  34      26.560  26.890  41.976  1.00 26.16           C  
ATOM    229  CG2 VAL L  34      26.078  29.413  41.970  1.00 26.75           C  
ATOM    230  C   VAL L  34      23.881  26.445  42.785  1.00 25.86           C  
ATOM    231  O   VAL L  34      23.467  26.343  43.939  1.00 25.85           O  
ATOM    232  N   HIS L  35      24.023  25.381  41.965  1.00 23.70           N  
ATOM    233  CA  HIS L  35      23.688  24.035  42.351  1.00 23.22           C  
ATOM    234  ND1 HIS L  35      21.311  25.524  40.948  1.00 28.34           N  
ATOM    235  CG  HIS L  35      21.390  24.274  41.513  1.00 27.30           C  
ATOM    236  CB  HIS L  35      22.602  23.425  41.467  1.00 23.66           C  
ATOM    237  NE2 HIS L  35      19.379  25.165  41.975  1.00 26.21           N  
ATOM    238  CD2 HIS L  35      20.205  24.069  42.132  1.00 32.72           C  
ATOM    239  CE1 HIS L  35      20.087  26.014  41.257  1.00 33.07           C  
ATOM    240  C   HIS L  35      24.901  23.201  42.099  1.00 22.92           C  
ATOM    241  O   HIS L  35      25.743  23.558  41.277  1.00 22.18           O  
ATOM    242  N   TRP L  36      25.025  22.064  42.816  1.00 20.97           N  
ATOM    243  CA  TRP L  36      26.141  21.186  42.606  1.00 21.03           C  
ATOM    244  CB  TRP L  36      27.114  21.150  43.799  1.00 22.15           C  
ATOM    245  CG  TRP L  36      27.772  22.478  44.085  1.00 22.73           C  
ATOM    246  CD2 TRP L  36      29.023  22.901  43.524  1.00 22.13           C  
ATOM    247  CD1 TRP L  36      27.337  23.500  44.876  1.00 22.07           C  
ATOM    248  NE1 TRP L  36      28.234  24.541  44.839  1.00 23.32           N  
ATOM    249  CE2 TRP L  36      29.280  24.184  44.011  1.00 23.85           C  
ATOM    250  CE3 TRP L  36      29.877  22.282  42.657  1.00 23.40           C  
ATOM    251  CZ2 TRP L  36      30.399  24.874  43.637  1.00 26.46           C  
ATOM    252  CZ3 TRP L  36      31.017  22.968  42.304  1.00 21.44           C  
ATOM    253  CH2 TRP L  36      31.273  24.237  42.783  1.00 24.07           C  
ATOM    254  C   TRP L  36      25.618  19.791  42.427  1.00 22.37           C  
ATOM    255  O   TRP L  36      24.660  19.385  43.083  1.00 21.62           O  
ATOM    256  N   TYR L  37      26.254  19.015  41.520  1.00 21.67           N  
ATOM    257  CA  TYR L  37      25.859  17.649  41.284  1.00 21.88           C  
ATOM    258  CB  TYR L  37      25.296  17.396  39.876  1.00 22.44           C  
ATOM    259  CG  TYR L  37      24.032  18.169  39.724  1.00 23.38           C  
ATOM    260  CD1 TYR L  37      22.839  17.689  40.214  1.00 21.88           C  
ATOM    261  CD2 TYR L  37      24.047  19.383  39.077  1.00 22.20           C  
ATOM    262  CE1 TYR L  37      21.683  18.417  40.051  1.00 23.68           C  
ATOM    263  CE2 TYR L  37      22.898  20.114  38.912  1.00 20.95           C  
ATOM    264  CZ  TYR L  37      21.715  19.628  39.403  1.00 23.48           C  
ATOM    265  OH  TYR L  37      20.528  20.371  39.237  1.00 28.05           O  
ATOM    266  C   TYR L  37      27.069  16.768  41.430  1.00 23.41           C  
ATOM    267  O   TYR L  37      28.189  17.154  41.098  1.00 24.33           O  
ATOM    268  N   GLN L  38      26.860  15.542  41.952  1.00 22.85           N  
ATOM    269  CA  GLN L  38      27.934  14.604  42.125  1.00 21.79           C  
ATOM    270  CB  GLN L  38      28.009  14.058  43.559  1.00 22.52           C  
ATOM    271  CG  GLN L  38      29.111  13.022  43.764  1.00 23.46           C  
ATOM    272  CD  GLN L  38      28.979  12.500  45.182  1.00 27.14           C  
ATOM    273  OE1 GLN L  38      28.088  11.710  45.490  1.00 28.18           O  
ATOM    274  NE2 GLN L  38      29.888  12.960  46.079  1.00 26.79           N  
ATOM    275  C   GLN L  38      27.651  13.431  41.250  1.00 22.64           C  
ATOM    276  O   GLN L  38      26.537  12.907  41.262  1.00 23.09           O  
ATOM    277  N   GLN L  39      28.633  12.991  40.432  1.00 21.99           N  
ATOM    278  CA  GLN L  39      28.321  11.797  39.697  1.00 23.40           C  
ATOM    279  CB  GLN L  39      28.010  11.930  38.184  1.00 20.26           C  
ATOM    280  CG  GLN L  39      29.185  12.240  37.257  1.00 21.24           C  
ATOM    281  CD  GLN L  39      28.713  11.955  35.831  1.00 23.39           C  
ATOM    282  OE1 GLN L  39      29.495  11.996  34.882  1.00 24.39           O  
ATOM    283  NE2 GLN L  39      27.402  11.634  35.671  1.00 21.80           N  
ATOM    284  C   GLN L  39      29.427  10.799  39.830  1.00 24.82           C  
ATOM    285  O   GLN L  39      30.594  11.087  39.572  1.00 24.89           O  
ATOM    286  N   LEU L  40      29.066   9.577  40.262  1.00 27.81           N  
ATOM    287  CA  LEU L  40      30.000   8.490  40.327  1.00 31.75           C  
ATOM    288  CB  LEU L  40      29.559   7.343  41.258  1.00 31.00           C  
ATOM    289  CG  LEU L  40      29.528   7.739  42.750  1.00 33.50           C  
ATOM    290  CD1 LEU L  40      30.930   8.113  43.255  1.00 37.88           C  
ATOM    291  CD2 LEU L  40      28.473   8.821  43.035  1.00 35.07           C  
ATOM    292  C   LEU L  40      30.113   7.961  38.925  1.00 32.88           C  
ATOM    293  O   LEU L  40      29.205   8.133  38.113  1.00 32.40           O  
ATOM    294  N   PRO L  41      31.196   7.296  38.624  1.00 37.89           N  
ATOM    295  CA  PRO L  41      31.537   6.903  37.280  1.00 38.37           C  
ATOM    296  CD  PRO L  41      32.020   6.643  39.627  1.00 40.94           C  
ATOM    297  CB  PRO L  41      32.689   5.903  37.415  1.00 42.01           C  
ATOM    298  CG  PRO L  41      33.239   6.135  38.837  1.00 41.78           C  
ATOM    299  C   PRO L  41      30.438   6.365  36.408  1.00 39.56           C  
ATOM    300  O   PRO L  41      30.161   6.957  35.368  1.00 41.14           O  
ATOM    301  N   GLY L  42      29.822   5.236  36.776  1.00 35.87           N  
ATOM    302  CA  GLY L  42      28.795   4.620  35.986  1.00 36.79           C  
ATOM    303  C   GLY L  42      27.495   5.358  36.041  1.00 38.83           C  
ATOM    304  O   GLY L  42      26.738   5.338  35.073  1.00 39.64           O  
ATOM    305  N   MET L  43      27.195   5.995  37.192  1.00 32.65           N  
ATOM    306  CA  MET L  43      25.872   6.480  37.484  1.00 30.95           C  
ATOM    307  CB  MET L  43      25.528   6.462  38.979  1.00 32.68           C  
ATOM    308  CG  MET L  43      25.466   5.056  39.573  1.00 52.84           C  
ATOM    309  SD  MET L  43      24.583   4.966  41.161  1.00  0.00           S  
ATOM    310  CE  MET L  43      25.613   6.208  41.992  1.00 68.82           C  
ATOM    311  C   MET L  43      25.526   7.851  36.992  1.00 27.53           C  
ATOM    312  O   MET L  43      26.317   8.564  36.377  1.00 28.16           O  
ATOM    313  N   ALA L  44      24.240   8.201  37.238  1.00 28.43           N  
ATOM    314  CA  ALA L  44      23.644   9.464  36.909  1.00 26.17           C  
ATOM    315  CB  ALA L  44      22.107   9.416  36.833  1.00 25.06           C  
ATOM    316  C   ALA L  44      24.016  10.459  37.969  1.00 26.43           C  
ATOM    317  O   ALA L  44      24.367  10.099  39.091  1.00 26.38           O  
ATOM    318  N   PRO L  45      23.940  11.720  37.625  1.00 25.86           N  
ATOM    319  CA  PRO L  45      24.286  12.743  38.571  1.00 25.94           C  
ATOM    320  CD  PRO L  45      24.199  12.134  36.254  1.00 25.40           C  
ATOM    321  CB  PRO L  45      24.408  14.031  37.760  1.00 26.18           C  
ATOM    322  CG  PRO L  45      24.815  13.539  36.360  1.00 24.90           C  
ATOM    323  C   PRO L  45      23.261  12.809  39.664  1.00 26.37           C  
ATOM    324  O   PRO L  45      22.123  12.401  39.440  1.00 26.39           O  
ATOM    325  N   LYS L  46      23.663  13.290  40.857  1.00 30.18           N  
ATOM    326  CA  LYS L  46      22.787  13.429  41.988  1.00 31.30           C  
ATOM    327  CB  LYS L  46      23.263  12.634  43.212  1.00 34.29           C  
ATOM    328  CG  LYS L  46      22.348  12.798  44.424  1.00 38.61           C  
ATOM    329  CD  LYS L  46      22.900  12.167  45.703  1.00 41.30           C  
ATOM    330  CE  LYS L  46      23.560  10.809  45.494  1.00 46.99           C  
ATOM    331  NZ  LYS L  46      22.536   9.810  45.126  1.00 49.12           N1+
ATOM    332  C   LYS L  46      22.889  14.862  42.433  1.00 30.73           C  
ATOM    333  O   LYS L  46      23.958  15.460  42.330  1.00 31.40           O  
ATOM    334  N   LEU L  47      21.784  15.446  42.954  1.00 25.25           N  
ATOM    335  CA  LEU L  47      21.823  16.814  43.403  1.00 23.29           C  
ATOM    336  CB  LEU L  47      20.428  17.429  43.575  1.00 20.71           C  
ATOM    337  CG  LEU L  47      20.471  18.878  44.090  1.00 22.97           C  
ATOM    338  CD1 LEU L  47      21.164  19.807  43.083  1.00 20.76           C  
ATOM    339  CD2 LEU L  47      19.074  19.367  44.500  1.00 21.52           C  
ATOM    340  C   LEU L  47      22.490  16.845  44.753  1.00 24.68           C  
ATOM    341  O   LEU L  47      21.997  16.239  45.701  1.00 25.52           O  
ATOM    342  N   LEU L  48      23.705  17.433  44.839  1.00 23.62           N  
ATOM    343  CA  LEU L  48      24.448  17.556  46.066  1.00 23.86           C  
ATOM    344  CB  LEU L  48      25.958  17.571  45.775  1.00 24.52           C  
ATOM    345  CG  LEU L  48      26.848  17.322  47.001  1.00 25.11           C  
ATOM    346  CD1 LEU L  48      26.641  15.906  47.558  1.00 25.50           C  
ATOM    347  CD2 LEU L  48      28.320  17.600  46.678  1.00 22.06           C  
ATOM    348  C   LEU L  48      24.079  18.773  46.884  1.00 25.41           C  
ATOM    349  O   LEU L  48      23.851  18.686  48.090  1.00 25.83           O  
ATOM    350  N   ILE L  49      24.041  19.964  46.243  1.00 23.60           N  
ATOM    351  CA  ILE L  49      23.740  21.191  46.935  1.00 23.00           C  
ATOM    352  CB  ILE L  49      24.947  22.023  47.295  1.00 24.82           C  
ATOM    353  CG1 ILE L  49      25.773  21.356  48.410  1.00 25.61           C  
ATOM    354  CG2 ILE L  49      24.457  23.425  47.691  1.00 23.58           C  
ATOM    355  CD1 ILE L  49      26.482  20.070  48.003  1.00 26.25           C  
ATOM    356  C   ILE L  49      22.854  22.021  46.059  1.00 24.25           C  
ATOM    357  O   ILE L  49      22.970  21.998  44.834  1.00 24.19           O  
ATOM    358  N   TYR L  50      21.903  22.757  46.674  1.00 23.23           N  
ATOM    359  CA  TYR L  50      21.063  23.620  45.886  1.00 22.72           C  
ATOM    360  CB  TYR L  50      19.642  23.074  45.616  1.00 23.22           C  
ATOM    361  CG  TYR L  50      18.890  22.969  46.900  1.00 24.84           C  
ATOM    362  CD1 TYR L  50      19.031  21.858  47.698  1.00 24.80           C  
ATOM    363  CD2 TYR L  50      18.048  23.974  47.315  1.00 25.50           C  
ATOM    364  CE1 TYR L  50      18.348  21.748  48.885  1.00 26.33           C  
ATOM    365  CE2 TYR L  50      17.358  23.869  48.504  1.00 24.53           C  
ATOM    366  CZ  TYR L  50      17.508  22.753  49.292  1.00 27.86           C  
ATOM    367  OH  TYR L  50      16.807  22.638  50.511  1.00 34.66           O  
ATOM    368  C   TYR L  50      20.936  24.926  46.614  1.00 25.05           C  
ATOM    369  O   TYR L  50      21.143  24.989  47.822  1.00 24.57           O  
ATOM    370  N   ASP L  51      20.575  26.021  45.903  1.00 26.90           N  
ATOM    371  CA  ASP L  51      20.420  27.323  46.509  1.00 32.35           C  
ATOM    372  CB  ASP L  51      19.307  27.382  47.573  1.00 34.21           C  
ATOM    373  CG  ASP L  51      17.952  27.265  46.890  1.00 47.28           C  
ATOM    374  OD1 ASP L  51      17.917  26.953  45.670  1.00 42.86           O  
ATOM    375  OD2 ASP L  51      16.930  27.497  47.589  1.00 47.93           O1-
ATOM    376  C   ASP L  51      21.695  27.769  47.162  1.00 33.19           C  
ATOM    377  O   ASP L  51      21.685  28.349  48.247  1.00 35.34           O  
ATOM    378  N   ASN L  52      22.835  27.498  46.506  1.00 32.91           N  
ATOM    379  CA  ASN L  52      24.135  27.954  46.905  1.00 28.15           C  
ATOM    380  CB  ASN L  52      24.133  29.452  47.258  1.00 29.94           C  
ATOM    381  CG  ASN L  52      23.922  30.235  45.969  1.00 36.47           C  
ATOM    382  OD1 ASN L  52      24.651  30.046  44.998  1.00 35.86           O  
ATOM    383  ND2 ASN L  52      22.900  31.134  45.946  1.00 32.49           N  
ATOM    384  C   ASN L  52      24.635  27.205  48.101  1.00 34.22           C  
ATOM    385  O   ASN L  52      25.816  26.859  48.141  1.00 34.92           O  
ATOM    386  N   ASN L  53      23.765  26.846  49.071  1.00 33.36           N  
ATOM    387  CA  ASN L  53      24.352  26.196  50.210  1.00 34.53           C  
ATOM    388  CB  ASN L  53      24.832  27.185  51.285  1.00 35.32           C  
ATOM    389  CG  ASN L  53      23.616  27.896  51.858  1.00 38.03           C  
ATOM    390  OD1 ASN L  53      22.819  28.485  51.130  1.00 40.70           O  
ATOM    391  ND2 ASN L  53      23.465  27.837  53.207  1.00 40.42           N  
ATOM    392  C   ASN L  53      23.393  25.262  50.906  1.00 35.51           C  
ATOM    393  O   ASN L  53      23.671  24.872  52.040  1.00 35.08           O  
ATOM    394  N   GLU L  54      22.264  24.853  50.285  1.00 30.37           N  
ATOM    395  CA  GLU L  54      21.370  23.948  50.958  0.88 31.09           C  
ATOM    396  CB  GLU L  54      19.891  24.197  50.627  0.88 31.94           C  
ATOM    397  CG  GLU L  54      19.400  25.599  50.994  0.88 34.89           C  
ATOM    398  CD  GLU L  54      19.657  25.841  52.472  0.81 38.24           C  
ATOM    399  OE1 GLU L  54      20.855  25.919  52.851  0.81 38.67           O  
ATOM    400  OE2 GLU L  54      18.664  25.961  53.238  1.00  0.00           O1-
ATOM    401  C   GLU L  54      21.679  22.537  50.552  1.00 31.57           C  
ATOM    402  O   GLU L  54      22.111  22.279  49.430  1.00 31.52           O  
ATOM    403  N   ARG L  55      21.450  21.574  51.469  1.00 30.47           N  
ATOM    404  CA  ARG L  55      21.710  20.198  51.143  1.00 31.23           C  
ATOM    405  CB  ARG L  55      22.644  19.477  52.131  1.00 31.82           C  
ATOM    406  CG  ARG L  55      24.073  20.029  52.156  1.00 34.26           C  
ATOM    407  CD  ARG L  55      25.075  19.098  52.846  1.00 37.30           C  
ATOM    408  NE  ARG L  55      24.616  18.892  54.247  1.00 40.94           N  
ATOM    409  CZ  ARG L  55      25.043  19.728  55.238  1.00 45.93           C  
ATOM    410  NH1 ARG L  55      25.901  20.748  54.945  1.00 42.78           N1+
ATOM    411  NH2 ARG L  55      24.606  19.547  56.517  1.00 47.28           N  
ATOM    412  C   ARG L  55      20.413  19.441  51.137  1.00 32.42           C  
ATOM    413  O   ARG L  55      19.536  19.641  51.978  1.00 33.88           O  
ATOM    414  N   PRO L  56      20.302  18.553  50.182  1.00 33.76           N  
ATOM    415  CA  PRO L  56      19.165  17.680  50.056  1.00 34.80           C  
ATOM    416  CD  PRO L  56      21.001  18.726  48.918  1.00 32.20           C  
ATOM    417  CB  PRO L  56      19.329  16.975  48.713  1.00 33.92           C  
ATOM    418  CG  PRO L  56      20.164  17.961  47.881  1.00 33.19           C  
ATOM    419  C   PRO L  56      19.231  16.742  51.220  1.00 37.42           C  
ATOM    420  O   PRO L  56      20.250  16.726  51.907  1.00 36.87           O  
ATOM    421  N   SER L  57      18.176  15.936  51.443  1.00 39.57           N  
ATOM    422  CA  SER L  57      18.076  15.139  52.630  0.91 41.77           C  
ATOM    423  CB  SER L  57      16.903  14.141  52.581  0.91 45.50           C  
ATOM    424  OG  SER L  57      16.861  13.388  53.784  0.91 49.63           O  
ATOM    425  C   SER L  57      19.319  14.342  52.901  1.00 41.46           C  
ATOM    426  O   SER L  57      20.066  14.697  53.798  1.00 41.47           O  
ATOM    427  N   GLY L  58      19.630  13.303  52.110  1.00 42.12           N  
ATOM    428  CA  GLY L  58      20.668  12.339  52.404  1.00 40.31           C  
ATOM    429  C   GLY L  58      22.057  12.911  52.499  1.00 38.88           C  
ATOM    430  O   GLY L  58      22.875  12.387  53.251  1.00 43.76           O  
ATOM    431  N   ILE L  59      22.392  13.957  51.726  1.00 34.61           N  
ATOM    432  CA  ILE L  59      23.749  14.448  51.666  1.00 33.18           C  
ATOM    433  CB  ILE L  59      23.920  15.607  50.722  1.00 32.01           C  
ATOM    434  CG1 ILE L  59      23.667  15.159  49.272  1.00 30.09           C  
ATOM    435  CG2 ILE L  59      25.330  16.181  50.928  1.00 30.63           C  
ATOM    436  CD1 ILE L  59      22.238  14.699  48.993  1.00 11.64           C  
ATOM    437  C   ILE L  59      24.295  14.841  53.013  1.00 33.09           C  
ATOM    438  O   ILE L  59      23.657  15.556  53.785  1.00 31.77           O  
ATOM    439  N   SER L  60      25.539  14.387  53.306  1.00 35.53           N  
ATOM    440  CA  SER L  60      26.182  14.613  54.577  1.00 36.31           C  
ATOM    441  CB  SER L  60      27.415  13.723  54.826  1.00 38.77           C  
ATOM    442  OG  SER L  60      28.481  14.105  53.969  1.00 66.48           O  
ATOM    443  C   SER L  60      26.639  16.038  54.693  1.00 37.20           C  
ATOM    444  O   SER L  60      26.842  16.736  53.702  1.00 36.47           O  
ATOM    445  N   ASP L  61      26.846  16.474  55.952  1.00 38.37           N  
ATOM    446  CA  ASP L  61      27.213  17.811  56.329  1.00 39.25           C  
ATOM    447  CB  ASP L  61      27.174  18.059  57.851  1.00 44.19           C  
ATOM    448  CG  ASP L  61      28.205  17.182  58.543  1.00 54.43           C  
ATOM    449  OD1 ASP L  61      28.501  16.077  58.014  1.00 60.78           O  
ATOM    450  OD2 ASP L  61      28.710  17.608  59.615  1.00 55.47           O1-
ATOM    451  C   ASP L  61      28.586  18.125  55.825  1.00 37.23           C  
ATOM    452  O   ASP L  61      28.971  19.289  55.744  1.00 37.85           O  
ATOM    453  N   ARG L  62      29.371  17.090  55.488  1.00 34.67           N  
ATOM    454  CA  ARG L  62      30.729  17.275  55.060  1.00 33.91           C  
ATOM    455  CB  ARG L  62      31.416  15.955  54.688  1.00 33.14           C  
ATOM    456  CG  ARG L  62      31.490  14.966  55.850  1.00 35.05           C  
ATOM    457  CD  ARG L  62      32.179  13.660  55.462  1.00 36.87           C  
ATOM    458  NE  ARG L  62      31.434  13.124  54.292  1.00 35.60           N  
ATOM    459  CZ  ARG L  62      32.120  12.770  53.169  1.00 34.51           C  
ATOM    460  NH1 ARG L  62      33.479  12.878  53.147  1.00 30.52           N1+
ATOM    461  NH2 ARG L  62      31.454  12.318  52.069  1.00 31.74           N  
ATOM    462  C   ARG L  62      30.746  18.149  53.845  1.00 32.70           C  
ATOM    463  O   ARG L  62      31.707  18.888  53.629  1.00 32.27           O  
ATOM    464  N   PHE L  63      29.700  18.064  52.999  1.00 29.46           N  
ATOM    465  CA  PHE L  63      29.658  18.863  51.807  1.00 28.90           C  
ATOM    466  CB  PHE L  63      28.824  18.219  50.690  1.00 26.98           C  
ATOM    467  CG  PHE L  63      29.507  16.965  50.268  1.00 26.28           C  
ATOM    468  CD1 PHE L  63      30.460  16.995  49.279  1.00 26.46           C  
ATOM    469  CD2 PHE L  63      29.196  15.762  50.861  1.00 26.87           C  
ATOM    470  CE1 PHE L  63      31.092  15.842  48.881  1.00 28.87           C  
ATOM    471  CE2 PHE L  63      29.826  14.605  50.466  1.00 28.16           C  
ATOM    472  CZ  PHE L  63      30.776  14.644  49.475  1.00 24.10           C  
ATOM    473  C   PHE L  63      29.012  20.177  52.130  1.00 28.70           C  
ATOM    474  O   PHE L  63      27.977  20.218  52.793  1.00 30.18           O  
ATOM    475  N   SER L  64      29.626  21.291  51.674  1.00 28.24           N  
ATOM    476  CA  SER L  64      29.070  22.598  51.900  1.00 30.00           C  
ATOM    477  CB  SER L  64      29.711  23.376  53.062  1.00 31.56           C  
ATOM    478  OG  SER L  64      29.311  22.824  54.305  1.00 36.61           O  
ATOM    479  C   SER L  64      29.285  23.426  50.674  1.00 28.93           C  
ATOM    480  O   SER L  64      30.235  23.209  49.921  1.00 30.76           O  
ATOM    481  N   GLY L  65      28.400  24.420  50.454  1.00 26.76           N  
ATOM    482  CA  GLY L  65      28.527  25.239  49.284  1.00 26.62           C  
ATOM    483  C   GLY L  65      28.545  26.676  49.696  1.00 27.78           C  
ATOM    484  O   GLY L  65      27.948  27.060  50.701  1.00 29.84           O  
ATOM    485  N   SER L  66      29.240  27.509  48.895  1.00 27.26           N  
ATOM    486  CA  SER L  66      29.345  28.912  49.167  1.00 28.73           C  
ATOM    487  CB  SER L  66      30.676  29.303  49.827  1.00 29.32           C  
ATOM    488  OG  SER L  66      31.746  29.064  48.926  1.00 33.89           O  
ATOM    489  C   SER L  66      29.295  29.642  47.861  1.00 29.10           C  
ATOM    490  O   SER L  66      29.551  29.069  46.801  1.00 28.99           O  
ATOM    491  N   LYS L  67      28.950  30.943  47.917  1.00 32.17           N  
ATOM    492  CA  LYS L  67      28.870  31.758  46.738  1.00 32.90           C  
ATOM    493  CB  LYS L  67      27.422  31.982  46.277  1.00 34.22           C  
ATOM    494  CG  LYS L  67      27.310  32.862  45.036  1.00 39.52           C  
ATOM    495  CD  LYS L  67      25.874  33.081  44.558  1.00 40.51           C  
ATOM    496  CE  LYS L  67      25.099  34.123  45.372  1.00 42.70           C  
ATOM    497  NZ  LYS L  67      23.885  34.533  44.632  1.00 41.65           N1+
ATOM    498  C   LYS L  67      29.402  33.113  47.083  1.00 35.05           C  
ATOM    499  O   LYS L  67      29.114  33.644  48.153  1.00 36.55           O  
ATOM    500  N   SER L  68      30.215  33.706  46.187  1.00 31.54           N  
ATOM    501  CA  SER L  68      30.674  35.039  46.440  1.00 34.22           C  
ATOM    502  CB  SER L  68      32.010  35.095  47.194  1.00 36.16           C  
ATOM    503  OG  SER L  68      32.394  36.444  47.412  1.00 39.09           O  
ATOM    504  C   SER L  68      30.900  35.682  45.117  1.00 34.60           C  
ATOM    505  O   SER L  68      31.700  35.199  44.318  1.00 34.38           O  
ATOM    506  N   ALA L  69      30.195  36.794  44.832  1.00 32.70           N  
ATOM    507  CA  ALA L  69      30.486  37.427  43.587  1.00 31.46           C  
ATOM    508  CB  ALA L  69      31.977  37.766  43.396  1.00  0.00           C  
ATOM    509  C   ALA L  69      30.059  36.505  42.496  1.00 33.74           C  
ATOM    510  O   ALA L  69      29.004  35.875  42.548  1.00 34.20           O  
ATOM    511  N   THR L  70      30.879  36.499  41.437  1.00 34.35           N  
ATOM    512  CA  THR L  70      30.765  35.735  40.236  1.00 33.29           C  
ATOM    513  CB  THR L  70      31.666  36.257  39.164  1.00 34.93           C  
ATOM    514  OG1 THR L  70      31.284  35.719  37.912  1.00 31.04           O  
ATOM    515  CG2 THR L  70      33.119  35.872  39.495  1.00 25.04           C  
ATOM    516  C   THR L  70      31.104  34.283  40.466  1.00 32.91           C  
ATOM    517  O   THR L  70      30.869  33.460  39.584  1.00 32.21           O  
ATOM    518  N   SER L  71      31.752  33.921  41.595  1.00 31.15           N  
ATOM    519  CA  SER L  71      32.165  32.543  41.746  1.00 31.14           C  
ATOM    520  CB  SER L  71      33.666  32.392  42.048  1.00 34.45           C  
ATOM    521  OG  SER L  71      34.440  32.929  40.987  1.00 40.14           O  
ATOM    522  C   SER L  71      31.444  31.845  42.870  1.00 28.25           C  
ATOM    523  O   SER L  71      30.848  32.470  43.746  1.00 28.86           O  
ATOM    524  N   ALA L  72      31.486  30.490  42.841  1.00 25.49           N  
ATOM    525  CA  ALA L  72      30.877  29.646  43.837  1.00 25.77           C  
ATOM    526  CB  ALA L  72      29.616  28.918  43.340  1.00 24.54           C  
ATOM    527  C   ALA L  72      31.886  28.591  44.195  1.00 24.90           C  
ATOM    528  O   ALA L  72      32.799  28.321  43.417  1.00 24.80           O  
ATOM    529  N   SER L  73      31.774  27.986  45.403  1.00 26.52           N  
ATOM    530  CA  SER L  73      32.728  26.969  45.760  1.00 26.82           C  
ATOM    531  CB  SER L  73      33.864  27.455  46.678  1.00 28.03           C  
ATOM    532  OG  SER L  73      34.737  28.320  45.968  1.00 37.18           O  
ATOM    533  C   SER L  73      32.052  25.854  46.499  1.00 27.59           C  
ATOM    534  O   SER L  73      31.107  26.060  47.257  1.00 28.57           O  
ATOM    535  N   LEU L  74      32.543  24.618  46.274  1.00 27.80           N  
ATOM    536  CA  LEU L  74      32.058  23.453  46.955  1.00 27.13           C  
ATOM    537  CB  LEU L  74      31.729  22.288  46.007  1.00 27.47           C  
ATOM    538  CG  LEU L  74      31.209  21.022  46.710  1.00 26.71           C  
ATOM    539  CD1 LEU L  74      29.885  21.292  47.438  1.00 24.92           C  
ATOM    540  CD2 LEU L  74      31.112  19.844  45.728  1.00 25.62           C  
ATOM    541  C   LEU L  74      33.171  22.997  47.840  1.00 29.10           C  
ATOM    542  O   LEU L  74      34.311  22.891  47.395  1.00 28.95           O  
ATOM    543  N   ALA L  75      32.870  22.727  49.128  1.00 30.54           N  
ATOM    544  CA  ALA L  75      33.907  22.305  50.025  1.00 29.84           C  
ATOM    545  CB  ALA L  75      34.085  23.246  51.228  1.00 29.39           C  
ATOM    546  C   ALA L  75      33.550  20.954  50.563  1.00 30.55           C  
ATOM    547  O   ALA L  75      32.413  20.706  50.961  1.00 30.85           O  
ATOM    548  N   ILE L  76      34.536  20.037  50.574  1.00 27.50           N  
ATOM    549  CA  ILE L  76      34.317  18.715  51.085  1.00 27.98           C  
ATOM    550  CB  ILE L  76      34.597  17.652  50.062  1.00 27.93           C  
ATOM    551  CG1 ILE L  76      33.704  17.851  48.825  1.00 30.44           C  
ATOM    552  CG2 ILE L  76      34.408  16.284  50.735  1.00 27.53           C  
ATOM    553  CD1 ILE L  76      34.128  17.014  47.620  1.00 29.90           C  
ATOM    554  C   ILE L  76      35.288  18.514  52.208  1.00 30.11           C  
ATOM    555  O   ILE L  76      36.501  18.565  52.006  1.00 29.20           O  
ATOM    556  N   THR L  77      34.774  18.258  53.427  1.00 31.57           N  
ATOM    557  CA  THR L  77      35.652  18.090  54.550  0.87 33.54           C  
ATOM    558  CB  THR L  77      35.219  18.867  55.762  0.87 33.80           C  
ATOM    559  OG1 THR L  77      35.080  20.243  55.441  1.00 26.08           O  
ATOM    560  CG2 THR L  77      36.293  18.708  56.850  1.00 22.35           C  
ATOM    561  C   THR L  77      35.622  16.638  54.926  1.00 32.89           C  
ATOM    562  O   THR L  77      34.668  15.926  54.619  1.00 34.67           O  
ATOM    563  N   GLY L  78      36.695  16.144  55.573  1.00 31.67           N  
ATOM    564  CA  GLY L  78      36.700  14.772  55.998  1.00 31.66           C  
ATOM    565  C   GLY L  78      36.648  13.905  54.781  1.00 31.95           C  
ATOM    566  O   GLY L  78      35.911  12.924  54.743  1.00 32.40           O  
ATOM    567  N   LEU L  79      37.472  14.232  53.771  1.00 32.56           N  
ATOM    568  CA  LEU L  79      37.467  13.558  52.504  1.00 32.58           C  
ATOM    569  CB  LEU L  79      38.650  13.995  51.621  1.00 32.36           C  
ATOM    570  CG  LEU L  79      38.693  13.356  50.224  1.00 32.86           C  
ATOM    571  CD1 LEU L  79      37.482  13.795  49.385  1.00 33.39           C  
ATOM    572  CD2 LEU L  79      40.034  13.639  49.527  1.00 32.37           C  
ATOM    573  C   LEU L  79      37.551  12.077  52.717  1.00 33.31           C  
ATOM    574  O   LEU L  79      38.360  11.579  53.499  1.00 34.02           O  
ATOM    575  N   GLN L  80      36.668  11.337  52.011  1.00 33.45           N  
ATOM    576  CA  GLN L  80      36.625   9.907  52.114  1.00 34.52           C  
ATOM    577  CB  GLN L  80      35.324   9.392  52.754  1.00 34.82           C  
ATOM    578  CG  GLN L  80      35.161   9.897  54.194  1.00 39.48           C  
ATOM    579  CD  GLN L  80      33.867   9.351  54.771  1.00 46.19           C  
ATOM    580  OE1 GLN L  80      33.535   8.182  54.590  1.00 48.28           O  
ATOM    581  NE2 GLN L  80      33.108  10.218  55.495  1.00 47.50           N  
ATOM    582  C   GLN L  80      36.754   9.346  50.729  1.00 33.85           C  
ATOM    583  O   GLN L  80      36.579  10.045  49.734  1.00 32.56           O  
ATOM    584  N   THR L  81      37.068   8.041  50.640  1.00 33.67           N  
ATOM    585  CA  THR L  81      37.317   7.387  49.386  1.00 34.31           C  
ATOM    586  CB  THR L  81      37.707   5.947  49.547  1.00 33.46           C  
ATOM    587  OG1 THR L  81      36.660   5.218  50.171  1.00 18.62           O  
ATOM    588  CG2 THR L  81      38.987   5.879  50.399  1.00 18.29           C  
ATOM    589  C   THR L  81      36.096   7.443  48.517  1.00 33.27           C  
ATOM    590  O   THR L  81      36.209   7.627  47.307  1.00 34.36           O  
ATOM    591  N   GLU L  82      34.895   7.311  49.108  1.00 32.79           N  
ATOM    592  CA  GLU L  82      33.689   7.250  48.328  1.00 32.83           C  
ATOM    593  CB  GLU L  82      32.400   6.976  49.130  1.00 39.30           C  
ATOM    594  CG  GLU L  82      31.812   8.185  49.856  1.00 46.74           C  
ATOM    595  CD  GLU L  82      32.351   8.246  51.272  1.00 55.31           C  
ATOM    596  OE1 GLU L  82      32.305   7.207  51.983  1.00 57.29           O  
ATOM    597  OE2 GLU L  82      32.801   9.355  51.665  1.00 56.69           O1-
ATOM    598  C   GLU L  82      33.486   8.539  47.588  1.00 32.55           C  
ATOM    599  O   GLU L  82      32.788   8.572  46.578  1.00 33.08           O  
ATOM    600  N   ASP L  83      34.071   9.639  48.090  1.00 31.15           N  
ATOM    601  CA  ASP L  83      33.912  10.959  47.547  1.00 29.11           C  
ATOM    602  CB  ASP L  83      34.626  12.028  48.388  1.00 28.20           C  
ATOM    603  CG  ASP L  83      33.888  12.137  49.716  1.00 30.29           C  
ATOM    604  OD1 ASP L  83      32.761  11.578  49.818  1.00 32.38           O  
ATOM    605  OD2 ASP L  83      34.435  12.780  50.647  1.00 30.75           O1-
ATOM    606  C   ASP L  83      34.462  11.040  46.154  1.00 29.15           C  
ATOM    607  O   ASP L  83      34.142  11.981  45.429  1.00 28.56           O  
ATOM    608  N   GLU L  84      35.357  10.116  45.752  1.00 29.64           N  
ATOM    609  CA  GLU L  84      35.901  10.218  44.428  1.00 30.24           C  
ATOM    610  CB  GLU L  84      36.873   9.083  44.071  1.00 31.71           C  
ATOM    611  CG  GLU L  84      37.571   9.278  42.724  1.00 37.20           C  
ATOM    612  CD  GLU L  84      38.509   8.099  42.522  1.00 43.26           C  
ATOM    613  OE1 GLU L  84      38.688   7.326  43.498  1.00 46.96           O  
ATOM    614  OE2 GLU L  84      39.054   7.954  41.395  1.00 47.15           O1-
ATOM    615  C   GLU L  84      34.769  10.194  43.448  1.00 29.79           C  
ATOM    616  O   GLU L  84      33.949   9.277  43.449  1.00 29.88           O  
ATOM    617  N   ALA L  85      34.704  11.232  42.581  1.00 26.61           N  
ATOM    618  CA  ALA L  85      33.655  11.346  41.603  1.00 25.74           C  
ATOM    619  CB  ALA L  85      32.243  11.383  42.215  1.00 26.20           C  
ATOM    620  C   ALA L  85      33.852  12.643  40.870  1.00 26.74           C  
ATOM    621  O   ALA L  85      34.795  13.386  41.140  1.00 26.79           O  
ATOM    622  N   ASP L  86      32.977  12.916  39.880  1.00 26.10           N  
ATOM    623  CA  ASP L  86      33.013  14.145  39.136  1.00 24.90           C  
ATOM    624  CB  ASP L  86      32.672  13.978  37.644  1.00 25.62           C  
ATOM    625  CG  ASP L  86      33.863  13.362  36.919  1.00 33.38           C  
ATOM    626  OD1 ASP L  86      33.936  12.109  36.834  1.00 38.72           O  
ATOM    627  OD2 ASP L  86      34.710  14.151  36.422  1.00 36.37           O1-
ATOM    628  C   ASP L  86      31.982  15.059  39.727  1.00 24.44           C  
ATOM    629  O   ASP L  86      30.888  14.619  40.078  1.00 25.30           O  
ATOM    630  N   TYR L  87      32.317  16.365  39.865  1.00 23.13           N  
ATOM    631  CA  TYR L  87      31.391  17.309  40.433  1.00 22.23           C  
ATOM    632  CB  TYR L  87      31.906  17.994  41.716  1.00 20.79           C  
ATOM    633  CG  TYR L  87      32.034  16.942  42.766  1.00 22.27           C  
ATOM    634  CD1 TYR L  87      33.155  16.147  42.826  1.00 20.46           C  
ATOM    635  CD2 TYR L  87      31.040  16.747  43.696  1.00 20.23           C  
ATOM    636  CE1 TYR L  87      33.280  15.172  43.788  1.00 19.44           C  
ATOM    637  CE2 TYR L  87      31.161  15.773  44.661  1.00 21.57           C  
ATOM    638  CZ  TYR L  87      32.276  14.977  44.705  1.00 22.70           C  
ATOM    639  OH  TYR L  87      32.392  13.977  45.696  1.00 21.37           O  
ATOM    640  C   TYR L  87      31.113  18.395  39.430  1.00 23.33           C  
ATOM    641  O   TYR L  87      32.024  18.893  38.767  1.00 24.16           O  
ATOM    642  N   TYR L  88      29.824  18.792  39.303  1.00 22.28           N  
ATOM    643  CA  TYR L  88      29.411  19.780  38.338  1.00 21.71           C  
ATOM    644  CB  TYR L  88      28.319  19.287  37.376  1.00 20.68           C  
ATOM    645  CG  TYR L  88      28.777  18.080  36.657  1.00 22.10           C  
ATOM    646  CD1 TYR L  88      28.661  16.849  37.250  1.00 19.41           C  
ATOM    647  CD2 TYR L  88      29.315  18.173  35.398  1.00 24.22           C  
ATOM    648  CE1 TYR L  88      29.084  15.721  36.593  1.00 21.03           C  
ATOM    649  CE2 TYR L  88      29.738  17.042  34.736  1.00 23.78           C  
ATOM    650  CZ  TYR L  88      29.628  15.810  35.336  1.00 22.08           C  
ATOM    651  OH  TYR L  88      30.057  14.639  34.673  1.00 23.74           O  
ATOM    652  C   TYR L  88      28.687  20.878  39.054  1.00 21.84           C  
ATOM    653  O   TYR L  88      27.917  20.622  39.979  1.00 22.99           O  
ATOM    654  N   CYS L  89      28.906  22.138  38.623  1.00 21.77           N  
ATOM    655  CA  CYS L  89      28.179  23.246  39.176  1.00 23.85           C  
ATOM    656  CB  CYS L  89      28.855  24.614  39.149  1.00 25.98           C  
ATOM    657  SG  CYS L  89      30.649  24.630  39.064  1.00 32.29           S  
ATOM    658  C   CYS L  89      27.158  23.549  38.133  1.00 23.30           C  
ATOM    659  O   CYS L  89      27.358  23.269  36.952  1.00 24.31           O  
ATOM    660  N   GLN L  90      26.057  24.190  38.549  1.00 21.02           N  
ATOM    661  CA  GLN L  90      24.974  24.512  37.667  1.00 23.05           C  
ATOM    662  CB  GLN L  90      23.754  23.641  37.956  1.00 23.34           C  
ATOM    663  CG  GLN L  90      23.538  22.391  37.140  1.00 31.05           C  
ATOM    664  CD  GLN L  90      22.223  22.720  36.458  1.00 31.07           C  
ATOM    665  OE1 GLN L  90      22.122  23.711  35.735  1.00 28.16           O  
ATOM    666  NE2 GLN L  90      21.168  21.914  36.743  1.00 23.87           N  
ATOM    667  C   GLN L  90      24.437  25.835  38.066  1.00 22.82           C  
ATOM    668  O   GLN L  90      24.455  26.187  39.244  1.00 22.91           O  
ATOM    669  N   SER L  91      23.902  26.580  37.084  1.00 23.63           N  
ATOM    670  CA  SER L  91      23.241  27.808  37.387  1.00 24.84           C  
ATOM    671  CB  SER L  91      24.220  28.986  37.603  1.00 26.19           C  
ATOM    672  OG  SER L  91      23.525  30.175  37.957  1.00 34.47           O  
ATOM    673  C   SER L  91      22.377  28.095  36.204  1.00 25.66           C  
ATOM    674  O   SER L  91      22.429  27.381  35.206  1.00 25.16           O  
ATOM    675  N   TYR L  92      21.600  29.196  36.300  1.00 15.60           N  
ATOM    676  CA  TYR L  92      20.712  29.731  35.301  1.00 18.48           C  
ATOM    677  CB  TYR L  92      19.404  30.209  35.956  1.00 19.93           C  
ATOM    678  CG  TYR L  92      18.593  31.051  35.040  1.00 23.38           C  
ATOM    679  CD1 TYR L  92      17.710  30.490  34.153  1.00 23.98           C  
ATOM    680  CD2 TYR L  92      18.708  32.416  35.079  1.00 26.08           C  
ATOM    681  CE1 TYR L  92      16.955  31.283  33.322  1.00 27.54           C  
ATOM    682  CE2 TYR L  92      17.959  33.223  34.256  1.00 29.38           C  
ATOM    683  CZ  TYR L  92      17.077  32.652  33.373  1.00 29.93           C  
ATOM    684  OH  TYR L  92      16.298  33.461  32.519  1.00 36.68           O  
ATOM    685  C   TYR L  92      21.421  30.903  34.690  1.00 21.02           C  
ATOM    686  O   TYR L  92      22.046  31.687  35.401  1.00 21.96           O  
ATOM    687  N   ASP L  93      21.388  31.013  33.344  1.00 21.08           N  
ATOM    688  CA  ASP L  93      22.060  32.088  32.661  1.00 21.86           C  
ATOM    689  CB  ASP L  93      23.005  31.585  31.547  1.00 20.58           C  
ATOM    690  CG  ASP L  93      23.850  32.737  31.008  1.00 27.50           C  
ATOM    691  OD1 ASP L  93      23.282  33.833  30.752  1.00 28.89           O  
ATOM    692  OD2 ASP L  93      25.082  32.536  30.843  1.00 27.33           O1-
ATOM    693  C   ASP L  93      21.016  32.966  32.027  1.00 26.88           C  
ATOM    694  O   ASP L  93      20.202  32.502  31.232  1.00 26.14           O  
ATOM    695  N   SER L  94      21.016  34.268  32.386  1.00 26.73           N  
ATOM    696  CA  SER L  94      20.043  35.226  31.923  1.00 29.99           C  
ATOM    697  CB  SER L  94      20.192  36.591  32.616  1.00 30.90           C  
ATOM    698  OG  SER L  94      21.445  37.165  32.272  1.00 42.71           O  
ATOM    699  C   SER L  94      20.162  35.478  30.447  1.00 33.12           C  
ATOM    700  O   SER L  94      19.165  35.470  29.725  1.00 36.19           O  
ATOM    701  N   SER L  95      21.390  35.739  29.964  1.00 33.75           N  
ATOM    702  CA  SER L  95      21.577  36.070  28.580  0.90 37.34           C  
ATOM    703  CB  SER L  95      23.011  36.512  28.264  0.90 35.68           C  
ATOM    704  OG  SER L  95      23.113  36.828  26.885  0.90 44.13           O  
ATOM    705  C   SER L  95      21.290  34.879  27.731  1.00 37.18           C  
ATOM    706  O   SER L  95      20.597  34.968  26.717  1.00 39.65           O  
ATOM    707  N   LEU L  96      21.842  33.732  28.151  1.00 31.78           N  
ATOM    708  CA  LEU L  96      21.735  32.480  27.469  1.00 30.17           C  
ATOM    709  CB  LEU L  96      22.608  31.416  28.159  1.00 29.56           C  
ATOM    710  CG  LEU L  96      22.842  30.133  27.349  1.00 33.99           C  
ATOM    711  CD1 LEU L  96      23.763  30.396  26.148  1.00 34.67           C  
ATOM    712  CD2 LEU L  96      23.344  28.993  28.246  1.00 35.20           C  
ATOM    713  C   LEU L  96      20.296  32.061  27.547  1.00 30.22           C  
ATOM    714  O   LEU L  96      19.758  31.453  26.623  1.00 33.29           O  
ATOM    715  N   ASN L  97      19.640  32.406  28.673  1.00 27.32           N  
ATOM    716  CA  ASN L  97      18.271  32.062  28.926  1.00 29.09           C  
ATOM    717  CB  ASN L  97      17.307  32.620  27.868  1.00 34.46           C  
ATOM    718  CG  ASN L  97      15.897  32.602  28.436  1.00 48.65           C  
ATOM    719  OD1 ASN L  97      15.688  32.361  29.623  1.00 54.28           O  
ATOM    720  ND2 ASN L  97      14.895  32.866  27.555  1.00 49.30           N  
ATOM    721  C   ASN L  97      18.151  30.570  28.939  1.00 28.95           C  
ATOM    722  O   ASN L  97      17.189  30.012  28.411  1.00 27.29           O  
ATOM    723  N   ALA L  98      19.148  29.892  29.546  1.00 25.08           N  
ATOM    724  CA  ALA L  98      19.135  28.464  29.643  1.00 23.64           C  
ATOM    725  CB  ALA L  98      19.806  27.766  28.451  1.00 15.79           C  
ATOM    726  C   ALA L  98      19.927  28.086  30.850  1.00 21.67           C  
ATOM    727  O   ALA L  98      20.645  28.903  31.424  1.00 20.14           O  
ATOM    728  N   TRP L  99      19.774  26.824  31.288  1.00 19.76           N  
ATOM    729  CA  TRP L  99      20.543  26.367  32.398  1.00 19.12           C  
ATOM    730  CB  TRP L  99      19.871  25.223  33.166  1.00 19.84           C  
ATOM    731  CG  TRP L  99      18.792  25.834  34.018  1.00 19.48           C  
ATOM    732  CD2 TRP L  99      18.921  26.008  35.433  1.00 18.78           C  
ATOM    733  CD1 TRP L  99      17.593  26.383  33.668  1.00 20.30           C  
ATOM    734  NE1 TRP L  99      16.986  26.925  34.776  1.00 19.12           N  
ATOM    735  CE2 TRP L  99      17.790  26.689  35.872  1.00 19.40           C  
ATOM    736  CE3 TRP L  99      19.909  25.633  36.295  1.00 17.78           C  
ATOM    737  CZ2 TRP L  99      17.628  27.016  37.191  1.00 18.94           C  
ATOM    738  CZ3 TRP L  99      19.734  25.947  37.624  1.00 18.09           C  
ATOM    739  CH2 TRP L  99      18.617  26.625  38.064  1.00 18.92           C  
ATOM    740  C   TRP L  99      21.887  26.013  31.893  1.00 21.04           C  
ATOM    741  O   TRP L  99      22.045  25.500  30.785  1.00 22.64           O  
ATOM    742  N   VAL L 100      22.905  26.332  32.705  1.00 24.66           N  
ATOM    743  CA  VAL L 100      24.253  26.133  32.241  1.00 24.11           C  
ATOM    744  CB  VAL L 100      24.919  27.455  31.993  1.00 25.82           C  
ATOM    745  CG1 VAL L 100      24.625  28.364  33.188  1.00 31.37           C  
ATOM    746  CG2 VAL L 100      26.418  27.258  31.747  1.00 32.62           C  
ATOM    747  C   VAL L 100      25.029  25.314  33.241  1.00 24.76           C  
ATOM    748  O   VAL L 100      24.786  25.382  34.444  1.00 24.75           O  
ATOM    749  N   PHE L 101      25.991  24.495  32.752  1.00 25.33           N  
ATOM    750  CA  PHE L 101      26.756  23.626  33.618  1.00 24.30           C  
ATOM    751  CB  PHE L 101      26.699  22.133  33.241  1.00 23.39           C  
ATOM    752  CG  PHE L 101      25.344  21.526  33.406  1.00 25.09           C  
ATOM    753  CD1 PHE L 101      24.394  21.631  32.419  1.00 25.02           C  
ATOM    754  CD2 PHE L 101      25.031  20.811  34.539  1.00 23.22           C  
ATOM    755  CE1 PHE L 101      23.152  21.059  32.573  1.00 25.37           C  
ATOM    756  CE2 PHE L 101      23.789  20.237  34.693  1.00 22.24           C  
ATOM    757  CZ  PHE L 101      22.839  20.360  33.712  1.00 22.14           C  
ATOM    758  C   PHE L 101      28.224  23.946  33.507  1.00 25.65           C  
ATOM    759  O   PHE L 101      28.700  24.475  32.503  1.00 26.92           O  
ATOM    760  N   GLY L 102      28.987  23.615  34.572  1.00 23.88           N  
ATOM    761  CA  GLY L 102      30.412  23.786  34.569  1.00 24.01           C  
ATOM    762  C   GLY L 102      31.006  22.622  33.830  1.00 25.09           C  
ATOM    763  O   GLY L 102      30.321  21.649  33.527  1.00 25.21           O  
ATOM    764  N   GLY L 103      32.319  22.705  33.540  1.00 25.14           N  
ATOM    765  CA  GLY L 103      33.061  21.712  32.814  1.00 23.60           C  
ATOM    766  C   GLY L 103      33.111  20.437  33.593  1.00 22.19           C  
ATOM    767  O   GLY L 103      33.198  19.355  33.015  1.00 25.12           O  
ATOM    768  N   GLY L 104      33.127  20.527  34.935  1.00 22.10           N  
ATOM    769  CA  GLY L 104      33.184  19.344  35.746  1.00 22.61           C  
ATOM    770  C   GLY L 104      34.570  19.213  36.296  1.00 24.73           C  
ATOM    771  O   GLY L 104      35.557  19.519  35.626  1.00 25.18           O  
ATOM    772  N   THR L 105      34.668  18.741  37.556  1.00 25.34           N  
ATOM    773  CA  THR L 105      35.951  18.570  38.174  1.00 25.74           C  
ATOM    774  CB  THR L 105      36.143  19.451  39.374  1.00 24.58           C  
ATOM    775  OG1 THR L 105      36.000  20.817  39.016  1.00 24.88           O  
ATOM    776  CG2 THR L 105      37.544  19.194  39.946  1.00 21.93           C  
ATOM    777  C   THR L 105      36.050  17.152  38.655  1.00 27.09           C  
ATOM    778  O   THR L 105      35.127  16.633  39.282  1.00 27.52           O  
ATOM    779  N   ARG L 106      37.195  16.492  38.383  1.00 26.70           N  
ATOM    780  CA  ARG L 106      37.375  15.133  38.809  1.00 27.92           C  
ATOM    781  CB  ARG L 106      38.249  14.309  37.857  1.00 30.12           C  
ATOM    782  CG  ARG L 106      38.328  12.831  38.232  1.00 36.39           C  
ATOM    783  CD  ARG L 106      39.513  12.126  37.583  1.00 41.63           C  
ATOM    784  NE  ARG L 106      39.397  12.318  36.109  1.00  0.00           N  
ATOM    785  CZ  ARG L 106      38.889  11.326  35.325  1.00  0.00           C  
ATOM    786  NH1 ARG L 106      38.538  10.131  35.884  1.00  0.00           N1+
ATOM    787  NH2 ARG L 106      38.732  11.525  33.985  1.00  0.00           N  
ATOM    788  C   ARG L 106      38.102  15.181  40.113  1.00 27.78           C  
ATOM    789  O   ARG L 106      39.213  15.698  40.206  1.00 28.40           O  
ATOM    790  N   LEU L 107      37.479  14.622  41.162  1.00 27.42           N  
ATOM    791  CA  LEU L 107      38.047  14.636  42.480  1.00 28.00           C  
ATOM    792  CB  LEU L 107      36.937  14.789  43.539  1.00 28.01           C  
ATOM    793  CG  LEU L 107      37.373  15.031  44.995  1.00 30.22           C  
ATOM    794  CD1 LEU L 107      38.261  13.912  45.541  1.00 26.80           C  
ATOM    795  CD2 LEU L 107      37.979  16.423  45.175  1.00 28.55           C  
ATOM    796  C   LEU L 107      38.696  13.298  42.687  1.00 29.81           C  
ATOM    797  O   LEU L 107      38.044  12.262  42.575  1.00 29.52           O  
ATOM    798  N   THR L 108      40.011  13.279  42.990  1.00 31.39           N  
ATOM    799  CA  THR L 108      40.673  12.020  43.201  1.00 32.11           C  
ATOM    800  CB  THR L 108      41.896  11.833  42.350  1.00 34.11           C  
ATOM    801  OG1 THR L 108      41.566  11.932  40.973  1.00 34.16           O  
ATOM    802  CG2 THR L 108      42.484  10.447  42.648  1.00 34.47           C  
ATOM    803  C   THR L 108      41.142  11.972  44.621  1.00 32.38           C  
ATOM    804  O   THR L 108      41.721  12.933  45.127  1.00 32.32           O  
ATOM    805  N   VAL L 109      40.896  10.836  45.309  1.00 33.08           N  
ATOM    806  CA  VAL L 109      41.345  10.711  46.664  1.00 34.85           C  
ATOM    807  CB  VAL L 109      40.389   9.985  47.570  1.00 35.19           C  
ATOM    808  CG1 VAL L 109      39.130  10.843  47.743  1.00 35.33           C  
ATOM    809  CG2 VAL L 109      40.083   8.601  46.985  1.00 34.85           C  
ATOM    810  C   VAL L 109      42.636   9.961  46.634  1.00 36.97           C  
ATOM    811  O   VAL L 109      42.702   8.808  46.210  1.00 38.46           O  
ATOM    812  N   LEU L 110      43.704  10.625  47.108  1.00 35.31           N  
ATOM    813  CA  LEU L 110      45.022  10.075  47.080  1.00 36.67           C  
ATOM    814  CB  LEU L 110      46.109  11.121  47.388  1.00 37.95           C  
ATOM    815  CG  LEU L 110      46.148  12.277  46.368  1.00 41.02           C  
ATOM    816  CD1 LEU L 110      47.245  13.295  46.713  1.00 40.55           C  
ATOM    817  CD2 LEU L 110      46.267  11.751  44.930  1.00 40.70           C  
ATOM    818  C   LEU L 110      45.100   9.000  48.109  1.00 38.89           C  
ATOM    819  O   LEU L 110      44.411   9.027  49.127  1.00 39.72           O  
ATOM    820  N   GLY L 111      45.945   7.989  47.851  1.00 45.34           N  
ATOM    821  CA  GLY L 111      46.067   6.922  48.792  1.00 47.08           C  
ATOM    822  C   GLY L 111      46.812   7.450  50.012  1.00 49.01           C  
ATOM    823  O   GLY L 111      47.615   6.669  50.591  1.00 48.55           O  
ATOM    824  OXT GLY L 111      46.588   8.632  50.384  1.00  0.00           O1-
TER     825      GLY L 111 
ATOM    826  N   GLU H 112       8.874   6.406  46.120  1.00 44.98           N1+
ATOM    827  CA  GLU H 112       9.006   7.806  45.681  1.00 47.40           C  
ATOM    828  CB  GLU H 112      10.168   8.518  46.395  1.00 46.00           C  
ATOM    829  CG  GLU H 112       9.808   9.027  47.793  1.00 52.81           C  
ATOM    830  CD  GLU H 112       8.979  10.297  47.641  1.00 55.37           C  
ATOM    831  OE1 GLU H 112       8.731  10.714  46.478  1.00  0.00           O  
ATOM    832  OE2 GLU H 112       8.584  10.870  48.692  1.00 67.73           O1-
ATOM    833  C   GLU H 112       9.179   7.961  44.205  1.00 46.85           C  
ATOM    834  O   GLU H 112       8.697   7.147  43.419  1.00 48.05           O  
ATOM    835  N   VAL H 113       9.891   9.029  43.790  1.00 36.57           N  
ATOM    836  CA  VAL H 113      10.013   9.350  42.398  1.00 36.79           C  
ATOM    837  CB  VAL H 113      10.571  10.720  42.164  1.00 35.60           C  
ATOM    838  CG1 VAL H 113      10.743  10.933  40.652  1.00 34.39           C  
ATOM    839  CG2 VAL H 113       9.643  11.740  42.844  1.00 37.13           C  
ATOM    840  C   VAL H 113      10.898   8.373  41.694  1.00 37.32           C  
ATOM    841  O   VAL H 113      12.005   8.071  42.139  1.00 37.66           O  
ATOM    842  N   GLN H 114      10.413   7.861  40.544  1.00 40.35           N  
ATOM    843  CA  GLN H 114      11.188   6.940  39.766  0.90 39.18           C  
ATOM    844  CB  GLN H 114      10.691   5.492  39.880  0.90 41.39           C  
ATOM    845  CG  GLN H 114      10.923   4.901  41.270  0.90 45.86           C  
ATOM    846  CD  GLN H 114      10.248   3.544  41.324  0.90 53.35           C  
ATOM    847  OE1 GLN H 114       9.022   3.454  41.360  0.90 51.07           O  
ATOM    848  NE2 GLN H 114      11.064   2.456  41.336  0.90 54.59           N  
ATOM    849  C   GLN H 114      11.111   7.342  38.324  1.00 37.98           C  
ATOM    850  O   GLN H 114      10.051   7.716  37.823  1.00 38.32           O  
ATOM    851  N   LEU H 115      12.265   7.294  37.632  1.00 30.49           N  
ATOM    852  CA  LEU H 115      12.321   7.612  36.231  1.00 28.68           C  
ATOM    853  CB  LEU H 115      13.162   8.866  35.928  1.00 26.37           C  
ATOM    854  CG  LEU H 115      12.569  10.168  36.500  1.00 28.60           C  
ATOM    855  CD1 LEU H 115      13.455  11.378  36.158  1.00 27.18           C  
ATOM    856  CD2 LEU H 115      11.112  10.367  36.043  1.00 28.87           C  
ATOM    857  C   LEU H 115      12.997   6.461  35.550  1.00 29.03           C  
ATOM    858  O   LEU H 115      14.126   6.110  35.893  1.00 29.78           O  
ATOM    859  N   VAL H 116      12.323   5.836  34.560  1.00 27.23           N  
ATOM    860  CA  VAL H 116      12.908   4.716  33.877  1.00 27.55           C  
ATOM    861  CB  VAL H 116      12.083   3.468  33.992  1.00 30.25           C  
ATOM    862  CG1 VAL H 116      12.732   2.364  33.140  1.00 26.62           C  
ATOM    863  CG2 VAL H 116      11.946   3.110  35.481  1.00 29.66           C  
ATOM    864  C   VAL H 116      13.003   5.056  32.421  1.00 27.69           C  
ATOM    865  O   VAL H 116      12.011   5.423  31.795  1.00 27.77           O  
ATOM    866  N   GLN H 117      14.213   4.913  31.840  1.00 26.99           N  
ATOM    867  CA  GLN H 117      14.422   5.269  30.464  1.00 26.69           C  
ATOM    868  CB  GLN H 117      15.706   6.086  30.235  1.00 26.29           C  
ATOM    869  CG  GLN H 117      15.686   7.452  30.927  1.00 25.61           C  
ATOM    870  CD  GLN H 117      16.999   8.163  30.632  1.00 27.61           C  
ATOM    871  OE1 GLN H 117      17.659   8.674  31.536  1.00 27.26           O  
ATOM    872  NE2 GLN H 117      17.387   8.213  29.330  1.00 27.20           N  
ATOM    873  C   GLN H 117      14.513   4.032  29.625  1.00 28.45           C  
ATOM    874  O   GLN H 117      14.675   2.924  30.133  1.00 29.55           O  
ATOM    875  N   SER H 118      14.401   4.217  28.292  1.00 26.41           N  
ATOM    876  CA  SER H 118      14.444   3.152  27.328  1.00 26.22           C  
ATOM    877  CB  SER H 118      14.065   3.600  25.907  1.00 26.54           C  
ATOM    878  OG  SER H 118      12.747   4.123  25.890  1.00 28.17           O  
ATOM    879  C   SER H 118      15.850   2.645  27.253  1.00 26.06           C  
ATOM    880  O   SER H 118      16.768   3.230  27.824  1.00 26.27           O  
ATOM    881  N   GLY H 119      16.043   1.523  26.531  1.00 27.57           N  
ATOM    882  CA  GLY H 119      17.322   0.877  26.443  1.00 25.37           C  
ATOM    883  C   GLY H 119      18.212   1.578  25.466  1.00 26.85           C  
ATOM    884  O   GLY H 119      17.789   2.455  24.715  1.00 27.28           O  
ATOM    885  N   ALA H 120      19.494   1.154  25.453  1.00 27.21           N  
ATOM    886  CA  ALA H 120      20.510   1.735  24.623  1.00 26.89           C  
ATOM    887  CB  ALA H 120      21.922   1.193  24.912  1.00 27.34           C  
ATOM    888  C   ALA H 120      20.201   1.451  23.191  1.00 27.63           C  
ATOM    889  O   ALA H 120      19.588   0.436  22.862  1.00 28.24           O  
ATOM    890  N   GLU H 121      20.610   2.372  22.294  1.00 26.33           N  
ATOM    891  CA  GLU H 121      20.331   2.160  20.905  1.00 29.15           C  
ATOM    892  CB  GLU H 121      19.102   2.930  20.399  1.00 29.34           C  
ATOM    893  CG  GLU H 121      17.808   2.443  21.055  1.00 37.77           C  
ATOM    894  CD  GLU H 121      16.635   3.183  20.440  1.00 41.83           C  
ATOM    895  OE1 GLU H 121      16.194   2.766  19.337  1.00 45.24           O  
ATOM    896  OE2 GLU H 121      16.160   4.170  21.063  1.00 43.13           O1-
ATOM    897  C   GLU H 121      21.510   2.571  20.079  1.00 27.05           C  
ATOM    898  O   GLU H 121      22.360   3.348  20.512  1.00 28.69           O  
ATOM    899  N   VAL H 122      21.593   2.005  18.858  1.00 27.03           N  
ATOM    900  CA  VAL H 122      22.629   2.322  17.917  1.00 27.64           C  
ATOM    901  CB  VAL H 122      23.418   1.122  17.476  1.00 28.41           C  
ATOM    902  CG1 VAL H 122      24.351   1.532  16.328  1.00 28.32           C  
ATOM    903  CG2 VAL H 122      24.168   0.553  18.689  1.00 29.17           C  
ATOM    904  C   VAL H 122      21.937   2.857  16.703  1.00 27.69           C  
ATOM    905  O   VAL H 122      20.896   2.341  16.300  1.00 29.25           O  
ATOM    906  N   LYS H 123      22.492   3.926  16.092  1.00 27.47           N  
ATOM    907  CA  LYS H 123      21.850   4.493  14.939  1.00 27.29           C  
ATOM    908  CB  LYS H 123      21.043   5.764  15.257  1.00 26.83           C  
ATOM    909  CG  LYS H 123      19.823   5.529  16.151  1.00 28.20           C  
ATOM    910  CD  LYS H 123      18.765   4.614  15.532  1.00 29.86           C  
ATOM    911  CE  LYS H 123      17.556   4.396  16.444  1.00 44.66           C  
ATOM    912  NZ  LYS H 123      16.577   3.503  15.789  1.00 44.82           N1+
ATOM    913  C   LYS H 123      22.898   4.899  13.952  1.00 28.90           C  
ATOM    914  O   LYS H 123      24.031   5.219  14.313  1.00 29.23           O  
ATOM    915  N   LYS H 124      22.527   4.886  12.657  1.00 30.62           N  
ATOM    916  CA  LYS H 124      23.412   5.289  11.602  0.91 30.96           C  
ATOM    917  CB  LYS H 124      22.970   4.790  10.215  0.91 32.66           C  
ATOM    918  CG  LYS H 124      22.807   3.270  10.105  0.91 37.06           C  
ATOM    919  CD  LYS H 124      24.081   2.469  10.382  0.91 41.96           C  
ATOM    920  CE  LYS H 124      23.877   0.956  10.266  0.91 43.22           C  
ATOM    921  NZ  LYS H 124      25.144   0.248  10.551  0.91 45.64           N1+
ATOM    922  C   LYS H 124      23.360   6.782  11.562  1.00 29.96           C  
ATOM    923  O   LYS H 124      22.407   7.391  12.046  1.00 30.99           O  
ATOM    924  N   PRO H 125      24.365   7.403  11.013  1.00 28.65           N  
ATOM    925  CA  PRO H 125      24.337   8.831  10.937  1.00 29.04           C  
ATOM    926  CD  PRO H 125      25.721   6.882  11.088  1.00 29.62           C  
ATOM    927  CB  PRO H 125      25.741   9.250  10.509  1.00 28.43           C  
ATOM    928  CG  PRO H 125      26.633   8.123  11.065  1.00 30.31           C  
ATOM    929  C   PRO H 125      23.247   9.250  10.005  1.00 29.83           C  
ATOM    930  O   PRO H 125      23.057   8.600   8.980  1.00 33.27           O  
ATOM    931  N   GLY H 126      22.518  10.329  10.347  1.00 34.47           N  
ATOM    932  CA  GLY H 126      21.477  10.823   9.496  1.00 33.31           C  
ATOM    933  C   GLY H 126      20.145  10.317   9.965  1.00 34.42           C  
ATOM    934  O   GLY H 126      19.108  10.853   9.578  1.00 35.90           O  
ATOM    935  N   SER H 127      20.127   9.275  10.818  1.00 28.18           N  
ATOM    936  CA  SER H 127      18.872   8.747  11.277  1.00 27.15           C  
ATOM    937  CB  SER H 127      18.916   7.257  11.665  1.00 27.28           C  
ATOM    938  OG  SER H 127      19.739   7.064  12.805  1.00 45.67           O  
ATOM    939  C   SER H 127      18.445   9.524  12.483  1.00 26.42           C  
ATOM    940  O   SER H 127      19.053  10.533  12.833  1.00 27.29           O  
ATOM    941  N   SER H 128      17.345   9.082  13.129  1.00 28.21           N  
ATOM    942  CA  SER H 128      16.850   9.754  14.296  0.91 29.67           C  
ATOM    943  CB  SER H 128      15.477  10.412  14.082  0.91 30.83           C  
ATOM    944  OG  SER H 128      14.502   9.423  13.785  0.91 35.19           O  
ATOM    945  C   SER H 128      16.686   8.734  15.382  1.00 28.87           C  
ATOM    946  O   SER H 128      16.678   7.531  15.122  1.00 29.21           O  
ATOM    947  N   VAL H 129      16.596   9.201  16.646  1.00 26.48           N  
ATOM    948  CA  VAL H 129      16.400   8.306  17.750  1.00 24.16           C  
ATOM    949  CB  VAL H 129      17.648   8.072  18.553  1.00 25.85           C  
ATOM    950  CG1 VAL H 129      18.093   9.405  19.174  1.00 27.20           C  
ATOM    951  CG2 VAL H 129      17.376   6.966  19.585  1.00 23.82           C  
ATOM    952  C   VAL H 129      15.368   8.908  18.651  1.00 25.99           C  
ATOM    953  O   VAL H 129      15.259  10.129  18.769  1.00 25.52           O  
ATOM    954  N   LYS H 130      14.560   8.044  19.295  1.00 27.64           N  
ATOM    955  CA  LYS H 130      13.524   8.476  20.189  1.00 29.12           C  
ATOM    956  CB  LYS H 130      12.139   7.988  19.719  1.00 30.37           C  
ATOM    957  CG  LYS H 130      10.926   8.552  20.465  1.00 31.67           C  
ATOM    958  CD  LYS H 130      10.522   9.967  20.047  1.00 33.81           C  
ATOM    959  CE  LYS H 130       9.138  10.373  20.561  1.00 32.95           C  
ATOM    960  NZ  LYS H 130       8.775  11.715  20.056  1.00 31.56           N1+
ATOM    961  C   LYS H 130      13.799   7.801  21.500  1.00 30.54           C  
ATOM    962  O   LYS H 130      13.817   6.573  21.572  1.00 31.89           O  
ATOM    963  N   VAL H 131      14.020   8.585  22.575  1.00 28.77           N  
ATOM    964  CA  VAL H 131      14.282   8.003  23.861  1.00 27.22           C  
ATOM    965  CB  VAL H 131      15.472   8.594  24.561  1.00 27.06           C  
ATOM    966  CG1 VAL H 131      15.568   7.982  25.969  1.00 28.35           C  
ATOM    967  CG2 VAL H 131      16.716   8.344  23.694  1.00 26.20           C  
ATOM    968  C   VAL H 131      13.081   8.262  24.713  1.00 27.46           C  
ATOM    969  O   VAL H 131      12.456   9.315  24.619  1.00 25.79           O  
ATOM    970  N   SER H 132      12.735   7.285  25.574  1.00 28.48           N  
ATOM    971  CA  SER H 132      11.553   7.386  26.376  1.00 28.83           C  
ATOM    972  CB  SER H 132      10.650   6.153  26.204  1.00 30.37           C  
ATOM    973  OG  SER H 132       9.486   6.264  27.004  1.00 34.54           O  
ATOM    974  C   SER H 132      11.942   7.471  27.823  1.00 28.63           C  
ATOM    975  O   SER H 132      12.966   6.931  28.241  1.00 29.70           O  
ATOM    976  N   CYS H 133      11.132   8.199  28.620  1.00 28.89           N  
ATOM    977  CA  CYS H 133      11.371   8.325  30.030  1.00 29.94           C  
ATOM    978  CB  CYS H 133      11.961   9.709  30.397  1.00 29.41           C  
ATOM    979  SG  CYS H 133      12.291   9.944  32.172  1.00 36.11           S  
ATOM    980  C   CYS H 133      10.039   8.161  30.700  1.00 31.49           C  
ATOM    981  O   CYS H 133       9.141   8.985  30.521  1.00 32.35           O  
ATOM    982  N   LYS H 134       9.859   7.083  31.496  1.00 30.88           N  
ATOM    983  CA  LYS H 134       8.567   6.912  32.101  1.00 32.91           C  
ATOM    984  CB  LYS H 134       7.939   5.519  31.888  1.00 32.91           C  
ATOM    985  CG  LYS H 134       8.451   4.380  32.765  1.00 39.34           C  
ATOM    986  CD  LYS H 134       7.845   4.382  34.165  1.00 46.35           C  
ATOM    987  CE  LYS H 134       7.989   3.048  34.898  1.00 45.15           C  
ATOM    988  NZ  LYS H 134       7.106   2.034  34.280  1.00 40.44           N1+
ATOM    989  C   LYS H 134       8.673   7.247  33.555  1.00 32.70           C  
ATOM    990  O   LYS H 134       9.574   6.792  34.259  1.00 33.32           O  
ATOM    991  N   ALA H 135       7.724   8.071  34.038  1.00 33.60           N  
ATOM    992  CA  ALA H 135       7.800   8.604  35.367  1.00 35.30           C  
ATOM    993  CB  ALA H 135       7.531  10.116  35.422  1.00 33.76           C  
ATOM    994  C   ALA H 135       6.790   7.950  36.243  1.00 37.07           C  
ATOM    995  O   ALA H 135       5.733   7.511  35.792  1.00 38.36           O  
ATOM    996  N   SER H 136       7.128   7.845  37.543  1.00 40.23           N  
ATOM    997  CA  SER H 136       6.207   7.255  38.460  1.00 42.47           C  
ATOM    998  CB  SER H 136       6.368   5.727  38.510  1.00 44.53           C  
ATOM    999  OG  SER H 136       5.433   5.153  39.404  1.00 47.16           O  
ATOM   1000  C   SER H 136       6.490   7.805  39.828  1.00 43.22           C  
ATOM   1001  O   SER H 136       7.585   8.300  40.095  1.00 43.59           O  
ATOM   1002  N   GLY H 137       5.527   7.617  40.751  1.00 34.76           N  
ATOM   1003  CA  GLY H 137       5.747   7.937  42.132  1.00 33.22           C  
ATOM   1004  C   GLY H 137       5.189   9.285  42.434  1.00 35.01           C  
ATOM   1005  O   GLY H 137       4.904   9.596  43.589  1.00 35.05           O  
ATOM   1006  N   TYR H 138       5.012  10.124  41.401  1.00 33.77           N  
ATOM   1007  CA  TYR H 138       4.472  11.425  41.654  1.00 33.28           C  
ATOM   1008  CB  TYR H 138       5.514  12.566  41.708  1.00 33.98           C  
ATOM   1009  CG  TYR H 138       6.301  12.632  40.438  1.00 33.96           C  
ATOM   1010  CD1 TYR H 138       5.757  13.068  39.253  1.00 31.18           C  
ATOM   1011  CD2 TYR H 138       7.621  12.275  40.425  1.00 33.09           C  
ATOM   1012  CE1 TYR H 138       6.486  13.141  38.090  1.00 28.92           C  
ATOM   1013  CE2 TYR H 138       8.355  12.347  39.265  1.00 31.28           C  
ATOM   1014  CZ  TYR H 138       7.801  12.776  38.089  1.00 29.30           C  
ATOM   1015  OH  TYR H 138       8.569  12.846  36.908  1.00 30.75           O  
ATOM   1016  C   TYR H 138       3.496  11.754  40.573  1.00 34.69           C  
ATOM   1017  O   TYR H 138       3.213  10.934  39.700  1.00 35.87           O  
ATOM   1018  N   THR H 139       2.943  12.985  40.636  1.00 32.54           N  
ATOM   1019  CA  THR H 139       2.055  13.430  39.609  1.00 31.80           C  
ATOM   1020  CB  THR H 139       1.106  14.501  40.053  1.00 32.41           C  
ATOM   1021  OG1 THR H 139       0.313  14.027  41.130  1.00 35.08           O  
ATOM   1022  CG2 THR H 139       0.210  14.888  38.863  1.00 35.15           C  
ATOM   1023  C   THR H 139       2.931  14.000  38.540  1.00 30.97           C  
ATOM   1024  O   THR H 139       3.658  14.970  38.749  1.00 28.65           O  
ATOM   1025  N   PHE H 140       2.848  13.388  37.349  1.00 33.96           N  
ATOM   1026  CA  PHE H 140       3.660  13.641  36.192  1.00 31.72           C  
ATOM   1027  CB  PHE H 140       3.266  12.674  35.059  1.00 31.87           C  
ATOM   1028  CG  PHE H 140       4.260  12.704  33.951  1.00 33.84           C  
ATOM   1029  CD1 PHE H 140       5.455  12.033  34.069  1.00 33.38           C  
ATOM   1030  CD2 PHE H 140       3.988  13.380  32.785  1.00 35.05           C  
ATOM   1031  CE1 PHE H 140       6.372  12.043  33.045  1.00 33.21           C  
ATOM   1032  CE2 PHE H 140       4.899  13.395  31.756  1.00 33.35           C  
ATOM   1033  CZ  PHE H 140       6.095  12.731  31.887  1.00 33.05           C  
ATOM   1034  C   PHE H 140       3.460  15.060  35.734  1.00 32.26           C  
ATOM   1035  O   PHE H 140       4.408  15.724  35.318  1.00 32.68           O  
ATOM   1036  N   THR H 141       2.210  15.555  35.802  1.00 32.48           N  
ATOM   1037  CA  THR H 141       1.813  16.857  35.334  1.00 33.86           C  
ATOM   1038  CB  THR H 141       0.321  17.036  35.318  1.00 35.13           C  
ATOM   1039  OG1 THR H 141      -0.212  16.945  36.632  1.00 36.45           O  
ATOM   1040  CG2 THR H 141      -0.286  15.941  34.424  1.00 37.89           C  
ATOM   1041  C   THR H 141       2.408  17.966  36.161  1.00 32.42           C  
ATOM   1042  O   THR H 141       2.573  19.084  35.675  1.00 32.34           O  
ATOM   1043  N   ASP H 142       2.698  17.699  37.447  1.00 35.87           N  
ATOM   1044  CA  ASP H 142       3.178  18.695  38.366  1.00 35.79           C  
ATOM   1045  CB  ASP H 142       3.324  18.171  39.806  1.00 34.41           C  
ATOM   1046  CG  ASP H 142       1.942  18.093  40.434  1.00 30.02           C  
ATOM   1047  OD1 ASP H 142       1.037  18.837  39.969  1.00 32.06           O  
ATOM   1048  OD2 ASP H 142       1.773  17.291  41.392  1.00 31.10           O1-
ATOM   1049  C   ASP H 142       4.519  19.233  37.978  1.00 35.84           C  
ATOM   1050  O   ASP H 142       4.775  20.416  38.197  1.00 36.13           O  
ATOM   1051  N   TYR H 143       5.416  18.411  37.397  1.00 26.71           N  
ATOM   1052  CA  TYR H 143       6.739  18.933  37.215  1.00 23.24           C  
ATOM   1053  CB  TYR H 143       7.805  18.171  38.015  1.00 23.25           C  
ATOM   1054  CG  TYR H 143       7.387  18.255  39.436  1.00 23.25           C  
ATOM   1055  CD1 TYR H 143       6.438  17.383  39.915  1.00 25.46           C  
ATOM   1056  CD2 TYR H 143       7.934  19.195  40.279  1.00 23.40           C  
ATOM   1057  CE1 TYR H 143       6.035  17.447  41.225  1.00 24.36           C  
ATOM   1058  CE2 TYR H 143       7.534  19.262  41.591  1.00 23.33           C  
ATOM   1059  CZ  TYR H 143       6.583  18.387  42.061  1.00 23.36           C  
ATOM   1060  OH  TYR H 143       6.166  18.451  43.406  1.00 25.65           O  
ATOM   1061  C   TYR H 143       7.162  18.851  35.789  1.00 22.65           C  
ATOM   1062  O   TYR H 143       6.642  18.103  34.969  1.00 23.44           O  
ATOM   1063  N   TYR H 144       8.146  19.696  35.475  1.00 29.45           N  
ATOM   1064  CA  TYR H 144       8.778  19.799  34.188  1.00 26.72           C  
ATOM   1065  CB  TYR H 144       9.581  21.099  33.978  1.00 24.91           C  
ATOM   1066  CG  TYR H 144       8.692  22.297  33.945  1.00 11.43           C  
ATOM   1067  CD1 TYR H 144       8.014  22.633  32.797  1.00 12.86           C  
ATOM   1068  CD2 TYR H 144       8.557  23.098  35.056  1.00 12.39           C  
ATOM   1069  CE1 TYR H 144       7.203  23.744  32.759  1.00 16.81           C  
ATOM   1070  CE2 TYR H 144       7.747  24.209  35.026  1.00 12.56           C  
ATOM   1071  CZ  TYR H 144       7.068  24.534  33.876  1.00 14.72           C  
ATOM   1072  OH  TYR H 144       6.237  25.674  33.843  1.00 15.95           O  
ATOM   1073  C   TYR H 144       9.791  18.709  34.057  1.00 27.55           C  
ATOM   1074  O   TYR H 144      10.410  18.299  35.039  1.00 26.20           O  
ATOM   1075  N   MET H 145       9.956  18.187  32.821  1.00 26.28           N  
ATOM   1076  CA  MET H 145      10.946  17.178  32.578  0.95 24.06           C  
ATOM   1077  CB  MET H 145      10.409  15.947  31.830  0.95 27.03           C  
ATOM   1078  CG  MET H 145      11.402  14.784  31.798  0.75 11.71           C  
ATOM   1079  SD  MET H 145      11.668  13.985  33.410  0.75 11.06           S  
ATOM   1080  CE  MET H 145      10.000  13.279  33.528  0.75 10.54           C  
ATOM   1081  C   MET H 145      12.020  17.794  31.730  1.00 25.61           C  
ATOM   1082  O   MET H 145      11.744  18.446  30.721  1.00 25.34           O  
ATOM   1083  N   HIS H 146      13.294  17.618  32.130  1.00 23.88           N  
ATOM   1084  CA  HIS H 146      14.366  18.165  31.346  1.00 23.38           C  
ATOM   1085  ND1 HIS H 146      14.404  19.885  34.241  1.00 12.99           N  
ATOM   1086  CG  HIS H 146      14.896  20.065  32.970  1.00 18.93           C  
ATOM   1087  CB  HIS H 146      15.419  18.940  32.142  1.00 23.67           C  
ATOM   1088  NE2 HIS H 146      14.345  22.070  33.835  1.00 13.01           N  
ATOM   1089  CD2 HIS H 146      14.850  21.404  32.735  1.00  7.90           C  
ATOM   1090  CE1 HIS H 146      14.092  21.113  34.712  1.00  8.28           C  
ATOM   1091  C   HIS H 146      15.139  17.023  30.774  1.00 22.75           C  
ATOM   1092  O   HIS H 146      15.014  15.884  31.219  1.00 23.55           O  
ATOM   1093  N   TRP H 147      15.953  17.320  29.743  1.00 20.84           N  
ATOM   1094  CA  TRP H 147      16.808  16.332  29.154  1.00 19.56           C  
ATOM   1095  CB  TRP H 147      16.421  15.982  27.709  1.00 20.60           C  
ATOM   1096  CG  TRP H 147      15.104  15.247  27.621  1.00 22.57           C  
ATOM   1097  CD2 TRP H 147      14.981  13.815  27.649  1.00 20.40           C  
ATOM   1098  CD1 TRP H 147      13.836  15.742  27.521  1.00 23.89           C  
ATOM   1099  NE1 TRP H 147      12.931  14.709  27.486  1.00 22.76           N  
ATOM   1100  CE2 TRP H 147      13.622  13.517  27.565  1.00 20.87           C  
ATOM   1101  CE3 TRP H 147      15.924  12.833  27.745  1.00 20.91           C  
ATOM   1102  CZ2 TRP H 147      13.183  12.224  27.572  1.00 23.60           C  
ATOM   1103  CZ3 TRP H 147      15.479  11.530  27.748  1.00 23.35           C  
ATOM   1104  CH2 TRP H 147      14.135  11.232  27.663  1.00 24.37           C  
ATOM   1105  C   TRP H 147      18.195  16.897  29.156  1.00 20.59           C  
ATOM   1106  O   TRP H 147      18.405  18.057  28.801  1.00 20.55           O  
ATOM   1107  N   VAL H 148      19.177  16.081  29.592  1.00 18.42           N  
ATOM   1108  CA  VAL H 148      20.554  16.491  29.632  1.00 18.22           C  
ATOM   1109  CB  VAL H 148      21.060  16.706  31.028  1.00 18.81           C  
ATOM   1110  CG1 VAL H 148      22.547  17.086  30.965  1.00 21.70           C  
ATOM   1111  CG2 VAL H 148      20.171  17.759  31.710  1.00 16.58           C  
ATOM   1112  C   VAL H 148      21.346  15.361  29.049  1.00 20.80           C  
ATOM   1113  O   VAL H 148      21.029  14.194  29.274  1.00 21.78           O  
ATOM   1114  N   ARG H 149      22.407  15.670  28.276  1.00 20.57           N  
ATOM   1115  CA  ARG H 149      23.160  14.604  27.680  1.00 21.52           C  
ATOM   1116  CB  ARG H 149      22.874  14.446  26.167  1.00 21.13           C  
ATOM   1117  CG  ARG H 149      23.100  15.685  25.295  1.00 21.30           C  
ATOM   1118  CD  ARG H 149      24.466  15.790  24.620  1.00 24.50           C  
ATOM   1119  NE  ARG H 149      24.296  15.256  23.239  1.00 26.05           N  
ATOM   1120  CZ  ARG H 149      24.671  15.973  22.137  1.00 27.56           C  
ATOM   1121  NH1 ARG H 149      25.208  17.222  22.261  1.00 27.01           N1+
ATOM   1122  NH2 ARG H 149      24.483  15.449  20.892  1.00 27.42           N  
ATOM   1123  C   ARG H 149      24.613  14.783  27.967  1.00 21.58           C  
ATOM   1124  O   ARG H 149      25.080  15.887  28.243  1.00 20.62           O  
ATOM   1125  N   GLN H 150      25.357  13.660  27.972  1.00 21.60           N  
ATOM   1126  CA  GLN H 150      26.753  13.711  28.286  1.00 22.18           C  
ATOM   1127  CB  GLN H 150      27.031  13.224  29.718  1.00 20.53           C  
ATOM   1128  CG  GLN H 150      28.500  13.247  30.135  1.00 22.57           C  
ATOM   1129  CD  GLN H 150      28.568  12.737  31.568  1.00 22.45           C  
ATOM   1130  OE1 GLN H 150      27.775  11.891  31.973  1.00 23.22           O  
ATOM   1131  NE2 GLN H 150      29.532  13.271  32.363  1.00 21.93           N  
ATOM   1132  C   GLN H 150      27.502  12.819  27.351  1.00 22.85           C  
ATOM   1133  O   GLN H 150      27.290  11.607  27.326  1.00 23.74           O  
ATOM   1134  N   ALA H 151      28.427  13.408  26.569  1.00 24.12           N  
ATOM   1135  CA  ALA H 151      29.234  12.654  25.652  1.00 26.35           C  
ATOM   1136  CB  ALA H 151      29.996  13.525  24.635  1.00 25.31           C  
ATOM   1137  C   ALA H 151      30.240  11.912  26.471  1.00 28.45           C  
ATOM   1138  O   ALA H 151      30.526  12.282  27.609  1.00 27.32           O  
ATOM   1139  N   PRO H 152      30.788  10.859  25.931  1.00 30.75           N  
ATOM   1140  CA  PRO H 152      31.705  10.088  26.711  1.00 32.47           C  
ATOM   1141  CD  PRO H 152      30.104  10.051  24.934  1.00 31.05           C  
ATOM   1142  CB  PRO H 152      31.980   8.825  25.900  1.00 32.72           C  
ATOM   1143  CG  PRO H 152      30.673   8.630  25.102  1.00 33.21           C  
ATOM   1144  C   PRO H 152      32.908  10.874  27.111  1.00 33.68           C  
ATOM   1145  O   PRO H 152      33.608  11.393  26.244  1.00 32.90           O  
ATOM   1146  N   GLY H 153      33.168  10.953  28.430  1.00 34.10           N  
ATOM   1147  CA  GLY H 153      34.325  11.625  28.939  1.00 33.46           C  
ATOM   1148  C   GLY H 153      34.097  13.108  28.952  1.00 35.24           C  
ATOM   1149  O   GLY H 153      34.999  13.865  29.309  1.00 37.43           O  
ATOM   1150  N   GLN H 154      32.888  13.570  28.576  1.00 32.32           N  
ATOM   1151  CA  GLN H 154      32.622  14.984  28.534  0.93 31.43           C  
ATOM   1152  CB  GLN H 154      32.006  15.483  27.212  0.93 31.97           C  
ATOM   1153  CG  GLN H 154      33.014  15.908  26.136  0.93 38.05           C  
ATOM   1154  CD  GLN H 154      33.895  14.748  25.712  0.93 43.41           C  
ATOM   1155  OE1 GLN H 154      33.687  14.147  24.660  0.92 45.12           O  
ATOM   1156  NE2 GLN H 154      34.925  14.438  26.543  0.92 49.52           N  
ATOM   1157  C   GLN H 154      31.694  15.377  29.641  1.00 29.66           C  
ATOM   1158  O   GLN H 154      31.305  14.559  30.474  1.00 28.13           O  
ATOM   1159  N   GLY H 155      31.352  16.684  29.677  1.00 29.44           N  
ATOM   1160  CA  GLY H 155      30.522  17.258  30.702  1.00 27.54           C  
ATOM   1161  C   GLY H 155      29.076  17.177  30.323  1.00 27.70           C  
ATOM   1162  O   GLY H 155      28.708  16.641  29.281  1.00 27.19           O  
ATOM   1163  N   LEU H 156      28.214  17.736  31.201  1.00 28.19           N  
ATOM   1164  CA  LEU H 156      26.788  17.707  31.023  1.00 25.96           C  
ATOM   1165  CB  LEU H 156      26.020  17.827  32.352  1.00 25.54           C  
ATOM   1166  CG  LEU H 156      26.261  16.666  33.332  1.00 24.78           C  
ATOM   1167  CD1 LEU H 156      25.461  16.867  34.628  1.00 24.19           C  
ATOM   1168  CD2 LEU H 156      25.990  15.304  32.671  1.00 22.52           C  
ATOM   1169  C   LEU H 156      26.353  18.855  30.164  1.00 25.86           C  
ATOM   1170  O   LEU H 156      26.886  19.958  30.272  1.00 27.19           O  
ATOM   1171  N   GLU H 157      25.370  18.611  29.264  1.00 24.96           N  
ATOM   1172  CA  GLU H 157      24.832  19.701  28.502  1.00 25.54           C  
ATOM   1173  CB  GLU H 157      25.323  19.815  27.049  1.00 26.30           C  
ATOM   1174  CG  GLU H 157      24.807  18.761  26.083  1.00 31.27           C  
ATOM   1175  CD  GLU H 157      25.423  19.117  24.740  1.00 37.30           C  
ATOM   1176  OE1 GLU H 157      24.969  20.108  24.110  1.00 40.72           O  
ATOM   1177  OE2 GLU H 157      26.380  18.404  24.337  1.00 38.52           O1-
ATOM   1178  C   GLU H 157      23.335  19.595  28.509  1.00 24.73           C  
ATOM   1179  O   GLU H 157      22.773  18.526  28.268  1.00 23.72           O  
ATOM   1180  N   TRP H 158      22.655  20.725  28.802  1.00 23.45           N  
ATOM   1181  CA  TRP H 158      21.221  20.767  28.906  1.00 22.63           C  
ATOM   1182  CB  TRP H 158      20.763  21.989  29.721  1.00 22.62           C  
ATOM   1183  CG  TRP H 158      19.279  22.118  29.943  1.00 22.95           C  
ATOM   1184  CD2 TRP H 158      18.443  23.076  29.277  1.00 22.48           C  
ATOM   1185  CD1 TRP H 158      18.475  21.438  30.809  1.00 22.49           C  
ATOM   1186  NE1 TRP H 158      17.188  21.912  30.725  1.00 22.05           N  
ATOM   1187  CE2 TRP H 158      17.155  22.921  29.787  1.00 22.39           C  
ATOM   1188  CE3 TRP H 158      18.727  24.012  28.325  1.00 23.16           C  
ATOM   1189  CZ2 TRP H 158      16.124  23.704  29.350  1.00 24.08           C  
ATOM   1190  CZ3 TRP H 158      17.684  24.793  27.881  1.00 24.07           C  
ATOM   1191  CH2 TRP H 158      16.408  24.644  28.385  1.00 25.26           C  
ATOM   1192  C   TRP H 158      20.625  20.855  27.527  1.00 21.53           C  
ATOM   1193  O   TRP H 158      21.028  21.700  26.733  1.00 23.95           O  
ATOM   1194  N   MET H 159      19.747  19.884  27.173  1.00 22.19           N  
ATOM   1195  CA  MET H 159      19.021  19.799  25.924  1.00 22.83           C  
ATOM   1196  CB  MET H 159      18.510  18.370  25.665  1.00 22.90           C  
ATOM   1197  CG  MET H 159      19.596  17.288  25.648  1.00 23.84           C  
ATOM   1198  SD  MET H 159      20.516  17.100  24.094  1.00 29.22           S  
ATOM   1199  CE  MET H 159      19.166  16.290  23.193  1.00 28.29           C  
ATOM   1200  C   MET H 159      17.801  20.687  25.848  1.00 24.92           C  
ATOM   1201  O   MET H 159      17.573  21.361  24.844  1.00 24.40           O  
ATOM   1202  N   GLY H 160      16.968  20.703  26.914  1.00 21.89           N  
ATOM   1203  CA  GLY H 160      15.721  21.424  26.861  1.00 22.01           C  
ATOM   1204  C   GLY H 160      14.783  20.874  27.902  1.00 22.84           C  
ATOM   1205  O   GLY H 160      15.112  19.931  28.621  1.00 21.59           O  
ATOM   1206  N   GLN H 161      13.569  21.460  28.002  1.00 23.43           N  
ATOM   1207  CA  GLN H 161      12.615  21.042  28.995  1.00 24.22           C  
ATOM   1208  CB  GLN H 161      12.618  21.954  30.232  1.00 24.13           C  
ATOM   1209  CG  GLN H 161      12.201  23.394  29.928  1.00 31.09           C  
ATOM   1210  CD  GLN H 161      12.481  24.236  31.165  1.00 28.11           C  
ATOM   1211  OE1 GLN H 161      13.572  24.784  31.320  1.00  0.00           O  
ATOM   1212  NE2 GLN H 161      11.474  24.344  32.072  1.00  0.00           N  
ATOM   1213  C   GLN H 161      11.240  21.073  28.400  1.00 25.98           C  
ATOM   1214  O   GLN H 161      11.003  21.779  27.422  1.00 25.29           O  
ATOM   1215  N   ILE H 162      10.309  20.270  28.969  1.00 24.87           N  
ATOM   1216  CA  ILE H 162       8.944  20.208  28.505  1.00 25.87           C  
ATOM   1217  CB  ILE H 162       8.642  18.958  27.733  1.00 25.77           C  
ATOM   1218  CG1 ILE H 162       7.202  18.991  27.195  1.00 27.84           C  
ATOM   1219  CG2 ILE H 162       8.956  17.752  28.635  1.00 21.71           C  
ATOM   1220  CD1 ILE H 162       6.905  17.887  26.182  1.00 26.64           C  
ATOM   1221  C   ILE H 162       8.025  20.232  29.691  1.00 26.40           C  
ATOM   1222  O   ILE H 162       8.302  19.623  30.722  1.00 27.13           O  
ATOM   1223  N   ASN H 163       6.893  20.953  29.563  1.00 28.05           N  
ATOM   1224  CA  ASN H 163       5.912  21.021  30.607  1.00 30.59           C  
ATOM   1225  CB  ASN H 163       5.304  22.429  30.751  1.00 33.53           C  
ATOM   1226  CG  ASN H 163       4.137  22.367  31.717  1.00 43.37           C  
ATOM   1227  OD1 ASN H 163       4.302  22.340  32.934  1.00 17.88           O  
ATOM   1228  ND2 ASN H 163       2.909  22.353  31.140  1.00 12.47           N  
ATOM   1229  C   ASN H 163       4.808  20.071  30.241  1.00 31.92           C  
ATOM   1230  O   ASN H 163       4.131  20.233  29.226  1.00 32.40           O  
ATOM   1231  N   PRO H 164       4.703  19.047  31.022  1.00 24.51           N  
ATOM   1232  CA  PRO H 164       3.807  17.994  30.669  1.00 26.67           C  
ATOM   1233  CD  PRO H 164       5.804  18.585  31.850  1.00 25.95           C  
ATOM   1234  CB  PRO H 164       4.101  16.859  31.644  1.00 27.99           C  
ATOM   1235  CG  PRO H 164       5.584  17.070  31.998  1.00 29.42           C  
ATOM   1236  C   PRO H 164       2.381  18.421  30.634  1.00 30.10           C  
ATOM   1237  O   PRO H 164       1.589  17.758  29.967  1.00 28.65           O  
ATOM   1238  N   LYS H 165       2.005  19.478  31.375  1.00 32.40           N  
ATOM   1239  CA  LYS H 165       0.621  19.848  31.344  1.00 35.81           C  
ATOM   1240  CB  LYS H 165       0.289  20.951  32.367  1.00 39.05           C  
ATOM   1241  CG  LYS H 165      -1.191  21.349  32.418  1.00 45.01           C  
ATOM   1242  CD  LYS H 165      -1.531  22.342  33.538  1.00  0.00           C  
ATOM   1243  CE  LYS H 165      -0.914  23.727  33.320  1.00  0.00           C  
ATOM   1244  NZ  LYS H 165      -1.363  24.667  34.374  1.00  0.00           N1+
ATOM   1245  C   LYS H 165       0.234  20.372  29.986  1.00 37.90           C  
ATOM   1246  O   LYS H 165      -0.681  19.856  29.346  1.00 40.61           O  
ATOM   1247  N   THR H 166       0.915  21.452  29.549  1.00 33.17           N  
ATOM   1248  CA  THR H 166       0.681  22.155  28.320  1.00 31.55           C  
ATOM   1249  CB  THR H 166       1.123  23.589  28.370  1.00 32.88           C  
ATOM   1250  OG1 THR H 166       0.678  24.270  27.207  1.00  0.00           O  
ATOM   1251  CG2 THR H 166       2.654  23.661  28.489  1.00  0.00           C  
ATOM   1252  C   THR H 166       1.303  21.496  27.133  1.00 30.13           C  
ATOM   1253  O   THR H 166       0.727  21.491  26.046  1.00 31.81           O  
ATOM   1254  N   GLY H 167       2.503  20.917  27.312  1.00 27.98           N  
ATOM   1255  CA  GLY H 167       3.216  20.343  26.212  1.00 25.44           C  
ATOM   1256  C   GLY H 167       4.159  21.384  25.699  1.00 23.88           C  
ATOM   1257  O   GLY H 167       4.836  21.176  24.693  1.00 23.40           O  
ATOM   1258  N   GLY H 168       4.238  22.538  26.394  1.00 34.63           N  
ATOM   1259  CA  GLY H 168       5.112  23.581  25.915  1.00 32.50           C  
ATOM   1260  C   GLY H 168       6.538  23.148  26.134  1.00 31.95           C  
ATOM   1261  O   GLY H 168       6.844  22.476  27.117  1.00 31.37           O  
ATOM   1262  N   THR H 169       7.461  23.539  25.225  1.00 31.02           N  
ATOM   1263  CA  THR H 169       8.831  23.106  25.354  1.00 29.32           C  
ATOM   1264  CB  THR H 169       9.210  22.050  24.358  1.00 28.57           C  
ATOM   1265  OG1 THR H 169       9.090  22.560  23.038  1.00 23.30           O  
ATOM   1266  CG2 THR H 169       8.284  20.837  24.542  1.00 24.17           C  
ATOM   1267  C   THR H 169       9.783  24.250  25.135  1.00 28.31           C  
ATOM   1268  O   THR H 169       9.442  25.260  24.523  1.00 29.32           O  
ATOM   1269  N   ASN H 170      11.018  24.115  25.671  1.00 29.98           N  
ATOM   1270  CA  ASN H 170      12.063  25.088  25.465  1.00 28.94           C  
ATOM   1271  CB  ASN H 170      12.422  25.870  26.736  1.00 28.60           C  
ATOM   1272  CG  ASN H 170      11.155  26.506  27.284  1.00 39.31           C  
ATOM   1273  OD1 ASN H 170      10.816  26.317  28.451  1.00 37.89           O  
ATOM   1274  ND2 ASN H 170      10.427  27.272  26.429  1.00 32.22           N  
ATOM   1275  C   ASN H 170      13.294  24.299  25.131  1.00 29.42           C  
ATOM   1276  O   ASN H 170      13.657  23.390  25.875  1.00 30.12           O  
ATOM   1277  N   TYR H 171      14.007  24.643  24.037  1.00 28.06           N  
ATOM   1278  CA  TYR H 171      15.141  23.832  23.677  1.00 27.42           C  
ATOM   1279  CB  TYR H 171      15.084  23.234  22.260  1.00 26.41           C  
ATOM   1280  CG  TYR H 171      13.876  22.381  22.116  1.00 27.01           C  
ATOM   1281  CD1 TYR H 171      13.897  21.045  22.432  1.00 22.81           C  
ATOM   1282  CD2 TYR H 171      12.708  22.931  21.656  1.00 22.08           C  
ATOM   1283  CE1 TYR H 171      12.766  20.275  22.285  1.00 24.69           C  
ATOM   1284  CE2 TYR H 171      11.579  22.167  21.507  1.00 23.13           C  
ATOM   1285  CZ  TYR H 171      11.602  20.835  21.820  1.00 23.26           C  
ATOM   1286  OH  TYR H 171      10.432  20.063  21.662  1.00 23.99           O  
ATOM   1287  C   TYR H 171      16.386  24.662  23.678  1.00 26.93           C  
ATOM   1288  O   TYR H 171      16.353  25.877  23.491  1.00 28.49           O  
ATOM   1289  N   ALA H 172      17.535  23.995  23.910  1.00 25.34           N  
ATOM   1290  CA  ALA H 172      18.810  24.648  23.866  1.00 26.12           C  
ATOM   1291  CB  ALA H 172      19.984  23.721  24.232  1.00 24.43           C  
ATOM   1292  C   ALA H 172      19.001  25.090  22.450  1.00 29.23           C  
ATOM   1293  O   ALA H 172      18.542  24.442  21.512  1.00 28.94           O  
ATOM   1294  N   GLN H 173      19.711  26.213  22.262  1.00 34.71           N  
ATOM   1295  CA  GLN H 173      19.861  26.816  20.971  1.00 36.86           C  
ATOM   1296  CB  GLN H 173      20.648  28.136  21.035  1.00 41.69           C  
ATOM   1297  CG  GLN H 173      20.713  28.888  19.705  1.00 48.93           C  
ATOM   1298  CD  GLN H 173      21.428  30.210  19.955  1.00 58.51           C  
ATOM   1299  OE1 GLN H 173      21.744  30.554  21.092  1.00 61.76           O  
ATOM   1300  NE2 GLN H 173      21.685  30.979  18.862  1.00 60.01           N  
ATOM   1301  C   GLN H 173      20.570  25.885  20.033  1.00 37.09           C  
ATOM   1302  O   GLN H 173      20.236  25.828  18.850  1.00 39.10           O  
ATOM   1303  N   LYS H 174      21.563  25.125  20.527  1.00 38.27           N  
ATOM   1304  CA  LYS H 174      22.332  24.276  19.661  1.00 38.04           C  
ATOM   1305  CB  LYS H 174      23.401  23.459  20.408  1.00 37.69           C  
ATOM   1306  CG  LYS H 174      24.217  22.553  19.479  1.00 41.49           C  
ATOM   1307  CD  LYS H 174      25.307  21.734  20.177  1.00 44.62           C  
ATOM   1308  CE  LYS H 174      26.577  22.519  20.507  1.00 44.28           C  
ATOM   1309  NZ  LYS H 174      26.437  23.154  21.835  1.00 45.97           N1+
ATOM   1310  C   LYS H 174      21.439  23.263  19.011  1.00 38.29           C  
ATOM   1311  O   LYS H 174      21.592  22.944  17.833  1.00 41.41           O  
ATOM   1312  N   PHE H 175      20.516  22.701  19.801  1.00 36.25           N  
ATOM   1313  CA  PHE H 175      19.617  21.652  19.416  1.00 37.44           C  
ATOM   1314  CB  PHE H 175      19.096  20.865  20.625  1.00 35.43           C  
ATOM   1315  CG  PHE H 175      20.310  20.169  21.119  1.00 32.98           C  
ATOM   1316  CD1 PHE H 175      20.658  18.953  20.595  1.00 31.90           C  
ATOM   1317  CD2 PHE H 175      21.121  20.732  22.073  1.00 29.21           C  
ATOM   1318  CE1 PHE H 175      21.784  18.300  21.032  1.00 32.01           C  
ATOM   1319  CE2 PHE H 175      22.248  20.082  22.514  1.00 31.59           C  
ATOM   1320  CZ  PHE H 175      22.583  18.859  21.996  1.00 35.07           C  
ATOM   1321  C   PHE H 175      18.454  22.085  18.585  1.00 40.32           C  
ATOM   1322  O   PHE H 175      17.885  21.253  17.883  1.00 40.21           O  
ATOM   1323  N   GLN H 176      18.022  23.357  18.687  1.00 41.45           N  
ATOM   1324  CA  GLN H 176      16.814  23.769  18.027  0.92 42.85           C  
ATOM   1325  CB  GLN H 176      16.522  25.275  18.139  0.92 42.79           C  
ATOM   1326  CG  GLN H 176      16.196  25.710  19.569  0.92 44.71           C  
ATOM   1327  CD  GLN H 176      15.924  27.206  19.561  0.92 46.48           C  
ATOM   1328  OE1 GLN H 176      16.152  27.885  18.562  0.90 45.53           O  
ATOM   1329  NE2 GLN H 176      15.422  27.736  20.708  0.90 41.77           N  
ATOM   1330  C   GLN H 176      16.821  23.397  16.576  1.00 42.46           C  
ATOM   1331  O   GLN H 176      17.796  23.601  15.854  1.00 43.34           O  
ATOM   1332  N   GLY H 177      15.688  22.801  16.150  1.00 38.89           N  
ATOM   1333  CA  GLY H 177      15.425  22.375  14.810  1.00 38.79           C  
ATOM   1334  C   GLY H 177      15.435  20.878  14.771  1.00 40.07           C  
ATOM   1335  O   GLY H 177      14.498  20.256  14.276  1.00 40.84           O  
ATOM   1336  N   ARG H 178      16.526  20.261  15.261  1.00 36.22           N  
ATOM   1337  CA  ARG H 178      16.659  18.831  15.250  1.00 34.80           C  
ATOM   1338  CB  ARG H 178      18.099  18.325  15.052  1.00 37.84           C  
ATOM   1339  CG  ARG H 178      19.144  18.763  16.070  1.00 36.38           C  
ATOM   1340  CD  ARG H 178      20.537  18.303  15.638  1.00 31.75           C  
ATOM   1341  NE  ARG H 178      21.519  18.728  16.670  1.00 31.55           N  
ATOM   1342  CZ  ARG H 178      22.469  17.836  17.073  1.00 28.76           C  
ATOM   1343  NH1 ARG H 178      22.466  16.571  16.557  1.00 25.62           N1+
ATOM   1344  NH2 ARG H 178      23.416  18.199  17.986  1.00 29.87           N  
ATOM   1345  C   ARG H 178      15.978  18.103  16.377  1.00 32.37           C  
ATOM   1346  O   ARG H 178      15.690  16.917  16.240  1.00 33.11           O  
ATOM   1347  N   VAL H 179      15.736  18.750  17.537  1.00 32.29           N  
ATOM   1348  CA  VAL H 179      15.226  18.007  18.661  1.00 29.66           C  
ATOM   1349  CB  VAL H 179      15.956  18.328  19.932  1.00 29.50           C  
ATOM   1350  CG1 VAL H 179      15.662  19.790  20.303  1.00 27.39           C  
ATOM   1351  CG2 VAL H 179      15.553  17.313  21.012  1.00 27.01           C  
ATOM   1352  C   VAL H 179      13.774  18.297  18.889  1.00 30.26           C  
ATOM   1353  O   VAL H 179      13.292  19.395  18.615  1.00 31.26           O  
ATOM   1354  N   THR H 180      13.028  17.274  19.369  1.00 28.40           N  
ATOM   1355  CA  THR H 180      11.634  17.437  19.672  1.00 28.55           C  
ATOM   1356  CB  THR H 180      10.727  16.821  18.648  1.00 31.73           C  
ATOM   1357  OG1 THR H 180      10.968  17.391  17.370  1.00 37.65           O  
ATOM   1358  CG2 THR H 180       9.268  17.064  19.068  1.00 35.80           C  
ATOM   1359  C   THR H 180      11.354  16.739  20.970  1.00 28.53           C  
ATOM   1360  O   THR H 180      11.737  15.587  21.163  1.00 28.72           O  
ATOM   1361  N   MET H 181      10.652  17.425  21.894  1.00 27.40           N  
ATOM   1362  CA  MET H 181      10.324  16.856  23.170  1.00 27.52           C  
ATOM   1363  CB  MET H 181      10.587  17.811  24.348  1.00 25.66           C  
ATOM   1364  CG  MET H 181      11.998  18.395  24.421  1.00 22.95           C  
ATOM   1365  SD  MET H 181      13.319  17.253  24.897  1.00 25.16           S  
ATOM   1366  CE  MET H 181      14.611  18.526  24.816  1.00 26.14           C  
ATOM   1367  C   MET H 181       8.838  16.672  23.159  1.00 28.18           C  
ATOM   1368  O   MET H 181       8.103  17.544  22.699  1.00 30.01           O  
ATOM   1369  N   THR H 182       8.352  15.522  23.663  1.00 26.27           N  
ATOM   1370  CA  THR H 182       6.940  15.274  23.645  1.00 26.90           C  
ATOM   1371  CB  THR H 182       6.545  14.459  22.448  1.00 29.28           C  
ATOM   1372  OG1 THR H 182       5.140  14.293  22.392  1.00 27.83           O  
ATOM   1373  CG2 THR H 182       7.254  13.098  22.527  1.00 27.12           C  
ATOM   1374  C   THR H 182       6.587  14.512  24.884  1.00 28.52           C  
ATOM   1375  O   THR H 182       7.455  13.935  25.535  1.00 28.07           O  
ATOM   1376  N   ARG H 183       5.292  14.513  25.262  1.00 29.60           N  
ATOM   1377  CA  ARG H 183       4.897  13.786  26.432  1.00 30.74           C  
ATOM   1378  CB  ARG H 183       4.860  14.661  27.702  1.00 29.56           C  
ATOM   1379  CG  ARG H 183       3.958  15.898  27.609  1.00 27.11           C  
ATOM   1380  CD  ARG H 183       2.458  15.600  27.546  1.00 28.63           C  
ATOM   1381  NE  ARG H 183       1.740  16.903  27.459  1.00 19.17           N  
ATOM   1382  CZ  ARG H 183       0.432  16.935  27.066  1.00 17.88           C  
ATOM   1383  NH1 ARG H 183      -0.212  15.776  26.744  1.00 18.38           N1+
ATOM   1384  NH2 ARG H 183      -0.230  18.127  26.995  1.00 21.80           N  
ATOM   1385  C   ARG H 183       3.534  13.201  26.221  1.00 33.71           C  
ATOM   1386  O   ARG H 183       2.707  13.744  25.489  1.00 33.54           O  
ATOM   1387  N   ASP H 184       3.283  12.036  26.850  1.00 36.73           N  
ATOM   1388  CA  ASP H 184       1.988  11.424  26.780  1.00 39.25           C  
ATOM   1389  CB  ASP H 184       2.024  10.007  26.184  1.00 41.31           C  
ATOM   1390  CG  ASP H 184       0.599   9.514  25.970  1.00 49.83           C  
ATOM   1391  OD1 ASP H 184      -0.349  10.320  26.165  1.00 53.03           O  
ATOM   1392  OD2 ASP H 184       0.443   8.317  25.610  1.00 50.89           O1-
ATOM   1393  C   ASP H 184       1.501  11.335  28.197  1.00 40.46           C  
ATOM   1394  O   ASP H 184       2.000  10.544  28.993  1.00 41.54           O  
ATOM   1395  N   THR H 185       0.492  12.155  28.544  1.00 38.89           N  
ATOM   1396  CA  THR H 185       0.015  12.262  29.894  1.00 40.65           C  
ATOM   1397  CB  THR H 185      -0.955  13.393  30.078  1.00 39.30           C  
ATOM   1398  OG1 THR H 185      -1.379  13.460  31.430  1.00 27.90           O  
ATOM   1399  CG2 THR H 185      -2.153  13.193  29.143  1.00 29.79           C  
ATOM   1400  C   THR H 185      -0.611  10.984  30.366  1.00 42.23           C  
ATOM   1401  O   THR H 185      -0.500  10.639  31.541  1.00 43.38           O  
ATOM   1402  N   SER H 186      -1.307  10.248  29.482  1.00 40.30           N  
ATOM   1403  CA  SER H 186      -1.949   9.044  29.931  1.00 41.44           C  
ATOM   1404  CB  SER H 186      -2.800   8.372  28.835  1.00 43.85           C  
ATOM   1405  OG  SER H 186      -1.982   7.945  27.756  1.00 45.09           O  
ATOM   1406  C   SER H 186      -0.917   8.060  30.397  1.00 42.45           C  
ATOM   1407  O   SER H 186      -1.083   7.429  31.440  1.00 43.57           O  
ATOM   1408  N   THR H 187       0.159   7.891  29.606  1.00 42.73           N  
ATOM   1409  CA  THR H 187       1.247   6.985  29.858  1.00 40.74           C  
ATOM   1410  CB  THR H 187       2.005   6.611  28.617  1.00 39.74           C  
ATOM   1411  OG1 THR H 187       2.946   5.594  28.915  1.00 41.34           O  
ATOM   1412  CG2 THR H 187       2.720   7.844  28.058  1.00 41.55           C  
ATOM   1413  C   THR H 187       2.207   7.516  30.888  1.00 37.99           C  
ATOM   1414  O   THR H 187       2.995   6.751  31.441  1.00 38.58           O  
ATOM   1415  N   SER H 188       2.202   8.843  31.135  1.00 37.45           N  
ATOM   1416  CA  SER H 188       3.121   9.495  32.035  1.00 35.65           C  
ATOM   1417  CB  SER H 188       2.994   9.083  33.517  1.00 34.11           C  
ATOM   1418  OG  SER H 188       3.514   7.781  33.740  1.00 38.09           O  
ATOM   1419  C   SER H 188       4.511   9.215  31.564  1.00 34.62           C  
ATOM   1420  O   SER H 188       5.400   8.869  32.342  1.00 33.91           O  
ATOM   1421  N   THR H 189       4.724   9.354  30.241  1.00 30.71           N  
ATOM   1422  CA  THR H 189       6.021   9.131  29.683  1.00 29.29           C  
ATOM   1423  CB  THR H 189       6.072   7.918  28.803  1.00 29.91           C  
ATOM   1424  OG1 THR H 189       5.714   6.761  29.547  1.00 34.21           O  
ATOM   1425  CG2 THR H 189       7.498   7.768  28.249  1.00 27.19           C  
ATOM   1426  C   THR H 189       6.401  10.330  28.864  1.00 29.05           C  
ATOM   1427  O   THR H 189       5.558  10.966  28.233  1.00 28.32           O  
ATOM   1428  N   ALA H 190       7.706  10.671  28.874  1.00 24.84           N  
ATOM   1429  CA  ALA H 190       8.201  11.794  28.130  1.00 25.18           C  
ATOM   1430  CB  ALA H 190       9.016  12.782  28.982  1.00 23.73           C  
ATOM   1431  C   ALA H 190       9.118  11.248  27.081  1.00 24.97           C  
ATOM   1432  O   ALA H 190       9.739  10.203  27.276  1.00 25.51           O  
ATOM   1433  N   TYR H 191       9.210  11.937  25.925  1.00 25.15           N  
ATOM   1434  CA  TYR H 191      10.025  11.436  24.855  1.00 25.23           C  
ATOM   1435  CB  TYR H 191       9.222  11.038  23.605  1.00 24.71           C  
ATOM   1436  CG  TYR H 191       8.201  10.011  23.955  1.00 26.65           C  
ATOM   1437  CD1 TYR H 191       8.512   8.673  23.937  1.00 27.16           C  
ATOM   1438  CD2 TYR H 191       6.927  10.393  24.301  1.00 27.62           C  
ATOM   1439  CE1 TYR H 191       7.564   7.728  24.255  1.00 28.58           C  
ATOM   1440  CE2 TYR H 191       5.975   9.454  24.621  1.00 30.69           C  
ATOM   1441  CZ  TYR H 191       6.293   8.118  24.597  1.00 30.64           C  
ATOM   1442  OH  TYR H 191       5.320   7.151  24.923  1.00 33.14           O  
ATOM   1443  C   TYR H 191      10.932  12.528  24.379  1.00 25.90           C  
ATOM   1444  O   TYR H 191      10.597  13.710  24.435  1.00 25.82           O  
ATOM   1445  N   MET H 192      12.134  12.141  23.904  1.00 26.22           N  
ATOM   1446  CA  MET H 192      13.044  13.086  23.329  1.00 26.50           C  
ATOM   1447  CB  MET H 192      14.298  13.305  24.197  1.00 26.77           C  
ATOM   1448  CG  MET H 192      15.281  14.349  23.661  1.00 27.83           C  
ATOM   1449  SD  MET H 192      16.243  13.825  22.214  1.00 35.49           S  
ATOM   1450  CE  MET H 192      17.227  12.591  23.113  1.00 31.59           C  
ATOM   1451  C   MET H 192      13.473  12.509  22.017  1.00 29.09           C  
ATOM   1452  O   MET H 192      13.951  11.376  21.955  1.00 30.03           O  
ATOM   1453  N   GLU H 193      13.300  13.275  20.920  1.00 28.98           N  
ATOM   1454  CA  GLU H 193      13.683  12.775  19.631  1.00 28.58           C  
ATOM   1455  CB  GLU H 193      12.522  12.727  18.621  1.00 27.20           C  
ATOM   1456  CG  GLU H 193      12.887  12.044  17.302  1.00 32.02           C  
ATOM   1457  CD  GLU H 193      11.628  11.949  16.451  1.00 40.87           C  
ATOM   1458  OE1 GLU H 193      10.901  12.974  16.352  1.00 42.20           O  
ATOM   1459  OE2 GLU H 193      11.371  10.848  15.896  1.00 46.18           O1-
ATOM   1460  C   GLU H 193      14.734  13.682  19.077  1.00 29.28           C  
ATOM   1461  O   GLU H 193      14.565  14.901  19.034  1.00 29.12           O  
ATOM   1462  N   LEU H 194      15.868  13.096  18.647  1.00 25.11           N  
ATOM   1463  CA  LEU H 194      16.939  13.868  18.089  1.00 25.86           C  
ATOM   1464  CB  LEU H 194      18.259  13.647  18.854  1.00 25.45           C  
ATOM   1465  CG  LEU H 194      19.443  14.527  18.417  1.00 26.05           C  
ATOM   1466  CD1 LEU H 194      19.171  16.015  18.692  1.00 26.83           C  
ATOM   1467  CD2 LEU H 194      20.748  14.045  19.074  1.00 25.12           C  
ATOM   1468  C   LEU H 194      17.103  13.373  16.680  1.00 26.71           C  
ATOM   1469  O   LEU H 194      17.186  12.167  16.450  1.00 27.45           O  
ATOM   1470  N   SER H 195      17.160  14.296  15.696  1.00 25.98           N  
ATOM   1471  CA  SER H 195      17.214  13.893  14.316  0.94 27.52           C  
ATOM   1472  CB  SER H 195      16.139  14.557  13.439  0.94 28.95           C  
ATOM   1473  OG  SER H 195      14.842  14.221  13.901  0.92 28.39           O  
ATOM   1474  C   SER H 195      18.519  14.319  13.726  1.00 27.16           C  
ATOM   1475  O   SER H 195      19.302  15.032  14.352  1.00 26.87           O  
ATOM   1476  N   SER H 196      18.774  13.871  12.478  1.00 29.00           N  
ATOM   1477  CA  SER H 196      19.979  14.230  11.787  1.00 31.01           C  
ATOM   1478  CB  SER H 196      20.040  15.729  11.454  1.00 30.68           C  
ATOM   1479  OG  SER H 196      21.248  16.035  10.775  1.00 37.44           O  
ATOM   1480  C   SER H 196      21.145  13.894  12.657  1.00 30.68           C  
ATOM   1481  O   SER H 196      22.036  14.717  12.861  1.00 30.59           O  
ATOM   1482  N   LEU H 197      21.178  12.650  13.166  1.00 29.51           N  
ATOM   1483  CA  LEU H 197      22.200  12.238  14.082  1.00 29.13           C  
ATOM   1484  CB  LEU H 197      22.009  10.801  14.605  1.00 26.96           C  
ATOM   1485  CG  LEU H 197      20.780  10.628  15.517  1.00 26.15           C  
ATOM   1486  CD1 LEU H 197      20.645   9.175  16.001  1.00 24.04           C  
ATOM   1487  CD2 LEU H 197      20.816  11.627  16.685  1.00 23.14           C  
ATOM   1488  C   LEU H 197      23.552  12.301  13.446  1.00 31.15           C  
ATOM   1489  O   LEU H 197      23.738  11.970  12.277  1.00 31.15           O  
ATOM   1490  N   ARG H 198      24.537  12.737  14.255  1.00 32.74           N  
ATOM   1491  CA  ARG H 198      25.909  12.877  13.864  0.91 33.96           C  
ATOM   1492  CB  ARG H 198      26.420  14.315  13.999  0.91 36.24           C  
ATOM   1493  CG  ARG H 198      25.615  15.349  13.220  0.91 42.31           C  
ATOM   1494  CD  ARG H 198      25.881  16.773  13.706  0.91 48.53           C  
ATOM   1495  NE  ARG H 198      25.056  17.699  12.886  0.91 54.85           N  
ATOM   1496  CZ  ARG H 198      24.779  18.952  13.351  0.91 57.96           C  
ATOM   1497  NH1 ARG H 198      25.159  19.309  14.613  0.91 61.90           N1+
ATOM   1498  NH2 ARG H 198      24.137  19.855  12.556  0.91 55.82           N  
ATOM   1499  C   ARG H 198      26.702  12.101  14.870  1.00 34.03           C  
ATOM   1500  O   ARG H 198      26.186  11.708  15.914  1.00 32.73           O  
ATOM   1501  N   SER H 199      27.994  11.877  14.585  1.00 34.38           N  
ATOM   1502  CA  SER H 199      28.830  11.117  15.469  1.00 35.04           C  
ATOM   1503  CB  SER H 199      30.261  10.948  14.931  1.00 36.14           C  
ATOM   1504  OG  SER H 199      31.037  10.190  15.847  1.00 42.85           O  
ATOM   1505  C   SER H 199      28.929  11.815  16.793  1.00 33.44           C  
ATOM   1506  O   SER H 199      29.021  11.167  17.835  1.00 34.55           O  
ATOM   1507  N   GLU H 200      28.884  13.162  16.792  1.00 33.30           N  
ATOM   1508  CA  GLU H 200      29.026  13.927  18.003  1.00 32.70           C  
ATOM   1509  CB  GLU H 200      29.152  15.450  17.795  1.00 34.64           C  
ATOM   1510  CG  GLU H 200      28.040  16.101  16.973  1.00 45.97           C  
ATOM   1511  CD  GLU H 200      28.594  16.338  15.575  1.00 47.83           C  
ATOM   1512  OE1 GLU H 200      29.315  15.445  15.058  1.00 45.77           O  
ATOM   1513  OE2 GLU H 200      28.315  17.428  15.012  1.00 48.49           O1-
ATOM   1514  C   GLU H 200      27.881  13.656  18.928  1.00 30.71           C  
ATOM   1515  O   GLU H 200      27.991  13.882  20.131  1.00 31.23           O  
ATOM   1516  N   ASP H 201      26.736  13.208  18.383  1.00 24.58           N  
ATOM   1517  CA  ASP H 201      25.540  12.932  19.131  1.00 23.87           C  
ATOM   1518  CB  ASP H 201      24.326  12.680  18.223  1.00 25.36           C  
ATOM   1519  CG  ASP H 201      23.983  14.018  17.576  1.00 27.73           C  
ATOM   1520  OD1 ASP H 201      24.182  15.064  18.249  1.00 29.03           O  
ATOM   1521  OD2 ASP H 201      23.529  14.014  16.399  1.00 27.61           O1-
ATOM   1522  C   ASP H 201      25.719  11.750  20.045  1.00 23.90           C  
ATOM   1523  O   ASP H 201      24.874  11.515  20.906  1.00 24.60           O  
ATOM   1524  N   THR H 202      26.758  10.912  19.849  1.00 24.05           N  
ATOM   1525  CA  THR H 202      26.901   9.799  20.752  1.00 23.27           C  
ATOM   1526  CB  THR H 202      28.093   8.926  20.498  1.00 23.35           C  
ATOM   1527  OG1 THR H 202      29.287   9.688  20.552  1.00 26.87           O  
ATOM   1528  CG2 THR H 202      27.947   8.264  19.129  1.00 16.89           C  
ATOM   1529  C   THR H 202      27.032  10.321  22.142  1.00 23.85           C  
ATOM   1530  O   THR H 202      27.867  11.179  22.428  1.00 25.47           O  
ATOM   1531  N   ALA H 203      26.181   9.811  23.054  1.00 21.03           N  
ATOM   1532  CA  ALA H 203      26.252  10.267  24.410  1.00 21.37           C  
ATOM   1533  CB  ALA H 203      25.936  11.764  24.568  1.00 18.77           C  
ATOM   1534  C   ALA H 203      25.230   9.527  25.204  1.00 21.05           C  
ATOM   1535  O   ALA H 203      24.448   8.743  24.669  1.00 20.61           O  
ATOM   1536  N   ILE H 204      25.246   9.751  26.532  1.00 21.12           N  
ATOM   1537  CA  ILE H 204      24.257   9.173  27.386  1.00 19.82           C  
ATOM   1538  CB  ILE H 204      24.778   8.755  28.735  1.00 20.83           C  
ATOM   1539  CG1 ILE H 204      23.711   7.942  29.488  1.00 18.54           C  
ATOM   1540  CG2 ILE H 204      25.275  10.002  29.486  1.00 16.64           C  
ATOM   1541  CD1 ILE H 204      24.254   7.203  30.710  1.00  0.00           C  
ATOM   1542  C   ILE H 204      23.228  10.242  27.575  1.00 20.45           C  
ATOM   1543  O   ILE H 204      23.557  11.392  27.862  1.00 20.61           O  
ATOM   1544  N   TYR H 205      21.941   9.893  27.386  1.00 20.86           N  
ATOM   1545  CA  TYR H 205      20.909  10.884  27.492  1.00 19.98           C  
ATOM   1546  CB  TYR H 205      19.897  10.855  26.331  1.00 19.03           C  
ATOM   1547  CG  TYR H 205      20.592  11.330  25.099  1.00 21.05           C  
ATOM   1548  CD1 TYR H 205      21.373  10.484  24.348  1.00 20.39           C  
ATOM   1549  CD2 TYR H 205      20.458  12.635  24.688  1.00 20.94           C  
ATOM   1550  CE1 TYR H 205      22.009  10.932  23.213  1.00 21.88           C  
ATOM   1551  CE2 TYR H 205      21.090  13.088  23.555  1.00 21.38           C  
ATOM   1552  CZ  TYR H 205      21.870  12.238  22.814  1.00 23.24           C  
ATOM   1553  OH  TYR H 205      22.521  12.701  21.650  1.00 24.92           O  
ATOM   1554  C   TYR H 205      20.155  10.634  28.760  1.00 21.11           C  
ATOM   1555  O   TYR H 205      19.750   9.508  29.044  1.00 22.92           O  
ATOM   1556  N   TYR H 206      19.954  11.704  29.560  1.00 20.50           N  
ATOM   1557  CA  TYR H 206      19.296  11.572  30.829  1.00 20.42           C  
ATOM   1558  CB  TYR H 206      20.104  12.121  32.022  1.00 18.56           C  
ATOM   1559  CG  TYR H 206      21.349  11.339  32.281  1.00 20.69           C  
ATOM   1560  CD1 TYR H 206      21.306  10.171  33.008  1.00 20.14           C  
ATOM   1561  CD2 TYR H 206      22.566  11.789  31.820  1.00 21.42           C  
ATOM   1562  CE1 TYR H 206      22.457   9.458  33.260  1.00 20.62           C  
ATOM   1563  CE2 TYR H 206      23.719  11.080  32.068  1.00 21.52           C  
ATOM   1564  CZ  TYR H 206      23.666   9.912  32.788  1.00 21.58           C  
ATOM   1565  OH  TYR H 206      24.846   9.183  33.047  1.00 26.37           O  
ATOM   1566  C   TYR H 206      18.053  12.409  30.833  1.00 21.19           C  
ATOM   1567  O   TYR H 206      18.001  13.489  30.247  1.00 22.18           O  
ATOM   1568  N   CYS H 207      16.993  11.895  31.485  1.00 21.12           N  
ATOM   1569  CA  CYS H 207      15.816  12.678  31.712  0.91 22.20           C  
ATOM   1570  CB  CYS H 207      14.487  11.943  31.405  0.91 23.44           C  
ATOM   1571  SG  CYS H 207      14.281  10.374  32.302  0.91 33.17           S  
ATOM   1572  C   CYS H 207      15.866  13.011  33.171  1.00 23.66           C  
ATOM   1573  O   CYS H 207      16.359  12.223  33.978  1.00 24.20           O  
ATOM   1574  N   ALA H 208      15.416  14.222  33.554  1.00 23.55           N  
ATOM   1575  CA  ALA H 208      15.464  14.557  34.947  1.00 21.68           C  
ATOM   1576  CB  ALA H 208      16.684  15.410  35.330  1.00 21.55           C  
ATOM   1577  C   ALA H 208      14.243  15.339  35.285  1.00 23.15           C  
ATOM   1578  O   ALA H 208      13.778  16.166  34.501  1.00 24.04           O  
ATOM   1579  N   ARG H 209      13.694  15.090  36.490  1.00 25.08           N  
ATOM   1580  CA  ARG H 209      12.517  15.789  36.893  1.00 26.21           C  
ATOM   1581  CB  ARG H 209      11.650  14.996  37.884  1.00 26.39           C  
ATOM   1582  CG  ARG H 209      10.233  15.546  38.041  1.00 30.86           C  
ATOM   1583  CD  ARG H 209       9.517  15.034  39.290  1.00 31.44           C  
ATOM   1584  NE  ARG H 209       9.866  15.968  40.397  1.00 38.71           N  
ATOM   1585  CZ  ARG H 209       9.215  15.913  41.595  1.00 41.06           C  
ATOM   1586  NH1 ARG H 209       8.282  14.946  41.831  1.00 31.23           N1+
ATOM   1587  NH2 ARG H 209       9.494  16.840  42.558  1.00 45.20           N  
ATOM   1588  C   ARG H 209      12.956  17.033  37.573  1.00 26.48           C  
ATOM   1589  O   ARG H 209      13.924  17.037  38.335  1.00 25.24           O  
ATOM   1590  N   GLY H 210      12.235  18.131  37.301  1.00 25.72           N  
ATOM   1591  CA  GLY H 210      12.563  19.370  37.928  1.00 27.74           C  
ATOM   1592  C   GLY H 210      12.196  19.247  39.380  1.00 30.05           C  
ATOM   1593  O   GLY H 210      11.443  18.361  39.783  1.00 31.89           O  
ATOM   1594  N   GLY H 211      12.481  20.325  40.133  1.00 54.79           N  
ATOM   1595  CA  GLY H 211      11.824  20.439  41.404  1.00 54.35           C  
ATOM   1596  C   GLY H 211      11.086  21.749  41.337  1.00 61.96           C  
ATOM   1597  O   GLY H 211      11.673  22.768  40.994  1.00 62.92           O  
ATOM   1598  N   GLN H 212       9.776  21.794  41.657  1.00 63.86           N  
ATOM   1599  CA  GLN H 212       9.130  23.073  41.515  1.00 65.65           C  
ATOM   1600  CB  GLN H 212       8.682  23.368  40.057  1.00 68.92           C  
ATOM   1601  CG  GLN H 212       8.175  24.792  39.818  1.00 53.03           C  
ATOM   1602  CD  GLN H 212       8.091  24.990  38.310  1.00 11.64           C  
ATOM   1603  OE1 GLN H 212       9.028  24.667  37.582  1.00  0.00           O  
ATOM   1604  NE2 GLN H 212       6.944  25.540  37.828  1.00  0.00           N  
ATOM   1605  C   GLN H 212       7.949  23.086  42.418  1.00 71.21           C  
ATOM   1606  O   GLN H 212       8.092  22.874  43.623  1.00 77.25           O  
ATOM   1607  N   ARG H 213       6.769  23.435  41.859  1.00 72.83           N  
ATOM   1608  CA  ARG H 213       5.563  23.374  42.632  1.00 75.80           C  
ATOM   1609  CB  ARG H 213       5.462  22.098  43.499  1.00 80.25           C  
ATOM   1610  CG  ARG H 213       4.124  21.933  44.224  1.00 45.45           C  
ATOM   1611  CD  ARG H 213       3.873  20.524  44.771  1.00 41.43           C  
ATOM   1612  NE  ARG H 213       5.154  20.032  45.346  1.00 67.53           N  
ATOM   1613  CZ  ARG H 213       5.508  20.359  46.623  1.00 59.04           C  
ATOM   1614  NH1 ARG H 213       4.678  21.121  47.390  1.00 71.41           N1+
ATOM   1615  NH2 ARG H 213       6.704  19.935  47.127  1.00 67.48           N  
ATOM   1616  C   ARG H 213       5.490  24.602  43.494  1.00 77.86           C  
ATOM   1617  O   ARG H 213       5.456  25.725  42.995  1.00 79.46           O  
ATOM   1618  N   LEU H 214       5.348  24.403  44.821  1.00 78.56           N  
ATOM   1619  CA  LEU H 214       5.339  25.467  45.786  1.00 77.82           C  
ATOM   1620  CB  LEU H 214       4.923  24.998  47.187  1.00 86.23           C  
ATOM   1621  CG  LEU H 214       3.451  24.548  47.271  1.00 48.35           C  
ATOM   1622  CD1 LEU H 214       3.086  24.089  48.694  1.00 70.72           C  
ATOM   1623  CD2 LEU H 214       2.497  25.630  46.734  1.00 50.83           C  
ATOM   1624  C   LEU H 214       6.697  26.095  45.938  1.00 77.39           C  
ATOM   1625  O   LEU H 214       6.793  27.312  46.097  1.00 75.66           O  
ATOM   1626  N   LEU H 215       7.780  25.287  45.902  1.00 80.49           N  
ATOM   1627  CA  LEU H 215       9.092  25.805  46.176  1.00 80.50           C  
ATOM   1628  CB  LEU H 215      10.135  24.705  46.452  1.00 85.84           C  
ATOM   1629  CG  LEU H 215       9.789  23.788  47.640  1.00124.32           C  
ATOM   1630  CD1 LEU H 215       8.536  22.951  47.339  1.00  0.00           C  
ATOM   1631  CD2 LEU H 215      10.994  22.923  48.047  1.00  0.00           C  
ATOM   1632  C   LEU H 215       9.568  26.597  45.007  1.00 80.21           C  
ATOM   1633  O   LEU H 215      10.007  26.057  43.992  1.00 79.17           O  
ATOM   1634  N   LEU H 216       9.498  27.931  45.151  1.00 82.04           N  
ATOM   1635  CA  LEU H 216       9.901  28.853  44.129  1.00 82.34           C  
ATOM   1636  CB  LEU H 216       9.591  30.311  44.501  1.00 87.99           C  
ATOM   1637  CG  LEU H 216      10.042  31.336  43.445  1.00 89.31           C  
ATOM   1638  CD1 LEU H 216       9.319  31.113  42.107  1.00 11.15           C  
ATOM   1639  CD2 LEU H 216       9.900  32.774  43.973  1.00112.74           C  
ATOM   1640  C   LEU H 216      11.377  28.785  43.926  1.00 82.02           C  
ATOM   1641  O   LEU H 216      11.872  28.835  42.802  1.00 82.03           O  
ATOM   1642  N   LEU H 217      12.126  28.678  45.030  1.00 83.39           N  
ATOM   1643  CA  LEU H 217      13.550  28.816  44.978  1.00 82.65           C  
ATOM   1644  CB  LEU H 217      14.200  28.851  46.367  1.00 85.35           C  
ATOM   1645  CG  LEU H 217      13.744  30.066  47.188  1.00 61.65           C  
ATOM   1646  CD1 LEU H 217      12.255  29.982  47.571  1.00 60.57           C  
ATOM   1647  CD2 LEU H 217      14.682  30.290  48.377  1.00 62.30           C  
ATOM   1648  C   LEU H 217      14.194  27.730  44.216  1.00 78.15           C  
ATOM   1649  O   LEU H 217      15.101  27.978  43.423  1.00 78.91           O  
ATOM   1650  N   ARG H 218      13.754  26.486  44.428  1.00 72.37           N  
ATOM   1651  CA  ARG H 218      14.453  25.465  43.735  1.00 66.60           C  
ATOM   1652  CB  ARG H 218      14.376  24.131  44.502  1.00 43.58           C  
ATOM   1653  CG  ARG H 218      15.374  24.096  45.665  1.00 33.60           C  
ATOM   1654  CD  ARG H 218      15.050  23.088  46.768  1.00 14.35           C  
ATOM   1655  NE  ARG H 218      14.069  23.750  47.677  1.00 16.21           N  
ATOM   1656  CZ  ARG H 218      13.855  23.267  48.934  1.00 16.18           C  
ATOM   1657  NH1 ARG H 218      14.442  22.095  49.315  1.00 17.06           N1+
ATOM   1658  NH2 ARG H 218      13.061  23.960  49.802  1.00 15.48           N  
ATOM   1659  C   ARG H 218      13.854  25.376  42.379  1.00 67.44           C  
ATOM   1660  O   ARG H 218      13.413  24.324  41.943  1.00 70.07           O  
ATOM   1661  N   ASN H 219      13.847  26.507  41.652  1.00 63.40           N  
ATOM   1662  CA  ASN H 219      13.383  26.405  40.308  1.00 64.04           C  
ATOM   1663  CB  ASN H 219      13.026  27.746  39.640  1.00 63.78           C  
ATOM   1664  CG  ASN H 219      11.657  28.173  40.151  1.00 73.28           C  
ATOM   1665  OD1 ASN H 219      11.246  29.324  39.997  1.00156.80           O  
ATOM   1666  ND2 ASN H 219      10.929  27.215  40.785  1.00  0.00           N  
ATOM   1667  C   ASN H 219      14.513  25.807  39.549  1.00 62.07           C  
ATOM   1668  O   ASN H 219      15.668  26.202  39.691  1.00 64.59           O  
ATOM   1669  N   TYR H 220      14.174  24.809  38.728  1.00 59.72           N  
ATOM   1670  CA  TYR H 220      15.084  24.104  37.890  1.00 57.23           C  
ATOM   1671  CB  TYR H 220      15.635  24.905  36.722  1.00 55.81           C  
ATOM   1672  CG  TYR H 220      14.453  25.327  35.954  1.00 54.97           C  
ATOM   1673  CD1 TYR H 220      13.628  24.378  35.409  1.00 75.53           C  
ATOM   1674  CD2 TYR H 220      14.182  26.660  35.776  1.00 58.15           C  
ATOM   1675  CE1 TYR H 220      12.524  24.758  34.693  1.00 56.38           C  
ATOM   1676  CE2 TYR H 220      13.076  27.043  35.056  1.00 75.00           C  
ATOM   1677  CZ  TYR H 220      12.246  26.092  34.512  1.00 74.51           C  
ATOM   1678  OH  TYR H 220      11.112  26.494  33.773  1.00 57.85           O  
ATOM   1679  C   TYR H 220      16.237  23.539  38.629  1.00 58.26           C  
ATOM   1680  O   TYR H 220      17.373  23.620  38.166  1.00 62.02           O  
ATOM   1681  N   TYR H 221      15.996  22.952  39.804  1.00 55.76           N  
ATOM   1682  CA  TYR H 221      17.085  22.183  40.304  1.00 54.15           C  
ATOM   1683  CB  TYR H 221      17.367  22.343  41.806  1.00 48.91           C  
ATOM   1684  CG  TYR H 221      16.273  21.683  42.545  1.00 51.46           C  
ATOM   1685  CD1 TYR H 221      15.004  22.163  42.405  1.00 67.42           C  
ATOM   1686  CD2 TYR H 221      16.493  20.569  43.316  1.00 28.36           C  
ATOM   1687  CE1 TYR H 221      13.953  21.590  43.066  1.00 33.14           C  
ATOM   1688  CE2 TYR H 221      15.445  19.985  43.986  1.00 77.68           C  
ATOM   1689  CZ  TYR H 221      14.177  20.499  43.865  1.00 39.28           C  
ATOM   1690  OH  TYR H 221      13.108  19.895  44.557  1.00 46.60           O  
ATOM   1691  C   TYR H 221      16.631  20.796  39.987  1.00 55.80           C  
ATOM   1692  O   TYR H 221      15.478  20.439  40.229  1.00 59.28           O  
ATOM   1693  N   PHE H 222      17.513  20.001  39.357  1.00 54.64           N  
ATOM   1694  CA  PHE H 222      17.124  18.693  38.913  1.00 47.26           C  
ATOM   1695  CB  PHE H 222      18.085  18.147  37.837  1.00 44.56           C  
ATOM   1696  CG  PHE H 222      17.994  18.987  36.607  1.00 46.24           C  
ATOM   1697  CD1 PHE H 222      18.364  20.311  36.626  1.00 41.70           C  
ATOM   1698  CD2 PHE H 222      17.577  18.441  35.416  1.00 42.93           C  
ATOM   1699  CE1 PHE H 222      18.286  21.082  35.488  1.00 41.56           C  
ATOM   1700  CE2 PHE H 222      17.501  19.208  34.277  1.00 39.42           C  
ATOM   1701  CZ  PHE H 222      17.852  20.535  34.308  1.00 40.02           C  
ATOM   1702  C   PHE H 222      17.262  17.770  40.074  1.00 46.53           C  
ATOM   1703  O   PHE H 222      18.350  17.282  40.363  1.00 50.51           O  
ATOM   1704  N   TYR H 223      16.157  17.512  40.790  1.00 46.80           N  
ATOM   1705  CA  TYR H 223      16.259  16.673  41.939  1.00 49.70           C  
ATOM   1706  CB  TYR H 223      15.065  16.778  42.890  1.00 59.70           C  
ATOM   1707  CG  TYR H 223      15.584  16.241  44.177  1.00 62.82           C  
ATOM   1708  CD1 TYR H 223      16.328  17.055  45.002  1.00  0.00           C  
ATOM   1709  CD2 TYR H 223      15.345  14.943  44.557  1.00  0.00           C  
ATOM   1710  CE1 TYR H 223      16.819  16.579  46.194  1.00  0.00           C  
ATOM   1711  CE2 TYR H 223      15.831  14.460  45.748  1.00  0.00           C  
ATOM   1712  CZ  TYR H 223      16.569  15.281  46.568  1.00  0.00           C  
ATOM   1713  OH  TYR H 223      17.071  14.795  47.792  1.00  0.00           O  
ATOM   1714  C   TYR H 223      16.417  15.243  41.542  1.00 51.22           C  
ATOM   1715  O   TYR H 223      17.174  14.506  42.175  1.00 55.30           O  
ATOM   1716  N   TYR H 224      15.693  14.786  40.495  1.00 30.36           N  
ATOM   1717  CA  TYR H 224      15.819  13.366  40.261  1.00 31.73           C  
ATOM   1718  CB  TYR H 224      14.525  12.555  40.478  1.00 34.05           C  
ATOM   1719  CG  TYR H 224      14.027  12.732  41.872  1.00 42.96           C  
ATOM   1720  CD1 TYR H 224      14.449  11.927  42.908  1.00 44.55           C  
ATOM   1721  CD2 TYR H 224      13.117  13.726  42.135  1.00 48.27           C  
ATOM   1722  CE1 TYR H 224      13.970  12.113  44.188  1.00 48.90           C  
ATOM   1723  CE2 TYR H 224      12.633  13.917  43.406  1.00 49.96           C  
ATOM   1724  CZ  TYR H 224      13.052  13.107  44.436  1.00 51.81           C  
ATOM   1725  OH  TYR H 224      12.551  13.310  45.739  1.00 55.02           O  
ATOM   1726  C   TYR H 224      16.204  13.098  38.839  1.00 30.29           C  
ATOM   1727  O   TYR H 224      15.696  13.724  37.910  1.00 29.77           O  
ATOM   1728  N   TRP H 225      17.101  12.109  38.635  1.00 25.45           N  
ATOM   1729  CA  TRP H 225      17.589  11.812  37.316  1.00 24.01           C  
ATOM   1730  CB  TRP H 225      19.111  11.996  37.209  1.00 21.96           C  
ATOM   1731  CG  TRP H 225      19.585  13.421  37.347  1.00 22.05           C  
ATOM   1732  CD2 TRP H 225      20.282  14.135  36.315  1.00 20.98           C  
ATOM   1733  CD1 TRP H 225      19.512  14.262  38.419  1.00 20.28           C  
ATOM   1734  NE1 TRP H 225      20.113  15.460  38.116  1.00 21.83           N  
ATOM   1735  CE2 TRP H 225      20.596  15.393  36.824  1.00 22.41           C  
ATOM   1736  CE3 TRP H 225      20.641  13.765  35.050  1.00 20.94           C  
ATOM   1737  CZ2 TRP H 225      21.277  16.307  36.071  1.00 22.15           C  
ATOM   1738  CZ3 TRP H 225      21.318  14.691  34.288  1.00 24.02           C  
ATOM   1739  CH2 TRP H 225      21.630  15.938  34.791  1.00 21.66           C  
ATOM   1740  C   TRP H 225      17.320  10.372  36.978  1.00 25.25           C  
ATOM   1741  O   TRP H 225      17.331   9.495  37.839  1.00 27.57           O  
ATOM   1742  N   GLY H 226      17.082  10.093  35.680  1.00 23.02           N  
ATOM   1743  CA  GLY H 226      16.864   8.746  35.235  1.00 23.34           C  
ATOM   1744  C   GLY H 226      18.210   8.086  35.168  1.00 23.89           C  
ATOM   1745  O   GLY H 226      19.234   8.715  35.423  1.00 23.37           O  
ATOM   1746  N   GLN H 227      18.228   6.780  34.834  1.00 25.39           N  
ATOM   1747  CA  GLN H 227      19.425   5.985  34.762  1.00 26.02           C  
ATOM   1748  CB  GLN H 227      19.171   4.474  34.584  1.00 26.60           C  
ATOM   1749  CG  GLN H 227      18.577   4.072  33.232  1.00 27.83           C  
ATOM   1750  CD  GLN H 227      17.060   4.170  33.285  1.00 31.39           C  
ATOM   1751  OE1 GLN H 227      16.495   5.189  33.680  1.00 25.37           O  
ATOM   1752  NE2 GLN H 227      16.376   3.069  32.875  1.00 26.14           N  
ATOM   1753  C   GLN H 227      20.286   6.420  33.611  1.00 26.89           C  
ATOM   1754  O   GLN H 227      21.508   6.283  33.662  1.00 30.47           O  
ATOM   1755  N   GLY H 228      19.669   6.902  32.515  1.00 25.28           N  
ATOM   1756  CA  GLY H 228      20.423   7.329  31.369  1.00 24.75           C  
ATOM   1757  C   GLY H 228      20.304   6.288  30.297  1.00 25.01           C  
ATOM   1758  O   GLY H 228      20.128   5.103  30.576  1.00 27.52           O  
ATOM   1759  N   VAL H 229      20.377   6.727  29.023  1.00 26.52           N  
ATOM   1760  CA  VAL H 229      20.333   5.809  27.919  1.00 27.62           C  
ATOM   1761  CB  VAL H 229      19.074   5.907  27.103  1.00 26.71           C  
ATOM   1762  CG1 VAL H 229      18.980   7.318  26.498  1.00  0.00           C  
ATOM   1763  CG2 VAL H 229      19.083   4.781  26.057  1.00 27.28           C  
ATOM   1764  C   VAL H 229      21.486   6.130  27.020  1.00 27.02           C  
ATOM   1765  O   VAL H 229      21.719   7.286  26.670  1.00 27.07           O  
ATOM   1766  N   LEU H 230      22.244   5.098  26.605  1.00 22.59           N  
ATOM   1767  CA  LEU H 230      23.381   5.353  25.769  1.00 23.13           C  
ATOM   1768  CB  LEU H 230      24.537   4.358  25.974  1.00 24.58           C  
ATOM   1769  CG  LEU H 230      25.755   4.634  25.069  1.00 25.92           C  
ATOM   1770  CD1 LEU H 230      26.405   5.990  25.384  1.00 25.89           C  
ATOM   1771  CD2 LEU H 230      26.755   3.468  25.111  1.00 22.51           C  
ATOM   1772  C   LEU H 230      22.959   5.242  24.344  1.00 23.41           C  
ATOM   1773  O   LEU H 230      22.384   4.240  23.925  1.00 25.43           O  
ATOM   1774  N   VAL H 231      23.228   6.303  23.559  1.00 23.02           N  
ATOM   1775  CA  VAL H 231      22.915   6.272  22.162  1.00 22.83           C  
ATOM   1776  CB  VAL H 231      22.056   7.426  21.726  1.00 22.41           C  
ATOM   1777  CG1 VAL H 231      21.861   7.355  20.203  1.00 20.95           C  
ATOM   1778  CG2 VAL H 231      20.742   7.382  22.522  1.00 18.31           C  
ATOM   1779  C   VAL H 231      24.216   6.364  21.432  1.00 24.45           C  
ATOM   1780  O   VAL H 231      24.995   7.295  21.640  1.00 23.74           O  
ATOM   1781  N   THR H 232      24.487   5.385  20.547  1.00 23.46           N  
ATOM   1782  CA  THR H 232      25.728   5.403  19.829  1.00 24.70           C  
ATOM   1783  CB  THR H 232      26.497   4.119  19.928  1.00 25.27           C  
ATOM   1784  OG1 THR H 232      26.784   3.826  21.287  1.00 26.16           O  
ATOM   1785  CG2 THR H 232      27.805   4.265  19.133  1.00 27.31           C  
ATOM   1786  C   THR H 232      25.421   5.626  18.383  1.00 26.49           C  
ATOM   1787  O   THR H 232      24.608   4.923  17.784  1.00 26.71           O  
ATOM   1788  N   VAL H 233      26.079   6.635  17.786  1.00 26.19           N  
ATOM   1789  CA  VAL H 233      25.876   6.938  16.402  1.00 26.36           C  
ATOM   1790  CB  VAL H 233      25.818   8.414  16.146  1.00 26.03           C  
ATOM   1791  CG1 VAL H 233      25.674   8.649  14.636  1.00 24.73           C  
ATOM   1792  CG2 VAL H 233      24.681   9.012  16.992  1.00 25.21           C  
ATOM   1793  C   VAL H 233      27.064   6.411  15.664  1.00 29.69           C  
ATOM   1794  O   VAL H 233      28.178   6.902  15.840  1.00 29.84           O  
ATOM   1795  N   SER H 234      26.857   5.387  14.812  1.00 29.58           N  
ATOM   1796  CA  SER H 234      27.966   4.840  14.083  1.00 30.83           C  
ATOM   1797  CB  SER H 234      28.634   3.641  14.778  1.00 33.08           C  
ATOM   1798  OG  SER H 234      29.232   4.051  15.998  1.00 34.23           O  
ATOM   1799  C   SER H 234      27.469   4.344  12.763  1.00 30.65           C  
ATOM   1800  O   SER H 234      26.302   3.983  12.617  1.00 30.28           O  
ATOM   1801  N   SER H 235      28.365   4.311  11.757  1.00 36.82           N  
ATOM   1802  CA  SER H 235      27.977   3.858  10.457  0.91 38.41           C  
ATOM   1803  CB  SER H 235      28.923   4.332   9.339  0.91 38.50           C  
ATOM   1804  OG  SER H 235      28.471   3.843   8.085  0.91 39.98           O  
ATOM   1805  C   SER H 235      28.003   2.336  10.473  1.00 38.57           C  
ATOM   1806  O   SER H 235      28.711   1.751   9.609  1.00 39.82           O  
ATOM   1807  OXT SER H 235      27.315   1.739  11.345  1.00  0.00           O1-
TER    1808      SER H 235 
CONECT  149  657
CONECT  657  149
CONECT  979 1571
CONECT 1571  979
END
