# Supplementary material for: Fully automated antibody structure prediction using BIOVIA tools: Validation study
Source: PLoS One. 2017 May 18;12(5):e0177923. doi: 10.1371/journal.pone.0177923 (PMC5436848; doi:10.1371/journal.pone.0177923)
Supplement: S3 Dataset — Predicted structures using the Top5 framework method, Chothia CDR definition with canonical filtering, using up to 5 CDR templates rather than the default 3, and generating 10 CDR models. (ZIP) [file pone.0177923.s005.zip › 4Q6I_AB_FV_FinalModel.pdb]

REMARK   Accelrys Discovery Studio PDB file
REMARK   Created:  2015-11-30T17:31:51Z
SSBOND   1 CYS L   23    CYS L   92                                     
SSBOND   2 CYS H  133    CYS H  207                                     
ATOM      1  N   ASP L   1      27.127  33.067  25.609  1.00 49.89           N1+
ATOM      2  CA  ASP L   1      26.740  32.100  26.658  1.00 50.15           C  
ATOM      3  CB  ASP L   1      26.952  30.656  26.172  1.00 51.22           C  
ATOM      4  CG  ASP L   1      25.944  30.362  25.071  1.00 55.12           C  
ATOM      5  OD1 ASP L   1      24.992  31.170  24.902  1.00 64.81           O  
ATOM      6  OD2 ASP L   1      26.115  29.320  24.385  1.00 64.84           O1-
ATOM      7  C   ASP L   1      27.594  32.317  27.857  1.00 49.57           C  
ATOM      8  O   ASP L   1      28.667  32.916  27.778  1.00 50.65           O  
ATOM      9  N   ILE L   2      27.123  31.839  29.018  1.00 46.62           N  
ATOM     10  CA  ILE L   2      27.910  31.981  30.198  1.00 45.48           C  
ATOM     11  CB  ILE L   2      27.098  32.061  31.459  1.00 46.27           C  
ATOM     12  CG1 ILE L   2      26.244  33.339  31.459  1.00 76.32           C  
ATOM     13  CG2 ILE L   2      28.050  31.950  32.662  1.00 74.57           C  
ATOM     14  CD1 ILE L   2      25.203  33.377  32.576  1.00 65.23           C  
ATOM     15  C   ILE L   2      28.747  30.754  30.262  1.00 44.51           C  
ATOM     16  O   ILE L   2      28.240  29.636  30.201  1.00 42.94           O  
ATOM     17  N   MET L   3      30.074  30.940  30.350  1.00 41.91           N  
ATOM     18  CA  MET L   3      30.932  29.799  30.392  1.00 40.35           C  
ATOM     19  CB  MET L   3      32.195  29.945  29.529  1.00 41.49           C  
ATOM     20  CG  MET L   3      33.149  31.029  30.034  1.00  0.00           C  
ATOM     21  SD  MET L   3      34.672  31.208  29.060  1.00  0.00           S  
ATOM     22  CE  MET L   3      35.415  29.668  29.669  1.00  0.00           C  
ATOM     23  C   MET L   3      31.377  29.633  31.804  1.00 38.90           C  
ATOM     24  O   MET L   3      31.744  30.599  32.474  1.00 37.38           O  
ATOM     25  N   LEU L   4      31.336  28.381  32.295  1.00 37.11           N  
ATOM     26  CA  LEU L   4      31.746  28.111  33.639  1.00 37.08           C  
ATOM     27  CB  LEU L   4      30.788  27.174  34.390  1.00 35.47           C  
ATOM     28  CG  LEU L   4      29.378  27.758  34.582  1.00 36.66           C  
ATOM     29  CD1 LEU L   4      28.471  26.778  35.341  1.00 33.45           C  
ATOM     30  CD2 LEU L   4      29.435  29.146  35.233  1.00 34.38           C  
ATOM     31  C   LEU L   4      33.060  27.405  33.564  1.00 38.10           C  
ATOM     32  O   LEU L   4      33.197  26.407  32.859  1.00 39.44           O  
ATOM     33  N   THR L   5      34.071  27.923  34.290  1.00 36.61           N  
ATOM     34  CA  THR L   5      35.357  27.289  34.309  1.00 36.94           C  
ATOM     35  CB  THR L   5      36.495  28.205  33.976  1.00 39.41           C  
ATOM     36  OG1 THR L   5      36.500  29.312  34.864  1.00 39.56           O  
ATOM     37  CG2 THR L   5      36.364  28.683  32.523  1.00 38.19           C  
ATOM     38  C   THR L   5      35.586  26.801  35.700  1.00 35.87           C  
ATOM     39  O   THR L   5      35.441  27.546  36.668  1.00 35.63           O  
ATOM     40  N   GLN L   6      35.954  25.512  35.828  1.00 34.31           N  
ATOM     41  CA  GLN L   6      36.179  24.951  37.125  1.00 35.11           C  
ATOM     42  CB  GLN L   6      35.464  23.608  37.360  1.00 33.91           C  
ATOM     43  CG  GLN L   6      33.944  23.731  37.450  1.00 33.99           C  
ATOM     44  CD  GLN L   6      33.356  22.347  37.678  1.00 34.92           C  
ATOM     45  OE1 GLN L   6      32.390  21.956  37.024  1.00 34.34           O  
ATOM     46  NE2 GLN L   6      33.945  21.587  38.639  1.00 28.81           N  
ATOM     47  C   GLN L   6      37.639  24.692  37.281  1.00 38.07           C  
ATOM     48  O   GLN L   6      38.356  24.471  36.307  1.00 40.12           O  
ATOM     49  N   SER L   7      38.123  24.762  38.536  1.00 38.21           N  
ATOM     50  CA  SER L   7      39.494  24.442  38.799  1.00 38.69           C  
ATOM     51  CB  SER L   7      40.423  25.669  38.814  1.00 40.47           C  
ATOM     52  OG  SER L   7      40.056  26.549  39.865  1.00 48.21           O  
ATOM     53  C   SER L   7      39.546  23.805  40.152  1.00 39.50           C  
ATOM     54  O   SER L   7      38.761  24.153  41.034  1.00 39.43           O  
ATOM     55  N   PRO L   8      40.429  22.862  40.358  1.00 38.21           N  
ATOM     56  CA  PRO L   8      41.306  22.359  39.332  1.00 36.75           C  
ATOM     57  CD  PRO L   8      40.981  22.659  41.687  1.00 37.90           C  
ATOM     58  CB  PRO L   8      42.552  21.841  40.051  1.00 36.90           C  
ATOM     59  CG  PRO L   8      42.086  21.608  41.496  1.00 38.83           C  
ATOM     60  C   PRO L   8      40.601  21.282  38.571  1.00 37.17           C  
ATOM     61  O   PRO L   8      39.518  20.869  38.980  1.00 36.55           O  
ATOM     62  N   ALA L   9      41.192  20.826  37.452  1.00 36.44           N  
ATOM     63  CA  ALA L   9      40.625  19.765  36.674  1.00 35.95           C  
ATOM     64  CB  ALA L   9      41.428  19.468  35.395  1.00 34.62           C  
ATOM     65  C   ALA L   9      40.617  18.520  37.503  1.00 35.83           C  
ATOM     66  O   ALA L   9      39.663  17.746  37.464  1.00 36.01           O  
ATOM     67  N   SER L  10      41.692  18.282  38.278  1.00 35.17           N  
ATOM     68  CA  SER L  10      41.745  17.081  39.064  1.00 35.79           C  
ATOM     69  CB  SER L  10      42.638  15.997  38.441  1.00 36.62           C  
ATOM     70  OG  SER L  10      42.644  14.838  39.257  1.00 51.42           O  
ATOM     71  C   SER L  10      42.307  17.422  40.407  1.00 35.95           C  
ATOM     72  O   SER L  10      43.063  18.381  40.551  1.00 35.47           O  
ATOM     73  N   LEU L  11      41.930  16.641  41.440  1.00 35.61           N  
ATOM     74  CA  LEU L  11      42.422  16.924  42.755  1.00 36.93           C  
ATOM     75  CB  LEU L  11      41.452  17.840  43.525  1.00 38.23           C  
ATOM     76  CG  LEU L  11      41.901  18.264  44.933  1.00 40.91           C  
ATOM     77  CD1 LEU L  11      43.191  19.100  44.891  1.00 47.29           C  
ATOM     78  CD2 LEU L  11      40.759  18.984  45.666  1.00 44.13           C  
ATOM     79  C   LEU L  11      42.565  15.618  43.486  1.00 35.60           C  
ATOM     80  O   LEU L  11      41.717  14.734  43.364  1.00 35.37           O  
ATOM     81  N   THR L  12      43.670  15.452  44.246  1.00 35.16           N  
ATOM     82  CA  THR L  12      43.879  14.257  45.020  1.00 35.76           C  
ATOM     83  CB  THR L  12      45.175  13.566  44.718  1.00 34.53           C  
ATOM     84  OG1 THR L  12      46.267  14.408  45.055  1.00  0.00           O  
ATOM     85  CG2 THR L  12      45.211  13.231  43.217  1.00  0.00           C  
ATOM     86  C   THR L  12      43.950  14.689  46.452  1.00 36.36           C  
ATOM     87  O   THR L  12      44.742  15.565  46.794  1.00 36.58           O  
ATOM     88  N   VAL L  13      43.129  14.079  47.334  1.00 35.22           N  
ATOM     89  CA  VAL L  13      43.126  14.516  48.702  1.00 34.76           C  
ATOM     90  CB  VAL L  13      41.893  15.301  49.055  1.00 34.97           C  
ATOM     91  CG1 VAL L  13      41.955  15.702  50.535  1.00 34.25           C  
ATOM     92  CG2 VAL L  13      41.781  16.499  48.102  1.00 31.12           C  
ATOM     93  C   VAL L  13      43.149  13.318  49.595  1.00 35.31           C  
ATOM     94  O   VAL L  13      42.572  12.277  49.284  1.00 35.00           O  
ATOM     95  N   SER L  14      43.828  13.451  50.750  1.00 36.49           N  
ATOM     96  CA  SER L  14      43.921  12.373  51.685  1.00 37.10           C  
ATOM     97  CB  SER L  14      45.079  12.549  52.681  1.00 37.20           C  
ATOM     98  OG  SER L  14      45.294  11.345  53.399  1.00 40.45           O  
ATOM     99  C   SER L  14      42.634  12.328  52.448  1.00 37.45           C  
ATOM    100  O   SER L  14      41.930  13.330  52.567  1.00 36.13           O  
ATOM    101  N   LEU L  15      42.295  11.149  52.997  1.00 37.82           N  
ATOM    102  CA  LEU L  15      41.061  10.977  53.702  1.00 37.91           C  
ATOM    103  CB  LEU L  15      40.853   9.512  54.128  1.00 37.87           C  
ATOM    104  CG  LEU L  15      39.521   9.220  54.833  1.00 39.99           C  
ATOM    105  CD1 LEU L  15      38.334   9.401  53.872  1.00 44.99           C  
ATOM    106  CD2 LEU L  15      39.540   7.830  55.485  1.00 40.19           C  
ATOM    107  C   LEU L  15      41.093  11.832  54.931  1.00 39.76           C  
ATOM    108  O   LEU L  15      42.078  11.841  55.669  1.00 41.51           O  
ATOM    109  N   GLY L  16      39.999  12.587  55.178  1.00 38.96           N  
ATOM    110  CA  GLY L  16      39.899  13.407  56.356  1.00 38.30           C  
ATOM    111  C   GLY L  16      40.277  14.824  56.040  1.00 40.56           C  
ATOM    112  O   GLY L  16      40.016  15.724  56.837  1.00 40.25           O  
ATOM    113  N   GLN L  17      40.892  15.069  54.866  1.00 39.60           N  
ATOM    114  CA  GLN L  17      41.318  16.395  54.509  1.00 39.98           C  
ATOM    115  CB  GLN L  17      42.491  16.425  53.510  1.00 41.84           C  
ATOM    116  CG  GLN L  17      43.808  15.897  54.083  1.00 45.46           C  
ATOM    117  CD  GLN L  17      44.381  16.947  55.027  1.00 48.85           C  
ATOM    118  OE1 GLN L  17      44.581  18.099  54.645  1.00 46.11           O  
ATOM    119  NE2 GLN L  17      44.654  16.543  56.297  1.00 52.54           N  
ATOM    120  C   GLN L  17      40.170  17.136  53.895  1.00 40.32           C  
ATOM    121  O   GLN L  17      39.081  16.593  53.716  1.00 39.33           O  
ATOM    122  N   ARG L  18      40.389  18.431  53.586  1.00 39.22           N  
ATOM    123  CA  ARG L  18      39.361  19.250  53.012  1.00 38.95           C  
ATOM    124  CB  ARG L  18      39.338  20.680  53.586  1.00 39.66           C  
ATOM    125  CG  ARG L  18      38.239  21.562  52.993  1.00 43.04           C  
ATOM    126  CD  ARG L  18      38.377  23.049  53.337  1.00 44.89           C  
ATOM    127  NE  ARG L  18      38.333  23.185  54.820  1.00 54.23           N  
ATOM    128  CZ  ARG L  18      37.134  23.170  55.473  1.00 61.92           C  
ATOM    129  NH1 ARG L  18      35.984  22.913  54.786  1.00 60.26           N1+
ATOM    130  NH2 ARG L  18      37.085  23.411  56.815  1.00 61.29           N  
ATOM    131  C   ARG L  18      39.617  19.373  51.541  1.00 39.17           C  
ATOM    132  O   ARG L  18      40.755  19.542  51.105  1.00 39.52           O  
ATOM    133  N   ALA L  19      38.544  19.265  50.729  1.00 36.43           N  
ATOM    134  CA  ALA L  19      38.675  19.435  49.310  1.00 34.80           C  
ATOM    135  CB  ALA L  19      38.048  18.292  48.494  1.00 34.25           C  
ATOM    136  C   ALA L  19      37.945  20.699  48.963  1.00 35.61           C  
ATOM    137  O   ALA L  19      36.831  20.930  49.434  1.00 36.78           O  
ATOM    138  N   THR L  20      38.576  21.570  48.148  1.00 34.28           N  
ATOM    139  CA  THR L  20      37.943  22.799  47.761  1.00 35.44           C  
ATOM    140  CB  THR L  20      38.653  24.019  48.272  1.00 37.33           C  
ATOM    141  OG1 THR L  20      38.715  23.995  49.691  1.00 38.63           O  
ATOM    142  CG2 THR L  20      37.897  25.270  47.796  1.00 35.49           C  
ATOM    143  C   THR L  20      37.968  22.868  46.266  1.00 37.10           C  
ATOM    144  O   THR L  20      39.024  22.733  45.652  1.00 37.08           O  
ATOM    145  N   MET L  21      36.796  23.077  45.632  1.00 36.95           N  
ATOM    146  CA  MET L  21      36.789  23.182  44.203  1.00 36.12           C  
ATOM    147  CB  MET L  21      36.126  21.997  43.477  1.00 36.42           C  
ATOM    148  CG  MET L  21      34.651  21.768  43.785  1.00 20.52           C  
ATOM    149  SD  MET L  21      33.959  20.350  42.884  1.00 21.93           S  
ATOM    150  CE  MET L  21      35.001  19.138  43.749  1.00 20.68           C  
ATOM    151  C   MET L  21      36.106  24.460  43.837  1.00 37.45           C  
ATOM    152  O   MET L  21      35.142  24.874  44.480  1.00 37.02           O  
ATOM    153  N   SER L  22      36.604  25.130  42.782  1.00 37.10           N  
ATOM    154  CA  SER L  22      36.063  26.417  42.462  1.00 38.11           C  
ATOM    155  CB  SER L  22      37.117  27.533  42.496  1.00 39.13           C  
ATOM    156  OG  SER L  22      38.183  27.218  41.615  1.00 52.74           O  
ATOM    157  C   SER L  22      35.422  26.406  41.109  1.00 38.10           C  
ATOM    158  O   SER L  22      35.749  25.593  40.245  1.00 35.83           O  
ATOM    159  N   CYS L  23      34.436  27.310  40.930  1.00 38.00           N  
ATOM    160  CA  CYS L  23      33.735  27.466  39.688  1.00 38.62           C  
ATOM    161  CB  CYS L  23      32.317  26.844  39.732  1.00 38.15           C  
ATOM    162  SG  CYS L  23      31.362  26.997  38.189  1.00 41.72           S  
ATOM    163  C   CYS L  23      33.624  28.946  39.450  1.00 39.58           C  
ATOM    164  O   CYS L  23      33.150  29.684  40.314  1.00 38.64           O  
ATOM    165  N   ARG L  24      34.085  29.428  38.273  1.00 39.38           N  
ATOM    166  CA  ARG L  24      33.990  30.837  38.001  1.00 41.46           C  
ATOM    167  CB  ARG L  24      35.358  31.531  37.839  1.00 43.56           C  
ATOM    168  CG  ARG L  24      35.253  33.040  37.611  1.00 49.57           C  
ATOM    169  CD  ARG L  24      36.481  33.843  38.060  1.00 56.87           C  
ATOM    170  NE  ARG L  24      37.659  33.411  37.258  1.00 73.57           N  
ATOM    171  CZ  ARG L  24      38.870  34.004  37.473  1.00 81.31           C  
ATOM    172  NH1 ARG L  24      38.994  34.992  38.409  1.00 78.84           N1+
ATOM    173  NH2 ARG L  24      39.958  33.612  36.751  1.00 79.14           N  
ATOM    174  C   ARG L  24      33.183  31.014  36.750  1.00 41.44           C  
ATOM    175  O   ARG L  24      33.325  30.257  35.792  1.00 40.02           O  
ATOM    176  N   ALA L  25      32.300  32.035  36.733  1.00 40.61           N  
ATOM    177  CA  ALA L  25      31.413  32.250  35.622  1.00 39.62           C  
ATOM    178  CB  ALA L  25      29.946  32.440  36.048  1.00 39.05           C  
ATOM    179  C   ALA L  25      31.829  33.486  34.887  1.00 39.80           C  
ATOM    180  O   ALA L  25      32.347  34.432  35.476  1.00 38.78           O  
ATOM    181  N   SER L  26      31.597  33.528  33.562  1.00 36.44           N  
ATOM    182  CA  SER L  26      32.003  34.685  32.815  1.00 36.34           C  
ATOM    183  CB  SER L  26      31.704  34.599  31.316  1.00 36.29           C  
ATOM    184  OG  SER L  26      32.558  33.646  30.714  1.00 37.86           O  
ATOM    185  C   SER L  26      31.262  35.888  33.304  1.00 37.70           C  
ATOM    186  O   SER L  26      31.832  36.976  33.393  1.00 38.70           O  
ATOM    187  N   GLN L  27      29.961  35.728  33.619  1.00 35.91           N  
ATOM    188  CA  GLN L  27      29.197  36.857  34.063  1.00 36.51           C  
ATOM    189  CB  GLN L  27      28.145  37.334  33.047  1.00 36.66           C  
ATOM    190  CG  GLN L  27      27.061  36.308  32.721  1.00 47.39           C  
ATOM    191  CD  GLN L  27      26.112  36.939  31.709  1.00 51.37           C  
ATOM    192  OE1 GLN L  27      26.497  37.236  30.576  1.00 22.74           O  
ATOM    193  NE2 GLN L  27      24.836  37.154  32.119  1.00 24.36           N  
ATOM    194  C   GLN L  27      28.523  36.490  35.345  1.00 36.33           C  
ATOM    195  O   GLN L  27      28.478  35.319  35.713  1.00 36.11           O  
ATOM    196  N   SER L  28      28.013  37.507  36.075  1.00 34.92           N  
ATOM    197  CA  SER L  28      27.430  37.292  37.369  1.00 35.01           C  
ATOM    198  CB  SER L  28      27.231  38.589  38.172  1.00 35.88           C  
ATOM    199  OG  SER L  28      26.647  38.293  39.432  1.00 43.07           O  
ATOM    200  C   SER L  28      26.098  36.621  37.243  1.00 37.08           C  
ATOM    201  O   SER L  28      25.236  37.032  36.471  1.00 38.71           O  
ATOM    202  N   VAL L  29      25.964  35.493  37.964  1.00 34.85           N  
ATOM    203  CA  VAL L  29      24.807  34.653  38.105  1.00 32.66           C  
ATOM    204  CB  VAL L  29      25.141  33.201  38.253  1.00 31.58           C  
ATOM    205  CG1 VAL L  29      25.813  32.756  36.945  1.00 33.05           C  
ATOM    206  CG2 VAL L  29      26.007  32.999  39.506  1.00 28.41           C  
ATOM    207  C   VAL L  29      23.892  35.064  39.224  1.00 35.43           C  
ATOM    208  O   VAL L  29      22.867  34.416  39.440  1.00 37.05           O  
ATOM    209  N   SER L  30      24.292  36.036  40.064  1.00 35.02           N  
ATOM    210  CA  SER L  30      23.480  36.338  41.206  1.00 36.69           C  
ATOM    211  CB  SER L  30      24.278  36.829  42.421  1.00 37.50           C  
ATOM    212  OG  SER L  30      25.113  35.779  42.882  1.00 39.73           O  
ATOM    213  C   SER L  30      22.455  37.370  40.906  1.00 39.94           C  
ATOM    214  O   SER L  30      22.558  38.175  39.983  1.00 42.64           O  
ATOM    215  N   THR L  31      21.407  37.335  41.736  1.00 38.91           N  
ATOM    216  CA  THR L  31      20.318  38.245  41.697  1.00 39.70           C  
ATOM    217  CB  THR L  31      19.018  37.543  41.421  1.00 42.48           C  
ATOM    218  OG1 THR L  31      19.110  36.803  40.217  1.00 53.09           O  
ATOM    219  CG2 THR L  31      17.898  38.576  41.262  1.00 47.87           C  
ATOM    220  C   THR L  31      20.301  38.740  43.105  1.00 41.72           C  
ATOM    221  O   THR L  31      21.175  38.387  43.897  1.00 42.75           O  
ATOM    222  N   SER L  32      19.333  39.592  43.462  1.00 42.98           N  
ATOM    223  CA  SER L  32      19.340  40.070  44.804  1.00 43.21           C  
ATOM    224  CB  SER L  32      18.194  41.056  45.075  1.00 44.57           C  
ATOM    225  OG  SER L  32      16.946  40.412  44.863  1.00 48.73           O  
ATOM    226  C   SER L  32      19.184  38.909  45.734  1.00 44.12           C  
ATOM    227  O   SER L  32      19.979  38.735  46.656  1.00 43.91           O  
ATOM    228  N   ARG L  33      18.121  38.106  45.550  1.00 44.10           N  
ATOM    229  CA  ARG L  33      17.892  37.007  46.441  1.00 44.57           C  
ATOM    230  CB  ARG L  33      16.460  36.450  46.387  1.00 20.75           C  
ATOM    231  CG  ARG L  33      15.408  37.458  46.842  1.00  0.00           C  
ATOM    232  CD  ARG L  33      14.057  36.829  47.180  1.00  0.00           C  
ATOM    233  NE  ARG L  33      13.571  36.130  45.959  1.00  0.00           N  
ATOM    234  CZ  ARG L  33      12.962  36.838  44.965  1.00  0.00           C  
ATOM    235  NH1 ARG L  33      12.847  38.194  45.064  1.00  0.00           N1+
ATOM    236  NH2 ARG L  33      12.472  36.186  43.869  1.00  0.00           N  
ATOM    237  C   ARG L  33      18.808  35.843  46.224  1.00 44.84           C  
ATOM    238  O   ARG L  33      19.382  35.326  47.183  1.00 46.08           O  
ATOM    239  N   TYR L  34      19.010  35.417  44.959  1.00 44.35           N  
ATOM    240  CA  TYR L  34      19.658  34.145  44.801  1.00 42.99           C  
ATOM    241  CB  TYR L  34      18.719  33.045  44.269  1.00 44.63           C  
ATOM    242  CG  TYR L  34      17.680  32.710  45.285  1.00 47.97           C  
ATOM    243  CD1 TYR L  34      16.518  33.440  45.381  1.00 49.69           C  
ATOM    244  CD2 TYR L  34      17.867  31.648  46.138  1.00 50.99           C  
ATOM    245  CE1 TYR L  34      15.564  33.121  46.318  1.00 51.57           C  
ATOM    246  CE2 TYR L  34      16.919  31.323  47.077  1.00 52.61           C  
ATOM    247  CZ  TYR L  34      15.767  32.060  47.168  1.00 54.70           C  
ATOM    248  OH  TYR L  34      14.795  31.724  48.133  1.00 64.83           O  
ATOM    249  C   TYR L  34      20.787  34.176  43.830  1.00 40.77           C  
ATOM    250  O   TYR L  34      20.946  35.095  43.032  1.00 40.71           O  
ATOM    251  N   SER L  35      21.621  33.118  43.922  1.00 36.16           N  
ATOM    252  CA  SER L  35      22.705  32.875  43.022  1.00 35.25           C  
ATOM    253  CB  SER L  35      24.047  32.658  43.734  1.00 34.82           C  
ATOM    254  OG  SER L  35      24.394  33.821  44.471  1.00 47.36           O  
ATOM    255  C   SER L  35      22.325  31.594  42.358  1.00 35.34           C  
ATOM    256  O   SER L  35      22.188  30.570  43.027  1.00 35.15           O  
ATOM    257  N   TYR L  36      22.163  31.604  41.020  1.00 33.40           N  
ATOM    258  CA  TYR L  36      21.676  30.406  40.402  1.00 32.73           C  
ATOM    259  CB  TYR L  36      20.816  30.628  39.145  1.00 33.31           C  
ATOM    260  CG  TYR L  36      19.550  31.285  39.575  1.00 36.89           C  
ATOM    261  CD1 TYR L  36      18.516  30.548  40.099  1.00 35.34           C  
ATOM    262  CD2 TYR L  36      19.401  32.645  39.474  1.00 37.75           C  
ATOM    263  CE1 TYR L  36      17.349  31.154  40.504  1.00 36.35           C  
ATOM    264  CE2 TYR L  36      18.238  33.259  39.876  1.00 37.45           C  
ATOM    265  CZ  TYR L  36      17.208  32.514  40.389  1.00 39.44           C  
ATOM    266  OH  TYR L  36      16.015  33.146  40.801  1.00 42.81           O  
ATOM    267  C   TYR L  36      22.829  29.553  40.016  1.00 34.06           C  
ATOM    268  O   TYR L  36      23.200  29.441  38.848  1.00 35.21           O  
ATOM    269  N   MET L  37      23.384  28.881  41.034  1.00 33.89           N  
ATOM    270  CA  MET L  37      24.521  28.033  40.849  1.00 31.50           C  
ATOM    271  CB  MET L  37      25.827  28.652  41.373  1.00 33.38           C  
ATOM    272  CG  MET L  37      27.038  27.731  41.228  1.00 38.74           C  
ATOM    273  SD  MET L  37      27.508  27.341  39.516  1.00 54.15           S  
ATOM    274  CE  MET L  37      28.075  29.013  39.111  1.00 50.58           C  
ATOM    275  C   MET L  37      24.260  26.773  41.606  1.00 31.60           C  
ATOM    276  O   MET L  37      23.821  26.812  42.756  1.00 32.38           O  
ATOM    277  N   HIS L  38      24.528  25.613  40.970  1.00 30.90           N  
ATOM    278  CA  HIS L  38      24.263  24.356  41.599  1.00 30.55           C  
ATOM    279  ND1 HIS L  38      21.091  25.021  41.880  1.00 34.13           N  
ATOM    280  CG  HIS L  38      21.895  24.614  40.840  1.00 31.83           C  
ATOM    281  CB  HIS L  38      23.049  23.660  40.971  1.00 29.86           C  
ATOM    282  NE2 HIS L  38      20.361  26.081  40.066  1.00 32.25           N  
ATOM    283  CD2 HIS L  38      21.435  25.272  39.739  1.00 34.77           C  
ATOM    284  CE1 HIS L  38      20.191  25.897  41.362  1.00 35.62           C  
ATOM    285  C   HIS L  38      25.465  23.472  41.433  1.00 31.92           C  
ATOM    286  O   HIS L  38      26.291  23.675  40.542  1.00 30.93           O  
ATOM    287  N   TRP L  39      25.603  22.471  42.328  1.00 30.07           N  
ATOM    288  CA  TRP L  39      26.709  21.558  42.256  1.00 29.71           C  
ATOM    289  CB  TRP L  39      27.634  21.630  43.481  1.00 30.09           C  
ATOM    290  CG  TRP L  39      28.356  22.949  43.605  1.00 31.73           C  
ATOM    291  CD2 TRP L  39      29.624  23.237  42.996  1.00 31.04           C  
ATOM    292  CD1 TRP L  39      27.983  24.077  44.275  1.00 32.29           C  
ATOM    293  NE1 TRP L  39      28.941  25.052  44.122  1.00 32.13           N  
ATOM    294  CE2 TRP L  39      29.957  24.548  43.338  1.00 32.61           C  
ATOM    295  CE3 TRP L  39      30.443  22.474  42.215  1.00 32.27           C  
ATOM    296  CZ2 TRP L  39      31.120  25.116  42.904  1.00 31.93           C  
ATOM    297  CZ3 TRP L  39      31.617  23.050  41.779  1.00 31.57           C  
ATOM    298  CH2 TRP L  39      31.949  24.345  42.117  1.00 32.01           C  
ATOM    299  C   TRP L  39      26.173  20.163  42.182  1.00 29.19           C  
ATOM    300  O   TRP L  39      25.208  19.818  42.865  1.00 29.78           O  
ATOM    301  N   TYR L  40      26.812  19.322  41.339  1.00 28.35           N  
ATOM    302  CA  TYR L  40      26.390  17.961  41.149  1.00 27.79           C  
ATOM    303  CB  TYR L  40      25.916  17.639  39.722  1.00 28.27           C  
ATOM    304  CG  TYR L  40      24.701  18.435  39.402  1.00 27.84           C  
ATOM    305  CD1 TYR L  40      24.812  19.692  38.857  1.00 29.22           C  
ATOM    306  CD2 TYR L  40      23.451  17.924  39.644  1.00 28.49           C  
ATOM    307  CE1 TYR L  40      23.689  20.426  38.555  1.00 29.06           C  
ATOM    308  CE2 TYR L  40      22.327  18.653  39.345  1.00 29.48           C  
ATOM    309  CZ  TYR L  40      22.444  19.906  38.798  1.00 30.07           C  
ATOM    310  OH  TYR L  40      21.289  20.653  38.491  1.00 31.31           O  
ATOM    311  C   TYR L  40      27.571  17.066  41.365  1.00 29.22           C  
ATOM    312  O   TYR L  40      28.722  17.461  41.173  1.00 29.68           O  
ATOM    313  N   GLN L  41      27.291  15.821  41.800  1.00 28.54           N  
ATOM    314  CA  GLN L  41      28.310  14.822  41.989  1.00 29.29           C  
ATOM    315  CB  GLN L  41      28.280  14.201  43.394  1.00 30.03           C  
ATOM    316  CG  GLN L  41      29.353  13.138  43.624  1.00 28.56           C  
ATOM    317  CD  GLN L  41      29.066  12.494  44.973  1.00 33.27           C  
ATOM    318  OE1 GLN L  41      27.932  12.121  45.266  1.00 32.43           O  
ATOM    319  NE2 GLN L  41      30.119  12.364  45.822  1.00 31.40           N  
ATOM    320  C   GLN L  41      27.985  13.715  41.041  1.00 31.48           C  
ATOM    321  O   GLN L  41      26.826  13.321  40.920  1.00 30.89           O  
ATOM    322  N   GLU L  42      28.997  13.191  40.321  1.00 30.09           N  
ATOM    323  CA  GLU L  42      28.703  12.112  39.420  1.00 29.58           C  
ATOM    324  CB  GLU L  42      28.696  12.534  37.940  1.00 29.48           C  
ATOM    325  CG  GLU L  42      28.348  11.390  36.985  1.00 29.24           C  
ATOM    326  CD  GLU L  42      28.370  11.924  35.560  1.00 32.27           C  
ATOM    327  OE1 GLU L  42      28.452  13.169  35.394  1.00 29.00           O  
ATOM    328  OE2 GLU L  42      28.299  11.094  34.615  1.00  0.00           O1-
ATOM    329  C   GLU L  42      29.727  11.031  39.564  1.00 30.85           C  
ATOM    330  O   GLU L  42      30.932  11.272  39.501  1.00 32.42           O  
ATOM    331  N   LYS L  43      29.239   9.789  39.748  1.00 30.69           N  
ATOM    332  CA  LYS L  43      30.083   8.636  39.841  1.00 33.29           C  
ATOM    333  CB  LYS L  43      29.602   7.570  40.843  1.00 34.38           C  
ATOM    334  CG  LYS L  43      29.551   8.009  42.309  1.00 34.84           C  
ATOM    335  CD  LYS L  43      28.402   8.962  42.636  1.00 37.61           C  
ATOM    336  CE  LYS L  43      28.121   9.072  44.137  1.00 38.20           C  
ATOM    337  NZ  LYS L  43      29.392   9.177  44.888  1.00 40.83           N1+
ATOM    338  C   LYS L  43      30.020   7.982  38.495  1.00 34.66           C  
ATOM    339  O   LYS L  43      29.163   8.310  37.675  1.00 33.61           O  
ATOM    340  N   ALA L  44      30.938   7.022  38.267  1.00 36.77           N  
ATOM    341  CA  ALA L  44      31.135   6.268  37.058  1.00 37.55           C  
ATOM    342  CB  ALA L  44      31.719   4.867  37.318  1.00 38.15           C  
ATOM    343  C   ALA L  44      29.876   6.095  36.265  1.00 38.16           C  
ATOM    344  O   ALA L  44      29.548   6.923  35.423  1.00 38.00           O  
ATOM    345  N   GLY L  45      29.183   4.968  36.479  1.00 36.46           N  
ATOM    346  CA  GLY L  45      28.017   4.544  35.757  1.00 36.25           C  
ATOM    347  C   GLY L  45      26.814   5.418  35.961  1.00 37.07           C  
ATOM    348  O   GLY L  45      25.930   5.403  35.110  1.00 36.93           O  
ATOM    349  N   GLN L  46      26.696   6.137  37.097  1.00 35.16           N  
ATOM    350  CA  GLN L  46      25.468   6.810  37.457  1.00 35.52           C  
ATOM    351  CB  GLN L  46      25.296   6.977  38.975  1.00 36.92           C  
ATOM    352  CG  GLN L  46      25.212   5.665  39.759  1.00 44.86           C  
ATOM    353  CD  GLN L  46      26.618   5.235  40.158  1.00 49.55           C  
ATOM    354  OE1 GLN L  46      27.467   4.967  39.312  1.00 45.84           O  
ATOM    355  NE2 GLN L  46      26.872   5.159  41.492  1.00 49.19           N  
ATOM    356  C   GLN L  46      25.286   8.191  36.868  1.00 34.26           C  
ATOM    357  O   GLN L  46      26.178   8.795  36.273  1.00 34.10           O  
ATOM    358  N   PRO L  47      24.053   8.654  37.024  1.00 32.14           N  
ATOM    359  CA  PRO L  47      23.624   9.974  36.628  1.00 31.32           C  
ATOM    360  CD  PRO L  47      22.931   7.752  37.214  1.00 32.38           C  
ATOM    361  CB  PRO L  47      22.098   9.918  36.537  1.00 32.55           C  
ATOM    362  CG  PRO L  47      21.713   8.677  37.360  1.00 33.20           C  
ATOM    363  C   PRO L  47      24.111  10.954  37.650  1.00 31.23           C  
ATOM    364  O   PRO L  47      24.503  10.514  38.729  1.00 31.51           O  
ATOM    365  N   PRO L  48      24.109  12.233  37.361  1.00 29.24           N  
ATOM    366  CA  PRO L  48      24.590  13.179  38.327  1.00 29.18           C  
ATOM    367  CD  PRO L  48      24.331  12.684  35.996  1.00 28.10           C  
ATOM    368  CB  PRO L  48      24.801  14.482  37.559  1.00 29.84           C  
ATOM    369  CG  PRO L  48      25.088  14.015  36.120  1.00 30.53           C  
ATOM    370  C   PRO L  48      23.600  13.307  39.442  1.00 30.54           C  
ATOM    371  O   PRO L  48      22.426  13.009  39.229  1.00 30.68           O  
ATOM    372  N   GLN L  49      24.049  13.723  40.643  1.00 29.50           N  
ATOM    373  CA  GLN L  49      23.145  13.886  41.743  1.00 29.75           C  
ATOM    374  CB  GLN L  49      23.432  12.962  42.939  1.00 31.44           C  
ATOM    375  CG  GLN L  49      22.444  13.161  44.092  1.00 37.85           C  
ATOM    376  CD  GLN L  49      22.879  12.285  45.259  1.00 42.37           C  
ATOM    377  OE1 GLN L  49      23.913  12.524  45.879  1.00  0.00           O  
ATOM    378  NE2 GLN L  49      22.064  11.243  45.573  1.00  0.00           N  
ATOM    379  C   GLN L  49      23.302  15.286  42.241  1.00 28.58           C  
ATOM    380  O   GLN L  49      24.424  15.757  42.417  1.00 29.16           O  
ATOM    381  N   LEU L  50      22.168  15.985  42.479  1.00 27.16           N  
ATOM    382  CA  LEU L  50      22.214  17.345  42.941  1.00 27.50           C  
ATOM    383  CB  LEU L  50      20.841  18.035  42.845  1.00 26.74           C  
ATOM    384  CG  LEU L  50      20.814  19.496  43.327  1.00 27.41           C  
ATOM    385  CD1 LEU L  50      21.683  20.406  42.439  1.00 27.67           C  
ATOM    386  CD2 LEU L  50      19.369  19.994  43.460  1.00 27.40           C  
ATOM    387  C   LEU L  50      22.659  17.393  44.377  1.00 28.45           C  
ATOM    388  O   LEU L  50      22.046  16.780  45.251  1.00 27.76           O  
ATOM    389  N   LEU L  51      23.837  18.015  44.623  1.00 27.76           N  
ATOM    390  CA  LEU L  51      24.390  18.224  45.940  1.00 29.64           C  
ATOM    391  CB  LEU L  51      25.923  18.291  45.909  1.00 29.54           C  
ATOM    392  CG  LEU L  51      26.593  16.973  45.485  1.00 32.02           C  
ATOM    393  CD1 LEU L  51      28.123  17.112  45.477  1.00 30.99           C  
ATOM    394  CD2 LEU L  51      26.118  15.798  46.354  1.00 29.17           C  
ATOM    395  C   LEU L  51      23.928  19.488  46.609  1.00 29.99           C  
ATOM    396  O   LEU L  51      23.467  19.472  47.752  1.00 30.49           O  
ATOM    397  N   ILE L  52      24.068  20.629  45.890  1.00 30.26           N  
ATOM    398  CA  ILE L  52      23.814  21.929  46.444  1.00 30.80           C  
ATOM    399  CB  ILE L  52      25.065  22.695  46.787  1.00 30.95           C  
ATOM    400  CG1 ILE L  52      25.858  22.002  47.910  1.00 33.71           C  
ATOM    401  CG2 ILE L  52      24.655  24.133  47.143  1.00 30.43           C  
ATOM    402  CD1 ILE L  52      26.543  20.705  47.488  1.00 35.34           C  
ATOM    403  C   ILE L  52      23.090  22.740  45.428  1.00 30.61           C  
ATOM    404  O   ILE L  52      23.382  22.669  44.235  1.00 31.48           O  
ATOM    405  N   LYS L  53      22.122  23.544  45.907  1.00 29.79           N  
ATOM    406  CA  LYS L  53      21.333  24.393  45.081  1.00 30.69           C  
ATOM    407  CB  LYS L  53      19.844  24.011  45.133  1.00 31.32           C  
ATOM    408  CG  LYS L  53      19.362  23.872  46.580  1.00 33.28           C  
ATOM    409  CD  LYS L  53      17.858  23.659  46.744  1.00  0.00           C  
ATOM    410  CE  LYS L  53      17.427  23.478  48.201  1.00  0.00           C  
ATOM    411  NZ  LYS L  53      15.970  23.233  48.277  1.00  0.00           N1+
ATOM    412  C   LYS L  53      21.451  25.791  45.616  1.00 31.85           C  
ATOM    413  O   LYS L  53      21.720  25.990  46.798  1.00 32.80           O  
ATOM    414  N   TYR L  54      21.327  26.746  44.686  1.00 22.51           N  
ATOM    415  CA  TYR L  54      21.411  28.132  44.990  1.00 21.78           C  
ATOM    416  CB  TYR L  54      20.236  28.640  45.829  1.00 22.08           C  
ATOM    417  CG  TYR L  54      19.063  28.540  44.925  1.00 23.51           C  
ATOM    418  CD1 TYR L  54      18.352  27.369  44.836  1.00 23.38           C  
ATOM    419  CD2 TYR L  54      18.692  29.614  44.152  1.00 23.19           C  
ATOM    420  CE1 TYR L  54      17.267  27.275  44.001  1.00 18.82           C  
ATOM    421  CE2 TYR L  54      17.609  29.526  43.315  1.00 16.48           C  
ATOM    422  CZ  TYR L  54      16.895  28.358  43.242  1.00 17.11           C  
ATOM    423  OH  TYR L  54      15.782  28.273  42.382  1.00 19.59           O  
ATOM    424  C   TYR L  54      22.692  28.441  45.681  1.00 22.32           C  
ATOM    425  O   TYR L  54      22.733  29.231  46.620  1.00 23.89           O  
ATOM    426  N   ALA L  55      23.770  27.782  45.233  1.00 20.70           N  
ATOM    427  CA  ALA L  55      25.119  28.037  45.648  1.00 20.91           C  
ATOM    428  CB  ALA L  55      25.514  29.520  45.535  1.00 23.42           C  
ATOM    429  C   ALA L  55      25.388  27.610  47.063  1.00 22.24           C  
ATOM    430  O   ALA L  55      26.525  27.248  47.363  1.00 22.83           O  
ATOM    431  N   SER L  56      24.383  27.556  47.967  1.00 21.64           N  
ATOM    432  CA  SER L  56      24.804  27.243  49.308  1.00 22.56           C  
ATOM    433  CB  SER L  56      24.988  28.493  50.187  1.00 22.31           C  
ATOM    434  OG  SER L  56      26.034  29.307  49.680  1.00 22.04           O  
ATOM    435  C   SER L  56      23.815  26.394  50.049  1.00 24.19           C  
ATOM    436  O   SER L  56      24.009  26.143  51.234  1.00 25.64           O  
ATOM    437  N   ASN L  57      22.753  25.890  49.404  1.00 34.56           N  
ATOM    438  CA  ASN L  57      21.798  25.130  50.167  1.00 33.89           C  
ATOM    439  CB  ASN L  57      20.333  25.471  49.845  1.00 33.13           C  
ATOM    440  CG  ASN L  57      20.044  26.870  50.374  1.00 34.78           C  
ATOM    441  OD1 ASN L  57      19.584  27.743  49.638  1.00 34.13           O  
ATOM    442  ND2 ASN L  57      20.312  27.093  51.688  1.00 31.84           N  
ATOM    443  C   ASN L  57      22.000  23.673  49.875  1.00 35.44           C  
ATOM    444  O   ASN L  57      22.092  23.269  48.719  1.00 35.04           O  
ATOM    445  N   LEU L  58      22.090  22.847  50.937  1.00 35.04           N  
ATOM    446  CA  LEU L  58      22.286  21.431  50.760  1.00 35.77           C  
ATOM    447  CB  LEU L  58      22.719  20.684  52.035  1.00 35.65           C  
ATOM    448  CG  LEU L  58      24.170  20.928  52.482  1.00 39.20           C  
ATOM    449  CD1 LEU L  58      24.486  20.134  53.757  1.00 39.58           C  
ATOM    450  CD2 LEU L  58      25.163  20.608  51.354  1.00 38.85           C  
ATOM    451  C   LEU L  58      21.005  20.797  50.334  1.00 37.20           C  
ATOM    452  O   LEU L  58      19.935  21.108  50.853  1.00 36.72           O  
ATOM    453  N   GLU L  59      21.083  19.856  49.373  1.00 36.35           N  
ATOM    454  CA  GLU L  59      19.880  19.180  48.984  1.00 36.33           C  
ATOM    455  CB  GLU L  59      19.931  18.423  47.650  1.00 35.98           C  
ATOM    456  CG  GLU L  59      18.564  17.811  47.341  1.00 43.23           C  
ATOM    457  CD  GLU L  59      18.641  17.046  46.039  1.00 49.64           C  
ATOM    458  OE1 GLU L  59      19.591  16.233  45.880  1.00 48.59           O  
ATOM    459  OE2 GLU L  59      17.741  17.263  45.185  1.00 48.62           O1-
ATOM    460  C   GLU L  59      19.589  18.166  50.049  1.00 37.97           C  
ATOM    461  O   GLU L  59      20.477  17.779  50.805  1.00 37.79           O  
ATOM    462  N   SER L  60      18.323  17.717  50.154  1.00 39.50           N  
ATOM    463  CA  SER L  60      17.976  16.778  51.181  1.00 41.47           C  
ATOM    464  CB  SER L  60      16.467  16.499  51.288  1.00 43.00           C  
ATOM    465  OG  SER L  60      15.781  17.676  51.684  1.00 46.92           O  
ATOM    466  C   SER L  60      18.648  15.476  50.903  1.00 41.65           C  
ATOM    467  O   SER L  60      18.730  15.027  49.760  1.00 41.12           O  
ATOM    468  N   GLY L  61      19.152  14.835  51.975  1.00 41.99           N  
ATOM    469  CA  GLY L  61      19.764  13.548  51.851  1.00 41.79           C  
ATOM    470  C   GLY L  61      21.237  13.701  51.641  1.00 41.68           C  
ATOM    471  O   GLY L  61      21.961  12.707  51.620  1.00 43.09           O  
ATOM    472  N   VAL L  62      21.721  14.949  51.483  1.00 38.77           N  
ATOM    473  CA  VAL L  62      23.124  15.173  51.253  1.00 37.21           C  
ATOM    474  CB  VAL L  62      23.399  16.407  50.439  1.00 37.17           C  
ATOM    475  CG1 VAL L  62      24.918  16.572  50.290  1.00 35.80           C  
ATOM    476  CG2 VAL L  62      22.656  16.292  49.099  1.00 38.15           C  
ATOM    477  C   VAL L  62      23.788  15.363  52.585  1.00 37.49           C  
ATOM    478  O   VAL L  62      23.252  16.041  53.459  1.00 35.18           O  
ATOM    479  N   PRO L  63      24.953  14.794  52.761  1.00 36.80           N  
ATOM    480  CA  PRO L  63      25.659  14.894  54.011  1.00 36.89           C  
ATOM    481  CD  PRO L  63      25.377  13.642  51.987  1.00 36.63           C  
ATOM    482  CB  PRO L  63      26.750  13.821  53.974  1.00 37.55           C  
ATOM    483  CG  PRO L  63      26.794  13.356  52.505  1.00 37.95           C  
ATOM    484  C   PRO L  63      26.173  16.280  54.259  1.00 38.18           C  
ATOM    485  O   PRO L  63      26.463  17.005  53.310  1.00 37.14           O  
ATOM    486  N   ALA L  64      26.325  16.629  55.549  1.00 38.37           N  
ATOM    487  CA  ALA L  64      26.739  17.901  56.072  1.00 37.78           C  
ATOM    488  CB  ALA L  64      26.750  17.933  57.609  1.00 38.97           C  
ATOM    489  C   ALA L  64      28.125  18.221  55.603  1.00 38.25           C  
ATOM    490  O   ALA L  64      28.520  19.385  55.570  1.00 36.46           O  
ATOM    491  N   ARG L  65      28.917  17.190  55.265  1.00 36.46           N  
ATOM    492  CA  ARG L  65      30.292  17.365  54.887  1.00 37.26           C  
ATOM    493  CB  ARG L  65      30.947  16.088  54.338  1.00 38.22           C  
ATOM    494  CG  ARG L  65      30.896  14.871  55.256  1.00 41.89           C  
ATOM    495  CD  ARG L  65      31.794  13.732  54.769  1.00 41.90           C  
ATOM    496  NE  ARG L  65      31.405  13.403  53.368  1.00 43.09           N  
ATOM    497  CZ  ARG L  65      30.474  12.437  53.120  1.00 44.33           C  
ATOM    498  NH1 ARG L  65      29.884  11.772  54.155  1.00 41.39           N1+
ATOM    499  NH2 ARG L  65      30.134  12.135  51.833  1.00 41.21           N  
ATOM    500  C   ARG L  65      30.374  18.323  53.737  1.00 36.70           C  
ATOM    501  O   ARG L  65      31.357  19.055  53.620  1.00 36.04           O  
ATOM    502  N   PHE L  66      29.375  18.301  52.828  1.00 34.85           N  
ATOM    503  CA  PHE L  66      29.397  19.148  51.666  1.00 34.89           C  
ATOM    504  CB  PHE L  66      28.552  18.606  50.499  1.00 33.82           C  
ATOM    505  CG  PHE L  66      29.170  17.346  49.999  1.00 33.62           C  
ATOM    506  CD1 PHE L  66      30.143  17.390  49.035  1.00 31.52           C  
ATOM    507  CD2 PHE L  66      28.794  16.116  50.484  1.00 32.57           C  
ATOM    508  CE1 PHE L  66      30.723  16.237  48.563  1.00 32.46           C  
ATOM    509  CE2 PHE L  66      29.371  14.960  50.013  1.00 33.24           C  
ATOM    510  CZ  PHE L  66      30.341  15.014  49.047  1.00 33.00           C  
ATOM    511  C   PHE L  66      28.843  20.505  51.995  1.00 35.54           C  
ATOM    512  O   PHE L  66      27.896  20.632  52.771  1.00 35.82           O  
ATOM    513  N   SER L  67      29.441  21.569  51.408  1.00 34.47           N  
ATOM    514  CA  SER L  67      28.962  22.911  51.613  1.00 35.30           C  
ATOM    515  CB  SER L  67      29.555  23.602  52.853  1.00 35.29           C  
ATOM    516  OG  SER L  67      30.955  23.781  52.694  1.00 37.14           O  
ATOM    517  C   SER L  67      29.346  23.735  50.416  1.00 35.24           C  
ATOM    518  O   SER L  67      30.284  23.393  49.697  1.00 35.66           O  
ATOM    519  N   GLY L  68      28.623  24.854  50.173  1.00 34.18           N  
ATOM    520  CA  GLY L  68      28.924  25.686  49.036  1.00 34.10           C  
ATOM    521  C   GLY L  68      28.858  27.131  49.447  1.00 34.40           C  
ATOM    522  O   GLY L  68      28.165  27.483  50.401  1.00 34.42           O  
ATOM    523  N   SER L  69      29.583  28.008  48.709  1.00 34.66           N  
ATOM    524  CA  SER L  69      29.623  29.417  49.016  1.00 35.69           C  
ATOM    525  CB  SER L  69      30.819  29.808  49.902  1.00 37.10           C  
ATOM    526  OG  SER L  69      30.785  29.102  51.132  1.00 41.79           O  
ATOM    527  C   SER L  69      29.828  30.184  47.738  1.00 37.24           C  
ATOM    528  O   SER L  69      30.032  29.599  46.675  1.00 37.07           O  
ATOM    529  N   GLY L  70      29.784  31.535  47.823  1.00 38.44           N  
ATOM    530  CA  GLY L  70      30.057  32.367  46.677  1.00 38.81           C  
ATOM    531  C   GLY L  70      28.833  33.092  46.196  1.00 40.31           C  
ATOM    532  O   GLY L  70      27.704  32.791  46.582  1.00 39.99           O  
ATOM    533  N   SER L  71      29.067  34.117  45.346  1.00 41.00           N  
ATOM    534  CA  SER L  71      28.024  34.909  44.760  1.00 40.98           C  
ATOM    535  CB  SER L  71      27.544  36.047  45.680  1.00 43.06           C  
ATOM    536  OG  SER L  71      26.516  36.797  45.054  1.00 50.21           O  
ATOM    537  C   SER L  71      28.602  35.535  43.529  1.00 40.71           C  
ATOM    538  O   SER L  71      29.816  35.543  43.337  1.00 40.00           O  
ATOM    539  N   GLY L  72      27.741  36.068  42.641  1.00 39.65           N  
ATOM    540  CA  GLY L  72      28.241  36.724  41.468  1.00 39.23           C  
ATOM    541  C   GLY L  72      28.926  35.726  40.583  1.00 39.29           C  
ATOM    542  O   GLY L  72      28.301  34.804  40.063  1.00 37.89           O  
ATOM    543  N   THR L  73      30.208  36.009  40.281  1.00 37.92           N  
ATOM    544  CA  THR L  73      31.082  35.237  39.439  1.00 38.79           C  
ATOM    545  CB  THR L  73      32.128  36.100  38.797  1.00 41.71           C  
ATOM    546  OG1 THR L  73      32.908  35.332  37.894  1.00 45.72           O  
ATOM    547  CG2 THR L  73      33.014  36.726  39.884  1.00 40.32           C  
ATOM    548  C   THR L  73      31.773  34.058  40.088  1.00 39.86           C  
ATOM    549  O   THR L  73      32.047  33.074  39.402  1.00 40.75           O  
ATOM    550  N   ASP L  74      32.123  34.118  41.397  1.00 39.33           N  
ATOM    551  CA  ASP L  74      32.963  33.080  41.956  1.00 39.61           C  
ATOM    552  CB  ASP L  74      34.223  33.634  42.648  1.00 43.38           C  
ATOM    553  CG  ASP L  74      35.161  34.176  41.575  1.00 58.75           C  
ATOM    554  OD1 ASP L  74      35.299  33.507  40.516  1.00 62.32           O  
ATOM    555  OD2 ASP L  74      35.747  35.270  41.795  1.00 66.31           O1-
ATOM    556  C   ASP L  74      32.239  32.225  42.959  1.00 37.92           C  
ATOM    557  O   ASP L  74      31.567  32.729  43.858  1.00 37.95           O  
ATOM    558  N   PHE L  75      32.393  30.883  42.837  1.00 35.58           N  
ATOM    559  CA  PHE L  75      31.714  29.972  43.721  1.00 34.53           C  
ATOM    560  CB  PHE L  75      30.490  29.296  43.073  1.00 32.78           C  
ATOM    561  CG  PHE L  75      29.492  30.351  42.728  1.00 32.35           C  
ATOM    562  CD1 PHE L  75      29.538  30.993  41.513  1.00 31.38           C  
ATOM    563  CD2 PHE L  75      28.508  30.704  43.618  1.00 33.11           C  
ATOM    564  CE1 PHE L  75      28.620  31.966  41.190  1.00 33.08           C  
ATOM    565  CE2 PHE L  75      27.587  31.676  43.302  1.00 31.89           C  
ATOM    566  CZ  PHE L  75      27.639  32.311  42.087  1.00 32.71           C  
ATOM    567  C   PHE L  75      32.658  28.864  44.100  1.00 34.60           C  
ATOM    568  O   PHE L  75      33.602  28.564  43.369  1.00 34.66           O  
ATOM    569  N   THR L  76      32.426  28.228  45.274  1.00 33.55           N  
ATOM    570  CA  THR L  76      33.297  27.170  45.705  1.00 34.62           C  
ATOM    571  CB  THR L  76      34.253  27.613  46.771  1.00 37.74           C  
ATOM    572  OG1 THR L  76      34.979  28.752  46.343  1.00 54.93           O  
ATOM    573  CG2 THR L  76      35.237  26.469  47.031  1.00 49.75           C  
ATOM    574  C   THR L  76      32.475  26.067  46.316  1.00 34.59           C  
ATOM    575  O   THR L  76      31.426  26.311  46.914  1.00 34.98           O  
ATOM    576  N   LEU L  77      32.943  24.810  46.156  1.00 32.80           N  
ATOM    577  CA  LEU L  77      32.342  23.657  46.768  1.00 32.16           C  
ATOM    578  CB  LEU L  77      32.058  22.523  45.767  1.00 30.94           C  
ATOM    579  CG  LEU L  77      31.419  21.277  46.402  1.00 32.37           C  
ATOM    580  CD1 LEU L  77      30.006  21.574  46.926  1.00 32.99           C  
ATOM    581  CD2 LEU L  77      31.463  20.079  45.442  1.00 30.85           C  
ATOM    582  C   LEU L  77      33.355  23.128  47.736  1.00 33.00           C  
ATOM    583  O   LEU L  77      34.514  22.932  47.375  1.00 32.23           O  
ATOM    584  N   ASN L  78      32.949  22.894  49.002  1.00 32.43           N  
ATOM    585  CA  ASN L  78      33.882  22.394  49.978  1.00 33.60           C  
ATOM    586  CB  ASN L  78      34.057  23.314  51.201  1.00 35.24           C  
ATOM    587  CG  ASN L  78      34.981  24.467  50.834  1.00 49.32           C  
ATOM    588  OD1 ASN L  78      36.174  24.272  50.607  1.00 50.85           O  
ATOM    589  ND2 ASN L  78      34.423  25.706  50.780  1.00 47.58           N  
ATOM    590  C   ASN L  78      33.403  21.072  50.494  1.00 33.17           C  
ATOM    591  O   ASN L  78      32.212  20.874  50.734  1.00 34.14           O  
ATOM    592  N   ILE L  79      34.348  20.119  50.653  1.00 32.48           N  
ATOM    593  CA  ILE L  79      34.045  18.827  51.202  1.00 32.99           C  
ATOM    594  CB  ILE L  79      34.304  17.696  50.250  1.00 33.90           C  
ATOM    595  CG1 ILE L  79      33.486  17.867  48.961  1.00 32.58           C  
ATOM    596  CG2 ILE L  79      34.005  16.380  50.989  1.00 31.62           C  
ATOM    597  CD1 ILE L  79      33.928  16.927  47.839  1.00 31.63           C  
ATOM    598  C   ILE L  79      34.984  18.617  52.351  1.00 36.91           C  
ATOM    599  O   ILE L  79      36.201  18.683  52.182  1.00 35.97           O  
ATOM    600  N   HIS L  80      34.437  18.365  53.557  1.00 37.90           N  
ATOM    601  CA  HIS L  80      35.268  18.128  54.704  1.00 39.17           C  
ATOM    602  ND1 HIS L  80      35.967  19.289  57.863  1.00 53.97           N  
ATOM    603  CG  HIS L  80      36.544  19.247  56.614  1.00 51.82           C  
ATOM    604  CB  HIS L  80      35.769  19.436  55.344  1.00 41.68           C  
ATOM    605  NE2 HIS L  80      38.134  18.913  58.181  1.00 55.65           N  
ATOM    606  CD2 HIS L  80      37.869  19.018  56.826  1.00 54.41           C  
ATOM    607  CE1 HIS L  80      36.960  19.083  58.762  1.00 55.67           C  
ATOM    608  C   HIS L  80      34.442  17.415  55.731  1.00 40.55           C  
ATOM    609  O   HIS L  80      33.349  17.878  56.053  1.00 39.86           O  
ATOM    610  N   PRO L  81      34.892  16.306  56.269  1.00 40.24           N  
ATOM    611  CA  PRO L  81      36.116  15.679  55.848  1.00 39.77           C  
ATOM    612  CD  PRO L  81      34.579  16.001  57.654  1.00 45.42           C  
ATOM    613  CB  PRO L  81      36.623  14.873  57.046  1.00 39.23           C  
ATOM    614  CG  PRO L  81      35.400  14.743  57.969  1.00 47.34           C  
ATOM    615  C   PRO L  81      35.859  14.826  54.644  1.00 39.45           C  
ATOM    616  O   PRO L  81      34.748  14.319  54.498  1.00 38.47           O  
ATOM    617  N   VAL L  82      36.879  14.631  53.790  1.00 37.40           N  
ATOM    618  CA  VAL L  82      36.747  13.830  52.607  1.00 36.09           C  
ATOM    619  CB  VAL L  82      37.925  13.966  51.680  1.00 37.94           C  
ATOM    620  CG1 VAL L  82      37.808  12.929  50.550  1.00 36.76           C  
ATOM    621  CG2 VAL L  82      37.984  15.420  51.183  1.00 36.81           C  
ATOM    622  C   VAL L  82      36.658  12.395  53.022  1.00 36.70           C  
ATOM    623  O   VAL L  82      37.344  11.961  53.947  1.00 36.81           O  
ATOM    624  N   GLU L  83      35.787  11.623  52.338  1.00 35.23           N  
ATOM    625  CA  GLU L  83      35.618  10.231  52.641  1.00 34.95           C  
ATOM    626  CB  GLU L  83      34.248   9.903  53.257  1.00 35.88           C  
ATOM    627  CG  GLU L  83      34.115  10.507  54.657  1.00 44.10           C  
ATOM    628  CD  GLU L  83      32.796  10.068  55.262  1.00 51.48           C  
ATOM    629  OE1 GLU L  83      32.002   9.408  54.540  1.00 53.67           O  
ATOM    630  OE2 GLU L  83      32.568  10.379  56.461  1.00 51.01           O1-
ATOM    631  C   GLU L  83      35.793   9.451  51.373  1.00 34.14           C  
ATOM    632  O   GLU L  83      35.832  10.012  50.280  1.00 32.80           O  
ATOM    633  N   ALA L  84      35.905   8.116  51.502  1.00 32.66           N  
ATOM    634  CA  ALA L  84      36.187   7.243  50.396  1.00 32.60           C  
ATOM    635  CB  ALA L  84      36.274   5.767  50.817  1.00 33.40           C  
ATOM    636  C   ALA L  84      35.112   7.345  49.357  1.00 33.05           C  
ATOM    637  O   ALA L  84      35.402   7.331  48.162  1.00 31.41           O  
ATOM    638  N   GLU L  85      33.843   7.466  49.782  1.00 31.84           N  
ATOM    639  CA  GLU L  85      32.736   7.468  48.864  1.00 33.37           C  
ATOM    640  CB  GLU L  85      31.346   7.467  49.525  1.00 34.36           C  
ATOM    641  CG  GLU L  85      30.966   8.777  50.215  1.00 39.92           C  
ATOM    642  CD  GLU L  85      29.456   8.749  50.410  1.00 50.46           C  
ATOM    643  OE1 GLU L  85      28.868   7.642  50.285  1.00 55.17           O  
ATOM    644  OE2 GLU L  85      28.867   9.830  50.674  1.00 54.42           O1-
ATOM    645  C   GLU L  85      32.795   8.671  47.973  1.00 32.54           C  
ATOM    646  O   GLU L  85      32.203   8.673  46.895  1.00 32.01           O  
ATOM    647  N   ASP L  86      33.484   9.733  48.425  1.00 31.55           N  
ATOM    648  CA  ASP L  86      33.574  11.015  47.781  1.00 30.87           C  
ATOM    649  CB  ASP L  86      34.273  12.062  48.666  1.00 33.35           C  
ATOM    650  CG  ASP L  86      33.334  12.347  49.835  1.00 36.10           C  
ATOM    651  OD1 ASP L  86      32.118  12.047  49.703  1.00 35.71           O  
ATOM    652  OD2 ASP L  86      33.817  12.866  50.875  1.00 34.80           O1-
ATOM    653  C   ASP L  86      34.267  10.947  46.446  1.00 32.01           C  
ATOM    654  O   ASP L  86      34.174  11.898  45.670  1.00 30.11           O  
ATOM    655  N   THR L  87      35.039   9.881  46.150  1.00 30.46           N  
ATOM    656  CA  THR L  87      35.676   9.834  44.860  1.00 31.31           C  
ATOM    657  CB  THR L  87      36.488   8.590  44.621  1.00 29.25           C  
ATOM    658  OG1 THR L  87      37.154   8.674  43.370  1.00  0.00           O  
ATOM    659  CG2 THR L  87      35.571   7.355  44.669  1.00  0.00           C  
ATOM    660  C   THR L  87      34.613   9.934  43.806  1.00 31.14           C  
ATOM    661  O   THR L  87      33.690   9.122  43.749  1.00 32.65           O  
ATOM    662  N   ALA L  88      34.716  10.972  42.947  1.00 29.46           N  
ATOM    663  CA  ALA L  88      33.739  11.191  41.918  1.00 29.87           C  
ATOM    664  CB  ALA L  88      32.315  11.420  42.455  1.00 28.47           C  
ATOM    665  C   ALA L  88      34.136  12.430  41.182  1.00 30.30           C  
ATOM    666  O   ALA L  88      35.176  13.024  41.460  1.00 29.53           O  
ATOM    667  N   THR L  89      33.323  12.827  40.182  1.00 28.83           N  
ATOM    668  CA  THR L  89      33.577  14.033  39.449  1.00 30.21           C  
ATOM    669  CB  THR L  89      33.513  13.856  37.959  1.00 30.35           C  
ATOM    670  OG1 THR L  89      34.462  12.883  37.547  1.00 31.19           O  
ATOM    671  CG2 THR L  89      33.821  15.204  37.282  1.00 28.01           C  
ATOM    672  C   THR L  89      32.508  15.001  39.859  1.00 30.65           C  
ATOM    673  O   THR L  89      31.343  14.627  39.987  1.00 31.53           O  
ATOM    674  N   TYR L  90      32.889  16.276  40.093  1.00 29.67           N  
ATOM    675  CA  TYR L  90      31.939  17.250  40.546  1.00 29.01           C  
ATOM    676  CB  TYR L  90      32.332  17.935  41.867  1.00 28.84           C  
ATOM    677  CG  TYR L  90      32.372  16.886  42.928  1.00 29.44           C  
ATOM    678  CD1 TYR L  90      31.237  16.561  43.632  1.00 28.90           C  
ATOM    679  CD2 TYR L  90      33.537  16.215  43.217  1.00 28.00           C  
ATOM    680  CE1 TYR L  90      31.268  15.596  44.609  1.00 26.97           C  
ATOM    681  CE2 TYR L  90      33.573  15.248  44.196  1.00 30.44           C  
ATOM    682  CZ  TYR L  90      32.436  14.937  44.896  1.00 31.05           C  
ATOM    683  OH  TYR L  90      32.465  13.946  45.900  1.00 31.12           O  
ATOM    684  C   TYR L  90      31.815  18.317  39.502  1.00 29.97           C  
ATOM    685  O   TYR L  90      32.808  18.763  38.927  1.00 29.88           O  
ATOM    686  N   TYR L  91      30.561  18.742  39.227  1.00 29.01           N  
ATOM    687  CA  TYR L  91      30.316  19.723  38.208  1.00 28.98           C  
ATOM    688  CB  TYR L  91      29.443  19.209  37.043  1.00 28.22           C  
ATOM    689  CG  TYR L  91      30.117  18.144  36.244  1.00 27.92           C  
ATOM    690  CD1 TYR L  91      30.943  18.473  35.193  1.00 28.14           C  
ATOM    691  CD2 TYR L  91      29.909  16.815  36.530  1.00 27.33           C  
ATOM    692  CE1 TYR L  91      31.556  17.495  34.446  1.00 28.14           C  
ATOM    693  CE2 TYR L  91      30.519  15.831  35.787  1.00 28.51           C  
ATOM    694  CZ  TYR L  91      31.346  16.169  34.743  1.00 28.48           C  
ATOM    695  OH  TYR L  91      31.974  15.164  33.979  1.00 29.81           O  
ATOM    696  C   TYR L  91      29.490  20.840  38.783  1.00 29.76           C  
ATOM    697  O   TYR L  91      28.571  20.616  39.572  1.00 30.45           O  
ATOM    698  N   CYS L  92      29.817  22.093  38.403  1.00 30.11           N  
ATOM    699  CA  CYS L  92      28.988  23.211  38.752  1.00 31.45           C  
ATOM    700  CB  CYS L  92      29.761  24.524  39.045  1.00 32.55           C  
ATOM    701  SG  CYS L  92      30.848  25.084  37.695  1.00 36.05           S  
ATOM    702  C   CYS L  92      28.065  23.420  37.582  1.00 31.23           C  
ATOM    703  O   CYS L  92      28.366  22.983  36.471  1.00 30.71           O  
ATOM    704  N   GLN L  93      26.890  24.054  37.812  1.00 30.83           N  
ATOM    705  CA  GLN L  93      25.938  24.282  36.753  1.00 30.56           C  
ATOM    706  CB  GLN L  93      24.926  23.123  36.630  1.00 30.85           C  
ATOM    707  CG  GLN L  93      23.872  23.268  35.530  1.00 30.79           C  
ATOM    708  CD  GLN L  93      22.534  23.550  36.197  1.00 33.14           C  
ATOM    709  OE1 GLN L  93      22.351  23.288  37.384  1.00 33.21           O  
ATOM    710  NE2 GLN L  93      21.560  24.080  35.409  1.00 31.21           N  
ATOM    711  C   GLN L  93      25.218  25.568  37.034  1.00 31.05           C  
ATOM    712  O   GLN L  93      24.949  25.897  38.187  1.00 30.59           O  
ATOM    713  N   HIS L  94      24.897  26.352  35.981  1.00 32.43           N  
ATOM    714  CA  HIS L  94      24.229  27.598  36.236  1.00 33.44           C  
ATOM    715  ND1 HIS L  94      24.771  28.659  33.359  1.00 50.49           N  
ATOM    716  CG  HIS L  94      24.757  29.391  34.524  1.00 34.61           C  
ATOM    717  CB  HIS L  94      25.070  28.837  35.881  1.00 33.41           C  
ATOM    718  NE2 HIS L  94      24.193  30.728  32.796  1.00 33.12           N  
ATOM    719  CD2 HIS L  94      24.404  30.653  34.161  1.00 44.55           C  
ATOM    720  CE1 HIS L  94      24.425  29.506  32.358  1.00 44.42           C  
ATOM    721  C   HIS L  94      23.014  27.652  35.390  1.00 34.90           C  
ATOM    722  O   HIS L  94      22.931  26.989  34.355  1.00 35.07           O  
ATOM    723  N   SER L  95      21.971  28.306  35.974  1.00 20.74           N  
ATOM    724  CA  SER L  95      20.664  28.422  35.385  1.00 22.17           C  
ATOM    725  CB  SER L  95      19.581  27.731  36.230  1.00 21.75           C  
ATOM    726  OG  SER L  95      19.882  26.355  36.403  1.00 23.55           O  
ATOM    727  C   SER L  95      20.285  29.867  35.375  1.00 24.70           C  
ATOM    728  O   SER L  95      19.146  30.225  35.674  1.00 24.19           O  
ATOM    729  N   TRP L  96      21.243  30.742  35.043  1.00 24.97           N  
ATOM    730  CA  TRP L  96      20.954  32.139  34.943  1.00 25.87           C  
ATOM    731  CB  TRP L  96      22.231  32.982  34.801  1.00 26.52           C  
ATOM    732  CG  TRP L  96      21.980  34.451  34.582  1.00 28.20           C  
ATOM    733  CD2 TRP L  96      21.606  35.377  35.611  1.00 20.91           C  
ATOM    734  CD1 TRP L  96      22.022  35.161  33.419  1.00 21.43           C  
ATOM    735  NE1 TRP L  96      21.711  36.477  33.661  1.00 22.01           N  
ATOM    736  CE2 TRP L  96      21.447  36.624  35.007  1.00 21.43           C  
ATOM    737  CE3 TRP L  96      21.405  35.202  36.950  1.00 20.69           C  
ATOM    738  CZ2 TRP L  96      21.088  37.720  35.737  1.00 21.20           C  
ATOM    739  CZ3 TRP L  96      21.043  36.308  37.686  1.00 20.29           C  
ATOM    740  CH2 TRP L  96      20.888  37.544  37.090  1.00 21.54           C  
ATOM    741  C   TRP L  96      20.099  32.360  33.737  1.00 27.14           C  
ATOM    742  O   TRP L  96      19.099  33.077  33.796  1.00 26.90           O  
ATOM    743  N   GLU L  97      20.488  31.738  32.603  1.00 25.79           N  
ATOM    744  CA  GLU L  97      19.787  31.901  31.361  1.00 25.29           C  
ATOM    745  CB  GLU L  97      20.257  33.128  30.565  1.00 26.01           C  
ATOM    746  CG  GLU L  97      19.978  34.455  31.267  1.00 32.47           C  
ATOM    747  CD  GLU L  97      20.577  35.565  30.415  1.00 48.86           C  
ATOM    748  OE1 GLU L  97      21.291  35.243  29.431  1.00 44.49           O  
ATOM    749  OE2 GLU L  97      20.321  36.756  30.742  1.00 50.97           O1-
ATOM    750  C   GLU L  97      20.126  30.720  30.511  1.00 25.93           C  
ATOM    751  O   GLU L  97      20.984  29.909  30.855  1.00 26.90           O  
ATOM    752  N   ILE L  98      19.432  30.593  29.366  1.00 24.82           N  
ATOM    753  CA  ILE L  98      19.712  29.535  28.442  1.00 24.48           C  
ATOM    754  CB  ILE L  98      18.609  29.262  27.461  1.00 24.21           C  
ATOM    755  CG1 ILE L  98      18.408  30.469  26.525  1.00 11.76           C  
ATOM    756  CG2 ILE L  98      17.353  28.860  28.252  1.00 15.94           C  
ATOM    757  CD1 ILE L  98      17.982  31.753  27.235  1.00 26.88           C  
ATOM    758  C   ILE L  98      20.884  29.992  27.640  1.00 25.59           C  
ATOM    759  O   ILE L  98      21.025  31.182  27.356  1.00 27.72           O  
ATOM    760  N   PRO L  99      21.751  29.087  27.289  1.00 24.74           N  
ATOM    761  CA  PRO L  99      21.598  27.711  27.676  1.00 23.90           C  
ATOM    762  CD  PRO L  99      22.518  29.230  26.064  1.00 23.55           C  
ATOM    763  CB  PRO L  99      22.357  26.892  26.629  1.00 24.27           C  
ATOM    764  CG  PRO L  99      23.284  27.906  25.935  1.00 24.26           C  
ATOM    765  C   PRO L  99      22.118  27.498  29.058  1.00 23.77           C  
ATOM    766  O   PRO L  99      22.999  28.249  29.479  1.00 24.68           O  
ATOM    767  N   TYR L 100      21.607  26.482  29.780  1.00 22.06           N  
ATOM    768  CA  TYR L 100      22.167  26.221  31.069  1.00 19.85           C  
ATOM    769  CB  TYR L 100      21.357  25.268  31.967  1.00 19.86           C  
ATOM    770  CG  TYR L 100      19.997  25.836  32.197  1.00 20.66           C  
ATOM    771  CD1 TYR L 100      19.830  27.084  32.751  1.00 24.04           C  
ATOM    772  CD2 TYR L 100      18.882  25.087  31.899  1.00 23.27           C  
ATOM    773  CE1 TYR L 100      18.568  27.587  32.970  1.00 16.35           C  
ATOM    774  CE2 TYR L 100      17.620  25.583  32.116  1.00 23.72           C  
ATOM    775  CZ  TYR L 100      17.461  26.838  32.650  1.00 16.34           C  
ATOM    776  OH  TYR L 100      16.166  27.350  32.877  1.00 16.06           O  
ATOM    777  C   TYR L 100      23.452  25.537  30.765  1.00 19.87           C  
ATOM    778  O   TYR L 100      23.512  24.655  29.906  1.00 19.51           O  
ATOM    779  N   THR L 101      24.530  25.944  31.449  1.00 33.90           N  
ATOM    780  CA  THR L 101      25.819  25.410  31.124  1.00 33.34           C  
ATOM    781  CB  THR L 101      26.806  26.456  30.694  1.00 34.13           C  
ATOM    782  OG1 THR L 101      27.027  27.387  31.744  1.00 38.91           O  
ATOM    783  CG2 THR L 101      26.257  27.179  29.453  1.00 34.46           C  
ATOM    784  C   THR L 101      26.387  24.733  32.329  1.00 31.92           C  
ATOM    785  O   THR L 101      26.036  25.052  33.464  1.00 29.35           O  
ATOM    786  N   PHE L 102      27.288  23.761  32.086  1.00 30.14           N  
ATOM    787  CA  PHE L 102      27.943  23.037  33.136  1.00 29.79           C  
ATOM    788  CB  PHE L 102      27.890  21.504  32.981  1.00 29.35           C  
ATOM    789  CG  PHE L 102      26.510  20.991  33.213  1.00 29.65           C  
ATOM    790  CD1 PHE L 102      25.583  20.945  32.199  1.00 29.75           C  
ATOM    791  CD2 PHE L 102      26.144  20.535  34.455  1.00 29.71           C  
ATOM    792  CE1 PHE L 102      24.315  20.461  32.429  1.00 31.51           C  
ATOM    793  CE2 PHE L 102      24.879  20.052  34.685  1.00 30.66           C  
ATOM    794  CZ  PHE L 102      23.955  20.013  33.673  1.00 31.59           C  
ATOM    795  C   PHE L 102      29.398  23.375  33.059  1.00 30.86           C  
ATOM    796  O   PHE L 102      29.904  23.762  32.007  1.00 29.52           O  
ATOM    797  N   GLY L 103      30.105  23.262  34.198  1.00 30.67           N  
ATOM    798  CA  GLY L 103      31.524  23.470  34.196  1.00 29.74           C  
ATOM    799  C   GLY L 103      32.124  22.206  33.654  1.00 30.69           C  
ATOM    800  O   GLY L 103      31.424  21.215  33.456  1.00 30.30           O  
ATOM    801  N   GLY L 104      33.449  22.221  33.407  1.00 31.33           N  
ATOM    802  CA  GLY L 104      34.199  21.129  32.846  1.00 30.77           C  
ATOM    803  C   GLY L 104      34.212  19.951  33.774  1.00 31.68           C  
ATOM    804  O   GLY L 104      34.313  18.807  33.332  1.00 31.03           O  
ATOM    805  N   GLY L 105      34.187  20.197  35.096  1.00 30.06           N  
ATOM    806  CA  GLY L 105      34.186  19.107  36.029  1.00 30.06           C  
ATOM    807  C   GLY L 105      35.528  19.018  36.684  1.00 31.85           C  
ATOM    808  O   GLY L 105      36.548  19.402  36.113  1.00 32.99           O  
ATOM    809  N   THR L 106      35.530  18.522  37.939  1.00 31.77           N  
ATOM    810  CA  THR L 106      36.731  18.311  38.689  1.00 31.01           C  
ATOM    811  CB  THR L 106      36.819  19.196  39.900  1.00 32.33           C  
ATOM    812  OG1 THR L 106      36.765  20.561  39.514  1.00 33.36           O  
ATOM    813  CG2 THR L 106      38.135  18.905  40.642  1.00 30.29           C  
ATOM    814  C   THR L 106      36.682  16.895  39.181  1.00 31.76           C  
ATOM    815  O   THR L 106      35.728  16.502  39.852  1.00 32.31           O  
ATOM    816  N   LYS L 107      37.712  16.086  38.862  1.00 31.87           N  
ATOM    817  CA  LYS L 107      37.716  14.723  39.316  1.00 33.90           C  
ATOM    818  CB  LYS L 107      38.479  13.755  38.392  1.00 35.07           C  
ATOM    819  CG  LYS L 107      38.461  12.311  38.901  1.00 39.92           C  
ATOM    820  CD  LYS L 107      39.071  11.289  37.939  1.00 45.11           C  
ATOM    821  CE  LYS L 107      39.128   9.874  38.523  1.00 51.35           C  
ATOM    822  NZ  LYS L 107      39.804   8.960  37.575  1.00 55.65           N1+
ATOM    823  C   LYS L 107      38.415  14.692  40.637  1.00 33.86           C  
ATOM    824  O   LYS L 107      39.507  15.235  40.792  1.00 34.33           O  
ATOM    825  N   LEU L 108      37.788  14.046  41.638  1.00 32.74           N  
ATOM    826  CA  LEU L 108      38.381  13.985  42.941  1.00 32.14           C  
ATOM    827  CB  LEU L 108      37.389  14.357  44.060  1.00 32.61           C  
ATOM    828  CG  LEU L 108      37.979  14.306  45.483  1.00 35.12           C  
ATOM    829  CD1 LEU L 108      39.091  15.347  45.678  1.00 33.06           C  
ATOM    830  CD2 LEU L 108      36.867  14.428  46.538  1.00 36.21           C  
ATOM    831  C   LEU L 108      38.830  12.581  43.190  1.00 32.26           C  
ATOM    832  O   LEU L 108      38.043  11.640  43.105  1.00 31.29           O  
ATOM    833  N   GLU L 109      40.128  12.402  43.501  1.00 31.53           N  
ATOM    834  CA  GLU L 109      40.599  11.082  43.796  1.00 32.32           C  
ATOM    835  CB  GLU L 109      41.684  10.565  42.835  1.00 34.30           C  
ATOM    836  CG  GLU L 109      42.881  11.491  42.650  1.00 42.95           C  
ATOM    837  CD  GLU L 109      43.802  10.819  41.641  1.00 54.08           C  
ATOM    838  OE1 GLU L 109      43.586   9.609  41.361  1.00 53.87           O  
ATOM    839  OE2 GLU L 109      44.727  11.506  41.132  1.00 54.48           O1-
ATOM    840  C   GLU L 109      41.085  11.080  45.209  1.00 31.81           C  
ATOM    841  O   GLU L 109      41.533  12.100  45.729  1.00 32.23           O  
ATOM    842  N   ILE L 110      40.976   9.916  45.881  1.00 30.22           N  
ATOM    843  CA  ILE L 110      41.328   9.846  47.268  1.00 31.72           C  
ATOM    844  CB  ILE L 110      40.340   9.079  48.106  1.00 31.46           C  
ATOM    845  CG1 ILE L 110      38.999   9.831  48.181  1.00 30.46           C  
ATOM    846  CG2 ILE L 110      40.967   8.836  49.489  1.00 28.20           C  
ATOM    847  CD1 ILE L 110      38.259   9.936  46.852  1.00 37.05           C  
ATOM    848  C   ILE L 110      42.666   9.205  47.423  1.00 33.32           C  
ATOM    849  O   ILE L 110      42.977   8.193  46.797  1.00 34.01           O  
ATOM    850  N   LYS L 111      43.508   9.834  48.264  1.00 32.50           N  
ATOM    851  CA  LYS L 111      44.822   9.351  48.554  1.00 33.87           C  
ATOM    852  CB  LYS L 111      45.757  10.472  49.034  1.00 34.99           C  
ATOM    853  CG  LYS L 111      46.001  11.544  47.971  1.00 40.09           C  
ATOM    854  CD  LYS L 111      46.576  12.844  48.535  1.00 34.53           C  
ATOM    855  CE  LYS L 111      47.914  12.664  49.253  1.00 36.99           C  
ATOM    856  NZ  LYS L 111      48.982  12.385  48.270  1.00 37.85           N1+
ATOM    857  C   LYS L 111      44.656   8.367  49.706  1.00 34.07           C  
ATOM    858  O   LYS L 111      44.061   8.770  50.742  1.00 34.53           O  
ATOM    859  OXT LYS L 111      45.117   7.202  49.568  1.00  0.00           O1-
TER     860      LYS L 111 
ATOM    861  N   GLN H 112       7.655   7.309  45.488  1.00 56.52           N1+
ATOM    862  CA  GLN H 112       8.936   7.978  45.195  1.00 55.82           C  
ATOM    863  CB  GLN H 112      10.110   7.030  45.499  1.00 56.79           C  
ATOM    864  CG  GLN H 112      11.495   7.631  45.251  1.00 64.63           C  
ATOM    865  CD  GLN H 112      12.521   6.610  45.723  1.00 75.88           C  
ATOM    866  OE1 GLN H 112      12.464   6.137  46.857  1.00 75.60           O  
ATOM    867  NE2 GLN H 112      13.484   6.252  44.832  1.00 74.85           N  
ATOM    868  C   GLN H 112       8.968   8.380  43.759  1.00 53.27           C  
ATOM    869  O   GLN H 112       8.398   7.711  42.899  1.00 52.94           O  
ATOM    870  N   VAL H 113       9.626   9.516  43.474  1.00 44.44           N  
ATOM    871  CA  VAL H 113       9.705  10.015  42.133  1.00 42.45           C  
ATOM    872  CB  VAL H 113      10.177  11.441  42.063  1.00 42.19           C  
ATOM    873  CG1 VAL H 113      10.352  11.835  40.588  1.00 38.71           C  
ATOM    874  CG2 VAL H 113       9.191  12.338  42.832  1.00 40.50           C  
ATOM    875  C   VAL H 113      10.705   9.182  41.401  1.00 42.54           C  
ATOM    876  O   VAL H 113      11.751   8.828  41.947  1.00 42.80           O  
ATOM    877  N   LYS H 114      10.396   8.829  40.137  1.00 41.80           N  
ATOM    878  CA  LYS H 114      11.330   8.041  39.389  1.00 41.26           C  
ATOM    879  CB  LYS H 114      11.064   6.530  39.502  1.00 42.15           C  
ATOM    880  CG  LYS H 114      12.046   5.664  38.711  1.00 49.90           C  
ATOM    881  CD  LYS H 114      12.006   4.183  39.098  1.00 58.06           C  
ATOM    882  CE  LYS H 114      12.814   3.281  38.163  1.00 72.92           C  
ATOM    883  NZ  LYS H 114      14.206   3.773  38.050  1.00 78.16           N1+
ATOM    884  C   LYS H 114      11.229   8.403  37.942  1.00 39.87           C  
ATOM    885  O   LYS H 114      10.140   8.634  37.417  1.00 39.14           O  
ATOM    886  N   LEU H 115      12.391   8.484  37.263  1.00 37.50           N  
ATOM    887  CA  LEU H 115      12.426   8.711  35.848  1.00 36.27           C  
ATOM    888  CB  LEU H 115      13.312   9.899  35.439  1.00 34.72           C  
ATOM    889  CG  LEU H 115      12.849  11.248  36.021  1.00 35.67           C  
ATOM    890  CD1 LEU H 115      13.772  12.391  35.569  1.00 32.57           C  
ATOM    891  CD2 LEU H 115      11.369  11.523  35.707  1.00 34.17           C  
ATOM    892  C   LEU H 115      13.064   7.488  35.267  1.00 37.52           C  
ATOM    893  O   LEU H 115      14.220   7.189  35.566  1.00 36.76           O  
ATOM    894  N   GLN H 116      12.330   6.746  34.413  1.00 36.12           N  
ATOM    895  CA  GLN H 116      12.874   5.533  33.874  1.00 36.68           C  
ATOM    896  CB  GLN H 116      11.960   4.325  34.143  1.00 38.64           C  
ATOM    897  CG  GLN H 116      12.532   2.973  33.722  1.00 56.09           C  
ATOM    898  CD  GLN H 116      11.610   1.913  34.307  1.00 67.90           C  
ATOM    899  OE1 GLN H 116      10.888   2.171  35.268  1.00 67.74           O  
ATOM    900  NE2 GLN H 116      11.632   0.687  33.719  1.00 79.72           N  
ATOM    901  C   GLN H 116      13.037   5.708  32.397  1.00 36.71           C  
ATOM    902  O   GLN H 116      12.092   6.062  31.692  1.00 35.65           O  
ATOM    903  N   GLN H 117      14.263   5.449  31.891  1.00 35.06           N  
ATOM    904  CA  GLN H 117      14.556   5.646  30.497  1.00 32.38           C  
ATOM    905  CB  GLN H 117      15.867   6.413  30.249  1.00 32.11           C  
ATOM    906  CG  GLN H 117      15.820   7.844  30.789  1.00 32.05           C  
ATOM    907  CD  GLN H 117      17.150   8.526  30.501  1.00 33.14           C  
ATOM    908  OE1 GLN H 117      17.856   8.951  31.414  1.00 32.55           O  
ATOM    909  NE2 GLN H 117      17.497   8.649  29.192  1.00 31.15           N  
ATOM    910  C   GLN H 117      14.647   4.328  29.792  1.00 31.94           C  
ATOM    911  O   GLN H 117      14.768   3.271  30.408  1.00 31.79           O  
ATOM    912  N   SER H 118      14.576   4.387  28.447  1.00 31.28           N  
ATOM    913  CA  SER H 118      14.619   3.237  27.590  1.00 33.10           C  
ATOM    914  CB  SER H 118      14.252   3.595  26.141  1.00 32.76           C  
ATOM    915  OG  SER H 118      14.308   2.448  25.313  1.00 30.94           O  
ATOM    916  C   SER H 118      16.018   2.688  27.611  1.00 33.78           C  
ATOM    917  O   SER H 118      16.948   3.343  28.080  1.00 32.73           O  
ATOM    918  N   GLY H 119      16.191   1.454  27.090  1.00 32.17           N  
ATOM    919  CA  GLY H 119      17.450   0.757  27.142  1.00 32.06           C  
ATOM    920  C   GLY H 119      18.394   1.277  26.096  1.00 32.03           C  
ATOM    921  O   GLY H 119      18.088   2.174  25.313  1.00 31.03           O  
ATOM    922  N   PRO H 120      19.556   0.673  26.093  1.00 32.81           N  
ATOM    923  CA  PRO H 120      20.615   1.067  25.203  1.00 33.30           C  
ATOM    924  CD  PRO H 120      20.068   0.042  27.300  1.00 30.19           C  
ATOM    925  CB  PRO H 120      21.855   0.311  25.672  1.00 33.03           C  
ATOM    926  CG  PRO H 120      21.600   0.100  27.174  1.00 32.28           C  
ATOM    927  C   PRO H 120      20.261   0.838  23.773  1.00 34.10           C  
ATOM    928  O   PRO H 120      19.503  -0.087  23.481  1.00 32.95           O  
ATOM    929  N   GLU H 121      20.801   1.675  22.866  1.00 34.27           N  
ATOM    930  CA  GLU H 121      20.406   1.565  21.495  1.00 35.13           C  
ATOM    931  CB  GLU H 121      19.558   2.778  21.079  1.00 37.43           C  
ATOM    932  CG  GLU H 121      18.577   2.503  19.948  1.00 43.28           C  
ATOM    933  CD  GLU H 121      17.348   1.838  20.553  1.00 51.81           C  
ATOM    934  OE1 GLU H 121      16.706   2.467  21.437  1.00 49.99           O  
ATOM    935  OE2 GLU H 121      17.034   0.692  20.136  1.00 54.23           O1-
ATOM    936  C   GLU H 121      21.633   1.541  20.627  1.00 34.95           C  
ATOM    937  O   GLU H 121      22.612   2.240  20.887  1.00 33.64           O  
ATOM    938  N   LEU H 122      21.600   0.701  19.569  1.00 33.21           N  
ATOM    939  CA  LEU H 122      22.661   0.581  18.603  1.00 32.59           C  
ATOM    940  CB  LEU H 122      23.138  -0.885  18.462  1.00 30.49           C  
ATOM    941  CG  LEU H 122      24.285  -1.199  17.468  1.00 32.50           C  
ATOM    942  CD1 LEU H 122      23.908  -0.893  16.012  1.00 29.75           C  
ATOM    943  CD2 LEU H 122      25.620  -0.576  17.898  1.00 32.12           C  
ATOM    944  C   LEU H 122      22.053   0.995  17.297  1.00 32.66           C  
ATOM    945  O   LEU H 122      21.039   0.437  16.881  1.00 34.42           O  
ATOM    946  N   LYS H 123      22.643   1.998  16.615  1.00 32.63           N  
ATOM    947  CA  LYS H 123      22.082   2.417  15.363  1.00 32.79           C  
ATOM    948  CB  LYS H 123      21.248   3.706  15.458  1.00 34.20           C  
ATOM    949  CG  LYS H 123      19.939   3.528  16.231  1.00 25.42           C  
ATOM    950  CD  LYS H 123      19.020   2.469  15.618  1.00 27.48           C  
ATOM    951  CE  LYS H 123      17.698   2.296  16.365  1.00 34.51           C  
ATOM    952  NZ  LYS H 123      16.726   3.300  15.885  1.00 38.79           N1+
ATOM    953  C   LYS H 123      23.196   2.679  14.399  1.00 33.65           C  
ATOM    954  O   LYS H 123      24.328   2.956  14.793  1.00 32.97           O  
ATOM    955  N   LYS H 124      22.890   2.561  13.093  1.00 33.07           N  
ATOM    956  CA  LYS H 124      23.842   2.821  12.053  1.00 33.55           C  
ATOM    957  CB  LYS H 124      23.520   2.085  10.743  1.00 34.30           C  
ATOM    958  CG  LYS H 124      23.526   0.564  10.895  1.00 35.60           C  
ATOM    959  CD  LYS H 124      22.852  -0.170   9.735  1.00 38.49           C  
ATOM    960  CE  LYS H 124      22.734  -1.678   9.952  1.00 41.77           C  
ATOM    961  NZ  LYS H 124      22.010  -2.301   8.820  1.00 48.07           N1+
ATOM    962  C   LYS H 124      23.786   4.289  11.780  1.00 33.48           C  
ATOM    963  O   LYS H 124      22.818   4.956  12.141  1.00 33.26           O  
ATOM    964  N   PRO H 125      24.800   4.822  11.161  1.00 33.75           N  
ATOM    965  CA  PRO H 125      24.786   6.229  10.886  1.00 33.48           C  
ATOM    966  CD  PRO H 125      26.152   4.315  11.335  1.00 32.94           C  
ATOM    967  CB  PRO H 125      26.203   6.580  10.436  1.00 34.51           C  
ATOM    968  CG  PRO H 125      27.073   5.537  11.164  1.00 35.91           C  
ATOM    969  C   PRO H 125      23.720   6.567   9.897  1.00 35.28           C  
ATOM    970  O   PRO H 125      23.469   5.768   8.996  1.00 32.79           O  
ATOM    971  N   GLY H 126      23.077   7.739  10.060  1.00 34.19           N  
ATOM    972  CA  GLY H 126      22.069   8.185   9.143  1.00 33.45           C  
ATOM    973  C   GLY H 126      20.719   7.767   9.638  1.00 33.50           C  
ATOM    974  O   GLY H 126      19.698   8.240   9.140  1.00 34.04           O  
ATOM    975  N   GLU H 127      20.670   6.875  10.645  1.00 33.70           N  
ATOM    976  CA  GLU H 127      19.409   6.405  11.145  1.00 33.34           C  
ATOM    977  CB  GLU H 127      19.459   4.976  11.717  1.00 32.47           C  
ATOM    978  CG  GLU H 127      19.693   3.921  10.629  1.00 24.91           C  
ATOM    979  CD  GLU H 127      19.640   2.535  11.254  1.00 28.01           C  
ATOM    980  OE1 GLU H 127      20.093   2.391  12.421  1.00 29.34           O  
ATOM    981  OE2 GLU H 127      19.143   1.600  10.572  1.00 29.82           O1-
ATOM    982  C   GLU H 127      18.920   7.344  12.203  1.00 34.38           C  
ATOM    983  O   GLU H 127      19.574   8.333  12.535  1.00 33.33           O  
ATOM    984  N   THR H 128      17.701   7.082  12.717  1.00 34.51           N  
ATOM    985  CA  THR H 128      17.128   7.912  13.736  1.00 33.92           C  
ATOM    986  CB  THR H 128      15.834   8.536  13.307  1.00 36.40           C  
ATOM    987  OG1 THR H 128      15.318   9.359  14.342  1.00 30.98           O  
ATOM    988  CG2 THR H 128      14.838   7.424  12.948  1.00 25.96           C  
ATOM    989  C   THR H 128      16.865   7.061  14.944  1.00 33.06           C  
ATOM    990  O   THR H 128      16.698   5.847  14.835  1.00 32.24           O  
ATOM    991  N   VAL H 129      16.868   7.684  16.144  1.00 32.42           N  
ATOM    992  CA  VAL H 129      16.612   6.956  17.357  1.00 32.56           C  
ATOM    993  CB  VAL H 129      17.854   6.729  18.172  1.00 33.04           C  
ATOM    994  CG1 VAL H 129      18.408   8.094  18.609  1.00 33.26           C  
ATOM    995  CG2 VAL H 129      17.522   5.786  19.340  1.00 32.52           C  
ATOM    996  C   VAL H 129      15.651   7.757  18.193  1.00 33.06           C  
ATOM    997  O   VAL H 129      15.668   8.988  18.174  1.00 32.59           O  
ATOM    998  N   LYS H 130      14.766   7.062  18.939  1.00 34.01           N  
ATOM    999  CA  LYS H 130      13.801   7.717  19.779  1.00 35.41           C  
ATOM   1000  CB  LYS H 130      12.355   7.448  19.322  1.00 36.97           C  
ATOM   1001  CG  LYS H 130      11.285   8.290  20.019  1.00 38.73           C  
ATOM   1002  CD  LYS H 130       9.931   8.231  19.304  1.00 42.24           C  
ATOM   1003  CE  LYS H 130       8.833   9.060  19.972  1.00 44.36           C  
ATOM   1004  NZ  LYS H 130       7.571   8.934  19.207  1.00 46.62           N1+
ATOM   1005  C   LYS H 130      13.961   7.139  21.154  1.00 35.56           C  
ATOM   1006  O   LYS H 130      13.844   5.929  21.337  1.00 37.40           O  
ATOM   1007  N   ILE H 131      14.210   7.999  22.163  1.00 34.79           N  
ATOM   1008  CA  ILE H 131      14.436   7.522  23.501  1.00 34.76           C  
ATOM   1009  CB  ILE H 131      15.716   8.020  24.102  1.00 36.57           C  
ATOM   1010  CG1 ILE H 131      16.914   7.633  23.224  1.00 26.97           C  
ATOM   1011  CG2 ILE H 131      15.818   7.454  25.527  1.00 27.16           C  
ATOM   1012  CD1 ILE H 131      18.192   8.387  23.586  1.00 29.43           C  
ATOM   1013  C   ILE H 131      13.325   8.043  24.363  1.00 33.16           C  
ATOM   1014  O   ILE H 131      12.828   9.146  24.148  1.00 33.19           O  
ATOM   1015  N   SER H 132      12.902   7.248  25.368  1.00 32.57           N  
ATOM   1016  CA  SER H 132      11.793   7.641  26.192  1.00 31.87           C  
ATOM   1017  CB  SER H 132      10.668   6.592  26.219  1.00 32.91           C  
ATOM   1018  OG  SER H 132      11.146   5.384  26.793  1.00 35.89           O  
ATOM   1019  C   SER H 132      12.241   7.837  27.612  1.00 32.97           C  
ATOM   1020  O   SER H 132      13.242   7.276  28.052  1.00 33.05           O  
ATOM   1021  N   CYS H 133      11.500   8.697  28.348  0.90 32.25           N  
ATOM   1022  CA  CYS H 133      11.736   8.956  29.742  0.90 33.00           C  
ATOM   1023  CB  CYS H 133      12.390  10.337  29.993  0.90 33.64           C  
ATOM   1024  SG  CYS H 133      12.709  10.708  31.747  0.90 35.49           S  
ATOM   1025  C   CYS H 133      10.386   8.926  30.400  0.90 34.03           C  
ATOM   1026  O   CYS H 133       9.553   9.801  30.167  0.90 32.74           O  
ATOM   1027  N   LYS H 134      10.141   7.910  31.252  1.00 35.40           N  
ATOM   1028  CA  LYS H 134       8.848   7.744  31.861  1.00 36.47           C  
ATOM   1029  CB  LYS H 134       8.406   6.272  31.893  1.00 38.41           C  
ATOM   1030  CG  LYS H 134       6.976   6.066  32.381  1.00 44.88           C  
ATOM   1031  CD  LYS H 134       6.418   4.677  32.064  1.00 49.97           C  
ATOM   1032  CE  LYS H 134       5.908   4.527  30.629  1.00 53.12           C  
ATOM   1033  NZ  LYS H 134       5.283   3.198  30.448  1.00 57.41           N1+
ATOM   1034  C   LYS H 134       8.909   8.247  33.270  1.00 37.37           C  
ATOM   1035  O   LYS H 134       9.778   7.857  34.047  1.00 35.92           O  
ATOM   1036  N   ALA H 135       7.956   9.125  33.642  1.00 36.37           N  
ATOM   1037  CA  ALA H 135       7.964   9.706  34.953  1.00 36.07           C  
ATOM   1038  CB  ALA H 135       7.698  11.221  34.947  1.00 39.38           C  
ATOM   1039  C   ALA H 135       6.891   9.071  35.768  1.00 36.71           C  
ATOM   1040  O   ALA H 135       5.849   8.676  35.245  1.00 37.50           O  
ATOM   1041  N   SER H 136       7.151   8.933  37.084  1.00 36.30           N  
ATOM   1042  CA  SER H 136       6.189   8.352  37.972  1.00 37.05           C  
ATOM   1043  CB  SER H 136       6.397   6.837  38.131  1.00 38.06           C  
ATOM   1044  OG  SER H 136       5.433   6.286  39.011  1.00 40.94           O  
ATOM   1045  C   SER H 136       6.380   8.985  39.319  1.00 38.32           C  
ATOM   1046  O   SER H 136       7.460   9.486  39.630  1.00 38.93           O  
ATOM   1047  N   GLY H 137       5.317   9.007  40.147  1.00 31.22           N  
ATOM   1048  CA  GLY H 137       5.452   9.485  41.495  1.00 30.45           C  
ATOM   1049  C   GLY H 137       4.975  10.898  41.641  1.00 33.22           C  
ATOM   1050  O   GLY H 137       4.644  11.318  42.750  1.00 32.71           O  
ATOM   1051  N   TYR H 138       4.930  11.683  40.546  1.00 29.88           N  
ATOM   1052  CA  TYR H 138       4.476  13.033  40.699  1.00 29.49           C  
ATOM   1053  CB  TYR H 138       5.619  14.066  40.839  1.00 29.92           C  
ATOM   1054  CG  TYR H 138       6.449  14.111  39.597  1.00 29.89           C  
ATOM   1055  CD1 TYR H 138       6.015  14.811  38.502  1.00 30.02           C  
ATOM   1056  CD2 TYR H 138       7.672  13.485  39.523  1.00 28.67           C  
ATOM   1057  CE1 TYR H 138       6.761  14.875  37.349  1.00 29.83           C  
ATOM   1058  CE2 TYR H 138       8.425  13.547  38.372  1.00 29.11           C  
ATOM   1059  CZ  TYR H 138       7.973  14.243  37.278  1.00 30.47           C  
ATOM   1060  OH  TYR H 138       8.745  14.306  36.097  1.00 28.42           O  
ATOM   1061  C   TYR H 138       3.632  13.395  39.517  1.00 31.24           C  
ATOM   1062  O   TYR H 138       3.447  12.591  38.602  1.00 30.24           O  
ATOM   1063  N   THR H 139       3.061  14.618  39.534  1.00 33.57           N  
ATOM   1064  CA  THR H 139       2.263  15.062  38.430  1.00 35.05           C  
ATOM   1065  CB  THR H 139       1.456  16.293  38.702  1.00 37.77           C  
ATOM   1066  OG1 THR H 139       2.313  17.321  39.168  1.00 41.05           O  
ATOM   1067  CG2 THR H 139       0.357  15.991  39.721  1.00 39.83           C  
ATOM   1068  C   THR H 139       3.203  15.439  37.341  1.00 36.45           C  
ATOM   1069  O   THR H 139       4.003  16.364  37.470  1.00 34.59           O  
ATOM   1070  N   PHE H 140       3.070  14.744  36.206  1.00 35.68           N  
ATOM   1071  CA  PHE H 140       3.934  14.898  35.077  1.00 34.52           C  
ATOM   1072  CB  PHE H 140       3.552  13.906  33.960  1.00 30.08           C  
ATOM   1073  CG  PHE H 140       4.401  14.118  32.756  1.00 30.15           C  
ATOM   1074  CD1 PHE H 140       5.747  13.833  32.774  1.00 30.87           C  
ATOM   1075  CD2 PHE H 140       3.830  14.569  31.590  1.00 31.61           C  
ATOM   1076  CE1 PHE H 140       6.513  14.023  31.647  1.00 30.62           C  
ATOM   1077  CE2 PHE H 140       4.590  14.758  30.462  1.00 31.60           C  
ATOM   1078  CZ  PHE H 140       5.938  14.487  30.490  1.00 30.50           C  
ATOM   1079  C   PHE H 140       3.848  16.302  34.552  1.00 35.40           C  
ATOM   1080  O   PHE H 140       4.864  16.897  34.194  1.00 34.69           O  
ATOM   1081  N   THR H 141       2.627  16.866  34.506  1.00 34.69           N  
ATOM   1082  CA  THR H 141       2.340  18.157  33.941  1.00 35.85           C  
ATOM   1083  CB  THR H 141       0.863  18.439  33.843  1.00 35.80           C  
ATOM   1084  OG1 THR H 141       0.282  18.501  35.136  1.00 37.49           O  
ATOM   1085  CG2 THR H 141       0.193  17.323  33.020  1.00 35.73           C  
ATOM   1086  C   THR H 141       2.960  19.276  34.730  1.00 35.84           C  
ATOM   1087  O   THR H 141       3.194  20.358  34.196  1.00 34.51           O  
ATOM   1088  N   ASP H 142       3.180  19.087  36.037  1.00 31.53           N  
ATOM   1089  CA  ASP H 142       3.683  20.146  36.870  1.00 32.13           C  
ATOM   1090  CB  ASP H 142       3.539  19.858  38.372  1.00 38.02           C  
ATOM   1091  CG  ASP H 142       2.067  20.050  38.717  1.00 42.27           C  
ATOM   1092  OD1 ASP H 142       1.298  20.489  37.818  1.00 44.36           O  
ATOM   1093  OD2 ASP H 142       1.689  19.755  39.880  1.00 45.65           O1-
ATOM   1094  C   ASP H 142       5.111  20.535  36.593  1.00 33.08           C  
ATOM   1095  O   ASP H 142       5.476  21.679  36.861  1.00 33.01           O  
ATOM   1096  N   TYR H 143       5.976  19.630  36.083  1.00 31.08           N  
ATOM   1097  CA  TYR H 143       7.365  20.013  36.008  1.00 30.26           C  
ATOM   1098  CB  TYR H 143       8.232  19.114  36.905  1.00 30.50           C  
ATOM   1099  CG  TYR H 143       7.627  19.141  38.269  1.00 31.46           C  
ATOM   1100  CD1 TYR H 143       6.576  18.308  38.585  1.00 32.91           C  
ATOM   1101  CD2 TYR H 143       8.102  19.993  39.234  1.00 31.60           C  
ATOM   1102  CE1 TYR H 143       6.014  18.326  39.840  1.00 32.90           C  
ATOM   1103  CE2 TYR H 143       7.546  20.017  40.490  1.00 32.80           C  
ATOM   1104  CZ  TYR H 143       6.501  19.183  40.797  1.00 34.47           C  
ATOM   1105  OH  TYR H 143       5.931  19.209  42.086  1.00 37.61           O  
ATOM   1106  C   TYR H 143       7.898  19.834  34.606  1.00 30.28           C  
ATOM   1107  O   TYR H 143       7.503  18.913  33.895  1.00 30.35           O  
ATOM   1108  N   SER H 144       8.828  20.721  34.171  1.00 34.58           N  
ATOM   1109  CA  SER H 144       9.442  20.610  32.883  1.00 34.07           C  
ATOM   1110  CB  SER H 144      10.123  21.906  32.407  1.00 41.96           C  
ATOM   1111  OG  SER H 144      11.212  22.227  33.260  1.00  0.00           O  
ATOM   1112  C   SER H 144      10.478  19.527  32.937  1.00 34.70           C  
ATOM   1113  O   SER H 144      10.955  19.156  34.012  1.00 34.04           O  
ATOM   1114  N   MET H 145      10.836  18.983  31.751  1.00 33.76           N  
ATOM   1115  CA  MET H 145      11.817  17.936  31.666  1.00 33.66           C  
ATOM   1116  CB  MET H 145      11.273  16.646  31.028  1.00 34.76           C  
ATOM   1117  CG  MET H 145      12.246  15.467  31.094  1.00 45.28           C  
ATOM   1118  SD  MET H 145      12.509  14.805  32.766  1.00 49.47           S  
ATOM   1119  CE  MET H 145      10.845  14.099  32.939  1.00 48.89           C  
ATOM   1120  C   MET H 145      12.953  18.416  30.813  1.00 33.61           C  
ATOM   1121  O   MET H 145      12.744  19.063  29.790  1.00 33.45           O  
ATOM   1122  N   HIS H 146      14.199  18.095  31.216  1.00 31.34           N  
ATOM   1123  CA  HIS H 146      15.373  18.560  30.527  1.00 31.64           C  
ATOM   1124  ND1 HIS H 146      16.213  21.939  31.373  1.00 48.06           N  
ATOM   1125  CG  HIS H 146      15.649  20.733  31.716  1.00 34.77           C  
ATOM   1126  CB  HIS H 146      16.281  19.397  31.447  1.00 30.87           C  
ATOM   1127  NE2 HIS H 146      14.213  22.399  32.221  1.00 49.54           N  
ATOM   1128  CD2 HIS H 146      14.429  21.032  32.240  1.00 49.32           C  
ATOM   1129  CE1 HIS H 146      15.314  22.902  31.696  1.00 53.12           C  
ATOM   1130  C   HIS H 146      16.127  17.372  29.999  1.00 32.33           C  
ATOM   1131  O   HIS H 146      15.975  16.258  30.499  1.00 31.32           O  
ATOM   1132  N   TRP H 147      16.919  17.575  28.921  1.00 30.73           N  
ATOM   1133  CA  TRP H 147      17.708  16.509  28.375  1.00 30.97           C  
ATOM   1134  CB  TRP H 147      17.332  16.164  26.926  1.00 31.89           C  
ATOM   1135  CG  TRP H 147      15.947  15.572  26.810  1.00 31.93           C  
ATOM   1136  CD2 TRP H 147      15.660  14.166  26.880  1.00 31.55           C  
ATOM   1137  CD1 TRP H 147      14.750  16.202  26.633  1.00 31.72           C  
ATOM   1138  NE1 TRP H 147      13.733  15.277  26.593  1.00 33.35           N  
ATOM   1139  CE2 TRP H 147      14.280  14.020  26.742  1.00 31.74           C  
ATOM   1140  CE3 TRP H 147      16.479  13.085  27.046  1.00 32.35           C  
ATOM   1141  CZ2 TRP H 147      13.696  12.784  26.768  1.00 32.02           C  
ATOM   1142  CZ3 TRP H 147      15.886  11.842  27.071  1.00 32.83           C  
ATOM   1143  CH2 TRP H 147      14.520  11.694  26.934  1.00 32.01           C  
ATOM   1144  C   TRP H 147      19.146  16.934  28.416  1.00 31.23           C  
ATOM   1145  O   TRP H 147      19.472  18.095  28.164  1.00 31.16           O  
ATOM   1146  N   VAL H 148      20.045  15.984  28.761  1.00 29.45           N  
ATOM   1147  CA  VAL H 148      21.450  16.271  28.866  1.00 29.91           C  
ATOM   1148  CB  VAL H 148      21.934  16.302  30.288  1.00 31.05           C  
ATOM   1149  CG1 VAL H 148      23.458  16.507  30.293  1.00 30.56           C  
ATOM   1150  CG2 VAL H 148      21.155  17.395  31.044  1.00 30.23           C  
ATOM   1151  C   VAL H 148      22.219  15.202  28.155  1.00 31.03           C  
ATOM   1152  O   VAL H 148      21.856  14.026  28.198  1.00 30.57           O  
ATOM   1153  N   LYS H 149      23.321  15.602  27.485  1.00 29.70           N  
ATOM   1154  CA  LYS H 149      24.130  14.672  26.745  1.00 29.66           C  
ATOM   1155  CB  LYS H 149      24.401  15.132  25.302  1.00 29.89           C  
ATOM   1156  CG  LYS H 149      25.260  14.162  24.489  1.00 29.68           C  
ATOM   1157  CD  LYS H 149      25.395  14.563  23.019  1.00 28.96           C  
ATOM   1158  CE  LYS H 149      26.348  13.666  22.227  1.00 31.19           C  
ATOM   1159  NZ  LYS H 149      26.436  14.137  20.827  1.00 29.17           N1+
ATOM   1160  C   LYS H 149      25.467  14.546  27.404  1.00 31.06           C  
ATOM   1161  O   LYS H 149      26.042  15.527  27.878  1.00 30.83           O  
ATOM   1162  N   GLN H 150      25.987  13.301  27.475  1.00 31.47           N  
ATOM   1163  CA  GLN H 150      27.305  13.106  28.012  1.00 31.27           C  
ATOM   1164  CB  GLN H 150      27.312  12.612  29.472  1.00 32.33           C  
ATOM   1165  CG  GLN H 150      28.716  12.553  30.082  1.00 32.33           C  
ATOM   1166  CD  GLN H 150      28.594  12.160  31.549  1.00 33.71           C  
ATOM   1167  OE1 GLN H 150      27.736  11.364  31.924  1.00 34.12           O  
ATOM   1168  NE2 GLN H 150      29.476  12.741  32.406  1.00 29.87           N  
ATOM   1169  C   GLN H 150      28.033  12.094  27.169  1.00 32.72           C  
ATOM   1170  O   GLN H 150      27.690  10.912  27.155  1.00 31.05           O  
ATOM   1171  N   ALA H 151      29.082  12.544  26.448  1.00 32.82           N  
ATOM   1172  CA  ALA H 151      29.898  11.682  25.634  1.00 34.94           C  
ATOM   1173  CB  ALA H 151      30.852  12.451  24.703  1.00 35.42           C  
ATOM   1174  C   ALA H 151      30.716  10.868  26.587  1.00 37.27           C  
ATOM   1175  O   ALA H 151      30.874  11.259  27.743  1.00 36.04           O  
ATOM   1176  N   PRO H 152      31.251   9.755  26.140  1.00 40.47           N  
ATOM   1177  CA  PRO H 152      31.903   8.792  26.992  1.00 40.86           C  
ATOM   1178  CD  PRO H 152      31.451   9.484  24.727  1.00 41.27           C  
ATOM   1179  CB  PRO H 152      32.678   7.865  26.054  1.00 42.31           C  
ATOM   1180  CG  PRO H 152      31.993   8.045  24.687  1.00 42.64           C  
ATOM   1181  C   PRO H 152      32.760   9.329  28.104  1.00 41.07           C  
ATOM   1182  O   PRO H 152      32.340   9.251  29.250  1.00 40.36           O  
ATOM   1183  N   GLY H 153      33.947   9.878  27.823  1.00 40.67           N  
ATOM   1184  CA  GLY H 153      34.824  10.395  28.842  1.00 40.13           C  
ATOM   1185  C   GLY H 153      34.375  11.723  29.367  1.00 40.68           C  
ATOM   1186  O   GLY H 153      34.703  12.089  30.492  1.00 41.10           O  
ATOM   1187  N   LYS H 154      33.659  12.484  28.519  1.00 38.40           N  
ATOM   1188  CA  LYS H 154      33.375  13.888  28.660  1.00 37.73           C  
ATOM   1189  CB  LYS H 154      32.926  14.517  27.333  1.00 39.17           C  
ATOM   1190  CG  LYS H 154      34.065  14.610  26.314  1.00 47.16           C  
ATOM   1191  CD  LYS H 154      34.613  13.255  25.859  1.00 52.35           C  
ATOM   1192  CE  LYS H 154      35.785  13.368  24.881  1.00 39.89           C  
ATOM   1193  NZ  LYS H 154      36.323  12.026  24.567  1.00 40.55           N1+
ATOM   1194  C   LYS H 154      32.400  14.301  29.720  1.00 36.42           C  
ATOM   1195  O   LYS H 154      31.905  13.522  30.533  1.00 34.56           O  
ATOM   1196  N   GLY H 155      32.171  15.635  29.722  1.00 34.33           N  
ATOM   1197  CA  GLY H 155      31.346  16.346  30.654  1.00 33.69           C  
ATOM   1198  C   GLY H 155      29.925  16.362  30.184  1.00 34.19           C  
ATOM   1199  O   GLY H 155      29.529  15.602  29.303  1.00 34.33           O  
ATOM   1200  N   LEU H 156      29.119  17.265  30.779  1.00 33.74           N  
ATOM   1201  CA  LEU H 156      27.708  17.304  30.539  1.00 33.12           C  
ATOM   1202  CB  LEU H 156      26.930  17.495  31.850  1.00 32.85           C  
ATOM   1203  CG  LEU H 156      27.148  16.356  32.864  1.00 32.79           C  
ATOM   1204  CD1 LEU H 156      26.478  16.671  34.209  1.00 32.86           C  
ATOM   1205  CD2 LEU H 156      26.682  15.005  32.294  1.00 31.84           C  
ATOM   1206  C   LEU H 156      27.373  18.471  29.659  1.00 34.77           C  
ATOM   1207  O   LEU H 156      27.941  19.555  29.789  1.00 35.83           O  
ATOM   1208  N   LYS H 157      26.424  18.260  28.723  1.00 33.78           N  
ATOM   1209  CA  LYS H 157      25.996  19.305  27.838  1.00 34.84           C  
ATOM   1210  CB  LYS H 157      26.396  19.028  26.378  1.00 36.29           C  
ATOM   1211  CG  LYS H 157      26.312  20.235  25.442  1.00 42.73           C  
ATOM   1212  CD  LYS H 157      27.047  20.007  24.118  1.00 49.02           C  
ATOM   1213  CE  LYS H 157      26.989  21.191  23.151  1.00 34.86           C  
ATOM   1214  NZ  LYS H 157      27.706  20.856  21.899  1.00 36.76           N1+
ATOM   1215  C   LYS H 157      24.494  19.344  27.912  1.00 34.58           C  
ATOM   1216  O   LYS H 157      23.830  18.315  27.805  1.00 33.92           O  
ATOM   1217  N   TRP H 158      23.916  20.547  28.092  1.00 32.78           N  
ATOM   1218  CA  TRP H 158      22.492  20.684  28.236  1.00 32.11           C  
ATOM   1219  CB  TRP H 158      22.130  21.911  29.087  1.00 31.34           C  
ATOM   1220  CG  TRP H 158      20.656  22.130  29.294  1.00 32.51           C  
ATOM   1221  CD2 TRP H 158      19.891  23.146  28.628  1.00 31.23           C  
ATOM   1222  CD1 TRP H 158      19.798  21.479  30.128  1.00 33.64           C  
ATOM   1223  NE1 TRP H 158      18.541  22.021  30.017  1.00 32.20           N  
ATOM   1224  CE2 TRP H 158      18.583  23.049  29.100  1.00 31.96           C  
ATOM   1225  CE3 TRP H 158      20.250  24.084  27.704  1.00 30.62           C  
ATOM   1226  CZ2 TRP H 158      17.608  23.894  28.652  1.00 32.48           C  
ATOM   1227  CZ3 TRP H 158      19.264  24.933  27.251  1.00 33.27           C  
ATOM   1228  CH2 TRP H 158      17.968  24.839  27.715  1.00 32.95           C  
ATOM   1229  C   TRP H 158      21.894  20.860  26.874  1.00 31.12           C  
ATOM   1230  O   TRP H 158      22.266  21.777  26.145  1.00 29.93           O  
ATOM   1231  N   LEU H 159      21.003  19.920  26.488  1.00 30.03           N  
ATOM   1232  CA  LEU H 159      20.306  19.859  25.227  1.00 30.51           C  
ATOM   1233  CB  LEU H 159      19.644  18.490  25.003  1.00 30.83           C  
ATOM   1234  CG  LEU H 159      20.598  17.290  25.129  1.00 19.79           C  
ATOM   1235  CD1 LEU H 159      19.867  15.969  24.845  1.00 43.94           C  
ATOM   1236  CD2 LEU H 159      21.858  17.477  24.273  1.00  0.00           C  
ATOM   1237  C   LEU H 159      19.184  20.857  25.117  1.00 32.09           C  
ATOM   1238  O   LEU H 159      19.012  21.495  24.079  1.00 32.71           O  
ATOM   1239  N   GLY H 160      18.363  20.991  26.182  1.00 32.32           N  
ATOM   1240  CA  GLY H 160      17.201  21.845  26.130  1.00 31.61           C  
ATOM   1241  C   GLY H 160      16.153  21.270  27.046  1.00 32.13           C  
ATOM   1242  O   GLY H 160      16.421  20.336  27.803  1.00 31.66           O  
ATOM   1243  N   ARG H 161      14.918  21.826  27.009  1.00 31.73           N  
ATOM   1244  CA  ARG H 161      13.900  21.312  27.888  1.00 32.75           C  
ATOM   1245  CB  ARG H 161      13.746  22.088  29.205  1.00 33.43           C  
ATOM   1246  CG  ARG H 161      13.252  23.525  29.036  1.00 33.86           C  
ATOM   1247  CD  ARG H 161      12.914  24.186  30.373  1.00 49.09           C  
ATOM   1248  NE  ARG H 161      11.976  25.312  30.116  1.00 49.34           N  
ATOM   1249  CZ  ARG H 161      11.006  25.587  31.037  1.00 55.51           C  
ATOM   1250  NH1 ARG H 161      10.942  24.861  32.192  1.00 52.46           N1+
ATOM   1251  NH2 ARG H 161      10.097  26.578  30.806  1.00 44.28           N  
ATOM   1252  C   ARG H 161      12.570  21.401  27.205  1.00 34.23           C  
ATOM   1253  O   ARG H 161      12.413  22.092  26.199  1.00 33.43           O  
ATOM   1254  N   ILE H 162      11.575  20.664  27.740  1.00 34.35           N  
ATOM   1255  CA  ILE H 162      10.245  20.699  27.207  1.00 34.96           C  
ATOM   1256  CB  ILE H 162       9.828  19.413  26.547  1.00 35.01           C  
ATOM   1257  CG1 ILE H 162       8.511  19.606  25.776  1.00 36.56           C  
ATOM   1258  CG2 ILE H 162       9.780  18.304  27.612  1.00 34.13           C  
ATOM   1259  CD1 ILE H 162       8.181  18.449  24.835  1.00 34.21           C  
ATOM   1260  C   ILE H 162       9.282  20.989  28.317  1.00 37.52           C  
ATOM   1261  O   ILE H 162       9.386  20.442  29.415  1.00 36.56           O  
ATOM   1262  N   ASN H 163       8.314  21.889  28.044  1.00 36.99           N  
ATOM   1263  CA  ASN H 163       7.323  22.227  29.022  1.00 37.89           C  
ATOM   1264  CB  ASN H 163       6.737  23.631  28.792  1.00 38.07           C  
ATOM   1265  CG  ASN H 163       5.772  23.988  29.912  1.00 39.09           C  
ATOM   1266  OD1 ASN H 163       5.050  23.137  30.425  1.00 38.83           O  
ATOM   1267  ND2 ASN H 163       5.745  25.292  30.293  1.00 36.57           N  
ATOM   1268  C   ASN H 163       6.245  21.204  28.870  1.00 38.34           C  
ATOM   1269  O   ASN H 163       5.657  21.041  27.805  1.00 38.61           O  
ATOM   1270  N   THR H 164       5.966  20.506  29.977  1.00 29.81           N  
ATOM   1271  CA  THR H 164       5.034  19.421  30.026  1.00 31.33           C  
ATOM   1272  CB  THR H 164       5.150  18.632  31.292  1.00 27.97           C  
ATOM   1273  OG1 THR H 164       4.857  19.452  32.414  1.00 25.29           O  
ATOM   1274  CG2 THR H 164       6.592  18.103  31.384  1.00 23.12           C  
ATOM   1275  C   THR H 164       3.610  19.876  29.875  1.00 32.54           C  
ATOM   1276  O   THR H 164       2.755  19.090  29.465  1.00 32.54           O  
ATOM   1277  N   GLU H 165       3.269  21.099  30.324  1.00 33.07           N  
ATOM   1278  CA  GLU H 165       1.903  21.514  30.162  1.00 36.02           C  
ATOM   1279  CB  GLU H 165       1.561  22.751  31.013  1.00 51.71           C  
ATOM   1280  CG  GLU H 165       1.610  22.491  32.521  1.00 55.23           C  
ATOM   1281  CD  GLU H 165       1.255  23.788  33.233  1.00 60.52           C  
ATOM   1282  OE1 GLU H 165       0.282  24.457  32.798  1.00 60.45           O  
ATOM   1283  OE2 GLU H 165       1.959  24.129  34.223  1.00 61.37           O1-
ATOM   1284  C   GLU H 165       1.604  21.849  28.729  1.00 36.79           C  
ATOM   1285  O   GLU H 165       0.652  21.333  28.142  1.00 36.88           O  
ATOM   1286  N   THR H 166       2.412  22.760  28.152  1.00 33.25           N  
ATOM   1287  CA  THR H 166       2.239  23.263  26.816  1.00 33.82           C  
ATOM   1288  CB  THR H 166       2.951  24.567  26.613  1.00 37.52           C  
ATOM   1289  OG1 THR H 166       4.351  24.397  26.775  1.00 29.38           O  
ATOM   1290  CG2 THR H 166       2.418  25.572  27.647  1.00 32.01           C  
ATOM   1291  C   THR H 166       2.721  22.309  25.771  1.00 34.53           C  
ATOM   1292  O   THR H 166       2.075  22.110  24.744  1.00 34.38           O  
ATOM   1293  N   GLY H 167       3.882  21.682  26.011  1.00 35.04           N  
ATOM   1294  CA  GLY H 167       4.487  20.822  25.041  1.00 32.06           C  
ATOM   1295  C   GLY H 167       5.505  21.632  24.290  1.00 32.10           C  
ATOM   1296  O   GLY H 167       6.184  21.099  23.413  1.00 33.42           O  
ATOM   1297  N   GLU H 168       5.648  22.944  24.606  1.00 41.95           N  
ATOM   1298  CA  GLU H 168       6.604  23.707  23.864  1.00 42.30           C  
ATOM   1299  CB  GLU H 168       6.429  25.226  24.034  1.00 44.58           C  
ATOM   1300  CG  GLU H 168       7.233  26.044  23.025  1.00 48.04           C  
ATOM   1301  CD  GLU H 168       6.782  27.495  23.114  1.00 44.97           C  
ATOM   1302  OE1 GLU H 168       7.133  28.163  24.124  1.00 48.18           O  
ATOM   1303  OE2 GLU H 168       6.073  27.951  22.178  1.00 48.46           O1-
ATOM   1304  C   GLU H 168       7.983  23.315  24.297  1.00 42.60           C  
ATOM   1305  O   GLU H 168       8.249  23.135  25.483  1.00 40.90           O  
ATOM   1306  N   ALA H 169       8.910  23.186  23.325  1.00 41.68           N  
ATOM   1307  CA  ALA H 169      10.246  22.770  23.638  1.00 40.46           C  
ATOM   1308  CB  ALA H 169      10.718  21.568  22.801  1.00 41.79           C  
ATOM   1309  C   ALA H 169      11.183  23.901  23.353  1.00 40.13           C  
ATOM   1310  O   ALA H 169      10.920  24.744  22.495  1.00 41.48           O  
ATOM   1311  N   LYS H 170      12.292  23.963  24.120  1.00 38.33           N  
ATOM   1312  CA  LYS H 170      13.321  24.947  23.917  1.00 37.98           C  
ATOM   1313  CB  LYS H 170      13.592  25.843  25.141  1.00 39.77           C  
ATOM   1314  CG  LYS H 170      12.479  26.834  25.484  1.00 55.40           C  
ATOM   1315  CD  LYS H 170      12.717  27.555  26.815  1.00  0.00           C  
ATOM   1316  CE  LYS H 170      11.702  28.659  27.118  1.00  0.00           C  
ATOM   1317  NZ  LYS H 170      12.016  29.289  28.420  1.00  0.00           N1+
ATOM   1318  C   LYS H 170      14.589  24.186  23.678  1.00 38.30           C  
ATOM   1319  O   LYS H 170      14.923  23.274  24.433  1.00 38.43           O  
ATOM   1320  N   TYR H 171      15.352  24.561  22.633  1.00 35.55           N  
ATOM   1321  CA  TYR H 171      16.538  23.813  22.321  1.00 34.78           C  
ATOM   1322  CB  TYR H 171      16.609  23.328  20.860  1.00 33.87           C  
ATOM   1323  CG  TYR H 171      15.464  22.424  20.560  1.00 35.05           C  
ATOM   1324  CD1 TYR H 171      15.554  21.077  20.797  1.00 35.16           C  
ATOM   1325  CD2 TYR H 171      14.295  22.924  20.036  1.00 33.24           C  
ATOM   1326  CE1 TYR H 171      14.498  20.242  20.517  1.00 33.99           C  
ATOM   1327  CE2 TYR H 171      13.237  22.092  19.754  1.00 32.53           C  
ATOM   1328  CZ  TYR H 171      13.336  20.746  19.994  1.00 32.91           C  
ATOM   1329  OH  TYR H 171      12.253  19.889  19.707  1.00 32.84           O  
ATOM   1330  C   TYR H 171      17.731  24.701  22.478  1.00 35.10           C  
ATOM   1331  O   TYR H 171      17.695  25.877  22.123  1.00 36.04           O  
ATOM   1332  N   VAL H 172      18.828  24.144  23.032  1.00 34.84           N  
ATOM   1333  CA  VAL H 172      20.053  24.881  23.109  1.00 34.90           C  
ATOM   1334  CB  VAL H 172      21.128  24.202  23.904  1.00 35.08           C  
ATOM   1335  CG1 VAL H 172      21.544  22.920  23.171  1.00  0.00           C  
ATOM   1336  CG2 VAL H 172      22.279  25.199  24.116  1.00  0.00           C  
ATOM   1337  C   VAL H 172      20.506  25.000  21.687  1.00 37.15           C  
ATOM   1338  O   VAL H 172      20.171  24.161  20.854  1.00 36.49           O  
ATOM   1339  N   ASP H 173      21.289  26.046  21.375  1.00 38.79           N  
ATOM   1340  CA  ASP H 173      21.657  26.354  20.020  1.00 41.49           C  
ATOM   1341  CB  ASP H 173      22.558  27.598  19.909  1.00 42.54           C  
ATOM   1342  CG  ASP H 173      21.713  28.833  20.190  1.00 49.43           C  
ATOM   1343  OD1 ASP H 173      20.508  28.826  19.821  1.00 37.72           O  
ATOM   1344  OD2 ASP H 173      22.262  29.801  20.779  1.00 38.78           O1-
ATOM   1345  C   ASP H 173      22.393  25.217  19.378  1.00 42.77           C  
ATOM   1346  O   ASP H 173      22.254  24.993  18.178  1.00 43.43           O  
ATOM   1347  N   ASP H 174      23.212  24.478  20.145  1.00 42.16           N  
ATOM   1348  CA  ASP H 174      24.013  23.424  19.584  1.00 42.64           C  
ATOM   1349  CB  ASP H 174      24.955  22.805  20.628  1.00 44.66           C  
ATOM   1350  CG  ASP H 174      25.976  23.866  21.023  1.00 48.17           C  
ATOM   1351  OD1 ASP H 174      26.219  24.792  20.201  1.00 46.57           O  
ATOM   1352  OD2 ASP H 174      26.523  23.769  22.154  1.00 49.13           O1-
ATOM   1353  C   ASP H 174      23.149  22.319  19.034  1.00 41.91           C  
ATOM   1354  O   ASP H 174      23.507  21.665  18.057  1.00 42.40           O  
ATOM   1355  N   PHE H 175      22.019  22.049  19.701  1.00 40.07           N  
ATOM   1356  CA  PHE H 175      21.089  20.982  19.443  1.00 39.90           C  
ATOM   1357  CB  PHE H 175      20.490  20.392  20.729  1.00 37.85           C  
ATOM   1358  CG  PHE H 175      21.669  19.688  21.313  1.00 36.53           C  
ATOM   1359  CD1 PHE H 175      22.062  18.481  20.790  1.00 34.58           C  
ATOM   1360  CD2 PHE H 175      22.414  20.235  22.330  1.00 35.39           C  
ATOM   1361  CE1 PHE H 175      23.155  17.819  21.295  1.00 35.61           C  
ATOM   1362  CE2 PHE H 175      23.508  19.576  22.842  1.00 35.27           C  
ATOM   1363  CZ  PHE H 175      23.883  18.361  22.325  1.00 35.67           C  
ATOM   1364  C   PHE H 175      20.029  21.171  18.387  1.00 41.55           C  
ATOM   1365  O   PHE H 175      19.305  20.219  18.108  1.00 41.09           O  
ATOM   1366  N   MET H 176      19.845  22.373  17.812  1.00 44.36           N  
ATOM   1367  CA  MET H 176      18.649  22.696  17.065  1.00 46.86           C  
ATOM   1368  CB  MET H 176      18.711  24.111  16.462  1.00 48.43           C  
ATOM   1369  CG  MET H 176      18.719  25.234  17.497  1.00 54.12           C  
ATOM   1370  SD  MET H 176      17.167  25.423  18.422  1.00  0.00           S  
ATOM   1371  CE  MET H 176      17.684  26.932  19.290  1.00 64.01           C  
ATOM   1372  C   MET H 176      18.224  21.796  15.927  1.00 48.54           C  
ATOM   1373  O   MET H 176      17.073  21.362  15.909  1.00 50.83           O  
ATOM   1374  N   GLY H 177      19.075  21.479  14.937  1.00 47.50           N  
ATOM   1375  CA  GLY H 177      18.502  20.834  13.778  1.00 47.56           C  
ATOM   1376  C   GLY H 177      18.004  19.418  13.935  1.00 46.49           C  
ATOM   1377  O   GLY H 177      16.864  19.111  13.592  1.00 47.26           O  
ATOM   1378  N   HIS H 178      18.868  18.517  14.432  1.00 42.54           N  
ATOM   1379  CA  HIS H 178      18.646  17.093  14.491  1.00 40.66           C  
ATOM   1380  ND1 HIS H 178      21.845  17.340  13.332  1.00  0.00           N  
ATOM   1381  CG  HIS H 178      20.884  16.370  13.511  1.00 42.22           C  
ATOM   1382  CB  HIS H 178      19.954  16.304  14.689  1.00 40.93           C  
ATOM   1383  NE2 HIS H 178      21.985  15.976  11.580  1.00  0.00           N  
ATOM   1384  CD2 HIS H 178      20.983  15.545  12.431  1.00  0.00           C  
ATOM   1385  CE1 HIS H 178      22.474  17.055  12.162  1.00  0.00           C  
ATOM   1386  C   HIS H 178      17.704  16.627  15.571  1.00 39.16           C  
ATOM   1387  O   HIS H 178      17.101  15.564  15.419  1.00 38.47           O  
ATOM   1388  N   LEU H 179      17.592  17.357  16.704  1.00 37.22           N  
ATOM   1389  CA  LEU H 179      16.871  16.847  17.847  1.00 35.57           C  
ATOM   1390  CB  LEU H 179      17.587  17.116  19.183  1.00 33.95           C  
ATOM   1391  CG  LEU H 179      18.944  16.397  19.316  1.00 25.29           C  
ATOM   1392  CD1 LEU H 179      19.971  16.944  18.310  1.00 24.70           C  
ATOM   1393  CD2 LEU H 179      19.450  16.427  20.767  1.00 24.03           C  
ATOM   1394  C   LEU H 179      15.485  17.402  17.990  1.00 35.23           C  
ATOM   1395  O   LEU H 179      15.210  18.552  17.650  1.00 37.32           O  
ATOM   1396  N   ALA H 180      14.562  16.555  18.511  1.00 34.39           N  
ATOM   1397  CA  ALA H 180      13.208  16.976  18.746  1.00 34.61           C  
ATOM   1398  CB  ALA H 180      12.223  16.492  17.669  1.00 35.69           C  
ATOM   1399  C   ALA H 180      12.737  16.411  20.057  1.00 33.97           C  
ATOM   1400  O   ALA H 180      12.940  15.232  20.350  1.00 33.06           O  
ATOM   1401  N   PHE H 181      12.068  17.253  20.877  1.00 34.02           N  
ATOM   1402  CA  PHE H 181      11.542  16.804  22.139  1.00 33.79           C  
ATOM   1403  CB  PHE H 181      11.744  17.782  23.312  1.00 32.67           C  
ATOM   1404  CG  PHE H 181      13.185  18.134  23.443  1.00 34.73           C  
ATOM   1405  CD1 PHE H 181      14.138  17.172  23.673  1.00 34.42           C  
ATOM   1406  CD2 PHE H 181      13.575  19.452  23.378  1.00 34.69           C  
ATOM   1407  CE1 PHE H 181      15.463  17.517  23.802  1.00 23.71           C  
ATOM   1408  CE2 PHE H 181      14.898  19.803  23.509  1.00 25.35           C  
ATOM   1409  CZ  PHE H 181      15.848  18.833  23.718  1.00 23.85           C  
ATOM   1410  C   PHE H 181      10.055  16.736  21.966  1.00 34.72           C  
ATOM   1411  O   PHE H 181       9.454  17.633  21.376  1.00 34.98           O  
ATOM   1412  N   SER H 182       9.420  15.661  22.478  1.00 35.31           N  
ATOM   1413  CA  SER H 182       7.994  15.527  22.363  1.00 36.33           C  
ATOM   1414  CB  SER H 182       7.558  14.651  21.175  1.00 38.27           C  
ATOM   1415  OG  SER H 182       8.064  13.334  21.332  1.00 29.72           O  
ATOM   1416  C   SER H 182       7.492  14.875  23.613  1.00 37.49           C  
ATOM   1417  O   SER H 182       8.276  14.429  24.449  1.00 36.26           O  
ATOM   1418  N   LEU H 183       6.158  14.846  23.809  1.00 39.02           N  
ATOM   1419  CA  LEU H 183       5.663  14.189  24.983  1.00 40.70           C  
ATOM   1420  CB  LEU H 183       5.472  15.096  26.224  1.00 41.19           C  
ATOM   1421  CG  LEU H 183       4.752  16.442  26.013  1.00 33.89           C  
ATOM   1422  CD1 LEU H 183       4.612  17.193  27.345  1.00 34.12           C  
ATOM   1423  CD2 LEU H 183       5.457  17.316  24.970  1.00 32.55           C  
ATOM   1424  C   LEU H 183       4.376  13.484  24.693  1.00 42.50           C  
ATOM   1425  O   LEU H 183       3.655  13.809  23.746  1.00 42.82           O  
ATOM   1426  N   GLU H 184       4.120  12.408  25.466  1.00 43.61           N  
ATOM   1427  CA  GLU H 184       2.827  11.795  25.452  1.00 44.97           C  
ATOM   1428  CB  GLU H 184       2.778  10.321  25.029  1.00 45.38           C  
ATOM   1429  CG  GLU H 184       1.328   9.847  24.898  1.00 42.81           C  
ATOM   1430  CD  GLU H 184       1.314   8.390  24.478  1.00 24.60           C  
ATOM   1431  OE1 GLU H 184       2.387   7.882  24.061  1.00 26.78           O  
ATOM   1432  OE2 GLU H 184       0.224   7.765  24.570  1.00 27.60           O1-
ATOM   1433  C   GLU H 184       2.385  11.853  26.881  1.00 46.03           C  
ATOM   1434  O   GLU H 184       2.757  11.014  27.699  1.00 45.96           O  
ATOM   1435  N   THR H 185       1.541  12.849  27.202  1.00 47.07           N  
ATOM   1436  CA  THR H 185       1.128  13.136  28.546  1.00 49.16           C  
ATOM   1437  CB  THR H 185       0.304  14.389  28.648  1.00 50.62           C  
ATOM   1438  OG1 THR H 185      -0.894  14.256  27.899  1.00 42.38           O  
ATOM   1439  CG2 THR H 185       1.138  15.566  28.113  1.00 41.10           C  
ATOM   1440  C   THR H 185       0.335  12.006  29.121  1.00 50.67           C  
ATOM   1441  O   THR H 185       0.426  11.727  30.315  1.00 50.98           O  
ATOM   1442  N   SER H 186      -0.475  11.325  28.293  1.00 50.13           N  
ATOM   1443  CA  SER H 186      -1.302  10.263  28.792  1.00 50.84           C  
ATOM   1444  CB  SER H 186      -2.054   9.551  27.660  1.00 51.82           C  
ATOM   1445  OG  SER H 186      -2.811  10.492  26.913  1.00 54.46           O  
ATOM   1446  C   SER H 186      -0.400   9.246  29.419  1.00 51.74           C  
ATOM   1447  O   SER H 186      -0.720   8.663  30.455  1.00 52.94           O  
ATOM   1448  N   ALA H 187       0.729   8.991  28.736  1.00 48.96           N  
ATOM   1449  CA  ALA H 187       1.807   8.105  29.081  1.00 47.25           C  
ATOM   1450  CB  ALA H 187       2.765   7.849  27.907  1.00 48.17           C  
ATOM   1451  C   ALA H 187       2.624   8.640  30.226  1.00 46.13           C  
ATOM   1452  O   ALA H 187       3.298   7.874  30.915  1.00 45.99           O  
ATOM   1453  N   SER H 188       2.638   9.975  30.426  1.00 44.34           N  
ATOM   1454  CA  SER H 188       3.510  10.576  31.398  1.00 42.02           C  
ATOM   1455  CB  SER H 188       3.338  10.020  32.824  1.00 42.47           C  
ATOM   1456  OG  SER H 188       2.062  10.372  33.337  1.00 52.93           O  
ATOM   1457  C   SER H 188       4.908  10.293  30.954  1.00 40.21           C  
ATOM   1458  O   SER H 188       5.782   9.964  31.757  1.00 38.73           O  
ATOM   1459  N   THR H 189       5.146  10.418  29.632  1.00 38.64           N  
ATOM   1460  CA  THR H 189       6.444  10.132  29.100  1.00 37.82           C  
ATOM   1461  CB  THR H 189       6.456   8.894  28.253  1.00 37.67           C  
ATOM   1462  OG1 THR H 189       5.995   7.783  29.010  1.00 45.85           O  
ATOM   1463  CG2 THR H 189       7.891   8.637  27.769  1.00 39.62           C  
ATOM   1464  C   THR H 189       6.900  11.273  28.237  1.00 37.22           C  
ATOM   1465  O   THR H 189       6.095  11.950  27.596  1.00 37.64           O  
ATOM   1466  N   ALA H 190       8.230  11.512  28.225  1.00 36.31           N  
ATOM   1467  CA  ALA H 190       8.833  12.516  27.393  1.00 36.35           C  
ATOM   1468  CB  ALA H 190       9.669  13.545  28.174  1.00 36.18           C  
ATOM   1469  C   ALA H 190       9.758  11.786  26.457  1.00 36.97           C  
ATOM   1470  O   ALA H 190      10.354  10.778  26.838  1.00 36.55           O  
ATOM   1471  N   TYR H 191       9.898  12.267  25.200  1.00 35.22           N  
ATOM   1472  CA  TYR H 191      10.719  11.563  24.248  1.00 35.35           C  
ATOM   1473  CB  TYR H 191       9.958  11.027  23.022  1.00 35.55           C  
ATOM   1474  CG  TYR H 191       8.882  10.085  23.445  1.00 35.83           C  
ATOM   1475  CD1 TYR H 191       9.154   8.762  23.701  1.00 38.07           C  
ATOM   1476  CD2 TYR H 191       7.592  10.534  23.589  1.00 37.36           C  
ATOM   1477  CE1 TYR H 191       8.155   7.901  24.088  1.00 37.69           C  
ATOM   1478  CE2 TYR H 191       6.587   9.679  23.974  1.00 39.11           C  
ATOM   1479  CZ  TYR H 191       6.867   8.358  24.223  1.00 40.32           C  
ATOM   1480  OH  TYR H 191       5.840   7.476  24.618  1.00 41.21           O  
ATOM   1481  C   TYR H 191      11.733  12.499  23.665  1.00 36.17           C  
ATOM   1482  O   TYR H 191      11.515  13.707  23.570  1.00 35.86           O  
ATOM   1483  N   LEU H 192      12.896  11.934  23.277  1.00 34.70           N  
ATOM   1484  CA  LEU H 192      13.945  12.652  22.610  1.00 33.74           C  
ATOM   1485  CB  LEU H 192      15.261  12.663  23.407  1.00 35.10           C  
ATOM   1486  CG  LEU H 192      16.448  13.285  22.649  1.00 32.71           C  
ATOM   1487  CD1 LEU H 192      16.191  14.756  22.302  1.00 31.26           C  
ATOM   1488  CD2 LEU H 192      17.763  13.080  23.415  1.00 23.65           C  
ATOM   1489  C   LEU H 192      14.217  11.927  21.328  1.00 33.83           C  
ATOM   1490  O   LEU H 192      14.487  10.727  21.334  1.00 33.60           O  
ATOM   1491  N   GLN H 193      14.150  12.637  20.183  1.00 33.92           N  
ATOM   1492  CA  GLN H 193      14.418  11.971  18.939  1.00 33.57           C  
ATOM   1493  CB  GLN H 193      13.246  12.003  17.944  1.00 35.07           C  
ATOM   1494  CG  GLN H 193      13.551  11.280  16.631  1.00 43.33           C  
ATOM   1495  CD  GLN H 193      12.296  11.307  15.773  1.00 52.76           C  
ATOM   1496  OE1 GLN H 193      11.621  12.329  15.671  1.00 51.88           O  
ATOM   1497  NE2 GLN H 193      11.969  10.148  15.141  1.00 41.21           N  
ATOM   1498  C   GLN H 193      15.592  12.634  18.289  1.00 33.80           C  
ATOM   1499  O   GLN H 193      15.692  13.859  18.250  1.00 32.13           O  
ATOM   1500  N   ILE H 194      16.527  11.810  17.774  1.00 33.51           N  
ATOM   1501  CA  ILE H 194      17.688  12.320  17.104  1.00 33.81           C  
ATOM   1502  CB  ILE H 194      18.973  11.907  17.763  1.00 33.97           C  
ATOM   1503  CG1 ILE H 194      19.025  12.433  19.208  1.00 24.37           C  
ATOM   1504  CG2 ILE H 194      20.141  12.402  16.895  1.00 23.13           C  
ATOM   1505  CD1 ILE H 194      20.152  11.824  20.040  1.00 35.73           C  
ATOM   1506  C   ILE H 194      17.671  11.744  15.722  1.00 33.74           C  
ATOM   1507  O   ILE H 194      17.507  10.538  15.544  1.00 34.32           O  
ATOM   1508  N   ASN H 195      17.843  12.606  14.698  1.00 34.49           N  
ATOM   1509  CA  ASN H 195      17.779  12.144  13.339  1.00 35.82           C  
ATOM   1510  CB  ASN H 195      16.801  12.954  12.470  1.00 38.32           C  
ATOM   1511  CG  ASN H 195      15.391  12.718  12.998  1.00 22.78           C  
ATOM   1512  OD1 ASN H 195      14.928  11.583  13.090  1.00 24.62           O  
ATOM   1513  ND2 ASN H 195      14.688  13.824  13.366  1.00 24.40           N  
ATOM   1514  C   ASN H 195      19.140  12.284  12.724  1.00 35.69           C  
ATOM   1515  O   ASN H 195      19.997  12.993  13.248  1.00 34.38           O  
ATOM   1516  N   ASN H 196      19.365  11.583  11.591  1.00 35.75           N  
ATOM   1517  CA  ASN H 196      20.604  11.634  10.860  1.00 36.68           C  
ATOM   1518  CB  ASN H 196      20.807  12.955  10.096  1.00 38.35           C  
ATOM   1519  CG  ASN H 196      21.922  12.759   9.078  1.00 31.52           C  
ATOM   1520  OD1 ASN H 196      23.082  12.550   9.429  1.00 35.29           O  
ATOM   1521  ND2 ASN H 196      21.560  12.820   7.770  1.00 32.18           N  
ATOM   1522  C   ASN H 196      21.743  11.441  11.811  1.00 36.18           C  
ATOM   1523  O   ASN H 196      22.616  12.299  11.934  1.00 35.24           O  
ATOM   1524  N   LEU H 197      21.760  10.280  12.493  1.00 34.92           N  
ATOM   1525  CA  LEU H 197      22.734   9.973  13.503  1.00 34.16           C  
ATOM   1526  CB  LEU H 197      22.502   8.603  14.168  1.00 32.57           C  
ATOM   1527  CG  LEU H 197      21.258   8.538  15.072  1.00 33.25           C  
ATOM   1528  CD1 LEU H 197      21.073   7.132  15.665  1.00 31.68           C  
ATOM   1529  CD2 LEU H 197      21.321   9.609  16.172  1.00 29.79           C  
ATOM   1530  C   LEU H 197      24.120   9.956  12.940  1.00 34.97           C  
ATOM   1531  O   LEU H 197      24.368   9.472  11.836  1.00 35.45           O  
ATOM   1532  N   LYS H 198      25.062  10.507  13.737  1.00 35.59           N  
ATOM   1533  CA  LYS H 198      26.454  10.586  13.395  1.00 36.10           C  
ATOM   1534  CB  LYS H 198      26.936  12.036  13.236  1.00 38.81           C  
ATOM   1535  CG  LYS H 198      26.141  12.795  12.174  1.00 29.34           C  
ATOM   1536  CD  LYS H 198      26.298  14.312  12.241  1.00 34.35           C  
ATOM   1537  CE  LYS H 198      25.332  15.062  11.323  1.00 36.71           C  
ATOM   1538  NZ  LYS H 198      25.578  14.688   9.912  1.00 39.29           N1+
ATOM   1539  C   LYS H 198      27.217   9.989  14.543  1.00 35.71           C  
ATOM   1540  O   LYS H 198      26.652   9.699  15.594  1.00 34.36           O  
ATOM   1541  N   ASN H 199      28.537   9.791  14.362  0.90 33.46           N  
ATOM   1542  CA  ASN H 199      29.383   9.203  15.364  0.90 34.50           C  
ATOM   1543  CB  ASN H 199      30.840   9.040  14.896  0.90 34.12           C  
ATOM   1544  CG  ASN H 199      30.870   7.991  13.795  1.00 32.11           C  
ATOM   1545  OD1 ASN H 199      30.111   7.023  13.818  1.00 33.99           O  
ATOM   1546  ND2 ASN H 199      31.775   8.183  12.799  1.00 33.13           N  
ATOM   1547  C   ASN H 199      29.404  10.100  16.564  0.90 34.25           C  
ATOM   1548  O   ASN H 199      29.500   9.638  17.699  0.90 33.58           O  
ATOM   1549  N   GLU H 200      29.299  11.418  16.329  1.00 34.54           N  
ATOM   1550  CA  GLU H 200      29.370  12.437  17.336  1.00 35.76           C  
ATOM   1551  CB  GLU H 200      29.146  13.835  16.743  1.00 43.51           C  
ATOM   1552  CG  GLU H 200      30.197  14.231  15.708  1.00 56.28           C  
ATOM   1553  CD  GLU H 200      29.697  15.477  14.994  1.00 71.32           C  
ATOM   1554  OE1 GLU H 200      29.448  16.498  15.689  1.00 70.95           O  
ATOM   1555  OE2 GLU H 200      29.554  15.426  13.743  1.00 73.64           O1-
ATOM   1556  C   GLU H 200      28.271  12.215  18.331  1.00 35.14           C  
ATOM   1557  O   GLU H 200      28.406  12.573  19.499  1.00 32.58           O  
ATOM   1558  N   ASP H 201      27.140  11.656  17.868  1.00 32.11           N  
ATOM   1559  CA  ASP H 201      25.954  11.407  18.640  1.00 31.78           C  
ATOM   1560  CB  ASP H 201      24.771  10.968  17.762  1.00 32.80           C  
ATOM   1561  CG  ASP H 201      24.371  12.160  16.901  1.00 34.73           C  
ATOM   1562  OD1 ASP H 201      24.515  13.315  17.381  1.00 32.84           O  
ATOM   1563  OD2 ASP H 201      23.927  11.929  15.744  1.00 35.43           O1-
ATOM   1564  C   ASP H 201      26.175  10.344  19.686  1.00 31.84           C  
ATOM   1565  O   ASP H 201      25.414  10.273  20.648  1.00 31.57           O  
ATOM   1566  N   THR H 202      27.170   9.449  19.517  1.00 31.25           N  
ATOM   1567  CA  THR H 202      27.362   8.399  20.484  1.00 31.47           C  
ATOM   1568  CB  THR H 202      28.547   7.527  20.183  1.00 31.38           C  
ATOM   1569  OG1 THR H 202      28.395   6.919  18.909  1.00 26.74           O  
ATOM   1570  CG2 THR H 202      28.671   6.449  21.275  1.00 24.70           C  
ATOM   1571  C   THR H 202      27.578   9.018  21.828  1.00 31.77           C  
ATOM   1572  O   THR H 202      28.494   9.817  22.016  1.00 32.08           O  
ATOM   1573  N   ALA H 203      26.721   8.653  22.807  1.00 31.45           N  
ATOM   1574  CA  ALA H 203      26.823   9.211  24.126  1.00 31.14           C  
ATOM   1575  CB  ALA H 203      26.695  10.745  24.150  1.00 33.58           C  
ATOM   1576  C   ALA H 203      25.696   8.668  24.948  1.00 31.98           C  
ATOM   1577  O   ALA H 203      24.913   7.832  24.498  1.00 31.08           O  
ATOM   1578  N   THR H 204      25.615   9.123  26.211  1.00 31.85           N  
ATOM   1579  CA  THR H 204      24.567   8.733  27.104  1.00 30.83           C  
ATOM   1580  CB  THR H 204      25.053   8.422  28.491  1.00 30.93           C  
ATOM   1581  OG1 THR H 204      25.995   7.360  28.456  1.00 23.22           O  
ATOM   1582  CG2 THR H 204      23.851   8.039  29.369  1.00 30.07           C  
ATOM   1583  C   THR H 204      23.674   9.924  27.210  1.00 30.41           C  
ATOM   1584  O   THR H 204      24.152  11.044  27.383  1.00 30.15           O  
ATOM   1585  N   TYR H 205      22.347   9.715  27.094  1.00 29.76           N  
ATOM   1586  CA  TYR H 205      21.444  10.822  27.170  1.00 29.01           C  
ATOM   1587  CB  TYR H 205      20.439  10.892  26.006  1.00 29.90           C  
ATOM   1588  CG  TYR H 205      21.196  11.099  24.739  1.00 29.01           C  
ATOM   1589  CD1 TYR H 205      21.594  12.358  24.360  1.00 29.61           C  
ATOM   1590  CD2 TYR H 205      21.523  10.035  23.933  1.00 29.24           C  
ATOM   1591  CE1 TYR H 205      22.294  12.553  23.194  1.00 29.66           C  
ATOM   1592  CE2 TYR H 205      22.224  10.223  22.764  1.00 30.43           C  
ATOM   1593  CZ  TYR H 205      22.610  11.485  22.391  1.00 28.34           C  
ATOM   1594  OH  TYR H 205      23.328  11.689  21.195  1.00 29.24           O  
ATOM   1595  C   TYR H 205      20.642  10.675  28.426  1.00 30.18           C  
ATOM   1596  O   TYR H 205      20.112   9.602  28.712  1.00 31.26           O  
ATOM   1597  N   PHE H 206      20.545  11.769  29.216  1.00 30.00           N  
ATOM   1598  CA  PHE H 206      19.828  11.714  30.459  1.00 29.89           C  
ATOM   1599  CB  PHE H 206      20.599  12.230  31.693  1.00 28.65           C  
ATOM   1600  CG  PHE H 206      21.865  11.483  31.940  1.00 27.42           C  
ATOM   1601  CD1 PHE H 206      21.870  10.263  32.573  1.00 28.87           C  
ATOM   1602  CD2 PHE H 206      23.063  12.016  31.535  1.00 28.34           C  
ATOM   1603  CE1 PHE H 206      23.050   9.592  32.798  1.00 30.14           C  
ATOM   1604  CE2 PHE H 206      24.245  11.352  31.759  1.00 29.49           C  
ATOM   1605  CZ  PHE H 206      24.242  10.135  32.393  1.00 30.94           C  
ATOM   1606  C   PHE H 206      18.665  12.659  30.391  1.00 32.45           C  
ATOM   1607  O   PHE H 206      18.743  13.724  29.779  1.00 33.27           O  
ATOM   1608  N   CYS H 207      17.541  12.270  31.026  1.00 32.14           N  
ATOM   1609  CA  CYS H 207      16.419  13.146  31.186  1.00 33.60           C  
ATOM   1610  CB  CYS H 207      15.050  12.488  30.891  1.00 33.87           C  
ATOM   1611  SG  CYS H 207      14.724  10.994  31.879  1.00 40.93           S  
ATOM   1612  C   CYS H 207      16.467  13.568  32.628  1.00 32.25           C  
ATOM   1613  O   CYS H 207      16.881  12.791  33.489  1.00 32.61           O  
ATOM   1614  N   ALA H 208      16.097  14.833  32.925  1.00 30.81           N  
ATOM   1615  CA  ALA H 208      16.143  15.308  34.283  1.00 30.87           C  
ATOM   1616  CB  ALA H 208      17.410  16.122  34.600  1.00 28.66           C  
ATOM   1617  C   ALA H 208      14.967  16.203  34.514  1.00 32.31           C  
ATOM   1618  O   ALA H 208      14.565  16.960  33.632  1.00 33.04           O  
ATOM   1619  N   ARG H 209      14.397  16.137  35.735  1.00 31.52           N  
ATOM   1620  CA  ARG H 209      13.233  16.898  36.088  1.00 31.52           C  
ATOM   1621  CB  ARG H 209      12.333  16.201  37.128  1.00 31.26           C  
ATOM   1622  CG  ARG H 209      11.065  16.989  37.481  1.00 30.62           C  
ATOM   1623  CD  ARG H 209      10.177  16.329  38.544  1.00 31.43           C  
ATOM   1624  NE  ARG H 209      10.670  16.758  39.883  1.00 30.18           N  
ATOM   1625  CZ  ARG H 209       9.838  16.726  40.965  1.00 31.15           C  
ATOM   1626  NH1 ARG H 209       8.556  16.279  40.825  1.00 30.60           N1+
ATOM   1627  NH2 ARG H 209      10.288  17.135  42.186  1.00 27.49           N  
ATOM   1628  C   ARG H 209      13.634  18.207  36.665  1.00 31.81           C  
ATOM   1629  O   ARG H 209      14.679  18.373  37.292  1.00 30.77           O  
ATOM   1630  N   TYR H 210      12.727  19.162  36.471  1.00 31.69           N  
ATOM   1631  CA  TYR H 210      12.808  20.529  36.860  1.00 32.71           C  
ATOM   1632  CB  TYR H 210      12.057  21.277  35.754  1.00 31.25           C  
ATOM   1633  CG  TYR H 210      11.379  22.488  36.229  1.00 36.85           C  
ATOM   1634  CD1 TYR H 210      12.062  23.664  36.298  1.00 38.61           C  
ATOM   1635  CD2 TYR H 210      10.052  22.433  36.592  1.00 37.73           C  
ATOM   1636  CE1 TYR H 210      11.417  24.790  36.725  1.00 29.98           C  
ATOM   1637  CE2 TYR H 210       9.395  23.555  37.022  1.00 27.77           C  
ATOM   1638  CZ  TYR H 210      10.093  24.735  37.082  1.00 32.14           C  
ATOM   1639  OH  TYR H 210       9.457  25.910  37.513  1.00 37.51           O  
ATOM   1640  C   TYR H 210      12.174  20.720  38.213  1.00 32.91           C  
ATOM   1641  O   TYR H 210      10.975  20.572  38.373  1.00 32.73           O  
ATOM   1642  N   ASP H 211      12.844  21.312  39.216  1.00 41.59           N  
ATOM   1643  CA  ASP H 211      12.101  21.471  40.453  1.00 44.48           C  
ATOM   1644  CB  ASP H 211      13.040  21.458  41.677  1.00 44.33           C  
ATOM   1645  CG  ASP H 211      12.279  21.080  42.940  1.00 45.54           C  
ATOM   1646  OD1 ASP H 211      11.076  20.714  42.836  1.00 46.71           O  
ATOM   1647  OD2 ASP H 211      12.901  21.139  44.033  1.00 45.65           O1-
ATOM   1648  C   ASP H 211      11.339  22.776  40.452  1.00 46.04           C  
ATOM   1649  O   ASP H 211      11.858  23.811  40.862  1.00 46.42           O  
ATOM   1650  N   GLY H 212      10.084  22.762  39.950  1.00 47.99           N  
ATOM   1651  CA  GLY H 212       9.267  23.950  39.885  1.00 49.80           C  
ATOM   1652  C   GLY H 212       8.752  24.403  41.213  1.00 50.24           C  
ATOM   1653  O   GLY H 212       8.760  25.596  41.513  1.00 50.77           O  
ATOM   1654  N   TYR H 213       8.271  23.459  42.035  1.00 51.13           N  
ATOM   1655  CA  TYR H 213       7.570  23.874  43.204  1.00 51.45           C  
ATOM   1656  CB  TYR H 213       6.968  22.684  43.970  1.00 32.75           C  
ATOM   1657  CG  TYR H 213       5.957  23.275  44.876  1.00 33.04           C  
ATOM   1658  CD1 TYR H 213       4.735  23.628  44.358  1.00 33.05           C  
ATOM   1659  CD2 TYR H 213       6.214  23.478  46.211  1.00 33.49           C  
ATOM   1660  CE1 TYR H 213       3.770  24.185  45.160  1.00 33.22           C  
ATOM   1661  CE2 TYR H 213       5.252  24.036  47.017  1.00 33.53           C  
ATOM   1662  CZ  TYR H 213       4.034  24.391  46.491  1.00 33.36           C  
ATOM   1663  OH  TYR H 213       3.055  24.965  47.328  1.00 33.80           O  
ATOM   1664  C   TYR H 213       8.483  24.594  44.143  1.00 51.75           C  
ATOM   1665  O   TYR H 213       8.209  25.725  44.542  1.00 51.38           O  
ATOM   1666  N   SER H 214       9.628  23.970  44.471  1.00 41.37           N  
ATOM   1667  CA  SER H 214      10.533  24.516  45.438  1.00 41.21           C  
ATOM   1668  CB  SER H 214      11.310  23.447  46.228  1.00  0.00           C  
ATOM   1669  OG  SER H 214      10.427  22.679  47.031  1.00  0.00           O  
ATOM   1670  C   SER H 214      11.546  25.340  44.730  1.00 41.27           C  
ATOM   1671  O   SER H 214      11.299  25.871  43.647  1.00 41.26           O  
ATOM   1672  N   TRP H 215      12.710  25.512  45.380  1.00 43.11           N  
ATOM   1673  CA  TRP H 215      13.785  26.221  44.764  1.00 43.12           C  
ATOM   1674  CB  TRP H 215      15.024  26.336  45.672  1.00 25.49           C  
ATOM   1675  CG  TRP H 215      14.839  27.250  46.864  1.00  0.00           C  
ATOM   1676  CD2 TRP H 215      14.237  26.853  48.106  1.00  0.00           C  
ATOM   1677  CD1 TRP H 215      15.176  28.564  47.000  1.00  0.00           C  
ATOM   1678  NE1 TRP H 215      14.825  29.013  48.252  1.00  0.00           N  
ATOM   1679  CE2 TRP H 215      14.244  27.972  48.944  1.00  0.00           C  
ATOM   1680  CE3 TRP H 215      13.716  25.660  48.515  1.00  0.00           C  
ATOM   1681  CZ2 TRP H 215      13.730  27.909  50.209  1.00  0.00           C  
ATOM   1682  CZ3 TRP H 215      13.203  25.600  49.791  1.00  0.00           C  
ATOM   1683  CH2 TRP H 215      13.210  26.702  50.623  1.00  0.00           C  
ATOM   1684  C   TRP H 215      14.147  25.410  43.572  1.00 43.00           C  
ATOM   1685  O   TRP H 215      14.321  24.200  43.675  1.00 43.59           O  
ATOM   1686  N   ASP H 216      14.283  26.078  42.413  1.00 51.05           N  
ATOM   1687  CA  ASP H 216      14.489  25.445  41.146  1.00 49.97           C  
ATOM   1688  CB  ASP H 216      14.486  26.458  39.990  1.00 49.74           C  
ATOM   1689  CG  ASP H 216      13.085  27.043  39.901  1.00  0.00           C  
ATOM   1690  OD1 ASP H 216      12.177  26.496  40.582  1.00  0.00           O  
ATOM   1691  OD2 ASP H 216      12.902  28.039  39.151  1.00  0.00           O1-
ATOM   1692  C   ASP H 216      15.797  24.717  41.124  1.00 49.00           C  
ATOM   1693  O   ASP H 216      16.808  25.209  41.622  1.00 48.81           O  
ATOM   1694  N   ALA H 217      15.795  23.499  40.539  1.00 47.53           N  
ATOM   1695  CA  ALA H 217      16.985  22.702  40.435  1.00 45.70           C  
ATOM   1696  CB  ALA H 217      17.532  22.243  41.792  1.00 46.31           C  
ATOM   1697  C   ALA H 217      16.644  21.467  39.658  1.00 44.47           C  
ATOM   1698  O   ALA H 217      15.475  21.208  39.371  1.00 45.53           O  
ATOM   1699  N   MET H 218      17.661  20.676  39.254  1.00 42.21           N  
ATOM   1700  CA  MET H 218      17.331  19.462  38.558  1.00 39.23           C  
ATOM   1701  CB  MET H 218      18.174  19.183  37.306  1.00 37.61           C  
ATOM   1702  CG  MET H 218      17.961  20.166  36.156  1.00 35.67           C  
ATOM   1703  SD  MET H 218      18.808  19.673  34.623  1.00  0.00           S  
ATOM   1704  CE  MET H 218      20.459  19.589  35.378  1.00  0.00           C  
ATOM   1705  C   MET H 218      17.578  18.330  39.495  1.00 38.81           C  
ATOM   1706  O   MET H 218      18.603  17.653  39.444  1.00 38.70           O  
ATOM   1707  N   ASP H 219      16.593  18.098  40.368  1.00 37.16           N  
ATOM   1708  CA  ASP H 219      16.619  17.121  41.409  1.00 37.02           C  
ATOM   1709  CB  ASP H 219      15.487  17.376  42.417  1.00 37.08           C  
ATOM   1710  CG  ASP H 219      14.142  17.487  41.695  1.00 43.31           C  
ATOM   1711  OD1 ASP H 219      14.085  17.344  40.442  1.00 43.00           O  
ATOM   1712  OD2 ASP H 219      13.137  17.724  42.414  1.00 44.43           O1-
ATOM   1713  C   ASP H 219      16.559  15.705  40.930  1.00 35.73           C  
ATOM   1714  O   ASP H 219      17.241  14.852  41.500  1.00 36.37           O  
ATOM   1715  N   TYR H 220      15.781  15.382  39.878  1.00 30.52           N  
ATOM   1716  CA  TYR H 220      15.637  13.963  39.664  1.00 30.71           C  
ATOM   1717  CB  TYR H 220      14.181  13.465  39.746  1.00 31.69           C  
ATOM   1718  CG  TYR H 220      13.739  13.491  41.170  1.00 32.74           C  
ATOM   1719  CD1 TYR H 220      13.372  14.661  41.791  1.00 32.76           C  
ATOM   1720  CD2 TYR H 220      13.674  12.320  41.885  1.00 33.72           C  
ATOM   1721  CE1 TYR H 220      12.963  14.661  43.105  1.00 32.35           C  
ATOM   1722  CE2 TYR H 220      13.266  12.311  43.197  1.00 33.32           C  
ATOM   1723  CZ  TYR H 220      12.910  13.485  43.812  1.00 35.90           C  
ATOM   1724  OH  TYR H 220      12.491  13.479  45.158  1.00 37.18           O  
ATOM   1725  C   TYR H 220      16.129  13.636  38.291  1.00 31.19           C  
ATOM   1726  O   TYR H 220      15.832  14.350  37.336  1.00 32.26           O  
ATOM   1727  N   TRP H 221      16.888  12.526  38.162  1.00 29.58           N  
ATOM   1728  CA  TRP H 221      17.470  12.185  36.893  1.00 29.72           C  
ATOM   1729  CB  TRP H 221      19.009  12.274  36.903  1.00 27.98           C  
ATOM   1730  CG  TRP H 221      19.580  13.661  37.100  1.00 28.19           C  
ATOM   1731  CD2 TRP H 221      20.376  14.363  36.131  1.00 28.89           C  
ATOM   1732  CD1 TRP H 221      19.509  14.470  38.196  1.00 27.89           C  
ATOM   1733  NE1 TRP H 221      20.200  15.635  37.968  1.00 29.39           N  
ATOM   1734  CE2 TRP H 221      20.743  15.583  36.702  1.00 28.61           C  
ATOM   1735  CE3 TRP H 221      20.777  14.019  34.870  1.00 29.37           C  
ATOM   1736  CZ2 TRP H 221      21.514  16.480  36.020  1.00 29.67           C  
ATOM   1737  CZ3 TRP H 221      21.551  14.928  34.184  1.00 28.35           C  
ATOM   1738  CH2 TRP H 221      21.913  16.135  34.748  1.00 28.99           C  
ATOM   1739  C   TRP H 221      17.154  10.760  36.545  1.00 29.85           C  
ATOM   1740  O   TRP H 221      16.960   9.908  37.412  1.00 29.66           O  
ATOM   1741  N   GLY H 222      17.086  10.480  35.228  1.00 29.37           N  
ATOM   1742  CA  GLY H 222      16.908   9.140  34.750  1.00 29.45           C  
ATOM   1743  C   GLY H 222      18.260   8.490  34.786  1.00 30.04           C  
ATOM   1744  O   GLY H 222      19.279   9.143  35.004  1.00 30.31           O  
ATOM   1745  N   GLN H 223      18.281   7.165  34.558  1.00 29.96           N  
ATOM   1746  CA  GLN H 223      19.455   6.336  34.578  1.00 31.09           C  
ATOM   1747  CB  GLN H 223      19.113   4.842  34.458  1.00 32.22           C  
ATOM   1748  CG  GLN H 223      20.354   3.959  34.509  1.00 38.74           C  
ATOM   1749  CD  GLN H 223      21.053   4.308  35.810  1.00 43.84           C  
ATOM   1750  OE1 GLN H 223      21.795   5.287  35.881  1.00 44.18           O  
ATOM   1751  NE2 GLN H 223      20.797   3.503  36.875  1.00 38.56           N  
ATOM   1752  C   GLN H 223      20.348   6.679  33.428  1.00 31.47           C  
ATOM   1753  O   GLN H 223      21.563   6.508  33.508  1.00 30.58           O  
ATOM   1754  N   GLY H 224      19.756   7.113  32.300  1.00 31.51           N  
ATOM   1755  CA  GLY H 224      20.532   7.451  31.141  1.00 31.69           C  
ATOM   1756  C   GLY H 224      20.363   6.364  30.128  1.00 31.47           C  
ATOM   1757  O   GLY H 224      20.230   5.190  30.475  1.00 31.52           O  
ATOM   1758  N   THR H 225      20.351   6.748  28.833  1.00 29.29           N  
ATOM   1759  CA  THR H 225      20.253   5.791  27.767  1.00 30.20           C  
ATOM   1760  CB  THR H 225      19.069   6.011  26.864  1.00 31.44           C  
ATOM   1761  OG1 THR H 225      17.865   5.934  27.612  1.00 32.68           O  
ATOM   1762  CG2 THR H 225      19.072   4.941  25.758  1.00 29.67           C  
ATOM   1763  C   THR H 225      21.491   5.946  26.941  1.00 29.81           C  
ATOM   1764  O   THR H 225      21.830   7.048  26.511  1.00 30.18           O  
ATOM   1765  N   SER H 226      22.203   4.828  26.694  1.00 28.70           N  
ATOM   1766  CA  SER H 226      23.423   4.904  25.949  1.00 29.45           C  
ATOM   1767  CB  SER H 226      24.466   3.846  26.352  1.00 30.39           C  
ATOM   1768  OG  SER H 226      24.882   4.041  27.696  1.00 17.98           O  
ATOM   1769  C   SER H 226      23.098   4.651  24.517  1.00 30.17           C  
ATOM   1770  O   SER H 226      22.428   3.676  24.178  1.00 30.78           O  
ATOM   1771  N   VAL H 227      23.569   5.547  23.630  1.00 28.73           N  
ATOM   1772  CA  VAL H 227      23.332   5.368  22.231  1.00 28.76           C  
ATOM   1773  CB  VAL H 227      22.691   6.558  21.573  1.00 28.28           C  
ATOM   1774  CG1 VAL H 227      22.622   6.312  20.056  1.00 22.24           C  
ATOM   1775  CG2 VAL H 227      21.315   6.793  22.220  1.00 23.20           C  
ATOM   1776  C   VAL H 227      24.663   5.166  21.586  1.00 30.22           C  
ATOM   1777  O   VAL H 227      25.602   5.928  21.814  1.00 28.13           O  
ATOM   1778  N   ILE H 228      24.783   4.100  20.773  1.00 29.98           N  
ATOM   1779  CA  ILE H 228      26.015   3.867  20.083  1.00 30.85           C  
ATOM   1780  CB  ILE H 228      26.638   2.539  20.401  1.00 32.34           C  
ATOM   1781  CG1 ILE H 228      28.009   2.407  19.716  1.00  0.00           C  
ATOM   1782  CG2 ILE H 228      25.631   1.437  20.046  1.00 31.78           C  
ATOM   1783  CD1 ILE H 228      28.843   1.235  20.233  1.00  0.00           C  
ATOM   1784  C   ILE H 228      25.725   3.918  18.619  1.00 30.30           C  
ATOM   1785  O   ILE H 228      24.832   3.232  18.123  1.00 31.35           O  
ATOM   1786  N   VAL H 229      26.471   4.771  17.889  1.00 29.77           N  
ATOM   1787  CA  VAL H 229      26.269   4.867  16.476  1.00 30.06           C  
ATOM   1788  CB  VAL H 229      26.253   6.282  15.975  1.00 31.18           C  
ATOM   1789  CG1 VAL H 229      26.136   6.258  14.442  1.00 29.01           C  
ATOM   1790  CG2 VAL H 229      25.113   7.041  16.673  1.00 31.18           C  
ATOM   1791  C   VAL H 229      27.435   4.191  15.832  1.00 31.83           C  
ATOM   1792  O   VAL H 229      28.575   4.628  15.983  1.00 33.00           O  
ATOM   1793  N   SER H 230      27.178   3.089  15.103  1.00 33.06           N  
ATOM   1794  CA  SER H 230      28.269   2.415  14.466  1.00 33.78           C  
ATOM   1795  CB  SER H 230      29.076   1.513  15.420  1.00 35.26           C  
ATOM   1796  OG  SER H 230      30.134   0.882  14.713  1.00 35.14           O  
ATOM   1797  C   SER H 230      27.708   1.532  13.406  1.00 34.60           C  
ATOM   1798  O   SER H 230      26.526   1.192  13.416  1.00 33.16           O  
ATOM   1799  N   SER H 231      28.558   1.143  12.439  1.00 34.54           N  
ATOM   1800  CA  SER H 231      28.100   0.269  11.404  1.00 35.59           C  
ATOM   1801  CB  SER H 231      28.883   0.419  10.090  1.00 36.08           C  
ATOM   1802  OG  SER H 231      28.676   1.712   9.545  1.00 42.12           O  
ATOM   1803  C   SER H 231      28.313  -1.147  11.913  1.00 35.80           C  
ATOM   1804  O   SER H 231      29.042  -1.911  11.229  1.00 35.45           O  
ATOM   1805  OXT SER H 231      27.757  -1.483  12.992  1.00  0.00           O1-
TER    1806      SER H 231 
CONECT  162  701
CONECT  701  162
CONECT 1024 1611
CONECT 1611 1024
END
