# Supplementary material for: Fully automated antibody structure prediction using BIOVIA tools: Validation study
Source: PLoS One. 2017 May 18;12(5):e0177923. doi: 10.1371/journal.pone.0177923 (PMC5436848; doi:10.1371/journal.pone.0177923)
Supplement: S3 Dataset — Predicted structures using the Top5 framework method, Chothia CDR definition with canonical filtering, using up to 5 CDR templates rather than the default 3, and generating 10 CDR models. (ZIP) [file pone.0177923.s005.zip › 4QEX_LH_FV_FinalModel.pdb]

REMARK   Accelrys Discovery Studio PDB file
REMARK   Created:  2015-11-30T18:18:17Z
SSBOND   1 CYS L   23    CYS L   92                                     
SSBOND   2 CYS H  132    CYS H  206                                     
ATOM      1  N   ASN L   1      26.786  31.457  26.288  1.00 76.70           N1+
ATOM      2  CA  ASN L   1      25.845  32.084  27.246  1.00 77.72           C  
ATOM      3  CB  ASN L   1      24.710  31.118  27.598  1.00 82.15           C  
ATOM      4  CG  ASN L   1      23.972  30.858  26.302  1.00 86.27           C  
ATOM      5  OD1 ASN L   1      23.348  31.753  25.735  1.00 88.32           O  
ATOM      6  ND2 ASN L   1      24.076  29.599  25.802  1.00 75.73           N  
ATOM      7  C   ASN L   1      26.608  32.371  28.487  1.00 72.94           C  
ATOM      8  O   ASN L   1      27.529  33.185  28.484  1.00 69.94           O  
ATOM      9  N   ILE L   2      26.239  31.697  29.592  1.00 72.78           N  
ATOM     10  CA  ILE L   2      26.994  31.884  30.788  1.00 71.98           C  
ATOM     11  CB  ILE L   2      26.144  31.927  32.030  1.00 67.65           C  
ATOM     12  CG1 ILE L   2      25.153  33.103  31.942  1.00 80.03           C  
ATOM     13  CG2 ILE L   2      27.069  32.025  33.252  1.00 73.52           C  
ATOM     14  CD1 ILE L   2      24.076  33.091  33.026  1.00 80.99           C  
ATOM     15  C   ILE L   2      27.941  30.722  30.851  1.00 72.59           C  
ATOM     16  O   ILE L   2      27.530  29.561  30.861  1.00 71.11           O  
ATOM     17  N   VAL L   3      29.257  31.016  30.866  1.00 67.89           N  
ATOM     18  CA  VAL L   3      30.244  29.973  30.848  1.00 62.87           C  
ATOM     19  CB  VAL L   3      31.503  30.330  30.100  1.00 62.99           C  
ATOM     20  CG1 VAL L   3      31.179  30.490  28.611  1.00 65.01           C  
ATOM     21  CG2 VAL L   3      32.106  31.606  30.711  1.00 61.19           C  
ATOM     22  C   VAL L   3      30.673  29.690  32.245  1.00 61.91           C  
ATOM     23  O   VAL L   3      31.009  30.597  33.006  1.00 62.28           O  
ATOM     24  N   LEU L   4      30.677  28.398  32.618  1.00 59.84           N  
ATOM     25  CA  LEU L   4      31.109  28.057  33.937  1.00 58.37           C  
ATOM     26  CB  LEU L   4      30.256  26.976  34.623  1.00 56.17           C  
ATOM     27  CG  LEU L   4      28.816  27.417  34.926  1.00 54.71           C  
ATOM     28  CD1 LEU L   4      28.063  26.328  35.706  1.00 52.32           C  
ATOM     29  CD2 LEU L   4      28.795  28.785  35.623  1.00 56.61           C  
ATOM     30  C   LEU L   4      32.479  27.491  33.811  1.00 57.63           C  
ATOM     31  O   LEU L   4      32.697  26.539  33.063  1.00 58.39           O  
ATOM     32  N   THR L   5      33.447  28.081  34.539  1.00 58.16           N  
ATOM     33  CA  THR L   5      34.792  27.593  34.489  1.00 59.23           C  
ATOM     34  CB  THR L   5      35.802  28.674  34.247  1.00 59.74           C  
ATOM     35  OG1 THR L   5      35.509  29.340  33.029  1.00 60.16           O  
ATOM     36  CG2 THR L   5      37.209  28.048  34.191  1.00 59.36           C  
ATOM     37  C   THR L   5      35.086  27.019  35.834  1.00 59.18           C  
ATOM     38  O   THR L   5      35.066  27.724  36.841  1.00 62.93           O  
ATOM     39  N   GLN L   6      35.373  25.707  35.886  1.00 57.35           N  
ATOM     40  CA  GLN L   6      35.640  25.108  37.159  1.00 56.00           C  
ATOM     41  CB  GLN L   6      34.945  23.758  37.402  1.00 52.00           C  
ATOM     42  CG  GLN L   6      33.434  23.835  37.624  1.00 53.73           C  
ATOM     43  CD  GLN L   6      32.942  22.419  37.898  1.00 53.45           C  
ATOM     44  OE1 GLN L   6      32.007  21.936  37.262  1.00 54.65           O  
ATOM     45  NE2 GLN L   6      33.587  21.733  38.880  1.00 50.64           N  
ATOM     46  C   GLN L   6      37.095  24.823  37.244  1.00 59.42           C  
ATOM     47  O   GLN L   6      37.740  24.498  36.248  1.00 63.88           O  
ATOM     48  N   SER L   7      37.655  24.969  38.460  1.00 60.29           N  
ATOM     49  CA  SER L   7      39.035  24.649  38.654  1.00 60.31           C  
ATOM     50  CB  SER L   7      39.962  25.875  38.635  1.00 58.61           C  
ATOM     51  OG  SER L   7      39.730  26.678  39.782  1.00 57.20           O  
ATOM     52  C   SER L   7      39.154  24.034  40.012  1.00 61.07           C  
ATOM     53  O   SER L   7      38.385  24.389  40.906  1.00 58.21           O  
ATOM     54  N   PRO L   8      40.058  23.105  40.230  1.00 65.28           N  
ATOM     55  CA  PRO L   8      40.916  22.527  39.220  1.00 64.54           C  
ATOM     56  CD  PRO L   8      40.645  23.002  41.555  1.00 60.30           C  
ATOM     57  CB  PRO L   8      42.161  22.020  39.958  1.00 61.33           C  
ATOM     58  CG  PRO L   8      41.722  21.916  41.427  1.00 60.28           C  
ATOM     59  C   PRO L   8      40.189  21.408  38.535  1.00 61.41           C  
ATOM     60  O   PRO L   8      39.200  20.920  39.079  1.00 55.25           O  
ATOM     61  N   ALA L   9      40.657  20.976  37.348  1.00 57.77           N  
ATOM     62  CA  ALA L   9      40.016  19.901  36.644  1.00 55.89           C  
ATOM     63  CB  ALA L   9      40.642  19.625  35.269  1.00 59.06           C  
ATOM     64  C   ALA L   9      40.134  18.649  37.452  1.00 55.86           C  
ATOM     65  O   ALA L   9      39.183  17.875  37.540  1.00 59.48           O  
ATOM     66  N   SER L  10      41.313  18.392  38.051  1.00 53.84           N  
ATOM     67  CA  SER L  10      41.420  17.195  38.830  1.00 51.69           C  
ATOM     68  CB  SER L  10      42.112  16.033  38.099  1.00 52.91           C  
ATOM     69  OG  SER L  10      43.476  16.344  37.862  1.00 41.29           O  
ATOM     70  C   SER L  10      42.207  17.500  40.063  1.00 50.01           C  
ATOM     71  O   SER L  10      43.125  18.319  40.044  1.00 51.96           O  
ATOM     72  N   LEU L  11      41.824  16.871  41.192  1.00 51.54           N  
ATOM     73  CA  LEU L  11      42.588  17.085  42.381  1.00 51.27           C  
ATOM     74  CB  LEU L  11      42.035  18.147  43.346  1.00 54.22           C  
ATOM     75  CG  LEU L  11      40.751  17.734  44.085  1.00 55.07           C  
ATOM     76  CD1 LEU L  11      40.384  18.767  45.159  1.00 54.96           C  
ATOM     77  CD2 LEU L  11      39.597  17.475  43.106  1.00 57.01           C  
ATOM     78  C   LEU L  11      42.650  15.802  43.147  1.00 49.51           C  
ATOM     79  O   LEU L  11      41.712  15.005  43.132  1.00 52.18           O  
ATOM     80  N   ALA L  12      43.783  15.569  43.834  1.00 51.16           N  
ATOM     81  CA  ALA L  12      43.931  14.394  44.639  1.00 55.84           C  
ATOM     82  CB  ALA L  12      45.230  13.624  44.349  1.00 53.47           C  
ATOM     83  C   ALA L  12      43.999  14.867  46.056  1.00 59.78           C  
ATOM     84  O   ALA L  12      44.771  15.769  46.379  1.00 59.58           O  
ATOM     85  N   VAL L  13      43.186  14.265  46.947  1.00 59.85           N  
ATOM     86  CA  VAL L  13      43.168  14.690  48.318  1.00 61.24           C  
ATOM     87  CB  VAL L  13      41.893  15.389  48.694  1.00 61.64           C  
ATOM     88  CG1 VAL L  13      41.829  15.498  50.216  1.00 62.05           C  
ATOM     89  CG2 VAL L  13      41.865  16.774  48.038  1.00 62.61           C  
ATOM     90  C   VAL L  13      43.263  13.495  49.207  1.00 60.23           C  
ATOM     91  O   VAL L  13      42.645  12.462  48.959  1.00 61.30           O  
ATOM     92  N   SER L  14      44.039  13.635  50.299  1.00 56.44           N  
ATOM     93  CA  SER L  14      44.213  12.578  51.250  1.00 58.70           C  
ATOM     94  CB  SER L  14      45.402  12.831  52.192  1.00 67.73           C  
ATOM     95  OG  SER L  14      45.547  11.760  53.114  1.00 72.67           O  
ATOM     96  C   SER L  14      42.970  12.511  52.078  1.00 59.52           C  
ATOM     97  O   SER L  14      42.247  13.496  52.207  1.00 66.02           O  
ATOM     98  N   LEU L  15      42.685  11.334  52.674  1.00 62.63           N  
ATOM     99  CA  LEU L  15      41.480  11.200  53.441  1.00 62.03           C  
ATOM    100  CB  LEU L  15      41.158   9.767  53.882  1.00 64.83           C  
ATOM    101  CG  LEU L  15      40.862   8.824  52.708  1.00 65.09           C  
ATOM    102  CD1 LEU L  15      42.126   8.522  51.884  1.00 64.80           C  
ATOM    103  CD2 LEU L  15      40.121   7.573  53.193  1.00 66.40           C  
ATOM    104  C   LEU L  15      41.583  12.017  54.683  1.00 64.57           C  
ATOM    105  O   LEU L  15      42.623  12.055  55.338  1.00 70.80           O  
ATOM    106  N   GLY L  16      40.473  12.702  55.026  1.00 64.32           N  
ATOM    107  CA  GLY L  16      40.392  13.492  56.220  1.00 64.25           C  
ATOM    108  C   GLY L  16      40.735  14.913  55.899  1.00 64.57           C  
ATOM    109  O   GLY L  16      40.441  15.820  56.676  1.00 64.21           O  
ATOM    110  N   GLN L  17      41.355  15.147  54.728  1.00 62.06           N  
ATOM    111  CA  GLN L  17      41.756  16.474  54.358  1.00 62.88           C  
ATOM    112  CB  GLN L  17      42.859  16.499  53.284  1.00 71.85           C  
ATOM    113  CG  GLN L  17      44.168  15.828  53.721  1.00 76.45           C  
ATOM    114  CD  GLN L  17      45.030  16.824  54.487  1.00 76.35           C  
ATOM    115  OE1 GLN L  17      44.788  18.029  54.459  1.00 73.75           O  
ATOM    116  NE2 GLN L  17      46.085  16.310  55.177  1.00 75.81           N  
ATOM    117  C   GLN L  17      40.552  17.172  53.812  1.00 61.83           C  
ATOM    118  O   GLN L  17      39.467  16.598  53.738  1.00 66.48           O  
ATOM    119  N   ARG L  18      40.701  18.461  53.453  1.00 64.52           N  
ATOM    120  CA  ARG L  18      39.567  19.166  52.933  1.00 64.26           C  
ATOM    121  CB  ARG L  18      39.299  20.496  53.654  1.00 71.48           C  
ATOM    122  CG  ARG L  18      40.449  21.496  53.562  1.00 75.87           C  
ATOM    123  CD  ARG L  18      40.477  22.488  54.723  1.00 78.48           C  
ATOM    124  NE  ARG L  18      39.135  23.128  54.811  1.00 82.44           N  
ATOM    125  CZ  ARG L  18      38.769  24.067  53.892  1.00 84.19           C  
ATOM    126  NH1 ARG L  18      39.557  24.314  52.806  1.00 85.02           N1+
ATOM    127  NH2 ARG L  18      37.602  24.751  54.059  1.00 83.31           N  
ATOM    128  C   ARG L  18      39.780  19.424  51.472  1.00 61.93           C  
ATOM    129  O   ARG L  18      40.905  19.615  51.011  1.00 65.55           O  
ATOM    130  N   ALA L  19      38.677  19.405  50.696  1.00 63.51           N  
ATOM    131  CA  ALA L  19      38.758  19.623  49.281  1.00 61.20           C  
ATOM    132  CB  ALA L  19      38.090  18.512  48.457  1.00 58.71           C  
ATOM    133  C   ALA L  19      38.024  20.887  48.961  1.00 59.74           C  
ATOM    134  O   ALA L  19      36.977  21.176  49.538  1.00 57.83           O  
ATOM    135  N   THR L  20      38.573  21.685  48.023  1.00 55.80           N  
ATOM    136  CA  THR L  20      37.946  22.923  47.657  1.00 54.43           C  
ATOM    137  CB  THR L  20      38.782  24.104  48.065  1.00 56.00           C  
ATOM    138  OG1 THR L  20      39.043  24.072  49.460  1.00 56.98           O  
ATOM    139  CG2 THR L  20      38.036  25.396  47.699  1.00 56.52           C  
ATOM    140  C   THR L  20      37.855  22.970  46.160  1.00 52.79           C  
ATOM    141  O   THR L  20      38.875  22.972  45.474  1.00 55.88           O  
ATOM    142  N   ILE L  21      36.625  23.046  45.608  1.00 50.51           N  
ATOM    143  CA  ILE L  21      36.452  23.099  44.181  1.00 49.62           C  
ATOM    144  CB  ILE L  21      35.550  22.007  43.682  1.00 52.95           C  
ATOM    145  CG1 ILE L  21      36.145  20.636  44.037  1.00 55.32           C  
ATOM    146  CG2 ILE L  21      35.326  22.194  42.175  1.00 51.26           C  
ATOM    147  CD1 ILE L  21      35.157  19.489  43.840  1.00 55.94           C  
ATOM    148  C   ILE L  21      35.814  24.419  43.864  1.00 52.50           C  
ATOM    149  O   ILE L  21      34.848  24.820  44.510  1.00 54.86           O  
ATOM    150  N   SER L  22      36.333  25.147  42.851  1.00 56.64           N  
ATOM    151  CA  SER L  22      35.782  26.447  42.572  1.00 58.52           C  
ATOM    152  CB  SER L  22      36.835  27.567  42.461  1.00 58.96           C  
ATOM    153  OG  SER L  22      37.510  27.751  43.699  1.00 63.71           O  
ATOM    154  C   SER L  22      35.059  26.421  41.260  1.00 57.64           C  
ATOM    155  O   SER L  22      35.360  25.621  40.374  1.00 57.00           O  
ATOM    156  N   CYS L  23      34.038  27.294  41.129  1.00 57.71           N  
ATOM    157  CA  CYS L  23      33.295  27.437  39.910  1.00 60.91           C  
ATOM    158  CB  CYS L  23      31.908  26.740  39.958  1.00 62.64           C  
ATOM    159  SG  CYS L  23      30.968  26.779  38.395  1.00 54.72           S  
ATOM    160  C   CYS L  23      33.111  28.915  39.701  1.00 63.97           C  
ATOM    161  O   CYS L  23      32.596  29.619  40.569  1.00 66.13           O  
ATOM    162  N   ARG L  24      33.549  29.423  38.527  1.00 63.46           N  
ATOM    163  CA  ARG L  24      33.476  30.830  38.225  1.00 66.60           C  
ATOM    164  CB  ARG L  24      34.793  31.424  37.695  1.00 75.69           C  
ATOM    165  CG  ARG L  24      36.018  31.332  38.604  1.00 80.98           C  
ATOM    166  CD  ARG L  24      37.235  32.047  38.001  1.00 83.26           C  
ATOM    167  NE  ARG L  24      37.523  31.404  36.685  1.00117.30           N  
ATOM    168  CZ  ARG L  24      38.747  30.866  36.407  1.00119.03           C  
ATOM    169  NH1 ARG L  24      39.743  30.878  37.339  1.00116.14           N1+
ATOM    170  NH2 ARG L  24      38.976  30.316  35.178  1.00122.29           N  
ATOM    171  C   ARG L  24      32.529  31.004  37.077  1.00 64.92           C  
ATOM    172  O   ARG L  24      32.533  30.207  36.142  1.00 69.60           O  
ATOM    173  N   ALA L  25      31.720  32.086  37.099  1.00 62.76           N  
ATOM    174  CA  ALA L  25      30.753  32.307  36.061  1.00 58.10           C  
ATOM    175  CB  ALA L  25      29.318  32.448  36.600  1.00 51.75           C  
ATOM    176  C   ALA L  25      31.066  33.581  35.335  1.00 57.84           C  
ATOM    177  O   ALA L  25      31.553  34.552  35.910  1.00 59.16           O  
ATOM    178  N   SER L  26      30.818  33.573  34.008  1.00 33.57           N  
ATOM    179  CA  SER L  26      31.108  34.681  33.138  1.00 34.86           C  
ATOM    180  CB  SER L  26      30.782  34.380  31.663  1.00 34.58           C  
ATOM    181  OG  SER L  26      29.386  34.187  31.491  1.00 34.50           O  
ATOM    182  C   SER L  26      30.284  35.856  33.556  1.00 37.22           C  
ATOM    183  O   SER L  26      30.752  36.995  33.513  1.00 38.69           O  
ATOM    184  N   LYS L  27      29.020  35.605  33.958  1.00 36.42           N  
ATOM    185  CA  LYS L  27      28.148  36.657  34.397  1.00 37.62           C  
ATOM    186  CB  LYS L  27      26.927  36.906  33.498  1.00 40.18           C  
ATOM    187  CG  LYS L  27      27.204  37.599  32.162  1.00 46.86           C  
ATOM    188  CD  LYS L  27      25.954  37.629  31.278  1.00 50.32           C  
ATOM    189  CE  LYS L  27      24.722  38.174  32.015  1.00 66.28           C  
ATOM    190  NZ  LYS L  27      23.524  38.104  31.148  1.00 66.93           N1+
ATOM    191  C   LYS L  27      27.583  36.239  35.713  1.00 36.87           C  
ATOM    192  O   LYS L  27      27.693  35.079  36.105  1.00 36.37           O  
ATOM    193  N   GLY L  28      26.955  37.185  36.438  1.00 35.43           N  
ATOM    194  CA  GLY L  28      26.398  36.858  37.717  1.00 33.56           C  
ATOM    195  C   GLY L  28      25.257  35.911  37.506  1.00 32.82           C  
ATOM    196  O   GLY L  28      24.486  36.049  36.556  1.00 33.22           O  
ATOM    197  N   VAL L  29      25.130  34.905  38.396  1.00 31.59           N  
ATOM    198  CA  VAL L  29      24.033  33.987  38.283  1.00 31.02           C  
ATOM    199  CB  VAL L  29      24.464  32.553  38.387  1.00 30.50           C  
ATOM    200  CG1 VAL L  29      25.376  32.222  37.196  1.00 29.67           C  
ATOM    201  CG2 VAL L  29      25.152  32.344  39.744  1.00 29.09           C  
ATOM    202  C   VAL L  29      23.112  34.261  39.431  1.00 32.86           C  
ATOM    203  O   VAL L  29      22.469  33.350  39.956  1.00 32.46           O  
ATOM    204  N   ASP L  30      22.977  35.547  39.809  1.00 34.07           N  
ATOM    205  CA  ASP L  30      22.161  35.896  40.935  1.00 35.46           C  
ATOM    206  CB  ASP L  30      22.853  36.850  41.927  1.00 37.87           C  
ATOM    207  CG  ASP L  30      24.009  36.121  42.593  1.00 41.80           C  
ATOM    208  OD1 ASP L  30      24.147  34.889  42.363  1.00 42.27           O  
ATOM    209  OD2 ASP L  30      24.774  36.790  43.337  1.00 46.50           O1-
ATOM    210  C   ASP L  30      20.959  36.628  40.448  1.00 36.58           C  
ATOM    211  O   ASP L  30      21.028  37.393  39.486  1.00 37.10           O  
ATOM    212  N   SER L  31      19.805  36.366  41.088  1.00 35.70           N  
ATOM    213  CA  SER L  31      18.625  37.115  40.789  1.00 36.54           C  
ATOM    214  CB  SER L  31      17.840  36.597  39.570  1.00 36.35           C  
ATOM    215  OG  SER L  31      17.294  35.314  39.833  1.00 38.14           O  
ATOM    216  C   SER L  31      17.733  37.042  41.989  1.00 38.04           C  
ATOM    217  O   SER L  31      17.674  36.027  42.680  1.00 37.15           O  
ATOM    218  N   TYR L  32      17.027  38.150  42.279  1.00 39.39           N  
ATOM    219  CA  TYR L  32      16.090  38.216  43.366  1.00 40.58           C  
ATOM    220  CB  TYR L  32      14.857  37.316  43.171  1.00 41.48           C  
ATOM    221  CG  TYR L  32      14.030  37.895  42.073  1.00 43.72           C  
ATOM    222  CD1 TYR L  32      13.126  38.897  42.340  1.00 44.94           C  
ATOM    223  CD2 TYR L  32      14.158  37.439  40.781  1.00 44.46           C  
ATOM    224  CE1 TYR L  32      12.357  39.433  41.334  1.00 45.85           C  
ATOM    225  CE2 TYR L  32      13.392  37.972  39.771  1.00 45.48           C  
ATOM    226  CZ  TYR L  32      12.487  38.969  40.045  1.00 48.16           C  
ATOM    227  OH  TYR L  32      11.701  39.514  39.008  1.00 50.24           O  
ATOM    228  C   TYR L  32      16.745  37.856  44.666  1.00 41.19           C  
ATOM    229  O   TYR L  32      16.079  37.367  45.578  1.00 41.40           O  
ATOM    230  N   GLY L  33      18.062  38.103  44.800  1.00 40.10           N  
ATOM    231  CA  GLY L  33      18.713  37.898  46.065  1.00 40.25           C  
ATOM    232  C   GLY L  33      19.160  36.476  46.264  1.00 40.06           C  
ATOM    233  O   GLY L  33      19.584  36.129  47.366  1.00 40.57           O  
ATOM    234  N   ASN L  34      19.084  35.608  45.231  1.00 37.76           N  
ATOM    235  CA  ASN L  34      19.537  34.249  45.407  1.00 36.30           C  
ATOM    236  CB  ASN L  34      18.430  33.182  45.334  1.00 36.24           C  
ATOM    237  CG  ASN L  34      17.627  33.211  46.626  1.00 41.03           C  
ATOM    238  OD1 ASN L  34      16.521  32.674  46.690  1.00 43.28           O  
ATOM    239  ND2 ASN L  34      18.190  33.850  47.686  1.00 44.01           N  
ATOM    240  C   ASN L  34      20.496  33.921  44.308  1.00 36.26           C  
ATOM    241  O   ASN L  34      20.515  34.574  43.266  1.00 36.83           O  
ATOM    242  N   SER L  35      21.339  32.890  44.522  1.00 33.53           N  
ATOM    243  CA  SER L  35      22.286  32.508  43.512  1.00 31.51           C  
ATOM    244  CB  SER L  35      23.710  32.321  44.058  1.00 31.84           C  
ATOM    245  OG  SER L  35      24.201  33.551  44.570  1.00 33.79           O  
ATOM    246  C   SER L  35      21.849  31.186  42.966  1.00 31.06           C  
ATOM    247  O   SER L  35      21.708  30.215  43.708  1.00 30.41           O  
ATOM    248  N   PHE L  36      21.628  31.110  41.637  1.00 29.32           N  
ATOM    249  CA  PHE L  36      21.172  29.861  41.106  1.00 28.38           C  
ATOM    250  CB  PHE L  36      20.218  30.025  39.917  1.00 28.89           C  
ATOM    251  CG  PHE L  36      19.014  30.721  40.446  1.00 28.66           C  
ATOM    252  CD1 PHE L  36      18.076  30.028  41.172  1.00 29.26           C  
ATOM    253  CD2 PHE L  36      18.820  32.063  40.217  1.00 28.88           C  
ATOM    254  CE1 PHE L  36      16.960  30.657  41.668  1.00 29.27           C  
ATOM    255  CE2 PHE L  36      17.704  32.697  40.711  1.00 30.11           C  
ATOM    256  CZ  PHE L  36      16.772  31.998  41.438  1.00 29.36           C  
ATOM    257  C   PHE L  36      22.357  29.064  40.623  1.00 28.67           C  
ATOM    258  O   PHE L  36      22.596  29.004  39.417  1.00 28.52           O  
ATOM    259  N   MET L  37      23.093  28.397  41.556  1.00 50.19           N  
ATOM    260  CA  MET L  37      24.232  27.597  41.223  1.00 50.75           C  
ATOM    261  CB  MET L  37      25.573  28.199  41.667  1.00 54.95           C  
ATOM    262  CG  MET L  37      26.743  27.274  41.347  1.00 38.82           C  
ATOM    263  SD  MET L  37      27.204  27.149  39.594  1.00 39.41           S  
ATOM    264  CE  MET L  37      28.365  28.539  39.668  1.00 38.76           C  
ATOM    265  C   MET L  37      24.044  26.317  41.975  1.00 48.44           C  
ATOM    266  O   MET L  37      23.769  26.329  43.175  1.00 53.21           O  
ATOM    267  N   HIS L  38      24.186  25.168  41.289  1.00 49.31           N  
ATOM    268  CA  HIS L  38      23.944  23.923  41.954  1.00 49.70           C  
ATOM    269  ND1 HIS L  38      21.409  24.733  39.862  1.00 84.64           N  
ATOM    270  CG  HIS L  38      21.583  24.098  41.075  1.00 50.29           C  
ATOM    271  CB  HIS L  38      22.741  23.182  41.347  1.00 46.44           C  
ATOM    272  NE2 HIS L  38      19.730  25.388  41.164  1.00 81.48           N  
ATOM    273  CD2 HIS L  38      20.550  24.510  41.856  1.00 79.96           C  
ATOM    274  CE1 HIS L  38      20.289  25.488  39.972  1.00 84.85           C  
ATOM    275  C   HIS L  38      25.146  23.048  41.752  1.00 51.46           C  
ATOM    276  O   HIS L  38      25.867  23.190  40.766  1.00 52.12           O  
ATOM    277  N   TRP L  39      25.396  22.113  42.693  1.00 47.28           N  
ATOM    278  CA  TRP L  39      26.537  21.244  42.585  1.00 44.94           C  
ATOM    279  CB  TRP L  39      27.441  21.325  43.824  1.00 45.87           C  
ATOM    280  CG  TRP L  39      28.109  22.666  43.996  1.00 50.61           C  
ATOM    281  CD2 TRP L  39      29.358  23.009  43.387  1.00 47.19           C  
ATOM    282  CD1 TRP L  39      27.706  23.762  44.703  1.00 54.48           C  
ATOM    283  NE1 TRP L  39      28.634  24.769  44.574  1.00 53.82           N  
ATOM    284  CE2 TRP L  39      29.658  24.320  43.763  1.00 50.09           C  
ATOM    285  CE3 TRP L  39      30.192  22.289  42.577  1.00 47.42           C  
ATOM    286  CZ2 TRP L  39      30.797  24.932  43.332  1.00 48.74           C  
ATOM    287  CZ3 TRP L  39      31.341  22.908  42.146  1.00 49.05           C  
ATOM    288  CH2 TRP L  39      31.637  24.206  42.517  1.00 49.68           C  
ATOM    289  C   TRP L  39      26.054  19.825  42.461  1.00 44.73           C  
ATOM    290  O   TRP L  39      25.079  19.430  43.096  1.00 45.98           O  
ATOM    291  N   TYR L  40      26.734  19.005  41.629  1.00 43.93           N  
ATOM    292  CA  TYR L  40      26.306  17.644  41.428  1.00 43.61           C  
ATOM    293  CB  TYR L  40      25.830  17.349  39.993  1.00 42.77           C  
ATOM    294  CG  TYR L  40      24.631  18.181  39.703  1.00 41.67           C  
ATOM    295  CD1 TYR L  40      24.770  19.473  39.248  1.00 42.31           C  
ATOM    296  CD2 TYR L  40      23.370  17.666  39.877  1.00 41.29           C  
ATOM    297  CE1 TYR L  40      23.660  20.240  38.984  1.00 44.37           C  
ATOM    298  CE2 TYR L  40      22.258  18.429  39.616  1.00 41.11           C  
ATOM    299  CZ  TYR L  40      22.402  19.717  39.166  1.00 42.62           C  
ATOM    300  OH  TYR L  40      21.258  20.498  38.899  1.00 43.82           O  
ATOM    301  C   TYR L  40      27.460  16.715  41.637  1.00 44.30           C  
ATOM    302  O   TYR L  40      28.604  17.053  41.338  1.00 47.25           O  
ATOM    303  N   GLN L  41      27.169  15.506  42.165  1.00 45.00           N  
ATOM    304  CA  GLN L  41      28.170  14.490  42.347  1.00 47.54           C  
ATOM    305  CB  GLN L  41      28.181  13.870  43.756  1.00 48.45           C  
ATOM    306  CG  GLN L  41      29.253  12.791  43.938  1.00 47.27           C  
ATOM    307  CD  GLN L  41      28.980  12.060  45.245  1.00 48.41           C  
ATOM    308  OE1 GLN L  41      28.678  10.868  45.252  1.00 48.91           O  
ATOM    309  NE2 GLN L  41      29.086  12.787  46.388  1.00 46.20           N  
ATOM    310  C   GLN L  41      27.793  13.373  41.437  1.00 47.83           C  
ATOM    311  O   GLN L  41      26.660  12.893  41.471  1.00 43.69           O  
ATOM    312  N   GLN L  42      28.733  12.926  40.584  1.00 49.85           N  
ATOM    313  CA  GLN L  42      28.380  11.857  39.704  1.00 48.42           C  
ATOM    314  CB  GLN L  42      28.225  12.323  38.250  1.00 43.24           C  
ATOM    315  CG  GLN L  42      27.638  11.255  37.335  1.00 39.94           C  
ATOM    316  CD  GLN L  42      27.537  11.845  35.939  1.00 45.32           C  
ATOM    317  OE1 GLN L  42      28.274  12.761  35.578  1.00 45.49           O  
ATOM    318  NE2 GLN L  42      26.596  11.302  35.125  1.00 46.87           N  
ATOM    319  C   GLN L  42      29.437  10.796  39.747  1.00 49.37           C  
ATOM    320  O   GLN L  42      30.614  11.041  39.477  1.00 48.28           O  
ATOM    321  N   ARG L  43      29.017   9.568  40.108  1.00 49.13           N  
ATOM    322  CA  ARG L  43      29.883   8.426  40.125  1.00 51.70           C  
ATOM    323  CB  ARG L  43      29.495   7.390  41.193  1.00 54.33           C  
ATOM    324  CG  ARG L  43      29.789   7.890  42.611  1.00 56.65           C  
ATOM    325  CD  ARG L  43      29.356   6.927  43.717  1.00 59.95           C  
ATOM    326  NE  ARG L  43      27.866   6.910  43.704  1.00  0.00           N  
ATOM    327  CZ  ARG L  43      27.156   6.801  44.866  1.00  0.00           C  
ATOM    328  NH1 ARG L  43      27.798   6.654  46.062  1.00  0.00           N1+
ATOM    329  NH2 ARG L  43      25.792   6.841  44.824  1.00  0.00           N  
ATOM    330  C   ARG L  43      29.750   7.800  38.770  1.00 52.81           C  
ATOM    331  O   ARG L  43      28.724   7.944  38.113  1.00 54.51           O  
ATOM    332  N   PRO L  44      30.751   7.084  38.342  1.00 55.90           N  
ATOM    333  CA  PRO L  44      30.837   6.571  37.002  1.00 56.08           C  
ATOM    334  CD  PRO L  44      31.889   6.727  39.166  1.00 54.88           C  
ATOM    335  CB  PRO L  44      32.048   5.637  36.995  1.00 56.36           C  
ATOM    336  CG  PRO L  44      32.907   6.139  38.175  1.00 55.28           C  
ATOM    337  C   PRO L  44      29.603   5.939  36.427  1.00 54.41           C  
ATOM    338  O   PRO L  44      29.174   6.374  35.365  1.00 50.01           O  
ATOM    339  N   GLY L  45      29.022   4.926  37.077  1.00 54.77           N  
ATOM    340  CA  GLY L  45      27.869   4.219  36.595  1.00 53.85           C  
ATOM    341  C   GLY L  45      26.612   5.019  36.686  1.00 51.96           C  
ATOM    342  O   GLY L  45      25.657   4.723  35.973  1.00 50.76           O  
ATOM    343  N   GLN L  46      26.543   6.004  37.602  1.00 50.49           N  
ATOM    344  CA  GLN L  46      25.271   6.592  37.929  1.00 47.61           C  
ATOM    345  CB  GLN L  46      25.094   6.657  39.454  1.00 50.40           C  
ATOM    346  CG  GLN L  46      25.288   5.284  40.100  1.00 54.91           C  
ATOM    347  CD  GLN L  46      25.244   5.424  41.612  1.00 59.52           C  
ATOM    348  OE1 GLN L  46      25.170   6.527  42.151  1.00 60.09           O  
ATOM    349  NE2 GLN L  46      25.293   4.264  42.321  1.00 59.56           N  
ATOM    350  C   GLN L  46      25.071   7.976  37.378  1.00 45.93           C  
ATOM    351  O   GLN L  46      25.982   8.639  36.883  1.00 49.33           O  
ATOM    352  N   PRO L  47      23.822   8.387  37.438  1.00 45.28           N  
ATOM    353  CA  PRO L  47      23.447   9.716  37.033  1.00 44.93           C  
ATOM    354  CD  PRO L  47      22.749   7.438  37.186  1.00 40.67           C  
ATOM    355  CB  PRO L  47      21.935   9.702  36.843  1.00 42.17           C  
ATOM    356  CG  PRO L  47      21.641   8.241  36.480  1.00 40.27           C  
ATOM    357  C   PRO L  47      23.886  10.681  38.079  1.00 45.05           C  
ATOM    358  O   PRO L  47      24.236  10.252  39.178  1.00 45.46           O  
ATOM    359  N   PRO L  48      23.867  11.949  37.783  1.00 43.58           N  
ATOM    360  CA  PRO L  48      24.325  12.922  38.727  1.00 44.11           C  
ATOM    361  CD  PRO L  48      23.925  12.427  36.412  1.00 45.38           C  
ATOM    362  CB  PRO L  48      24.332  14.248  37.970  1.00 46.28           C  
ATOM    363  CG  PRO L  48      24.540  13.834  36.501  1.00 45.28           C  
ATOM    364  C   PRO L  48      23.420  12.920  39.913  1.00 45.47           C  
ATOM    365  O   PRO L  48      22.255  12.543  39.786  1.00 46.55           O  
ATOM    366  N   LYS L  49      23.960  13.310  41.082  1.00 49.34           N  
ATOM    367  CA  LYS L  49      23.213  13.367  42.299  1.00 47.77           C  
ATOM    368  CB  LYS L  49      23.822  12.476  43.388  1.00 42.16           C  
ATOM    369  CG  LYS L  49      23.010  12.388  44.677  1.00 44.92           C  
ATOM    370  CD  LYS L  49      23.563  11.335  45.636  1.00 50.03           C  
ATOM    371  CE  LYS L  49      22.927  11.363  47.025  1.00 54.56           C  
ATOM    372  NZ  LYS L  49      23.831  10.710  47.997  1.00 55.06           N1+
ATOM    373  C   LYS L  49      23.304  14.786  42.757  1.00 49.82           C  
ATOM    374  O   LYS L  49      24.363  15.404  42.664  1.00 49.89           O  
ATOM    375  N   LEU L  50      22.202  15.358  43.274  1.00 50.13           N  
ATOM    376  CA  LEU L  50      22.323  16.748  43.611  1.00 47.74           C  
ATOM    377  CB  LEU L  50      21.040  17.577  43.459  1.00 45.27           C  
ATOM    378  CG  LEU L  50      21.278  19.074  43.735  1.00 43.92           C  
ATOM    379  CD1 LEU L  50      22.295  19.653  42.746  1.00 40.84           C  
ATOM    380  CD2 LEU L  50      19.978  19.888  43.728  1.00 46.04           C  
ATOM    381  C   LEU L  50      22.827  16.886  45.020  1.00 46.74           C  
ATOM    382  O   LEU L  50      22.288  16.300  45.959  1.00 46.46           O  
ATOM    383  N   LEU L  51      23.999  17.537  45.161  1.00 44.69           N  
ATOM    384  CA  LEU L  51      24.609  17.827  46.424  1.00 45.72           C  
ATOM    385  CB  LEU L  51      26.109  18.046  46.226  1.00 43.51           C  
ATOM    386  CG  LEU L  51      26.787  16.832  45.572  1.00 44.68           C  
ATOM    387  CD1 LEU L  51      28.285  17.069  45.368  1.00 44.16           C  
ATOM    388  CD2 LEU L  51      26.506  15.546  46.363  1.00 45.04           C  
ATOM    389  C   LEU L  51      24.092  19.050  47.129  1.00 47.91           C  
ATOM    390  O   LEU L  51      23.633  18.980  48.268  1.00 50.42           O  
ATOM    391  N   ILE L  52      24.168  20.217  46.444  1.00 48.77           N  
ATOM    392  CA  ILE L  52      23.833  21.482  47.039  1.00 48.10           C  
ATOM    393  CB  ILE L  52      25.046  22.298  47.403  1.00 45.51           C  
ATOM    394  CG1 ILE L  52      25.824  21.632  48.547  1.00 48.34           C  
ATOM    395  CG2 ILE L  52      24.616  23.743  47.696  1.00 43.58           C  
ATOM    396  CD1 ILE L  52      27.192  22.268  48.790  1.00 48.69           C  
ATOM    397  C   ILE L  52      23.074  22.272  46.037  1.00 50.17           C  
ATOM    398  O   ILE L  52      23.419  22.285  44.856  1.00 49.79           O  
ATOM    399  N   TYR L  53      22.023  22.976  46.496  1.00 52.14           N  
ATOM    400  CA  TYR L  53      21.260  23.723  45.546  1.00 51.74           C  
ATOM    401  CB  TYR L  53      19.869  23.120  45.260  1.00 51.07           C  
ATOM    402  CG  TYR L  53      18.971  23.266  46.441  1.00 54.76           C  
ATOM    403  CD1 TYR L  53      19.176  22.530  47.587  1.00 54.14           C  
ATOM    404  CD2 TYR L  53      17.929  24.161  46.408  1.00 57.79           C  
ATOM    405  CE1 TYR L  53      18.344  22.669  48.672  1.00 55.84           C  
ATOM    406  CE2 TYR L  53      17.092  24.305  47.488  1.00 58.30           C  
ATOM    407  CZ  TYR L  53      17.295  23.556  48.623  1.00 55.73           C  
ATOM    408  OH  TYR L  53      16.437  23.700  49.733  1.00 53.50           O  
ATOM    409  C   TYR L  53      21.135  25.122  46.047  1.00 51.83           C  
ATOM    410  O   TYR L  53      21.246  25.387  47.243  1.00 52.00           O  
ATOM    411  N   LEU L  54      21.007  26.099  45.121  1.00 39.94           N  
ATOM    412  CA  LEU L  54      21.000  27.509  45.434  1.00 40.94           C  
ATOM    413  CB  LEU L  54      19.730  28.062  46.110  1.00 38.11           C  
ATOM    414  CG  LEU L  54      18.574  28.276  45.108  1.00 43.36           C  
ATOM    415  CD1 LEU L  54      17.951  26.956  44.638  1.00 43.32           C  
ATOM    416  CD2 LEU L  54      17.548  29.292  45.625  1.00 42.23           C  
ATOM    417  C   LEU L  54      22.230  27.911  46.196  1.00 42.22           C  
ATOM    418  O   LEU L  54      22.168  28.663  47.170  1.00 43.09           O  
ATOM    419  N   ALA L  55      23.384  27.368  45.763  1.00 40.89           N  
ATOM    420  CA  ALA L  55      24.726  27.711  46.159  1.00 41.99           C  
ATOM    421  CB  ALA L  55      25.004  29.223  46.056  1.00 40.43           C  
ATOM    422  C   ALA L  55      25.084  27.279  47.546  1.00 43.42           C  
ATOM    423  O   ALA L  55      26.250  26.956  47.783  1.00 42.77           O  
ATOM    424  N   SER L  56      24.116  27.173  48.479  1.00 42.53           N  
ATOM    425  CA  SER L  56      24.560  26.881  49.812  1.00 40.88           C  
ATOM    426  CB  SER L  56      24.728  28.152  50.664  1.00 42.61           C  
ATOM    427  OG  SER L  56      23.474  28.795  50.845  1.00 49.07           O  
ATOM    428  C   SER L  56      23.588  26.003  50.546  1.00 45.58           C  
ATOM    429  O   SER L  56      23.813  25.715  51.720  1.00 45.02           O  
ATOM    430  N   HIS L  57      22.492  25.531  49.912  1.00 48.36           N  
ATOM    431  CA  HIS L  57      21.628  24.683  50.685  1.00 48.53           C  
ATOM    432  ND1 HIS L  57      19.285  26.437  52.110  1.00  0.00           N  
ATOM    433  CG  HIS L  57      19.487  26.090  50.793  1.00 52.78           C  
ATOM    434  CB  HIS L  57      20.128  24.806  50.344  1.00 52.18           C  
ATOM    435  NE2 HIS L  57      18.433  28.084  50.881  1.00  0.00           N  
ATOM    436  CD2 HIS L  57      18.964  27.107  50.057  1.00  0.00           C  
ATOM    437  CE1 HIS L  57      18.652  27.638  52.107  1.00  0.00           C  
ATOM    438  C   HIS L  57      22.016  23.258  50.469  1.00 47.43           C  
ATOM    439  O   HIS L  57      22.252  22.834  49.339  1.00 49.95           O  
ATOM    440  N   LEU L  58      22.131  22.482  51.567  1.00 48.22           N  
ATOM    441  CA  LEU L  58      22.433  21.087  51.400  1.00 48.96           C  
ATOM    442  CB  LEU L  58      23.020  20.350  52.624  1.00 48.58           C  
ATOM    443  CG  LEU L  58      24.525  20.552  52.854  1.00 49.98           C  
ATOM    444  CD1 LEU L  58      24.856  21.994  53.257  1.00 52.17           C  
ATOM    445  CD2 LEU L  58      25.080  19.488  53.817  1.00 49.91           C  
ATOM    446  C   LEU L  58      21.177  20.367  51.083  1.00 47.99           C  
ATOM    447  O   LEU L  58      20.177  20.514  51.783  1.00 45.77           O  
ATOM    448  N   GLU L  59      21.230  19.536  50.024  1.00 44.34           N  
ATOM    449  CA  GLU L  59      20.113  18.740  49.611  1.00 45.58           C  
ATOM    450  CB  GLU L  59      20.379  17.984  48.297  1.00 47.98           C  
ATOM    451  CG  GLU L  59      19.291  16.976  47.943  1.00 49.10           C  
ATOM    452  CD  GLU L  59      17.994  17.735  47.721  1.00 52.28           C  
ATOM    453  OE1 GLU L  59      18.054  18.948  47.386  1.00 62.60           O  
ATOM    454  OE2 GLU L  59      16.919  17.102  47.889  1.00 55.32           O1-
ATOM    455  C   GLU L  59      19.877  17.726  50.677  1.00 49.44           C  
ATOM    456  O   GLU L  59      20.805  17.277  51.354  1.00 54.58           O  
ATOM    457  N   SER L  60      18.598  17.347  50.858  1.00 54.13           N  
ATOM    458  CA  SER L  60      18.261  16.395  51.867  1.00 55.61           C  
ATOM    459  CB  SER L  60      16.751  16.147  52.018  1.00 58.01           C  
ATOM    460  OG  SER L  60      16.244  15.519  50.848  1.00 59.91           O  
ATOM    461  C   SER L  60      18.885  15.091  51.497  1.00 56.51           C  
ATOM    462  O   SER L  60      18.830  14.655  50.349  1.00 61.30           O  
ATOM    463  N   GLY L  61      19.491  14.422  52.493  1.00 54.07           N  
ATOM    464  CA  GLY L  61      20.088  13.148  52.243  1.00 52.65           C  
ATOM    465  C   GLY L  61      21.572  13.300  52.121  1.00 52.04           C  
ATOM    466  O   GLY L  61      22.301  12.308  52.161  1.00 50.89           O  
ATOM    467  N   VAL L  62      22.059  14.549  51.975  1.00 48.75           N  
ATOM    468  CA  VAL L  62      23.468  14.785  51.804  1.00 50.23           C  
ATOM    469  CB  VAL L  62      23.774  16.029  51.010  1.00 53.11           C  
ATOM    470  CG1 VAL L  62      25.292  16.235  50.993  1.00 51.82           C  
ATOM    471  CG2 VAL L  62      23.183  15.890  49.600  1.00 52.64           C  
ATOM    472  C   VAL L  62      24.112  14.955  53.150  1.00 50.70           C  
ATOM    473  O   VAL L  62      23.554  15.578  54.047  1.00 48.15           O  
ATOM    474  N   PRO L  63      25.298  14.413  53.296  1.00 55.60           N  
ATOM    475  CA  PRO L  63      26.064  14.487  54.511  1.00 55.96           C  
ATOM    476  CD  PRO L  63      25.853  13.479  52.334  1.00 48.71           C  
ATOM    477  CB  PRO L  63      27.220  13.500  54.337  1.00 49.94           C  
ATOM    478  CG  PRO L  63      27.297  13.262  52.816  1.00 49.89           C  
ATOM    479  C   PRO L  63      26.516  15.895  54.742  1.00 58.30           C  
ATOM    480  O   PRO L  63      26.669  16.651  53.787  1.00 54.44           O  
ATOM    481  N   ALA L  64      26.762  16.240  56.016  1.00 57.73           N  
ATOM    482  CA  ALA L  64      27.144  17.540  56.497  1.00 56.61           C  
ATOM    483  CB  ALA L  64      27.267  17.590  58.027  1.00 54.77           C  
ATOM    484  C   ALA L  64      28.466  17.933  55.913  1.00 56.24           C  
ATOM    485  O   ALA L  64      28.807  19.114  55.861  1.00 55.62           O  
ATOM    486  N   ARG L  65      29.267  16.943  55.496  1.00 55.50           N  
ATOM    487  CA  ARG L  65      30.601  17.164  55.017  1.00 53.91           C  
ATOM    488  CB  ARG L  65      31.240  15.879  54.462  1.00 55.93           C  
ATOM    489  CG  ARG L  65      31.257  14.713  55.453  1.00 59.85           C  
ATOM    490  CD  ARG L  65      31.774  13.406  54.845  1.00 62.48           C  
ATOM    491  NE  ARG L  65      31.039  13.203  53.563  1.00 60.31           N  
ATOM    492  CZ  ARG L  65      30.761  11.952  53.091  1.00 58.61           C  
ATOM    493  NH1 ARG L  65      31.030  10.844  53.839  1.00 57.51           N1+
ATOM    494  NH2 ARG L  65      30.226  11.808  51.844  1.00 57.53           N  
ATOM    495  C   ARG L  65      30.569  18.144  53.879  1.00 50.42           C  
ATOM    496  O   ARG L  65      31.503  18.931  53.719  1.00 48.37           O  
ATOM    497  N   PHE L  66      29.517  18.106  53.035  1.00 49.73           N  
ATOM    498  CA  PHE L  66      29.485  18.994  51.907  1.00 51.31           C  
ATOM    499  CB  PHE L  66      28.609  18.499  50.734  1.00 53.54           C  
ATOM    500  CG  PHE L  66      29.104  17.170  50.271  1.00 53.33           C  
ATOM    501  CD1 PHE L  66      30.241  17.052  49.511  1.00 50.84           C  
ATOM    502  CD2 PHE L  66      28.440  16.017  50.612  1.00 54.44           C  
ATOM    503  CE1 PHE L  66      30.691  15.820  49.095  1.00 48.09           C  
ATOM    504  CE2 PHE L  66      28.888  14.782  50.194  1.00 52.64           C  
ATOM    505  CZ  PHE L  66      30.017  14.674  49.428  1.00 49.74           C  
ATOM    506  C   PHE L  66      28.921  20.326  52.313  1.00 52.95           C  
ATOM    507  O   PHE L  66      27.946  20.403  53.060  1.00 55.05           O  
ATOM    508  N   SER L  67      29.552  21.423  51.837  1.00 54.00           N  
ATOM    509  CA  SER L  67      29.030  22.739  52.079  1.00 57.62           C  
ATOM    510  CB  SER L  67      29.644  23.462  53.293  1.00 65.78           C  
ATOM    511  OG  SER L  67      31.016  23.754  53.074  1.00 68.79           O  
ATOM    512  C   SER L  67      29.313  23.563  50.861  1.00 57.49           C  
ATOM    513  O   SER L  67      30.326  23.370  50.190  1.00 64.43           O  
ATOM    514  N   GLY L  68      28.413  24.515  50.540  1.00 59.45           N  
ATOM    515  CA  GLY L  68      28.625  25.329  49.379  1.00 59.35           C  
ATOM    516  C   GLY L  68      28.617  26.755  49.815  1.00 59.34           C  
ATOM    517  O   GLY L  68      28.006  27.113  50.822  1.00 59.15           O  
ATOM    518  N   SER L  69      29.315  27.615  49.054  1.00 58.70           N  
ATOM    519  CA  SER L  69      29.343  29.002  49.398  1.00 61.78           C  
ATOM    520  CB  SER L  69      30.428  29.359  50.437  1.00 72.40           C  
ATOM    521  OG  SER L  69      31.720  28.973  49.990  1.00 76.81           O  
ATOM    522  C   SER L  69      29.574  29.775  48.139  1.00 60.85           C  
ATOM    523  O   SER L  69      29.733  29.204  47.061  1.00 64.51           O  
ATOM    524  N   GLY L  70      29.576  31.119  48.249  1.00 68.60           N  
ATOM    525  CA  GLY L  70      29.817  31.937  47.098  1.00 69.72           C  
ATOM    526  C   GLY L  70      28.577  32.684  46.724  1.00 68.01           C  
ATOM    527  O   GLY L  70      27.463  32.345  47.122  1.00 60.29           O  
ATOM    528  N   SER L  71      28.763  33.771  45.952  1.00 67.02           N  
ATOM    529  CA  SER L  71      27.650  34.539  45.483  1.00 65.71           C  
ATOM    530  CB  SER L  71      27.208  35.634  46.464  1.00 64.16           C  
ATOM    531  OG  SER L  71      26.075  36.315  45.945  1.00 67.16           O  
ATOM    532  C   SER L  71      28.113  35.208  44.233  1.00 68.62           C  
ATOM    533  O   SER L  71      29.310  35.249  43.958  1.00 70.45           O  
ATOM    534  N   ARG L  72      27.174  35.723  43.417  1.00 67.95           N  
ATOM    535  CA  ARG L  72      27.615  36.408  42.244  1.00 68.30           C  
ATOM    536  CB  ARG L  72      28.673  37.488  42.513  1.00 93.32           C  
ATOM    537  CG  ARG L  72      28.156  38.680  43.312  1.00 92.31           C  
ATOM    538  CD  ARG L  72      29.241  39.722  43.561  1.00 89.94           C  
ATOM    539  NE  ARG L  72      28.583  40.901  44.178  1.00 90.56           N  
ATOM    540  CZ  ARG L  72      29.096  42.145  43.968  1.00 91.29           C  
ATOM    541  NH1 ARG L  72      30.218  42.304  43.207  1.00 91.74           N1+
ATOM    542  NH2 ARG L  72      28.476  43.240  44.500  1.00 89.17           N  
ATOM    543  C   ARG L  72      28.217  35.408  41.311  1.00 67.42           C  
ATOM    544  O   ARG L  72      27.564  34.459  40.876  1.00 67.61           O  
ATOM    545  N   THR L  73      29.445  35.728  40.869  1.00 67.88           N  
ATOM    546  CA  THR L  73      30.282  34.987  39.970  1.00 66.18           C  
ATOM    547  CB  THR L  73      31.291  35.884  39.318  1.00 66.47           C  
ATOM    548  OG1 THR L  73      32.203  36.393  40.282  1.00 68.80           O  
ATOM    549  CG2 THR L  73      30.523  37.049  38.673  1.00 66.81           C  
ATOM    550  C   THR L  73      31.051  33.841  40.580  1.00 65.36           C  
ATOM    551  O   THR L  73      31.243  32.818  39.926  1.00 66.53           O  
ATOM    552  N   ASP L  74      31.558  33.972  41.825  1.00 62.74           N  
ATOM    553  CA  ASP L  74      32.448  32.937  42.290  1.00 60.93           C  
ATOM    554  CB  ASP L  74      33.767  33.478  42.860  1.00 71.73           C  
ATOM    555  CG  ASP L  74      34.611  33.964  41.690  1.00 76.40           C  
ATOM    556  OD1 ASP L  74      34.331  33.554  40.530  1.00 79.26           O  
ATOM    557  OD2 ASP L  74      35.557  34.755  41.947  1.00 80.03           O1-
ATOM    558  C   ASP L  74      31.807  32.070  43.327  1.00 57.30           C  
ATOM    559  O   ASP L  74      31.191  32.557  44.275  1.00 63.38           O  
ATOM    560  N   PHE L  75      31.955  30.735  43.162  1.00 59.81           N  
ATOM    561  CA  PHE L  75      31.358  29.801  44.078  1.00 58.77           C  
ATOM    562  CB  PHE L  75      30.158  29.041  43.487  1.00 56.58           C  
ATOM    563  CG  PHE L  75      29.104  30.040  43.161  1.00 55.54           C  
ATOM    564  CD1 PHE L  75      29.111  30.677  41.942  1.00 55.03           C  
ATOM    565  CD2 PHE L  75      28.115  30.348  44.062  1.00 57.98           C  
ATOM    566  CE1 PHE L  75      28.149  31.606  41.621  1.00 55.86           C  
ATOM    567  CE2 PHE L  75      27.152  31.278  43.744  1.00 55.10           C  
ATOM    568  CZ  PHE L  75      27.164  31.912  42.525  1.00 54.28           C  
ATOM    569  C   PHE L  75      32.365  28.752  44.439  1.00 58.19           C  
ATOM    570  O   PHE L  75      33.271  28.459  43.660  1.00 59.12           O  
ATOM    571  N   THR L  76      32.230  28.161  45.651  1.00 57.52           N  
ATOM    572  CA  THR L  76      33.147  27.135  46.060  1.00 56.95           C  
ATOM    573  CB  THR L  76      34.175  27.612  47.044  1.00 57.66           C  
ATOM    574  OG1 THR L  76      34.924  28.687  46.498  1.00 61.11           O  
ATOM    575  CG2 THR L  76      35.109  26.433  47.363  1.00 59.01           C  
ATOM    576  C   THR L  76      32.403  26.012  46.724  1.00 54.91           C  
ATOM    577  O   THR L  76      31.484  26.222  47.515  1.00 53.35           O  
ATOM    578  N   LEU L  77      32.799  24.766  46.403  1.00 51.09           N  
ATOM    579  CA  LEU L  77      32.220  23.614  47.025  1.00 49.13           C  
ATOM    580  CB  LEU L  77      31.882  22.493  46.035  1.00 48.42           C  
ATOM    581  CG  LEU L  77      31.315  21.239  46.718  1.00 47.22           C  
ATOM    582  CD1 LEU L  77      29.994  21.548  47.439  1.00 46.12           C  
ATOM    583  CD2 LEU L  77      31.206  20.074  45.722  1.00 48.57           C  
ATOM    584  C   LEU L  77      33.264  23.083  47.945  1.00 50.54           C  
ATOM    585  O   LEU L  77      34.387  22.822  47.521  1.00 52.43           O  
ATOM    586  N   THR L  78      32.921  22.907  49.236  1.00 48.76           N  
ATOM    587  CA  THR L  78      33.915  22.464  50.169  1.00 50.52           C  
ATOM    588  CB  THR L  78      34.047  23.397  51.338  1.00 60.04           C  
ATOM    589  OG1 THR L  78      34.295  24.716  50.879  1.00105.43           O  
ATOM    590  CG2 THR L  78      35.224  22.940  52.208  1.00104.69           C  
ATOM    591  C   THR L  78      33.513  21.124  50.713  1.00 48.40           C  
ATOM    592  O   THR L  78      32.389  20.943  51.180  1.00 53.30           O  
ATOM    593  N   ILE L  79      34.439  20.142  50.659  1.00 53.94           N  
ATOM    594  CA  ILE L  79      34.157  18.834  51.183  1.00 55.48           C  
ATOM    595  CB  ILE L  79      34.292  17.755  50.144  1.00 51.18           C  
ATOM    596  CG1 ILE L  79      33.341  18.057  48.971  1.00 50.73           C  
ATOM    597  CG2 ILE L  79      34.018  16.395  50.806  1.00 46.83           C  
ATOM    598  CD1 ILE L  79      33.560  17.172  47.745  1.00 49.21           C  
ATOM    599  C   ILE L  79      35.140  18.573  52.271  1.00 59.28           C  
ATOM    600  O   ILE L  79      36.345  18.502  52.035  1.00 56.38           O  
ATOM    601  N   ASP L  80      34.630  18.435  53.511  1.00 61.08           N  
ATOM    602  CA  ASP L  80      35.484  18.243  54.646  1.00 63.46           C  
ATOM    603  CB  ASP L  80      35.894  19.591  55.268  1.00 70.96           C  
ATOM    604  CG  ASP L  80      36.986  19.371  56.298  1.00 74.15           C  
ATOM    605  OD1 ASP L  80      37.542  18.243  56.367  1.00130.93           O  
ATOM    606  OD2 ASP L  80      37.278  20.343  57.042  1.00 73.44           O1-
ATOM    607  C   ASP L  80      34.685  17.494  55.669  1.00 61.45           C  
ATOM    608  O   ASP L  80      33.618  17.970  56.058  1.00 62.43           O  
ATOM    609  N   PRO L  81      35.114  16.353  56.160  1.00 63.11           N  
ATOM    610  CA  PRO L  81      36.331  15.703  55.744  1.00 62.99           C  
ATOM    611  CD  PRO L  81      34.773  16.035  57.535  1.00 62.80           C  
ATOM    612  CB  PRO L  81      36.722  14.763  56.882  1.00 63.92           C  
ATOM    613  CG  PRO L  81      36.009  15.338  58.112  1.00 62.28           C  
ATOM    614  C   PRO L  81      36.089  14.920  54.495  1.00 62.63           C  
ATOM    615  O   PRO L  81      34.957  14.494  54.275  1.00 63.20           O  
ATOM    616  N   VAL L  82      37.141  14.678  53.689  1.00 59.81           N  
ATOM    617  CA  VAL L  82      36.993  13.905  52.489  1.00 59.14           C  
ATOM    618  CB  VAL L  82      38.138  14.074  51.526  1.00 60.05           C  
ATOM    619  CG1 VAL L  82      37.973  13.066  50.378  1.00 57.87           C  
ATOM    620  CG2 VAL L  82      38.171  15.535  51.043  1.00 60.36           C  
ATOM    621  C   VAL L  82      36.921  12.461  52.876  1.00 59.59           C  
ATOM    622  O   VAL L  82      37.622  12.010  53.780  1.00 58.76           O  
ATOM    623  N   GLU L  83      36.046  11.696  52.193  1.00 59.42           N  
ATOM    624  CA  GLU L  83      35.878  10.301  52.496  1.00 61.82           C  
ATOM    625  CB  GLU L  83      34.450   9.951  52.956  1.00 68.52           C  
ATOM    626  CG  GLU L  83      33.960  10.739  54.177  1.00 75.29           C  
ATOM    627  CD  GLU L  83      34.543  10.144  55.449  1.00 81.10           C  
ATOM    628  OE1 GLU L  83      35.717   9.693  55.403  1.00 83.59           O  
ATOM    629  OE2 GLU L  83      33.823  10.133  56.482  1.00 82.76           O1-
ATOM    630  C   GLU L  83      36.126   9.545  51.221  1.00 60.05           C  
ATOM    631  O   GLU L  83      36.243  10.133  50.148  1.00 65.30           O  
ATOM    632  N   ALA L  84      36.234   8.206  51.322  1.00 59.12           N  
ATOM    633  CA  ALA L  84      36.488   7.335  50.205  1.00 57.86           C  
ATOM    634  CB  ALA L  84      36.668   5.864  50.625  1.00 60.56           C  
ATOM    635  C   ALA L  84      35.354   7.397  49.223  1.00 60.37           C  
ATOM    636  O   ALA L  84      35.568   7.324  48.014  1.00 66.30           O  
ATOM    637  N   ASP L  85      34.110   7.538  49.720  1.00 57.19           N  
ATOM    638  CA  ASP L  85      32.913   7.517  48.914  1.00 57.58           C  
ATOM    639  CB  ASP L  85      31.640   7.722  49.744  1.00 61.59           C  
ATOM    640  CG  ASP L  85      31.462   6.517  50.639  1.00 66.39           C  
ATOM    641  OD1 ASP L  85      32.066   5.451  50.343  1.00121.28           O  
ATOM    642  OD2 ASP L  85      30.715   6.650  51.644  1.00116.96           O1-
ATOM    643  C   ASP L  85      32.934   8.656  47.953  1.00 57.49           C  
ATOM    644  O   ASP L  85      32.319   8.603  46.890  1.00 62.54           O  
ATOM    645  N   ASP L  86      33.645   9.722  48.334  1.00 60.34           N  
ATOM    646  CA  ASP L  86      33.696  10.976  47.649  1.00 57.47           C  
ATOM    647  CB  ASP L  86      34.474  12.045  48.431  1.00 58.40           C  
ATOM    648  CG  ASP L  86      33.703  12.329  49.713  1.00 58.69           C  
ATOM    649  OD1 ASP L  86      32.507  11.938  49.786  1.00 57.55           O  
ATOM    650  OD2 ASP L  86      34.298  12.933  50.642  1.00 57.15           O1-
ATOM    651  C   ASP L  86      34.309  10.879  46.288  1.00 57.66           C  
ATOM    652  O   ASP L  86      34.157  11.818  45.511  1.00 59.65           O  
ATOM    653  N   ALA L  87      35.081   9.816  45.971  1.00 54.75           N  
ATOM    654  CA  ALA L  87      35.679   9.760  44.663  1.00 51.24           C  
ATOM    655  CB  ALA L  87      36.440   8.451  44.385  1.00 50.39           C  
ATOM    656  C   ALA L  87      34.574   9.845  43.660  1.00 49.07           C  
ATOM    657  O   ALA L  87      33.630   9.060  43.698  1.00 51.04           O  
ATOM    658  N   ALA L  88      34.679  10.820  42.731  1.00 43.62           N  
ATOM    659  CA  ALA L  88      33.675  11.016  41.726  1.00 42.02           C  
ATOM    660  CB  ALA L  88      32.248  11.118  42.292  1.00 40.95           C  
ATOM    661  C   ALA L  88      33.974  12.316  41.045  1.00 44.26           C  
ATOM    662  O   ALA L  88      34.905  13.025  41.423  1.00 43.96           O  
ATOM    663  N   THR L  89      33.191  12.654  39.999  1.00 46.10           N  
ATOM    664  CA  THR L  89      33.380  13.914  39.339  1.00 48.75           C  
ATOM    665  CB  THR L  89      33.309  13.832  37.846  1.00 47.34           C  
ATOM    666  OG1 THR L  89      34.314  12.956  37.355  1.00 49.48           O  
ATOM    667  CG2 THR L  89      33.520  15.244  37.278  1.00 42.52           C  
ATOM    668  C   THR L  89      32.295  14.834  39.814  1.00 51.87           C  
ATOM    669  O   THR L  89      31.156  14.412  40.016  1.00 50.83           O  
ATOM    670  N   TYR L  90      32.637  16.128  40.013  1.00 52.16           N  
ATOM    671  CA  TYR L  90      31.702  17.084  40.545  1.00 46.81           C  
ATOM    672  CB  TYR L  90      32.185  17.777  41.837  1.00 44.85           C  
ATOM    673  CG  TYR L  90      32.283  16.757  42.925  1.00 45.62           C  
ATOM    674  CD1 TYR L  90      33.433  16.028  43.110  1.00 45.57           C  
ATOM    675  CD2 TYR L  90      31.219  16.528  43.767  1.00 46.24           C  
ATOM    676  CE1 TYR L  90      33.514  15.090  44.112  1.00 47.92           C  
ATOM    677  CE2 TYR L  90      31.295  15.591  44.769  1.00 44.50           C  
ATOM    678  CZ  TYR L  90      32.447  14.867  44.942  1.00 48.04           C  
ATOM    679  OH  TYR L  90      32.542  13.900  45.965  1.00 50.78           O  
ATOM    680  C   TYR L  90      31.460  18.164  39.530  1.00 43.62           C  
ATOM    681  O   TYR L  90      32.375  18.610  38.839  1.00 41.79           O  
ATOM    682  N   TYR L  91      30.191  18.615  39.424  1.00 45.94           N  
ATOM    683  CA  TYR L  91      29.829  19.596  38.441  1.00 48.96           C  
ATOM    684  CB  TYR L  91      28.865  19.042  37.369  1.00 49.67           C  
ATOM    685  CG  TYR L  91      29.518  17.977  36.545  1.00 49.90           C  
ATOM    686  CD1 TYR L  91      30.243  18.297  35.419  1.00 50.26           C  
ATOM    687  CD2 TYR L  91      29.391  16.650  36.891  1.00 49.76           C  
ATOM    688  CE1 TYR L  91      30.833  17.310  34.662  1.00 52.62           C  
ATOM    689  CE2 TYR L  91      29.979  15.661  36.137  1.00 51.77           C  
ATOM    690  CZ  TYR L  91      30.704  15.989  35.018  1.00 51.98           C  
ATOM    691  OH  TYR L  91      31.311  14.976  34.242  1.00 49.08           O  
ATOM    692  C   TYR L  91      29.078  20.725  39.097  1.00 50.14           C  
ATOM    693  O   TYR L  91      28.383  20.546  40.098  1.00 56.35           O  
ATOM    694  N   CYS L  92      29.226  21.941  38.531  1.00 47.69           N  
ATOM    695  CA  CYS L  92      28.483  23.093  38.957  1.00 46.78           C  
ATOM    696  CB  CYS L  92      29.361  24.318  39.320  1.00 45.83           C  
ATOM    697  SG  CYS L  92      30.499  24.830  37.993  1.00 53.27           S  
ATOM    698  C   CYS L  92      27.593  23.444  37.802  1.00 45.37           C  
ATOM    699  O   CYS L  92      27.969  23.257  36.649  1.00 47.09           O  
ATOM    700  N   GLN L  93      26.365  23.927  38.071  1.00 42.62           N  
ATOM    701  CA  GLN L  93      25.459  24.222  36.991  1.00 41.25           C  
ATOM    702  CB  GLN L  93      24.358  23.165  36.858  1.00 41.29           C  
ATOM    703  CG  GLN L  93      23.327  23.462  35.771  1.00 44.06           C  
ATOM    704  CD  GLN L  93      22.103  22.640  36.137  1.00 48.51           C  
ATOM    705  OE1 GLN L  93      22.219  21.525  36.640  1.00 50.08           O  
ATOM    706  NE2 GLN L  93      20.891  23.214  35.916  1.00 49.55           N  
ATOM    707  C   GLN L  93      24.765  25.509  37.310  1.00 44.22           C  
ATOM    708  O   GLN L  93      24.393  25.753  38.456  1.00 48.91           O  
ATOM    709  N   GLN L  94      24.551  26.363  36.289  1.00 46.84           N  
ATOM    710  CA  GLN L  94      23.894  27.621  36.513  1.00 49.44           C  
ATOM    711  CB  GLN L  94      24.665  28.824  35.937  1.00 50.60           C  
ATOM    712  CG  GLN L  94      24.785  28.844  34.411  1.00 51.70           C  
ATOM    713  CD  GLN L  94      23.677  29.734  33.869  1.00 53.78           C  
ATOM    714  OE1 GLN L  94      23.346  30.756  34.468  1.00 53.12           O  
ATOM    715  NE2 GLN L  94      23.081  29.343  32.711  1.00 55.03           N  
ATOM    716  C   GLN L  94      22.535  27.567  35.889  1.00 49.58           C  
ATOM    717  O   GLN L  94      22.375  27.120  34.754  1.00 51.36           O  
ATOM    718  N   ASN L  95      21.461  27.986  36.585  1.00 12.96           N  
ATOM    719  CA  ASN L  95      20.239  27.988  35.823  1.00 14.02           C  
ATOM    720  CB  ASN L  95      19.255  26.873  36.221  1.00 13.20           C  
ATOM    721  CG  ASN L  95      18.810  27.041  37.661  1.00 24.83           C  
ATOM    722  OD1 ASN L  95      19.393  27.805  38.429  1.00 27.29           O  
ATOM    723  ND2 ASN L  95      17.750  26.284  38.043  1.00 27.71           N  
ATOM    724  C   ASN L  95      19.578  29.323  35.962  1.00 16.79           C  
ATOM    725  O   ASN L  95      18.352  29.428  35.942  1.00 14.72           O  
ATOM    726  N   ASN L  96      20.386  30.394  36.087  1.00 16.52           N  
ATOM    727  CA  ASN L  96      19.840  31.713  36.178  1.00 18.61           C  
ATOM    728  CB  ASN L  96      20.880  32.788  36.544  1.00 21.28           C  
ATOM    729  CG  ASN L  96      20.146  34.117  36.711  1.00 24.56           C  
ATOM    730  OD1 ASN L  96      19.144  34.208  37.418  1.00 24.15           O  
ATOM    731  ND2 ASN L  96      20.652  35.182  36.036  1.00 23.42           N  
ATOM    732  C   ASN L  96      19.268  32.080  34.849  1.00 19.29           C  
ATOM    733  O   ASN L  96      18.196  32.679  34.775  1.00 23.26           O  
ATOM    734  N   GLU L  97      19.978  31.720  33.760  1.00 20.00           N  
ATOM    735  CA  GLU L  97      19.539  32.137  32.460  1.00 22.69           C  
ATOM    736  CB  GLU L  97      20.369  33.331  31.966  1.00 24.06           C  
ATOM    737  CG  GLU L  97      19.788  34.100  30.786  1.00 29.26           C  
ATOM    738  CD  GLU L  97      20.546  35.421  30.721  1.00 35.16           C  
ATOM    739  OE1 GLU L  97      21.806  35.384  30.747  1.00 34.37           O  
ATOM    740  OE2 GLU L  97      19.872  36.485  30.665  1.00 33.00           O1-
ATOM    741  C   GLU L  97      19.710  31.006  31.492  1.00 23.08           C  
ATOM    742  O   GLU L  97      20.602  30.174  31.647  1.00 25.43           O  
ATOM    743  N   ASP L  98      18.828  30.932  30.472  0.90 23.51           N  
ATOM    744  CA  ASP L  98      18.961  29.883  29.500  0.90 23.38           C  
ATOM    745  CB  ASP L  98      17.673  29.567  28.716  0.90 21.64           C  
ATOM    746  CG  ASP L  98      17.255  30.794  27.927  0.90 24.03           C  
ATOM    747  OD1 ASP L  98      17.083  31.872  28.553  0.90 22.82           O  
ATOM    748  OD2 ASP L  98      17.110  30.668  26.682  0.90 23.19           O1-
ATOM    749  C   ASP L  98      20.029  30.270  28.528  0.90 24.20           C  
ATOM    750  O   ASP L  98      20.277  31.452  28.286  0.90 24.11           O  
ATOM    751  N   PRO L  99      20.680  29.284  27.968  1.00 20.85           N  
ATOM    752  CA  PRO L  99      20.390  27.926  28.329  1.00 21.07           C  
ATOM    753  CD  PRO L  99      21.161  29.381  26.602  1.00 19.76           C  
ATOM    754  CB  PRO L  99      20.775  27.061  27.129  1.00 18.81           C  
ATOM    755  CG  PRO L  99      21.666  27.968  26.270  1.00 19.84           C  
ATOM    756  C   PRO L  99      21.119  27.559  29.574  1.00 20.32           C  
ATOM    757  O   PRO L  99      22.081  28.235  29.939  1.00 17.77           O  
ATOM    758  N   PHE L 100      20.674  26.482  30.243  1.00 17.77           N  
ATOM    759  CA  PHE L 100      21.327  26.070  31.443  1.00 14.41           C  
ATOM    760  CB  PHE L 100      20.569  24.966  32.192  1.00 17.57           C  
ATOM    761  CG  PHE L 100      19.184  25.468  32.411  1.00 18.36           C  
ATOM    762  CD1 PHE L 100      18.923  26.462  33.321  1.00 16.94           C  
ATOM    763  CD2 PHE L 100      18.140  24.930  31.695  1.00 18.09           C  
ATOM    764  CE1 PHE L 100      17.639  26.918  33.518  1.00 19.59           C  
ATOM    765  CE2 PHE L 100      16.857  25.381  31.888  1.00 19.95           C  
ATOM    766  CZ  PHE L 100      16.603  26.376  32.799  1.00 18.31           C  
ATOM    767  C   PHE L 100      22.638  25.505  31.022  1.00 15.22           C  
ATOM    768  O   PHE L 100      22.749  24.875  29.971  1.00 17.26           O  
ATOM    769  N   THR L 101      23.687  25.748  31.829  1.00 49.58           N  
ATOM    770  CA  THR L 101      24.980  25.214  31.487  1.00 49.37           C  
ATOM    771  CB  THR L 101      25.905  26.259  30.941  1.00 52.08           C  
ATOM    772  OG1 THR L 101      26.069  27.311  31.880  1.00 54.44           O  
ATOM    773  CG2 THR L 101      25.298  26.798  29.638  1.00 51.50           C  
ATOM    774  C   THR L 101      25.653  24.570  32.666  1.00 46.58           C  
ATOM    775  O   THR L 101      25.399  24.907  33.823  1.00 49.03           O  
ATOM    776  N   PHE L 102      26.562  23.615  32.366  1.00 45.72           N  
ATOM    777  CA  PHE L 102      27.287  22.860  33.354  1.00 46.90           C  
ATOM    778  CB  PHE L 102      27.249  21.338  33.110  1.00 45.51           C  
ATOM    779  CG  PHE L 102      25.871  20.825  33.351  1.00 44.96           C  
ATOM    780  CD1 PHE L 102      24.906  20.906  32.375  1.00 45.96           C  
ATOM    781  CD2 PHE L 102      25.556  20.247  34.558  1.00 45.23           C  
ATOM    782  CE1 PHE L 102      23.638  20.425  32.603  1.00 49.14           C  
ATOM    783  CE2 PHE L 102      24.290  19.765  34.792  1.00 44.63           C  
ATOM    784  CZ  PHE L 102      23.329  19.855  33.816  1.00 47.36           C  
ATOM    785  C   PHE L 102      28.736  23.230  33.262  1.00 48.47           C  
ATOM    786  O   PHE L 102      29.199  23.753  32.250  1.00 49.75           O  
ATOM    787  N   GLY L 103      29.488  22.965  34.352  1.00 46.71           N  
ATOM    788  CA  GLY L 103      30.896  23.237  34.398  1.00 45.86           C  
ATOM    789  C   GLY L 103      31.619  22.095  33.751  1.00 49.47           C  
ATOM    790  O   GLY L 103      31.022  21.079  33.402  1.00 50.96           O  
ATOM    791  N   SER L 104      32.950  22.248  33.589  1.00 53.53           N  
ATOM    792  CA  SER L 104      33.789  21.275  32.948  1.00 52.47           C  
ATOM    793  CB  SER L 104      35.238  21.764  32.758  1.00 50.84           C  
ATOM    794  OG  SER L 104      35.854  22.008  34.016  1.00 55.53           O  
ATOM    795  C   SER L 104      33.834  20.026  33.771  1.00 49.98           C  
ATOM    796  O   SER L 104      34.011  18.931  33.239  1.00 47.38           O  
ATOM    797  N   GLY L 105      33.683  20.158  35.101  1.00 47.86           N  
ATOM    798  CA  GLY L 105      33.710  19.010  35.964  1.00 47.86           C  
ATOM    799  C   GLY L 105      35.043  18.930  36.639  1.00 48.60           C  
ATOM    800  O   GLY L 105      36.056  19.393  36.113  1.00 48.27           O  
ATOM    801  N   THR L 106      35.061  18.340  37.853  1.00 54.93           N  
ATOM    802  CA  THR L 106      36.275  18.184  38.602  1.00 55.21           C  
ATOM    803  CB  THR L 106      36.308  19.077  39.809  1.00 52.34           C  
ATOM    804  OG1 THR L 106      36.170  20.433  39.412  1.00 53.67           O  
ATOM    805  CG2 THR L 106      37.639  18.876  40.549  1.00 49.78           C  
ATOM    806  C   THR L 106      36.323  16.769  39.095  1.00 56.65           C  
ATOM    807  O   THR L 106      35.461  16.343  39.861  1.00 56.67           O  
ATOM    808  N   LYS L 107      37.348  15.994  38.690  1.00 55.88           N  
ATOM    809  CA  LYS L 107      37.400  14.639  39.156  1.00 57.11           C  
ATOM    810  CB  LYS L 107      38.061  13.660  38.169  1.00 61.25           C  
ATOM    811  CG  LYS L 107      37.990  12.209  38.649  1.00 64.25           C  
ATOM    812  CD  LYS L 107      38.372  11.169  37.594  1.00 68.71           C  
ATOM    813  CE  LYS L 107      37.443  11.135  36.380  1.00 71.31           C  
ATOM    814  NZ  LYS L 107      37.937  12.070  35.346  1.00 71.59           N1+
ATOM    815  C   LYS L 107      38.195  14.621  40.422  1.00 53.83           C  
ATOM    816  O   LYS L 107      39.335  15.078  40.469  1.00 54.07           O  
ATOM    817  N   LEU L 108      37.587  14.073  41.491  1.00 53.00           N  
ATOM    818  CA  LEU L 108      38.197  14.004  42.786  1.00 53.21           C  
ATOM    819  CB  LEU L 108      37.164  14.141  43.918  1.00 51.77           C  
ATOM    820  CG  LEU L 108      37.748  14.070  45.341  1.00 48.86           C  
ATOM    821  CD1 LEU L 108      38.615  15.297  45.655  1.00 48.49           C  
ATOM    822  CD2 LEU L 108      36.644  13.838  46.382  1.00 49.10           C  
ATOM    823  C   LEU L 108      38.792  12.646  42.937  1.00 53.87           C  
ATOM    824  O   LEU L 108      38.092  11.639  42.852  1.00 57.80           O  
ATOM    825  N   GLU L 109      40.113  12.589  43.183  1.00 52.76           N  
ATOM    826  CA  GLU L 109      40.757  11.323  43.345  1.00 57.43           C  
ATOM    827  CB  GLU L 109      41.991  11.160  42.441  1.00 68.71           C  
ATOM    828  CG  GLU L 109      41.646  11.133  40.951  1.00 73.54           C  
ATOM    829  CD  GLU L 109      42.943  11.094  40.151  1.00 75.95           C  
ATOM    830  OE1 GLU L 109      44.023  11.368  40.739  1.00 72.85           O  
ATOM    831  OE2 GLU L 109      42.866  10.791  38.932  1.00 81.53           O1-
ATOM    832  C   GLU L 109      41.235  11.256  44.754  1.00 58.68           C  
ATOM    833  O   GLU L 109      41.855  12.188  45.261  1.00 65.24           O  
ATOM    834  N   ILE L 110      40.941  10.136  45.435  1.00 62.34           N  
ATOM    835  CA  ILE L 110      41.378  10.003  46.789  1.00 61.45           C  
ATOM    836  CB  ILE L 110      40.674   8.902  47.531  1.00 52.98           C  
ATOM    837  CG1 ILE L 110      39.181   9.234  47.704  1.00 54.18           C  
ATOM    838  CG2 ILE L 110      41.403   8.698  48.868  1.00 56.20           C  
ATOM    839  CD1 ILE L 110      38.408   9.341  46.392  1.00 50.71           C  
ATOM    840  C   ILE L 110      42.849   9.655  46.692  1.00 63.36           C  
ATOM    841  O   ILE L 110      43.166   8.568  46.144  1.00 62.99           O  
ATOM    842  OXT ILE L 110      43.680  10.486  47.150  1.00  0.00           O1-
TER     843      ILE L 110 
ATOM    844  N   LYS H 111       8.265   7.314  46.776  1.00 58.99           N1+
ATOM    845  CA  LYS H 111       9.015   8.505  46.318  1.00 59.66           C  
ATOM    846  CB  LYS H 111      10.517   8.381  46.625  1.00 62.17           C  
ATOM    847  CG  LYS H 111      11.250   7.421  45.688  0.80 59.10           C  
ATOM    848  CD  LYS H 111      10.608   6.036  45.633  0.80 64.17           C  
ATOM    849  CE  LYS H 111      11.464   4.978  44.942  1.00  0.00           C  
ATOM    850  NZ  LYS H 111      12.299   4.288  45.948  1.00  0.00           N1+
ATOM    851  C   LYS H 111       8.841   8.625  44.845  1.00 57.07           C  
ATOM    852  O   LYS H 111       7.995   7.950  44.262  1.00 53.97           O  
ATOM    853  N   VAL H 112       9.634   9.505  44.206  1.00 54.51           N  
ATOM    854  CA  VAL H 112       9.498   9.703  42.794  1.00 54.19           C  
ATOM    855  CB  VAL H 112       9.742  11.118  42.361  1.00 52.86           C  
ATOM    856  CG1 VAL H 112       9.716  11.166  40.825  1.00 52.83           C  
ATOM    857  CG2 VAL H 112       8.689  12.025  43.023  1.00 51.34           C  
ATOM    858  C   VAL H 112      10.489   8.843  42.084  1.00 55.03           C  
ATOM    859  O   VAL H 112      11.613   8.658  42.551  1.00 54.38           O  
ATOM    860  N   GLN H 113      10.080   8.266  40.933  1.00 54.10           N  
ATOM    861  CA  GLN H 113      11.012   7.472  40.193  1.00 54.67           C  
ATOM    862  CB  GLN H 113      10.848   5.954  40.387  1.00 61.99           C  
ATOM    863  CG  GLN H 113       9.537   5.373  39.857  1.00 67.45           C  
ATOM    864  CD  GLN H 113       9.587   3.873  40.109  1.00 71.23           C  
ATOM    865  OE1 GLN H 113      10.631   3.326  40.463  1.00 74.28           O  
ATOM    866  NE2 GLN H 113       8.430   3.184  39.926  1.00 71.67           N  
ATOM    867  C   GLN H 113      10.847   7.752  38.735  1.00 52.32           C  
ATOM    868  O   GLN H 113       9.732   7.892  38.232  1.00 56.35           O  
ATOM    869  N   LEU H 114      11.981   7.857  38.015  1.00 46.75           N  
ATOM    870  CA  LEU H 114      11.930   8.108  36.607  1.00 45.56           C  
ATOM    871  CB  LEU H 114      12.652   9.409  36.215  1.00 47.85           C  
ATOM    872  CG  LEU H 114      11.949  10.677  36.746  1.00 46.17           C  
ATOM    873  CD1 LEU H 114      12.698  11.961  36.345  1.00 39.21           C  
ATOM    874  CD2 LEU H 114      10.473  10.719  36.310  1.00 43.65           C  
ATOM    875  C   LEU H 114      12.595   6.955  35.922  1.00 45.66           C  
ATOM    876  O   LEU H 114      13.806   6.766  36.028  1.00 47.80           O  
ATOM    877  N   GLN H 115      11.806   6.148  35.184  1.00 45.03           N  
ATOM    878  CA  GLN H 115      12.372   5.010  34.522  1.00 47.30           C  
ATOM    879  CB  GLN H 115      11.551   3.723  34.668  1.00 51.98           C  
ATOM    880  CG  GLN H 115      11.680   3.051  36.032  1.00 58.79           C  
ATOM    881  CD  GLN H 115      10.738   1.862  36.017  1.00 64.36           C  
ATOM    882  OE1 GLN H 115       9.630   1.943  35.488  1.00 65.54           O  
ATOM    883  NE2 GLN H 115      11.184   0.719  36.602  1.00 64.45           N  
ATOM    884  C   GLN H 115      12.468   5.285  33.059  1.00 46.89           C  
ATOM    885  O   GLN H 115      11.473   5.592  32.403  1.00 41.24           O  
ATOM    886  N   GLN H 116      13.696   5.161  32.512  1.00 45.40           N  
ATOM    887  CA  GLN H 116      13.945   5.386  31.116  1.00 45.63           C  
ATOM    888  CB  GLN H 116      15.275   6.106  30.849  1.00 44.19           C  
ATOM    889  CG  GLN H 116      15.278   7.509  31.468  1.00 42.65           C  
ATOM    890  CD  GLN H 116      16.602   8.196  31.166  1.00 43.17           C  
ATOM    891  OE1 GLN H 116      17.323   8.622  32.066  1.00 44.43           O  
ATOM    892  NE2 GLN H 116      16.925   8.325  29.852  1.00 40.91           N  
ATOM    893  C   GLN H 116      13.905   4.066  30.388  1.00 47.84           C  
ATOM    894  O   GLN H 116      14.015   3.001  30.991  1.00 50.37           O  
ATOM    895  N   SER H 117      13.756   4.119  29.047  1.00 51.14           N  
ATOM    896  CA  SER H 117      13.483   2.970  28.213  1.00 53.14           C  
ATOM    897  CB  SER H 117      13.363   3.361  26.730  1.00 55.14           C  
ATOM    898  OG  SER H 117      13.089   2.212  25.943  1.00 57.71           O  
ATOM    899  C   SER H 117      14.460   1.823  28.308  1.00 53.19           C  
ATOM    900  O   SER H 117      14.243   0.863  29.038  1.00 51.92           O  
ATOM    901  N   GLY H 118      15.571   1.875  27.557  1.00 50.57           N  
ATOM    902  CA  GLY H 118      16.526   0.802  27.511  1.00 51.53           C  
ATOM    903  C   GLY H 118      17.493   1.223  26.455  1.00 55.76           C  
ATOM    904  O   GLY H 118      17.230   2.174  25.717  1.00 62.05           O  
ATOM    905  N   PRO H 119      18.598   0.546  26.352  1.00 55.06           N  
ATOM    906  CA  PRO H 119      19.590   0.933  25.386  1.00 52.71           C  
ATOM    907  CD  PRO H 119      19.201  -0.025  27.544  1.00 40.08           C  
ATOM    908  CB  PRO H 119      20.865   0.196  25.783  1.00 56.06           C  
ATOM    909  CG  PRO H 119      20.718   0.037  27.307  1.00 41.39           C  
ATOM    910  C   PRO H 119      19.122   0.679  23.998  1.00 48.68           C  
ATOM    911  O   PRO H 119      18.341  -0.249  23.785  1.00 48.79           O  
ATOM    912  N   GLU H 120      19.579   1.502  23.034  1.00 45.97           N  
ATOM    913  CA  GLU H 120      19.106   1.322  21.696  1.00 46.63           C  
ATOM    914  CB  GLU H 120      18.017   2.342  21.339  1.00 51.11           C  
ATOM    915  CG  GLU H 120      17.098   1.869  20.221  1.00 55.52           C  
ATOM    916  CD  GLU H 120      16.188   0.786  20.785  1.00 59.74           C  
ATOM    917  OE1 GLU H 120      15.263   1.135  21.565  1.00 63.33           O  
ATOM    918  OE2 GLU H 120      16.408  -0.409  20.446  1.00 57.40           O1-
ATOM    919  C   GLU H 120      20.253   1.480  20.744  1.00 46.99           C  
ATOM    920  O   GLU H 120      21.138   2.309  20.947  1.00 49.77           O  
ATOM    921  N   LEU H 121      20.276   0.652  19.680  1.00 46.78           N  
ATOM    922  CA  LEU H 121      21.308   0.750  18.688  1.00 46.82           C  
ATOM    923  CB  LEU H 121      22.005  -0.598  18.411  1.00 43.12           C  
ATOM    924  CG  LEU H 121      23.319  -0.533  17.600  1.00 43.45           C  
ATOM    925  CD1 LEU H 121      23.765  -1.945  17.199  1.00 42.83           C  
ATOM    926  CD2 LEU H 121      23.255   0.431  16.408  1.00 43.81           C  
ATOM    927  C   LEU H 121      20.601   1.168  17.436  1.00 48.42           C  
ATOM    928  O   LEU H 121      19.640   0.529  17.011  1.00 47.39           O  
ATOM    929  N   VAL H 122      21.056   2.269  16.811  1.00 51.75           N  
ATOM    930  CA  VAL H 122      20.388   2.746  15.637  1.00 54.26           C  
ATOM    931  CB  VAL H 122      19.696   4.057  15.847  1.00 55.71           C  
ATOM    932  CG1 VAL H 122      18.508   3.845  16.795  1.00 28.15           C  
ATOM    933  CG2 VAL H 122      20.741   5.050  16.390  1.00 30.76           C  
ATOM    934  C   VAL H 122      21.391   2.969  14.557  1.00 57.09           C  
ATOM    935  O   VAL H 122      22.544   3.310  14.816  1.00 59.22           O  
ATOM    936  N   LYS H 123      20.965   2.766  13.294  1.00 56.21           N  
ATOM    937  CA  LYS H 123      21.854   3.006  12.196  1.00 58.22           C  
ATOM    938  CB  LYS H 123      21.518   2.233  10.913  1.00 65.98           C  
ATOM    939  CG  LYS H 123      21.703   0.726  11.082  1.00 69.29           C  
ATOM    940  CD  LYS H 123      21.216  -0.092   9.887  1.00 73.65           C  
ATOM    941  CE  LYS H 123      21.401  -1.599  10.070  1.00 47.26           C  
ATOM    942  NZ  LYS H 123      20.290  -2.145  10.882  1.00 49.32           N1+
ATOM    943  C   LYS H 123      21.812   4.468  11.903  1.00 56.74           C  
ATOM    944  O   LYS H 123      20.848   5.162  12.208  1.00 60.18           O  
ATOM    945  N   PRO H 124      22.856   4.947  11.301  1.00 59.50           N  
ATOM    946  CA  PRO H 124      22.984   6.351  11.041  1.00 59.14           C  
ATOM    947  CD  PRO H 124      24.132   4.257  11.312  1.00 55.62           C  
ATOM    948  CB  PRO H 124      24.390   6.527  10.470  1.00 56.32           C  
ATOM    949  CG  PRO H 124      25.182   5.355  11.081  1.00 55.16           C  
ATOM    950  C   PRO H 124      21.907   6.844  10.131  1.00 60.87           C  
ATOM    951  O   PRO H 124      21.502   6.113   9.228  1.00 58.94           O  
ATOM    952  N   GLY H 125      21.430   8.082  10.372  1.00 59.83           N  
ATOM    953  CA  GLY H 125      20.448   8.707   9.535  1.00 57.37           C  
ATOM    954  C   GLY H 125      19.072   8.355  10.006  1.00 54.16           C  
ATOM    955  O   GLY H 125      18.085   8.862   9.475  1.00 51.21           O  
ATOM    956  N   THR H 126      18.960   7.487  11.026  1.00 52.79           N  
ATOM    957  CA  THR H 126      17.657   7.079  11.463  1.00 51.66           C  
ATOM    958  CB  THR H 126      17.634   5.662  11.948  1.00 53.31           C  
ATOM    959  OG1 THR H 126      16.296   5.223  12.094  1.00 57.68           O  
ATOM    960  CG2 THR H 126      18.365   5.581  13.297  1.00 56.10           C  
ATOM    961  C   THR H 126      17.208   7.975  12.581  1.00 54.21           C  
ATOM    962  O   THR H 126      17.856   8.972  12.892  1.00 56.93           O  
ATOM    963  N   SER H 127      16.041   7.656  13.185  1.00 58.18           N  
ATOM    964  CA  SER H 127      15.529   8.438  14.275  1.00 55.88           C  
ATOM    965  CB  SER H 127      14.220   9.181  13.954  1.00 53.66           C  
ATOM    966  OG  SER H 127      14.420  10.147  12.932  1.00 56.68           O  
ATOM    967  C   SER H 127      15.172   7.490  15.375  1.00 52.93           C  
ATOM    968  O   SER H 127      14.761   6.359  15.122  1.00 49.32           O  
ATOM    969  N   VAL H 128      15.319   7.933  16.640  1.00 54.74           N  
ATOM    970  CA  VAL H 128      14.976   7.085  17.745  1.00 56.21           C  
ATOM    971  CB  VAL H 128      16.187   6.517  18.425  1.00 53.98           C  
ATOM    972  CG1 VAL H 128      17.105   7.667  18.857  1.00 54.93           C  
ATOM    973  CG2 VAL H 128      15.722   5.634  19.586  1.00 55.48           C  
ATOM    974  C   VAL H 128      14.185   7.904  18.714  1.00 56.20           C  
ATOM    975  O   VAL H 128      14.317   9.125  18.764  1.00 52.72           O  
ATOM    976  N   LYS H 129      13.300   7.241  19.486  1.00 51.14           N  
ATOM    977  CA  LYS H 129      12.448   7.939  20.404  1.00 50.21           C  
ATOM    978  CB  LYS H 129      10.979   7.863  19.946  1.00 53.60           C  
ATOM    979  CG  LYS H 129       9.956   8.581  20.824  1.00 54.89           C  
ATOM    980  CD  LYS H 129       8.589   8.675  20.142  1.00 55.75           C  
ATOM    981  CE  LYS H 129       7.454   9.122  21.065  1.00 56.30           C  
ATOM    982  NZ  LYS H 129       6.169   9.108  20.329  1.00 58.08           N1+
ATOM    983  C   LYS H 129      12.568   7.252  21.729  1.00 47.46           C  
ATOM    984  O   LYS H 129      12.197   6.089  21.865  1.00 49.25           O  
ATOM    985  N   ILE H 130      13.073   7.960  22.759  1.00 49.95           N  
ATOM    986  CA  ILE H 130      13.196   7.332  24.042  1.00 51.69           C  
ATOM    987  CB  ILE H 130      14.522   7.469  24.744  1.00 54.32           C  
ATOM    988  CG1 ILE H 130      14.923   8.937  24.966  1.00128.44           C  
ATOM    989  CG2 ILE H 130      15.553   6.626  23.994  1.00125.47           C  
ATOM    990  CD1 ILE H 130      15.292   9.684  23.687  1.00133.29           C  
ATOM    991  C   ILE H 130      12.160   7.883  24.957  1.00 51.43           C  
ATOM    992  O   ILE H 130      11.673   8.998  24.774  1.00 54.64           O  
ATOM    993  N   SER H 131      11.773   7.064  25.954  1.00 52.94           N  
ATOM    994  CA  SER H 131      10.740   7.445  26.864  1.00 52.05           C  
ATOM    995  CB  SER H 131       9.576   6.440  26.894  1.00 50.78           C  
ATOM    996  OG  SER H 131      10.039   5.177  27.350  1.00 51.12           O  
ATOM    997  C   SER H 131      11.296   7.512  28.255  1.00 51.71           C  
ATOM    998  O   SER H 131      12.287   6.869  28.593  1.00 52.13           O  
ATOM    999  N   CYS H 132      10.675   8.365  29.090  0.90 46.53           N  
ATOM   1000  CA  CYS H 132      11.028   8.477  30.474  0.90 45.83           C  
ATOM   1001  CB  CYS H 132      11.799   9.777  30.799  0.90 46.67           C  
ATOM   1002  SG  CYS H 132      12.243   9.938  32.555  0.90 41.42           S  
ATOM   1003  C   CYS H 132       9.729   8.476  31.226  0.90 47.23           C  
ATOM   1004  O   CYS H 132       8.972   9.442  31.171  0.90 49.41           O  
ATOM   1005  N   LYS H 133       9.444   7.384  31.965  1.00 48.05           N  
ATOM   1006  CA  LYS H 133       8.177   7.248  32.633  1.00 45.54           C  
ATOM   1007  CB  LYS H 133       7.704   5.788  32.686  1.00 51.71           C  
ATOM   1008  CG  LYS H 133       6.218   5.616  32.998  1.00 60.51           C  
ATOM   1009  CD  LYS H 133       5.726   4.194  32.723  1.00 65.73           C  
ATOM   1010  CE  LYS H 133       4.234   3.979  32.969  1.00 65.93           C  
ATOM   1011  NZ  LYS H 133       3.856   2.623  32.519  1.00 66.20           N1+
ATOM   1012  C   LYS H 133       8.313   7.752  34.036  1.00 46.62           C  
ATOM   1013  O   LYS H 133       9.260   7.414  34.742  1.00 50.72           O  
ATOM   1014  N   THR H 134       7.329   8.556  34.485  1.00 55.16           N  
ATOM   1015  CA  THR H 134       7.381   9.168  35.783  1.00 53.74           C  
ATOM   1016  CB  THR H 134       6.952  10.598  35.769  1.00 36.48           C  
ATOM   1017  OG1 THR H 134       7.254  11.213  37.011  1.00  0.00           O  
ATOM   1018  CG2 THR H 134       5.431  10.619  35.540  1.00  0.00           C  
ATOM   1019  C   THR H 134       6.405   8.494  36.695  1.00 50.64           C  
ATOM   1020  O   THR H 134       5.368   7.986  36.266  1.00 44.52           O  
ATOM   1021  N   SER H 135       6.739   8.471  38.001  1.00 47.05           N  
ATOM   1022  CA  SER H 135       5.846   7.909  38.971  1.00 48.26           C  
ATOM   1023  CB  SER H 135       6.072   6.411  39.254  1.00 49.90           C  
ATOM   1024  OG  SER H 135       5.849   5.631  38.089  1.00 37.49           O  
ATOM   1025  C   SER H 135       6.120   8.574  40.281  1.00 47.09           C  
ATOM   1026  O   SER H 135       7.190   9.145  40.491  1.00 48.87           O  
ATOM   1027  N   GLY H 136       5.165   8.490  41.229  1.00 31.08           N  
ATOM   1028  CA  GLY H 136       5.449   8.914  42.572  1.00 30.41           C  
ATOM   1029  C   GLY H 136       5.116  10.354  42.799  1.00 31.58           C  
ATOM   1030  O   GLY H 136       5.141  10.810  43.941  1.00 33.46           O  
ATOM   1031  N   TYR H 137       4.829  11.130  41.738  1.00 32.91           N  
ATOM   1032  CA  TYR H 137       4.463  12.491  41.993  1.00 32.34           C  
ATOM   1033  CB  TYR H 137       5.651  13.468  42.122  1.00 31.55           C  
ATOM   1034  CG  TYR H 137       6.351  13.628  40.819  1.00 30.73           C  
ATOM   1035  CD1 TYR H 137       7.228  12.673  40.373  1.00 30.48           C  
ATOM   1036  CD2 TYR H 137       6.149  14.752  40.055  1.00 29.60           C  
ATOM   1037  CE1 TYR H 137       7.877  12.830  39.172  1.00 30.76           C  
ATOM   1038  CE2 TYR H 137       6.797  14.911  38.851  1.00 29.41           C  
ATOM   1039  CZ  TYR H 137       7.664  13.945  38.402  1.00 29.20           C  
ATOM   1040  OH  TYR H 137       8.328  14.105  37.167  1.00 29.16           O  
ATOM   1041  C   TYR H 137       3.550  12.947  40.903  1.00 31.80           C  
ATOM   1042  O   TYR H 137       3.280  12.211  39.954  1.00 31.95           O  
ATOM   1043  N   THR H 138       3.007  14.176  41.035  1.00 31.63           N  
ATOM   1044  CA  THR H 138       2.144  14.650  39.998  1.00 32.98           C  
ATOM   1045  CB  THR H 138       1.245  15.786  40.412  1.00 33.74           C  
ATOM   1046  OG1 THR H 138       0.320  16.072  39.375  1.00 36.72           O  
ATOM   1047  CG2 THR H 138       2.081  17.031  40.732  1.00 35.78           C  
ATOM   1048  C   THR H 138       3.011  15.067  38.849  1.00 31.78           C  
ATOM   1049  O   THR H 138       3.849  15.963  38.942  1.00 31.28           O  
ATOM   1050  N   PHE H 139       2.794  14.400  37.708  1.00 31.70           N  
ATOM   1051  CA  PHE H 139       3.572  14.547  36.517  1.00 31.74           C  
ATOM   1052  CB  PHE H 139       3.066  13.565  35.446  1.00 32.25           C  
ATOM   1053  CG  PHE H 139       3.831  13.695  34.178  1.00 31.62           C  
ATOM   1054  CD1 PHE H 139       5.141  13.289  34.089  1.00 30.77           C  
ATOM   1055  CD2 PHE H 139       3.208  14.181  33.052  1.00 31.79           C  
ATOM   1056  CE1 PHE H 139       5.829  13.403  32.904  1.00 30.11           C  
ATOM   1057  CE2 PHE H 139       3.892  14.296  31.865  1.00 30.55           C  
ATOM   1058  CZ  PHE H 139       5.207  13.912  31.788  1.00 29.49           C  
ATOM   1059  C   PHE H 139       3.475  15.945  35.994  1.00 32.75           C  
ATOM   1060  O   PHE H 139       4.478  16.549  35.619  1.00 32.83           O  
ATOM   1061  N   THR H 140       2.254  16.496  35.986  1.00 32.83           N  
ATOM   1062  CA  THR H 140       1.942  17.765  35.400  1.00 33.06           C  
ATOM   1063  CB  THR H 140       0.463  18.003  35.381  1.00 33.28           C  
ATOM   1064  OG1 THR H 140      -0.194  16.903  34.771  1.00 23.92           O  
ATOM   1065  CG2 THR H 140       0.198  19.262  34.547  1.00 23.31           C  
ATOM   1066  C   THR H 140       2.591  18.898  36.145  1.00 32.14           C  
ATOM   1067  O   THR H 140       2.874  19.952  35.580  1.00 35.32           O  
ATOM   1068  N   GLU H 141       2.808  18.741  37.457  1.00 30.80           N  
ATOM   1069  CA  GLU H 141       3.293  19.844  38.237  1.00 30.67           C  
ATOM   1070  CB  GLU H 141       3.141  19.603  39.747  1.00 30.85           C  
ATOM   1071  CG  GLU H 141       3.087  20.901  40.550  1.00 32.36           C  
ATOM   1072  CD  GLU H 141       2.315  20.615  41.831  1.00 34.56           C  
ATOM   1073  OE1 GLU H 141       2.057  19.413  42.107  1.00 42.49           O  
ATOM   1074  OE2 GLU H 141       1.958  21.592  42.544  1.00 41.87           O1-
ATOM   1075  C   GLU H 141       4.706  20.242  37.900  1.00 30.34           C  
ATOM   1076  O   GLU H 141       5.041  21.422  37.998  1.00 30.98           O  
ATOM   1077  N   ASN H 142       5.594  19.303  37.504  1.00 30.75           N  
ATOM   1078  CA  ASN H 142       6.960  19.710  37.294  1.00 28.70           C  
ATOM   1079  CB  ASN H 142       7.961  18.888  38.117  1.00 30.34           C  
ATOM   1080  CG  ASN H 142       7.622  19.092  39.587  1.00 31.72           C  
ATOM   1081  OD1 ASN H 142       7.116  20.143  39.975  1.00  0.00           O  
ATOM   1082  ND2 ASN H 142       7.900  18.060  40.429  1.00  0.00           N  
ATOM   1083  C   ASN H 142       7.338  19.534  35.853  1.00 27.94           C  
ATOM   1084  O   ASN H 142       6.806  18.698  35.130  1.00 29.20           O  
ATOM   1085  N   THR H 143       8.294  20.353  35.394  1.00 44.36           N  
ATOM   1086  CA  THR H 143       8.785  20.299  34.041  1.00 44.89           C  
ATOM   1087  CB  THR H 143       9.517  21.533  33.591  1.00 48.33           C  
ATOM   1088  OG1 THR H 143      10.717  21.684  34.336  1.00  0.00           O  
ATOM   1089  CG2 THR H 143       8.613  22.758  33.788  1.00 42.46           C  
ATOM   1090  C   THR H 143       9.764  19.173  33.943  1.00 44.03           C  
ATOM   1091  O   THR H 143      10.359  18.764  34.939  1.00 46.00           O  
ATOM   1092  N   MET H 144       9.955  18.614  32.733  1.00 48.77           N  
ATOM   1093  CA  MET H 144      10.910  17.550  32.633  1.00 49.01           C  
ATOM   1094  CB  MET H 144      10.353  16.212  32.120  1.00 46.96           C  
ATOM   1095  CG  MET H 144      11.288  15.047  32.452  1.00 47.56           C  
ATOM   1096  SD  MET H 144      10.563  13.398  32.231  1.00 48.52           S  
ATOM   1097  CE  MET H 144       9.555  13.437  33.741  1.00 51.66           C  
ATOM   1098  C   MET H 144      12.009  18.004  31.727  1.00 51.11           C  
ATOM   1099  O   MET H 144      11.761  18.557  30.658  1.00 53.17           O  
ATOM   1100  N   HIS H 145      13.273  17.795  32.150  1.00 48.59           N  
ATOM   1101  CA  HIS H 145      14.378  18.254  31.351  1.00 46.80           C  
ATOM   1102  ND1 HIS H 145      14.741  21.588  31.300  1.00 48.06           N  
ATOM   1103  CG  HIS H 145      14.722  20.604  32.260  1.00 48.75           C  
ATOM   1104  CB  HIS H 145      15.319  19.239  32.072  1.00 44.82           C  
ATOM   1105  NE2 HIS H 145      13.692  22.446  33.060  1.00 49.54           N  
ATOM   1106  CD2 HIS H 145      14.075  21.148  33.333  1.00 49.32           C  
ATOM   1107  CE1 HIS H 145      14.112  22.669  31.827  1.00 53.12           C  
ATOM   1108  C   HIS H 145      15.190  17.087  30.879  1.00 46.22           C  
ATOM   1109  O   HIS H 145      15.164  16.007  31.470  1.00 47.01           O  
ATOM   1110  N   TRP H 146      15.921  17.281  29.759  1.00 45.23           N  
ATOM   1111  CA  TRP H 146      16.727  16.218  29.231  1.00 44.45           C  
ATOM   1112  CB  TRP H 146      16.238  15.687  27.871  1.00 43.85           C  
ATOM   1113  CG  TRP H 146      14.896  14.989  27.935  1.00 42.32           C  
ATOM   1114  CD2 TRP H 146      14.704  13.567  27.870  1.00 42.57           C  
ATOM   1115  CD1 TRP H 146      13.650  15.541  28.027  1.00 41.18           C  
ATOM   1116  NE1 TRP H 146      12.698  14.551  28.023  1.00 41.60           N  
ATOM   1117  CE2 TRP H 146      13.331  13.329  27.926  1.00 43.46           C  
ATOM   1118  CE3 TRP H 146      15.600  12.538  27.766  1.00 44.29           C  
ATOM   1119  CZ2 TRP H 146      12.830  12.059  27.876  1.00 46.80           C  
ATOM   1120  CZ3 TRP H 146      15.090  11.259  27.723  1.00 44.99           C  
ATOM   1121  CH2 TRP H 146      13.732  11.022  27.776  1.00 45.16           C  
ATOM   1122  C   TRP H 146      18.143  16.697  29.105  1.00 44.02           C  
ATOM   1123  O   TRP H 146      18.402  17.873  28.843  1.00 41.49           O  
ATOM   1124  N   VAL H 147      19.108  15.777  29.321  1.00 45.24           N  
ATOM   1125  CA  VAL H 147      20.499  16.130  29.294  1.00 44.09           C  
ATOM   1126  CB  VAL H 147      21.101  16.172  30.671  1.00 44.15           C  
ATOM   1127  CG1 VAL H 147      22.595  16.515  30.571  1.00 32.68           C  
ATOM   1128  CG2 VAL H 147      20.288  17.157  31.527  1.00 33.63           C  
ATOM   1129  C   VAL H 147      21.254  15.090  28.524  1.00 43.89           C  
ATOM   1130  O   VAL H 147      20.889  13.915  28.520  1.00 38.91           O  
ATOM   1131  N   LYS H 148      22.344  15.514  27.848  1.00 44.21           N  
ATOM   1132  CA  LYS H 148      23.162  14.607  27.086  1.00 43.44           C  
ATOM   1133  CB  LYS H 148      23.401  15.082  25.645  1.00 45.89           C  
ATOM   1134  CG  LYS H 148      24.392  14.213  24.871  1.00 45.80           C  
ATOM   1135  CD  LYS H 148      24.396  14.521  23.374  1.00 46.42           C  
ATOM   1136  CE  LYS H 148      25.437  13.744  22.571  1.00 46.59           C  
ATOM   1137  NZ  LYS H 148      25.309  14.085  21.137  1.00 45.10           N1+
ATOM   1138  C   LYS H 148      24.511  14.536  27.725  1.00 45.33           C  
ATOM   1139  O   LYS H 148      25.128  15.559  28.018  1.00 47.83           O  
ATOM   1140  N   GLN H 149      25.001  13.305  27.971  1.00 47.11           N  
ATOM   1141  CA  GLN H 149      26.305  13.148  28.544  1.00 48.34           C  
ATOM   1142  CB  GLN H 149      26.299  12.528  29.956  1.00 49.47           C  
ATOM   1143  CG  GLN H 149      27.706  12.402  30.548  1.00 49.28           C  
ATOM   1144  CD  GLN H 149      27.629  11.900  31.984  1.00 44.42           C  
ATOM   1145  OE1 GLN H 149      26.774  11.088  32.335  1.00 48.23           O  
ATOM   1146  NE2 GLN H 149      28.557  12.396  32.845  1.00 46.40           N  
ATOM   1147  C   GLN H 149      27.074  12.232  27.646  1.00 53.53           C  
ATOM   1148  O   GLN H 149      26.777  11.042  27.542  1.00 52.61           O  
ATOM   1149  N   SER H 150      28.102  12.786  26.978  1.00 60.98           N  
ATOM   1150  CA  SER H 150      28.891  12.020  26.067  1.00 66.85           C  
ATOM   1151  CB  SER H 150      29.638  12.907  25.053  1.00 68.56           C  
ATOM   1152  OG  SER H 150      30.231  12.109  24.041  1.00 64.26           O  
ATOM   1153  C   SER H 150      29.871  11.256  26.886  1.00 72.66           C  
ATOM   1154  O   SER H 150      30.131  11.597  28.038  1.00 77.14           O  
ATOM   1155  N   HIS H 151      30.439  10.178  26.317  0.80 66.17           N  
ATOM   1156  CA  HIS H 151      31.333   9.404  27.116  0.80 65.95           C  
ATOM   1157  ND1 HIS H 151      31.271   7.981  23.966  0.67 28.95           N  
ATOM   1158  CG  HIS H 151      32.158   8.216  24.992  0.80 64.87           C  
ATOM   1159  CB  HIS H 151      31.800   8.092  26.450  0.80 66.55           C  
ATOM   1160  NE2 HIS H 151      33.200   8.556  23.020  0.67 28.73           N  
ATOM   1161  CD2 HIS H 151      33.331   8.564  24.401  0.67 28.87           C  
ATOM   1162  CE1 HIS H 151      31.947   8.200  22.809  0.67 28.86           C  
ATOM   1163  C   HIS H 151      32.518  10.237  27.494  0.80 62.66           C  
ATOM   1164  O   HIS H 151      33.114  10.932  26.676  0.80 63.98           O  
ATOM   1165  N   GLY H 152      32.852  10.211  28.796  0.80 54.06           N  
ATOM   1166  CA  GLY H 152      34.016  10.858  29.328  0.80 50.84           C  
ATOM   1167  C   GLY H 152      33.880  12.348  29.298  0.80 55.48           C  
ATOM   1168  O   GLY H 152      34.888  13.054  29.338  0.80 57.96           O  
ATOM   1169  N   GLU H 153      32.647  12.885  29.257  1.00 71.85           N  
ATOM   1170  CA  GLU H 153      32.547  14.313  29.140  1.00 71.87           C  
ATOM   1171  CB  GLU H 153      32.153  14.764  27.723  1.00 70.04           C  
ATOM   1172  CG  GLU H 153      33.247  14.539  26.676  1.00 75.21           C  
ATOM   1173  CD  GLU H 153      32.641  14.790  25.304  1.00 76.66           C  
ATOM   1174  OE1 GLU H 153      31.443  15.172  25.243  1.00  0.00           O  
ATOM   1175  OE2 GLU H 153      33.370  14.594  24.294  1.00129.46           O1-
ATOM   1176  C   GLU H 153      31.518  14.853  30.084  1.00 70.07           C  
ATOM   1177  O   GLU H 153      30.849  14.112  30.805  1.00 66.48           O  
ATOM   1178  N   SER H 154      31.398  16.200  30.112  1.00 64.65           N  
ATOM   1179  CA  SER H 154      30.472  16.875  30.978  1.00 60.96           C  
ATOM   1180  CB  SER H 154      30.910  18.304  31.369  1.00 35.89           C  
ATOM   1181  OG  SER H 154      31.140  19.107  30.222  1.00 37.32           O  
ATOM   1182  C   SER H 154      29.104  16.890  30.357  1.00 57.01           C  
ATOM   1183  O   SER H 154      28.925  16.513  29.201  1.00 58.52           O  
ATOM   1184  N   LEU H 155      28.086  17.303  31.140  1.00 52.52           N  
ATOM   1185  CA  LEU H 155      26.706  17.257  30.727  1.00 48.94           C  
ATOM   1186  CB  LEU H 155      25.721  17.303  31.911  1.00 45.60           C  
ATOM   1187  CG  LEU H 155      25.803  16.147  32.934  1.00 43.95           C  
ATOM   1188  CD1 LEU H 155      25.446  14.804  32.307  1.00 43.96           C  
ATOM   1189  CD2 LEU H 155      27.140  16.107  33.670  1.00 46.06           C  
ATOM   1190  C   LEU H 155      26.335  18.432  29.865  1.00 49.84           C  
ATOM   1191  O   LEU H 155      26.847  19.536  30.035  1.00 50.90           O  
ATOM   1192  N   ASP H 156      25.409  18.204  28.904  1.00 47.26           N  
ATOM   1193  CA  ASP H 156      24.875  19.244  28.060  1.00 49.45           C  
ATOM   1194  CB  ASP H 156      25.077  19.035  26.545  1.00 51.81           C  
ATOM   1195  CG  ASP H 156      26.485  19.432  26.128  1.00 56.74           C  
ATOM   1196  OD1 ASP H 156      27.301  19.784  27.019  1.00132.72           O  
ATOM   1197  OD2 ASP H 156      26.760  19.395  24.898  1.00152.33           O1-
ATOM   1198  C   ASP H 156      23.385  19.269  28.247  1.00 48.56           C  
ATOM   1199  O   ASP H 156      22.738  18.223  28.281  1.00 48.35           O  
ATOM   1200  N   TRP H 157      22.790  20.473  28.368  1.00 47.83           N  
ATOM   1201  CA  TRP H 157      21.361  20.555  28.534  1.00 47.85           C  
ATOM   1202  CB  TRP H 157      20.911  21.814  29.298  1.00 45.25           C  
ATOM   1203  CG  TRP H 157      19.411  21.975  29.376  1.00 44.43           C  
ATOM   1204  CD2 TRP H 157      18.675  23.010  28.705  1.00 44.14           C  
ATOM   1205  CD1 TRP H 157      18.499  21.231  30.059  1.00 47.34           C  
ATOM   1206  NE1 TRP H 157      17.234  21.726  29.848  1.00 45.47           N  
ATOM   1207  CE2 TRP H 157      17.329  22.822  29.017  1.00 43.32           C  
ATOM   1208  CE3 TRP H 157      19.084  24.031  27.895  1.00 44.72           C  
ATOM   1209  CZ2 TRP H 157      16.368  23.654  28.518  1.00 44.61           C  
ATOM   1210  CZ3 TRP H 157      18.113  24.868  27.393  1.00 47.47           C  
ATOM   1211  CH2 TRP H 157      16.782  24.680  27.698  1.00 46.91           C  
ATOM   1212  C   TRP H 157      20.717  20.593  27.179  1.00 48.21           C  
ATOM   1213  O   TRP H 157      21.049  21.437  26.350  1.00 48.71           O  
ATOM   1214  N   VAL H 158      19.843  19.604  26.886  1.00 47.42           N  
ATOM   1215  CA  VAL H 158      19.132  19.566  25.636  1.00 45.96           C  
ATOM   1216  CB  VAL H 158      18.670  18.187  25.247  1.00 42.39           C  
ATOM   1217  CG1 VAL H 158      19.895  17.262  25.139  1.00 41.58           C  
ATOM   1218  CG2 VAL H 158      17.600  17.711  26.230  1.00 40.02           C  
ATOM   1219  C   VAL H 158      17.939  20.489  25.606  1.00 48.35           C  
ATOM   1220  O   VAL H 158      17.781  21.265  24.665  1.00 50.85           O  
ATOM   1221  N   GLY H 159      17.065  20.449  26.640  1.00 49.85           N  
ATOM   1222  CA  GLY H 159      15.867  21.252  26.616  1.00 47.63           C  
ATOM   1223  C   GLY H 159      14.902  20.727  27.641  1.00 47.72           C  
ATOM   1224  O   GLY H 159      15.114  19.669  28.232  1.00 43.32           O  
ATOM   1225  N   GLY H 160      13.786  21.459  27.861  1.00 49.82           N  
ATOM   1226  CA  GLY H 160      12.827  21.064  28.859  1.00 47.87           C  
ATOM   1227  C   GLY H 160      11.461  21.094  28.253  1.00 45.75           C  
ATOM   1228  O   GLY H 160      11.259  21.649  27.173  1.00 44.06           O  
ATOM   1229  N   ILE H 161      10.486  20.462  28.944  1.00 47.12           N  
ATOM   1230  CA  ILE H 161       9.131  20.423  28.470  1.00 46.75           C  
ATOM   1231  CB  ILE H 161       8.752  19.097  27.871  1.00 43.34           C  
ATOM   1232  CG1 ILE H 161       7.386  19.188  27.172  1.00 56.14           C  
ATOM   1233  CG2 ILE H 161       8.811  18.032  28.979  1.00 50.34           C  
ATOM   1234  CD1 ILE H 161       7.052  17.960  26.327  1.00 43.90           C  
ATOM   1235  C   ILE H 161       8.213  20.651  29.630  1.00 48.01           C  
ATOM   1236  O   ILE H 161       8.428  20.128  30.721  1.00 46.94           O  
ATOM   1237  N   ASN H 162       7.149  21.448  29.413  1.00 46.44           N  
ATOM   1238  CA  ASN H 162       6.175  21.686  30.435  1.00 47.95           C  
ATOM   1239  CB  ASN H 162       5.576  23.100  30.366  1.00 48.86           C  
ATOM   1240  CG  ASN H 162       4.862  23.386  31.675  1.00 33.00           C  
ATOM   1241  OD1 ASN H 162       4.130  22.555  32.209  1.00 44.89           O  
ATOM   1242  ND2 ASN H 162       5.079  24.615  32.211  1.00 43.72           N  
ATOM   1243  C   ASN H 162       5.091  20.701  30.162  1.00 49.65           C  
ATOM   1244  O   ASN H 162       4.340  20.831  29.201  1.00 54.52           O  
ATOM   1245  N   THR H 163       4.883  19.790  31.124  1.00 28.73           N  
ATOM   1246  CA  THR H 163       3.940  18.724  31.004  1.00 31.08           C  
ATOM   1247  CB  THR H 163       4.001  17.832  32.206  1.00 33.81           C  
ATOM   1248  OG1 THR H 163       3.665  18.572  33.370  1.00 76.70           O  
ATOM   1249  CG2 THR H 163       5.443  17.314  32.328  1.00 75.06           C  
ATOM   1250  C   THR H 163       2.529  19.222  30.835  1.00 35.15           C  
ATOM   1251  O   THR H 163       1.763  18.616  30.091  1.00 38.17           O  
ATOM   1252  N   ASP H 164       2.103  20.293  31.533  1.00 39.35           N  
ATOM   1253  CA  ASP H 164       0.719  20.668  31.397  1.00 41.19           C  
ATOM   1254  CB  ASP H 164       0.339  21.800  32.369  1.00 45.80           C  
ATOM   1255  CG  ASP H 164      -1.176  21.952  32.414  1.00 41.21           C  
ATOM   1256  OD1 ASP H 164      -1.876  21.223  31.661  1.00 42.75           O  
ATOM   1257  OD2 ASP H 164      -1.653  22.805  33.209  1.00  0.00           O1-
ATOM   1258  C   ASP H 164       0.407  21.131  30.003  1.00 43.06           C  
ATOM   1259  O   ASP H 164      -0.412  20.534  29.307  1.00 44.75           O  
ATOM   1260  N   ASN H 165       1.077  22.219  29.571  1.00 36.50           N  
ATOM   1261  CA  ASN H 165       0.840  22.861  28.306  1.00 36.37           C  
ATOM   1262  CB  ASN H 165       1.125  24.377  28.332  1.00 41.91           C  
ATOM   1263  CG  ASN H 165       2.558  24.622  28.765  1.00 45.23           C  
ATOM   1264  OD1 ASN H 165       3.344  23.688  28.898  1.00 46.16           O  
ATOM   1265  ND2 ASN H 165       2.899  25.916  29.013  1.00 43.77           N  
ATOM   1266  C   ASN H 165       1.511  22.207  27.133  1.00 36.51           C  
ATOM   1267  O   ASN H 165       1.029  22.305  26.007  1.00 42.92           O  
ATOM   1268  N   GLY H 166       2.651  21.530  27.342  1.00 39.16           N  
ATOM   1269  CA  GLY H 166       3.368  20.979  26.228  1.00 35.11           C  
ATOM   1270  C   GLY H 166       4.338  22.028  25.792  1.00 36.31           C  
ATOM   1271  O   GLY H 166       4.912  21.953  24.706  1.00 39.74           O  
ATOM   1272  N   GLY H 167       4.557  23.048  26.647  1.00 54.83           N  
ATOM   1273  CA  GLY H 167       5.470  24.074  26.230  1.00 55.35           C  
ATOM   1274  C   GLY H 167       6.833  23.468  26.162  1.00 56.29           C  
ATOM   1275  O   GLY H 167       7.120  22.501  26.864  1.00 59.53           O  
ATOM   1276  N   THR H 168       7.715  24.009  25.295  1.00 56.59           N  
ATOM   1277  CA  THR H 168       9.019  23.413  25.223  1.00 53.17           C  
ATOM   1278  CB  THR H 168       9.197  22.458  24.074  1.00 49.19           C  
ATOM   1279  OG1 THR H 168       8.254  21.404  24.140  1.00 48.13           O  
ATOM   1280  CG2 THR H 168      10.603  21.854  24.154  1.00 50.37           C  
ATOM   1281  C   THR H 168      10.059  24.476  25.056  1.00 54.64           C  
ATOM   1282  O   THR H 168       9.807  25.544  24.500  1.00 53.31           O  
ATOM   1283  N   THR H 169      11.275  24.200  25.568  1.00 53.50           N  
ATOM   1284  CA  THR H 169      12.375  25.102  25.403  1.00 55.49           C  
ATOM   1285  CB  THR H 169      12.699  25.856  26.657  1.00 70.29           C  
ATOM   1286  OG1 THR H 169      11.565  26.594  27.087  1.00186.41           O  
ATOM   1287  CG2 THR H 169      13.870  26.809  26.369  1.00167.22           C  
ATOM   1288  C   THR H 169      13.566  24.264  25.050  1.00 55.99           C  
ATOM   1289  O   THR H 169      13.862  23.281  25.725  1.00 60.54           O  
ATOM   1290  N   TYR H 170      14.306  24.643  23.989  1.00 54.98           N  
ATOM   1291  CA  TYR H 170      15.414  23.819  23.592  1.00 54.53           C  
ATOM   1292  CB  TYR H 170      15.321  23.274  22.154  1.00 55.01           C  
ATOM   1293  CG  TYR H 170      14.145  22.367  21.992  1.00 57.16           C  
ATOM   1294  CD1 TYR H 170      12.913  22.865  21.635  1.00 25.06           C  
ATOM   1295  CD2 TYR H 170      14.271  21.013  22.177  1.00 25.54           C  
ATOM   1296  CE1 TYR H 170      11.831  22.032  21.476  1.00 25.96           C  
ATOM   1297  CE2 TYR H 170      13.193  20.175  22.021  1.00 24.64           C  
ATOM   1298  CZ  TYR H 170      11.968  20.684  21.667  1.00 24.18           C  
ATOM   1299  OH  TYR H 170      10.859  19.832  21.502  1.00 24.88           O  
ATOM   1300  C   TYR H 170      16.665  24.632  23.607  1.00 52.94           C  
ATOM   1301  O   TYR H 170      16.642  25.846  23.409  1.00 55.83           O  
ATOM   1302  N   SER H 171      17.804  23.961  23.879  1.00 50.46           N  
ATOM   1303  CA  SER H 171      19.059  24.639  23.772  1.00 50.64           C  
ATOM   1304  CB  SER H 171      20.253  23.889  24.396  1.00 54.27           C  
ATOM   1305  OG  SER H 171      20.451  22.646  23.743  1.00  0.00           O  
ATOM   1306  C   SER H 171      19.290  24.781  22.304  1.00 52.28           C  
ATOM   1307  O   SER H 171      18.845  23.955  21.509  1.00 52.46           O  
ATOM   1308  N   GLN H 172      20.015  25.838  21.906  1.00 56.34           N  
ATOM   1309  CA  GLN H 172      20.149  26.153  20.514  1.00 59.02           C  
ATOM   1310  CB  GLN H 172      20.900  27.469  20.273  1.00 66.07           C  
ATOM   1311  CG  GLN H 172      20.129  28.660  20.843  1.00 74.61           C  
ATOM   1312  CD  GLN H 172      18.729  28.615  20.245  1.00 80.39           C  
ATOM   1313  OE1 GLN H 172      18.542  28.193  19.104  1.00 55.68           O  
ATOM   1314  NE2 GLN H 172      17.714  29.043  21.042  1.00 75.62           N  
ATOM   1315  C   GLN H 172      20.827  25.050  19.768  1.00 58.45           C  
ATOM   1316  O   GLN H 172      20.434  24.732  18.648  1.00 62.00           O  
ATOM   1317  N   LYS H 173      21.845  24.405  20.364  1.00 59.08           N  
ATOM   1318  CA  LYS H 173      22.558  23.373  19.651  1.00 59.45           C  
ATOM   1319  CB  LYS H 173      23.597  22.652  20.533  1.00 61.48           C  
ATOM   1320  CG  LYS H 173      24.975  23.307  20.668  1.00 62.28           C  
ATOM   1321  CD  LYS H 173      25.887  23.120  19.452  1.00 63.70           C  
ATOM   1322  CE  LYS H 173      26.577  21.751  19.422  1.00 66.20           C  
ATOM   1323  NZ  LYS H 173      27.325  21.527  20.681  1.00 69.03           N1+
ATOM   1324  C   LYS H 173      21.599  22.300  19.234  1.00 59.30           C  
ATOM   1325  O   LYS H 173      21.661  21.780  18.122  1.00 63.35           O  
ATOM   1326  N   PHE H 174      20.708  21.919  20.154  1.00 54.77           N  
ATOM   1327  CA  PHE H 174      19.782  20.839  19.991  1.00 52.03           C  
ATOM   1328  CB  PHE H 174      19.321  20.263  21.334  1.00 48.49           C  
ATOM   1329  CG  PHE H 174      20.551  19.585  21.840  1.00 48.63           C  
ATOM   1330  CD1 PHE H 174      21.536  20.300  22.475  1.00 52.03           C  
ATOM   1331  CD2 PHE H 174      20.733  18.234  21.661  1.00 45.60           C  
ATOM   1332  CE1 PHE H 174      22.671  19.669  22.931  1.00 52.87           C  
ATOM   1333  CE2 PHE H 174      21.864  17.597  22.117  1.00 47.92           C  
ATOM   1334  CZ  PHE H 174      22.841  18.316  22.756  1.00 51.73           C  
ATOM   1335  C   PHE H 174      18.613  21.148  19.117  1.00 52.37           C  
ATOM   1336  O   PHE H 174      17.974  20.210  18.649  1.00 51.16           O  
ATOM   1337  N   LYS H 175      18.238  22.436  18.941  1.00 56.57           N  
ATOM   1338  CA  LYS H 175      17.076  22.720  18.140  1.00 60.51           C  
ATOM   1339  CB  LYS H 175      16.789  24.223  17.912  1.00 63.13           C  
ATOM   1340  CG  LYS H 175      16.062  24.924  19.066  1.00 65.74           C  
ATOM   1341  CD  LYS H 175      15.996  26.448  18.911  1.00 70.63           C  
ATOM   1342  CE  LYS H 175      15.223  27.169  20.021  1.00 71.96           C  
ATOM   1343  NZ  LYS H 175      13.766  27.080  19.779  1.00 70.05           N1+
ATOM   1344  C   LYS H 175      17.236  22.070  16.799  1.00 61.06           C  
ATOM   1345  O   LYS H 175      18.250  22.221  16.121  1.00 65.06           O  
ATOM   1346  N   GLY H 176      16.215  21.279  16.417  1.00 57.44           N  
ATOM   1347  CA  GLY H 176      16.180  20.597  15.157  1.00 57.47           C  
ATOM   1348  C   GLY H 176      16.535  19.155  15.362  1.00 59.10           C  
ATOM   1349  O   GLY H 176      15.981  18.279  14.701  1.00 61.63           O  
ATOM   1350  N   LYS H 177      17.516  18.872  16.243  1.00 59.09           N  
ATOM   1351  CA  LYS H 177      17.916  17.521  16.515  1.00 58.44           C  
ATOM   1352  CB  LYS H 177      19.297  17.443  17.170  1.00 62.00           C  
ATOM   1353  CG  LYS H 177      19.815  16.012  17.264  1.00 64.69           C  
ATOM   1354  CD  LYS H 177      21.326  15.940  17.463  1.00 66.57           C  
ATOM   1355  CE  LYS H 177      22.114  16.295  16.201  1.00 66.37           C  
ATOM   1356  NZ  LYS H 177      21.728  15.389  15.097  1.00 64.71           N1+
ATOM   1357  C   LYS H 177      16.944  16.814  17.411  1.00 55.44           C  
ATOM   1358  O   LYS H 177      16.598  15.657  17.176  1.00 54.97           O  
ATOM   1359  N   ALA H 178      16.465  17.498  18.468  1.00 56.91           N  
ATOM   1360  CA  ALA H 178      15.666  16.802  19.433  1.00 55.16           C  
ATOM   1361  CB  ALA H 178      16.246  16.866  20.855  1.00 51.68           C  
ATOM   1362  C   ALA H 178      14.303  17.397  19.502  1.00 53.65           C  
ATOM   1363  O   ALA H 178      14.122  18.606  19.373  1.00 56.28           O  
ATOM   1364  N   THR H 179      13.294  16.524  19.692  1.00 52.21           N  
ATOM   1365  CA  THR H 179      11.944  16.973  19.829  1.00 54.05           C  
ATOM   1366  CB  THR H 179      11.073  16.551  18.685  1.00 56.11           C  
ATOM   1367  OG1 THR H 179      11.595  17.067  17.469  1.00 74.92           O  
ATOM   1368  CG2 THR H 179       9.648  17.078  18.914  1.00 69.12           C  
ATOM   1369  C   THR H 179      11.405  16.372  21.093  1.00 53.78           C  
ATOM   1370  O   THR H 179      11.414  15.155  21.271  1.00 53.41           O  
ATOM   1371  N   LEU H 180      10.905  17.224  22.009  1.00 52.47           N  
ATOM   1372  CA  LEU H 180      10.407  16.746  23.269  1.00 50.48           C  
ATOM   1373  CB  LEU H 180      10.749  17.667  24.454  1.00 49.20           C  
ATOM   1374  CG  LEU H 180      12.257  17.831  24.716  1.00 47.90           C  
ATOM   1375  CD1 LEU H 180      12.504  18.711  25.950  1.00 47.12           C  
ATOM   1376  CD2 LEU H 180      12.973  16.473  24.796  1.00 45.64           C  
ATOM   1377  C   LEU H 180       8.914  16.661  23.193  1.00 50.23           C  
ATOM   1378  O   LEU H 180       8.250  17.574  22.705  1.00 51.20           O  
ATOM   1379  N   THR H 181       8.360  15.535  23.697  1.00 51.59           N  
ATOM   1380  CA  THR H 181       6.951  15.260  23.653  1.00 49.55           C  
ATOM   1381  CB  THR H 181       6.640  14.124  22.724  1.00 52.17           C  
ATOM   1382  OG1 THR H 181       7.185  14.373  21.439  1.00 52.18           O  
ATOM   1383  CG2 THR H 181       5.118  13.969  22.607  1.00 51.59           C  
ATOM   1384  C   THR H 181       6.552  14.770  25.015  1.00 48.52           C  
ATOM   1385  O   THR H 181       7.402  14.393  25.819  1.00 48.37           O  
ATOM   1386  N   VAL H 182       5.235  14.772  25.313  1.00 48.15           N  
ATOM   1387  CA  VAL H 182       4.782  14.291  26.586  1.00 48.06           C  
ATOM   1388  CB  VAL H 182       4.630  15.390  27.597  1.00 48.00           C  
ATOM   1389  CG1 VAL H 182       3.533  16.353  27.117  1.00 51.75           C  
ATOM   1390  CG2 VAL H 182       4.351  14.757  28.966  1.00 43.35           C  
ATOM   1391  C   VAL H 182       3.438  13.650  26.407  1.00 46.07           C  
ATOM   1392  O   VAL H 182       2.671  14.028  25.521  1.00 45.11           O  
ATOM   1393  N   ASP H 183       3.133  12.635  27.246  1.00 47.02           N  
ATOM   1394  CA  ASP H 183       1.870  11.947  27.208  1.00 52.67           C  
ATOM   1395  CB  ASP H 183       2.027  10.474  26.794  1.00 56.52           C  
ATOM   1396  CG  ASP H 183       0.655   9.907  26.482  1.00 61.04           C  
ATOM   1397  OD1 ASP H 183      -0.309  10.711  26.390  1.00 81.99           O  
ATOM   1398  OD2 ASP H 183       0.551   8.661  26.337  1.00 78.44           O1-
ATOM   1399  C   ASP H 183       1.341  11.973  28.613  1.00 53.32           C  
ATOM   1400  O   ASP H 183       1.815  11.233  29.473  1.00 54.10           O  
ATOM   1401  N   LYS H 184       0.328  12.822  28.878  1.00 47.06           N  
ATOM   1402  CA  LYS H 184      -0.168  13.010  30.213  1.00 50.92           C  
ATOM   1403  CB  LYS H 184      -1.255  14.097  30.334  1.00 56.16           C  
ATOM   1404  CG  LYS H 184      -0.749  15.516  30.066  1.00 59.63           C  
ATOM   1405  CD  LYS H 184      -1.849  16.579  30.025  1.00 60.73           C  
ATOM   1406  CE  LYS H 184      -2.786  16.464  28.824  1.00 41.93           C  
ATOM   1407  NZ  LYS H 184      -3.845  17.492  28.921  1.00 43.41           N1+
ATOM   1408  C   LYS H 184      -0.766  11.754  30.758  1.00 52.68           C  
ATOM   1409  O   LYS H 184      -0.547  11.418  31.920  1.00 53.90           O  
ATOM   1410  N   SER H 185      -1.531  11.013  29.943  1.00 56.06           N  
ATOM   1411  CA  SER H 185      -2.230   9.879  30.475  1.00 56.88           C  
ATOM   1412  CB  SER H 185      -3.048   9.139  29.408  1.00 62.49           C  
ATOM   1413  OG  SER H 185      -3.988  10.031  28.826  1.00 67.75           O  
ATOM   1414  C   SER H 185      -1.256   8.901  31.054  1.00 58.34           C  
ATOM   1415  O   SER H 185      -1.460   8.398  32.159  1.00 62.49           O  
ATOM   1416  N   SER H 186      -0.192   8.584  30.292  1.00 63.07           N  
ATOM   1417  CA  SER H 186       0.809   7.627  30.680  1.00 60.78           C  
ATOM   1418  CB  SER H 186       1.532   6.986  29.481  1.00 56.83           C  
ATOM   1419  OG  SER H 186       2.275   7.968  28.776  1.00 54.86           O  
ATOM   1420  C   SER H 186       1.846   8.230  31.585  1.00 59.20           C  
ATOM   1421  O   SER H 186       2.727   7.516  32.061  1.00 54.79           O  
ATOM   1422  N   SER H 187       1.797   9.554  31.836  1.00 55.86           N  
ATOM   1423  CA  SER H 187       2.789  10.173  32.676  1.00 52.44           C  
ATOM   1424  CB  SER H 187       2.744   9.702  34.143  1.00 54.03           C  
ATOM   1425  OG  SER H 187       1.547  10.144  34.770  1.00 54.58           O  
ATOM   1426  C   SER H 187       4.149   9.863  32.130  1.00 48.81           C  
ATOM   1427  O   SER H 187       5.053   9.484  32.875  1.00 49.99           O  
ATOM   1428  N   THR H 188       4.336  10.002  30.799  1.00 48.59           N  
ATOM   1429  CA  THR H 188       5.640   9.718  30.270  1.00 46.23           C  
ATOM   1430  CB  THR H 188       5.728   8.420  29.532  1.00 45.23           C  
ATOM   1431  OG1 THR H 188       5.329   7.355  30.382  1.00 49.27           O  
ATOM   1432  CG2 THR H 188       7.190   8.209  29.097  1.00 43.02           C  
ATOM   1433  C   THR H 188       6.076  10.808  29.338  1.00 45.90           C  
ATOM   1434  O   THR H 188       5.280  11.377  28.590  1.00 47.42           O  
ATOM   1435  N   ALA H 189       7.391  11.111  29.368  1.00 47.39           N  
ATOM   1436  CA  ALA H 189       7.970  12.125  28.534  1.00 49.17           C  
ATOM   1437  CB  ALA H 189       8.897  13.084  29.300  1.00 47.66           C  
ATOM   1438  C   ALA H 189       8.798  11.419  27.509  1.00 46.66           C  
ATOM   1439  O   ALA H 189       9.439  10.412  27.800  1.00 43.03           O  
ATOM   1440  N   TYR H 190       8.794  11.930  26.261  1.00 42.86           N  
ATOM   1441  CA  TYR H 190       9.523  11.275  25.212  1.00 43.55           C  
ATOM   1442  CB  TYR H 190       8.617  10.733  24.091  1.00 47.21           C  
ATOM   1443  CG  TYR H 190       7.744   9.649  24.629  1.00 45.61           C  
ATOM   1444  CD1 TYR H 190       6.511   9.946  25.169  1.00 50.58           C  
ATOM   1445  CD2 TYR H 190       8.150   8.334  24.594  1.00 41.62           C  
ATOM   1446  CE1 TYR H 190       5.698   8.954  25.665  1.00 50.57           C  
ATOM   1447  CE2 TYR H 190       7.339   7.338  25.089  1.00 47.39           C  
ATOM   1448  CZ  TYR H 190       6.112   7.644  25.628  1.00 51.40           C  
ATOM   1449  OH  TYR H 190       5.286   6.619  26.135  1.00 53.49           O  
ATOM   1450  C   TYR H 190      10.425  12.270  24.556  1.00 46.62           C  
ATOM   1451  O   TYR H 190      10.123  13.461  24.496  1.00 48.07           O  
ATOM   1452  N   MET H 191      11.590  11.797  24.069  1.00 48.58           N  
ATOM   1453  CA  MET H 191      12.478  12.644  23.332  1.00 48.92           C  
ATOM   1454  CB  MET H 191      13.782  12.982  24.074  1.00 49.22           C  
ATOM   1455  CG  MET H 191      14.714  13.891  23.270  1.00 49.62           C  
ATOM   1456  SD  MET H 191      16.007  14.711  24.251  1.00 63.13           S  
ATOM   1457  CE  MET H 191      16.874  13.187  24.725  1.00 60.33           C  
ATOM   1458  C   MET H 191      12.825  11.942  22.061  1.00 48.34           C  
ATOM   1459  O   MET H 191      13.165  10.760  22.061  1.00 46.64           O  
ATOM   1460  N   GLU H 192      12.742  12.662  20.927  1.00 53.13           N  
ATOM   1461  CA  GLU H 192      13.020  12.045  19.662  1.00 53.99           C  
ATOM   1462  CB  GLU H 192      11.888  12.246  18.643  1.00 58.09           C  
ATOM   1463  CG  GLU H 192      12.113  11.537  17.308  1.00 65.24           C  
ATOM   1464  CD  GLU H 192      10.948  11.914  16.407  1.00 70.66           C  
ATOM   1465  OE1 GLU H 192      10.494  13.083  16.497  1.00 71.12           O  
ATOM   1466  OE2 GLU H 192      10.491  11.039  15.623  1.00 87.80           O1-
ATOM   1467  C   GLU H 192      14.246  12.682  19.088  1.00 52.22           C  
ATOM   1468  O   GLU H 192      14.369  13.905  19.050  1.00 50.42           O  
ATOM   1469  N   LEU H 193      15.198  11.849  18.630  1.00 50.27           N  
ATOM   1470  CA  LEU H 193      16.409  12.339  18.030  1.00 48.21           C  
ATOM   1471  CB  LEU H 193      17.675  11.674  18.611  1.00 49.34           C  
ATOM   1472  CG  LEU H 193      18.076  12.107  20.040  1.00 48.81           C  
ATOM   1473  CD1 LEU H 193      18.837  13.437  20.037  1.00 47.99           C  
ATOM   1474  CD2 LEU H 193      16.866  12.168  20.977  1.00 47.84           C  
ATOM   1475  C   LEU H 193      16.348  11.975  16.575  1.00 46.65           C  
ATOM   1476  O   LEU H 193      16.079  10.823  16.235  1.00 49.02           O  
ATOM   1477  N   ARG H 194      16.600  12.948  15.667  1.00 51.34           N  
ATOM   1478  CA  ARG H 194      16.523  12.636  14.263  1.00 53.16           C  
ATOM   1479  CB  ARG H 194      15.582  13.523  13.419  1.00 61.17           C  
ATOM   1480  CG  ARG H 194      15.997  14.995  13.312  1.00 46.38           C  
ATOM   1481  CD  ARG H 194      15.223  15.775  12.243  1.00  0.00           C  
ATOM   1482  NE  ARG H 194      13.784  15.781  12.635  1.00  0.00           N  
ATOM   1483  CZ  ARG H 194      12.949  14.799  12.185  1.00  0.00           C  
ATOM   1484  NH1 ARG H 194      13.424  13.815  11.368  1.00  0.00           N1+
ATOM   1485  NH2 ARG H 194      11.638  14.793  12.565  1.00  0.00           N  
ATOM   1486  C   ARG H 194      17.872  12.827  13.647  1.00 55.11           C  
ATOM   1487  O   ARG H 194      18.759  13.439  14.239  1.00 59.64           O  
ATOM   1488  N   SER H 195      18.045  12.286  12.420  1.00 56.70           N  
ATOM   1489  CA  SER H 195      19.262  12.412  11.669  1.00 57.42           C  
ATOM   1490  CB  SER H 195      19.488  13.823  11.087  1.00 61.13           C  
ATOM   1491  OG  SER H 195      19.622  14.781  12.127  1.00 93.05           O  
ATOM   1492  C   SER H 195      20.410  12.028  12.540  1.00 55.35           C  
ATOM   1493  O   SER H 195      21.387  12.761  12.686  1.00 56.62           O  
ATOM   1494  N   LEU H 196      20.323  10.821  13.119  1.00 53.24           N  
ATOM   1495  CA  LEU H 196      21.308  10.364  14.046  1.00 51.53           C  
ATOM   1496  CB  LEU H 196      20.904   9.050  14.732  1.00 49.02           C  
ATOM   1497  CG  LEU H 196      19.574   9.193  15.495  1.00 48.36           C  
ATOM   1498  CD1 LEU H 196      19.223   7.911  16.263  1.00 48.64           C  
ATOM   1499  CD2 LEU H 196      19.556  10.455  16.375  1.00 44.13           C  
ATOM   1500  C   LEU H 196      22.616  10.155  13.360  1.00 53.48           C  
ATOM   1501  O   LEU H 196      22.684   9.769  12.194  1.00 54.81           O  
ATOM   1502  N   THR H 197      23.701  10.449  14.104  1.00 55.22           N  
ATOM   1503  CA  THR H 197      25.045  10.295  13.640  1.00 55.29           C  
ATOM   1504  CB  THR H 197      25.715  11.597  13.325  1.00 56.98           C  
ATOM   1505  OG1 THR H 197      25.835  12.379  14.506  1.00 54.74           O  
ATOM   1506  CG2 THR H 197      24.866  12.340  12.282  1.00 47.81           C  
ATOM   1507  C   THR H 197      25.809   9.702  14.776  1.00 53.86           C  
ATOM   1508  O   THR H 197      25.308   9.596  15.894  1.00 53.91           O  
ATOM   1509  N   SER H 198      27.065   9.313  14.516  0.90 53.35           N  
ATOM   1510  CA  SER H 198      27.875   8.667  15.506  0.90 56.21           C  
ATOM   1511  CB  SER H 198      29.234   8.235  14.939  0.90 55.23           C  
ATOM   1512  OG  SER H 198      29.960   9.378  14.508  0.90 51.89           O  
ATOM   1513  C   SER H 198      28.115   9.598  16.654  0.90 55.77           C  
ATOM   1514  O   SER H 198      28.335   9.163  17.783  0.90 50.65           O  
ATOM   1515  N   GLU H 199      28.079  10.914  16.398  1.00 55.38           N  
ATOM   1516  CA  GLU H 199      28.320  11.874  17.431  1.00 55.91           C  
ATOM   1517  CB  GLU H 199      28.370  13.311  16.916  1.00 65.71           C  
ATOM   1518  CG  GLU H 199      28.684  14.281  18.045  1.00 76.27           C  
ATOM   1519  CD  GLU H 199      28.716  15.670  17.451  1.00105.99           C  
ATOM   1520  OE1 GLU H 199      29.320  15.820  16.356  1.00107.73           O  
ATOM   1521  OE2 GLU H 199      28.141  16.599  18.078  1.00109.57           O1-
ATOM   1522  C   GLU H 199      27.213  11.808  18.440  1.00 56.18           C  
ATOM   1523  O   GLU H 199      27.415  12.101  19.618  1.00 62.08           O  
ATOM   1524  N   ASP H 200      26.003  11.446  17.983  1.00 54.95           N  
ATOM   1525  CA  ASP H 200      24.825  11.394  18.800  1.00 54.06           C  
ATOM   1526  CB  ASP H 200      23.534  11.126  18.006  1.00 59.78           C  
ATOM   1527  CG  ASP H 200      23.171  12.407  17.266  1.00 60.64           C  
ATOM   1528  OD1 ASP H 200      23.489  13.509  17.787  1.00 61.53           O  
ATOM   1529  OD2 ASP H 200      22.571  12.300  16.165  1.00 59.94           O1-
ATOM   1530  C   ASP H 200      24.962  10.321  19.832  1.00 51.65           C  
ATOM   1531  O   ASP H 200      24.200  10.300  20.796  1.00 54.80           O  
ATOM   1532  N   SER H 201      25.877   9.352  19.634  1.00 52.52           N  
ATOM   1533  CA  SER H 201      25.992   8.330  20.631  1.00 49.31           C  
ATOM   1534  CB  SER H 201      27.011   7.228  20.287  1.00 44.01           C  
ATOM   1535  OG  SER H 201      26.572   6.497  19.147  1.00 41.24           O  
ATOM   1536  C   SER H 201      26.382   8.980  21.921  1.00 46.96           C  
ATOM   1537  O   SER H 201      27.332   9.760  21.983  1.00 44.39           O  
ATOM   1538  N   ALA H 202      25.631   8.672  22.997  1.00 44.76           N  
ATOM   1539  CA  ALA H 202      25.885   9.267  24.277  1.00 45.04           C  
ATOM   1540  CB  ALA H 202      25.792  10.805  24.263  1.00 47.76           C  
ATOM   1541  C   ALA H 202      24.837   8.761  25.215  1.00 46.19           C  
ATOM   1542  O   ALA H 202      23.981   7.960  24.838  1.00 47.07           O  
ATOM   1543  N   VAL H 203      24.900   9.196  26.487  1.00 48.81           N  
ATOM   1544  CA  VAL H 203      23.915   8.767  27.438  1.00 49.85           C  
ATOM   1545  CB  VAL H 203      24.498   8.374  28.768  1.00 47.60           C  
ATOM   1546  CG1 VAL H 203      23.342   7.973  29.698  1.00 47.14           C  
ATOM   1547  CG2 VAL H 203      25.528   7.249  28.554  1.00 48.78           C  
ATOM   1548  C   VAL H 203      22.980   9.918  27.642  1.00 51.34           C  
ATOM   1549  O   VAL H 203      23.415  11.063  27.773  1.00 52.52           O  
ATOM   1550  N   TYR H 204      21.655   9.650  27.654  1.00 48.44           N  
ATOM   1551  CA  TYR H 204      20.718  10.726  27.808  1.00 43.36           C  
ATOM   1552  CB  TYR H 204      19.667  10.852  26.691  1.00 42.32           C  
ATOM   1553  CG  TYR H 204      20.356  11.169  25.410  1.00 46.29           C  
ATOM   1554  CD1 TYR H 204      20.906  12.410  25.191  1.00 47.29           C  
ATOM   1555  CD2 TYR H 204      20.475  10.214  24.434  1.00 46.15           C  
ATOM   1556  CE1 TYR H 204      21.545  12.691  24.005  1.00 49.61           C  
ATOM   1557  CE2 TYR H 204      21.111  10.489  23.247  1.00 49.28           C  
ATOM   1558  CZ  TYR H 204      21.646  11.732  23.028  1.00 49.11           C  
ATOM   1559  OH  TYR H 204      22.297  12.013  21.809  1.00 50.78           O  
ATOM   1560  C   TYR H 204      19.948  10.521  29.069  1.00 42.57           C  
ATOM   1561  O   TYR H 204      19.481   9.420  29.356  1.00 47.77           O  
ATOM   1562  N   TYR H 205      19.784  11.608  29.851  1.00 44.34           N  
ATOM   1563  CA  TYR H 205      19.073  11.502  31.089  1.00 44.64           C  
ATOM   1564  CB  TYR H 205      19.865  11.947  32.332  1.00 40.92           C  
ATOM   1565  CG  TYR H 205      21.119  11.154  32.525  1.00 40.50           C  
ATOM   1566  CD1 TYR H 205      21.086   9.840  32.925  1.00 40.75           C  
ATOM   1567  CD2 TYR H 205      22.349  11.721  32.285  1.00 43.79           C  
ATOM   1568  CE1 TYR H 205      22.243   9.122  33.111  1.00 41.18           C  
ATOM   1569  CE2 TYR H 205      23.512  11.007  32.473  1.00 44.78           C  
ATOM   1570  CZ  TYR H 205      23.461   9.700  32.889  1.00 44.46           C  
ATOM   1571  OH  TYR H 205      24.643   8.954  33.089  1.00 45.00           O  
ATOM   1572  C   TYR H 205      17.883  12.416  31.042  1.00 47.36           C  
ATOM   1573  O   TYR H 205      17.890  13.453  30.380  1.00 49.47           O  
ATOM   1574  N   CYS H 206      16.802  11.999  31.730  1.00 45.94           N  
ATOM   1575  CA  CYS H 206      15.626  12.795  31.919  1.00 45.55           C  
ATOM   1576  CB  CYS H 206      14.312  12.022  31.660  1.00 45.76           C  
ATOM   1577  SG  CYS H 206      14.217  10.444  32.566  1.00 57.26           S  
ATOM   1578  C   CYS H 206      15.672  13.175  33.367  1.00 44.49           C  
ATOM   1579  O   CYS H 206      16.033  12.366  34.219  1.00 44.76           O  
ATOM   1580  N   SER H 207      15.343  14.440  33.683  1.00 43.35           N  
ATOM   1581  CA  SER H 207      15.422  14.866  35.046  1.00 42.79           C  
ATOM   1582  CB  SER H 207      16.702  15.678  35.323  1.00 40.52           C  
ATOM   1583  OG  SER H 207      16.678  16.209  36.639  1.00 40.79           O  
ATOM   1584  C   SER H 207      14.270  15.784  35.304  1.00 42.77           C  
ATOM   1585  O   SER H 207      13.739  16.410  34.390  1.00 44.61           O  
ATOM   1586  N   THR H 208      13.824  15.870  36.569  1.00 41.18           N  
ATOM   1587  CA  THR H 208      12.785  16.804  36.879  1.00 45.71           C  
ATOM   1588  CB  THR H 208      11.449  16.175  37.136  1.00 48.37           C  
ATOM   1589  OG1 THR H 208      11.027  15.452  35.990  1.00  0.00           O  
ATOM   1590  CG2 THR H 208      10.442  17.292  37.461  1.00  0.00           C  
ATOM   1591  C   THR H 208      13.195  17.525  38.122  1.00 47.57           C  
ATOM   1592  O   THR H 208      13.966  17.015  38.932  1.00 44.76           O  
ATOM   1593  N   GLY H 209      12.725  18.771  38.298  1.00 51.86           N  
ATOM   1594  CA  GLY H 209      13.024  19.429  39.532  1.00 54.45           C  
ATOM   1595  C   GLY H 209      11.754  19.293  40.297  1.00 56.13           C  
ATOM   1596  O   GLY H 209      10.759  19.932  39.955  1.00 57.96           O  
ATOM   1597  N   TYR H 210      11.783  18.811  41.489  1.00 27.13           N  
ATOM   1598  CA  TYR H 210      10.789  19.753  41.908  1.00 28.50           C  
ATOM   1599  CB  TYR H 210       9.985  19.315  43.142  1.00 26.76           C  
ATOM   1600  CG  TYR H 210       8.903  20.315  43.371  1.00 33.66           C  
ATOM   1601  CD1 TYR H 210       7.741  20.255  42.639  1.00 33.99           C  
ATOM   1602  CD2 TYR H 210       9.035  21.304  44.320  1.00 35.88           C  
ATOM   1603  CE1 TYR H 210       6.730  21.165  42.841  1.00 35.61           C  
ATOM   1604  CE2 TYR H 210       8.027  22.220  44.529  1.00 34.78           C  
ATOM   1605  CZ  TYR H 210       6.871  22.150  43.787  1.00 37.21           C  
ATOM   1606  OH  TYR H 210       5.831  23.081  43.991  1.00 39.92           O  
ATOM   1607  C   TYR H 210      11.674  20.959  42.299  1.00 27.65           C  
ATOM   1608  O   TYR H 210      12.531  20.819  43.163  1.00 29.10           O  
ATOM   1609  N   ASP H 211      11.536  22.151  41.642  1.00 26.61           N  
ATOM   1610  CA  ASP H 211      12.294  23.379  41.883  1.00 25.47           C  
ATOM   1611  CB  ASP H 211      11.858  24.101  43.167  1.00 26.74           C  
ATOM   1612  CG  ASP H 211      10.523  24.761  42.871  1.00 16.76           C  
ATOM   1613  OD1 ASP H 211      10.520  25.772  42.118  1.00  0.00           O  
ATOM   1614  OD2 ASP H 211       9.485  24.253  43.376  1.00  0.00           O1-
ATOM   1615  C   ASP H 211      13.805  23.203  41.934  1.00 27.08           C  
ATOM   1616  O   ASP H 211      14.437  23.611  42.910  1.00 28.30           O  
ATOM   1617  N   ALA H 212      14.426  22.618  40.878  1.00 27.31           N  
ATOM   1618  CA  ALA H 212      15.858  22.397  40.751  1.00 23.89           C  
ATOM   1619  CB  ALA H 212      16.535  21.903  42.040  1.00 27.61           C  
ATOM   1620  C   ALA H 212      15.993  21.314  39.709  1.00 23.46           C  
ATOM   1621  O   ALA H 212      15.056  21.113  38.950  1.00 28.60           O  
ATOM   1622  N   MET H 213      17.168  20.661  39.546  1.00 23.73           N  
ATOM   1623  CA  MET H 213      17.225  19.467  38.729  1.00 23.15           C  
ATOM   1624  CB  MET H 213      18.373  19.405  37.706  1.00 22.47           C  
ATOM   1625  CG  MET H 213      18.202  20.344  36.510  1.00 29.54           C  
ATOM   1626  SD  MET H 213      19.429  20.094  35.192  1.00 26.39           S  
ATOM   1627  CE  MET H 213      18.798  21.386  34.079  1.00 25.16           C  
ATOM   1628  C   MET H 213      17.507  18.410  39.736  1.00 26.64           C  
ATOM   1629  O   MET H 213      18.583  17.813  39.794  1.00 27.43           O  
ATOM   1630  N   ASP H 214      16.483  18.185  40.562  1.00 23.81           N  
ATOM   1631  CA  ASP H 214      16.521  17.359  41.720  1.00 24.17           C  
ATOM   1632  CB  ASP H 214      15.241  17.541  42.540  1.00 25.11           C  
ATOM   1633  CG  ASP H 214      15.413  16.892  43.899  1.00 31.75           C  
ATOM   1634  OD1 ASP H 214      16.523  16.368  44.189  1.00 29.34           O  
ATOM   1635  OD2 ASP H 214      14.423  16.918  44.674  1.00 29.93           O1-
ATOM   1636  C   ASP H 214      16.630  15.910  41.418  1.00 24.28           C  
ATOM   1637  O   ASP H 214      17.343  15.177  42.106  1.00 23.68           O  
ATOM   1638  N   TYR H 215      15.942  15.466  40.358  1.00 51.72           N  
ATOM   1639  CA  TYR H 215      15.677  14.023  40.323  1.00 50.69           C  
ATOM   1640  CB  TYR H 215      14.202  13.600  40.429  1.00 50.57           C  
ATOM   1641  CG  TYR H 215      13.739  13.730  41.833  1.00 51.76           C  
ATOM   1642  CD1 TYR H 215      13.212  14.908  42.299  1.00 52.59           C  
ATOM   1643  CD2 TYR H 215      13.834  12.650  42.682  1.00 52.52           C  
ATOM   1644  CE1 TYR H 215      12.786  15.002  43.603  1.00 48.83           C  
ATOM   1645  CE2 TYR H 215      13.411  12.737  43.985  1.00 51.53           C  
ATOM   1646  CZ  TYR H 215      12.887  13.919  44.442  1.00 51.90           C  
ATOM   1647  OH  TYR H 215      12.449  14.019  45.780  1.00 52.07           O  
ATOM   1648  C   TYR H 215      16.122  13.517  38.973  1.00 50.66           C  
ATOM   1649  O   TYR H 215      15.844  14.164  37.965  1.00 52.97           O  
ATOM   1650  N   TRP H 216      16.778  12.332  38.887  1.00 45.23           N  
ATOM   1651  CA  TRP H 216      17.285  11.920  37.598  1.00 44.20           C  
ATOM   1652  CB  TRP H 216      18.820  11.986  37.525  1.00 41.60           C  
ATOM   1653  CG  TRP H 216      19.362  13.391  37.644  1.00 40.16           C  
ATOM   1654  CD2 TRP H 216      20.178  14.053  36.670  1.00 40.70           C  
ATOM   1655  CD1 TRP H 216      19.217  14.268  38.683  1.00 51.19           C  
ATOM   1656  NE1 TRP H 216      19.886  15.434  38.407  1.00 48.58           N  
ATOM   1657  CE2 TRP H 216      20.487  15.318  37.171  1.00 43.09           C  
ATOM   1658  CE3 TRP H 216      20.643  13.645  35.450  1.00 41.41           C  
ATOM   1659  CZ2 TRP H 216      21.259  16.193  36.465  1.00 42.01           C  
ATOM   1660  CZ3 TRP H 216      21.422  14.535  34.740  1.00 42.18           C  
ATOM   1661  CH2 TRP H 216      21.724  15.785  35.234  1.00 41.46           C  
ATOM   1662  C   TRP H 216      16.893  10.505  37.289  1.00 43.63           C  
ATOM   1663  O   TRP H 216      16.591   9.707  38.175  1.00 46.87           O  
ATOM   1664  N   GLY H 217      16.871  10.171  35.980  1.00 47.17           N  
ATOM   1665  CA  GLY H 217      16.570   8.840  35.537  1.00 49.75           C  
ATOM   1666  C   GLY H 217      17.855   8.069  35.540  1.00 50.13           C  
ATOM   1667  O   GLY H 217      18.921   8.613  35.810  1.00 46.03           O  
ATOM   1668  N   GLN H 218      17.773   6.762  35.232  1.00 47.11           N  
ATOM   1669  CA  GLN H 218      18.896   5.867  35.169  1.00 45.88           C  
ATOM   1670  CB  GLN H 218      18.431   4.416  34.984  1.00 46.74           C  
ATOM   1671  CG  GLN H 218      17.628   4.237  33.696  1.00 60.56           C  
ATOM   1672  CD  GLN H 218      16.847   2.943  33.794  1.00 63.04           C  
ATOM   1673  OE1 GLN H 218      17.201   2.042  34.552  1.00 63.96           O  
ATOM   1674  NE2 GLN H 218      15.740   2.854  33.011  1.00 63.38           N  
ATOM   1675  C   GLN H 218      19.779   6.247  34.016  1.00 46.06           C  
ATOM   1676  O   GLN H 218      20.997   6.088  34.086  1.00 47.67           O  
ATOM   1677  N   GLY H 219      19.177   6.740  32.912  1.00 45.22           N  
ATOM   1678  CA  GLY H 219      19.920   7.122  31.740  1.00 46.81           C  
ATOM   1679  C   GLY H 219      19.671   6.109  30.666  1.00 46.72           C  
ATOM   1680  O   GLY H 219      19.381   4.945  30.942  1.00 45.79           O  
ATOM   1681  N   THR H 220      19.765   6.550  29.394  1.00 47.32           N  
ATOM   1682  CA  THR H 220      19.584   5.676  28.267  1.00 46.89           C  
ATOM   1683  CB  THR H 220      18.447   6.089  27.370  1.00 45.95           C  
ATOM   1684  OG1 THR H 220      17.224   6.125  28.092  1.00 45.51           O  
ATOM   1685  CG2 THR H 220      18.341   5.091  26.207  1.00 45.64           C  
ATOM   1686  C   THR H 220      20.827   5.775  27.438  1.00 46.26           C  
ATOM   1687  O   THR H 220      21.338   6.868  27.198  1.00 46.17           O  
ATOM   1688  N   SER H 221      21.341   4.625  26.957  1.00 45.44           N  
ATOM   1689  CA  SER H 221      22.555   4.645  26.192  1.00 46.75           C  
ATOM   1690  CB  SER H 221      23.527   3.518  26.583  1.00 48.63           C  
ATOM   1691  OG  SER H 221      23.890   3.637  27.952  1.00  0.00           O  
ATOM   1692  C   SER H 221      22.187   4.424  24.763  1.00 46.57           C  
ATOM   1693  O   SER H 221      21.566   3.422  24.414  1.00 47.89           O  
ATOM   1694  N   VAL H 222      22.576   5.370  23.888  1.00 45.58           N  
ATOM   1695  CA  VAL H 222      22.242   5.253  22.500  1.00 45.86           C  
ATOM   1696  CB  VAL H 222      21.574   6.488  21.961  1.00 45.29           C  
ATOM   1697  CG1 VAL H 222      21.418   6.351  20.439  1.00 46.61           C  
ATOM   1698  CG2 VAL H 222      20.237   6.685  22.701  1.00 42.33           C  
ATOM   1699  C   VAL H 222      23.507   5.058  21.733  1.00 47.24           C  
ATOM   1700  O   VAL H 222      24.467   5.810  21.891  1.00 47.21           O  
ATOM   1701  N   THR H 223      23.542   4.013  20.882  1.00 46.23           N  
ATOM   1702  CA  THR H 223      24.697   3.793  20.064  1.00 46.41           C  
ATOM   1703  CB  THR H 223      25.313   2.439  20.240  1.00 46.00           C  
ATOM   1704  OG1 THR H 223      24.338   1.432  20.014  1.00 45.80           O  
ATOM   1705  CG2 THR H 223      25.890   2.330  21.657  1.00 44.89           C  
ATOM   1706  C   THR H 223      24.263   3.892  18.639  1.00 47.36           C  
ATOM   1707  O   THR H 223      23.349   3.192  18.206  1.00 50.88           O  
ATOM   1708  N   VAL H 224      24.912   4.791  17.873  1.00 49.02           N  
ATOM   1709  CA  VAL H 224      24.600   4.920  16.479  1.00 50.65           C  
ATOM   1710  CB  VAL H 224      24.702   6.320  15.952  1.00 49.93           C  
ATOM   1711  CG1 VAL H 224      24.604   6.256  14.420  1.00 48.15           C  
ATOM   1712  CG2 VAL H 224      23.617   7.193  16.597  1.00 49.14           C  
ATOM   1713  C   VAL H 224      25.668   4.186  15.751  1.00 51.25           C  
ATOM   1714  O   VAL H 224      26.812   4.632  15.726  1.00 51.46           O  
ATOM   1715  N   SER H 225      25.331   3.040  15.129  1.00 52.15           N  
ATOM   1716  CA  SER H 225      26.352   2.352  14.402  1.00 52.20           C  
ATOM   1717  CB  SER H 225      27.256   1.472  15.285  1.00 50.63           C  
ATOM   1718  OG  SER H 225      28.261   0.849  14.495  1.00 49.63           O  
ATOM   1719  C   SER H 225      25.691   1.439  13.424  1.00 53.42           C  
ATOM   1720  O   SER H 225      24.532   1.059  13.581  1.00 49.94           O  
ATOM   1721  N   SER H 226      26.423   1.067  12.359  1.00 56.26           N  
ATOM   1722  CA  SER H 226      25.867   0.129  11.433  1.00 57.92           C  
ATOM   1723  CB  SER H 226      26.031   0.528   9.955  1.00 53.45           C  
ATOM   1724  OG  SER H 226      25.412  -0.437   9.112  1.00 40.95           O  
ATOM   1725  C   SER H 226      26.644  -1.167  11.653  1.00 59.34           C  
ATOM   1726  O   SER H 226      26.649  -2.024  10.731  1.00 60.61           O  
ATOM   1727  OXT SER H 226      27.250  -1.312  12.750  1.00  0.00           O1-
TER    1728      SER H 226 
CONECT  159  697
CONECT  697  159
CONECT 1002 1577
CONECT 1577 1002
END
