# Supplementary material for: Fully automated antibody structure prediction using BIOVIA tools: Validation study
Source: PLoS One. 2017 May 18;12(5):e0177923. doi: 10.1371/journal.pone.0177923 (PMC5436848; doi:10.1371/journal.pone.0177923)
Supplement: S3 Dataset — Predicted structures using the Top5 framework method, Chothia CDR definition with canonical filtering, using up to 5 CDR templates rather than the default 3, and generating 10 CDR models. (ZIP) [file pone.0177923.s005.zip › 4QHK_NM_FV_FinalModel.pdb]

REMARK   Accelrys Discovery Studio PDB file
REMARK   Created:  2015-11-30T16:01:45Z
SSBOND   1 CYS L   21    CYS L   86                                     
SSBOND   2 CYS H  128    CYS H  201                                     
ATOM      1  N   TYR L   1      27.576  32.185  28.201  1.00 44.78           N1+
ATOM      2  CA  TYR L   1      27.997  32.229  29.625  1.00 45.62           C  
ATOM      3  CB  TYR L   1      26.746  32.272  30.513  1.00 45.32           C  
ATOM      4  CG  TYR L   1      27.158  32.565  31.910  1.00 48.55           C  
ATOM      5  CD1 TYR L   1      27.361  33.869  32.290  1.00 51.03           C  
ATOM      6  CD2 TYR L   1      27.326  31.557  32.830  1.00 47.16           C  
ATOM      7  CE1 TYR L   1      27.737  34.172  33.573  1.00 50.42           C  
ATOM      8  CE2 TYR L   1      27.702  31.854  34.118  1.00 46.65           C  
ATOM      9  CZ  TYR L   1      27.908  33.163  34.488  1.00 48.98           C  
ATOM     10  OH  TYR L   1      28.293  33.477  35.807  1.00 47.96           O  
ATOM     11  C   TYR L   1      28.747  30.964  29.897  1.00 45.29           C  
ATOM     12  O   TYR L   1      28.295  29.889  29.511  1.00 44.20           O  
ATOM     13  N   GLU L   2      29.927  31.041  30.547  1.00 43.44           N  
ATOM     14  CA  GLU L   2      30.617  29.799  30.741  1.00 45.01           C  
ATOM     15  CB  GLU L   2      31.949  29.680  29.969  1.00 42.77           C  
ATOM     16  CG  GLU L   2      32.426  28.236  29.739  1.00 39.98           C  
ATOM     17  CD  GLU L   2      33.307  27.776  30.896  1.00 50.32           C  
ATOM     18  OE1 GLU L   2      33.705  28.639  31.721  1.00 47.30           O  
ATOM     19  OE2 GLU L   2      33.604  26.553  30.960  1.00 54.70           O1-
ATOM     20  C   GLU L   2      30.906  29.585  32.194  1.00 42.38           C  
ATOM     21  O   GLU L   2      31.163  30.528  32.944  1.00 42.99           O  
ATOM     22  N   LEU L   3      30.830  28.307  32.625  1.00 37.84           N  
ATOM     23  CA  LEU L   3      31.183  27.962  33.974  1.00 34.73           C  
ATOM     24  CB  LEU L   3      30.186  27.009  34.660  1.00 31.12           C  
ATOM     25  CG  LEU L   3      28.771  27.591  34.853  1.00 32.09           C  
ATOM     26  CD1 LEU L   3      27.850  26.571  35.544  1.00 28.61           C  
ATOM     27  CD2 LEU L   3      28.803  28.949  35.579  1.00 35.19           C  
ATOM     28  C   LEU L   3      32.489  27.236  33.898  1.00 36.10           C  
ATOM     29  O   LEU L   3      32.592  26.194  33.256  1.00 40.50           O  
ATOM     30  N   THR L   4      33.530  27.755  34.573  1.00 33.35           N  
ATOM     31  CA  THR L   4      34.796  27.099  34.464  1.00 33.19           C  
ATOM     32  CB  THR L   4      35.913  28.027  34.066  1.00 40.60           C  
ATOM     33  OG1 THR L   4      37.052  27.283  33.663  1.00 47.36           O  
ATOM     34  CG2 THR L   4      36.266  28.944  35.247  1.00 40.00           C  
ATOM     35  C   THR L   4      35.124  26.468  35.782  1.00 32.25           C  
ATOM     36  O   THR L   4      35.017  27.093  36.835  1.00 32.21           O  
ATOM     37  N   GLN L   5      35.500  25.174  35.745  1.00 31.77           N  
ATOM     38  CA  GLN L   5      35.886  24.462  36.932  1.00 30.77           C  
ATOM     39  CB  GLN L   5      34.969  23.285  37.305  1.00 28.14           C  
ATOM     40  CG  GLN L   5      33.569  23.684  37.769  1.00 28.59           C  
ATOM     41  CD  GLN L   5      32.825  22.405  38.131  1.00 29.57           C  
ATOM     42  OE1 GLN L   5      32.135  21.812  37.303  1.00 30.05           O  
ATOM     43  NE2 GLN L   5      32.980  21.960  39.407  1.00 26.94           N  
ATOM     44  C   GLN L   5      37.226  23.859  36.662  1.00 32.77           C  
ATOM     45  O   GLN L   5      37.602  23.657  35.508  1.00 34.34           O  
ATOM     46  N   PRO L   6      37.970  23.589  37.701  1.00 33.07           N  
ATOM     47  CA  PRO L   6      39.251  22.959  37.535  1.00 33.91           C  
ATOM     48  CD  PRO L   6      37.910  24.400  38.905  1.00 33.73           C  
ATOM     49  CB  PRO L   6      39.962  23.088  38.878  1.00 35.17           C  
ATOM     50  CG  PRO L   6      39.327  24.342  39.502  1.00 34.67           C  
ATOM     51  C   PRO L   6      39.012  21.542  37.134  1.00 33.83           C  
ATOM     52  O   PRO L   6      38.048  20.954  37.622  1.00 34.64           O  
ATOM     53  N   PRO L   7      39.818  20.984  36.285  1.00 32.97           N  
ATOM     54  CA  PRO L   7      39.602  19.627  35.884  1.00 31.98           C  
ATOM     55  CD  PRO L   7      40.467  21.765  35.246  1.00 32.55           C  
ATOM     56  CB  PRO L   7      40.501  19.403  34.674  1.00 32.91           C  
ATOM     57  CG  PRO L   7      40.623  20.806  34.054  1.00 34.74           C  
ATOM     58  C   PRO L   7      39.830  18.647  36.986  1.00 32.65           C  
ATOM     59  O   PRO L   7      39.200  17.589  36.965  1.00 34.98           O  
ATOM     60  N   SER L   8      40.720  18.946  37.950  1.00 32.21           N  
ATOM     61  CA  SER L   8      40.970  17.941  38.942  1.00 35.26           C  
ATOM     62  CB  SER L   8      42.109  16.986  38.539  1.00 35.77           C  
ATOM     63  OG  SER L   8      42.325  16.014  39.551  1.00 43.43           O  
ATOM     64  C   SER L   8      41.353  18.581  40.238  1.00 34.70           C  
ATOM     65  O   SER L   8      41.957  19.653  40.267  1.00 36.41           O  
ATOM     66  N   VAL L   9      40.974  17.924  41.355  1.00 32.85           N  
ATOM     67  CA  VAL L   9      41.342  18.360  42.674  1.00 34.11           C  
ATOM     68  CB  VAL L   9      40.202  18.978  43.430  1.00 34.36           C  
ATOM     69  CG1 VAL L   9      40.661  19.265  44.870  1.00 35.37           C  
ATOM     70  CG2 VAL L   9      39.725  20.224  42.664  1.00 31.90           C  
ATOM     71  C   VAL L   9      41.756  17.125  43.423  1.00 37.72           C  
ATOM     72  O   VAL L   9      41.076  16.101  43.359  1.00 36.39           O  
ATOM     73  N   SER L  10      42.884  17.185  44.162  1.00 39.44           N  
ATOM     74  CA  SER L  10      43.341  16.014  44.860  1.00 39.43           C  
ATOM     75  CB  SER L  10      44.680  15.464  44.336  1.00 41.15           C  
ATOM     76  OG  SER L  10      45.691  16.453  44.444  1.00 45.24           O  
ATOM     77  C   SER L  10      43.503  16.347  46.308  1.00 41.35           C  
ATOM     78  O   SER L  10      43.867  17.465  46.671  1.00 43.74           O  
ATOM     79  N   VAL L  11      43.224  15.356  47.179  1.00 38.82           N  
ATOM     80  CA  VAL L  11      43.257  15.586  48.590  1.00 39.49           C  
ATOM     81  CB  VAL L  11      41.895  16.021  49.033  1.00 41.75           C  
ATOM     82  CG1 VAL L  11      40.887  14.974  48.535  1.00 44.23           C  
ATOM     83  CG2 VAL L  11      41.869  16.206  50.546  1.00 40.98           C  
ATOM     84  C   VAL L  11      43.604  14.298  49.280  1.00 39.02           C  
ATOM     85  O   VAL L  11      43.353  13.213  48.757  1.00 40.44           O  
ATOM     86  N   SER L  12      44.237  14.387  50.469  1.00 38.32           N  
ATOM     87  CA  SER L  12      44.523  13.209  51.240  1.00 40.03           C  
ATOM     88  CB  SER L  12      45.683  13.395  52.229  1.00 42.92           C  
ATOM     89  OG  SER L  12      46.892  13.615  51.521  1.00 42.19           O  
ATOM     90  C   SER L  12      43.287  12.939  52.036  1.00 40.68           C  
ATOM     91  O   SER L  12      42.461  13.831  52.209  1.00 39.66           O  
ATOM     92  N   PRO L  13      43.116  11.752  52.542  1.00 40.77           N  
ATOM     93  CA  PRO L  13      41.914  11.505  53.283  1.00 40.58           C  
ATOM     94  CD  PRO L  13      43.575  10.562  51.846  1.00 42.96           C  
ATOM     95  CB  PRO L  13      41.841   9.992  53.459  1.00 42.52           C  
ATOM     96  CG  PRO L  13      42.563   9.459  52.207  1.00 42.27           C  
ATOM     97  C   PRO L  13      41.883  12.304  54.546  1.00 42.08           C  
ATOM     98  O   PRO L  13      42.926  12.472  55.175  1.00 43.85           O  
ATOM     99  N   GLY L  14      40.690  12.819  54.911  1.00 41.34           N  
ATOM    100  CA  GLY L  14      40.507  13.567  56.122  1.00 41.86           C  
ATOM    101  C   GLY L  14      40.742  15.023  55.855  1.00 43.07           C  
ATOM    102  O   GLY L  14      40.464  15.870  56.702  1.00 46.27           O  
ATOM    103  N   GLN L  15      41.255  15.354  54.659  1.00 39.90           N  
ATOM    104  CA  GLN L  15      41.562  16.714  54.319  1.00 39.41           C  
ATOM    105  CB  GLN L  15      42.718  16.777  53.310  1.00 40.98           C  
ATOM    106  CG  GLN L  15      43.396  18.134  53.172  1.00 49.42           C  
ATOM    107  CD  GLN L  15      44.617  17.928  52.283  1.00 54.45           C  
ATOM    108  OE1 GLN L  15      44.501  17.525  51.127  1.00 53.70           O  
ATOM    109  NE2 GLN L  15      45.828  18.204  52.837  1.00 56.99           N  
ATOM    110  C   GLN L  15      40.324  17.325  53.724  1.00 39.84           C  
ATOM    111  O   GLN L  15      39.354  16.621  53.447  1.00 40.23           O  
ATOM    112  N   THR L  16      40.310  18.663  53.533  1.00 35.44           N  
ATOM    113  CA  THR L  16      39.139  19.311  53.006  1.00 35.20           C  
ATOM    114  CB  THR L  16      38.803  20.590  53.715  1.00 34.86           C  
ATOM    115  OG1 THR L  16      38.594  20.343  55.097  1.00 36.78           O  
ATOM    116  CG2 THR L  16      37.531  21.187  53.088  1.00 31.95           C  
ATOM    117  C   THR L  16      39.374  19.643  51.563  1.00 34.95           C  
ATOM    118  O   THR L  16      40.417  20.183  51.193  1.00 37.47           O  
ATOM    119  N   ALA L  17      38.386  19.323  50.699  1.00 32.00           N  
ATOM    120  CA  ALA L  17      38.521  19.576  49.293  1.00 30.80           C  
ATOM    121  CB  ALA L  17      38.069  18.394  48.418  1.00 30.25           C  
ATOM    122  C   ALA L  17      37.659  20.749  48.944  1.00 31.77           C  
ATOM    123  O   ALA L  17      36.547  20.897  49.450  1.00 33.40           O  
ATOM    124  N   SER L  18      38.177  21.637  48.070  1.00 32.64           N  
ATOM    125  CA  SER L  18      37.421  22.786  47.665  1.00 29.24           C  
ATOM    126  CB  SER L  18      38.061  24.115  48.099  1.00 30.75           C  
ATOM    127  OG  SER L  18      38.122  24.182  49.517  1.00  0.00           O  
ATOM    128  C   SER L  18      37.365  22.779  46.168  1.00 32.77           C  
ATOM    129  O   SER L  18      38.395  22.699  45.498  1.00 36.38           O  
ATOM    130  N   ILE L  19      36.141  22.881  45.608  1.00 30.40           N  
ATOM    131  CA  ILE L  19      35.940  22.848  44.186  1.00 28.71           C  
ATOM    132  CB  ILE L  19      34.890  21.853  43.776  1.00 29.21           C  
ATOM    133  CG1 ILE L  19      35.168  20.452  44.352  1.00 30.27           C  
ATOM    134  CG2 ILE L  19      34.797  21.885  42.242  1.00 29.97           C  
ATOM    135  CD1 ILE L  19      36.437  19.785  43.841  1.00 34.06           C  
ATOM    136  C   ILE L  19      35.354  24.175  43.810  1.00 29.09           C  
ATOM    137  O   ILE L  19      34.335  24.579  44.367  1.00 30.63           O  
ATOM    138  N   THR L  20      35.956  24.880  42.829  1.00 28.63           N  
ATOM    139  CA  THR L  20      35.457  26.183  42.492  1.00 27.93           C  
ATOM    140  CB  THR L  20      36.536  27.226  42.393  1.00 30.55           C  
ATOM    141  OG1 THR L  20      37.461  26.886  41.370  1.00 31.45           O  
ATOM    142  CG2 THR L  20      37.261  27.322  43.747  1.00 31.19           C  
ATOM    143  C   THR L  20      34.758  26.139  41.165  1.00 29.03           C  
ATOM    144  O   THR L  20      35.058  25.305  40.312  1.00 29.57           O  
ATOM    145  N   CYS L  21      33.764  27.036  40.990  1.00 30.08           N  
ATOM    146  CA  CYS L  21      33.027  27.162  39.762  1.00 29.93           C  
ATOM    147  CB  CYS L  21      31.573  26.647  39.890  1.00 29.82           C  
ATOM    148  SG  CYS L  21      30.592  26.750  38.360  1.00 36.42           S  
ATOM    149  C   CYS L  21      33.010  28.626  39.449  1.00 32.07           C  
ATOM    150  O   CYS L  21      32.321  29.407  40.107  1.00 34.83           O  
ATOM    151  N   SER L  22      33.768  29.031  38.409  1.00 31.41           N  
ATOM    152  CA  SER L  22      33.908  30.427  38.108  1.00 32.94           C  
ATOM    153  CB  SER L  22      35.320  30.821  37.639  1.00 24.24           C  
ATOM    154  OG  SER L  22      36.266  30.607  38.675  1.00 30.02           O  
ATOM    155  C   SER L  22      32.982  30.818  37.006  1.00 34.95           C  
ATOM    156  O   SER L  22      32.646  30.021  36.132  1.00 37.33           O  
ATOM    157  N   GLY L  23      32.540  32.080  36.939  1.00 34.26           N  
ATOM    158  CA  GLY L  23      31.747  32.492  35.812  1.00 36.69           C  
ATOM    159  C   GLY L  23      31.499  33.950  36.009  1.00 40.25           C  
ATOM    160  O   GLY L  23      31.470  34.419  37.145  1.00 37.53           O  
ATOM    161  N   ASP L  24      31.297  34.718  34.918  1.00 44.45           N  
ATOM    162  CA  ASP L  24      31.130  36.127  35.141  1.00 49.42           C  
ATOM    163  CB  ASP L  24      31.183  36.996  33.868  1.00 55.98           C  
ATOM    164  CG  ASP L  24      30.017  36.637  32.960  1.00 72.20           C  
ATOM    165  OD1 ASP L  24      29.936  35.457  32.530  1.00 76.15           O  
ATOM    166  OD2 ASP L  24      29.198  37.550  32.673  1.00 66.38           O1-
ATOM    167  C   ASP L  24      29.817  36.363  35.821  1.00 50.78           C  
ATOM    168  O   ASP L  24      28.771  35.950  35.343  1.00 51.98           O  
ATOM    169  N   LYS L  25      29.819  37.082  36.954  1.00 45.76           N  
ATOM    170  CA  LYS L  25      28.593  37.338  37.661  1.00 47.58           C  
ATOM    171  CB  LYS L  25      27.569  38.158  36.857  1.00 46.01           C  
ATOM    172  CG  LYS L  25      27.956  39.620  36.630  1.00 60.76           C  
ATOM    173  CD  LYS L  25      27.019  40.342  35.660  1.00 69.39           C  
ATOM    174  CE  LYS L  25      27.372  41.813  35.445  1.00 73.88           C  
ATOM    175  NZ  LYS L  25      28.458  41.932  34.450  1.00 74.19           N1+
ATOM    176  C   LYS L  25      27.910  36.059  38.053  1.00 44.52           C  
ATOM    177  O   LYS L  25      26.688  35.957  37.984  1.00 46.37           O  
ATOM    178  N   LEU L  26      28.673  35.053  38.506  1.00 42.54           N  
ATOM    179  CA  LEU L  26      28.108  33.803  38.923  1.00 40.92           C  
ATOM    180  CB  LEU L  26      29.163  32.735  39.258  1.00 36.56           C  
ATOM    181  CG  LEU L  26      28.552  31.393  39.696  1.00 36.93           C  
ATOM    182  CD1 LEU L  26      27.639  30.809  38.608  1.00 35.18           C  
ATOM    183  CD2 LEU L  26      29.644  30.404  40.129  1.00 36.95           C  
ATOM    184  C   LEU L  26      27.264  34.041  40.136  1.00 43.21           C  
ATOM    185  O   LEU L  26      26.269  33.353  40.356  1.00 40.04           O  
ATOM    186  N   GLY L  27      27.639  35.044  40.951  1.00 42.18           N  
ATOM    187  CA  GLY L  27      26.963  35.328  42.182  1.00 45.46           C  
ATOM    188  C   GLY L  27      25.525  35.606  41.894  1.00 49.86           C  
ATOM    189  O   GLY L  27      24.663  35.343  42.729  1.00 50.85           O  
ATOM    190  N   ASP L  28      25.240  36.201  40.724  1.00 51.65           N  
ATOM    191  CA  ASP L  28      23.907  36.547  40.327  1.00 54.61           C  
ATOM    192  CB  ASP L  28      23.872  37.386  39.036  1.00 59.96           C  
ATOM    193  CG  ASP L  28      24.428  38.767  39.357  1.00 70.88           C  
ATOM    194  OD1 ASP L  28      24.621  39.060  40.567  1.00 70.89           O  
ATOM    195  OD2 ASP L  28      24.660  39.549  38.395  1.00 72.03           O1-
ATOM    196  C   ASP L  28      23.067  35.318  40.100  1.00 54.02           C  
ATOM    197  O   ASP L  28      21.853  35.357  40.291  1.00 52.40           O  
ATOM    198  N   LYS L  29      23.672  34.198  39.658  1.00 50.67           N  
ATOM    199  CA  LYS L  29      22.888  33.031  39.345  1.00 45.97           C  
ATOM    200  CB  LYS L  29      23.403  32.296  38.099  1.00 40.00           C  
ATOM    201  CG  LYS L  29      23.375  33.179  36.851  1.00 42.34           C  
ATOM    202  CD  LYS L  29      24.168  32.615  35.672  1.00 41.55           C  
ATOM    203  CE  LYS L  29      23.378  31.607  34.839  1.00 46.26           C  
ATOM    204  NZ  LYS L  29      24.143  31.254  33.625  1.00 50.32           N1+
ATOM    205  C   LYS L  29      22.937  32.071  40.489  1.00 45.79           C  
ATOM    206  O   LYS L  29      23.835  32.119  41.328  1.00 39.19           O  
ATOM    207  N   TYR L  30      21.936  31.175  40.574  1.00 35.55           N  
ATOM    208  CA  TYR L  30      22.006  30.203  41.624  1.00 36.08           C  
ATOM    209  CB  TYR L  30      20.656  29.604  42.070  1.00 36.44           C  
ATOM    210  CG  TYR L  30      19.978  30.550  43.002  1.00 39.65           C  
ATOM    211  CD1 TYR L  30      20.404  30.635  44.307  1.00 40.93           C  
ATOM    212  CD2 TYR L  30      18.918  31.330  42.599  1.00 46.28           C  
ATOM    213  CE1 TYR L  30      19.797  31.490  45.194  1.00 44.35           C  
ATOM    214  CE2 TYR L  30      18.306  32.191  43.482  1.00 48.06           C  
ATOM    215  CZ  TYR L  30      18.744  32.270  44.782  1.00 49.60           C  
ATOM    216  OH  TYR L  30      18.114  33.149  45.689  1.00 53.71           O  
ATOM    217  C   TYR L  30      22.849  29.073  41.141  1.00 35.92           C  
ATOM    218  O   TYR L  30      22.658  28.615  40.012  1.00 35.44           O  
ATOM    219  N   ALA L  31      23.830  28.600  41.957  1.00 25.66           N  
ATOM    220  CA  ALA L  31      24.493  27.461  41.401  1.00 24.11           C  
ATOM    221  CB  ALA L  31      26.028  27.551  41.481  1.00 24.81           C  
ATOM    222  C   ALA L  31      24.084  26.223  42.137  1.00 27.13           C  
ATOM    223  O   ALA L  31      23.788  26.261  43.336  1.00 25.58           O  
ATOM    224  N   CYS L  32      24.034  25.089  41.404  1.00 26.04           N  
ATOM    225  CA  CYS L  32      23.700  23.823  41.988  0.90 24.08           C  
ATOM    226  CB  CYS L  32      22.481  23.166  41.321  0.90 22.64           C  
ATOM    227  SG  CYS L  32      21.018  24.241  41.288  0.75 13.28           S  
ATOM    228  C   CYS L  32      24.855  22.915  41.704  1.00 23.07           C  
ATOM    229  O   CYS L  32      25.608  23.155  40.764  1.00 24.46           O  
ATOM    230  N   TRP L  33      25.024  21.842  42.506  1.00 20.63           N  
ATOM    231  CA  TRP L  33      26.145  20.973  42.316  1.00 22.58           C  
ATOM    232  CB  TRP L  33      27.132  21.019  43.496  1.00 21.77           C  
ATOM    233  CG  TRP L  33      27.767  22.374  43.715  1.00 23.99           C  
ATOM    234  CD2 TRP L  33      29.028  22.785  43.164  1.00 25.87           C  
ATOM    235  CD1 TRP L  33      27.302  23.430  44.443  1.00 24.18           C  
ATOM    236  NE1 TRP L  33      28.191  24.476  44.377  1.00 25.21           N  
ATOM    237  CE2 TRP L  33      29.259  24.092  43.594  1.00 27.04           C  
ATOM    238  CE3 TRP L  33      29.920  22.128  42.366  1.00 24.04           C  
ATOM    239  CZ2 TRP L  33      30.389  24.765  43.229  1.00 28.33           C  
ATOM    240  CZ3 TRP L  33      31.060  22.809  42.002  1.00 24.50           C  
ATOM    241  CH2 TRP L  33      31.289  24.101  42.426  1.00 27.73           C  
ATOM    242  C   TRP L  33      25.637  19.567  42.220  1.00 22.23           C  
ATOM    243  O   TRP L  33      24.705  19.189  42.930  1.00 22.12           O  
ATOM    244  N   TYR L  34      26.252  18.757  41.327  1.00 21.91           N  
ATOM    245  CA  TYR L  34      25.863  17.384  41.140  1.00 22.51           C  
ATOM    246  CB  TYR L  34      25.330  17.070  39.732  1.00 22.49           C  
ATOM    247  CG  TYR L  34      24.103  17.879  39.501  1.00 21.70           C  
ATOM    248  CD1 TYR L  34      24.193  19.135  38.952  1.00 21.88           C  
ATOM    249  CD2 TYR L  34      22.863  17.392  39.837  1.00 21.40           C  
ATOM    250  CE1 TYR L  34      23.062  19.887  38.736  1.00 23.98           C  
ATOM    251  CE2 TYR L  34      21.731  18.142  39.623  1.00 21.87           C  
ATOM    252  CZ  TYR L  34      21.826  19.393  39.070  1.00 22.17           C  
ATOM    253  OH  TYR L  34      20.665  20.162  38.849  1.00 21.45           O  
ATOM    254  C   TYR L  34      27.084  16.532  41.328  1.00 23.11           C  
ATOM    255  O   TYR L  34      28.200  16.911  40.967  1.00 23.32           O  
ATOM    256  N   GLN L  35      26.891  15.342  41.929  1.00 22.12           N  
ATOM    257  CA  GLN L  35      27.974  14.429  42.151  1.00 23.00           C  
ATOM    258  CB  GLN L  35      28.000  13.887  43.592  1.00 24.23           C  
ATOM    259  CG  GLN L  35      29.135  12.908  43.887  1.00 22.77           C  
ATOM    260  CD  GLN L  35      28.901  12.352  45.287  1.00 26.26           C  
ATOM    261  OE1 GLN L  35      27.846  11.786  45.575  1.00 30.24           O  
ATOM    262  NE2 GLN L  35      29.906  12.521  46.186  1.00 27.44           N  
ATOM    263  C   GLN L  35      27.751  13.260  41.249  1.00 24.88           C  
ATOM    264  O   GLN L  35      26.646  12.721  41.180  1.00 24.72           O  
ATOM    265  N   GLN L  36      28.796  12.853  40.502  1.00 22.78           N  
ATOM    266  CA  GLN L  36      28.638  11.697  39.668  1.00 23.50           C  
ATOM    267  CB  GLN L  36      28.648  11.998  38.158  1.00 25.14           C  
ATOM    268  CG  GLN L  36      28.320  10.771  37.301  1.00 30.07           C  
ATOM    269  CD  GLN L  36      28.338  11.179  35.834  1.00 33.80           C  
ATOM    270  OE1 GLN L  36      28.922  12.198  35.468  1.00 34.54           O  
ATOM    271  NE2 GLN L  36      27.681  10.361  34.968  1.00 26.76           N  
ATOM    272  C   GLN L  36      29.777  10.762  39.955  1.00 25.86           C  
ATOM    273  O   GLN L  36      30.935  11.082  39.690  1.00 26.32           O  
ATOM    274  N   LYS L  37      29.461   9.569  40.504  1.00 27.85           N  
ATOM    275  CA  LYS L  37      30.427   8.556  40.837  1.00 31.56           C  
ATOM    276  CB  LYS L  37      29.884   7.503  41.819  1.00 31.85           C  
ATOM    277  CG  LYS L  37      29.490   8.041  43.197  1.00 30.37           C  
ATOM    278  CD  LYS L  37      30.660   8.519  44.052  1.00 31.00           C  
ATOM    279  CE  LYS L  37      30.231   8.980  45.446  1.00 36.02           C  
ATOM    280  NZ  LYS L  37      29.839   7.813  46.267  1.00 37.34           N1+
ATOM    281  C   LYS L  37      30.746   7.822  39.572  1.00 32.89           C  
ATOM    282  O   LYS L  37      29.991   7.879  38.601  1.00 33.44           O  
ATOM    283  N   PRO L  38      31.850   7.125  39.541  1.00 34.18           N  
ATOM    284  CA  PRO L  38      32.176   6.420  38.338  1.00 34.40           C  
ATOM    285  CD  PRO L  38      33.042   7.540  40.263  1.00 34.86           C  
ATOM    286  CB  PRO L  38      33.609   5.929  38.520  1.00 34.62           C  
ATOM    287  CG  PRO L  38      34.226   7.004  39.436  1.00 35.81           C  
ATOM    288  C   PRO L  38      31.169   5.363  38.023  1.00 35.22           C  
ATOM    289  O   PRO L  38      30.836   4.565  38.899  1.00 33.84           O  
ATOM    290  N   GLY L  39      30.677   5.351  36.768  1.00 33.58           N  
ATOM    291  CA  GLY L  39      29.750   4.359  36.304  1.00 34.47           C  
ATOM    292  C   GLY L  39      28.377   4.608  36.863  1.00 38.52           C  
ATOM    293  O   GLY L  39      27.533   3.715  36.823  1.00 41.75           O  
ATOM    294  N   GLN L  40      28.093   5.821  37.386  1.00 35.69           N  
ATOM    295  CA  GLN L  40      26.794   6.020  37.979  1.00 33.93           C  
ATOM    296  CB  GLN L  40      26.838   6.198  39.510  1.00 34.45           C  
ATOM    297  CG  GLN L  40      27.341   4.959  40.256  1.00 38.95           C  
ATOM    298  CD  GLN L  40      27.337   5.254  41.751  1.00 44.84           C  
ATOM    299  OE1 GLN L  40      26.482   5.986  42.252  1.00 50.11           O  
ATOM    300  NE2 GLN L  40      28.322   4.675  42.487  1.00 46.00           N  
ATOM    301  C   GLN L  40      26.142   7.255  37.428  1.00 31.01           C  
ATOM    302  O   GLN L  40      26.764   8.058  36.732  1.00 32.14           O  
ATOM    303  N   SER L  41      24.827   7.404  37.714  1.00 32.50           N  
ATOM    304  CA  SER L  41      24.062   8.551  37.300  1.00 28.64           C  
ATOM    305  CB  SER L  41      22.554   8.268  37.202  1.00 28.03           C  
ATOM    306  OG  SER L  41      21.870   9.414  36.724  1.00 27.66           O  
ATOM    307  C   SER L  41      24.270   9.641  38.316  1.00 30.18           C  
ATOM    308  O   SER L  41      24.616   9.380  39.466  1.00 31.39           O  
ATOM    309  N   PRO L  42      24.061  10.865  37.904  1.00 27.47           N  
ATOM    310  CA  PRO L  42      24.279  12.009  38.762  1.00 25.03           C  
ATOM    311  CD  PRO L  42      24.258  11.188  36.500  1.00 24.28           C  
ATOM    312  CB  PRO L  42      24.340  13.215  37.826  1.00 23.25           C  
ATOM    313  CG  PRO L  42      24.789  12.627  36.478  1.00 25.51           C  
ATOM    314  C   PRO L  42      23.243  12.194  39.839  1.00 26.54           C  
ATOM    315  O   PRO L  42      22.128  11.699  39.685  1.00 28.67           O  
ATOM    316  N   VAL L  43      23.602  12.894  40.942  1.00 26.14           N  
ATOM    317  CA  VAL L  43      22.676  13.206  42.006  1.00 25.14           C  
ATOM    318  CB  VAL L  43      22.814  12.316  43.206  1.00 28.95           C  
ATOM    319  CG1 VAL L  43      22.511  10.868  42.783  1.00 38.71           C  
ATOM    320  CG2 VAL L  43      24.215  12.522  43.809  1.00 34.78           C  
ATOM    321  C   VAL L  43      22.975  14.610  42.471  1.00 22.18           C  
ATOM    322  O   VAL L  43      24.109  15.073  42.359  1.00 23.34           O  
ATOM    323  N   LEU L  44      21.964  15.327  43.018  1.00 23.01           N  
ATOM    324  CA  LEU L  44      22.134  16.696  43.463  1.00 21.15           C  
ATOM    325  CB  LEU L  44      20.807  17.477  43.491  1.00 21.00           C  
ATOM    326  CG  LEU L  44      20.955  18.934  43.963  1.00 28.55           C  
ATOM    327  CD1 LEU L  44      21.673  19.792  42.910  1.00 25.62           C  
ATOM    328  CD2 LEU L  44      19.613  19.522  44.429  1.00 24.01           C  
ATOM    329  C   LEU L  44      22.644  16.736  44.885  1.00 23.73           C  
ATOM    330  O   LEU L  44      22.021  16.164  45.776  1.00 21.85           O  
ATOM    331  N   VAL L  45      23.856  17.307  45.106  1.00 22.61           N  
ATOM    332  CA  VAL L  45      24.467  17.543  46.399  1.00 24.17           C  
ATOM    333  CB  VAL L  45      25.959  17.410  46.347  1.00 23.28           C  
ATOM    334  CG1 VAL L  45      26.283  15.951  45.988  1.00 22.56           C  
ATOM    335  CG2 VAL L  45      26.520  18.431  45.344  1.00 25.05           C  
ATOM    336  C   VAL L  45      24.136  18.876  47.027  1.00 21.43           C  
ATOM    337  O   VAL L  45      24.007  18.992  48.246  1.00 25.55           O  
ATOM    338  N   ILE L  46      24.081  19.955  46.223  1.00 21.77           N  
ATOM    339  CA  ILE L  46      23.825  21.263  46.778  1.00 21.97           C  
ATOM    340  CB  ILE L  46      25.074  22.064  47.012  1.00 23.27           C  
ATOM    341  CG1 ILE L  46      25.952  21.391  48.080  1.00 21.31           C  
ATOM    342  CG2 ILE L  46      24.660  23.495  47.389  1.00 21.42           C  
ATOM    343  CD1 ILE L  46      25.285  21.314  49.454  1.00 17.89           C  
ATOM    344  C   ILE L  46      22.956  22.037  45.829  1.00 23.81           C  
ATOM    345  O   ILE L  46      23.191  22.037  44.622  1.00 24.15           O  
ATOM    346  N   TYR L  47      21.921  22.730  46.356  1.00 22.59           N  
ATOM    347  CA  TYR L  47      21.078  23.520  45.504  1.00 22.66           C  
ATOM    348  CB  TYR L  47      19.662  22.956  45.266  1.00 23.92           C  
ATOM    349  CG  TYR L  47      18.879  22.905  46.531  1.00 25.99           C  
ATOM    350  CD1 TYR L  47      19.073  21.885  47.434  1.00 27.08           C  
ATOM    351  CD2 TYR L  47      17.928  23.862  46.800  1.00 26.45           C  
ATOM    352  CE1 TYR L  47      18.342  21.832  48.596  1.00 29.09           C  
ATOM    353  CE2 TYR L  47      17.194  23.814  47.961  1.00 30.87           C  
ATOM    354  CZ  TYR L  47      17.402  22.797  48.862  1.00 31.41           C  
ATOM    355  OH  TYR L  47      16.651  22.741  50.054  1.00 37.67           O  
ATOM    356  C   TYR L  47      20.987  24.870  46.106  1.00 25.75           C  
ATOM    357  O   TYR L  47      21.213  25.064  47.301  1.00 26.90           O  
ATOM    358  N   GLN L  48      20.708  25.878  45.226  1.00 22.82           N  
ATOM    359  CA  GLN L  48      20.568  27.288  45.516  1.00 23.48           C  
ATOM    360  CB  GLN L  48      19.378  27.640  46.424  1.00 25.35           C  
ATOM    361  CG  GLN L  48      18.002  27.436  45.794  1.00 33.41           C  
ATOM    362  CD  GLN L  48      16.986  27.953  46.800  1.00 46.91           C  
ATOM    363  OE1 GLN L  48      15.786  27.969  46.539  1.00 43.59           O  
ATOM    364  NE2 GLN L  48      17.481  28.400  47.986  1.00 46.51           N  
ATOM    365  C   GLN L  48      21.784  27.798  46.224  1.00 25.92           C  
ATOM    366  O   GLN L  48      21.689  28.510  47.220  1.00 26.28           O  
ATOM    367  N   ASP L  49      22.964  27.424  45.717  1.00 22.36           N  
ATOM    368  CA  ASP L  49      24.249  27.864  46.164  1.00 22.90           C  
ATOM    369  CB  ASP L  49      24.348  29.394  46.295  1.00 24.41           C  
ATOM    370  CG  ASP L  49      24.484  29.946  44.887  1.00 29.23           C  
ATOM    371  OD1 ASP L  49      25.190  29.288  44.080  1.00 30.86           O  
ATOM    372  OD2 ASP L  49      23.906  31.027  44.600  1.00 26.36           O1-
ATOM    373  C   ASP L  49      24.684  27.267  47.473  1.00 22.94           C  
ATOM    374  O   ASP L  49      25.880  27.035  47.624  1.00 22.69           O  
ATOM    375  N   SER L  50      23.790  26.892  48.417  0.91 20.42           N  
ATOM    376  CA  SER L  50      24.387  26.416  49.642  0.91 22.19           C  
ATOM    377  CB  SER L  50      24.790  27.563  50.582  0.91 23.36           C  
ATOM    378  OG  SER L  50      23.635  28.283  50.986  0.85 20.81           O  
ATOM    379  C   SER L  50      23.455  25.544  50.417  0.91 25.26           C  
ATOM    380  O   SER L  50      23.748  25.156  51.550  0.91 26.06           O  
ATOM    381  N   LYS L  51      22.312  25.177  49.831  1.00 24.72           N  
ATOM    382  CA  LYS L  51      21.399  24.382  50.601  1.00 23.45           C  
ATOM    383  CB  LYS L  51      19.930  24.802  50.462  1.00 25.66           C  
ATOM    384  CG  LYS L  51      19.725  26.134  51.184  1.00 29.28           C  
ATOM    385  CD  LYS L  51      18.418  26.857  50.880  1.00 24.33           C  
ATOM    386  CE  LYS L  51      18.256  28.141  51.700  1.00 24.85           C  
ATOM    387  NZ  LYS L  51      17.019  28.845  51.298  1.00 26.74           N1+
ATOM    388  C   LYS L  51      21.583  22.935  50.285  1.00 26.91           C  
ATOM    389  O   LYS L  51      21.937  22.555  49.169  1.00 28.16           O  
ATOM    390  N   ARG L  52      21.338  22.092  51.305  1.00 25.92           N  
ATOM    391  CA  ARG L  52      21.585  20.684  51.221  0.90 24.94           C  
ATOM    392  CB  ARG L  52      22.257  20.193  52.517  0.90 26.71           C  
ATOM    393  CG  ARG L  52      22.923  18.822  52.471  0.90 30.73           C  
ATOM    394  CD  ARG L  52      23.548  18.439  53.815  0.90 34.66           C  
ATOM    395  NE  ARG L  52      24.535  19.499  54.166  0.90 35.71           N  
ATOM    396  CZ  ARG L  52      24.815  19.775  55.476  0.90 37.55           C  
ATOM    397  NH1 ARG L  52      24.186  19.087  56.472  0.90 35.63           N1+
ATOM    398  NH2 ARG L  52      25.717  20.749  55.788  0.90 32.68           N  
ATOM    399  C   ARG L  52      20.274  19.968  51.071  1.00 28.49           C  
ATOM    400  O   ARG L  52      19.302  20.258  51.767  1.00 29.15           O  
ATOM    401  N   PRO L  53      20.242  19.035  50.154  1.00 27.35           N  
ATOM    402  CA  PRO L  53      19.099  18.190  49.934  1.00 28.54           C  
ATOM    403  CD  PRO L  53      21.132  19.067  49.008  1.00 26.10           C  
ATOM    404  CB  PRO L  53      19.335  17.499  48.587  1.00 25.74           C  
ATOM    405  CG  PRO L  53      20.820  17.759  48.269  1.00 25.63           C  
ATOM    406  C   PRO L  53      19.052  17.270  51.118  1.00 30.98           C  
ATOM    407  O   PRO L  53      20.053  17.166  51.823  1.00 30.60           O  
ATOM    408  N   SER L  54      17.925  16.576  51.354  1.00 32.03           N  
ATOM    409  CA  SER L  54      17.745  15.847  52.581  1.00 32.44           C  
ATOM    410  CB  SER L  54      16.400  15.098  52.633  1.00 38.14           C  
ATOM    411  OG  SER L  54      16.353  14.096  51.628  1.00 49.41           O  
ATOM    412  C   SER L  54      18.833  14.844  52.868  1.00 31.49           C  
ATOM    413  O   SER L  54      19.417  14.869  53.949  1.00 34.06           O  
ATOM    414  N   GLY L  55      19.136  13.942  51.919  1.00 31.70           N  
ATOM    415  CA  GLY L  55      20.044  12.830  52.093  1.00 33.10           C  
ATOM    416  C   GLY L  55      21.488  13.213  52.299  1.00 35.83           C  
ATOM    417  O   GLY L  55      22.226  12.471  52.938  1.00 36.34           O  
ATOM    418  N   ILE L  56      21.952  14.342  51.731  1.00 32.17           N  
ATOM    419  CA  ILE L  56      23.358  14.676  51.694  1.00 30.44           C  
ATOM    420  CB  ILE L  56      23.637  15.868  50.828  1.00 29.07           C  
ATOM    421  CG1 ILE L  56      23.045  15.637  49.429  1.00 30.27           C  
ATOM    422  CG2 ILE L  56      25.158  16.099  50.806  1.00 26.81           C  
ATOM    423  CD1 ILE L  56      23.607  14.403  48.726  1.00 25.38           C  
ATOM    424  C   ILE L  56      23.953  14.937  53.055  1.00 30.62           C  
ATOM    425  O   ILE L  56      23.365  15.583  53.918  1.00 31.31           O  
ATOM    426  N   PRO L  57      25.155  14.425  53.227  1.00 31.21           N  
ATOM    427  CA  PRO L  57      25.893  14.552  54.464  1.00 29.58           C  
ATOM    428  CD  PRO L  57      25.567  13.251  52.470  1.00 28.27           C  
ATOM    429  CB  PRO L  57      27.071  13.588  54.349  1.00 31.48           C  
ATOM    430  CG  PRO L  57      26.577  12.514  53.365  1.00 28.48           C  
ATOM    431  C   PRO L  57      26.330  15.963  54.727  1.00 29.55           C  
ATOM    432  O   PRO L  57      26.538  16.719  53.780  1.00 28.85           O  
ATOM    433  N   GLU L  58      26.522  16.314  56.015  1.00 30.36           N  
ATOM    434  CA  GLU L  58      26.865  17.639  56.455  1.00 32.26           C  
ATOM    435  CB  GLU L  58      26.873  17.825  57.985  1.00 34.90           C  
ATOM    436  CG  GLU L  58      27.955  17.044  58.727  1.00 42.13           C  
ATOM    437  CD  GLU L  58      27.877  17.458  60.192  1.00 50.48           C  
ATOM    438  OE1 GLU L  58      26.749  17.437  60.753  1.00 47.14           O  
ATOM    439  OE2 GLU L  58      28.943  17.814  60.763  1.00 55.26           O1-
ATOM    440  C   GLU L  58      28.215  18.016  55.934  1.00 31.95           C  
ATOM    441  O   GLU L  58      28.546  19.199  55.859  1.00 35.22           O  
ATOM    442  N   ARG L  59      29.034  17.015  55.573  1.00 31.47           N  
ATOM    443  CA  ARG L  59      30.378  17.230  55.115  1.00 27.06           C  
ATOM    444  CB  ARG L  59      31.083  15.924  54.698  1.00 33.10           C  
ATOM    445  CG  ARG L  59      31.330  14.975  55.870  1.00 37.10           C  
ATOM    446  CD  ARG L  59      32.229  13.774  55.554  1.00 42.40           C  
ATOM    447  NE  ARG L  59      31.438  12.767  54.793  1.00 38.67           N  
ATOM    448  CZ  ARG L  59      31.489  12.739  53.431  1.00 36.13           C  
ATOM    449  NH1 ARG L  59      32.268  13.636  52.760  1.00 36.28           N1+
ATOM    450  NH2 ARG L  59      30.772  11.801  52.746  1.00 36.81           N  
ATOM    451  C   ARG L  59      30.354  18.127  53.912  1.00 25.90           C  
ATOM    452  O   ARG L  59      31.301  18.881  53.685  1.00 26.18           O  
ATOM    453  N   PHE L  60      29.290  18.044  53.087  1.00 29.83           N  
ATOM    454  CA  PHE L  60      29.204  18.845  51.895  1.00 28.20           C  
ATOM    455  CB  PHE L  60      28.303  18.214  50.815  1.00 28.69           C  
ATOM    456  CG  PHE L  60      29.013  17.046  50.223  1.00 31.22           C  
ATOM    457  CD1 PHE L  60      29.105  15.842  50.881  1.00 29.55           C  
ATOM    458  CD2 PHE L  60      29.579  17.155  48.980  1.00 30.46           C  
ATOM    459  CE1 PHE L  60      29.763  14.775  50.313  1.00 29.75           C  
ATOM    460  CE2 PHE L  60      30.236  16.094  48.408  1.00 29.84           C  
ATOM    461  CZ  PHE L  60      30.334  14.899  49.073  1.00 29.61           C  
ATOM    462  C   PHE L  60      28.622  20.198  52.208  1.00 27.79           C  
ATOM    463  O   PHE L  60      27.563  20.302  52.827  1.00 28.13           O  
ATOM    464  N   SER L  61      29.313  21.280  51.769  1.00 26.27           N  
ATOM    465  CA  SER L  61      28.854  22.632  51.977  1.00 27.01           C  
ATOM    466  CB  SER L  61      29.623  23.409  53.060  1.00 27.54           C  
ATOM    467  OG  SER L  61      29.329  22.901  54.350  1.00 33.63           O  
ATOM    468  C   SER L  61      29.069  23.420  50.719  1.00 28.96           C  
ATOM    469  O   SER L  61      29.944  23.109  49.913  1.00 27.46           O  
ATOM    470  N   GLY L  62      28.276  24.498  50.529  1.00 26.46           N  
ATOM    471  CA  GLY L  62      28.416  25.289  49.333  1.00 26.24           C  
ATOM    472  C   GLY L  62      28.419  26.746  49.698  1.00 29.87           C  
ATOM    473  O   GLY L  62      27.887  27.134  50.736  1.00 29.49           O  
ATOM    474  N   SER L  63      29.037  27.592  48.839  1.00 27.24           N  
ATOM    475  CA  SER L  63      29.093  29.018  49.056  1.00 28.51           C  
ATOM    476  CB  SER L  63      30.322  29.436  49.880  1.00 29.11           C  
ATOM    477  OG  SER L  63      30.335  30.840  50.068  1.00 39.12           O  
ATOM    478  C   SER L  63      29.189  29.700  47.714  1.00 31.84           C  
ATOM    479  O   SER L  63      29.681  29.107  46.756  1.00 31.64           O  
ATOM    480  N   ASN L  64      28.698  30.961  47.587  1.00 32.98           N  
ATOM    481  CA  ASN L  64      28.793  31.610  46.302  1.00 32.96           C  
ATOM    482  CB  ASN L  64      27.548  31.362  45.436  1.00 32.43           C  
ATOM    483  CG  ASN L  64      27.784  31.874  44.021  1.00 35.05           C  
ATOM    484  OD1 ASN L  64      28.884  32.291  43.667  1.00 56.08           O  
ATOM    485  ND2 ASN L  64      26.712  31.842  43.184  1.00 46.15           N  
ATOM    486  C   ASN L  64      28.914  33.090  46.477  1.00 37.47           C  
ATOM    487  O   ASN L  64      28.071  33.732  47.102  1.00 39.14           O  
ATOM    488  N   SER L  65      29.970  33.692  45.903  1.00 38.13           N  
ATOM    489  CA  SER L  65      30.078  35.112  46.032  1.00 40.34           C  
ATOM    490  CB  SER L  65      30.747  35.565  47.344  1.00 42.88           C  
ATOM    491  OG  SER L  65      32.097  35.123  47.386  1.00 48.54           O  
ATOM    492  C   SER L  65      30.906  35.630  44.910  1.00 40.75           C  
ATOM    493  O   SER L  65      31.920  35.043  44.539  1.00 40.43           O  
ATOM    494  N   GLY L  66      30.471  36.763  44.335  1.00 39.64           N  
ATOM    495  CA  GLY L  66      31.238  37.388  43.307  1.00 39.17           C  
ATOM    496  C   GLY L  66      31.373  36.469  42.137  1.00 39.11           C  
ATOM    497  O   GLY L  66      30.392  35.978  41.585  1.00 37.42           O  
ATOM    498  N   ASN L  67      32.629  36.285  41.701  1.00 38.64           N  
ATOM    499  CA  ASN L  67      33.008  35.502  40.563  1.00 39.26           C  
ATOM    500  CB  ASN L  67      34.378  35.899  39.993  1.00 40.01           C  
ATOM    501  CG  ASN L  67      34.162  37.234  39.291  1.00 63.07           C  
ATOM    502  OD1 ASN L  67      33.095  37.485  38.733  1.00 59.72           O  
ATOM    503  ND2 ASN L  67      35.195  38.116  39.316  1.00 64.99           N  
ATOM    504  C   ASN L  67      32.985  34.022  40.804  1.00 40.06           C  
ATOM    505  O   ASN L  67      32.990  33.263  39.837  1.00 41.75           O  
ATOM    506  N   THR L  68      33.038  33.533  42.060  1.00 36.86           N  
ATOM    507  CA  THR L  68      33.136  32.100  42.133  1.00 36.41           C  
ATOM    508  CB  THR L  68      34.520  31.649  42.500  1.00 39.73           C  
ATOM    509  OG1 THR L  68      35.459  32.158  41.564  1.00 44.72           O  
ATOM    510  CG2 THR L  68      34.564  30.113  42.494  1.00 42.26           C  
ATOM    511  C   THR L  68      32.187  31.499  43.130  1.00 34.26           C  
ATOM    512  O   THR L  68      31.839  32.095  44.149  1.00 34.09           O  
ATOM    513  N   ALA L  69      31.745  30.258  42.827  1.00 33.14           N  
ATOM    514  CA  ALA L  69      30.915  29.476  43.703  1.00 29.68           C  
ATOM    515  CB  ALA L  69      29.701  28.843  43.002  1.00 28.11           C  
ATOM    516  C   ALA L  69      31.804  28.354  44.145  1.00 30.47           C  
ATOM    517  O   ALA L  69      32.622  27.877  43.361  1.00 31.45           O  
ATOM    518  N   THR L  70      31.702  27.909  45.417  1.00 29.64           N  
ATOM    519  CA  THR L  70      32.606  26.880  45.853  1.00 28.07           C  
ATOM    520  CB  THR L  70      33.598  27.374  46.864  1.00 28.68           C  
ATOM    521  OG1 THR L  70      34.351  28.453  46.331  1.00 32.48           O  
ATOM    522  CG2 THR L  70      34.532  26.215  47.243  1.00 30.63           C  
ATOM    523  C   THR L  70      31.871  25.750  46.512  1.00 28.64           C  
ATOM    524  O   THR L  70      30.913  25.951  47.259  1.00 31.10           O  
ATOM    525  N   LEU L  71      32.328  24.508  46.242  1.00 28.98           N  
ATOM    526  CA  LEU L  71      31.779  23.344  46.880  1.00 27.86           C  
ATOM    527  CB  LEU L  71      31.485  22.195  45.901  1.00 25.63           C  
ATOM    528  CG  LEU L  71      30.912  20.936  46.574  1.00 28.02           C  
ATOM    529  CD1 LEU L  71      29.541  21.208  47.213  1.00 28.03           C  
ATOM    530  CD2 LEU L  71      30.899  19.751  45.596  1.00 25.87           C  
ATOM    531  C   LEU L  71      32.844  22.866  47.814  1.00 27.28           C  
ATOM    532  O   LEU L  71      33.971  22.614  47.393  1.00 27.82           O  
ATOM    533  N   THR L  72      32.518  22.724  49.114  1.00 27.53           N  
ATOM    534  CA  THR L  72      33.528  22.334  50.056  1.00 28.24           C  
ATOM    535  CB  THR L  72      33.648  23.297  51.202  1.00 28.15           C  
ATOM    536  OG1 THR L  72      33.939  24.600  50.718  1.00 30.87           O  
ATOM    537  CG2 THR L  72      34.775  22.822  52.133  1.00 28.00           C  
ATOM    538  C   THR L  72      33.161  21.002  50.633  1.00 29.60           C  
ATOM    539  O   THR L  72      32.026  20.787  51.054  1.00 31.20           O  
ATOM    540  N   ILE L  73      34.129  20.061  50.646  1.00 32.05           N  
ATOM    541  CA  ILE L  73      33.907  18.759  51.211  1.00 26.07           C  
ATOM    542  CB  ILE L  73      34.172  17.657  50.225  1.00 28.13           C  
ATOM    543  CG1 ILE L  73      33.312  17.844  48.965  1.00 27.53           C  
ATOM    544  CG2 ILE L  73      33.931  16.313  50.931  1.00 27.96           C  
ATOM    545  CD1 ILE L  73      33.764  16.982  47.787  1.00 25.63           C  
ATOM    546  C   ILE L  73      34.913  18.581  52.308  1.00 26.58           C  
ATOM    547  O   ILE L  73      36.111  18.474  52.046  1.00 29.90           O  
ATOM    548  N   SER L  74      34.455  18.541  53.577  1.00 37.44           N  
ATOM    549  CA  SER L  74      35.372  18.362  54.670  1.00 35.92           C  
ATOM    550  CB  SER L  74      34.933  19.079  55.959  1.00 35.74           C  
ATOM    551  OG  SER L  74      33.722  18.516  56.443  1.00 42.25           O  
ATOM    552  C   SER L  74      35.469  16.899  54.983  1.00 36.09           C  
ATOM    553  O   SER L  74      34.567  16.125  54.668  1.00 37.20           O  
ATOM    554  N   GLY L  75      36.594  16.477  55.599  1.00 36.24           N  
ATOM    555  CA  GLY L  75      36.741  15.109  56.018  1.00 37.72           C  
ATOM    556  C   GLY L  75      36.543  14.220  54.833  1.00 35.02           C  
ATOM    557  O   GLY L  75      35.813  13.233  54.908  1.00 34.02           O  
ATOM    558  N   THR L  76      37.213  14.537  53.710  1.00 34.99           N  
ATOM    559  CA  THR L  76      37.013  13.811  52.490  1.00 36.64           C  
ATOM    560  CB  THR L  76      37.879  14.304  51.362  1.00 34.63           C  
ATOM    561  OG1 THR L  76      37.624  15.681  51.123  1.00 20.36           O  
ATOM    562  CG2 THR L  76      37.570  13.492  50.093  1.00 33.12           C  
ATOM    563  C   THR L  76      37.318  12.363  52.699  1.00 36.70           C  
ATOM    564  O   THR L  76      38.302  11.998  53.342  1.00 38.22           O  
ATOM    565  N   GLN L  77      36.444  11.501  52.138  1.00 36.06           N  
ATOM    566  CA  GLN L  77      36.579  10.079  52.244  1.00 36.01           C  
ATOM    567  CB  GLN L  77      35.334   9.410  52.853  1.00 36.09           C  
ATOM    568  CG  GLN L  77      35.065   9.845  54.296  1.00 40.83           C  
ATOM    569  CD  GLN L  77      33.817   9.128  54.793  1.00 44.42           C  
ATOM    570  OE1 GLN L  77      33.481   8.040  54.328  1.00 46.56           O  
ATOM    571  NE2 GLN L  77      33.109   9.751  55.772  1.00 39.03           N  
ATOM    572  C   GLN L  77      36.766   9.544  50.855  1.00 37.54           C  
ATOM    573  O   GLN L  77      36.524  10.236  49.869  1.00 36.14           O  
ATOM    574  N   ALA L  78      37.207   8.276  50.748  1.00 38.23           N  
ATOM    575  CA  ALA L  78      37.485   7.647  49.487  1.00 35.18           C  
ATOM    576  CB  ALA L  78      38.008   6.208  49.642  1.00 36.23           C  
ATOM    577  C   ALA L  78      36.229   7.589  48.673  1.00 35.59           C  
ATOM    578  O   ALA L  78      36.262   7.726  47.452  1.00 37.31           O  
ATOM    579  N   MET L  79      35.081   7.393  49.344  1.00 35.78           N  
ATOM    580  CA  MET L  79      33.799   7.247  48.714  1.00 34.82           C  
ATOM    581  CB  MET L  79      32.678   6.940  49.722  1.00 27.02           C  
ATOM    582  CG  MET L  79      32.830   5.572  50.394  1.00 34.30           C  
ATOM    583  SD  MET L  79      32.643   4.154  49.273  1.00  0.00           S  
ATOM    584  CE  MET L  79      30.836   4.279  49.164  1.00  0.00           C  
ATOM    585  C   MET L  79      33.442   8.510  47.984  1.00 35.81           C  
ATOM    586  O   MET L  79      32.680   8.475  47.020  1.00 34.90           O  
ATOM    587  N   ASP L  80      33.957   9.658  48.461  1.00 33.50           N  
ATOM    588  CA  ASP L  80      33.700  10.969  47.927  1.00 34.36           C  
ATOM    589  CB  ASP L  80      34.309  12.088  48.784  1.00 33.14           C  
ATOM    590  CG  ASP L  80      33.503  12.155  50.070  1.00 34.26           C  
ATOM    591  OD1 ASP L  80      32.305  11.768  50.036  1.00 35.93           O  
ATOM    592  OD2 ASP L  80      34.074  12.593  51.104  1.00 35.77           O1-
ATOM    593  C   ASP L  80      34.254  11.120  46.541  1.00 35.56           C  
ATOM    594  O   ASP L  80      33.860  12.042  45.827  1.00 36.54           O  
ATOM    595  N   GLU L  81      35.226  10.280  46.130  1.00 32.81           N  
ATOM    596  CA  GLU L  81      35.785  10.466  44.819  1.00 31.82           C  
ATOM    597  CB  GLU L  81      36.850   9.430  44.427  1.00 33.47           C  
ATOM    598  CG  GLU L  81      38.162   9.561  45.202  1.00 35.73           C  
ATOM    599  CD  GLU L  81      39.104   8.488  44.677  1.00 39.43           C  
ATOM    600  OE1 GLU L  81      39.352   8.479  43.442  1.00 43.09           O  
ATOM    601  OE2 GLU L  81      39.581   7.656  45.496  1.00 41.30           O1-
ATOM    602  C   GLU L  81      34.696  10.397  43.801  1.00 31.21           C  
ATOM    603  O   GLU L  81      33.892   9.466  43.785  1.00 33.03           O  
ATOM    604  N   ALA L  82      34.655  11.418  42.917  1.00 28.60           N  
ATOM    605  CA  ALA L  82      33.654  11.481  41.894  1.00 27.66           C  
ATOM    606  CB  ALA L  82      32.218  11.590  42.439  1.00 27.28           C  
ATOM    607  C   ALA L  82      33.909  12.718  41.095  1.00 29.59           C  
ATOM    608  O   ALA L  82      34.848  13.469  41.361  1.00 30.99           O  
ATOM    609  N   ASP L  83      33.086  12.925  40.051  1.00 28.56           N  
ATOM    610  CA  ASP L  83      33.170  14.107  39.248  0.90 27.54           C  
ATOM    611  CB  ASP L  83      32.882  13.861  37.757  0.90 27.45           C  
ATOM    612  CG  ASP L  83      34.032  13.051  37.170  0.90 33.82           C  
ATOM    613  OD1 ASP L  83      35.118  13.013  37.807  0.90 34.67           O  
ATOM    614  OD2 ASP L  83      33.842  12.461  36.072  0.90 37.77           O1-
ATOM    615  C   ASP L  83      32.111  15.027  39.772  1.00 27.40           C  
ATOM    616  O   ASP L  83      30.974  14.609  39.982  1.00 29.49           O  
ATOM    617  N   TYR L  84      32.457  16.308  40.013  1.00 25.74           N  
ATOM    618  CA  TYR L  84      31.489  17.226  40.543  1.00 24.88           C  
ATOM    619  CB  TYR L  84      31.967  17.958  41.811  1.00 24.45           C  
ATOM    620  CG  TYR L  84      32.056  16.959  42.915  1.00 26.50           C  
ATOM    621  CD1 TYR L  84      33.204  16.232  43.137  1.00 25.71           C  
ATOM    622  CD2 TYR L  84      30.973  16.745  43.732  1.00 26.10           C  
ATOM    623  CE1 TYR L  84      33.269  15.312  44.160  1.00 25.24           C  
ATOM    624  CE2 TYR L  84      31.030  15.830  44.753  1.00 27.22           C  
ATOM    625  CZ  TYR L  84      32.179  15.111  44.969  1.00 26.58           C  
ATOM    626  OH  TYR L  84      32.236  14.171  46.019  1.00 25.90           O  
ATOM    627  C   TYR L  84      31.217  18.264  39.499  1.00 26.08           C  
ATOM    628  O   TYR L  84      32.143  18.842  38.932  1.00 28.47           O  
ATOM    629  N   TYR L  85      29.917  18.519  39.222  1.00 25.55           N  
ATOM    630  CA  TYR L  85      29.537  19.453  38.197  1.00 25.27           C  
ATOM    631  CB  TYR L  85      28.606  18.863  37.117  1.00 23.04           C  
ATOM    632  CG  TYR L  85      29.286  17.738  36.414  1.00 26.31           C  
ATOM    633  CD1 TYR L  85      30.048  17.963  35.292  1.00 28.43           C  
ATOM    634  CD2 TYR L  85      29.154  16.450  36.877  1.00 27.84           C  
ATOM    635  CE1 TYR L  85      30.673  16.924  34.644  1.00 28.01           C  
ATOM    636  CE2 TYR L  85      29.776  15.406  36.233  1.00 28.61           C  
ATOM    637  CZ  TYR L  85      30.538  15.644  35.115  1.00 29.27           C  
ATOM    638  OH  TYR L  85      31.182  14.578  34.450  1.00 30.63           O  
ATOM    639  C   TYR L  85      28.733  20.561  38.806  1.00 25.72           C  
ATOM    640  O   TYR L  85      27.825  20.326  39.603  1.00 26.35           O  
ATOM    641  N   CYS L  86      29.065  21.818  38.438  1.00 26.43           N  
ATOM    642  CA  CYS L  86      28.275  22.939  38.862  1.00 26.81           C  
ATOM    643  CB  CYS L  86      29.090  24.213  39.205  1.00 27.44           C  
ATOM    644  SG  CYS L  86      30.161  24.816  37.863  1.00 33.14           S  
ATOM    645  C   CYS L  86      27.320  23.235  37.744  1.00 27.17           C  
ATOM    646  O   CYS L  86      27.602  22.933  36.584  1.00 25.69           O  
ATOM    647  N   GLN L  87      26.142  23.800  38.080  1.00 24.94           N  
ATOM    648  CA  GLN L  87      25.134  24.081  37.097  1.00 23.22           C  
ATOM    649  CB  GLN L  87      23.969  23.079  37.110  1.00 24.11           C  
ATOM    650  CG  GLN L  87      22.899  23.409  36.069  1.00 23.24           C  
ATOM    651  CD  GLN L  87      21.589  22.779  36.516  1.00 25.52           C  
ATOM    652  OE1 GLN L  87      21.435  21.559  36.532  1.00 24.82           O  
ATOM    653  NE2 GLN L  87      20.613  23.643  36.903  1.00 25.37           N  
ATOM    654  C   GLN L  87      24.500  25.389  37.433  1.00 27.00           C  
ATOM    655  O   GLN L  87      24.369  25.760  38.602  1.00 27.12           O  
ATOM    656  N   ALA L  88      24.076  26.114  36.381  1.00 25.97           N  
ATOM    657  CA  ALA L  88      23.415  27.370  36.570  1.00 24.67           C  
ATOM    658  CB  ALA L  88      24.363  28.577  36.487  1.00 29.10           C  
ATOM    659  C   ALA L  88      22.405  27.518  35.474  1.00 28.15           C  
ATOM    660  O   ALA L  88      22.471  26.833  34.456  1.00 30.85           O  
ATOM    661  N   TRP L  89      21.436  28.258  36.052  1.00 24.76           N  
ATOM    662  CA  TRP L  89      20.375  28.872  35.390  1.00 28.10           C  
ATOM    663  CB  TRP L  89      19.003  28.173  35.374  1.00 30.98           C  
ATOM    664  CG  TRP L  89      18.156  28.646  34.196  1.00 30.14           C  
ATOM    665  CD2 TRP L  89      17.029  29.547  34.201  1.00 33.97           C  
ATOM    666  CD1 TRP L  89      18.312  28.265  32.897  1.00 34.33           C  
ATOM    667  NE1 TRP L  89      17.373  28.872  32.098  1.00 34.50           N  
ATOM    668  CE2 TRP L  89      16.572  29.657  32.888  1.00 35.79           C  
ATOM    669  CE3 TRP L  89      16.424  30.240  35.200  1.00 36.20           C  
ATOM    670  CZ2 TRP L  89      15.507  30.454  32.570  1.00 38.69           C  
ATOM    671  CZ3 TRP L  89      15.338  31.029  34.887  1.00 37.19           C  
ATOM    672  CH2 TRP L  89      14.884  31.134  33.591  1.00 36.69           C  
ATOM    673  C   TRP L  89      20.200  30.158  36.087  1.00 31.84           C  
ATOM    674  O   TRP L  89      20.304  30.284  37.311  1.00 32.94           O  
ATOM    675  N   ASP L  90      20.015  31.167  35.246  1.00 35.85           N  
ATOM    676  CA  ASP L  90      19.707  32.481  35.659  1.00 39.15           C  
ATOM    677  CB  ASP L  90      20.833  33.491  35.378  1.00 40.95           C  
ATOM    678  CG  ASP L  90      21.121  33.553  33.884  1.00 45.44           C  
ATOM    679  OD1 ASP L  90      20.690  32.633  33.140  1.00 44.81           O  
ATOM    680  OD2 ASP L  90      21.795  34.533  33.470  1.00 44.37           O1-
ATOM    681  C   ASP L  90      18.532  32.814  34.830  1.00 41.17           C  
ATOM    682  O   ASP L  90      18.161  32.037  33.958  1.00 41.67           O  
ATOM    683  N   SER L  91      17.895  33.958  35.076  1.00 44.55           N  
ATOM    684  CA  SER L  91      16.714  34.223  34.319  1.00 47.94           C  
ATOM    685  CB  SER L  91      16.065  35.568  34.682  1.00 49.49           C  
ATOM    686  OG  SER L  91      15.658  35.559  36.042  1.00 46.26           O  
ATOM    687  C   SER L  91      17.032  34.270  32.845  1.00 50.32           C  
ATOM    688  O   SER L  91      16.381  33.600  32.042  1.00 50.72           O  
ATOM    689  N   PHE L  92      18.054  35.054  32.445  1.00 48.17           N  
ATOM    690  CA  PHE L  92      18.315  35.261  31.041  1.00 49.15           C  
ATOM    691  CB  PHE L  92      19.488  36.227  30.788  1.00 50.46           C  
ATOM    692  CG  PHE L  92      19.061  37.623  31.048  1.00 20.81           C  
ATOM    693  CD1 PHE L  92      19.042  38.143  32.321  1.00 22.89           C  
ATOM    694  CD2 PHE L  92      18.693  38.419  29.992  1.00 22.30           C  
ATOM    695  CE1 PHE L  92      18.648  39.442  32.538  1.00 23.99           C  
ATOM    696  CE2 PHE L  92      18.299  39.718  30.203  1.00 26.40           C  
ATOM    697  CZ  PHE L  92      18.275  40.231  31.477  1.00 26.24           C  
ATOM    698  C   PHE L  92      18.713  34.023  30.303  1.00 47.62           C  
ATOM    699  O   PHE L  92      18.045  33.596  29.362  1.00 46.60           O  
ATOM    700  N   SER L  93      19.812  33.386  30.732  1.00 48.22           N  
ATOM    701  CA  SER L  93      20.325  32.320  29.927  1.00 45.92           C  
ATOM    702  CB  SER L  93      21.837  32.086  30.108  1.00 46.91           C  
ATOM    703  OG  SER L  93      22.568  33.237  29.709  1.00 52.73           O  
ATOM    704  C   SER L  93      19.650  31.040  30.276  1.00 41.18           C  
ATOM    705  O   SER L  93      18.903  30.932  31.246  1.00 40.15           O  
ATOM    706  N   THR L  94      19.899  30.016  29.449  1.00 35.31           N  
ATOM    707  CA  THR L  94      19.363  28.723  29.721  1.00 34.28           C  
ATOM    708  CB  THR L  94      19.318  27.860  28.500  1.00 38.82           C  
ATOM    709  OG1 THR L  94      20.617  27.761  27.938  1.00 20.69           O  
ATOM    710  CG2 THR L  94      18.341  28.478  27.487  1.00 19.74           C  
ATOM    711  C   THR L  94      20.285  28.105  30.723  1.00 33.57           C  
ATOM    712  O   THR L  94      21.050  28.809  31.375  1.00 32.45           O  
ATOM    713  N   PHE L  95      20.198  26.777  30.911  1.00 30.77           N  
ATOM    714  CA  PHE L  95      21.030  26.071  31.848  1.00 27.78           C  
ATOM    715  CB  PHE L  95      20.532  24.647  32.128  1.00 25.46           C  
ATOM    716  CG  PHE L  95      19.124  24.733  32.586  1.00 33.08           C  
ATOM    717  CD1 PHE L  95      18.827  24.921  33.914  1.00 35.85           C  
ATOM    718  CD2 PHE L  95      18.100  24.620  31.674  1.00 34.46           C  
ATOM    719  CE1 PHE L  95      17.517  24.996  34.325  1.00 36.20           C  
ATOM    720  CE2 PHE L  95      16.790  24.695  32.083  1.00 34.41           C  
ATOM    721  CZ  PHE L  95      16.496  24.886  33.412  1.00 37.36           C  
ATOM    722  C   PHE L  95      22.350  25.860  31.179  1.00 27.64           C  
ATOM    723  O   PHE L  95      22.484  25.856  29.959  1.00 27.58           O  
ATOM    724  N   VAL L  96      23.365  25.649  32.008  1.00 26.68           N  
ATOM    725  CA  VAL L  96      24.757  25.601  31.652  1.00 25.78           C  
ATOM    726  CB  VAL L  96      25.438  26.941  31.774  1.00 28.33           C  
ATOM    727  CG1 VAL L  96      26.940  26.769  31.511  1.00 31.28           C  
ATOM    728  CG2 VAL L  96      24.768  27.939  30.820  1.00 31.16           C  
ATOM    729  C   VAL L  96      25.411  24.727  32.674  1.00 28.87           C  
ATOM    730  O   VAL L  96      25.141  24.864  33.865  1.00 27.72           O  
ATOM    731  N   PHE L  97      26.299  23.811  32.240  1.00 31.24           N  
ATOM    732  CA  PHE L  97      26.980  22.943  33.159  1.00 28.12           C  
ATOM    733  CB  PHE L  97      26.916  21.447  32.796  1.00 28.44           C  
ATOM    734  CG  PHE L  97      25.546  20.916  33.029  1.00 27.98           C  
ATOM    735  CD1 PHE L  97      24.569  21.031  32.069  1.00 26.00           C  
ATOM    736  CD2 PHE L  97      25.243  20.286  34.213  1.00 26.69           C  
ATOM    737  CE1 PHE L  97      23.309  20.530  32.292  1.00 25.77           C  
ATOM    738  CE2 PHE L  97      23.985  19.784  34.442  1.00 28.73           C  
ATOM    739  CZ  PHE L  97      23.013  19.907  33.481  1.00 25.69           C  
ATOM    740  C   PHE L  97      28.435  23.281  33.112  1.00 27.73           C  
ATOM    741  O   PHE L  97      28.947  23.773  32.106  1.00 30.70           O  
ATOM    742  N   GLY L  98      29.141  23.035  34.232  1.00 26.67           N  
ATOM    743  CA  GLY L  98      30.555  23.258  34.274  1.00 26.20           C  
ATOM    744  C   GLY L  98      31.200  22.076  33.624  1.00 28.72           C  
ATOM    745  O   GLY L  98      30.549  21.078  33.321  1.00 29.28           O  
ATOM    746  N   THR L  99      32.522  22.181  33.407  1.00 31.23           N  
ATOM    747  CA  THR L  99      33.331  21.185  32.770  1.00 30.15           C  
ATOM    748  CB  THR L  99      34.722  21.687  32.523  1.00 19.33           C  
ATOM    749  OG1 THR L  99      34.682  22.861  31.725  1.00  0.00           O  
ATOM    750  CG2 THR L  99      35.519  20.587  31.800  1.00  0.00           C  
ATOM    751  C   THR L  99      33.394  19.970  33.645  1.00 31.43           C  
ATOM    752  O   THR L  99      33.541  18.852  33.154  1.00 34.47           O  
ATOM    753  N   GLY L 100      33.327  20.160  34.977  1.00 29.67           N  
ATOM    754  CA  GLY L 100      33.350  19.041  35.877  1.00 28.75           C  
ATOM    755  C   GLY L 100      34.700  18.972  36.517  1.00 28.45           C  
ATOM    756  O   GLY L 100      35.717  19.245  35.880  1.00 29.67           O  
ATOM    757  N   THR L 101      34.736  18.602  37.816  1.00 28.72           N  
ATOM    758  CA  THR L 101      35.995  18.488  38.494  1.00 26.37           C  
ATOM    759  CB  THR L 101      36.144  19.453  39.637  1.00 27.48           C  
ATOM    760  OG1 THR L 101      35.995  20.789  39.177  1.00 27.50           O  
ATOM    761  CG2 THR L 101      37.535  19.256  40.264  1.00 26.42           C  
ATOM    762  C   THR L 101      36.097  17.100  39.054  1.00 28.27           C  
ATOM    763  O   THR L 101      35.205  16.632  39.762  1.00 28.87           O  
ATOM    764  N   LYS L 102      37.209  16.398  38.759  1.00 33.65           N  
ATOM    765  CA  LYS L 102      37.342  15.068  39.272  1.00 33.04           C  
ATOM    766  CB  LYS L 102      38.092  14.094  38.346  1.00 34.70           C  
ATOM    767  CG  LYS L 102      39.573  14.413  38.158  1.00 37.30           C  
ATOM    768  CD  LYS L 102      40.343  13.285  37.467  1.00 43.31           C  
ATOM    769  CE  LYS L 102      40.744  12.143  38.403  1.00 53.52           C  
ATOM    770  NZ  LYS L 102      41.838  12.586  39.295  1.00 58.42           N1+
ATOM    771  C   LYS L 102      38.091  15.154  40.555  1.00 32.69           C  
ATOM    772  O   LYS L 102      39.206  15.673  40.613  1.00 34.03           O  
ATOM    773  N   VAL L 103      37.474  14.644  41.636  1.00 32.12           N  
ATOM    774  CA  VAL L 103      38.121  14.688  42.910  1.00 32.13           C  
ATOM    775  CB  VAL L 103      37.184  14.925  44.059  1.00 32.20           C  
ATOM    776  CG1 VAL L 103      37.979  14.835  45.375  1.00 23.62           C  
ATOM    777  CG2 VAL L 103      36.489  16.280  43.845  1.00 20.59           C  
ATOM    778  C   VAL L 103      38.767  13.364  43.124  1.00 35.66           C  
ATOM    779  O   VAL L 103      38.131  12.317  43.002  1.00 35.56           O  
ATOM    780  N   THR L 104      40.075  13.378  43.437  1.00 35.18           N  
ATOM    781  CA  THR L 104      40.760  12.142  43.650  1.00 35.30           C  
ATOM    782  CB  THR L 104      41.870  11.929  42.658  1.00 37.53           C  
ATOM    783  OG1 THR L 104      42.318  10.585  42.696  1.00 42.04           O  
ATOM    784  CG2 THR L 104      43.026  12.886  42.981  1.00 39.49           C  
ATOM    785  C   THR L 104      41.336  12.180  45.034  1.00 35.24           C  
ATOM    786  O   THR L 104      41.897  13.188  45.460  1.00 32.36           O  
ATOM    787  N   VAL L 105      41.181  11.082  45.802  1.00 34.56           N  
ATOM    788  CA  VAL L 105      41.773  11.102  47.107  1.00 36.96           C  
ATOM    789  CB  VAL L 105      40.881  10.656  48.232  1.00 36.82           C  
ATOM    790  CG1 VAL L 105      39.746  11.676  48.398  1.00 37.84           C  
ATOM    791  CG2 VAL L 105      40.390   9.232  47.949  1.00 38.11           C  
ATOM    792  C   VAL L 105      42.964  10.211  47.065  1.00 39.57           C  
ATOM    793  O   VAL L 105      42.868   9.030  46.731  1.00 37.11           O  
ATOM    794  N   LEU L 106      44.134  10.786  47.395  1.00 41.49           N  
ATOM    795  CA  LEU L 106      45.354  10.039  47.375  1.00 43.94           C  
ATOM    796  CB  LEU L 106      46.546  10.839  46.828  1.00 46.49           C  
ATOM    797  CG  LEU L 106      46.384  11.236  45.349  1.00 46.86           C  
ATOM    798  CD1 LEU L 106      45.190  12.183  45.156  1.00 50.83           C  
ATOM    799  CD2 LEU L 106      47.691  11.801  44.772  1.00 44.88           C  
ATOM    800  C   LEU L 106      45.679   9.678  48.819  1.00 44.24           C  
ATOM    801  O   LEU L 106      44.875   8.936  49.443  1.00 43.70           O  
ATOM    802  OXT LEU L 106      46.740  10.142  49.315  1.00  0.00           O1-
TER     803      LEU L 106 
ATOM    804  N   GLY H 107      10.307   8.423  45.944  1.00 54.05           N1+
ATOM    805  CA  GLY H 107       9.831   7.130  45.412  1.00 53.63           C  
ATOM    806  C   GLY H 107       9.616   7.234  43.940  1.00 48.94           C  
ATOM    807  O   GLY H 107       9.292   6.249  43.280  1.00 47.92           O  
ATOM    808  N   VAL H 108       9.789   8.450  43.390  1.00 50.56           N  
ATOM    809  CA  VAL H 108       9.601   8.632  41.982  1.00 45.29           C  
ATOM    810  CB  VAL H 108       9.478  10.075  41.579  1.00 46.85           C  
ATOM    811  CG1 VAL H 108       9.375  10.154  40.046  1.00 43.44           C  
ATOM    812  CG2 VAL H 108       8.282  10.694  42.319  1.00 48.27           C  
ATOM    813  C   VAL H 108      10.798   8.078  41.292  1.00 43.38           C  
ATOM    814  O   VAL H 108      11.932   8.443  41.599  1.00 47.10           O  
ATOM    815  N   GLN H 109      10.573   7.172  40.323  1.00 39.76           N  
ATOM    816  CA  GLN H 109      11.695   6.631  39.622  1.00 38.37           C  
ATOM    817  CB  GLN H 109      11.986   5.146  39.906  1.00 43.73           C  
ATOM    818  CG  GLN H 109      12.564   4.894  41.301  1.00 49.48           C  
ATOM    819  CD  GLN H 109      12.957   3.426  41.386  1.00 55.51           C  
ATOM    820  OE1 GLN H 109      12.403   2.579  40.688  1.00 57.86           O  
ATOM    821  NE2 GLN H 109      13.951   3.116  42.262  1.00 60.42           N  
ATOM    822  C   GLN H 109      11.454   6.768  38.158  1.00 35.61           C  
ATOM    823  O   GLN H 109      10.318   6.746  37.687  1.00 34.51           O  
ATOM    824  N   LEU H 110      12.548   6.953  37.399  1.00 32.81           N  
ATOM    825  CA  LEU H 110      12.438   7.067  35.978  1.00 30.20           C  
ATOM    826  CB  LEU H 110      12.932   8.412  35.420  1.00 31.35           C  
ATOM    827  CG  LEU H 110      12.046   9.615  35.793  1.00 33.23           C  
ATOM    828  CD1 LEU H 110      12.000   9.842  37.311  1.00 35.35           C  
ATOM    829  CD2 LEU H 110      12.472  10.872  35.019  1.00 27.52           C  
ATOM    830  C   LEU H 110      13.295   6.013  35.364  1.00 31.72           C  
ATOM    831  O   LEU H 110      14.417   5.782  35.814  1.00 29.65           O  
ATOM    832  N   GLN H 111      12.787   5.312  34.330  1.00 32.12           N  
ATOM    833  CA  GLN H 111      13.694   4.398  33.709  1.00 30.37           C  
ATOM    834  CB  GLN H 111      13.482   2.908  34.010  1.00 32.60           C  
ATOM    835  CG  GLN H 111      12.224   2.276  33.433  1.00 37.56           C  
ATOM    836  CD  GLN H 111      12.453   0.788  33.602  1.00 45.71           C  
ATOM    837  OE1 GLN H 111      11.518  -0.010  33.606  1.00 48.70           O  
ATOM    838  NE2 GLN H 111      13.752   0.405  33.743  1.00 38.62           N  
ATOM    839  C   GLN H 111      13.664   4.600  32.228  1.00 29.86           C  
ATOM    840  O   GLN H 111      12.604   4.699  31.608  1.00 30.47           O  
ATOM    841  N   GLU H 112      14.869   4.685  31.632  1.00 29.35           N  
ATOM    842  CA  GLU H 112      14.996   4.902  30.222  1.00 28.25           C  
ATOM    843  CB  GLU H 112      16.317   5.577  29.797  1.00 29.92           C  
ATOM    844  CG  GLU H 112      16.502   7.007  30.317  1.00 28.94           C  
ATOM    845  CD  GLU H 112      17.212   6.934  31.663  1.00 34.35           C  
ATOM    846  OE1 GLU H 112      17.540   5.799  32.097  1.00 32.71           O  
ATOM    847  OE2 GLU H 112      17.441   8.012  32.273  1.00 38.86           O1-
ATOM    848  C   GLU H 112      14.932   3.586  29.521  1.00 30.46           C  
ATOM    849  O   GLU H 112      15.251   2.540  30.089  1.00 31.33           O  
ATOM    850  N   SER H 113      14.521   3.622  28.239  1.00 28.42           N  
ATOM    851  CA  SER H 113      14.455   2.429  27.449  1.00 31.77           C  
ATOM    852  CB  SER H 113      13.914   2.669  26.028  1.00 33.36           C  
ATOM    853  OG  SER H 113      13.852   1.446  25.310  1.00 37.68           O  
ATOM    854  C   SER H 113      15.863   1.939  27.363  1.00 39.96           C  
ATOM    855  O   SER H 113      16.792   2.694  27.630  1.00 36.14           O  
ATOM    856  N   GLY H 114      16.060   0.666  26.968  1.00 46.39           N  
ATOM    857  CA  GLY H 114      17.349   0.035  27.036  1.00 45.34           C  
ATOM    858  C   GLY H 114      18.337   0.699  26.128  1.00 45.72           C  
ATOM    859  O   GLY H 114      18.004   1.529  25.283  1.00 48.88           O  
ATOM    860  N   PRO H 115      19.581   0.334  26.336  1.00 43.81           N  
ATOM    861  CA  PRO H 115      20.656   0.860  25.541  1.00 45.28           C  
ATOM    862  CD  PRO H 115      20.030  -0.046  27.663  1.00 45.71           C  
ATOM    863  CB  PRO H 115      21.944   0.509  26.274  1.00 44.76           C  
ATOM    864  CG  PRO H 115      21.502   0.394  27.740  1.00 46.64           C  
ATOM    865  C   PRO H 115      20.574   0.251  24.187  1.00 48.79           C  
ATOM    866  O   PRO H 115      20.006  -0.832  24.050  1.00 48.00           O  
ATOM    867  N   GLY H 116      21.125   0.921  23.162  1.00 45.92           N  
ATOM    868  CA  GLY H 116      21.016   0.304  21.891  1.00 41.43           C  
ATOM    869  C   GLY H 116      22.051   0.841  20.971  1.00 39.92           C  
ATOM    870  O   GLY H 116      22.929   1.613  21.345  1.00 44.44           O  
ATOM    871  N   LEU H 117      21.959   0.384  19.712  1.00 39.34           N  
ATOM    872  CA  LEU H 117      22.830   0.790  18.656  1.00 40.18           C  
ATOM    873  CB  LEU H 117      23.563  -0.405  18.022  1.00 42.47           C  
ATOM    874  CG  LEU H 117      24.511  -0.046  16.864  1.00 48.06           C  
ATOM    875  CD1 LEU H 117      25.668   0.849  17.331  1.00 49.31           C  
ATOM    876  CD2 LEU H 117      24.995  -1.313  16.141  1.00 50.72           C  
ATOM    877  C   LEU H 117      21.964   1.410  17.606  1.00 42.38           C  
ATOM    878  O   LEU H 117      20.866   0.930  17.331  1.00 46.86           O  
ATOM    879  N   VAL H 118      22.426   2.528  17.013  1.00 37.18           N  
ATOM    880  CA  VAL H 118      21.676   3.163  15.968  1.00 37.47           C  
ATOM    881  CB  VAL H 118      21.109   4.496  16.371  1.00 39.17           C  
ATOM    882  CG1 VAL H 118      20.412   5.123  15.156  1.00 39.77           C  
ATOM    883  CG2 VAL H 118      20.168   4.292  17.568  1.00 40.51           C  
ATOM    884  C   VAL H 118      22.623   3.403  14.835  1.00 41.50           C  
ATOM    885  O   VAL H 118      23.758   3.827  15.044  1.00 44.63           O  
ATOM    886  N   LYS H 119      22.172   3.131  13.596  1.00 43.55           N  
ATOM    887  CA  LYS H 119      23.001   3.317  12.441  1.00 48.39           C  
ATOM    888  CB  LYS H 119      22.443   2.641  11.176  1.00 44.04           C  
ATOM    889  CG  LYS H 119      22.464   1.112  11.250  0.80 52.06           C  
ATOM    890  CD  LYS H 119      21.530   0.527  12.313  0.80 54.58           C  
ATOM    891  CE  LYS H 119      21.551  -1.002  12.373  0.80 56.88           C  
ATOM    892  NZ  LYS H 119      20.614  -1.482  13.415  0.80 57.67           N1+
ATOM    893  C   LYS H 119      23.096   4.785  12.189  1.00 48.65           C  
ATOM    894  O   LYS H 119      22.186   5.553  12.497  1.00 46.22           O  
ATOM    895  N   PRO H 120      24.193   5.193  11.627  1.00 44.40           N  
ATOM    896  CA  PRO H 120      24.434   6.580  11.369  1.00 45.68           C  
ATOM    897  CD  PRO H 120      25.406   4.399  11.594  1.00 45.24           C  
ATOM    898  CB  PRO H 120      25.898   6.678  10.922  1.00 48.45           C  
ATOM    899  CG  PRO H 120      26.337   5.216  10.685  1.00 47.32           C  
ATOM    900  C   PRO H 120      23.435   7.121  10.399  1.00 45.98           C  
ATOM    901  O   PRO H 120      23.032   6.404   9.484  1.00 45.22           O  
ATOM    902  N   SER H 121      23.043   8.395  10.584  1.00 46.06           N  
ATOM    903  CA  SER H 121      22.096   9.053   9.733  1.00 41.33           C  
ATOM    904  CB  SER H 121      22.414   8.819   8.247  1.00 44.90           C  
ATOM    905  OG  SER H 121      21.464   9.479   7.429  1.00 51.70           O  
ATOM    906  C   SER H 121      20.696   8.575   9.986  1.00 44.37           C  
ATOM    907  O   SER H 121      19.766   9.018   9.314  1.00 46.16           O  
ATOM    908  N   GLU H 122      20.479   7.693  10.980  1.00 39.80           N  
ATOM    909  CA  GLU H 122      19.131   7.275  11.257  1.00 44.06           C  
ATOM    910  CB  GLU H 122      18.949   5.766  11.489  1.00 43.30           C  
ATOM    911  CG  GLU H 122      19.023   4.956  10.194  0.80 47.75           C  
ATOM    912  CD  GLU H 122      18.665   3.517  10.526  0.80 53.07           C  
ATOM    913  OE1 GLU H 122      19.248   2.976  11.502  0.80 57.59           O  
ATOM    914  OE2 GLU H 122      17.796   2.943   9.819  0.80 59.10           O1-
ATOM    915  C   GLU H 122      18.653   8.011  12.468  1.00 39.44           C  
ATOM    916  O   GLU H 122      19.376   8.836  13.022  1.00 35.09           O  
ATOM    917  N   THR H 123      17.400   7.748  12.903  1.00 37.46           N  
ATOM    918  CA  THR H 123      16.853   8.491  14.003  1.00 34.88           C  
ATOM    919  CB  THR H 123      15.416   8.880  13.796  1.00 37.09           C  
ATOM    920  OG1 THR H 123      15.283   9.663  12.618  1.00 37.44           O  
ATOM    921  CG2 THR H 123      14.941   9.686  15.017  1.00 33.43           C  
ATOM    922  C   THR H 123      16.910   7.680  15.266  1.00 33.92           C  
ATOM    923  O   THR H 123      16.519   6.514  15.303  1.00 36.03           O  
ATOM    924  N   LEU H 124      17.424   8.309  16.344  1.00 33.25           N  
ATOM    925  CA  LEU H 124      17.521   7.712  17.647  1.00 32.98           C  
ATOM    926  CB  LEU H 124      18.581   8.409  18.519  1.00 31.25           C  
ATOM    927  CG  LEU H 124      18.683   7.888  19.963  1.00 36.22           C  
ATOM    928  CD1 LEU H 124      19.223   6.452  20.008  1.00 35.04           C  
ATOM    929  CD2 LEU H 124      19.481   8.860  20.847  1.00 34.55           C  
ATOM    930  C   LEU H 124      16.198   7.894  18.330  1.00 33.41           C  
ATOM    931  O   LEU H 124      15.622   8.981  18.294  1.00 33.35           O  
ATOM    932  N   SER H 125      15.672   6.821  18.965  1.00 32.47           N  
ATOM    933  CA  SER H 125      14.423   6.945  19.671  1.00 30.52           C  
ATOM    934  CB  SER H 125      13.255   6.154  19.053  1.00 33.08           C  
ATOM    935  OG  SER H 125      12.842   6.749  17.832  1.00 42.29           O  
ATOM    936  C   SER H 125      14.604   6.397  21.053  1.00 30.93           C  
ATOM    937  O   SER H 125      15.100   5.286  21.232  1.00 32.16           O  
ATOM    938  N   LEU H 126      14.188   7.177  22.073  1.00 27.66           N  
ATOM    939  CA  LEU H 126      14.312   6.763  23.444  1.00 27.64           C  
ATOM    940  CB  LEU H 126      15.371   7.562  24.218  1.00 26.33           C  
ATOM    941  CG  LEU H 126      16.804   7.396  23.683  1.00 26.90           C  
ATOM    942  CD1 LEU H 126      17.798   8.228  24.509  1.00 26.69           C  
ATOM    943  CD2 LEU H 126      17.208   5.914  23.599  1.00 30.98           C  
ATOM    944  C   LEU H 126      13.014   7.043  24.138  1.00 28.24           C  
ATOM    945  O   LEU H 126      12.244   7.899  23.707  1.00 28.13           O  
ATOM    946  N   THR H 127      12.728   6.302  25.231  1.00 27.70           N  
ATOM    947  CA  THR H 127      11.544   6.528  26.014  1.00 29.13           C  
ATOM    948  CB  THR H 127      10.487   5.477  25.835  1.00 32.57           C  
ATOM    949  OG1 THR H 127      11.030   4.195  26.107  1.00 34.56           O  
ATOM    950  CG2 THR H 127       9.926   5.540  24.410  1.00 31.51           C  
ATOM    951  C   THR H 127      11.921   6.493  27.463  1.00 29.44           C  
ATOM    952  O   THR H 127      12.859   5.797  27.854  1.00 30.39           O  
ATOM    953  N   CYS H 128      11.198   7.269  28.300  1.00 29.96           N  
ATOM    954  CA  CYS H 128      11.441   7.260  29.715  1.00 31.03           C  
ATOM    955  CB  CYS H 128      12.043   8.587  30.237  1.00 31.76           C  
ATOM    956  SG  CYS H 128      12.369   8.612  32.030  1.00 31.24           S  
ATOM    957  C   CYS H 128      10.118   7.029  30.383  1.00 29.73           C  
ATOM    958  O   CYS H 128       9.145   7.743  30.134  1.00 31.92           O  
ATOM    959  N   THR H 129      10.049   6.010  31.262  1.00 29.23           N  
ATOM    960  CA  THR H 129       8.810   5.698  31.911  1.00 29.56           C  
ATOM    961  CB  THR H 129       8.492   4.232  31.889  1.00 34.10           C  
ATOM    962  OG1 THR H 129       8.445   3.763  30.548  1.00 33.74           O  
ATOM    963  CG2 THR H 129       7.134   4.010  32.574  1.00 36.15           C  
ATOM    964  C   THR H 129       8.920   6.149  33.333  1.00 30.59           C  
ATOM    965  O   THR H 129       9.939   5.948  33.990  1.00 30.54           O  
ATOM    966  N   VAL H 130       7.849   6.789  33.837  1.00 31.69           N  
ATOM    967  CA  VAL H 130       7.853   7.345  35.158  1.00 30.95           C  
ATOM    968  CB  VAL H 130       7.241   8.717  35.178  1.00 36.16           C  
ATOM    969  CG1 VAL H 130       7.248   9.262  36.610  1.00 35.65           C  
ATOM    970  CG2 VAL H 130       7.985   9.604  34.173  1.00 37.97           C  
ATOM    971  C   VAL H 130       6.996   6.492  36.036  1.00 32.38           C  
ATOM    972  O   VAL H 130       5.906   6.078  35.642  1.00 35.52           O  
ATOM    973  N   SER H 131       7.483   6.207  37.261  1.00 34.25           N  
ATOM    974  CA  SER H 131       6.722   5.419  38.186  1.00 38.15           C  
ATOM    975  CB  SER H 131       7.211   3.965  38.278  1.00 41.35           C  
ATOM    976  OG  SER H 131       8.572   3.940  38.677  1.00 46.76           O  
ATOM    977  C   SER H 131       6.865   6.038  39.540  1.00 43.71           C  
ATOM    978  O   SER H 131       7.831   6.747  39.818  1.00 43.91           O  
ATOM    979  N   GLY H 132       5.861   5.797  40.407  1.00 61.71           N  
ATOM    980  CA  GLY H 132       5.888   6.288  41.754  1.00 59.93           C  
ATOM    981  C   GLY H 132       5.620   7.754  41.721  1.00 63.34           C  
ATOM    982  O   GLY H 132       5.865   8.460  42.698  1.00 65.32           O  
ATOM    983  N   GLY H 133       5.100   8.253  40.585  1.00 60.16           N  
ATOM    984  CA  GLY H 133       4.841   9.658  40.479  1.00 58.94           C  
ATOM    985  C   GLY H 133       4.074   9.879  39.217  1.00 60.97           C  
ATOM    986  O   GLY H 133       3.772   8.934  38.492  1.00 62.69           O  
ATOM    987  N   SER H 134       3.746  11.152  38.917  1.00 60.31           N  
ATOM    988  CA  SER H 134       2.961  11.419  37.749  1.00 60.31           C  
ATOM    989  CB  SER H 134       1.585  12.029  38.071  1.00 62.23           C  
ATOM    990  OG  SER H 134       0.858  12.270  36.876  1.00 64.53           O  
ATOM    991  C   SER H 134       3.682  12.401  36.885  1.00 61.04           C  
ATOM    992  O   SER H 134       4.437  13.244  37.363  1.00 60.47           O  
ATOM    993  N   ILE H 135       3.447  12.285  35.566  1.00 62.22           N  
ATOM    994  CA  ILE H 135       4.003  13.132  34.553  1.00 60.10           C  
ATOM    995  CB  ILE H 135       3.521  12.731  33.184  1.00 65.60           C  
ATOM    996  CG1 ILE H 135       4.097  11.378  32.742  1.00 66.65           C  
ATOM    997  CG2 ILE H 135       3.823  13.880  32.212  1.00 64.65           C  
ATOM    998  CD1 ILE H 135       5.601  11.406  32.480  1.00 68.55           C  
ATOM    999  C   ILE H 135       3.483  14.516  34.774  1.00 59.74           C  
ATOM   1000  O   ILE H 135       4.214  15.498  34.668  1.00 58.59           O  
ATOM   1001  N   SER H 136       2.187  14.619  35.112  1.00 62.20           N  
ATOM   1002  CA  SER H 136       1.523  15.886  35.193  1.00 63.68           C  
ATOM   1003  CB  SER H 136       0.070  15.776  35.683  1.00 67.04           C  
ATOM   1004  OG  SER H 136      -0.692  15.001  34.770  1.00 71.83           O  
ATOM   1005  C   SER H 136       2.241  16.827  36.113  1.00 62.03           C  
ATOM   1006  O   SER H 136       2.823  16.433  37.121  1.00 60.18           O  
ATOM   1007  N   SER H 137       2.180  18.126  35.743  1.00 61.77           N  
ATOM   1008  CA  SER H 137       2.695  19.241  36.492  1.00 59.51           C  
ATOM   1009  CB  SER H 137       2.121  19.228  37.920  1.00 62.92           C  
ATOM   1010  OG  SER H 137       2.517  20.384  38.637  1.00 68.10           O  
ATOM   1011  C   SER H 137       4.217  19.296  36.565  1.00 57.66           C  
ATOM   1012  O   SER H 137       4.744  20.038  37.392  1.00 62.28           O  
ATOM   1013  N   TYR H 138       4.986  18.593  35.692  1.00 53.46           N  
ATOM   1014  CA  TYR H 138       6.445  18.657  35.814  1.00 49.66           C  
ATOM   1015  CB  TYR H 138       7.088  17.373  36.368  1.00 48.24           C  
ATOM   1016  CG  TYR H 138       6.785  17.213  37.817  1.00 50.52           C  
ATOM   1017  CD1 TYR H 138       7.506  17.909  38.759  1.00 45.43           C  
ATOM   1018  CD2 TYR H 138       5.800  16.350  38.238  1.00 52.39           C  
ATOM   1019  CE1 TYR H 138       7.241  17.759  40.099  1.00 53.66           C  
ATOM   1020  CE2 TYR H 138       5.530  16.196  39.577  1.00 49.86           C  
ATOM   1021  CZ  TYR H 138       6.249  16.901  40.511  1.00 49.48           C  
ATOM   1022  OH  TYR H 138       5.972  16.745  41.886  1.00 49.98           O  
ATOM   1023  C   TYR H 138       7.131  18.862  34.457  1.00 47.48           C  
ATOM   1024  O   TYR H 138       6.435  18.747  33.447  1.00 47.31           O  
ATOM   1025  N   TYR H 139       8.496  19.170  34.394  1.00 25.93           N  
ATOM   1026  CA  TYR H 139       9.121  19.326  33.112  1.00 24.45           C  
ATOM   1027  CB  TYR H 139      10.057  20.540  32.937  1.00 24.75           C  
ATOM   1028  CG  TYR H 139       9.323  21.838  32.994  1.00 24.33           C  
ATOM   1029  CD1 TYR H 139       8.251  22.095  32.171  1.00 27.01           C  
ATOM   1030  CD2 TYR H 139       9.764  22.833  33.834  1.00 25.44           C  
ATOM   1031  CE1 TYR H 139       7.605  23.309  32.223  1.00 28.87           C  
ATOM   1032  CE2 TYR H 139       9.123  24.048  33.888  1.00 26.42           C  
ATOM   1033  CZ  TYR H 139       8.035  24.284  33.085  1.00 30.94           C  
ATOM   1034  OH  TYR H 139       7.371  25.526  33.131  1.00 34.14           O  
ATOM   1035  C   TYR H 139      10.014  18.136  32.969  1.00 24.44           C  
ATOM   1036  O   TYR H 139      10.928  17.920  33.765  1.00 25.31           O  
ATOM   1037  N   TRP H 140       9.795  17.331  31.920  1.00 24.39           N  
ATOM   1038  CA  TRP H 140      10.553  16.127  31.816  1.00 23.13           C  
ATOM   1039  CB  TRP H 140       9.679  14.979  31.309  1.00 24.75           C  
ATOM   1040  CG  TRP H 140       8.515  14.806  32.256  1.00 25.86           C  
ATOM   1041  CD2 TRP H 140       8.571  14.069  33.485  1.00 26.08           C  
ATOM   1042  CD1 TRP H 140       7.262  15.339  32.182  1.00 25.42           C  
ATOM   1043  NE1 TRP H 140       6.536  14.988  33.295  1.00 27.44           N  
ATOM   1044  CE2 TRP H 140       7.329  14.204  34.103  1.00 26.98           C  
ATOM   1045  CE3 TRP H 140       9.579  13.348  34.057  1.00 25.87           C  
ATOM   1046  CZ2 TRP H 140       7.073  13.615  35.309  1.00 26.57           C  
ATOM   1047  CZ3 TRP H 140       9.313  12.747  35.268  1.00 27.06           C  
ATOM   1048  CH2 TRP H 140       8.084  12.878  35.880  1.00 28.89           C  
ATOM   1049  C   TRP H 140      11.677  16.404  30.881  1.00 22.11           C  
ATOM   1050  O   TRP H 140      11.469  16.863  29.759  1.00 23.03           O  
ATOM   1051  N   SER H 141      12.913  16.109  31.329  1.00 21.66           N  
ATOM   1052  CA  SER H 141      14.047  16.535  30.570  1.00 20.76           C  
ATOM   1053  CB  SER H 141      14.959  17.500  31.342  1.00 20.85           C  
ATOM   1054  OG  SER H 141      14.244  18.679  31.682  1.00 24.47           O  
ATOM   1055  C   SER H 141      14.903  15.390  30.156  1.00 22.05           C  
ATOM   1056  O   SER H 141      14.885  14.310  30.748  1.00 22.20           O  
ATOM   1057  N   TRP H 142      15.668  15.632  29.073  1.00 21.45           N  
ATOM   1058  CA  TRP H 142      16.622  14.690  28.577  1.00 22.97           C  
ATOM   1059  CB  TRP H 142      16.387  14.287  27.110  1.00 23.19           C  
ATOM   1060  CG  TRP H 142      15.130  13.477  26.893  1.00 24.25           C  
ATOM   1061  CD2 TRP H 142      15.042  12.057  27.098  1.00 23.79           C  
ATOM   1062  CD1 TRP H 142      13.893  13.885  26.490  1.00 20.87           C  
ATOM   1063  NE1 TRP H 142      13.041  12.807  26.425  1.00 22.66           N  
ATOM   1064  CE2 TRP H 142      13.736  11.679  26.798  1.00 24.55           C  
ATOM   1065  CE3 TRP H 142      15.974  11.146  27.503  1.00 24.08           C  
ATOM   1066  CZ2 TRP H 142      13.342  10.374  26.898  1.00 22.27           C  
ATOM   1067  CZ3 TRP H 142      15.572   9.833  27.603  1.00 23.98           C  
ATOM   1068  CH2 TRP H 142      14.281   9.454  27.305  1.00 24.96           C  
ATOM   1069  C   TRP H 142      17.966  15.353  28.662  1.00 23.54           C  
ATOM   1070  O   TRP H 142      18.099  16.550  28.400  1.00 23.63           O  
ATOM   1071  N   ILE H 143      18.992  14.571  29.060  1.00 22.59           N  
ATOM   1072  CA  ILE H 143      20.346  15.025  29.252  1.00 22.96           C  
ATOM   1073  CB  ILE H 143      20.739  14.993  30.704  1.00 23.33           C  
ATOM   1074  CG1 ILE H 143      19.704  15.704  31.599  1.00 30.28           C  
ATOM   1075  CG2 ILE H 143      22.153  15.586  30.822  1.00 30.08           C  
ATOM   1076  CD1 ILE H 143      19.584  17.207  31.390  1.00 25.37           C  
ATOM   1077  C   ILE H 143      21.217  13.965  28.622  1.00 23.90           C  
ATOM   1078  O   ILE H 143      20.793  12.816  28.499  1.00 24.75           O  
ATOM   1079  N   ARG H 144      22.453  14.312  28.195  1.00 23.61           N  
ATOM   1080  CA  ARG H 144      23.302  13.298  27.619  1.00 26.76           C  
ATOM   1081  CB  ARG H 144      23.359  13.326  26.083  1.00 24.83           C  
ATOM   1082  CG  ARG H 144      23.876  14.665  25.562  1.00 31.76           C  
ATOM   1083  CD  ARG H 144      24.592  14.588  24.214  1.00 26.47           C  
ATOM   1084  NE  ARG H 144      23.590  14.311  23.153  1.00 29.83           N  
ATOM   1085  CZ  ARG H 144      23.696  14.920  21.938  1.00 31.82           C  
ATOM   1086  NH1 ARG H 144      24.605  15.921  21.755  1.00 34.49           N1+
ATOM   1087  NH2 ARG H 144      22.902  14.513  20.902  1.00 28.36           N  
ATOM   1088  C   ARG H 144      24.717  13.508  28.063  1.00 26.17           C  
ATOM   1089  O   ARG H 144      25.113  14.601  28.470  1.00 26.75           O  
ATOM   1090  N   GLN H 145      25.522  12.425  28.008  1.00 28.48           N  
ATOM   1091  CA  GLN H 145      26.912  12.545  28.356  1.00 30.00           C  
ATOM   1092  CB  GLN H 145      27.192  12.188  29.828  1.00 26.66           C  
ATOM   1093  CG  GLN H 145      28.657  12.345  30.241  1.00 35.51           C  
ATOM   1094  CD  GLN H 145      28.751  12.054  31.734  1.00 36.90           C  
ATOM   1095  OE1 GLN H 145      28.212  11.064  32.224  1.00 37.12           O  
ATOM   1096  NE2 GLN H 145      29.451  12.950  32.481  1.00 35.70           N  
ATOM   1097  C   GLN H 145      27.730  11.618  27.493  1.00 32.53           C  
ATOM   1098  O   GLN H 145      27.560  10.403  27.541  1.00 34.92           O  
ATOM   1099  N   PRO H 146      28.636  12.168  26.717  1.00 35.08           N  
ATOM   1100  CA  PRO H 146      29.511  11.365  25.884  1.00 39.22           C  
ATOM   1101  CD  PRO H 146      28.373  13.471  26.125  1.00 36.67           C  
ATOM   1102  CB  PRO H 146      30.125  12.334  24.881  1.00 42.55           C  
ATOM   1103  CG  PRO H 146      29.070  13.451  24.757  1.00 35.33           C  
ATOM   1104  C   PRO H 146      30.515  10.667  26.764  1.00 40.92           C  
ATOM   1105  O   PRO H 146      30.728  11.139  27.879  1.00 40.35           O  
ATOM   1106  N   PRO H 147      31.154   9.618  26.299  1.00 45.40           N  
ATOM   1107  CA  PRO H 147      31.967   8.748  27.114  1.00 47.59           C  
ATOM   1108  CD  PRO H 147      31.373   9.415  24.877  1.00 48.12           C  
ATOM   1109  CB  PRO H 147      32.806   7.920  26.139  1.00 51.08           C  
ATOM   1110  CG  PRO H 147      32.071   8.047  24.792  1.00 50.16           C  
ATOM   1111  C   PRO H 147      32.811   9.388  28.183  1.00 46.81           C  
ATOM   1112  O   PRO H 147      32.515   9.184  29.356  1.00 51.99           O  
ATOM   1113  N   GLY H 148      33.886  10.107  27.828  1.00 48.69           N  
ATOM   1114  CA  GLY H 148      34.748  10.783  28.759  1.00 51.52           C  
ATOM   1115  C   GLY H 148      34.143  12.066  29.234  1.00 52.15           C  
ATOM   1116  O   GLY H 148      34.450  12.527  30.329  1.00 56.61           O  
ATOM   1117  N   LYS H 149      33.310  12.681  28.375  1.00 49.88           N  
ATOM   1118  CA  LYS H 149      32.802  14.028  28.450  1.00 51.97           C  
ATOM   1119  CB  LYS H 149      32.149  14.456  27.129  1.00 55.08           C  
ATOM   1120  CG  LYS H 149      33.136  14.384  25.962  0.80 61.09           C  
ATOM   1121  CD  LYS H 149      32.484  14.410  24.581  0.80 61.69           C  
ATOM   1122  CE  LYS H 149      33.468  14.117  23.446  0.80 62.46           C  
ATOM   1123  NZ  LYS H 149      34.486  15.188  23.367  0.80 62.18           N1+
ATOM   1124  C   LYS H 149      31.841  14.317  29.571  1.00 48.51           C  
ATOM   1125  O   LYS H 149      31.488  13.464  30.386  1.00 48.35           O  
ATOM   1126  N   GLY H 150      31.450  15.613  29.644  1.00 43.88           N  
ATOM   1127  CA  GLY H 150      30.591  16.172  30.653  1.00 36.71           C  
ATOM   1128  C   GLY H 150      29.147  16.108  30.247  1.00 31.72           C  
ATOM   1129  O   GLY H 150      28.780  15.540  29.220  1.00 36.01           O  
ATOM   1130  N   LEU H 151      28.292  16.728  31.091  1.00 31.62           N  
ATOM   1131  CA  LEU H 151      26.864  16.736  30.954  1.00 28.47           C  
ATOM   1132  CB  LEU H 151      26.144  16.996  32.288  1.00 28.24           C  
ATOM   1133  CG  LEU H 151      26.290  15.856  33.307  1.00 27.19           C  
ATOM   1134  CD1 LEU H 151      25.559  16.173  34.617  1.00 27.13           C  
ATOM   1135  CD2 LEU H 151      25.817  14.526  32.710  1.00 29.03           C  
ATOM   1136  C   LEU H 151      26.413  17.815  30.017  1.00 29.04           C  
ATOM   1137  O   LEU H 151      27.021  18.881  29.942  1.00 29.91           O  
ATOM   1138  N   GLU H 152      25.310  17.547  29.277  1.00 28.78           N  
ATOM   1139  CA  GLU H 152      24.739  18.507  28.366  1.00 27.45           C  
ATOM   1140  CB  GLU H 152      25.170  18.240  26.914  1.00 27.51           C  
ATOM   1141  CG  GLU H 152      24.639  19.241  25.890  1.00 38.04           C  
ATOM   1142  CD  GLU H 152      25.166  18.826  24.521  1.00 43.30           C  
ATOM   1143  OE1 GLU H 152      25.878  17.790  24.446  1.00 45.07           O  
ATOM   1144  OE2 GLU H 152      24.868  19.547  23.533  1.00 45.51           O1-
ATOM   1145  C   GLU H 152      23.238  18.380  28.429  1.00 26.38           C  
ATOM   1146  O   GLU H 152      22.709  17.274  28.329  1.00 26.44           O  
ATOM   1147  N   TRP H 153      22.512  19.513  28.591  1.00 24.78           N  
ATOM   1148  CA  TRP H 153      21.068  19.499  28.662  1.00 23.65           C  
ATOM   1149  CB  TRP H 153      20.493  20.710  29.417  1.00 24.58           C  
ATOM   1150  CG  TRP H 153      18.987  20.798  29.398  1.00 24.40           C  
ATOM   1151  CD2 TRP H 153      18.253  21.704  28.557  1.00 25.29           C  
ATOM   1152  CD1 TRP H 153      18.063  20.110  30.125  1.00 25.72           C  
ATOM   1153  NE1 TRP H 153      16.795  20.520  29.782  1.00 27.68           N  
ATOM   1154  CE2 TRP H 153      16.899  21.502  28.819  1.00 25.27           C  
ATOM   1155  CE3 TRP H 153      18.674  22.625  27.644  1.00 25.95           C  
ATOM   1156  CZ2 TRP H 153      15.939  22.222  28.165  1.00 25.77           C  
ATOM   1157  CZ3 TRP H 153      17.703  23.349  26.985  1.00 30.72           C  
ATOM   1158  CH2 TRP H 153      16.361  23.153  27.241  1.00 31.67           C  
ATOM   1159  C   TRP H 153      20.517  19.531  27.264  1.00 22.96           C  
ATOM   1160  O   TRP H 153      20.922  20.376  26.471  1.00 23.61           O  
ATOM   1161  N   ILE H 154      19.675  18.530  26.899  1.00 21.92           N  
ATOM   1162  CA  ILE H 154      19.021  18.420  25.614  1.00 22.39           C  
ATOM   1163  CB  ILE H 154      18.698  16.993  25.281  1.00 23.25           C  
ATOM   1164  CG1 ILE H 154      19.995  16.168  25.255  1.00 24.62           C  
ATOM   1165  CG2 ILE H 154      17.933  16.964  23.946  1.00 22.88           C  
ATOM   1166  CD1 ILE H 154      19.764  14.658  25.242  1.00 25.24           C  
ATOM   1167  C   ILE H 154      17.752  19.224  25.468  1.00 22.65           C  
ATOM   1168  O   ILE H 154      17.601  19.989  24.515  1.00 24.39           O  
ATOM   1169  N   GLY H 155      16.793  19.071  26.413  1.00 22.00           N  
ATOM   1170  CA  GLY H 155      15.532  19.759  26.289  1.00 23.85           C  
ATOM   1171  C   GLY H 155      14.551  19.194  27.274  1.00 25.01           C  
ATOM   1172  O   GLY H 155      14.822  18.199  27.943  1.00 23.13           O  
ATOM   1173  N   TYR H 156      13.372  19.843  27.409  1.00 24.41           N  
ATOM   1174  CA  TYR H 156      12.372  19.324  28.295  1.00 23.72           C  
ATOM   1175  CB  TYR H 156      12.360  19.927  29.717  1.00 21.37           C  
ATOM   1176  CG  TYR H 156      12.050  21.387  29.706  1.00 26.86           C  
ATOM   1177  CD1 TYR H 156      10.771  21.845  29.484  1.00 29.98           C  
ATOM   1178  CD2 TYR H 156      13.046  22.300  29.962  1.00 28.52           C  
ATOM   1179  CE1 TYR H 156      10.493  23.192  29.491  1.00 32.44           C  
ATOM   1180  CE2 TYR H 156      12.776  23.648  29.971  1.00 30.65           C  
ATOM   1181  CZ  TYR H 156      11.499  24.096  29.733  1.00 33.16           C  
ATOM   1182  OH  TYR H 156      11.216  25.479  29.743  1.00 38.02           O  
ATOM   1183  C   TYR H 156      11.025  19.524  27.685  1.00 24.55           C  
ATOM   1184  O   TYR H 156      10.867  20.256  26.709  1.00 24.87           O  
ATOM   1185  N   ILE H 157      10.019  18.817  28.236  1.00 25.18           N  
ATOM   1186  CA  ILE H 157       8.673  18.941  27.769  1.00 25.64           C  
ATOM   1187  CB  ILE H 157       8.237  17.766  26.947  1.00 25.76           C  
ATOM   1188  CG1 ILE H 157       6.862  18.025  26.311  1.00 22.54           C  
ATOM   1189  CG2 ILE H 157       8.323  16.513  27.830  1.00 23.79           C  
ATOM   1190  CD1 ILE H 157       6.508  17.032  25.205  1.00 24.89           C  
ATOM   1191  C   ILE H 157       7.775  19.053  28.960  1.00 26.18           C  
ATOM   1192  O   ILE H 157       8.005  18.439  30.002  1.00 25.91           O  
ATOM   1193  N   TYR H 158       6.722  19.874  28.812  1.00 26.28           N  
ATOM   1194  CA  TYR H 158       5.747  20.134  29.833  1.00 27.61           C  
ATOM   1195  CB  TYR H 158       5.201  21.575  29.729  1.00 34.51           C  
ATOM   1196  CG  TYR H 158       4.411  21.954  30.937  1.00 30.90           C  
ATOM   1197  CD1 TYR H 158       4.990  21.950  32.183  1.00 32.57           C  
ATOM   1198  CD2 TYR H 158       3.106  22.376  30.820  1.00 31.62           C  
ATOM   1199  CE1 TYR H 158       4.270  22.324  33.292  1.00 31.31           C  
ATOM   1200  CE2 TYR H 158       2.379  22.752  31.925  1.00 33.51           C  
ATOM   1201  CZ  TYR H 158       2.962  22.718  33.166  1.00 34.10           C  
ATOM   1202  OH  TYR H 158       2.223  23.099  34.306  1.00 38.50           O  
ATOM   1203  C   TYR H 158       4.660  19.134  29.598  1.00 31.52           C  
ATOM   1204  O   TYR H 158       4.471  18.681  28.472  1.00 35.26           O  
ATOM   1205  N   TYR H 159       4.017  18.725  30.700  1.00 46.50           N  
ATOM   1206  CA  TYR H 159       3.034  17.700  30.607  1.00 47.99           C  
ATOM   1207  CB  TYR H 159       2.313  17.379  31.932  1.00 47.90           C  
ATOM   1208  CG  TYR H 159       1.441  18.514  32.345  1.00 51.72           C  
ATOM   1209  CD1 TYR H 159       0.164  18.641  31.848  1.00 53.78           C  
ATOM   1210  CD2 TYR H 159       1.895  19.449  33.244  1.00 52.90           C  
ATOM   1211  CE1 TYR H 159      -0.644  19.685  32.234  1.00 53.01           C  
ATOM   1212  CE2 TYR H 159       1.091  20.494  33.633  1.00 52.32           C  
ATOM   1213  CZ  TYR H 159      -0.179  20.615  33.131  1.00 56.01           C  
ATOM   1214  OH  TYR H 159      -1.002  21.689  33.532  1.00 59.05           O  
ATOM   1215  C   TYR H 159       2.036  18.185  29.612  1.00 50.93           C  
ATOM   1216  O   TYR H 159       1.431  17.399  28.888  1.00 52.36           O  
ATOM   1217  N   SER H 160       1.857  19.516  29.565  1.00 52.86           N  
ATOM   1218  CA  SER H 160       0.957  20.183  28.667  1.00 54.26           C  
ATOM   1219  CB  SER H 160       0.985  21.704  28.870  1.00 56.13           C  
ATOM   1220  OG  SER H 160       0.212  22.338  27.866  1.00 58.08           O  
ATOM   1221  C   SER H 160       1.339  19.919  27.233  1.00 55.47           C  
ATOM   1222  O   SER H 160       0.470  19.881  26.363  1.00 54.26           O  
ATOM   1223  N   GLY H 161       2.640  19.713  26.939  1.00 52.17           N  
ATOM   1224  CA  GLY H 161       3.052  19.439  25.587  1.00 51.20           C  
ATOM   1225  C   GLY H 161       4.024  20.469  25.088  1.00 52.05           C  
ATOM   1226  O   GLY H 161       4.673  20.265  24.063  1.00 52.69           O  
ATOM   1227  N   SER H 162       4.173  21.602  25.791  1.00 32.10           N  
ATOM   1228  CA  SER H 162       5.081  22.617  25.334  1.00 30.48           C  
ATOM   1229  CB  SER H 162       4.955  23.944  26.101  1.00 29.86           C  
ATOM   1230  OG  SER H 162       3.674  24.515  25.875  1.00 39.62           O  
ATOM   1231  C   SER H 162       6.481  22.106  25.508  1.00 29.26           C  
ATOM   1232  O   SER H 162       6.763  21.342  26.428  1.00 27.08           O  
ATOM   1233  N   THR H 163       7.405  22.519  24.616  1.00 27.76           N  
ATOM   1234  CA  THR H 163       8.747  22.013  24.697  1.00 24.58           C  
ATOM   1235  CB  THR H 163       9.094  21.087  23.570  1.00 25.95           C  
ATOM   1236  OG1 THR H 163       8.963  21.763  22.328  1.00 27.87           O  
ATOM   1237  CG2 THR H 163       8.154  19.872  23.617  1.00 25.35           C  
ATOM   1238  C   THR H 163       9.732  23.137  24.657  1.00 25.40           C  
ATOM   1239  O   THR H 163       9.416  24.253  24.248  1.00 26.63           O  
ATOM   1240  N   ASN H 164      10.960  22.848  25.142  1.00 26.66           N  
ATOM   1241  CA  ASN H 164      12.062  23.773  25.118  1.00 26.88           C  
ATOM   1242  CB  ASN H 164      12.323  24.440  26.479  1.00 26.26           C  
ATOM   1243  CG  ASN H 164      13.266  25.616  26.265  1.00 35.49           C  
ATOM   1244  OD1 ASN H 164      13.805  25.806  25.175  1.00 39.70           O  
ATOM   1245  ND2 ASN H 164      13.482  26.427  27.335  1.00 42.59           N  
ATOM   1246  C   ASN H 164      13.284  22.962  24.780  1.00 25.28           C  
ATOM   1247  O   ASN H 164      13.521  21.914  25.378  1.00 27.61           O  
ATOM   1248  N   TYR H 165      14.111  23.428  23.821  1.00 26.37           N  
ATOM   1249  CA  TYR H 165      15.246  22.628  23.434  1.00 27.04           C  
ATOM   1250  CB  TYR H 165      15.198  22.125  21.981  1.00 27.23           C  
ATOM   1251  CG  TYR H 165      13.985  21.283  21.791  1.00 28.35           C  
ATOM   1252  CD1 TYR H 165      13.899  20.036  22.362  1.00 27.24           C  
ATOM   1253  CD2 TYR H 165      12.943  21.736  21.014  1.00 27.97           C  
ATOM   1254  CE1 TYR H 165      12.780  19.259  22.178  1.00 26.64           C  
ATOM   1255  CE2 TYR H 165      11.821  20.964  20.824  1.00 26.52           C  
ATOM   1256  CZ  TYR H 165      11.740  19.724  21.409  1.00 25.14           C  
ATOM   1257  OH  TYR H 165      10.592  18.928  21.218  1.00 27.05           O  
ATOM   1258  C   TYR H 165      16.504  23.442  23.506  1.00 25.59           C  
ATOM   1259  O   TYR H 165      16.482  24.666  23.388  1.00 27.17           O  
ATOM   1260  N   ASN H 166      17.649  22.750  23.703  1.00 26.97           N  
ATOM   1261  CA  ASN H 166      18.944  23.374  23.704  1.00 28.24           C  
ATOM   1262  CB  ASN H 166      20.068  22.344  23.933  1.00 32.08           C  
ATOM   1263  CG  ASN H 166      21.413  23.036  24.090  1.00 43.08           C  
ATOM   1264  OD1 ASN H 166      21.637  24.122  23.559  1.00 47.78           O  
ATOM   1265  ND2 ASN H 166      22.344  22.378  24.835  1.00 44.29           N  
ATOM   1266  C   ASN H 166      19.094  23.939  22.326  1.00 31.12           C  
ATOM   1267  O   ASN H 166      18.742  23.282  21.348  1.00 33.35           O  
ATOM   1268  N   PRO H 167      19.593  25.134  22.200  1.00 33.28           N  
ATOM   1269  CA  PRO H 167      19.678  25.725  20.897  1.00 35.30           C  
ATOM   1270  CD  PRO H 167      19.447  26.137  23.243  1.00 33.29           C  
ATOM   1271  CB  PRO H 167      20.063  27.183  21.131  1.00 35.68           C  
ATOM   1272  CG  PRO H 167      19.453  27.492  22.512  1.00 39.45           C  
ATOM   1273  C   PRO H 167      20.583  24.984  19.971  1.00 39.45           C  
ATOM   1274  O   PRO H 167      20.366  25.043  18.762  1.00 41.93           O  
ATOM   1275  N   SER H 168      21.603  24.284  20.495  1.00 40.62           N  
ATOM   1276  CA  SER H 168      22.527  23.638  19.611  1.00 43.19           C  
ATOM   1277  CB  SER H 168      23.740  23.035  20.347  1.00 47.39           C  
ATOM   1278  OG  SER H 168      23.326  22.000  21.226  1.00 54.96           O  
ATOM   1279  C   SER H 168      21.854  22.543  18.830  1.00 43.02           C  
ATOM   1280  O   SER H 168      22.063  22.404  17.627  1.00 42.81           O  
ATOM   1281  N   LEU H 169      21.072  21.714  19.538  1.00 34.78           N  
ATOM   1282  CA  LEU H 169      20.362  20.534  19.107  1.00 35.47           C  
ATOM   1283  CB  LEU H 169      20.093  19.607  20.293  1.00 36.41           C  
ATOM   1284  CG  LEU H 169      21.402  19.120  20.935  1.00 40.38           C  
ATOM   1285  CD1 LEU H 169      21.128  18.191  22.123  1.00 40.54           C  
ATOM   1286  CD2 LEU H 169      22.328  18.482  19.884  1.00 35.55           C  
ATOM   1287  C   LEU H 169      19.054  20.765  18.405  1.00 37.93           C  
ATOM   1288  O   LEU H 169      18.553  19.856  17.743  1.00 36.23           O  
ATOM   1289  N   LYS H 170      18.461  21.962  18.525  1.00 40.86           N  
ATOM   1290  CA  LYS H 170      17.070  22.181  18.224  1.00 43.59           C  
ATOM   1291  CB  LYS H 170      16.714  23.675  18.208  1.00 45.17           C  
ATOM   1292  CG  LYS H 170      15.219  23.928  18.024  1.00 47.14           C  
ATOM   1293  CD  LYS H 170      14.823  25.385  18.250  1.00 46.02           C  
ATOM   1294  CE  LYS H 170      15.145  25.887  19.657  1.00 47.98           C  
ATOM   1295  NZ  LYS H 170      14.248  25.245  20.642  1.00 49.24           N1+
ATOM   1296  C   LYS H 170      16.623  21.617  16.911  1.00 43.49           C  
ATOM   1297  O   LYS H 170      15.562  21.002  16.846  1.00 42.24           O  
ATOM   1298  N   SER H 171      17.404  21.779  15.839  1.00 37.99           N  
ATOM   1299  CA  SER H 171      16.950  21.335  14.552  1.00 38.95           C  
ATOM   1300  CB  SER H 171      18.010  21.583  13.469  1.00 43.42           C  
ATOM   1301  OG  SER H 171      17.552  21.074  12.229  1.00 53.30           O  
ATOM   1302  C   SER H 171      16.646  19.860  14.550  1.00 37.93           C  
ATOM   1303  O   SER H 171      15.628  19.434  14.007  1.00 40.77           O  
ATOM   1304  N   ARG H 172      17.562  19.049  15.112  1.00 34.14           N  
ATOM   1305  CA  ARG H 172      17.518  17.609  15.134  1.00 36.55           C  
ATOM   1306  CB  ARG H 172      18.898  16.990  15.395  1.00 40.84           C  
ATOM   1307  CG  ARG H 172      19.923  17.362  14.324  1.00 41.34           C  
ATOM   1308  CD  ARG H 172      21.191  16.510  14.365  1.00 39.82           C  
ATOM   1309  NE  ARG H 172      21.889  16.775  15.653  1.00 40.43           N  
ATOM   1310  CZ  ARG H 172      22.790  15.866  16.122  1.00 37.16           C  
ATOM   1311  NH1 ARG H 172      23.016  14.720  15.418  1.00 33.91           N1+
ATOM   1312  NH2 ARG H 172      23.467  16.103  17.284  1.00 36.10           N  
ATOM   1313  C   ARG H 172      16.568  16.977  16.122  1.00 32.72           C  
ATOM   1314  O   ARG H 172      16.099  15.864  15.881  1.00 35.39           O  
ATOM   1315  N   VAL H 173      16.279  17.626  17.271  1.00 30.61           N  
ATOM   1316  CA  VAL H 173      15.619  16.921  18.343  1.00 30.62           C  
ATOM   1317  CB  VAL H 173      16.243  17.217  19.675  1.00 31.09           C  
ATOM   1318  CG1 VAL H 173      15.956  18.685  20.030  1.00 36.34           C  
ATOM   1319  CG2 VAL H 173      15.724  16.202  20.704  1.00 31.89           C  
ATOM   1320  C   VAL H 173      14.148  17.204  18.472  1.00 30.36           C  
ATOM   1321  O   VAL H 173      13.668  18.285  18.138  1.00 28.55           O  
ATOM   1322  N   THR H 174      13.394  16.182  18.955  1.00 28.98           N  
ATOM   1323  CA  THR H 174      11.982  16.305  19.204  1.00 27.65           C  
ATOM   1324  CB  THR H 174      11.145  15.747  18.088  1.00 33.67           C  
ATOM   1325  OG1 THR H 174      11.474  16.394  16.868  1.00 47.15           O  
ATOM   1326  CG2 THR H 174       9.659  15.973  18.416  1.00 37.15           C  
ATOM   1327  C   THR H 174      11.644  15.530  20.454  1.00 28.72           C  
ATOM   1328  O   THR H 174      12.079  14.392  20.630  1.00 27.82           O  
ATOM   1329  N   ILE H 175      10.840  16.133  21.358  1.00 27.60           N  
ATOM   1330  CA  ILE H 175      10.447  15.474  22.576  1.00 25.41           C  
ATOM   1331  CB  ILE H 175      10.933  16.174  23.815  1.00 23.73           C  
ATOM   1332  CG1 ILE H 175      12.469  16.168  23.859  1.00 22.30           C  
ATOM   1333  CG2 ILE H 175      10.277  15.507  25.035  1.00 24.87           C  
ATOM   1334  CD1 ILE H 175      13.062  17.068  24.942  1.00 21.85           C  
ATOM   1335  C   ILE H 175       8.945  15.465  22.632  1.00 27.57           C  
ATOM   1336  O   ILE H 175       8.300  16.450  22.276  1.00 27.70           O  
ATOM   1337  N   SER H 176       8.348  14.334  23.073  1.00 24.91           N  
ATOM   1338  CA  SER H 176       6.914  14.223  23.143  1.00 27.99           C  
ATOM   1339  CB  SER H 176       6.320  13.384  21.998  1.00 29.77           C  
ATOM   1340  OG  SER H 176       6.867  12.074  22.022  1.00 38.06           O  
ATOM   1341  C   SER H 176       6.535  13.560  24.440  1.00 28.50           C  
ATOM   1342  O   SER H 176       7.360  12.903  25.073  1.00 27.36           O  
ATOM   1343  N   VAL H 177       5.265  13.735  24.879  1.00 29.62           N  
ATOM   1344  CA  VAL H 177       4.827  13.154  26.124  1.00 31.54           C  
ATOM   1345  CB  VAL H 177       4.586  14.157  27.214  1.00 31.86           C  
ATOM   1346  CG1 VAL H 177       5.909  14.847  27.562  1.00 35.98           C  
ATOM   1347  CG2 VAL H 177       3.481  15.118  26.747  1.00 30.65           C  
ATOM   1348  C   VAL H 177       3.508  12.465  25.944  1.00 31.65           C  
ATOM   1349  O   VAL H 177       2.667  12.881  25.147  1.00 31.34           O  
ATOM   1350  N   ASP H 178       3.314  11.362  26.700  1.00 31.84           N  
ATOM   1351  CA  ASP H 178       2.070  10.646  26.705  1.00 32.40           C  
ATOM   1352  CB  ASP H 178       2.187   9.228  26.118  1.00 35.97           C  
ATOM   1353  CG  ASP H 178       0.790   8.686  25.854  1.00 39.99           C  
ATOM   1354  OD1 ASP H 178      -0.199   9.388  26.196  1.00 40.31           O  
ATOM   1355  OD2 ASP H 178       0.694   7.559  25.302  1.00 41.97           O1-
ATOM   1356  C   ASP H 178       1.675  10.513  28.148  1.00 36.49           C  
ATOM   1357  O   ASP H 178       2.205   9.677  28.877  1.00 37.94           O  
ATOM   1358  N   THR H 179       0.720  11.351  28.594  1.00 38.80           N  
ATOM   1359  CA  THR H 179       0.268  11.373  29.958  1.00 40.55           C  
ATOM   1360  CB  THR H 179      -0.700  12.487  30.236  1.00 42.54           C  
ATOM   1361  OG1 THR H 179      -1.842  12.366  29.400  1.00 45.10           O  
ATOM   1362  CG2 THR H 179       0.007  13.833  29.996  1.00 41.24           C  
ATOM   1363  C   THR H 179      -0.413  10.079  30.290  1.00 41.50           C  
ATOM   1364  O   THR H 179      -0.350   9.609  31.424  1.00 44.25           O  
ATOM   1365  N   SER H 180      -1.114   9.481  29.314  1.00 41.69           N  
ATOM   1366  CA  SER H 180      -1.828   8.258  29.556  1.00 44.63           C  
ATOM   1367  CB  SER H 180      -2.528   7.748  28.291  1.00 48.97           C  
ATOM   1368  OG  SER H 180      -3.028   6.440  28.515  1.00 51.52           O  
ATOM   1369  C   SER H 180      -0.869   7.184  29.981  1.00 42.38           C  
ATOM   1370  O   SER H 180      -1.143   6.429  30.914  1.00 43.07           O  
ATOM   1371  N   LYS H 181       0.249   7.061  29.242  1.00 38.80           N  
ATOM   1372  CA  LYS H 181       1.308   6.105  29.443  1.00 39.41           C  
ATOM   1373  CB  LYS H 181       2.231   5.989  28.218  1.00 40.74           C  
ATOM   1374  CG  LYS H 181       1.530   5.510  26.946  0.80 46.93           C  
ATOM   1375  CD  LYS H 181       0.934   4.110  27.063  0.80 50.63           C  
ATOM   1376  CE  LYS H 181       0.266   3.625  25.774  0.50 74.80           C  
ATOM   1377  NZ  LYS H 181      -0.953   4.418  25.503  0.50 77.17           N1+
ATOM   1378  C   LYS H 181       2.186   6.486  30.610  1.00 38.35           C  
ATOM   1379  O   LYS H 181       2.852   5.629  31.189  1.00 38.77           O  
ATOM   1380  N   ASN H 182       2.243   7.787  30.972  1.00 37.84           N  
ATOM   1381  CA  ASN H 182       3.149   8.275  31.984  1.00 35.88           C  
ATOM   1382  CB  ASN H 182       3.029   7.580  33.354  1.00 38.68           C  
ATOM   1383  CG  ASN H 182       1.883   8.211  34.137  1.00 47.37           C  
ATOM   1384  OD1 ASN H 182       1.436   9.315  33.831  1.00 55.17           O  
ATOM   1385  ND2 ASN H 182       1.410   7.501  35.194  1.00 65.55           N  
ATOM   1386  C   ASN H 182       4.558   8.120  31.508  1.00 34.27           C  
ATOM   1387  O   ASN H 182       5.456   7.799  32.286  1.00 33.12           O  
ATOM   1388  N   GLN H 183       4.788   8.349  30.199  1.00 33.24           N  
ATOM   1389  CA  GLN H 183       6.128   8.287  29.697  1.00 31.12           C  
ATOM   1390  CB  GLN H 183       6.471   6.957  28.999  1.00 37.28           C  
ATOM   1391  CG  GLN H 183       5.689   6.680  27.716  1.00 44.30           C  
ATOM   1392  CD  GLN H 183       6.154   5.336  27.172  1.00 45.78           C  
ATOM   1393  OE1 GLN H 183       6.751   4.535  27.889  1.00 48.42           O  
ATOM   1394  NE2 GLN H 183       5.868   5.076  25.869  1.00 41.69           N  
ATOM   1395  C   GLN H 183       6.330   9.411  28.722  1.00 31.02           C  
ATOM   1396  O   GLN H 183       5.370  10.028  28.261  1.00 33.28           O  
ATOM   1397  N   PHE H 184       7.608   9.742  28.435  1.00 27.87           N  
ATOM   1398  CA  PHE H 184       7.923  10.749  27.457  1.00 27.06           C  
ATOM   1399  CB  PHE H 184       8.232  12.147  28.034  1.00 24.28           C  
ATOM   1400  CG  PHE H 184       9.390  12.120  28.969  1.00 23.21           C  
ATOM   1401  CD1 PHE H 184       9.259  11.597  30.235  1.00 26.69           C  
ATOM   1402  CD2 PHE H 184      10.595  12.661  28.587  1.00 24.17           C  
ATOM   1403  CE1 PHE H 184      10.327  11.587  31.100  1.00 25.17           C  
ATOM   1404  CE2 PHE H 184      11.667  12.655  29.446  1.00 25.27           C  
ATOM   1405  CZ  PHE H 184      11.533  12.115  30.703  1.00 24.76           C  
ATOM   1406  C   PHE H 184       9.055  10.236  26.612  1.00 27.71           C  
ATOM   1407  O   PHE H 184       9.768   9.318  27.019  1.00 25.49           O  
ATOM   1408  N   SER H 185       9.239  10.806  25.398  1.00 25.48           N  
ATOM   1409  CA  SER H 185      10.193  10.237  24.480  1.00 25.78           C  
ATOM   1410  CB  SER H 185       9.533   9.565  23.265  1.00 26.82           C  
ATOM   1411  OG  SER H 185       8.728   8.474  23.682  1.00 32.84           O  
ATOM   1412  C   SER H 185      11.120  11.272  23.917  1.00 27.02           C  
ATOM   1413  O   SER H 185      10.881  12.475  23.997  1.00 26.96           O  
ATOM   1414  N   LEU H 186      12.240  10.788  23.337  1.00 28.24           N  
ATOM   1415  CA  LEU H 186      13.218  11.630  22.708  1.00 24.61           C  
ATOM   1416  CB  LEU H 186      14.572  11.619  23.439  1.00 26.66           C  
ATOM   1417  CG  LEU H 186      15.660  12.497  22.786  1.00 25.78           C  
ATOM   1418  CD1 LEU H 186      15.305  13.989  22.858  1.00 26.76           C  
ATOM   1419  CD2 LEU H 186      17.047  12.192  23.368  1.00 28.89           C  
ATOM   1420  C   LEU H 186      13.479  11.097  21.336  1.00 28.38           C  
ATOM   1421  O   LEU H 186      13.613   9.888  21.148  1.00 28.91           O  
ATOM   1422  N   LYS H 187      13.533  11.994  20.330  1.00 27.27           N  
ATOM   1423  CA  LYS H 187      13.870  11.566  19.004  0.90 28.94           C  
ATOM   1424  CB  LYS H 187      12.692  11.553  18.017  0.90 31.32           C  
ATOM   1425  CG  LYS H 187      11.682  10.453  18.347  0.88 35.03           C  
ATOM   1426  CD  LYS H 187      10.429  10.485  17.473  0.88 36.33           C  
ATOM   1427  CE  LYS H 187      10.655   9.865  16.091  1.00 53.65           C  
ATOM   1428  NZ  LYS H 187      10.879   8.407  16.217  1.00 61.02           N1+
ATOM   1429  C   LYS H 187      14.924  12.492  18.487  1.00 30.53           C  
ATOM   1430  O   LYS H 187      14.769  13.713  18.508  1.00 30.52           O  
ATOM   1431  N   LEU H 188      16.048  11.915  18.024  1.00 29.44           N  
ATOM   1432  CA  LEU H 188      17.137  12.698  17.515  1.00 28.07           C  
ATOM   1433  CB  LEU H 188      18.414  12.502  18.348  1.00 29.97           C  
ATOM   1434  CG  LEU H 188      19.634  13.305  17.873  1.00 35.21           C  
ATOM   1435  CD1 LEU H 188      19.423  14.818  18.044  1.00 32.76           C  
ATOM   1436  CD2 LEU H 188      20.912  12.796  18.555  1.00 35.28           C  
ATOM   1437  C   LEU H 188      17.414  12.212  16.122  1.00 32.64           C  
ATOM   1438  O   LEU H 188      17.731  11.040  15.916  1.00 34.43           O  
ATOM   1439  N   SER H 189      17.300  13.112  15.125  1.00 35.01           N  
ATOM   1440  CA  SER H 189      17.461  12.711  13.753  1.00 35.70           C  
ATOM   1441  CB  SER H 189      16.580  13.515  12.784  1.00 39.15           C  
ATOM   1442  OG  SER H 189      15.210  13.282  13.078  1.00 65.52           O  
ATOM   1443  C   SER H 189      18.884  12.870  13.305  1.00 38.60           C  
ATOM   1444  O   SER H 189      19.693  13.526  13.958  1.00 35.89           O  
ATOM   1445  N   SER H 190      19.208  12.232  12.158  1.00 37.19           N  
ATOM   1446  CA  SER H 190      20.482  12.317  11.494  1.00 40.68           C  
ATOM   1447  CB  SER H 190      20.674  13.613  10.679  1.00 44.46           C  
ATOM   1448  OG  SER H 190      20.656  14.755  11.523  1.00 53.94           O  
ATOM   1449  C   SER H 190      21.603  12.168  12.472  1.00 38.87           C  
ATOM   1450  O   SER H 190      22.461  13.042  12.580  1.00 39.97           O  
ATOM   1451  N   VAL H 191      21.643  11.028  13.187  1.00 37.69           N  
ATOM   1452  CA  VAL H 191      22.646  10.808  14.192  1.00 36.77           C  
ATOM   1453  CB  VAL H 191      22.359   9.646  15.100  1.00 44.60           C  
ATOM   1454  CG1 VAL H 191      21.092   9.950  15.913  1.00 47.66           C  
ATOM   1455  CG2 VAL H 191      22.258   8.372  14.252  1.00 48.24           C  
ATOM   1456  C   VAL H 191      23.989  10.557  13.582  1.00 39.11           C  
ATOM   1457  O   VAL H 191      24.117  10.026  12.479  1.00 40.41           O  
ATOM   1458  N   THR H 192      25.038  10.972  14.323  1.00 41.22           N  
ATOM   1459  CA  THR H 192      26.401  10.778  13.926  1.00 39.87           C  
ATOM   1460  CB  THR H 192      27.103  12.037  13.508  1.00 44.84           C  
ATOM   1461  OG1 THR H 192      27.160  12.955  14.590  1.00 46.48           O  
ATOM   1462  CG2 THR H 192      26.349  12.655  12.319  1.00 45.14           C  
ATOM   1463  C   THR H 192      27.135  10.244  15.121  1.00 43.99           C  
ATOM   1464  O   THR H 192      26.547   9.991  16.171  1.00 40.76           O  
ATOM   1465  N   ALA H 193      28.461  10.076  14.976  1.00 43.69           N  
ATOM   1466  CA  ALA H 193      29.327   9.525  15.982  1.00 42.62           C  
ATOM   1467  CB  ALA H 193      30.794   9.449  15.522  1.00 43.42           C  
ATOM   1468  C   ALA H 193      29.284  10.393  17.200  1.00 41.76           C  
ATOM   1469  O   ALA H 193      29.417   9.908  18.322  1.00 46.34           O  
ATOM   1470  N   ALA H 194      29.112  11.709  17.004  1.00 42.65           N  
ATOM   1471  CA  ALA H 194      29.109  12.671  18.068  1.00 42.05           C  
ATOM   1472  CB  ALA H 194      28.879  14.108  17.572  1.00 43.12           C  
ATOM   1473  C   ALA H 194      28.005  12.349  19.025  1.00 40.24           C  
ATOM   1474  O   ALA H 194      28.106  12.638  20.214  1.00 41.89           O  
ATOM   1475  N   ASP H 195      26.898  11.792  18.510  1.00 36.76           N  
ATOM   1476  CA  ASP H 195      25.712  11.460  19.250  1.00 33.85           C  
ATOM   1477  CB  ASP H 195      24.524  11.136  18.339  1.00 34.43           C  
ATOM   1478  CG  ASP H 195      24.133  12.441  17.667  1.00 39.46           C  
ATOM   1479  OD1 ASP H 195      24.220  13.505  18.338  1.00 36.46           O  
ATOM   1480  OD2 ASP H 195      23.758  12.390  16.466  1.00 37.39           O1-
ATOM   1481  C   ASP H 195      25.915  10.310  20.198  1.00 32.76           C  
ATOM   1482  O   ASP H 195      25.069  10.090  21.063  1.00 32.40           O  
ATOM   1483  N   THR H 196      26.969   9.483  20.033  1.00 35.80           N  
ATOM   1484  CA  THR H 196      27.117   8.404  20.972  1.00 34.67           C  
ATOM   1485  CB  THR H 196      28.301   7.506  20.742  1.00 37.22           C  
ATOM   1486  OG1 THR H 196      29.504   8.260  20.745  1.00 47.03           O  
ATOM   1487  CG2 THR H 196      28.132   6.765  19.411  1.00 38.90           C  
ATOM   1488  C   THR H 196      27.268   8.984  22.339  1.00 33.64           C  
ATOM   1489  O   THR H 196      28.089   9.872  22.565  1.00 35.94           O  
ATOM   1490  N   ALA H 197      26.446   8.498  23.293  1.00 30.03           N  
ATOM   1491  CA  ALA H 197      26.527   8.995  24.634  1.00 31.67           C  
ATOM   1492  CB  ALA H 197      26.180  10.489  24.761  1.00 28.91           C  
ATOM   1493  C   ALA H 197      25.532   8.253  25.463  1.00 32.25           C  
ATOM   1494  O   ALA H 197      24.727   7.477  24.947  1.00 29.18           O  
ATOM   1495  N   VAL H 198      25.605   8.447  26.793  1.00 27.85           N  
ATOM   1496  CA  VAL H 198      24.641   7.879  27.683  1.00 29.25           C  
ATOM   1497  CB  VAL H 198      25.178   7.629  29.061  1.00 31.20           C  
ATOM   1498  CG1 VAL H 198      24.047   7.070  29.937  1.00 27.56           C  
ATOM   1499  CG2 VAL H 198      26.397   6.698  28.949  1.00 30.90           C  
ATOM   1500  C   VAL H 198      23.571   8.916  27.785  1.00 29.47           C  
ATOM   1501  O   VAL H 198      23.857  10.094  27.998  1.00 28.78           O  
ATOM   1502  N   TYR H 199      22.301   8.505  27.633  1.00 26.71           N  
ATOM   1503  CA  TYR H 199      21.236   9.464  27.660  1.00 24.86           C  
ATOM   1504  CB  TYR H 199      20.249   9.340  26.484  1.00 26.45           C  
ATOM   1505  CG  TYR H 199      20.908   9.864  25.253  1.00 27.13           C  
ATOM   1506  CD1 TYR H 199      21.866   9.134  24.584  1.00 28.35           C  
ATOM   1507  CD2 TYR H 199      20.548  11.098  24.763  1.00 25.90           C  
ATOM   1508  CE1 TYR H 199      22.457   9.636  23.447  1.00 27.98           C  
ATOM   1509  CE2 TYR H 199      21.134  11.603  23.627  1.00 24.03           C  
ATOM   1510  CZ  TYR H 199      22.091  10.871  22.968  1.00 28.52           C  
ATOM   1511  OH  TYR H 199      22.694  11.387  21.801  1.00 30.08           O  
ATOM   1512  C   TYR H 199      20.454   9.277  28.917  1.00 27.53           C  
ATOM   1513  O   TYR H 199      20.082   8.158  29.269  1.00 27.69           O  
ATOM   1514  N   TYR H 200      20.181  10.393  29.627  1.00 25.72           N  
ATOM   1515  CA  TYR H 200      19.470  10.298  30.870  1.00 24.16           C  
ATOM   1516  CB  TYR H 200      20.166  10.937  32.089  1.00 22.67           C  
ATOM   1517  CG  TYR H 200      21.458  10.269  32.411  1.00 23.05           C  
ATOM   1518  CD1 TYR H 200      21.490   9.050  33.040  1.00 28.77           C  
ATOM   1519  CD2 TYR H 200      22.649  10.865  32.080  1.00 24.08           C  
ATOM   1520  CE1 TYR H 200      22.684   8.438  33.340  1.00 27.72           C  
ATOM   1521  CE2 TYR H 200      23.848  10.262  32.378  1.00 27.50           C  
ATOM   1522  CZ  TYR H 200      23.868   9.045  33.012  1.00 28.80           C  
ATOM   1523  OH  TYR H 200      25.097   8.424  33.319  1.00 39.78           O  
ATOM   1524  C   TYR H 200      18.190  11.067  30.773  1.00 23.21           C  
ATOM   1525  O   TYR H 200      18.096  12.073  30.072  1.00 23.60           O  
ATOM   1526  N   CYS H 201      17.148  10.562  31.464  1.00 23.99           N  
ATOM   1527  CA  CYS H 201      15.934  11.308  31.603  1.00 25.57           C  
ATOM   1528  CB  CYS H 201      14.626  10.537  31.285  1.00 24.41           C  
ATOM   1529  SG  CYS H 201      14.368   8.999  32.222  1.00 31.53           S  
ATOM   1530  C   CYS H 201      15.924  11.794  33.026  1.00 27.03           C  
ATOM   1531  O   CYS H 201      16.452  11.132  33.919  1.00 28.03           O  
ATOM   1532  N   ALA H 202      15.365  12.997  33.271  1.00 23.20           N  
ATOM   1533  CA  ALA H 202      15.367  13.534  34.606  1.00 24.15           C  
ATOM   1534  CB  ALA H 202      16.600  14.404  34.903  1.00 20.91           C  
ATOM   1535  C   ALA H 202      14.156  14.404  34.768  1.00 25.60           C  
ATOM   1536  O   ALA H 202      13.518  14.786  33.790  1.00 24.57           O  
ATOM   1537  N   SER H 203      13.813  14.745  36.029  1.00 24.08           N  
ATOM   1538  CA  SER H 203      12.625  15.513  36.278  1.00 23.80           C  
ATOM   1539  CB  SER H 203      11.725  14.841  37.332  1.00 25.43           C  
ATOM   1540  OG  SER H 203      10.560  15.613  37.565  1.00 21.58           O  
ATOM   1541  C   SER H 203      12.991  16.878  36.804  1.00 26.28           C  
ATOM   1542  O   SER H 203      13.982  17.038  37.517  1.00 22.76           O  
ATOM   1543  N   LEU H 204      12.194  17.903  36.411  1.00 25.48           N  
ATOM   1544  CA  LEU H 204      12.317  19.276  36.850  1.00 23.87           C  
ATOM   1545  CB  LEU H 204      12.697  20.264  35.729  1.00 24.97           C  
ATOM   1546  CG  LEU H 204      14.138  20.174  35.205  1.00 23.00           C  
ATOM   1547  CD1 LEU H 204      14.367  21.213  34.095  1.00 21.26           C  
ATOM   1548  CD2 LEU H 204      15.155  20.325  36.350  1.00 18.19           C  
ATOM   1549  C   LEU H 204      10.947  19.734  37.299  1.00 26.47           C  
ATOM   1550  O   LEU H 204       9.948  19.387  36.675  1.00 27.69           O  
ATOM   1551  N   PRO H 205      10.897  20.498  38.377  1.00 25.74           N  
ATOM   1552  CA  PRO H 205       9.640  21.046  38.836  1.00 29.46           C  
ATOM   1553  CD  PRO H 205      11.795  20.221  39.487  1.00 28.08           C  
ATOM   1554  CB  PRO H 205       9.858  21.441  40.293  1.00 26.80           C  
ATOM   1555  CG  PRO H 205      10.983  20.502  40.760  1.00 29.94           C  
ATOM   1556  C   PRO H 205       9.224  22.199  37.970  1.00 31.12           C  
ATOM   1557  O   PRO H 205      10.088  22.915  37.465  1.00 32.97           O  
ATOM   1558  N   ARG H 206       7.906  22.416  37.799  1.00 33.41           N  
ATOM   1559  CA  ARG H 206       7.456  23.506  36.979  1.00 37.91           C  
ATOM   1560  CB  ARG H 206       5.953  23.450  36.653  1.00 38.43           C  
ATOM   1561  CG  ARG H 206       5.459  24.614  35.789  1.00 46.67           C  
ATOM   1562  CD  ARG H 206       3.935  24.754  35.745  1.00 41.02           C  
ATOM   1563  NE  ARG H 206       3.617  25.821  34.756  1.00 49.93           N  
ATOM   1564  CZ  ARG H 206       2.320  26.152  34.487  1.00 50.26           C  
ATOM   1565  NH1 ARG H 206       1.303  25.516  35.138  1.00 51.65           N1+
ATOM   1566  NH2 ARG H 206       2.045  27.116  33.560  1.00 55.75           N  
ATOM   1567  C   ARG H 206       7.676  24.761  37.754  1.00 38.53           C  
ATOM   1568  O   ARG H 206       7.451  24.797  38.962  1.00 40.57           O  
ATOM   1569  N   GLY H 207       8.131  25.835  37.076  1.00 35.47           N  
ATOM   1570  CA  GLY H 207       8.330  27.066  37.789  1.00 37.40           C  
ATOM   1571  C   GLY H 207       9.624  27.682  37.349  1.00 38.86           C  
ATOM   1572  O   GLY H 207      10.141  27.373  36.276  1.00 39.12           O  
ATOM   1573  N   GLN H 208      10.174  28.580  38.199  1.00 37.07           N  
ATOM   1574  CA  GLN H 208      11.384  29.302  37.911  1.00 36.95           C  
ATOM   1575  CB  GLN H 208      11.687  30.416  38.922  1.00 38.52           C  
ATOM   1576  CG  GLN H 208      10.649  31.537  38.911  1.00 46.53           C  
ATOM   1577  CD  GLN H 208      11.055  32.569  39.949  1.00 54.37           C  
ATOM   1578  OE1 GLN H 208      10.404  33.601  40.101  1.00 61.25           O  
ATOM   1579  NE2 GLN H 208      12.162  32.290  40.689  1.00 52.33           N  
ATOM   1580  C   GLN H 208      12.542  28.357  37.927  1.00 33.73           C  
ATOM   1581  O   GLN H 208      12.676  27.511  38.807  1.00 34.74           O  
ATOM   1582  N   LEU H 209      13.365  28.460  36.870  1.00 36.88           N  
ATOM   1583  CA  LEU H 209      14.527  27.657  36.605  1.00 37.39           C  
ATOM   1584  CB  LEU H 209      14.807  27.530  35.098  1.00 40.68           C  
ATOM   1585  CG  LEU H 209      13.669  26.773  34.376  1.00 45.39           C  
ATOM   1586  CD1 LEU H 209      13.967  26.563  32.882  1.00 27.64           C  
ATOM   1587  CD2 LEU H 209      13.328  25.460  35.103  1.00 27.63           C  
ATOM   1588  C   LEU H 209      15.783  28.054  37.333  1.00 35.54           C  
ATOM   1589  O   LEU H 209      16.687  27.233  37.488  1.00 35.45           O  
ATOM   1590  N   VAL H 210      15.911  29.316  37.776  1.00 35.48           N  
ATOM   1591  CA  VAL H 210      17.199  29.792  38.221  1.00 34.66           C  
ATOM   1592  CB  VAL H 210      17.168  31.223  38.680  1.00 33.73           C  
ATOM   1593  CG1 VAL H 210      16.206  31.356  39.874  1.00 26.69           C  
ATOM   1594  CG2 VAL H 210      18.608  31.653  39.005  1.00 28.19           C  
ATOM   1595  C   VAL H 210      17.719  28.960  39.347  1.00 34.27           C  
ATOM   1596  O   VAL H 210      18.911  28.651  39.410  1.00 33.56           O  
ATOM   1597  N   ASN H 211      16.836  28.632  40.297  1.00 35.04           N  
ATOM   1598  CA  ASN H 211      17.151  27.852  41.455  1.00 33.28           C  
ATOM   1599  CB  ASN H 211      16.073  27.987  42.546  1.00 22.75           C  
ATOM   1600  CG  ASN H 211      16.004  29.440  42.986  1.00 21.98           C  
ATOM   1601  OD1 ASN H 211      16.836  29.904  43.761  1.00 28.11           O  
ATOM   1602  ND2 ASN H 211      14.981  30.178  42.479  1.00 33.96           N  
ATOM   1603  C   ASN H 211      17.226  26.393  41.136  1.00 31.29           C  
ATOM   1604  O   ASN H 211      17.937  25.650  41.811  1.00 29.41           O  
ATOM   1605  N   ALA H 212      16.480  25.963  40.102  1.00 31.16           N  
ATOM   1606  CA  ALA H 212      16.157  24.592  39.841  1.00 30.32           C  
ATOM   1607  CB  ALA H 212      15.154  24.426  38.685  1.00 28.37           C  
ATOM   1608  C   ALA H 212      17.303  23.674  39.557  1.00 29.93           C  
ATOM   1609  O   ALA H 212      18.303  24.025  38.931  1.00 30.99           O  
ATOM   1610  N   TYR H 213      17.127  22.424  40.040  1.00 28.48           N  
ATOM   1611  CA  TYR H 213      18.030  21.330  39.836  1.00 28.27           C  
ATOM   1612  CB  TYR H 213      18.871  20.971  41.080  1.00 27.48           C  
ATOM   1613  CG  TYR H 213      17.987  20.743  42.265  1.00 27.74           C  
ATOM   1614  CD1 TYR H 213      17.254  19.588  42.412  1.00 28.81           C  
ATOM   1615  CD2 TYR H 213      17.912  21.687  43.262  1.00 28.77           C  
ATOM   1616  CE1 TYR H 213      16.455  19.393  43.514  1.00 30.28           C  
ATOM   1617  CE2 TYR H 213      17.117  21.500  44.368  1.00 30.15           C  
ATOM   1618  CZ  TYR H 213      16.383  20.349  44.495  1.00 33.02           C  
ATOM   1619  OH  TYR H 213      15.564  20.152  45.627  1.00 39.62           O  
ATOM   1620  C   TYR H 213      17.203  20.134  39.442  1.00 28.33           C  
ATOM   1621  O   TYR H 213      16.002  20.091  39.698  1.00 28.68           O  
ATOM   1622  N   PHE H 214      17.824  19.141  38.767  1.00 28.15           N  
ATOM   1623  CA  PHE H 214      17.119  17.959  38.336  1.00 27.78           C  
ATOM   1624  CB  PHE H 214      17.890  17.191  37.251  1.00 24.89           C  
ATOM   1625  CG  PHE H 214      18.011  18.091  36.064  1.00 24.09           C  
ATOM   1626  CD1 PHE H 214      17.019  18.138  35.110  1.00 23.41           C  
ATOM   1627  CD2 PHE H 214      19.117  18.894  35.904  1.00 24.92           C  
ATOM   1628  CE1 PHE H 214      17.131  18.966  34.017  1.00 23.87           C  
ATOM   1629  CE2 PHE H 214      19.234  19.724  34.813  1.00 26.70           C  
ATOM   1630  CZ  PHE H 214      18.240  19.761  33.866  1.00 24.11           C  
ATOM   1631  C   PHE H 214      16.963  17.072  39.546  1.00 29.73           C  
ATOM   1632  O   PHE H 214      17.949  16.703  40.180  1.00 30.55           O  
ATOM   1633  N   ASP H 215      15.701  16.741  39.913  1.00 32.81           N  
ATOM   1634  CA  ASP H 215      15.402  16.031  41.133  1.00 36.86           C  
ATOM   1635  CB  ASP H 215      13.894  16.025  41.446  1.00 37.54           C  
ATOM   1636  CG  ASP H 215      13.419  17.450  41.682  1.00 41.81           C  
ATOM   1637  OD1 ASP H 215      14.193  18.249  42.273  1.00 43.95           O  
ATOM   1638  OD2 ASP H 215      12.269  17.758  41.269  1.00 41.39           O1-
ATOM   1639  C   ASP H 215      15.809  14.602  41.117  1.00 37.30           C  
ATOM   1640  O   ASP H 215      16.610  14.144  41.928  1.00 41.85           O  
ATOM   1641  N   TYR H 216      15.252  13.869  40.151  1.00 29.38           N  
ATOM   1642  CA  TYR H 216      15.432  12.458  40.037  1.00 30.18           C  
ATOM   1643  CB  TYR H 216      14.169  11.611  40.268  1.00 30.16           C  
ATOM   1644  CG  TYR H 216      13.928  11.544  41.736  1.00 28.60           C  
ATOM   1645  CD1 TYR H 216      14.525  10.547  42.474  1.00  0.00           C  
ATOM   1646  CD2 TYR H 216      13.127  12.461  42.376  1.00  0.00           C  
ATOM   1647  CE1 TYR H 216      14.321  10.458  43.830  1.00  0.00           C  
ATOM   1648  CE2 TYR H 216      12.919  12.378  43.734  1.00  0.00           C  
ATOM   1649  CZ  TYR H 216      13.516  11.375  44.461  1.00  0.00           C  
ATOM   1650  OH  TYR H 216      13.304  11.287  45.854  1.00  0.00           O  
ATOM   1651  C   TYR H 216      15.894  12.226  38.659  1.00 32.07           C  
ATOM   1652  O   TYR H 216      15.355  12.792  37.709  1.00 32.29           O  
ATOM   1653  N   TRP H 217      16.938  11.393  38.546  1.00 30.13           N  
ATOM   1654  CA  TRP H 217      17.521  11.082  37.283  1.00 23.73           C  
ATOM   1655  CB  TRP H 217      19.050  11.266  37.275  1.00 22.95           C  
ATOM   1656  CG  TRP H 217      19.544  12.683  37.475  1.00 26.31           C  
ATOM   1657  CD2 TRP H 217      20.299  13.429  36.505  1.00 27.05           C  
ATOM   1658  CD1 TRP H 217      19.441  13.483  38.578  1.00 23.71           C  
ATOM   1659  NE1 TRP H 217      20.076  14.682  38.353  1.00 25.84           N  
ATOM   1660  CE2 TRP H 217      20.613  14.662  37.081  1.00 25.09           C  
ATOM   1661  CE3 TRP H 217      20.707  13.108  35.242  1.00 26.38           C  
ATOM   1662  CZ2 TRP H 217      21.341  15.597  36.399  1.00 25.82           C  
ATOM   1663  CZ3 TRP H 217      21.432  14.055  34.554  1.00 27.75           C  
ATOM   1664  CH2 TRP H 217      21.744  15.275  35.121  1.00 27.81           C  
ATOM   1665  C   TRP H 217      17.279   9.628  37.049  1.00 25.68           C  
ATOM   1666  O   TRP H 217      17.053   8.858  37.984  1.00 32.33           O  
ATOM   1667  N   GLY H 218      17.281   9.226  35.766  1.00 32.04           N  
ATOM   1668  CA  GLY H 218      17.150   7.843  35.430  1.00 30.36           C  
ATOM   1669  C   GLY H 218      18.530   7.266  35.503  1.00 31.10           C  
ATOM   1670  O   GLY H 218      19.493   7.972  35.801  1.00 29.75           O  
ATOM   1671  N   GLN H 219      18.640   5.945  35.252  1.00 31.93           N  
ATOM   1672  CA  GLN H 219      19.872   5.205  35.274  1.00 33.69           C  
ATOM   1673  CB  GLN H 219      19.664   3.692  35.142  1.00 36.05           C  
ATOM   1674  CG  GLN H 219      18.881   3.083  36.297  0.80 42.25           C  
ATOM   1675  CD  GLN H 219      18.865   1.578  36.089  0.80 44.89           C  
ATOM   1676  OE1 GLN H 219      18.344   1.079  35.093  1.00 30.73           O  
ATOM   1677  NE2 GLN H 219      19.469   0.830  37.050  1.00 29.39           N  
ATOM   1678  C   GLN H 219      20.728   5.598  34.115  1.00 30.94           C  
ATOM   1679  O   GLN H 219      21.955   5.576  34.200  1.00 33.33           O  
ATOM   1680  N   GLY H 220      20.093   5.918  32.976  1.00 30.63           N  
ATOM   1681  CA  GLY H 220      20.822   6.266  31.793  1.00 30.09           C  
ATOM   1682  C   GLY H 220      20.807   5.081  30.877  1.00 33.38           C  
ATOM   1683  O   GLY H 220      20.694   3.939  31.322  1.00 35.17           O  
ATOM   1684  N   THR H 221      20.899   5.344  29.554  1.00 31.82           N  
ATOM   1685  CA  THR H 221      20.923   4.300  28.567  1.00 31.64           C  
ATOM   1686  CB  THR H 221      19.632   4.214  27.803  1.00 32.19           C  
ATOM   1687  OG1 THR H 221      19.649   3.099  26.926  1.00 35.45           O  
ATOM   1688  CG2 THR H 221      19.407   5.519  27.019  1.00 35.61           C  
ATOM   1689  C   THR H 221      22.037   4.610  27.607  1.00 30.07           C  
ATOM   1690  O   THR H 221      22.142   5.727  27.106  1.00 28.25           O  
ATOM   1691  N   LEU H 222      22.906   3.618  27.319  1.00 31.67           N  
ATOM   1692  CA  LEU H 222      24.015   3.842  26.433  1.00 31.90           C  
ATOM   1693  CB  LEU H 222      25.161   2.830  26.618  1.00 34.02           C  
ATOM   1694  CG  LEU H 222      26.307   2.982  25.597  1.00 30.87           C  
ATOM   1695  CD1 LEU H 222      27.018   4.337  25.733  1.00 31.33           C  
ATOM   1696  CD2 LEU H 222      27.271   1.786  25.667  1.00 39.33           C  
ATOM   1697  C   LEU H 222      23.563   3.726  25.016  1.00 33.54           C  
ATOM   1698  O   LEU H 222      22.942   2.739  24.625  1.00 32.61           O  
ATOM   1699  N   VAL H 223      23.872   4.754  24.205  1.00 30.90           N  
ATOM   1700  CA  VAL H 223      23.524   4.702  22.816  1.00 32.10           C  
ATOM   1701  CB  VAL H 223      22.638   5.833  22.383  1.00 31.83           C  
ATOM   1702  CG1 VAL H 223      22.472   5.767  20.856  1.00 36.45           C  
ATOM   1703  CG2 VAL H 223      21.312   5.743  23.157  1.00 30.66           C  
ATOM   1704  C   VAL H 223      24.790   4.820  22.037  1.00 34.82           C  
ATOM   1705  O   VAL H 223      25.567   5.758  22.221  1.00 34.21           O  
ATOM   1706  N   THR H 224      25.043   3.855  21.137  1.00 35.20           N  
ATOM   1707  CA  THR H 224      26.233   3.957  20.353  1.00 38.65           C  
ATOM   1708  CB  THR H 224      27.189   2.819  20.567  1.00 42.50           C  
ATOM   1709  OG1 THR H 224      28.413   3.076  19.898  1.00 52.83           O  
ATOM   1710  CG2 THR H 224      26.552   1.520  20.058  1.00 42.12           C  
ATOM   1711  C   THR H 224      25.823   4.002  18.916  1.00 40.58           C  
ATOM   1712  O   THR H 224      24.957   3.247  18.480  1.00 37.47           O  
ATOM   1713  N   VAL H 225      26.408   4.929  18.136  1.00 41.05           N  
ATOM   1714  CA  VAL H 225      26.055   4.966  16.748  1.00 38.79           C  
ATOM   1715  CB  VAL H 225      25.692   6.325  16.217  1.00 39.26           C  
ATOM   1716  CG1 VAL H 225      24.359   6.768  16.834  1.00 39.10           C  
ATOM   1717  CG2 VAL H 225      26.846   7.286  16.519  1.00 36.24           C  
ATOM   1718  C   VAL H 225      27.216   4.449  15.967  1.00 44.35           C  
ATOM   1719  O   VAL H 225      28.335   4.955  16.075  1.00 45.79           O  
ATOM   1720  N   SER H 226      26.964   3.396  15.163  1.00 42.31           N  
ATOM   1721  CA  SER H 226      28.009   2.817  14.372  1.00 44.60           C  
ATOM   1722  CB  SER H 226      28.864   1.791  15.132  1.00 47.52           C  
ATOM   1723  OG  SER H 226      29.874   1.264  14.286  1.00 45.88           O  
ATOM   1724  C   SER H 226      27.374   2.080  13.229  1.00 47.50           C  
ATOM   1725  O   SER H 226      26.180   1.787  13.246  1.00 45.66           O  
ATOM   1726  N   SER H 227      28.179   1.766  12.193  1.00 49.57           N  
ATOM   1727  CA  SER H 227      27.665   1.044  11.067  1.00 51.90           C  
ATOM   1728  CB  SER H 227      28.288   1.469   9.726  1.00 54.55           C  
ATOM   1729  OG  SER H 227      29.679   1.186   9.718  1.00 63.18           O  
ATOM   1730  C   SER H 227      27.991  -0.424  11.282  1.00 56.46           C  
ATOM   1731  O   SER H 227      27.327  -1.277  10.635  1.00 56.21           O  
ATOM   1732  OXT SER H 227      28.909  -0.710  12.096  1.00  0.00           O1-
TER    1733      SER H 227 
CONECT  148  644
CONECT  644  148
CONECT  956 1529
CONECT 1529  956
END
