# Supplementary material for: Fully automated antibody structure prediction using BIOVIA tools: Validation study
Source: PLoS One. 2017 May 18;12(5):e0177923. doi: 10.1371/journal.pone.0177923 (PMC5436848; doi:10.1371/journal.pone.0177923)
Supplement: S3 Dataset — Predicted structures using the Top5 framework method, Chothia CDR definition with canonical filtering, using up to 5 CDR templates rather than the default 3, and generating 10 CDR models. (ZIP) [file pone.0177923.s005.zip › 4QHL_BA_FV_FinalModel.pdb]

REMARK   Accelrys Discovery Studio PDB file
REMARK   Created:  2015-11-30T16:07:13Z
SSBOND   1 CYS L   21    CYS L   86                                     
SSBOND   2 CYS H  129    CYS H  202                                     
ATOM      1  N   TYR L   1      27.444  32.355  28.342  1.00 44.78           N1+
ATOM      2  CA  TYR L   1      28.021  32.372  29.713  1.00 45.62           C  
ATOM      3  CB  TYR L   1      26.880  32.526  30.730  1.00 45.32           C  
ATOM      4  CG  TYR L   1      27.410  32.541  32.120  1.00 48.55           C  
ATOM      5  CD1 TYR L   1      27.981  33.677  32.646  1.00 51.03           C  
ATOM      6  CD2 TYR L   1      27.309  31.415  32.904  1.00 47.16           C  
ATOM      7  CE1 TYR L   1      28.456  33.685  33.935  1.00 50.42           C  
ATOM      8  CE2 TYR L   1      27.781  31.416  34.195  1.00 46.65           C  
ATOM      9  CZ  TYR L   1      28.356  32.555  34.709  1.00 48.98           C  
ATOM     10  OH  TYR L   1      28.842  32.564  36.032  1.00 47.96           O  
ATOM     11  C   TYR L   1      28.741  31.088  29.959  1.00 45.28           C  
ATOM     12  O   TYR L   1      28.260  30.024  29.573  1.00 44.20           O  
ATOM     13  N   GLU L   2      29.940  31.133  30.578  1.00 43.44           N  
ATOM     14  CA  GLU L   2      30.572  29.866  30.794  1.00 45.01           C  
ATOM     15  CB  GLU L   2      31.859  29.592  29.991  1.00 42.77           C  
ATOM     16  CG  GLU L   2      32.336  28.149  30.202  1.00 39.98           C  
ATOM     17  CD  GLU L   2      33.486  27.824  29.258  1.00 50.32           C  
ATOM     18  OE1 GLU L   2      34.084  28.775  28.690  1.00 47.30           O  
ATOM     19  OE2 GLU L   2      33.781  26.610  29.096  1.00 54.70           O1-
ATOM     20  C   GLU L   2      30.913  29.669  32.231  1.00 42.38           C  
ATOM     21  O   GLU L   2      31.171  30.617  32.973  1.00 42.99           O  
ATOM     22  N   LEU L   3      30.887  28.386  32.654  1.00 37.84           N  
ATOM     23  CA  LEU L   3      31.266  28.016  33.985  1.00 34.73           C  
ATOM     24  CB  LEU L   3      30.273  27.064  34.668  1.00 31.12           C  
ATOM     25  CG  LEU L   3      28.899  27.699  34.947  1.00 32.09           C  
ATOM     26  CD1 LEU L   3      27.956  26.698  35.629  1.00 28.61           C  
ATOM     27  CD2 LEU L   3      29.041  29.009  35.738  1.00 35.19           C  
ATOM     28  C   LEU L   3      32.572  27.298  33.888  1.00 36.10           C  
ATOM     29  O   LEU L   3      32.690  26.285  33.201  1.00 40.50           O  
ATOM     30  N   THR L   4      33.594  27.803  34.601  1.00 33.35           N  
ATOM     31  CA  THR L   4      34.891  27.203  34.512  1.00 33.19           C  
ATOM     32  CB  THR L   4      35.983  28.212  34.288  1.00 40.60           C  
ATOM     33  OG1 THR L   4      35.733  28.948  33.099  1.00 47.36           O  
ATOM     34  CG2 THR L   4      37.331  27.482  34.175  1.00 40.00           C  
ATOM     35  C   THR L   4      35.178  26.506  35.805  1.00 32.25           C  
ATOM     36  O   THR L   4      35.066  27.094  36.880  1.00 32.21           O  
ATOM     37  N   GLN L   5      35.544  25.211  35.720  1.00 31.77           N  
ATOM     38  CA  GLN L   5      35.888  24.440  36.882  1.00 30.77           C  
ATOM     39  CB  GLN L   5      34.953  23.248  37.146  1.00 28.14           C  
ATOM     40  CG  GLN L   5      33.524  23.628  37.525  1.00 28.59           C  
ATOM     41  CD  GLN L   5      32.753  22.330  37.721  1.00 29.57           C  
ATOM     42  OE1 GLN L   5      31.991  21.914  36.851  1.00 30.05           O  
ATOM     43  NE2 GLN L   5      32.962  21.662  38.886  1.00 26.94           N  
ATOM     44  C   GLN L   5      37.229  23.841  36.614  1.00 32.77           C  
ATOM     45  O   GLN L   5      37.604  23.635  35.461  1.00 34.34           O  
ATOM     46  N   PRO L   6      37.981  23.575  37.649  1.00 33.07           N  
ATOM     47  CA  PRO L   6      39.257  22.937  37.497  1.00 33.91           C  
ATOM     48  CD  PRO L   6      37.840  24.245  38.928  1.00 33.73           C  
ATOM     49  CB  PRO L   6      39.982  23.115  38.833  1.00 35.17           C  
ATOM     50  CG  PRO L   6      38.874  23.538  39.819  1.00 34.67           C  
ATOM     51  C   PRO L   6      39.002  21.513  37.125  1.00 33.83           C  
ATOM     52  O   PRO L   6      38.031  20.938  37.613  1.00 34.64           O  
ATOM     53  N   PRO L   7      39.812  20.950  36.277  1.00 32.97           N  
ATOM     54  CA  PRO L   7      39.601  19.590  35.873  1.00 31.98           C  
ATOM     55  CD  PRO L   7      40.462  21.730  35.238  1.00 32.55           C  
ATOM     56  CB  PRO L   7      40.514  19.367  34.670  1.00 32.91           C  
ATOM     57  CG  PRO L   7      40.638  20.770  34.050  1.00 34.74           C  
ATOM     58  C   PRO L   7      39.798  18.595  36.968  1.00 32.65           C  
ATOM     59  O   PRO L   7      39.130  17.563  36.948  1.00 34.98           O  
ATOM     60  N   SER L   8      40.711  18.861  37.924  1.00 32.21           N  
ATOM     61  CA  SER L   8      40.929  17.876  38.944  1.00 35.26           C  
ATOM     62  CB  SER L   8      42.071  16.889  38.644  1.00 35.77           C  
ATOM     63  OG  SER L   8      41.695  15.976  37.626  1.00 43.43           O  
ATOM     64  C   SER L   8      41.309  18.540  40.225  1.00 34.70           C  
ATOM     65  O   SER L   8      41.913  19.611  40.236  1.00 36.41           O  
ATOM     66  N   VAL L   9      40.933  17.895  41.347  1.00 32.85           N  
ATOM     67  CA  VAL L   9      41.312  18.343  42.655  1.00 34.11           C  
ATOM     68  CB  VAL L   9      40.188  18.965  43.434  1.00 34.36           C  
ATOM     69  CG1 VAL L   9      40.695  19.285  44.850  1.00 35.37           C  
ATOM     70  CG2 VAL L   9      39.669  20.198  42.673  1.00 31.90           C  
ATOM     71  C   VAL L   9      41.735  17.111  43.396  1.00 37.72           C  
ATOM     72  O   VAL L   9      41.083  16.072  43.305  1.00 36.39           O  
ATOM     73  N   SER L  10      42.841  17.184  44.161  1.00 39.44           N  
ATOM     74  CA  SER L  10      43.279  15.990  44.827  1.00 39.43           C  
ATOM     75  CB  SER L  10      44.570  15.432  44.204  1.00 41.15           C  
ATOM     76  OG  SER L  10      44.806  14.104  44.640  1.00 45.24           O  
ATOM     77  C   SER L  10      43.533  16.320  46.270  1.00 41.35           C  
ATOM     78  O   SER L  10      44.035  17.396  46.593  1.00 43.74           O  
ATOM     79  N   VAL L  11      43.165  15.393  47.183  1.00 38.82           N  
ATOM     80  CA  VAL L  11      43.366  15.618  48.589  1.00 39.49           C  
ATOM     81  CB  VAL L  11      42.158  16.179  49.280  1.00 41.75           C  
ATOM     82  CG1 VAL L  11      41.898  17.598  48.752  1.00 44.23           C  
ATOM     83  CG2 VAL L  11      40.979  15.217  49.053  1.00 40.98           C  
ATOM     84  C   VAL L  11      43.670  14.313  49.260  1.00 39.02           C  
ATOM     85  O   VAL L  11      43.352  13.240  48.752  1.00 40.44           O  
ATOM     86  N   SER L  12      44.339  14.385  50.428  1.00 38.32           N  
ATOM     87  CA  SER L  12      44.602  13.213  51.210  1.00 40.03           C  
ATOM     88  CB  SER L  12      45.820  13.371  52.141  1.00 42.92           C  
ATOM     89  OG  SER L  12      45.622  14.453  53.038  1.00 42.19           O  
ATOM     90  C   SER L  12      43.373  12.991  52.036  1.00 40.68           C  
ATOM     91  O   SER L  12      42.548  13.892  52.171  1.00 39.66           O  
ATOM     92  N   PRO L  13      43.203  11.829  52.600  1.00 40.77           N  
ATOM     93  CA  PRO L  13      42.002  11.588  53.348  1.00 40.58           C  
ATOM     94  CD  PRO L  13      43.736  10.609  52.016  1.00 42.96           C  
ATOM     95  CB  PRO L  13      41.973  10.086  53.614  1.00 42.52           C  
ATOM     96  CG  PRO L  13      42.752   9.497  52.423  1.00 42.27           C  
ATOM     97  C   PRO L  13      41.951  12.434  54.580  1.00 42.08           C  
ATOM     98  O   PRO L  13      42.989  12.634  55.206  1.00 43.85           O  
ATOM     99  N   GLY L  14      40.756  12.948  54.933  1.00 41.34           N  
ATOM    100  CA  GLY L  14      40.589  13.724  56.128  1.00 41.86           C  
ATOM    101  C   GLY L  14      40.815  15.173  55.826  1.00 43.07           C  
ATOM    102  O   GLY L  14      40.516  16.040  56.645  1.00 46.27           O  
ATOM    103  N   GLN L  15      41.346  15.469  54.627  1.00 39.90           N  
ATOM    104  CA  GLN L  15      41.650  16.812  54.225  1.00 39.41           C  
ATOM    105  CB  GLN L  15      42.750  16.840  53.149  1.00 40.98           C  
ATOM    106  CG  GLN L  15      43.280  18.224  52.794  1.00 49.42           C  
ATOM    107  CD  GLN L  15      44.445  18.041  51.826  1.00 54.45           C  
ATOM    108  OE1 GLN L  15      45.421  17.360  52.132  1.00 53.70           O  
ATOM    109  NE2 GLN L  15      44.343  18.664  50.621  1.00 56.99           N  
ATOM    110  C   GLN L  15      40.395  17.422  53.671  1.00 39.84           C  
ATOM    111  O   GLN L  15      39.415  16.722  53.428  1.00 40.23           O  
ATOM    112  N   THR L  16      40.382  18.759  53.482  1.00 35.44           N  
ATOM    113  CA  THR L  16      39.212  19.425  52.980  1.00 35.20           C  
ATOM    114  CB  THR L  16      38.955  20.745  53.649  1.00 34.86           C  
ATOM    115  OG1 THR L  16      38.790  20.566  55.047  1.00 36.78           O  
ATOM    116  CG2 THR L  16      37.695  21.378  53.036  1.00 31.95           C  
ATOM    117  C   THR L  16      39.420  19.713  51.523  1.00 34.95           C  
ATOM    118  O   THR L  16      40.451  20.251  51.124  1.00 37.47           O  
ATOM    119  N   ALA L  17      38.425  19.356  50.683  1.00 32.00           N  
ATOM    120  CA  ALA L  17      38.540  19.576  49.268  1.00 30.80           C  
ATOM    121  CB  ALA L  17      38.065  18.382  48.421  1.00 30.25           C  
ATOM    122  C   ALA L  17      37.687  20.751  48.906  1.00 31.77           C  
ATOM    123  O   ALA L  17      36.577  20.913  49.414  1.00 33.40           O  
ATOM    124  N   SER L  18      38.207  21.626  48.021  1.00 32.64           N  
ATOM    125  CA  SER L  18      37.448  22.773  47.616  1.00 29.24           C  
ATOM    126  CB  SER L  18      38.089  24.105  48.040  1.00 30.75           C  
ATOM    127  OG  SER L  18      38.128  24.193  49.457  1.00  0.00           O  
ATOM    128  C   SER L  18      37.374  22.763  46.121  1.00 32.77           C  
ATOM    129  O   SER L  18      38.396  22.698  45.440  1.00 36.38           O  
ATOM    130  N   ILE L  19      36.143  22.845  45.577  1.00 30.40           N  
ATOM    131  CA  ILE L  19      35.938  22.806  44.155  1.00 28.71           C  
ATOM    132  CB  ILE L  19      34.908  21.793  43.744  1.00 29.21           C  
ATOM    133  CG1 ILE L  19      35.185  20.404  44.352  1.00 30.27           C  
ATOM    134  CG2 ILE L  19      34.852  21.793  42.207  1.00 29.97           C  
ATOM    135  CD1 ILE L  19      36.489  19.749  43.925  1.00 34.06           C  
ATOM    136  C   ILE L  19      35.332  24.127  43.788  1.00 29.09           C  
ATOM    137  O   ILE L  19      34.300  24.513  44.335  1.00 30.63           O  
ATOM    138  N   THR L  20      35.937  24.848  42.824  1.00 28.63           N  
ATOM    139  CA  THR L  20      35.428  26.147  42.490  1.00 27.93           C  
ATOM    140  CB  THR L  20      36.497  27.192  42.388  1.00 30.55           C  
ATOM    141  OG1 THR L  20      37.439  26.827  41.390  1.00 31.45           O  
ATOM    142  CG2 THR L  20      37.191  27.327  43.753  1.00 31.19           C  
ATOM    143  C   THR L  20      34.736  26.104  41.163  1.00 29.03           C  
ATOM    144  O   THR L  20      35.031  25.269  40.310  1.00 29.57           O  
ATOM    145  N   CYS L  21      33.752  27.011  40.988  1.00 30.08           N  
ATOM    146  CA  CYS L  21      33.026  27.147  39.757  1.00 29.93           C  
ATOM    147  CB  CYS L  21      31.566  26.646  39.872  1.00 29.82           C  
ATOM    148  SG  CYS L  21      30.601  26.772  38.334  1.00 36.42           S  
ATOM    149  C   CYS L  21      33.026  28.614  39.465  1.00 32.07           C  
ATOM    150  O   CYS L  21      32.370  29.398  40.148  1.00 34.83           O  
ATOM    151  N   SER L  22      33.760  29.019  38.415  1.00 31.41           N  
ATOM    152  CA  SER L  22      33.922  30.421  38.177  1.00 32.94           C  
ATOM    153  CB  SER L  22      35.373  30.795  37.842  1.00 24.24           C  
ATOM    154  OG  SER L  22      35.475  32.192  37.619  1.00 30.02           O  
ATOM    155  C   SER L  22      33.060  30.849  37.038  1.00 34.95           C  
ATOM    156  O   SER L  22      32.784  30.093  36.111  1.00 37.33           O  
ATOM    157  N   GLY L  23      32.580  32.099  37.015  1.00 34.26           N  
ATOM    158  CA  GLY L  23      31.818  32.529  35.876  1.00 36.69           C  
ATOM    159  C   GLY L  23      31.510  33.971  36.102  1.00 40.25           C  
ATOM    160  O   GLY L  23      31.427  34.425  37.243  1.00 37.53           O  
ATOM    161  N   ASP L  24      31.318  34.735  35.009  1.00 44.45           N  
ATOM    162  CA  ASP L  24      31.068  36.138  35.177  1.00 49.42           C  
ATOM    163  CB  ASP L  24      31.056  36.923  33.855  1.00 55.98           C  
ATOM    164  CG  ASP L  24      30.091  36.217  32.916  1.00 72.20           C  
ATOM    165  OD1 ASP L  24      30.429  35.083  32.480  1.00 66.38           O  
ATOM    166  OD2 ASP L  24      29.011  36.791  32.618  1.00 76.15           O1-
ATOM    167  C   ASP L  24      29.763  36.346  35.882  1.00 50.78           C  
ATOM    168  O   ASP L  24      28.709  35.895  35.453  1.00 51.98           O  
ATOM    169  N   LYS L  25      29.786  37.087  36.997  1.00 45.76           N  
ATOM    170  CA  LYS L  25      28.579  37.336  37.733  1.00 47.58           C  
ATOM    171  CB  LYS L  25      27.516  38.119  36.961  1.00 46.01           C  
ATOM    172  CG  LYS L  25      27.888  39.560  36.662  1.00 60.76           C  
ATOM    173  CD  LYS L  25      26.893  40.217  35.715  1.00 69.39           C  
ATOM    174  CE  LYS L  25      27.149  41.712  35.562  1.00 73.88           C  
ATOM    175  NZ  LYS L  25      27.194  42.358  36.895  1.00 74.19           N1+
ATOM    176  C   LYS L  25      27.916  36.054  38.108  1.00 44.52           C  
ATOM    177  O   LYS L  25      26.696  35.935  38.039  1.00 46.37           O  
ATOM    178  N   LEU L  26      28.692  35.053  38.536  1.00 42.54           N  
ATOM    179  CA  LEU L  26      28.094  33.811  38.918  1.00 40.92           C  
ATOM    180  CB  LEU L  26      29.099  32.683  39.196  1.00 36.56           C  
ATOM    181  CG  LEU L  26      28.401  31.361  39.574  1.00 36.93           C  
ATOM    182  CD1 LEU L  26      27.525  30.837  38.424  1.00 35.18           C  
ATOM    183  CD2 LEU L  26      29.415  30.317  40.070  1.00 36.95           C  
ATOM    184  C   LEU L  26      27.277  34.053  40.150  1.00 43.21           C  
ATOM    185  O   LEU L  26      26.281  33.375  40.393  1.00 40.04           O  
ATOM    186  N   GLY L  27      27.668  35.054  40.958  1.00 42.18           N  
ATOM    187  CA  GLY L  27      27.003  35.324  42.198  1.00 45.46           C  
ATOM    188  C   GLY L  27      25.548  35.579  41.941  1.00 49.86           C  
ATOM    189  O   GLY L  27      24.716  35.302  42.800  1.00 50.85           O  
ATOM    190  N   ASP L  28      25.209  36.184  40.789  1.00 51.65           N  
ATOM    191  CA  ASP L  28      23.849  36.482  40.434  1.00 54.61           C  
ATOM    192  CB  ASP L  28      23.747  37.400  39.213  1.00 59.96           C  
ATOM    193  CG  ASP L  28      24.249  38.770  39.643  1.00 70.88           C  
ATOM    194  OD1 ASP L  28      24.348  39.006  40.878  1.00 70.89           O  
ATOM    195  OD2 ASP L  28      24.532  39.596  38.736  1.00 72.03           O1-
ATOM    196  C   ASP L  28      23.052  35.236  40.143  1.00 54.02           C  
ATOM    197  O   ASP L  28      21.839  35.214  40.348  1.00 52.40           O  
ATOM    198  N   LYS L  29      23.689  34.177  39.607  1.00 50.67           N  
ATOM    199  CA  LYS L  29      22.973  32.975  39.264  1.00 45.97           C  
ATOM    200  CB  LYS L  29      23.622  32.161  38.133  1.00 40.00           C  
ATOM    201  CG  LYS L  29      23.510  32.754  36.728  1.00 42.34           C  
ATOM    202  CD  LYS L  29      24.386  32.001  35.719  1.00 41.55           C  
ATOM    203  CE  LYS L  29      24.040  32.263  34.254  1.00 46.26           C  
ATOM    204  NZ  LYS L  29      24.421  33.643  33.902  1.00 50.32           N1+
ATOM    205  C   LYS L  29      22.959  32.068  40.451  1.00 45.79           C  
ATOM    206  O   LYS L  29      23.797  32.179  41.344  1.00 39.19           O  
ATOM    207  N   TYR L  30      21.985  31.139  40.508  1.00 35.55           N  
ATOM    208  CA  TYR L  30      22.004  30.216  41.604  1.00 36.08           C  
ATOM    209  CB  TYR L  30      20.613  29.671  41.987  1.00 36.44           C  
ATOM    210  CG  TYR L  30      19.858  30.831  42.542  1.00 39.65           C  
ATOM    211  CD1 TYR L  30      20.022  31.207  43.857  1.00 40.93           C  
ATOM    212  CD2 TYR L  30      18.994  31.550  41.748  1.00 46.28           C  
ATOM    213  CE1 TYR L  30      19.335  32.283  44.368  1.00 44.35           C  
ATOM    214  CE2 TYR L  30      18.304  32.625  42.254  1.00 48.06           C  
ATOM    215  CZ  TYR L  30      18.476  32.993  43.567  1.00 49.60           C  
ATOM    216  OH  TYR L  30      17.772  34.099  44.088  1.00 53.71           O  
ATOM    217  C   TYR L  30      22.858  29.069  41.171  1.00 35.92           C  
ATOM    218  O   TYR L  30      22.679  28.598  40.044  1.00 35.44           O  
ATOM    219  N   ALA L  31      23.834  28.601  42.000  1.00 25.66           N  
ATOM    220  CA  ALA L  31      24.538  27.485  41.452  1.00 24.11           C  
ATOM    221  CB  ALA L  31      26.068  27.598  41.576  1.00 24.81           C  
ATOM    222  C   ALA L  31      24.122  26.241  42.169  1.00 27.13           C  
ATOM    223  O   ALA L  31      23.790  26.258  43.354  1.00 25.58           O  
ATOM    224  N   CYS L  32      24.120  25.120  41.423  1.00 26.04           N  
ATOM    225  CA  CYS L  32      23.731  23.838  41.923  0.90 24.08           C  
ATOM    226  CB  CYS L  32      22.551  23.268  41.133  0.90 22.64           C  
ATOM    227  SG  CYS L  32      21.123  24.384  41.057  0.75 13.28           S  
ATOM    228  C   CYS L  32      24.870  22.907  41.650  1.00 23.07           C  
ATOM    229  O   CYS L  32      25.612  23.099  40.688  1.00 24.46           O  
ATOM    230  N   TRP L  33      25.032  21.860  42.485  1.00 20.63           N  
ATOM    231  CA  TRP L  33      26.126  20.953  42.290  1.00 22.58           C  
ATOM    232  CB  TRP L  33      27.127  20.976  43.454  1.00 21.77           C  
ATOM    233  CG  TRP L  33      27.921  22.255  43.526  1.00 23.99           C  
ATOM    234  CD2 TRP L  33      29.157  22.449  42.826  1.00 25.87           C  
ATOM    235  CD1 TRP L  33      27.672  23.413  44.204  1.00 24.18           C  
ATOM    236  NE1 TRP L  33      28.680  24.317  43.970  1.00 25.21           N  
ATOM    237  CE2 TRP L  33      29.600  23.736  43.124  1.00 27.04           C  
ATOM    238  CE3 TRP L  33      29.861  21.619  42.003  1.00 24.04           C  
ATOM    239  CZ2 TRP L  33      30.767  24.215  42.599  1.00 28.33           C  
ATOM    240  CZ3 TRP L  33      31.037  22.105  41.475  1.00 24.50           C  
ATOM    241  CH2 TRP L  33      31.480  23.376  41.769  1.00 27.73           C  
ATOM    242  C   TRP L  33      25.604  19.554  42.163  1.00 22.23           C  
ATOM    243  O   TRP L  33      24.646  19.168  42.829  1.00 22.12           O  
ATOM    244  N   TYR L  34      26.251  18.756  41.287  1.00 21.91           N  
ATOM    245  CA  TYR L  34      25.874  17.390  41.043  1.00 22.51           C  
ATOM    246  CB  TYR L  34      25.485  17.111  39.582  1.00 22.49           C  
ATOM    247  CG  TYR L  34      24.262  17.885  39.236  1.00 21.70           C  
ATOM    248  CD1 TYR L  34      24.329  19.234  38.989  1.00 21.88           C  
ATOM    249  CD2 TYR L  34      23.047  17.255  39.132  1.00 21.40           C  
ATOM    250  CE1 TYR L  34      23.199  19.947  38.663  1.00 23.98           C  
ATOM    251  CE2 TYR L  34      21.917  17.963  38.805  1.00 21.87           C  
ATOM    252  CZ  TYR L  34      21.987  19.311  38.571  1.00 22.17           C  
ATOM    253  OH  TYR L  34      20.819  20.029  38.241  1.00 21.45           O  
ATOM    254  C   TYR L  34      27.082  16.533  41.289  1.00 23.11           C  
ATOM    255  O   TYR L  34      28.212  16.905  40.963  1.00 23.32           O  
ATOM    256  N   GLN L  35      26.855  15.346  41.882  1.00 22.12           N  
ATOM    257  CA  GLN L  35      27.907  14.405  42.148  1.00 23.00           C  
ATOM    258  CB  GLN L  35      27.809  13.833  43.573  1.00 24.23           C  
ATOM    259  CG  GLN L  35      28.889  12.817  43.937  1.00 22.77           C  
ATOM    260  CD  GLN L  35      28.563  12.291  45.330  1.00 26.26           C  
ATOM    261  OE1 GLN L  35      27.480  11.759  45.570  1.00 30.24           O  
ATOM    262  NE2 GLN L  35      29.526  12.449  46.278  1.00 27.44           N  
ATOM    263  C   GLN L  35      27.698  13.255  41.218  1.00 24.88           C  
ATOM    264  O   GLN L  35      26.599  12.708  41.138  1.00 24.72           O  
ATOM    265  N   GLN L  36      28.745  12.864  40.467  1.00 22.78           N  
ATOM    266  CA  GLN L  36      28.575  11.723  39.617  1.00 23.50           C  
ATOM    267  CB  GLN L  36      28.577  12.059  38.111  1.00 25.14           C  
ATOM    268  CG  GLN L  36      28.224  10.860  37.226  1.00 30.07           C  
ATOM    269  CD  GLN L  36      28.060  11.345  35.789  1.00 33.80           C  
ATOM    270  OE1 GLN L  36      28.723  12.284  35.354  1.00 34.54           O  
ATOM    271  NE2 GLN L  36      27.143  10.686  35.029  1.00 26.76           N  
ATOM    272  C   GLN L  36      29.712  10.784  39.892  1.00 25.86           C  
ATOM    273  O   GLN L  36      30.870  11.102  39.628  1.00 26.32           O  
ATOM    274  N   LYS L  37      29.404   9.591  40.443  1.00 27.85           N  
ATOM    275  CA  LYS L  37      30.420   8.620  40.739  1.00 31.56           C  
ATOM    276  CB  LYS L  37      30.121   7.762  41.978  1.00 31.85           C  
ATOM    277  CG  LYS L  37      30.270   8.583  43.262  1.00 30.37           C  
ATOM    278  CD  LYS L  37      29.730   7.919  44.526  1.00 31.00           C  
ATOM    279  CE  LYS L  37      29.938   8.777  45.777  1.00 36.02           C  
ATOM    280  NZ  LYS L  37      29.434   8.067  46.972  1.00 37.34           N1+
ATOM    281  C   LYS L  37      30.605   7.763  39.530  1.00 32.89           C  
ATOM    282  O   LYS L  37      29.792   7.786  38.607  1.00 33.44           O  
ATOM    283  N   PRO L  38      31.676   7.017  39.499  1.00 34.18           N  
ATOM    284  CA  PRO L  38      31.966   6.248  38.324  1.00 34.40           C  
ATOM    285  CD  PRO L  38      32.875   7.344  40.252  1.00 34.86           C  
ATOM    286  CB  PRO L  38      33.359   5.664  38.551  1.00 34.62           C  
ATOM    287  CG  PRO L  38      34.034   6.704  39.466  1.00 35.81           C  
ATOM    288  C   PRO L  38      30.911   5.242  38.002  1.00 35.22           C  
ATOM    289  O   PRO L  38      30.539   4.460  38.876  1.00 33.84           O  
ATOM    290  N   GLY L  39      30.436   5.245  36.738  1.00 33.58           N  
ATOM    291  CA  GLY L  39      29.469   4.299  36.256  1.00 34.47           C  
ATOM    292  C   GLY L  39      28.124   4.575  36.860  1.00 38.52           C  
ATOM    293  O   GLY L  39      27.272   3.688  36.893  1.00 41.75           O  
ATOM    294  N   GLN L  40      27.877   5.808  37.346  1.00 35.69           N  
ATOM    295  CA  GLN L  40      26.609   6.062  37.973  1.00 33.93           C  
ATOM    296  CB  GLN L  40      26.710   6.321  39.491  1.00 34.45           C  
ATOM    297  CG  GLN L  40      27.236   5.140  40.311  1.00 38.95           C  
ATOM    298  CD  GLN L  40      27.277   5.562  41.778  1.00 44.84           C  
ATOM    299  OE1 GLN L  40      26.519   6.431  42.207  1.00 50.11           O  
ATOM    300  NE2 GLN L  40      28.186   4.935  42.572  1.00 46.00           N  
ATOM    301  C   GLN L  40      25.983   7.294  37.389  1.00 31.01           C  
ATOM    302  O   GLN L  40      26.630   8.076  36.693  1.00 32.14           O  
ATOM    303  N   SER L  41      24.668   7.467  37.648  1.00 32.50           N  
ATOM    304  CA  SER L  41      23.938   8.628  37.214  1.00 28.64           C  
ATOM    305  CB  SER L  41      22.418   8.398  37.120  1.00 28.03           C  
ATOM    306  OG  SER L  41      22.130   7.419  36.133  1.00 27.66           O  
ATOM    307  C   SER L  41      24.172   9.714  38.223  1.00 30.18           C  
ATOM    308  O   SER L  41      24.519   9.457  39.373  1.00 31.39           O  
ATOM    309  N   PRO L  42      23.978  10.933  37.801  1.00 27.47           N  
ATOM    310  CA  PRO L  42      24.199  12.074  38.654  1.00 25.03           C  
ATOM    311  CD  PRO L  42      24.152  11.259  36.397  1.00 24.28           C  
ATOM    312  CB  PRO L  42      24.338  13.277  37.714  1.00 23.25           C  
ATOM    313  CG  PRO L  42      23.884  12.765  36.334  1.00 25.51           C  
ATOM    314  C   PRO L  42      23.168  12.259  39.725  1.00 26.54           C  
ATOM    315  O   PRO L  42      22.049  11.768  39.582  1.00 28.67           O  
ATOM    316  N   VAL L  43      23.547  12.959  40.817  1.00 26.14           N  
ATOM    317  CA  VAL L  43      22.695  13.228  41.945  1.00 25.14           C  
ATOM    318  CB  VAL L  43      22.970  12.262  43.059  1.00 28.95           C  
ATOM    319  CG1 VAL L  43      24.488  12.259  43.309  1.00 38.71           C  
ATOM    320  CG2 VAL L  43      22.156  12.658  44.296  1.00 34.78           C  
ATOM    321  C   VAL L  43      22.990  14.626  42.448  1.00 22.18           C  
ATOM    322  O   VAL L  43      24.109  15.117  42.326  1.00 23.34           O  
ATOM    323  N   LEU L  44      21.970  15.287  43.040  1.00 23.01           N  
ATOM    324  CA  LEU L  44      21.981  16.635  43.578  1.00 21.15           C  
ATOM    325  CB  LEU L  44      20.532  17.076  43.856  1.00 21.00           C  
ATOM    326  CG  LEU L  44      20.325  18.300  44.773  1.00 28.55           C  
ATOM    327  CD1 LEU L  44      21.089  19.546  44.321  1.00 25.62           C  
ATOM    328  CD2 LEU L  44      18.822  18.594  44.935  1.00 24.01           C  
ATOM    329  C   LEU L  44      22.624  16.680  44.939  1.00 23.73           C  
ATOM    330  O   LEU L  44      22.082  16.098  45.872  1.00 21.85           O  
ATOM    331  N   VAL L  45      23.832  17.285  45.075  1.00 22.61           N  
ATOM    332  CA  VAL L  45      24.487  17.521  46.344  1.00 24.17           C  
ATOM    333  CB  VAL L  45      25.978  17.392  46.241  1.00 23.28           C  
ATOM    334  CG1 VAL L  45      26.295  15.928  45.896  1.00 22.56           C  
ATOM    335  CG2 VAL L  45      26.503  18.393  45.198  1.00 25.05           C  
ATOM    336  C   VAL L  45      24.163  18.846  46.988  1.00 21.43           C  
ATOM    337  O   VAL L  45      24.035  18.940  48.208  1.00 25.55           O  
ATOM    338  N   ILE L  46      24.101  19.937  46.195  1.00 21.77           N  
ATOM    339  CA  ILE L  46      23.859  21.243  46.749  1.00 21.97           C  
ATOM    340  CB  ILE L  46      25.120  22.025  46.990  1.00 23.27           C  
ATOM    341  CG1 ILE L  46      25.987  21.341  48.061  1.00 21.31           C  
ATOM    342  CG2 ILE L  46      24.726  23.466  47.343  1.00 21.42           C  
ATOM    343  CD1 ILE L  46      25.316  21.270  49.433  1.00 17.89           C  
ATOM    344  C   ILE L  46      23.043  22.038  45.777  1.00 23.81           C  
ATOM    345  O   ILE L  46      23.215  21.919  44.564  1.00 24.15           O  
ATOM    346  N   TYR L  47      22.097  22.853  46.285  1.00 22.59           N  
ATOM    347  CA  TYR L  47      21.419  23.728  45.376  1.00 22.66           C  
ATOM    348  CB  TYR L  47      20.145  23.166  44.712  1.00 23.92           C  
ATOM    349  CG  TYR L  47      19.137  22.798  45.728  1.00 25.99           C  
ATOM    350  CD1 TYR L  47      19.235  21.610  46.409  1.00 27.08           C  
ATOM    351  CD2 TYR L  47      18.080  23.638  45.972  1.00 26.45           C  
ATOM    352  CE1 TYR L  47      18.293  21.270  47.347  1.00 29.09           C  
ATOM    353  CE2 TYR L  47      17.137  23.299  46.909  1.00 30.87           C  
ATOM    354  CZ  TYR L  47      17.243  22.117  47.598  1.00 31.41           C  
ATOM    355  OH  TYR L  47      16.273  21.772  48.562  1.00 37.67           O  
ATOM    356  C   TYR L  47      21.191  25.045  46.055  1.00 25.75           C  
ATOM    357  O   TYR L  47      21.302  25.157  47.274  1.00 26.90           O  
ATOM    358  N   GLN L  48      20.833  26.038  45.198  1.00 22.82           N  
ATOM    359  CA  GLN L  48      20.619  27.415  45.534  1.00 23.48           C  
ATOM    360  CB  GLN L  48      19.363  27.746  46.357  1.00 25.35           C  
ATOM    361  CG  GLN L  48      18.076  27.656  45.544  1.00 33.41           C  
ATOM    362  CD  GLN L  48      17.001  28.447  46.275  1.00 46.91           C  
ATOM    363  OE1 GLN L  48      17.080  29.670  46.384  1.00 43.59           O  
ATOM    364  NE2 GLN L  48      15.962  27.732  46.780  1.00 46.51           N  
ATOM    365  C   GLN L  48      21.808  27.874  46.296  1.00 25.92           C  
ATOM    366  O   GLN L  48      21.700  28.505  47.344  1.00 26.28           O  
ATOM    367  N   ASP L  49      22.982  27.519  45.763  1.00 22.36           N  
ATOM    368  CA  ASP L  49      24.261  27.940  46.230  1.00 22.90           C  
ATOM    369  CB  ASP L  49      24.296  29.453  46.508  1.00 24.41           C  
ATOM    370  CG  ASP L  49      24.159  30.204  45.190  1.00 29.23           C  
ATOM    371  OD1 ASP L  49      24.755  29.737  44.186  1.00 26.36           O  
ATOM    372  OD2 ASP L  49      23.452  31.247  45.161  1.00 30.86           O1-
ATOM    373  C   ASP L  49      24.679  27.261  47.507  1.00 22.94           C  
ATOM    374  O   ASP L  49      25.869  26.990  47.649  1.00 22.69           O  
ATOM    375  N   SER L  50      23.764  26.856  48.423  0.91 20.42           N  
ATOM    376  CA  SER L  50      24.331  26.356  49.655  0.91 22.19           C  
ATOM    377  CB  SER L  50      24.713  27.516  50.593  0.91 23.36           C  
ATOM    378  OG  SER L  50      25.287  27.026  51.793  0.85 20.81           O  
ATOM    379  C   SER L  50      23.383  25.460  50.412  0.91 25.26           C  
ATOM    380  O   SER L  50      23.670  25.036  51.532  0.91 26.06           O  
ATOM    381  N   LYS L  51      22.231  25.123  49.825  1.00 24.72           N  
ATOM    382  CA  LYS L  51      21.283  24.304  50.530  1.00 23.45           C  
ATOM    383  CB  LYS L  51      19.816  24.592  50.182  1.00 25.66           C  
ATOM    384  CG  LYS L  51      19.337  25.919  50.761  1.00 29.28           C  
ATOM    385  CD  LYS L  51      17.943  26.336  50.302  1.00 24.33           C  
ATOM    386  CE  LYS L  51      17.442  27.607  50.989  1.00 24.85           C  
ATOM    387  NZ  LYS L  51      16.091  27.950  50.499  1.00 26.74           N1+
ATOM    388  C   LYS L  51      21.539  22.862  50.241  1.00 26.91           C  
ATOM    389  O   LYS L  51      21.907  22.487  49.128  1.00 28.16           O  
ATOM    390  N   ARG L  52      21.318  22.007  51.261  1.00 25.92           N  
ATOM    391  CA  ARG L  52      21.576  20.605  51.099  0.90 24.94           C  
ATOM    392  CB  ARG L  52      22.284  19.948  52.299  0.90 26.71           C  
ATOM    393  CG  ARG L  52      23.630  20.572  52.673  0.90 30.73           C  
ATOM    394  CD  ARG L  52      24.475  19.686  53.594  0.90 34.66           C  
ATOM    395  NE  ARG L  52      23.602  19.217  54.709  0.90 35.71           N  
ATOM    396  CZ  ARG L  52      23.475  19.943  55.858  0.90 37.55           C  
ATOM    397  NH1 ARG L  52      24.159  21.113  56.015  0.90 35.63           N1+
ATOM    398  NH2 ARG L  52      22.665  19.487  56.859  0.90 32.68           N  
ATOM    399  C   ARG L  52      20.272  19.880  50.959  1.00 28.49           C  
ATOM    400  O   ARG L  52      19.284  20.164  51.636  1.00 29.15           O  
ATOM    401  N   PRO L  53      20.290  18.930  50.063  1.00 27.35           N  
ATOM    402  CA  PRO L  53      19.167  18.059  49.838  1.00 28.54           C  
ATOM    403  CD  PRO L  53      21.154  19.022  48.899  1.00 26.10           C  
ATOM    404  CB  PRO L  53      19.491  17.280  48.569  1.00 25.74           C  
ATOM    405  CG  PRO L  53      20.445  18.210  47.803  1.00 25.63           C  
ATOM    406  C   PRO L  53      19.093  17.178  51.053  1.00 30.98           C  
ATOM    407  O   PRO L  53      20.064  17.130  51.803  1.00 30.60           O  
ATOM    408  N   SER L  54      17.979  16.454  51.256  1.00 32.03           N  
ATOM    409  CA  SER L  54      17.761  15.727  52.480  1.00 32.44           C  
ATOM    410  CB  SER L  54      16.446  14.926  52.469  1.00 38.14           C  
ATOM    411  OG  SER L  54      16.524  13.869  51.527  1.00 49.41           O  
ATOM    412  C   SER L  54      18.862  14.752  52.813  1.00 31.49           C  
ATOM    413  O   SER L  54      19.428  14.813  53.901  1.00 34.06           O  
ATOM    414  N   GLY L  55      19.191  13.829  51.892  1.00 31.70           N  
ATOM    415  CA  GLY L  55      20.115  12.734  52.080  1.00 33.10           C  
ATOM    416  C   GLY L  55      21.547  13.155  52.284  1.00 35.83           C  
ATOM    417  O   GLY L  55      22.310  12.432  52.920  1.00 36.34           O  
ATOM    418  N   ILE L  56      21.972  14.293  51.708  1.00 32.17           N  
ATOM    419  CA  ILE L  56      23.357  14.703  51.673  1.00 30.44           C  
ATOM    420  CB  ILE L  56      23.554  15.962  50.879  1.00 29.07           C  
ATOM    421  CG1 ILE L  56      22.993  15.770  49.463  1.00 30.27           C  
ATOM    422  CG2 ILE L  56      25.051  16.318  50.893  1.00 26.81           C  
ATOM    423  CD1 ILE L  56      23.641  14.613  48.704  1.00 25.38           C  
ATOM    424  C   ILE L  56      23.938  14.936  53.042  1.00 30.62           C  
ATOM    425  O   ILE L  56      23.339  15.568  53.908  1.00 31.31           O  
ATOM    426  N   PRO L  57      25.136  14.425  53.220  1.00 31.21           N  
ATOM    427  CA  PRO L  57      25.879  14.528  54.452  1.00 29.58           C  
ATOM    428  CD  PRO L  57      25.650  13.382  52.351  1.00 28.27           C  
ATOM    429  CB  PRO L  57      27.010  13.502  54.347  1.00 31.48           C  
ATOM    430  CG  PRO L  57      27.083  13.151  52.848  1.00 28.48           C  
ATOM    431  C   PRO L  57      26.353  15.926  54.715  1.00 29.55           C  
ATOM    432  O   PRO L  57      26.570  16.684  53.773  1.00 28.85           O  
ATOM    433  N   GLU L  58      26.571  16.249  56.004  1.00 30.36           N  
ATOM    434  CA  GLU L  58      26.945  17.544  56.504  1.00 32.26           C  
ATOM    435  CB  GLU L  58      27.125  17.565  58.029  1.00 34.90           C  
ATOM    436  CG  GLU L  58      27.521  18.940  58.566  1.00 42.13           C  
ATOM    437  CD  GLU L  58      27.834  18.795  60.046  1.00 50.48           C  
ATOM    438  OE1 GLU L  58      27.043  18.120  60.756  1.00 47.14           O  
ATOM    439  OE2 GLU L  58      28.880  19.349  60.484  1.00 55.26           O1-
ATOM    440  C   GLU L  58      28.258  17.959  55.928  1.00 31.95           C  
ATOM    441  O   GLU L  58      28.544  19.150  55.818  1.00 35.22           O  
ATOM    442  N   ARG L  59      29.093  16.978  55.551  1.00 31.47           N  
ATOM    443  CA  ARG L  59      30.424  17.229  55.083  1.00 27.06           C  
ATOM    444  CB  ARG L  59      31.142  15.966  54.582  1.00 33.10           C  
ATOM    445  CG  ARG L  59      31.390  14.893  55.640  1.00 37.10           C  
ATOM    446  CD  ARG L  59      32.393  13.835  55.175  1.00 42.40           C  
ATOM    447  NE  ARG L  59      31.843  13.206  53.940  1.00 38.67           N  
ATOM    448  CZ  ARG L  59      31.351  11.936  53.979  1.00 36.13           C  
ATOM    449  NH1 ARG L  59      31.423  11.217  55.134  1.00 36.28           N1+
ATOM    450  NH2 ARG L  59      30.790  11.379  52.866  1.00 36.81           N  
ATOM    451  C   ARG L  59      30.371  18.146  53.901  1.00 25.90           C  
ATOM    452  O   ARG L  59      31.287  18.943  53.699  1.00 26.18           O  
ATOM    453  N   PHE L  60      29.321  18.028  53.065  1.00 29.83           N  
ATOM    454  CA  PHE L  60      29.230  18.839  51.883  1.00 28.20           C  
ATOM    455  CB  PHE L  60      28.352  18.209  50.788  1.00 28.69           C  
ATOM    456  CG  PHE L  60      29.076  17.044  50.208  1.00 31.22           C  
ATOM    457  CD1 PHE L  60      29.137  15.833  50.854  1.00 29.55           C  
ATOM    458  CD2 PHE L  60      29.687  17.166  48.987  1.00 30.46           C  
ATOM    459  CE1 PHE L  60      29.806  14.766  50.299  1.00 29.75           C  
ATOM    460  CE2 PHE L  60      30.356  16.106  48.426  1.00 29.84           C  
ATOM    461  CZ  PHE L  60      30.421  14.901  49.080  1.00 29.61           C  
ATOM    462  C   PHE L  60      28.631  20.177  52.210  1.00 27.79           C  
ATOM    463  O   PHE L  60      27.592  20.262  52.863  1.00 28.13           O  
ATOM    464  N   SER L  61      29.285  21.267  51.743  1.00 26.27           N  
ATOM    465  CA  SER L  61      28.784  22.598  51.972  1.00 27.01           C  
ATOM    466  CB  SER L  61      29.461  23.324  53.149  1.00 27.54           C  
ATOM    467  OG  SER L  61      30.820  23.598  52.844  1.00 33.63           O  
ATOM    468  C   SER L  61      29.043  23.423  50.743  1.00 28.96           C  
ATOM    469  O   SER L  61      29.982  23.162  49.992  1.00 27.46           O  
ATOM    470  N   GLY L  62      28.216  24.465  50.511  1.00 26.46           N  
ATOM    471  CA  GLY L  62      28.399  25.273  49.334  1.00 26.24           C  
ATOM    472  C   GLY L  62      28.380  26.727  49.713  1.00 29.87           C  
ATOM    473  O   GLY L  62      27.804  27.105  50.733  1.00 29.49           O  
ATOM    474  N   SER L  63      29.031  27.579  48.882  1.00 27.24           N  
ATOM    475  CA  SER L  63      29.083  29.010  49.078  1.00 28.51           C  
ATOM    476  CB  SER L  63      30.341  29.499  49.817  1.00 29.11           C  
ATOM    477  OG  SER L  63      30.333  29.065  51.166  1.00 39.12           O  
ATOM    478  C   SER L  63      29.151  29.667  47.727  1.00 31.84           C  
ATOM    479  O   SER L  63      29.637  29.071  46.768  1.00 31.64           O  
ATOM    480  N   ASN L  64      28.654  30.922  47.601  1.00 32.98           N  
ATOM    481  CA  ASN L  64      28.740  31.569  46.317  1.00 32.96           C  
ATOM    482  CB  ASN L  64      27.505  31.303  45.438  1.00 32.43           C  
ATOM    483  CG  ASN L  64      27.803  31.729  44.010  1.00 35.05           C  
ATOM    484  OD1 ASN L  64      28.704  32.526  43.758  1.00 56.08           O  
ATOM    485  ND2 ASN L  64      27.019  31.188  43.040  1.00 46.15           N  
ATOM    486  C   ASN L  64      28.836  33.049  46.505  1.00 37.47           C  
ATOM    487  O   ASN L  64      27.956  33.675  47.093  1.00 39.14           O  
ATOM    488  N   SER L  65      29.917  33.662  45.991  1.00 38.13           N  
ATOM    489  CA  SER L  65      29.996  35.084  46.114  1.00 40.34           C  
ATOM    490  CB  SER L  65      30.602  35.565  47.446  1.00 42.88           C  
ATOM    491  OG  SER L  65      31.973  35.201  47.525  1.00 48.54           O  
ATOM    492  C   SER L  65      30.861  35.599  45.020  1.00 40.75           C  
ATOM    493  O   SER L  65      31.880  35.003  44.674  1.00 40.43           O  
ATOM    494  N   GLY L  66      30.455  36.740  44.438  1.00 39.64           N  
ATOM    495  CA  GLY L  66      31.249  37.364  43.430  1.00 39.17           C  
ATOM    496  C   GLY L  66      31.373  36.461  42.246  1.00 39.11           C  
ATOM    497  O   GLY L  66      30.389  35.994  41.681  1.00 37.42           O  
ATOM    498  N   ASN L  67      32.627  36.270  41.810  1.00 38.64           N  
ATOM    499  CA  ASN L  67      33.000  35.493  40.665  1.00 39.26           C  
ATOM    500  CB  ASN L  67      34.379  35.879  40.110  1.00 40.01           C  
ATOM    501  CG  ASN L  67      34.186  37.220  39.412  1.00 63.07           C  
ATOM    502  OD1 ASN L  67      33.086  37.547  38.969  1.00 59.72           O  
ATOM    503  ND2 ASN L  67      35.279  38.020  39.306  1.00 64.99           N  
ATOM    504  C   ASN L  67      32.952  34.010  40.889  1.00 40.06           C  
ATOM    505  O   ASN L  67      32.904  33.259  39.917  1.00 41.75           O  
ATOM    506  N   THR L  68      33.028  33.510  42.140  1.00 36.86           N  
ATOM    507  CA  THR L  68      33.113  32.078  42.204  1.00 36.41           C  
ATOM    508  CB  THR L  68      34.494  31.620  42.570  1.00 39.73           C  
ATOM    509  OG1 THR L  68      35.432  32.126  41.632  1.00 44.72           O  
ATOM    510  CG2 THR L  68      34.532  30.085  42.560  1.00 42.26           C  
ATOM    511  C   THR L  68      32.155  31.472  43.191  1.00 34.26           C  
ATOM    512  O   THR L  68      31.806  32.064  44.211  1.00 34.09           O  
ATOM    513  N   ALA L  69      31.712  30.236  42.873  1.00 33.14           N  
ATOM    514  CA  ALA L  69      30.882  29.443  43.735  1.00 29.68           C  
ATOM    515  CB  ALA L  69      29.681  28.806  43.014  1.00 28.11           C  
ATOM    516  C   ALA L  69      31.779  28.326  44.174  1.00 30.47           C  
ATOM    517  O   ALA L  69      32.621  27.882  43.394  1.00 31.45           O  
ATOM    518  N   THR L  70      31.661  27.858  45.437  1.00 29.64           N  
ATOM    519  CA  THR L  70      32.575  26.837  45.874  1.00 28.07           C  
ATOM    520  CB  THR L  70      33.570  27.332  46.886  1.00 28.68           C  
ATOM    521  OG1 THR L  70      34.333  28.400  46.345  1.00 32.48           O  
ATOM    522  CG2 THR L  70      34.495  26.169  47.282  1.00 30.63           C  
ATOM    523  C   THR L  70      31.840  25.709  46.536  1.00 28.64           C  
ATOM    524  O   THR L  70      30.912  25.915  47.317  1.00 31.10           O  
ATOM    525  N   LEU L  71      32.265  24.466  46.227  1.00 28.98           N  
ATOM    526  CA  LEU L  71      31.747  23.288  46.860  1.00 27.86           C  
ATOM    527  CB  LEU L  71      31.482  22.146  45.864  1.00 25.63           C  
ATOM    528  CG  LEU L  71      30.984  20.839  46.505  1.00 28.02           C  
ATOM    529  CD1 LEU L  71      29.616  21.024  47.184  1.00 28.03           C  
ATOM    530  CD2 LEU L  71      30.991  19.687  45.487  1.00 25.87           C  
ATOM    531  C   LEU L  71      32.829  22.824  47.786  1.00 27.28           C  
ATOM    532  O   LEU L  71      33.952  22.570  47.353  1.00 27.82           O  
ATOM    533  N   THR L  72      32.527  22.706  49.094  1.00 27.53           N  
ATOM    534  CA  THR L  72      33.556  22.312  50.016  1.00 28.24           C  
ATOM    535  CB  THR L  72      33.755  23.284  51.143  1.00 28.15           C  
ATOM    536  OG1 THR L  72      34.088  24.565  50.630  1.00 30.87           O  
ATOM    537  CG2 THR L  72      34.886  22.769  52.047  1.00 28.00           C  
ATOM    538  C   THR L  72      33.185  20.998  50.623  1.00 29.60           C  
ATOM    539  O   THR L  72      32.057  20.802  51.073  1.00 31.20           O  
ATOM    540  N   ILE L  73      34.144  20.049  50.627  1.00 32.05           N  
ATOM    541  CA  ILE L  73      33.926  18.758  51.215  1.00 26.07           C  
ATOM    542  CB  ILE L  73      34.182  17.639  50.249  1.00 28.13           C  
ATOM    543  CG1 ILE L  73      33.314  17.800  48.990  1.00 27.53           C  
ATOM    544  CG2 ILE L  73      33.944  16.311  50.989  1.00 27.96           C  
ATOM    545  CD1 ILE L  73      33.758  16.913  47.827  1.00 25.63           C  
ATOM    546  C   ILE L  73      34.944  18.610  52.307  1.00 26.58           C  
ATOM    547  O   ILE L  73      36.142  18.525  52.033  1.00 29.90           O  
ATOM    548  N   SER L  74      34.502  18.584  53.582  1.00 37.44           N  
ATOM    549  CA  SER L  74      35.446  18.428  54.655  1.00 35.92           C  
ATOM    550  CB  SER L  74      35.057  19.178  55.941  1.00 35.74           C  
ATOM    551  OG  SER L  74      33.865  18.635  56.486  1.00 42.25           O  
ATOM    552  C   SER L  74      35.546  16.973  55.000  1.00 36.09           C  
ATOM    553  O   SER L  74      34.635  16.196  54.719  1.00 37.20           O  
ATOM    554  N   GLY L  75      36.680  16.566  55.608  1.00 36.24           N  
ATOM    555  CA  GLY L  75      36.835  15.207  56.050  1.00 37.72           C  
ATOM    556  C   GLY L  75      36.629  14.302  54.878  1.00 35.02           C  
ATOM    557  O   GLY L  75      35.914  13.307  54.973  1.00 34.02           O  
ATOM    558  N   THR L  76      37.281  14.616  53.744  1.00 34.99           N  
ATOM    559  CA  THR L  76      37.062  13.886  52.528  1.00 36.64           C  
ATOM    560  CB  THR L  76      37.880  14.404  51.379  1.00 34.63           C  
ATOM    561  OG1 THR L  76      37.621  15.787  51.181  1.00 20.36           O  
ATOM    562  CG2 THR L  76      37.496  13.627  50.109  1.00 33.12           C  
ATOM    563  C   THR L  76      37.405  12.443  52.725  1.00 36.70           C  
ATOM    564  O   THR L  76      38.411  12.096  53.344  1.00 38.22           O  
ATOM    565  N   GLN L  77      36.537  11.565  52.179  1.00 36.06           N  
ATOM    566  CA  GLN L  77      36.701  10.145  52.279  1.00 36.01           C  
ATOM    567  CB  GLN L  77      35.507   9.446  52.948  1.00 36.09           C  
ATOM    568  CG  GLN L  77      35.310   9.839  54.415  1.00 40.83           C  
ATOM    569  CD  GLN L  77      34.019   9.203  54.910  1.00 44.42           C  
ATOM    570  OE1 GLN L  77      33.306   8.547  54.152  1.00 46.56           O  
ATOM    571  NE2 GLN L  77      33.700   9.408  56.215  1.00 39.03           N  
ATOM    572  C   GLN L  77      36.828   9.601  50.884  1.00 37.54           C  
ATOM    573  O   GLN L  77      36.564  10.290  49.902  1.00 36.14           O  
ATOM    574  N   ALA L  78      37.240   8.324  50.777  1.00 38.23           N  
ATOM    575  CA  ALA L  78      37.471   7.659  49.525  1.00 35.18           C  
ATOM    576  CB  ALA L  78      37.939   6.205  49.711  1.00 36.23           C  
ATOM    577  C   ALA L  78      36.197   7.621  48.740  1.00 35.59           C  
ATOM    578  O   ALA L  78      36.204   7.742  47.516  1.00 37.31           O  
ATOM    579  N   MET L  79      35.065   7.467  49.441  1.00 35.78           N  
ATOM    580  CA  MET L  79      33.760   7.325  48.857  1.00 34.82           C  
ATOM    581  CB  MET L  79      32.665   7.159  49.928  1.00 27.02           C  
ATOM    582  CG  MET L  79      32.862   5.944  50.840  1.00 34.30           C  
ATOM    583  SD  MET L  79      32.711   4.328  50.025  1.00  0.00           S  
ATOM    584  CE  MET L  79      32.930   3.367  51.552  1.00  0.00           C  
ATOM    585  C   MET L  79      33.425   8.564  48.078  1.00 35.81           C  
ATOM    586  O   MET L  79      32.683   8.508  47.098  1.00 34.90           O  
ATOM    587  N   ASP L  80      33.948   9.718  48.531  1.00 33.50           N  
ATOM    588  CA  ASP L  80      33.689  11.022  47.986  1.00 34.36           C  
ATOM    589  CB  ASP L  80      34.266  12.145  48.866  1.00 33.14           C  
ATOM    590  CG  ASP L  80      33.453  12.173  50.156  1.00 34.26           C  
ATOM    591  OD1 ASP L  80      32.291  11.686  50.136  1.00 35.93           O  
ATOM    592  OD2 ASP L  80      33.985  12.677  51.181  1.00 35.77           O1-
ATOM    593  C   ASP L  80      34.235  11.167  46.593  1.00 35.56           C  
ATOM    594  O   ASP L  80      33.847  12.092  45.879  1.00 36.54           O  
ATOM    595  N   GLU L  81      35.193  10.315  46.177  1.00 32.81           N  
ATOM    596  CA  GLU L  81      35.742  10.448  44.854  1.00 31.82           C  
ATOM    597  CB  GLU L  81      36.720   9.325  44.477  1.00 33.47           C  
ATOM    598  CG  GLU L  81      38.041   9.372  45.243  1.00 35.73           C  
ATOM    599  CD  GLU L  81      38.879   8.190  44.778  1.00 39.43           C  
ATOM    600  OE1 GLU L  81      39.038   8.028  43.540  1.00 43.09           O  
ATOM    601  OE2 GLU L  81      39.367   7.428  45.656  1.00 41.30           O1-
ATOM    602  C   GLU L  81      34.627  10.415  43.859  1.00 31.21           C  
ATOM    603  O   GLU L  81      33.759   9.546  43.914  1.00 33.03           O  
ATOM    604  N   ALA L  82      34.625  11.395  42.927  1.00 28.60           N  
ATOM    605  CA  ALA L  82      33.601  11.474  41.925  1.00 27.66           C  
ATOM    606  CB  ALA L  82      32.187  11.633  42.510  1.00 27.28           C  
ATOM    607  C   ALA L  82      33.861  12.696  41.098  1.00 29.59           C  
ATOM    608  O   ALA L  82      34.796  13.452  41.355  1.00 30.99           O  
ATOM    609  N   ASP L  83      33.040  12.889  40.046  1.00 28.56           N  
ATOM    610  CA  ASP L  83      33.117  14.050  39.208  0.90 27.54           C  
ATOM    611  CB  ASP L  83      32.724  13.764  37.748  0.90 27.45           C  
ATOM    612  CG  ASP L  83      33.747  12.814  37.138  0.90 33.82           C  
ATOM    613  OD1 ASP L  83      34.967  13.019  37.373  0.90 34.67           O  
ATOM    614  OD2 ASP L  83      33.320  11.858  36.438  0.90 37.77           O1-
ATOM    615  C   ASP L  83      32.080  14.991  39.741  1.00 27.40           C  
ATOM    616  O   ASP L  83      30.938  14.591  39.958  1.00 29.49           O  
ATOM    617  N   TYR L  84      32.442  16.269  39.979  1.00 25.74           N  
ATOM    618  CA  TYR L  84      31.467  17.186  40.501  1.00 24.88           C  
ATOM    619  CB  TYR L  84      31.905  17.892  41.797  1.00 24.45           C  
ATOM    620  CG  TYR L  84      31.953  16.877  42.890  1.00 26.50           C  
ATOM    621  CD1 TYR L  84      33.091  16.146  43.135  1.00 25.71           C  
ATOM    622  CD2 TYR L  84      30.848  16.653  43.676  1.00 26.10           C  
ATOM    623  CE1 TYR L  84      33.127  15.212  44.144  1.00 25.24           C  
ATOM    624  CE2 TYR L  84      30.876  15.723  44.688  1.00 27.22           C  
ATOM    625  CZ  TYR L  84      32.017  14.999  44.926  1.00 26.58           C  
ATOM    626  OH  TYR L  84      32.052  14.041  45.963  1.00 25.90           O  
ATOM    627  C   TYR L  84      31.215  18.244  39.467  1.00 26.08           C  
ATOM    628  O   TYR L  84      32.152  18.833  38.931  1.00 28.47           O  
ATOM    629  N   TYR L  85      29.921  18.507  39.161  1.00 25.55           N  
ATOM    630  CA  TYR L  85      29.578  19.469  38.146  1.00 25.27           C  
ATOM    631  CB  TYR L  85      28.702  18.908  37.001  1.00 23.04           C  
ATOM    632  CG  TYR L  85      29.429  17.863  36.220  1.00 26.31           C  
ATOM    633  CD1 TYR L  85      29.372  16.543  36.595  1.00 27.84           C  
ATOM    634  CD2 TYR L  85      30.156  18.199  35.100  1.00 28.43           C  
ATOM    635  CE1 TYR L  85      30.035  15.578  35.872  1.00 28.61           C  
ATOM    636  CE2 TYR L  85      30.822  17.239  34.375  1.00 28.01           C  
ATOM    637  CZ  TYR L  85      30.764  15.924  34.760  1.00 29.27           C  
ATOM    638  OH  TYR L  85      31.448  14.937  34.017  1.00 30.63           O  
ATOM    639  C   TYR L  85      28.753  20.566  38.750  1.00 25.72           C  
ATOM    640  O   TYR L  85      27.816  20.310  39.506  1.00 26.35           O  
ATOM    641  N   CYS L  86      29.103  21.832  38.430  1.00 26.43           N  
ATOM    642  CA  CYS L  86      28.304  22.950  38.847  1.00 26.81           C  
ATOM    643  CB  CYS L  86      29.108  24.233  39.184  1.00 27.44           C  
ATOM    644  SG  CYS L  86      30.161  24.843  37.829  1.00 33.14           S  
ATOM    645  C   CYS L  86      27.358  23.243  37.723  1.00 27.17           C  
ATOM    646  O   CYS L  86      27.646  22.939  36.565  1.00 25.69           O  
ATOM    647  N   GLN L  87      26.180  23.817  38.045  1.00 24.94           N  
ATOM    648  CA  GLN L  87      25.190  24.104  37.046  1.00 23.22           C  
ATOM    649  CB  GLN L  87      24.027  23.100  37.011  1.00 24.11           C  
ATOM    650  CG  GLN L  87      22.979  23.469  35.958  1.00 23.24           C  
ATOM    651  CD  GLN L  87      21.669  22.793  36.334  1.00 25.52           C  
ATOM    652  OE1 GLN L  87      21.553  21.569  36.311  1.00 24.82           O  
ATOM    653  NE2 GLN L  87      20.646  23.615  36.692  1.00 25.37           N  
ATOM    654  C   GLN L  87      24.549  25.406  37.380  1.00 27.00           C  
ATOM    655  O   GLN L  87      24.388  25.761  38.548  1.00 27.12           O  
ATOM    656  N   ALA L  88      24.156  26.150  36.331  1.00 25.97           N  
ATOM    657  CA  ALA L  88      23.483  27.394  36.542  1.00 24.67           C  
ATOM    658  CB  ALA L  88      24.424  28.614  36.522  1.00 29.10           C  
ATOM    659  C   ALA L  88      22.483  27.565  35.441  1.00 28.15           C  
ATOM    660  O   ALA L  88      22.568  26.918  34.400  1.00 30.85           O  
ATOM    661  N   TRP L  89      21.474  28.220  36.063  1.00 24.76           N  
ATOM    662  CA  TRP L  89      20.365  28.782  35.437  1.00 28.10           C  
ATOM    663  CB  TRP L  89      19.002  28.070  35.553  1.00 30.98           C  
ATOM    664  CG  TRP L  89      18.091  28.421  34.380  1.00 30.14           C  
ATOM    665  CD2 TRP L  89      17.035  29.396  34.336  1.00 33.97           C  
ATOM    666  CD1 TRP L  89      18.128  27.868  33.135  1.00 34.33           C  
ATOM    667  NE1 TRP L  89      17.176  28.440  32.323  1.00 34.50           N  
ATOM    668  CE2 TRP L  89      16.492  29.378  33.052  1.00 35.79           C  
ATOM    669  CE3 TRP L  89      16.560  30.256  35.274  1.00 36.20           C  
ATOM    670  CZ2 TRP L  89      15.470  30.215  32.702  1.00 38.69           C  
ATOM    671  CZ3 TRP L  89      15.516  31.083  34.935  1.00 37.19           C  
ATOM    672  CH2 TRP L  89      14.981  31.063  33.669  1.00 36.69           C  
ATOM    673  C   TRP L  89      20.261  30.118  36.044  1.00 31.84           C  
ATOM    674  O   TRP L  89      20.391  30.323  37.256  1.00 32.94           O  
ATOM    675  N   ASP L  90      20.106  31.065  35.129  1.00 35.85           N  
ATOM    676  CA  ASP L  90      19.978  32.450  35.387  1.00 39.15           C  
ATOM    677  CB  ASP L  90      21.067  33.220  34.625  1.00 40.95           C  
ATOM    678  CG  ASP L  90      21.040  34.685  34.996  1.00 45.44           C  
ATOM    679  OD1 ASP L  90      20.474  35.008  36.071  1.00 44.37           O  
ATOM    680  OD2 ASP L  90      21.586  35.502  34.206  1.00 44.81           O1-
ATOM    681  C   ASP L  90      18.671  32.787  34.782  1.00 41.17           C  
ATOM    682  O   ASP L  90      18.169  32.033  33.955  1.00 41.67           O  
ATOM    683  N   SER L  91      18.064  33.911  35.173  1.00 44.55           N  
ATOM    684  CA  SER L  91      16.790  34.219  34.605  1.00 47.94           C  
ATOM    685  CB  SER L  91      16.232  35.568  35.093  1.00 49.49           C  
ATOM    686  OG  SER L  91      16.096  35.568  36.507  1.00 46.26           O  
ATOM    687  C   SER L  91      16.957  34.339  33.117  1.00 50.32           C  
ATOM    688  O   SER L  91      16.189  33.765  32.346  1.00 50.72           O  
ATOM    689  N   PHE L  92      17.983  35.078  32.661  1.00 48.17           N  
ATOM    690  CA  PHE L  92      18.111  35.312  31.249  1.00 49.15           C  
ATOM    691  CB  PHE L  92      19.194  36.365  30.960  1.00 50.46           C  
ATOM    692  CG  PHE L  92      19.206  36.642  29.499  1.00 20.81           C  
ATOM    693  CD1 PHE L  92      18.272  37.484  28.942  1.00 22.89           C  
ATOM    694  CD2 PHE L  92      20.159  36.071  28.691  1.00 22.30           C  
ATOM    695  CE1 PHE L  92      18.281  37.750  27.594  1.00 23.99           C  
ATOM    696  CE2 PHE L  92      20.177  36.331  27.341  1.00 26.40           C  
ATOM    697  CZ  PHE L  92      19.238  37.173  26.793  1.00 26.24           C  
ATOM    698  C   PHE L  92      18.436  34.063  30.473  1.00 47.62           C  
ATOM    699  O   PHE L  92      17.721  33.688  29.544  1.00 46.60           O  
ATOM    700  N   SER L  93      19.502  33.339  30.855  1.00 48.22           N  
ATOM    701  CA  SER L  93      19.941  32.247  30.030  1.00 45.92           C  
ATOM    702  CB  SER L  93      21.465  32.012  30.107  1.00 46.91           C  
ATOM    703  OG  SER L  93      22.166  33.130  29.579  1.00 52.73           O  
ATOM    704  C   SER L  93      19.279  30.964  30.425  1.00 41.18           C  
ATOM    705  O   SER L  93      18.535  30.875  31.398  1.00 40.15           O  
ATOM    706  N   THR L  94      19.544  29.908  29.637  1.00 35.31           N  
ATOM    707  CA  THR L  94      19.010  28.622  29.958  1.00 34.28           C  
ATOM    708  CB  THR L  94      18.773  27.789  28.725  1.00 38.82           C  
ATOM    709  OG1 THR L  94      17.945  28.520  27.833  1.00 20.69           O  
ATOM    710  CG2 THR L  94      18.051  26.474  29.087  1.00 19.74           C  
ATOM    711  C   THR L  94      20.021  28.008  30.895  1.00 33.57           C  
ATOM    712  O   THR L  94      20.674  28.734  31.640  1.00 32.45           O  
ATOM    713  N   PHE L  95      20.140  26.670  30.953  1.00 30.77           N  
ATOM    714  CA  PHE L  95      21.072  26.044  31.854  1.00 27.78           C  
ATOM    715  CB  PHE L  95      20.730  24.583  32.175  1.00 25.46           C  
ATOM    716  CG  PHE L  95      19.342  24.499  32.696  1.00 33.08           C  
ATOM    717  CD1 PHE L  95      19.044  24.889  33.980  1.00 35.85           C  
ATOM    718  CD2 PHE L  95      18.342  23.994  31.896  1.00 34.46           C  
ATOM    719  CE1 PHE L  95      17.756  24.799  34.457  1.00 36.20           C  
ATOM    720  CE2 PHE L  95      17.055  23.900  32.368  1.00 34.41           C  
ATOM    721  CZ  PHE L  95      16.759  24.304  33.648  1.00 37.36           C  
ATOM    722  C   PHE L  95      22.383  25.926  31.147  1.00 27.64           C  
ATOM    723  O   PHE L  95      22.495  25.994  29.927  1.00 27.58           O  
ATOM    724  N   VAL L  96      23.421  25.734  31.958  1.00 26.68           N  
ATOM    725  CA  VAL L  96      24.812  25.673  31.603  1.00 25.78           C  
ATOM    726  CB  VAL L  96      25.503  27.009  31.718  1.00 28.33           C  
ATOM    727  CG1 VAL L  96      26.991  26.846  31.372  1.00 31.28           C  
ATOM    728  CG2 VAL L  96      24.775  28.031  30.837  1.00 31.16           C  
ATOM    729  C   VAL L  96      25.459  24.794  32.624  1.00 28.87           C  
ATOM    730  O   VAL L  96      25.181  24.920  33.815  1.00 27.72           O  
ATOM    731  N   PHE L  97      26.348  23.883  32.187  1.00 31.24           N  
ATOM    732  CA  PHE L  97      27.013  23.001  33.105  1.00 28.12           C  
ATOM    733  CB  PHE L  97      26.965  21.518  32.701  1.00 28.44           C  
ATOM    734  CG  PHE L  97      25.578  20.999  32.825  1.00 27.98           C  
ATOM    735  CD1 PHE L  97      24.673  21.147  31.801  1.00 26.00           C  
ATOM    736  CD2 PHE L  97      25.189  20.348  33.970  1.00 26.69           C  
ATOM    737  CE1 PHE L  97      23.395  20.656  31.925  1.00 25.77           C  
ATOM    738  CE2 PHE L  97      23.913  19.857  34.098  1.00 28.73           C  
ATOM    739  CZ  PHE L  97      23.012  20.010  33.075  1.00 25.69           C  
ATOM    740  C   PHE L  97      28.469  23.339  33.079  1.00 27.73           C  
ATOM    741  O   PHE L  97      28.990  23.839  32.083  1.00 30.70           O  
ATOM    742  N   GLY L  98      29.163  23.080  34.205  1.00 26.67           N  
ATOM    743  CA  GLY L  98      30.577  23.292  34.259  1.00 26.20           C  
ATOM    744  C   GLY L  98      31.214  22.110  33.601  1.00 28.72           C  
ATOM    745  O   GLY L  98      30.553  21.122  33.293  1.00 29.28           O  
ATOM    746  N   THR L  99      32.537  22.201  33.385  1.00 31.23           N  
ATOM    747  CA  THR L  99      33.336  21.201  32.741  1.00 30.15           C  
ATOM    748  CB  THR L  99      34.723  21.707  32.462  1.00 19.33           C  
ATOM    749  OG1 THR L  99      34.661  22.864  31.640  1.00  0.00           O  
ATOM    750  CG2 THR L  99      35.522  20.598  31.760  1.00  0.00           C  
ATOM    751  C   THR L  99      33.399  19.975  33.611  1.00 31.43           C  
ATOM    752  O   THR L  99      33.550  18.861  33.112  1.00 34.47           O  
ATOM    753  N   GLY L 100      33.326  20.151  34.946  1.00 29.67           N  
ATOM    754  CA  GLY L 100      33.342  19.029  35.848  1.00 28.75           C  
ATOM    755  C   GLY L 100      34.685  18.954  36.509  1.00 28.45           C  
ATOM    756  O   GLY L 100      35.711  19.240  35.894  1.00 29.67           O  
ATOM    757  N   THR L 101      34.702  18.557  37.800  1.00 28.72           N  
ATOM    758  CA  THR L 101      35.944  18.446  38.514  1.00 26.37           C  
ATOM    759  CB  THR L 101      36.046  19.399  39.671  1.00 27.48           C  
ATOM    760  OG1 THR L 101      35.916  20.737  39.213  1.00 27.50           O  
ATOM    761  CG2 THR L 101      37.412  19.207  40.349  1.00 26.42           C  
ATOM    762  C   THR L 101      36.060  17.052  39.055  1.00 28.27           C  
ATOM    763  O   THR L 101      35.168  16.556  39.742  1.00 28.87           O  
ATOM    764  N   LYS L 102      37.191  16.384  38.760  1.00 33.65           N  
ATOM    765  CA  LYS L 102      37.405  15.049  39.233  1.00 33.04           C  
ATOM    766  CB  LYS L 102      38.341  14.233  38.324  1.00 34.70           C  
ATOM    767  CG  LYS L 102      38.595  12.804  38.803  1.00 37.30           C  
ATOM    768  CD  LYS L 102      39.485  11.996  37.854  1.00 43.31           C  
ATOM    769  CE  LYS L 102      39.882  10.623  38.404  1.00 53.52           C  
ATOM    770  NZ  LYS L 102      40.974  10.049  37.586  1.00 58.42           N1+
ATOM    771  C   LYS L 102      38.090  15.153  40.556  1.00 32.69           C  
ATOM    772  O   LYS L 102      39.171  15.728  40.668  1.00 34.03           O  
ATOM    773  N   VAL L 103      37.467  14.592  41.609  1.00 32.12           N  
ATOM    774  CA  VAL L 103      38.093  14.643  42.896  1.00 32.13           C  
ATOM    775  CB  VAL L 103      37.140  14.865  44.034  1.00 32.20           C  
ATOM    776  CG1 VAL L 103      37.926  14.760  45.353  1.00 23.62           C  
ATOM    777  CG2 VAL L 103      36.445  16.224  43.837  1.00 20.59           C  
ATOM    778  C   VAL L 103      38.754  13.323  43.128  1.00 35.66           C  
ATOM    779  O   VAL L 103      38.120  12.272  43.035  1.00 35.56           O  
ATOM    780  N   THR L 104      40.068  13.350  43.433  1.00 35.18           N  
ATOM    781  CA  THR L 104      40.768  12.121  43.671  1.00 35.30           C  
ATOM    782  CB  THR L 104      41.936  11.907  42.754  1.00 37.53           C  
ATOM    783  OG1 THR L 104      41.504  11.900  41.402  1.00 42.04           O  
ATOM    784  CG2 THR L 104      42.589  10.561  43.105  1.00 39.49           C  
ATOM    785  C   THR L 104      41.318  12.153  45.062  1.00 35.24           C  
ATOM    786  O   THR L 104      41.872  13.157  45.509  1.00 32.36           O  
ATOM    787  N   VAL L 105      41.165  11.031  45.791  1.00 34.56           N  
ATOM    788  CA  VAL L 105      41.684  10.958  47.125  1.00 36.96           C  
ATOM    789  CB  VAL L 105      40.750  10.290  48.089  1.00 36.82           C  
ATOM    790  CG1 VAL L 105      41.460  10.147  49.446  1.00 37.84           C  
ATOM    791  CG2 VAL L 105      39.451  11.116  48.158  1.00 38.11           C  
ATOM    792  C   VAL L 105      42.934  10.147  47.060  1.00 39.57           C  
ATOM    793  O   VAL L 105      42.901   8.953  46.765  1.00 37.11           O  
ATOM    794  N   LEU L 106      44.078  10.797  47.347  1.00 41.49           N  
ATOM    795  CA  LEU L 106      45.369  10.172  47.291  1.00 43.94           C  
ATOM    796  CB  LEU L 106      46.534  11.179  47.311  1.00 46.49           C  
ATOM    797  CG  LEU L 106      46.641  12.060  46.052  1.00 46.86           C  
ATOM    798  CD1 LEU L 106      47.830  13.028  46.167  1.00 50.83           C  
ATOM    799  CD2 LEU L 106      46.700  11.207  44.770  1.00 44.88           C  
ATOM    800  C   LEU L 106      45.534   9.306  48.499  1.00 44.24           C  
ATOM    801  O   LEU L 106      44.925   9.542  49.540  1.00 43.70           O  
ATOM    802  N   GLY L 107      46.374   8.260  48.378  1.00 41.74           N  
ATOM    803  CA  GLY L 107      46.588   7.383  49.489  1.00 42.44           C  
ATOM    804  C   GLY L 107      47.491   8.090  50.488  1.00 41.07           C  
ATOM    805  O   GLY L 107      47.612   7.579  51.635  1.00 41.52           O  
ATOM    806  OXT GLY L 107      48.070   9.147  50.123  1.00  0.00           O1-
TER     807      GLY L 107 
ATOM    808  N   GLN H 108      10.990   7.822  45.771  1.00 54.05           N1+
ATOM    809  CA  GLN H 108       9.575   7.586  45.423  1.00 53.63           C  
ATOM    810  CB  GLN H 108       8.719   8.770  45.909  1.00 58.94           C  
ATOM    811  CG  GLN H 108       7.216   8.496  45.866  1.00 65.98           C  
ATOM    812  CD  GLN H 108       6.898   7.577  47.035  1.00 73.47           C  
ATOM    813  OE1 GLN H 108       7.548   7.637  48.077  1.00 77.06           O  
ATOM    814  NE2 GLN H 108       5.873   6.700  46.861  1.00 88.40           N  
ATOM    815  C   GLN H 108       9.439   7.494  43.937  1.00 48.94           C  
ATOM    816  O   GLN H 108       9.138   6.435  43.387  1.00 47.92           O  
ATOM    817  N   VAL H 109       9.675   8.623  43.245  1.00 50.56           N  
ATOM    818  CA  VAL H 109       9.517   8.657  41.822  1.00 45.29           C  
ATOM    819  CB  VAL H 109       9.304  10.040  41.281  1.00 46.85           C  
ATOM    820  CG1 VAL H 109       9.147   9.956  39.753  1.00 43.44           C  
ATOM    821  CG2 VAL H 109       8.114  10.684  42.015  1.00 48.27           C  
ATOM    822  C   VAL H 109      10.741   8.111  41.169  1.00 43.38           C  
ATOM    823  O   VAL H 109      11.866   8.460  41.526  1.00 47.10           O  
ATOM    824  N   GLN H 110      10.539   7.234  40.165  1.00 39.76           N  
ATOM    825  CA  GLN H 110      11.653   6.651  39.482  1.00 38.37           C  
ATOM    826  CB  GLN H 110      11.857   5.164  39.814  1.00 43.73           C  
ATOM    827  CG  GLN H 110      12.260   4.932  41.270  1.00 49.48           C  
ATOM    828  CD  GLN H 110      12.420   3.437  41.504  1.00 55.51           C  
ATOM    829  OE1 GLN H 110      12.643   2.667  40.571  1.00 57.86           O  
ATOM    830  NE2 GLN H 110      12.306   3.009  42.790  1.00 60.42           N  
ATOM    831  C   GLN H 110      11.434   6.778  38.004  1.00 35.61           C  
ATOM    832  O   GLN H 110      10.308   6.697  37.515  1.00 34.51           O  
ATOM    833  N   LEU H 111      12.531   7.014  37.255  1.00 32.81           N  
ATOM    834  CA  LEU H 111      12.434   7.128  35.826  1.00 30.20           C  
ATOM    835  CB  LEU H 111      12.940   8.468  35.269  1.00 31.35           C  
ATOM    836  CG  LEU H 111      12.034   9.666  35.601  1.00 33.23           C  
ATOM    837  CD1 LEU H 111      11.936   9.901  37.115  1.00 35.35           C  
ATOM    838  CD2 LEU H 111      12.478  10.923  34.838  1.00 27.52           C  
ATOM    839  C   LEU H 111      13.256   6.047  35.198  1.00 31.72           C  
ATOM    840  O   LEU H 111      14.364   5.755  35.644  1.00 29.65           O  
ATOM    841  N   GLN H 112      12.720   5.412  34.136  1.00 32.12           N  
ATOM    842  CA  GLN H 112      13.456   4.367  33.480  1.00 30.37           C  
ATOM    843  CB  GLN H 112      12.798   2.983  33.617  1.00 32.60           C  
ATOM    844  CG  GLN H 112      13.571   1.860  32.924  1.00 37.56           C  
ATOM    845  CD  GLN H 112      14.793   1.525  33.768  1.00 45.71           C  
ATOM    846  OE1 GLN H 112      14.689   1.322  34.976  1.00 48.70           O  
ATOM    847  NE2 GLN H 112      15.988   1.471  33.121  1.00 38.62           N  
ATOM    848  C   GLN H 112      13.530   4.684  32.017  1.00 29.86           C  
ATOM    849  O   GLN H 112      12.507   4.890  31.364  1.00 30.47           O  
ATOM    850  N   GLU H 113      14.764   4.737  31.470  1.00 29.35           N  
ATOM    851  CA  GLU H 113      14.952   5.017  30.072  1.00 28.25           C  
ATOM    852  CB  GLU H 113      16.302   5.678  29.725  1.00 29.92           C  
ATOM    853  CG  GLU H 113      16.495   7.097  30.271  1.00 28.94           C  
ATOM    854  CD  GLU H 113      17.264   7.024  31.584  1.00 34.35           C  
ATOM    855  OE1 GLU H 113      16.953   6.129  32.411  1.00 32.71           O  
ATOM    856  OE2 GLU H 113      18.185   7.860  31.778  1.00 38.86           O1-
ATOM    857  C   GLU H 113      14.907   3.733  29.303  1.00 30.46           C  
ATOM    858  O   GLU H 113      15.323   2.687  29.798  1.00 31.33           O  
ATOM    859  N   SER H 114      14.384   3.791  28.058  1.00 28.42           N  
ATOM    860  CA  SER H 114      14.365   2.629  27.216  1.00 31.77           C  
ATOM    861  CB  SER H 114      12.964   2.153  26.809  1.00 33.36           C  
ATOM    862  OG  SER H 114      12.279   1.623  27.931  1.00 37.68           O  
ATOM    863  C   SER H 114      15.055   2.979  25.943  1.00 39.96           C  
ATOM    864  O   SER H 114      14.729   3.963  25.278  1.00 36.14           O  
ATOM    865  N   GLY H 115      16.037   2.141  25.578  1.00 46.39           N  
ATOM    866  CA  GLY H 115      16.770   2.295  24.370  1.00 45.34           C  
ATOM    867  C   GLY H 115      18.217   2.015  24.667  1.00 45.72           C  
ATOM    868  O   GLY H 115      18.982   2.863  24.245  1.00 48.88           O  
ATOM    869  N   PRO H 116      18.779   1.013  25.327  1.00 43.81           N  
ATOM    870  CA  PRO H 116      20.215   0.948  25.252  1.00 45.28           C  
ATOM    871  CD  PRO H 116      18.248   0.341  26.495  1.00 45.71           C  
ATOM    872  CB  PRO H 116      20.651  -0.021  26.349  1.00 44.76           C  
ATOM    873  CG  PRO H 116      19.342  -0.695  26.813  1.00 46.64           C  
ATOM    874  C   PRO H 116      20.375   0.438  23.861  1.00 48.79           C  
ATOM    875  O   PRO H 116      19.719  -0.551  23.538  1.00 48.00           O  
ATOM    876  N   GLY H 117      21.231   1.033  23.012  1.00 45.92           N  
ATOM    877  CA  GLY H 117      21.189   0.451  21.716  1.00 41.43           C  
ATOM    878  C   GLY H 117      22.200   1.034  20.793  1.00 39.92           C  
ATOM    879  O   GLY H 117      23.122   1.750  21.177  1.00 44.44           O  
ATOM    880  N   LEU H 118      22.024   0.677  19.508  1.00 39.34           N  
ATOM    881  CA  LEU H 118      22.879   1.082  18.439  1.00 40.18           C  
ATOM    882  CB  LEU H 118      23.551  -0.124  17.765  1.00 42.47           C  
ATOM    883  CG  LEU H 118      24.491   0.224  16.599  1.00 48.06           C  
ATOM    884  CD1 LEU H 118      25.719   1.015  17.075  1.00 49.31           C  
ATOM    885  CD2 LEU H 118      24.859  -1.032  15.795  1.00 50.72           C  
ATOM    886  C   LEU H 118      22.021   1.747  17.411  1.00 42.38           C  
ATOM    887  O   LEU H 118      20.889   1.327  17.166  1.00 46.86           O  
ATOM    888  N   VAL H 119      22.537   2.828  16.790  1.00 37.18           N  
ATOM    889  CA  VAL H 119      21.787   3.509  15.779  1.00 37.47           C  
ATOM    890  CB  VAL H 119      21.304   4.863  16.208  1.00 39.17           C  
ATOM    891  CG1 VAL H 119      20.598   5.536  15.022  1.00 39.77           C  
ATOM    892  CG2 VAL H 119      20.411   4.702  17.446  1.00 40.51           C  
ATOM    893  C   VAL H 119      22.722   3.734  14.633  1.00 41.50           C  
ATOM    894  O   VAL H 119      23.869   4.131  14.828  1.00 44.63           O  
ATOM    895  N   LYS H 120      22.250   3.487  13.396  1.00 43.55           N  
ATOM    896  CA  LYS H 120      23.094   3.668  12.255  1.00 48.39           C  
ATOM    897  CB  LYS H 120      22.572   2.945  11.001  1.00 44.04           C  
ATOM    898  CG  LYS H 120      22.602   1.423  11.172  0.80 52.06           C  
ATOM    899  CD  LYS H 120      21.787   0.640  10.139  0.80 54.58           C  
ATOM    900  CE  LYS H 120      21.848  -0.876  10.351  0.80 56.88           C  
ATOM    901  NZ  LYS H 120      21.041  -1.571   9.323  0.80 57.67           N1+
ATOM    902  C   LYS H 120      23.196   5.134  11.990  1.00 48.65           C  
ATOM    903  O   LYS H 120      22.269   5.896  12.257  1.00 46.22           O  
ATOM    904  N   SER H 121      24.352   5.564  11.451  1.00 44.40           N  
ATOM    905  CA  SER H 121      24.589   6.958  11.233  1.00 45.68           C  
ATOM    906  CB  SER H 121      25.965   7.251  10.609  1.00 48.45           C  
ATOM    907  OG  SER H 121      27.000   6.791  11.465  1.00 63.32           O  
ATOM    908  C   SER H 121      23.556   7.483  10.288  1.00 45.98           C  
ATOM    909  O   SER H 121      23.123   6.796   9.363  1.00 45.22           O  
ATOM    910  N   SER H 122      23.161   8.752  10.509  1.00 46.06           N  
ATOM    911  CA  SER H 122      22.218   9.449   9.684  1.00 41.33           C  
ATOM    912  CB  SER H 122      22.569   9.309   8.192  1.00 44.90           C  
ATOM    913  OG  SER H 122      21.624  10.005   7.400  1.00 51.70           O  
ATOM    914  C   SER H 122      20.816   8.948   9.896  1.00 44.37           C  
ATOM    915  O   SER H 122      19.896   9.374   9.199  1.00 46.16           O  
ATOM    916  N   GLU H 123      20.580   8.063  10.883  1.00 39.80           N  
ATOM    917  CA  GLU H 123      19.234   7.614  11.131  1.00 44.06           C  
ATOM    918  CB  GLU H 123      19.091   6.097  11.345  1.00 43.30           C  
ATOM    919  CG  GLU H 123      19.264   5.306  10.045  0.80 47.75           C  
ATOM    920  CD  GLU H 123      19.100   3.830  10.364  0.80 53.07           C  
ATOM    921  OE1 GLU H 123      19.604   3.398  11.435  0.80 57.59           O  
ATOM    922  OE2 GLU H 123      18.465   3.115   9.544  0.80 59.10           O1-
ATOM    923  C   GLU H 123      18.715   8.324  12.344  1.00 39.44           C  
ATOM    924  O   GLU H 123      19.410   9.155  12.927  1.00 35.09           O  
ATOM    925  N   THR H 124      17.459   8.027  12.744  1.00 37.46           N  
ATOM    926  CA  THR H 124      16.848   8.720  13.847  1.00 34.88           C  
ATOM    927  CB  THR H 124      15.388   8.993  13.629  1.00 37.09           C  
ATOM    928  OG1 THR H 124      15.212   9.797  12.472  1.00 37.44           O  
ATOM    929  CG2 THR H 124      14.808   9.692  14.869  1.00 33.43           C  
ATOM    930  C   THR H 124      16.945   7.907  15.097  1.00 33.92           C  
ATOM    931  O   THR H 124      16.608   6.725  15.130  1.00 36.03           O  
ATOM    932  N   LEU H 125      17.407   8.559  16.180  1.00 33.25           N  
ATOM    933  CA  LEU H 125      17.528   7.936  17.471  1.00 32.98           C  
ATOM    934  CB  LEU H 125      18.636   8.586  18.316  1.00 31.25           C  
ATOM    935  CG  LEU H 125      18.730   8.066  19.760  1.00 36.22           C  
ATOM    936  CD1 LEU H 125      19.155   6.592  19.807  1.00 35.04           C  
ATOM    937  CD2 LEU H 125      19.629   8.976  20.609  1.00 34.55           C  
ATOM    938  C   LEU H 125      16.238   8.150  18.201  1.00 33.41           C  
ATOM    939  O   LEU H 125      15.734   9.270  18.261  1.00 33.35           O  
ATOM    940  N   SER H 126      15.647   7.075  18.766  1.00 32.47           N  
ATOM    941  CA  SER H 126      14.434   7.281  19.508  1.00 30.52           C  
ATOM    942  CB  SER H 126      13.164   6.754  18.811  1.00 33.08           C  
ATOM    943  OG  SER H 126      13.240   5.352  18.620  1.00 42.29           O  
ATOM    944  C   SER H 126      14.559   6.634  20.856  1.00 30.93           C  
ATOM    945  O   SER H 126      14.994   5.491  20.972  1.00 32.16           O  
ATOM    946  N   LEU H 127      14.177   7.375  21.921  1.00 27.66           N  
ATOM    947  CA  LEU H 127      14.273   6.870  23.267  1.00 27.64           C  
ATOM    948  CB  LEU H 127      15.396   7.536  24.078  1.00 26.33           C  
ATOM    949  CG  LEU H 127      16.808   7.260  23.532  1.00 26.90           C  
ATOM    950  CD1 LEU H 127      17.882   7.948  24.389  1.00 26.69           C  
ATOM    951  CD2 LEU H 127      17.058   5.751  23.368  1.00 30.98           C  
ATOM    952  C   LEU H 127      12.987   7.177  23.976  1.00 28.24           C  
ATOM    953  O   LEU H 127      12.241   8.061  23.561  1.00 28.13           O  
ATOM    954  N   THR H 128      12.687   6.426  25.058  1.00 27.70           N  
ATOM    955  CA  THR H 128      11.505   6.655  25.844  1.00 29.13           C  
ATOM    956  CB  THR H 128      10.422   5.631  25.635  1.00 32.57           C  
ATOM    957  OG1 THR H 128      10.935   4.325  25.848  1.00 34.56           O  
ATOM    958  CG2 THR H 128       9.846   5.758  24.219  1.00 31.51           C  
ATOM    959  C   THR H 128      11.865   6.605  27.300  1.00 29.44           C  
ATOM    960  O   THR H 128      12.789   5.901  27.701  1.00 30.39           O  
ATOM    961  N   CYS H 129      11.138   7.377  28.139  1.00 29.96           N  
ATOM    962  CA  CYS H 129      11.378   7.355  29.557  1.00 31.03           C  
ATOM    963  CB  CYS H 129      12.042   8.652  30.079  1.00 31.76           C  
ATOM    964  SG  CYS H 129      12.365   8.660  31.874  1.00 31.24           S  
ATOM    965  C   CYS H 129      10.055   7.145  30.238  1.00 29.73           C  
ATOM    966  O   CYS H 129       9.089   7.870  29.998  1.00 31.92           O  
ATOM    967  N   THR H 130       9.988   6.126  31.121  1.00 29.23           N  
ATOM    968  CA  THR H 130       8.763   5.799  31.796  1.00 29.56           C  
ATOM    969  CB  THR H 130       8.524   4.321  31.914  1.00 34.10           C  
ATOM    970  OG1 THR H 130       8.496   3.721  30.628  1.00 33.74           O  
ATOM    971  CG2 THR H 130       7.184   4.094  32.636  1.00 36.15           C  
ATOM    972  C   THR H 130       8.869   6.316  33.192  1.00 30.59           C  
ATOM    973  O   THR H 130       9.909   6.195  33.835  1.00 30.54           O  
ATOM    974  N   VAL H 131       7.773   6.910  33.697  1.00 31.69           N  
ATOM    975  CA  VAL H 131       7.783   7.494  35.004  1.00 30.95           C  
ATOM    976  CB  VAL H 131       7.158   8.862  35.012  1.00 36.16           C  
ATOM    977  CG1 VAL H 131       7.194   9.437  36.434  1.00 35.65           C  
ATOM    978  CG2 VAL H 131       7.866   9.735  33.965  1.00 37.97           C  
ATOM    979  C   VAL H 131       6.947   6.641  35.903  1.00 32.38           C  
ATOM    980  O   VAL H 131       5.860   6.213  35.521  1.00 35.52           O  
ATOM    981  N   SER H 132       7.449   6.369  37.128  1.00 34.25           N  
ATOM    982  CA  SER H 132       6.703   5.566  38.051  1.00 38.15           C  
ATOM    983  CB  SER H 132       7.223   4.122  38.149  1.00 41.35           C  
ATOM    984  OG  SER H 132       8.570   4.120  38.594  1.00 46.76           O  
ATOM    985  C   SER H 132       6.845   6.179  39.411  1.00 43.71           C  
ATOM    986  O   SER H 132       7.826   6.866  39.698  1.00 43.91           O  
ATOM    987  N   GLY H 133       5.842   5.937  40.273  1.00 44.99           N  
ATOM    988  CA  GLY H 133       5.886   6.445  41.608  1.00 45.43           C  
ATOM    989  C   GLY H 133       5.568   7.895  41.567  1.00 49.85           C  
ATOM    990  O   GLY H 133       5.899   8.634  42.492  1.00 51.68           O  
ATOM    991  N   GLY H 134       4.916   8.344  40.482  1.00 45.51           N  
ATOM    992  CA  GLY H 134       4.587   9.732  40.386  1.00 43.80           C  
ATOM    993  C   GLY H 134       3.807   9.928  39.129  1.00 46.02           C  
ATOM    994  O   GLY H 134       3.505   8.975  38.411  1.00 49.41           O  
ATOM    995  N   SER H 135       3.479  11.199  38.828  1.00 44.39           N  
ATOM    996  CA  SER H 135       2.674  11.526  37.685  1.00 42.68           C  
ATOM    997  CB  SER H 135       1.381  12.273  38.072  1.00 47.38           C  
ATOM    998  OG  SER H 135       0.619  12.601  36.920  1.00 50.65           O  
ATOM    999  C   SER H 135       3.454  12.441  36.797  1.00 42.22           C  
ATOM   1000  O   SER H 135       4.381  13.116  37.243  1.00 41.98           O  
ATOM   1001  N   MET H 136       3.086  12.456  35.499  1.00 41.95           N  
ATOM   1002  CA  MET H 136       3.685  13.274  34.482  1.00 37.55           C  
ATOM   1003  CB  MET H 136       3.181  12.921  33.073  1.00 44.29           C  
ATOM   1004  CG  MET H 136       3.600  11.519  32.617  1.00 40.89           C  
ATOM   1005  SD  MET H 136       5.388  11.302  32.380  1.00 46.81           S  
ATOM   1006  CE  MET H 136       5.431  12.215  30.813  1.00 47.24           C  
ATOM   1007  C   MET H 136       3.375  14.732  34.735  1.00 36.16           C  
ATOM   1008  O   MET H 136       4.101  15.615  34.288  1.00 34.36           O  
ATOM   1009  N   GLY H 137       2.257  15.059  35.407  1.00 38.32           N  
ATOM   1010  CA  GLY H 137       1.909  16.453  35.552  1.00 39.43           C  
ATOM   1011  C   GLY H 137       2.805  17.177  36.527  1.00 39.19           C  
ATOM   1012  O   GLY H 137       3.522  16.573  37.323  1.00 37.86           O  
ATOM   1013  N   GLY H 138       2.804  18.530  36.442  1.00 37.54           N  
ATOM   1014  CA  GLY H 138       3.469  19.385  37.391  1.00 36.02           C  
ATOM   1015  C   GLY H 138       4.944  19.403  37.175  1.00 34.49           C  
ATOM   1016  O   GLY H 138       5.675  19.958  37.994  1.00 39.74           O  
ATOM   1017  N   TYR H 139       5.443  18.817  36.076  1.00 30.31           N  
ATOM   1018  CA  TYR H 139       6.868  18.820  35.959  1.00 27.08           C  
ATOM   1019  CB  TYR H 139       7.538  17.519  36.452  1.00 27.80           C  
ATOM   1020  CG  TYR H 139       7.515  17.489  37.945  1.00 35.39           C  
ATOM   1021  CD1 TYR H 139       8.465  18.194  38.648  1.00 36.81           C  
ATOM   1022  CD2 TYR H 139       6.577  16.767  38.648  1.00 35.85           C  
ATOM   1023  CE1 TYR H 139       8.484  18.190  40.022  1.00 42.74           C  
ATOM   1024  CE2 TYR H 139       6.591  16.759  40.026  1.00 39.90           C  
ATOM   1025  CZ  TYR H 139       7.546  17.470  40.712  1.00 42.24           C  
ATOM   1026  OH  TYR H 139       7.563  17.463  42.121  1.00 53.23           O  
ATOM   1027  C   TYR H 139       7.288  19.030  34.544  1.00 25.63           C  
ATOM   1028  O   TYR H 139       6.498  18.939  33.606  1.00 25.89           O  
ATOM   1029  N   TYR H 140       8.584  19.354  34.376  1.00 25.93           N  
ATOM   1030  CA  TYR H 140       9.168  19.478  33.069  1.00 24.45           C  
ATOM   1031  CB  TYR H 140      10.096  20.685  32.844  1.00 24.75           C  
ATOM   1032  CG  TYR H 140       9.350  21.969  32.934  1.00 24.33           C  
ATOM   1033  CD1 TYR H 140       8.244  22.203  32.152  1.00 27.01           C  
ATOM   1034  CD2 TYR H 140       9.805  22.968  33.765  1.00 25.44           C  
ATOM   1035  CE1 TYR H 140       7.573  23.400  32.231  1.00 28.87           C  
ATOM   1036  CE2 TYR H 140       9.142  24.169  33.847  1.00 26.42           C  
ATOM   1037  CZ  TYR H 140       8.021  24.383  33.082  1.00 30.94           C  
ATOM   1038  OH  TYR H 140       7.333  25.612  33.162  1.00 34.14           O  
ATOM   1039  C   TYR H 140      10.066  18.294  32.912  1.00 24.44           C  
ATOM   1040  O   TYR H 140      11.063  18.142  33.621  1.00 25.31           O  
ATOM   1041  N   TRP H 141       9.752  17.437  31.929  1.00 24.39           N  
ATOM   1042  CA  TRP H 141      10.487  16.220  31.787  1.00 23.13           C  
ATOM   1043  CB  TRP H 141       9.591  15.081  31.289  1.00 24.75           C  
ATOM   1044  CG  TRP H 141       8.455  14.894  32.265  1.00 25.86           C  
ATOM   1045  CD2 TRP H 141       8.558  14.179  33.506  1.00 26.08           C  
ATOM   1046  CD1 TRP H 141       7.191  15.408  32.219  1.00 25.42           C  
ATOM   1047  NE1 TRP H 141       6.502  15.064  33.357  1.00 27.44           N  
ATOM   1048  CE2 TRP H 141       7.332  14.307  34.159  1.00 26.98           C  
ATOM   1049  CE3 TRP H 141       9.593  13.481  34.062  1.00 25.87           C  
ATOM   1050  CZ2 TRP H 141       7.119  13.739  35.383  1.00 26.57           C  
ATOM   1051  CZ3 TRP H 141       9.372  12.900  35.291  1.00 27.06           C  
ATOM   1052  CH2 TRP H 141       8.160  13.028  35.939  1.00 28.89           C  
ATOM   1053  C   TRP H 141      11.600  16.493  30.839  1.00 22.11           C  
ATOM   1054  O   TRP H 141      11.377  16.939  29.713  1.00 23.03           O  
ATOM   1055  N   SER H 142      12.841  16.206  31.283  1.00 21.66           N  
ATOM   1056  CA  SER H 142      13.973  16.627  30.518  1.00 20.76           C  
ATOM   1057  CB  SER H 142      14.887  17.595  31.287  1.00 20.85           C  
ATOM   1058  OG  SER H 142      14.173  18.771  31.636  1.00 24.47           O  
ATOM   1059  C   SER H 142      14.832  15.481  30.107  1.00 22.05           C  
ATOM   1060  O   SER H 142      14.805  14.396  30.687  1.00 22.20           O  
ATOM   1061  N   TRP H 143      15.613  15.731  29.038  1.00 21.45           N  
ATOM   1062  CA  TRP H 143      16.581  14.801  28.546  1.00 22.97           C  
ATOM   1063  CB  TRP H 143      16.364  14.369  27.085  1.00 23.19           C  
ATOM   1064  CG  TRP H 143      15.221  13.406  26.884  1.00 24.25           C  
ATOM   1065  CD2 TRP H 143      15.355  11.986  27.039  1.00 23.79           C  
ATOM   1066  CD1 TRP H 143      13.921  13.639  26.544  1.00 20.87           C  
ATOM   1067  NE1 TRP H 143      13.234  12.450  26.479  1.00 22.66           N  
ATOM   1068  CE2 TRP H 143      14.104  11.424  26.782  1.00 24.55           C  
ATOM   1069  CE3 TRP H 143      16.431  11.214  27.371  1.00 24.08           C  
ATOM   1070  CZ2 TRP H 143      13.914  10.074  26.852  1.00 22.27           C  
ATOM   1071  CZ3 TRP H 143      16.235   9.854  27.442  1.00 23.98           C  
ATOM   1072  CH2 TRP H 143      15.000   9.295  27.188  1.00 24.96           C  
ATOM   1073  C   TRP H 143      17.922  15.470  28.606  1.00 23.54           C  
ATOM   1074  O   TRP H 143      18.056  16.657  28.307  1.00 23.63           O  
ATOM   1075  N   LEU H 144      18.948  14.709  29.045  1.00 22.59           N  
ATOM   1076  CA  LEU H 144      20.308  15.177  29.095  1.00 22.96           C  
ATOM   1077  CB  LEU H 144      20.829  15.512  30.501  1.00 23.33           C  
ATOM   1078  CG  LEU H 144      20.109  16.698  31.166  1.00 13.87           C  
ATOM   1079  CD1 LEU H 144      18.693  16.316  31.625  1.00 25.37           C  
ATOM   1080  CD2 LEU H 144      20.965  17.319  32.279  1.00 14.53           C  
ATOM   1081  C   LEU H 144      21.174  14.077  28.551  1.00 23.90           C  
ATOM   1082  O   LEU H 144      20.750  12.923  28.471  1.00 24.75           O  
ATOM   1083  N   ARG H 145      22.414  14.412  28.131  1.00 23.61           N  
ATOM   1084  CA  ARG H 145      23.265  13.389  27.584  1.00 26.76           C  
ATOM   1085  CB  ARG H 145      23.229  13.347  26.046  1.00 24.83           C  
ATOM   1086  CG  ARG H 145      23.654  14.676  25.425  1.00 31.76           C  
ATOM   1087  CD  ARG H 145      23.224  14.872  23.969  1.00 26.47           C  
ATOM   1088  NE  ARG H 145      24.196  14.182  23.080  1.00 29.83           N  
ATOM   1089  CZ  ARG H 145      24.335  14.606  21.790  1.00 31.82           C  
ATOM   1090  NH1 ARG H 145      23.648  15.707  21.360  1.00 34.49           N1+
ATOM   1091  NH2 ARG H 145      25.143  13.934  20.926  1.00 28.36           N  
ATOM   1092  C   ARG H 145      24.681  13.645  27.996  1.00 26.17           C  
ATOM   1093  O   ARG H 145      25.056  14.758  28.365  1.00 26.75           O  
ATOM   1094  N   GLN H 146      25.503  12.576  27.977  1.00 28.48           N  
ATOM   1095  CA  GLN H 146      26.891  12.722  28.304  1.00 30.00           C  
ATOM   1096  CB  GLN H 146      27.190  12.385  29.775  1.00 26.66           C  
ATOM   1097  CG  GLN H 146      28.635  12.643  30.200  1.00 35.51           C  
ATOM   1098  CD  GLN H 146      28.710  12.472  31.713  1.00 36.90           C  
ATOM   1099  OE1 GLN H 146      28.292  11.451  32.258  1.00 37.12           O  
ATOM   1100  NE2 GLN H 146      29.247  13.506  32.414  1.00 35.70           N  
ATOM   1101  C   GLN H 146      27.683  11.778  27.439  1.00 32.53           C  
ATOM   1102  O   GLN H 146      27.514  10.565  27.532  1.00 34.92           O  
ATOM   1103  N   SER H 147      28.592  12.308  26.587  1.00 35.08           N  
ATOM   1104  CA  SER H 147      29.384  11.456  25.734  1.00 39.22           C  
ATOM   1105  CB  SER H 147      30.023  12.173  24.535  1.00 42.55           C  
ATOM   1106  OG  SER H 147      30.961  13.136  24.978  1.00 45.32           O  
ATOM   1107  C   SER H 147      30.467  10.836  26.564  1.00 40.92           C  
ATOM   1108  O   SER H 147      30.733  11.272  27.683  1.00 40.35           O  
ATOM   1109  N   PRO H 148      31.112   9.822  26.037  1.00 45.40           N  
ATOM   1110  CA  PRO H 148      32.097   9.112  26.803  1.00 47.59           C  
ATOM   1111  CD  PRO H 148      30.502   8.976  25.026  1.00 48.12           C  
ATOM   1112  CB  PRO H 148      32.477   7.896  25.965  1.00 51.08           C  
ATOM   1113  CG  PRO H 148      31.189   7.606  25.171  1.00 50.16           C  
ATOM   1114  C   PRO H 148      33.239   9.967  27.238  1.00 46.81           C  
ATOM   1115  O   PRO H 148      33.879  10.602  26.402  1.00 51.99           O  
ATOM   1116  N   VAL H 149      33.525   9.933  28.555  1.00 48.69           N  
ATOM   1117  CA  VAL H 149      34.593  10.650  29.178  1.00 51.52           C  
ATOM   1118  CB  VAL H 149      35.926  10.229  28.601  1.00  0.00           C  
ATOM   1119  CG1 VAL H 149      37.095  10.974  29.272  1.00  0.00           C  
ATOM   1120  CG2 VAL H 149      36.016   8.701  28.726  1.00  0.00           C  
ATOM   1121  C   VAL H 149      34.337  12.122  28.989  1.00 52.15           C  
ATOM   1122  O   VAL H 149      35.246  12.953  29.032  1.00 56.61           O  
ATOM   1123  N   LYS H 150      33.056  12.508  28.834  1.00 49.88           N  
ATOM   1124  CA  LYS H 150      32.792  13.899  28.610  1.00 51.97           C  
ATOM   1125  CB  LYS H 150      32.243  14.181  27.210  1.00 55.08           C  
ATOM   1126  CG  LYS H 150      32.542  15.585  26.698  0.80 61.09           C  
ATOM   1127  CD  LYS H 150      32.387  15.689  25.182  0.80 61.69           C  
ATOM   1128  CE  LYS H 150      33.030  16.937  24.580  0.80 62.46           C  
ATOM   1129  NZ  LYS H 150      32.850  16.935  23.111  0.80 62.18           N1+
ATOM   1130  C   LYS H 150      31.799  14.363  29.638  1.00 48.51           C  
ATOM   1131  O   LYS H 150      31.361  13.586  30.486  1.00 48.35           O  
ATOM   1132  N   GLY H 151      31.443  15.667  29.595  1.00 43.88           N  
ATOM   1133  CA  GLY H 151      30.580  16.268  30.575  1.00 36.71           C  
ATOM   1134  C   GLY H 151      29.133  16.166  30.187  1.00 31.72           C  
ATOM   1135  O   GLY H 151      28.765  15.552  29.187  1.00 36.01           O  
ATOM   1136  N   LEU H 152      28.277  16.796  31.017  1.00 31.62           N  
ATOM   1137  CA  LEU H 152      26.847  16.791  30.878  1.00 28.47           C  
ATOM   1138  CB  LEU H 152      26.124  17.032  32.217  1.00 28.24           C  
ATOM   1139  CG  LEU H 152      26.255  15.891  33.236  1.00 27.19           C  
ATOM   1140  CD1 LEU H 152      25.535  16.222  34.549  1.00 27.13           C  
ATOM   1141  CD2 LEU H 152      25.756  14.571  32.640  1.00 29.03           C  
ATOM   1142  C   LEU H 152      26.389  17.903  29.978  1.00 29.04           C  
ATOM   1143  O   LEU H 152      26.979  18.981  29.962  1.00 29.91           O  
ATOM   1144  N   GLU H 153      25.317  17.653  29.186  1.00 28.78           N  
ATOM   1145  CA  GLU H 153      24.728  18.710  28.401  1.00 27.45           C  
ATOM   1146  CB  GLU H 153      25.189  18.784  26.933  1.00 27.51           C  
ATOM   1147  CG  GLU H 153      24.717  17.643  26.038  1.00 38.04           C  
ATOM   1148  CD  GLU H 153      25.265  17.922  24.647  1.00 43.30           C  
ATOM   1149  OE1 GLU H 153      24.752  18.865  23.987  1.00 45.51           O  
ATOM   1150  OE2 GLU H 153      26.213  17.204  24.228  1.00 45.07           O1-
ATOM   1151  C   GLU H 153      23.234  18.537  28.412  1.00 26.38           C  
ATOM   1152  O   GLU H 153      22.730  17.421  28.300  1.00 26.44           O  
ATOM   1153  N   TRP H 154      22.485  19.654  28.555  1.00 24.78           N  
ATOM   1154  CA  TRP H 154      21.043  19.619  28.614  1.00 23.65           C  
ATOM   1155  CB  TRP H 154      20.448  20.812  29.385  1.00 24.58           C  
ATOM   1156  CG  TRP H 154      18.942  20.849  29.411  1.00 24.40           C  
ATOM   1157  CD2 TRP H 154      18.151  21.767  28.638  1.00 25.29           C  
ATOM   1158  CD1 TRP H 154      18.065  20.090  30.128  1.00 25.72           C  
ATOM   1159  NE1 TRP H 154      16.776  20.468  29.840  1.00 27.68           N  
ATOM   1160  CE2 TRP H 154      16.815  21.502  28.926  1.00 25.27           C  
ATOM   1161  CE3 TRP H 154      18.513  22.751  27.761  1.00 25.96           C  
ATOM   1162  CZ2 TRP H 154      15.812  22.217  28.337  1.00 25.77           C  
ATOM   1163  CZ3 TRP H 154      17.498  23.468  27.168  1.00 30.73           C  
ATOM   1164  CH2 TRP H 154      16.174  23.206  27.450  1.00 31.67           C  
ATOM   1165  C   TRP H 154      20.487  19.652  27.217  1.00 22.96           C  
ATOM   1166  O   TRP H 154      20.895  20.492  26.419  1.00 23.61           O  
ATOM   1167  N   ILE H 155      19.632  18.658  26.862  1.00 21.92           N  
ATOM   1168  CA  ILE H 155      18.961  18.547  25.586  1.00 22.39           C  
ATOM   1169  CB  ILE H 155      18.598  17.125  25.273  1.00 23.25           C  
ATOM   1170  CG1 ILE H 155      19.865  16.254  25.227  1.00 24.62           C  
ATOM   1171  CG2 ILE H 155      17.794  17.106  23.963  1.00 22.88           C  
ATOM   1172  CD1 ILE H 155      19.580  14.754  25.204  1.00 25.24           C  
ATOM   1173  C   ILE H 155      17.696  19.359  25.454  1.00 22.65           C  
ATOM   1174  O   ILE H 155      17.546  20.140  24.514  1.00 24.39           O  
ATOM   1175  N   GLY H 156      16.741  19.201  26.401  1.00 22.00           N  
ATOM   1176  CA  GLY H 156      15.477  19.888  26.285  1.00 23.85           C  
ATOM   1177  C   GLY H 156      14.492  19.318  27.265  1.00 25.01           C  
ATOM   1178  O   GLY H 156      14.764  18.320  27.929  1.00 23.13           O  
ATOM   1179  N   TYR H 157      13.314  19.969  27.396  1.00 24.41           N  
ATOM   1180  CA  TYR H 157      12.299  19.459  28.276  1.00 23.72           C  
ATOM   1181  CB  TYR H 157      12.276  20.067  29.697  1.00 21.37           C  
ATOM   1182  CG  TYR H 157      11.973  21.531  29.677  1.00 26.86           C  
ATOM   1183  CD1 TYR H 157      10.697  21.998  29.459  1.00 29.98           C  
ATOM   1184  CD2 TYR H 157      12.978  22.437  29.918  1.00 28.52           C  
ATOM   1185  CE1 TYR H 157      10.435  23.350  29.461  1.00 32.44           C  
ATOM   1186  CE2 TYR H 157      12.725  23.788  29.921  1.00 30.65           C  
ATOM   1187  CZ  TYR H 157      11.451  24.248  29.691  1.00 33.16           C  
ATOM   1188  OH  TYR H 157      11.189  25.636  29.696  1.00 38.02           O  
ATOM   1189  C   TYR H 157      10.955  19.672  27.665  1.00 24.55           C  
ATOM   1190  O   TYR H 157      10.803  20.397  26.684  1.00 24.87           O  
ATOM   1191  N   ILE H 158       9.939  18.978  28.215  1.00 25.18           N  
ATOM   1192  CA  ILE H 158       8.591  19.137  27.757  1.00 25.64           C  
ATOM   1193  CB  ILE H 158       8.149  18.017  26.867  1.00 25.76           C  
ATOM   1194  CG1 ILE H 158       6.799  18.343  26.209  1.00 22.54           C  
ATOM   1195  CG2 ILE H 158       8.175  16.721  27.696  1.00 23.79           C  
ATOM   1196  CD1 ILE H 158       6.449  17.409  25.052  1.00 24.89           C  
ATOM   1197  C   ILE H 158       7.667  19.200  28.941  1.00 26.18           C  
ATOM   1198  O   ILE H 158       7.886  18.543  29.961  1.00 25.91           O  
ATOM   1199  N   PHE H 159       6.610  20.031  28.827  1.00 26.28           N  
ATOM   1200  CA  PHE H 159       5.612  20.178  29.860  1.00 27.61           C  
ATOM   1201  CB  PHE H 159       5.070  21.623  29.936  1.00 34.51           C  
ATOM   1202  CG  PHE H 159       4.261  21.840  31.175  1.00 30.90           C  
ATOM   1203  CD1 PHE H 159       4.855  21.787  32.415  1.00 32.57           C  
ATOM   1204  CD2 PHE H 159       2.922  22.152  31.101  1.00 31.62           C  
ATOM   1205  CE1 PHE H 159       4.120  22.004  33.558  1.00 31.31           C  
ATOM   1206  CE2 PHE H 159       2.183  22.371  32.242  1.00 33.51           C  
ATOM   1207  CZ  PHE H 159       2.780  22.293  33.477  1.00 34.10           C  
ATOM   1208  C   PHE H 159       4.501  19.221  29.508  1.00 31.52           C  
ATOM   1209  O   PHE H 159       4.408  18.773  28.369  1.00 35.26           O  
ATOM   1210  N   HIS H 160       3.595  18.888  30.452  1.00 40.57           N  
ATOM   1211  CA  HIS H 160       2.552  17.922  30.192  1.00 43.69           C  
ATOM   1212  ND1 HIS H 160      -0.605  18.582  31.395  1.00 35.21           N  
ATOM   1213  CG  HIS H 160       0.705  18.604  31.821  1.00 48.07           C  
ATOM   1214  CB  HIS H 160       1.713  17.570  31.433  1.00 45.00           C  
ATOM   1215  NE2 HIS H 160      -0.393  20.363  32.706  1.00 34.98           N  
ATOM   1216  CD2 HIS H 160       0.818  19.698  32.622  1.00 48.60           C  
ATOM   1217  CE1 HIS H 160      -1.215  19.654  31.953  1.00 53.34           C  
ATOM   1218  C   HIS H 160       1.646  18.442  29.114  1.00 46.80           C  
ATOM   1219  O   HIS H 160       1.025  17.674  28.377  1.00 49.58           O  
ATOM   1220  N   THR H 161       1.541  19.776  29.014  1.00 45.81           N  
ATOM   1221  CA  THR H 161       0.746  20.459  28.036  1.00 47.66           C  
ATOM   1222  CB  THR H 161       0.846  21.945  28.190  1.00 47.48           C  
ATOM   1223  OG1 THR H 161       0.060  22.585  27.206  1.00 26.24           O  
ATOM   1224  CG2 THR H 161       2.311  22.370  28.042  1.00 27.84           C  
ATOM   1225  C   THR H 161       1.260  20.094  26.681  1.00 47.07           C  
ATOM   1226  O   THR H 161       0.502  20.052  25.713  1.00 48.06           O  
ATOM   1227  N   GLY H 162       2.571  19.816  26.575  1.00 46.58           N  
ATOM   1228  CA  GLY H 162       3.120  19.489  25.292  1.00 46.87           C  
ATOM   1229  C   GLY H 162       4.070  20.572  24.892  1.00 46.71           C  
ATOM   1230  O   GLY H 162       4.780  20.439  23.897  1.00 47.16           O  
ATOM   1231  N   HIS H 163       4.119  21.678  25.659  1.00 32.10           N  
ATOM   1232  CA  HIS H 163       5.026  22.724  25.284  1.00 30.48           C  
ATOM   1233  ND1 HIS H 163       3.589  25.712  24.570  1.00  0.00           N  
ATOM   1234  CG  HIS H 163       3.577  24.755  25.560  1.00 35.66           C  
ATOM   1235  CB  HIS H 163       4.803  24.040  26.042  1.00 29.86           C  
ATOM   1236  NE2 HIS H 163       1.469  25.469  25.191  1.00  0.00           N  
ATOM   1237  CD2 HIS H 163       2.273  24.620  25.929  1.00  0.00           C  
ATOM   1238  CE1 HIS H 163       2.303  26.104  24.388  1.00  0.00           C  
ATOM   1239  C   HIS H 163       6.423  22.248  25.518  1.00 29.26           C  
ATOM   1240  O   HIS H 163       6.693  21.525  26.476  1.00 27.08           O  
ATOM   1241  N   THR H 164       7.360  22.640  24.627  1.00 27.76           N  
ATOM   1242  CA  THR H 164       8.694  22.138  24.779  1.00 24.58           C  
ATOM   1243  CB  THR H 164       8.997  21.054  23.786  1.00 25.95           C  
ATOM   1244  OG1 THR H 164      10.289  20.518  24.005  1.00 27.87           O  
ATOM   1245  CG2 THR H 164       8.849  21.619  22.368  1.00 25.35           C  
ATOM   1246  C   THR H 164       9.697  23.247  24.661  1.00 25.40           C  
ATOM   1247  O   THR H 164       9.388  24.339  24.182  1.00 26.63           O  
ATOM   1248  N   ASN H 165      10.926  22.983  25.164  1.00 26.66           N  
ATOM   1249  CA  ASN H 165      12.023  23.912  25.130  1.00 26.88           C  
ATOM   1250  CB  ASN H 165      12.281  24.574  26.495  1.00 26.26           C  
ATOM   1251  CG  ASN H 165      13.274  25.716  26.319  1.00 35.49           C  
ATOM   1252  OD1 ASN H 165      13.720  26.004  25.209  1.00 39.70           O  
ATOM   1253  ND2 ASN H 165      13.642  26.379  27.448  1.00 42.59           N  
ATOM   1254  C   ASN H 165      13.246  23.108  24.782  1.00 25.28           C  
ATOM   1255  O   ASN H 165      13.494  22.063  25.382  1.00 27.61           O  
ATOM   1256  N   TYR H 166      14.065  23.579  23.816  1.00 26.37           N  
ATOM   1257  CA  TYR H 166      15.191  22.786  23.399  1.00 27.04           C  
ATOM   1258  CB  TYR H 166      15.139  22.358  21.920  1.00 27.23           C  
ATOM   1259  CG  TYR H 166      13.910  21.565  21.642  1.00 28.35           C  
ATOM   1260  CD1 TYR H 166      13.804  20.248  22.028  1.00 27.24           C  
ATOM   1261  CD2 TYR H 166      12.864  22.145  20.961  1.00 27.97           C  
ATOM   1262  CE1 TYR H 166      12.664  19.529  21.754  1.00 26.64           C  
ATOM   1263  CE2 TYR H 166      11.721  21.431  20.684  1.00 26.52           C  
ATOM   1264  CZ  TYR H 166      11.620  20.121  21.083  1.00 25.14           C  
ATOM   1265  OH  TYR H 166      10.448  19.389  20.799  1.00 27.05           O  
ATOM   1266  C   TYR H 166      16.454  23.595  23.489  1.00 25.59           C  
ATOM   1267  O   TYR H 166      16.435  24.820  23.392  1.00 27.17           O  
ATOM   1268  N   ASN H 167      17.598  22.898  23.683  1.00 26.97           N  
ATOM   1269  CA  ASN H 167      18.899  23.514  23.686  1.00 28.24           C  
ATOM   1270  CB  ASN H 167      20.014  22.470  23.899  1.00 32.08           C  
ATOM   1271  CG  ASN H 167      21.369  23.138  24.080  1.00 43.08           C  
ATOM   1272  OD1 ASN H 167      21.702  24.104  23.398  1.00 47.78           O  
ATOM   1273  ND2 ASN H 167      22.183  22.591  25.023  1.00 44.29           N  
ATOM   1274  C   ASN H 167      19.043  24.090  22.310  1.00 31.12           C  
ATOM   1275  O   ASN H 167      18.690  23.440  21.329  1.00 33.35           O  
ATOM   1276  N   PRO H 168      19.537  25.291  22.191  1.00 33.28           N  
ATOM   1277  CA  PRO H 168      19.610  25.907  20.894  1.00 35.30           C  
ATOM   1278  CD  PRO H 168      19.419  26.272  23.257  1.00 33.29           C  
ATOM   1279  CB  PRO H 168      20.006  27.358  21.154  1.00 35.68           C  
ATOM   1280  CG  PRO H 168      19.420  27.641  22.552  1.00 39.45           C  
ATOM   1281  C   PRO H 168      20.518  25.182  19.962  1.00 39.45           C  
ATOM   1282  O   PRO H 168      20.322  25.262  18.751  1.00 41.93           O  
ATOM   1283  N   SER H 169      21.521  24.479  20.503  1.00 40.62           N  
ATOM   1284  CA  SER H 169      22.479  23.803  19.684  1.00 43.19           C  
ATOM   1285  CB  SER H 169      23.564  23.134  20.542  1.00 47.39           C  
ATOM   1286  OG  SER H 169      24.502  22.474  19.712  1.00 54.96           O  
ATOM   1287  C   SER H 169      21.814  22.730  18.870  1.00 43.02           C  
ATOM   1288  O   SER H 169      22.035  22.619  17.666  1.00 42.81           O  
ATOM   1289  N   LEU H 170      21.035  21.883  19.560  1.00 34.78           N  
ATOM   1290  CA  LEU H 170      20.328  20.707  19.114  1.00 35.47           C  
ATOM   1291  CB  LEU H 170      20.082  19.738  20.282  1.00 36.41           C  
ATOM   1292  CG  LEU H 170      21.397  19.216  20.898  1.00 40.38           C  
ATOM   1293  CD1 LEU H 170      21.124  18.257  22.066  1.00 40.54           C  
ATOM   1294  CD2 LEU H 170      22.308  18.584  19.827  1.00 35.55           C  
ATOM   1295  C   LEU H 170      19.012  20.943  18.417  1.00 37.93           C  
ATOM   1296  O   LEU H 170      18.491  20.033  17.773  1.00 36.23           O  
ATOM   1297  N   GLU H 171      18.427  22.148  18.526  1.00 40.86           N  
ATOM   1298  CA  GLU H 171      17.035  22.376  18.225  1.00 43.59           C  
ATOM   1299  CB  GLU H 171      16.690  23.877  18.216  1.00 45.17           C  
ATOM   1300  CG  GLU H 171      17.374  24.650  17.088  1.00 47.14           C  
ATOM   1301  CD  GLU H 171      16.984  26.113  17.225  1.00 46.02           C  
ATOM   1302  OE1 GLU H 171      16.371  26.463  18.269  1.00  0.00           O  
ATOM   1303  OE2 GLU H 171      17.302  26.902  16.297  1.00  0.00           O1-
ATOM   1304  C   GLU H 171      16.559  21.820  16.913  1.00 43.49           C  
ATOM   1305  O   GLU H 171      15.507  21.183  16.875  1.00 42.24           O  
ATOM   1306  N   SER H 172      17.285  22.011  15.805  1.00 37.99           N  
ATOM   1307  CA  SER H 172      16.743  21.587  14.543  1.00 38.95           C  
ATOM   1308  CB  SER H 172      17.693  21.900  13.374  1.00 43.42           C  
ATOM   1309  OG  SER H 172      18.918  21.204  13.542  1.00 53.30           O  
ATOM   1310  C   SER H 172      16.482  20.106  14.522  1.00 37.93           C  
ATOM   1311  O   SER H 172      15.473  19.652  13.983  1.00 40.77           O  
ATOM   1312  N   ARG H 173      17.431  19.327  15.064  1.00 34.14           N  
ATOM   1313  CA  ARG H 173      17.470  17.888  15.087  1.00 36.55           C  
ATOM   1314  CB  ARG H 173      18.918  17.403  15.284  1.00 40.84           C  
ATOM   1315  CG  ARG H 173      19.785  17.799  14.085  1.00 41.34           C  
ATOM   1316  CD  ARG H 173      21.288  17.912  14.361  1.00 39.82           C  
ATOM   1317  NE  ARG H 173      21.825  16.550  14.612  1.00 40.43           N  
ATOM   1318  CZ  ARG H 173      22.310  16.224  15.844  1.00 37.16           C  
ATOM   1319  NH1 ARG H 173      22.318  17.143  16.853  1.00 36.10           N1+
ATOM   1320  NH2 ARG H 173      22.801  14.975  16.071  1.00 33.91           N  
ATOM   1321  C   ARG H 173      16.561  17.212  16.088  1.00 32.72           C  
ATOM   1322  O   ARG H 173      16.156  16.071  15.862  1.00 35.39           O  
ATOM   1323  N   VAL H 174      16.225  17.858  17.225  1.00 30.61           N  
ATOM   1324  CA  VAL H 174      15.580  17.141  18.301  1.00 30.62           C  
ATOM   1325  CB  VAL H 174      16.194  17.460  19.631  1.00 31.09           C  
ATOM   1326  CG1 VAL H 174      15.913  18.939  19.946  1.00 36.34           C  
ATOM   1327  CG2 VAL H 174      15.650  16.484  20.684  1.00 31.89           C  
ATOM   1328  C   VAL H 174      14.104  17.406  18.428  1.00 30.36           C  
ATOM   1329  O   VAL H 174      13.612  18.481  18.092  1.00 28.55           O  
ATOM   1330  N   THR H 175      13.356  16.378  18.904  1.00 28.98           N  
ATOM   1331  CA  THR H 175      11.943  16.496  19.159  1.00 27.65           C  
ATOM   1332  CB  THR H 175      11.096  15.929  18.054  1.00 33.67           C  
ATOM   1333  OG1 THR H 175      11.396  16.583  16.829  1.00 47.15           O  
ATOM   1334  CG2 THR H 175       9.614  16.134  18.406  1.00 37.15           C  
ATOM   1335  C   THR H 175      11.617  15.718  20.409  1.00 28.72           C  
ATOM   1336  O   THR H 175      12.068  14.585  20.585  1.00 27.82           O  
ATOM   1337  N   VAL H 176      10.810  16.310  21.315  1.00 27.60           N  
ATOM   1338  CA  VAL H 176      10.422  15.634  22.524  1.00 25.41           C  
ATOM   1339  CB  VAL H 176      10.886  16.336  23.765  1.00 23.73           C  
ATOM   1340  CG1 VAL H 176      12.423  16.341  23.786  1.00 22.30           C  
ATOM   1341  CG2 VAL H 176      10.258  17.741  23.790  1.00 24.87           C  
ATOM   1342  C   VAL H 176       8.920  15.623  22.571  1.00 27.57           C  
ATOM   1343  O   VAL H 176       8.281  16.610  22.208  1.00 27.70           O  
ATOM   1344  N   SER H 177       8.315  14.499  23.017  1.00 24.91           N  
ATOM   1345  CA  SER H 177       6.878  14.410  23.079  1.00 27.99           C  
ATOM   1346  CB  SER H 177       6.271  13.637  21.893  1.00 29.77           C  
ATOM   1347  OG  SER H 177       6.785  12.314  21.854  1.00 38.06           O  
ATOM   1348  C   SER H 177       6.490  13.701  24.345  1.00 28.50           C  
ATOM   1349  O   SER H 177       7.313  13.018  24.951  1.00 27.36           O  
ATOM   1350  N   VAL H 178       5.224  13.867  24.798  1.00 29.62           N  
ATOM   1351  CA  VAL H 178       4.807  13.202  26.007  1.00 31.54           C  
ATOM   1352  CB  VAL H 178       4.619  14.107  27.189  1.00 31.86           C  
ATOM   1353  CG1 VAL H 178       5.951  14.793  27.517  1.00 35.98           C  
ATOM   1354  CG2 VAL H 178       3.456  15.068  26.900  1.00 30.65           C  
ATOM   1355  C   VAL H 178       3.470  12.548  25.814  1.00 31.65           C  
ATOM   1356  O   VAL H 178       2.625  13.025  25.056  1.00 31.34           O  
ATOM   1357  N   ASP H 179       3.268  11.406  26.509  1.00 31.84           N  
ATOM   1358  CA  ASP H 179       2.012  10.711  26.527  1.00 32.40           C  
ATOM   1359  CB  ASP H 179       2.097   9.265  26.007  1.00 35.97           C  
ATOM   1360  CG  ASP H 179       0.679   8.735  25.835  1.00 39.99           C  
ATOM   1361  OD1 ASP H 179      -0.280   9.510  26.089  1.00 40.31           O  
ATOM   1362  OD2 ASP H 179       0.533   7.545  25.448  1.00 41.97           O1-
ATOM   1363  C   ASP H 179       1.615  10.646  27.971  1.00 36.49           C  
ATOM   1364  O   ASP H 179       2.146   9.846  28.741  1.00 37.94           O  
ATOM   1365  N   THR H 180       0.658  11.496  28.370  1.00 38.80           N  
ATOM   1366  CA  THR H 180       0.249  11.611  29.740  1.00 40.55           C  
ATOM   1367  CB  THR H 180      -0.712  12.739  29.956  1.00 42.54           C  
ATOM   1368  OG1 THR H 180      -0.134  13.958  29.517  1.00 45.10           O  
ATOM   1369  CG2 THR H 180      -1.019  12.837  31.459  1.00 41.24           C  
ATOM   1370  C   THR H 180      -0.417  10.346  30.190  1.00 41.50           C  
ATOM   1371  O   THR H 180      -0.290   9.950  31.347  1.00 44.25           O  
ATOM   1372  N   SER H 181      -1.171   9.687  29.293  1.00 41.69           N  
ATOM   1373  CA  SER H 181      -1.900   8.501  29.653  1.00 44.63           C  
ATOM   1374  CB  SER H 181      -2.744   7.959  28.492  1.00 48.97           C  
ATOM   1375  OG  SER H 181      -3.677   8.945  28.082  1.00 51.52           O  
ATOM   1376  C   SER H 181      -0.951   7.406  30.040  1.00 42.38           C  
ATOM   1377  O   SER H 181      -1.200   6.667  30.992  1.00 43.07           O  
ATOM   1378  N   GLU H 182       0.126   7.237  29.253  1.00 38.80           N  
ATOM   1379  CA  GLU H 182       1.141   6.244  29.471  1.00 39.41           C  
ATOM   1380  CB  GLU H 182       1.944   5.902  28.207  1.00 40.74           C  
ATOM   1381  CG  GLU H 182       1.109   5.124  27.188  0.80 46.93           C  
ATOM   1382  CD  GLU H 182       2.012   4.709  26.036  0.80 50.63           C  
ATOM   1383  OE1 GLU H 182       2.644   5.613  25.425  1.00 45.19           O  
ATOM   1384  OE2 GLU H 182       2.079   3.484  25.748  1.00 43.94           O1-
ATOM   1385  C   GLU H 182       2.093   6.658  30.566  1.00 38.35           C  
ATOM   1386  O   GLU H 182       2.777   5.814  31.142  1.00 38.77           O  
ATOM   1387  N   ASN H 183       2.184   7.968  30.875  1.00 37.84           N  
ATOM   1388  CA  ASN H 183       3.135   8.462  31.843  1.00 35.88           C  
ATOM   1389  CB  ASN H 183       3.032   7.829  33.241  1.00 38.68           C  
ATOM   1390  CG  ASN H 183       1.961   8.571  34.027  1.00 47.37           C  
ATOM   1391  OD1 ASN H 183       1.487   9.627  33.611  1.00 55.17           O  
ATOM   1392  ND2 ASN H 183       1.594   8.024  35.216  1.00 65.55           N  
ATOM   1393  C   ASN H 183       4.527   8.253  31.345  1.00 34.27           C  
ATOM   1394  O   ASN H 183       5.429   7.927  32.116  1.00 33.12           O  
ATOM   1395  N   GLN H 184       4.729   8.451  30.025  1.00 33.24           N  
ATOM   1396  CA  GLN H 184       6.035   8.347  29.445  1.00 31.12           C  
ATOM   1397  CB  GLN H 184       6.218   7.154  28.493  1.00 37.28           C  
ATOM   1398  CG  GLN H 184       6.179   5.785  29.161  1.00 44.30           C  
ATOM   1399  CD  GLN H 184       6.376   4.755  28.058  1.00 45.78           C  
ATOM   1400  OE1 GLN H 184       6.192   3.557  28.264  1.00 48.42           O  
ATOM   1401  NE2 GLN H 184       6.760   5.237  26.845  1.00 41.69           N  
ATOM   1402  C   GLN H 184       6.268   9.553  28.584  1.00 31.02           C  
ATOM   1403  O   GLN H 184       5.330  10.261  28.219  1.00 33.28           O  
ATOM   1404  N   PHE H 185       7.555   9.832  28.273  1.00 27.87           N  
ATOM   1405  CA  PHE H 185       7.909  10.884  27.361  1.00 27.06           C  
ATOM   1406  CB  PHE H 185       8.298  12.218  28.031  1.00 24.28           C  
ATOM   1407  CG  PHE H 185       9.474  12.059  28.927  1.00 23.21           C  
ATOM   1408  CD1 PHE H 185       9.327  11.543  30.194  1.00 26.69           C  
ATOM   1409  CD2 PHE H 185      10.722  12.461  28.512  1.00 24.17           C  
ATOM   1410  CE1 PHE H 185      10.413  11.408  31.027  1.00 25.17           C  
ATOM   1411  CE2 PHE H 185      11.810  12.329  29.339  1.00 25.27           C  
ATOM   1412  CZ  PHE H 185      11.658  11.799  30.598  1.00 24.76           C  
ATOM   1413  C   PHE H 185       9.025  10.369  26.500  1.00 27.71           C  
ATOM   1414  O   PHE H 185       9.743   9.453  26.899  1.00 25.49           O  
ATOM   1415  N   SER H 186       9.202  10.942  25.285  1.00 25.48           N  
ATOM   1416  CA  SER H 186      10.165  10.374  24.378  1.00 25.78           C  
ATOM   1417  CB  SER H 186       9.513   9.608  23.214  1.00 26.82           C  
ATOM   1418  OG  SER H 186       8.682  10.479  22.463  1.00 32.84           O  
ATOM   1419  C   SER H 186      11.070  11.413  23.789  1.00 27.02           C  
ATOM   1420  O   SER H 186      10.814  12.614  23.853  1.00 26.96           O  
ATOM   1421  N   LEU H 187      12.200  10.937  23.224  1.00 28.24           N  
ATOM   1422  CA  LEU H 187      13.189  11.770  22.604  1.00 24.61           C  
ATOM   1423  CB  LEU H 187      14.548  11.712  23.323  1.00 26.66           C  
ATOM   1424  CG  LEU H 187      15.640  12.595  22.693  1.00 25.78           C  
ATOM   1425  CD1 LEU H 187      15.331  14.088  22.862  1.00 26.76           C  
ATOM   1426  CD2 LEU H 187      17.034  12.204  23.211  1.00 28.89           C  
ATOM   1427  C   LEU H 187      13.425  11.265  21.218  1.00 28.38           C  
ATOM   1428  O   LEU H 187      13.510  10.060  20.998  1.00 28.91           O  
ATOM   1429  N   ARG H 188      13.522  12.183  20.238  1.00 27.27           N  
ATOM   1430  CA  ARG H 188      13.819  11.787  18.893  0.90 28.94           C  
ATOM   1431  CB  ARG H 188      12.615  11.903  17.949  0.90 31.32           C  
ATOM   1432  CG  ARG H 188      11.590  10.794  18.171  0.88 35.03           C  
ATOM   1433  CD  ARG H 188      10.358  10.907  17.276  0.88 36.33           C  
ATOM   1434  NE  ARG H 188       9.666   9.595  17.339  0.75 29.39           N  
ATOM   1435  CZ  ARG H 188      10.035   8.623  16.456  0.75 28.83           C  
ATOM   1436  NH1 ARG H 188      10.975   8.899  15.505  0.75 32.18           N1+
ATOM   1437  NH2 ARG H 188       9.480   7.380  16.528  0.75 30.91           N  
ATOM   1438  C   ARG H 188      14.899  12.698  18.393  1.00 30.53           C  
ATOM   1439  O   ARG H 188      14.761  13.921  18.422  1.00 30.52           O  
ATOM   1440  N   LEU H 189      16.020  12.108  17.931  1.00 29.44           N  
ATOM   1441  CA  LEU H 189      17.115  12.898  17.446  1.00 28.07           C  
ATOM   1442  CB  LEU H 189      18.379  12.721  18.307  1.00 29.97           C  
ATOM   1443  CG  LEU H 189      19.583  13.573  17.869  1.00 35.21           C  
ATOM   1444  CD1 LEU H 189      19.286  15.076  18.012  1.00 32.76           C  
ATOM   1445  CD2 LEU H 189      20.854  13.152  18.624  1.00 35.28           C  
ATOM   1446  C   LEU H 189      17.414  12.427  16.051  1.00 32.64           C  
ATOM   1447  O   LEU H 189      17.733  11.258  15.834  1.00 34.43           O  
ATOM   1448  N   ARG H 190      17.324  13.338  15.060  1.00 35.01           N  
ATOM   1449  CA  ARG H 190      17.501  12.973  13.678  1.00 35.70           C  
ATOM   1450  CB  ARG H 190      16.582  13.756  12.722  1.00 39.15           C  
ATOM   1451  CG  ARG H 190      15.130  13.276  12.780  1.00 42.60           C  
ATOM   1452  CD  ARG H 190      14.122  14.198  12.095  1.00 46.46           C  
ATOM   1453  NE  ARG H 190      12.797  13.514  12.147  1.00 59.39           N  
ATOM   1454  CZ  ARG H 190      12.034  13.573  13.275  1.00 57.33           C  
ATOM   1455  NH1 ARG H 190      12.502  14.208  14.390  1.00 61.66           N1+
ATOM   1456  NH2 ARG H 190      10.798  12.991  13.294  1.00 57.40           N  
ATOM   1457  C   ARG H 190      18.917  13.171  13.224  1.00 38.60           C  
ATOM   1458  O   ARG H 190      19.708  13.872  13.854  1.00 35.89           O  
ATOM   1459  N   SER H 191      19.261  12.509  12.097  1.00 37.19           N  
ATOM   1460  CA  SER H 191      20.537  12.637  11.446  1.00 40.68           C  
ATOM   1461  CB  SER H 191      20.714  13.985  10.725  1.00 44.46           C  
ATOM   1462  OG  SER H 191      19.768  14.101   9.673  1.00 53.94           O  
ATOM   1463  C   SER H 191      21.649  12.484  12.433  1.00 38.87           C  
ATOM   1464  O   SER H 191      22.497  13.365  12.564  1.00 39.97           O  
ATOM   1465  N   VAL H 192      21.692  11.339  13.137  1.00 37.69           N  
ATOM   1466  CA  VAL H 192      22.693  11.133  14.144  1.00 36.77           C  
ATOM   1467  CB  VAL H 192      22.425   9.960  15.040  1.00 44.60           C  
ATOM   1468  CG1 VAL H 192      21.126  10.213  15.818  1.00 47.66           C  
ATOM   1469  CG2 VAL H 192      22.405   8.684  14.183  1.00 48.24           C  
ATOM   1470  C   VAL H 192      24.038  10.908  13.532  1.00 39.11           C  
ATOM   1471  O   VAL H 192      24.171  10.401  12.419  1.00 40.41           O  
ATOM   1472  N   THR H 193      25.082  11.322  14.281  1.00 41.22           N  
ATOM   1473  CA  THR H 193      26.446  11.146  13.881  1.00 39.87           C  
ATOM   1474  CB  THR H 193      27.142  12.422  13.505  1.00 44.84           C  
ATOM   1475  OG1 THR H 193      27.223  13.290  14.627  1.00 46.48           O  
ATOM   1476  CG2 THR H 193      26.358  13.101  12.370  1.00 45.14           C  
ATOM   1477  C   THR H 193      27.174  10.582  15.065  1.00 43.99           C  
ATOM   1478  O   THR H 193      26.583  10.286  16.101  1.00 40.76           O  
ATOM   1479  N   ALA H 194      28.502  10.427  14.922  1.00 43.69           N  
ATOM   1480  CA  ALA H 194      29.355   9.862  15.929  1.00 42.62           C  
ATOM   1481  CB  ALA H 194      30.826   9.783  15.485  1.00 43.42           C  
ATOM   1482  C   ALA H 194      29.295  10.719  17.153  1.00 41.76           C  
ATOM   1483  O   ALA H 194      29.430  10.231  18.273  1.00 46.34           O  
ATOM   1484  N   ALA H 195      29.108  12.035  16.963  1.00 42.65           N  
ATOM   1485  CA  ALA H 195      29.084  12.985  18.040  1.00 42.05           C  
ATOM   1486  CB  ALA H 195      28.849  14.428  17.560  1.00 43.12           C  
ATOM   1487  C   ALA H 195      27.975  12.643  18.987  1.00 40.24           C  
ATOM   1488  O   ALA H 195      28.069  12.924  20.179  1.00 41.89           O  
ATOM   1489  N   ASP H 196      26.876  12.075  18.462  1.00 36.76           N  
ATOM   1490  CA  ASP H 196      25.683  11.721  19.186  1.00 33.85           C  
ATOM   1491  CB  ASP H 196      24.523  11.353  18.257  1.00 34.43           C  
ATOM   1492  CG  ASP H 196      24.141  12.635  17.539  1.00 39.46           C  
ATOM   1493  OD1 ASP H 196      24.143  13.709  18.199  1.00 36.46           O  
ATOM   1494  OD2 ASP H 196      23.867  12.556  16.313  1.00 37.39           O1-
ATOM   1495  C   ASP H 196      25.891  10.573  20.127  1.00 32.76           C  
ATOM   1496  O   ASP H 196      25.039  10.326  20.978  1.00 32.40           O  
ATOM   1497  N   THR H 197      26.962   9.777  19.961  1.00 35.80           N  
ATOM   1498  CA  THR H 197      27.135   8.670  20.862  1.00 34.67           C  
ATOM   1499  CB  THR H 197      28.346   7.840  20.548  1.00 37.22           C  
ATOM   1500  OG1 THR H 197      28.258   7.327  19.227  1.00 47.03           O  
ATOM   1501  CG2 THR H 197      28.423   6.685  21.558  1.00 38.90           C  
ATOM   1502  C   THR H 197      27.281   9.203  22.256  1.00 33.64           C  
ATOM   1503  O   THR H 197      28.128  10.054  22.521  1.00 35.94           O  
ATOM   1504  N   ALA H 198      26.434   8.717  23.191  1.00 30.03           N  
ATOM   1505  CA  ALA H 198      26.524   9.184  24.546  1.00 31.67           C  
ATOM   1506  CB  ALA H 198      26.194  10.680  24.698  1.00 28.91           C  
ATOM   1507  C   ALA H 198      25.535   8.435  25.377  1.00 32.25           C  
ATOM   1508  O   ALA H 198      24.734   7.655  24.860  1.00 29.18           O  
ATOM   1509  N   VAL H 199      25.608   8.624  26.712  1.00 27.85           N  
ATOM   1510  CA  VAL H 199      24.625   8.043  27.576  1.00 29.25           C  
ATOM   1511  CB  VAL H 199      25.124   7.748  28.963  1.00 31.20           C  
ATOM   1512  CG1 VAL H 199      23.953   7.210  29.802  1.00 27.56           C  
ATOM   1513  CG2 VAL H 199      26.313   6.777  28.866  1.00 30.90           C  
ATOM   1514  C   VAL H 199      23.549   9.077  27.679  1.00 29.47           C  
ATOM   1515  O   VAL H 199      23.826  10.255  27.898  1.00 28.78           O  
ATOM   1516  N   TYR H 200      22.279   8.662  27.524  1.00 26.71           N  
ATOM   1517  CA  TYR H 200      21.198   9.603  27.544  1.00 24.86           C  
ATOM   1518  CB  TYR H 200      20.207   9.442  26.375  1.00 26.45           C  
ATOM   1519  CG  TYR H 200      20.830   9.971  25.126  1.00 27.13           C  
ATOM   1520  CD1 TYR H 200      21.833   9.286  24.478  1.00 28.35           C  
ATOM   1521  CD2 TYR H 200      20.384  11.158  24.591  1.00 25.90           C  
ATOM   1522  CE1 TYR H 200      22.387   9.792  23.324  1.00 27.98           C  
ATOM   1523  CE2 TYR H 200      20.932  11.667  23.440  1.00 24.03           C  
ATOM   1524  CZ  TYR H 200      21.938  10.982  22.804  1.00 28.52           C  
ATOM   1525  OH  TYR H 200      22.507  11.500  21.621  1.00 30.08           O  
ATOM   1526  C   TYR H 200      20.419   9.423  28.807  1.00 27.53           C  
ATOM   1527  O   TYR H 200      20.049   8.305  29.160  1.00 27.69           O  
ATOM   1528  N   TYR H 201      20.140  10.540  29.517  1.00 25.72           N  
ATOM   1529  CA  TYR H 201      19.433  10.423  30.761  1.00 24.16           C  
ATOM   1530  CB  TYR H 201      20.129  11.061  31.977  1.00 22.67           C  
ATOM   1531  CG  TYR H 201      21.481  10.480  32.203  1.00 23.05           C  
ATOM   1532  CD1 TYR H 201      21.644   9.244  32.779  1.00 28.77           C  
ATOM   1533  CD2 TYR H 201      22.596  11.180  31.821  1.00 24.08           C  
ATOM   1534  CE1 TYR H 201      22.900   8.721  32.985  1.00 27.72           C  
ATOM   1535  CE2 TYR H 201      23.855  10.667  32.023  1.00 27.50           C  
ATOM   1536  CZ  TYR H 201      24.008   9.436  32.609  1.00 28.80           C  
ATOM   1537  OH  TYR H 201      25.299   8.905  32.819  1.00 39.78           O  
ATOM   1538  C   TYR H 201      18.148  11.187  30.669  1.00 23.21           C  
ATOM   1539  O   TYR H 201      18.046  12.192  29.968  1.00 23.60           O  
ATOM   1540  N   CYS H 202      17.109  10.681  31.363  1.00 23.99           N  
ATOM   1541  CA  CYS H 202      15.892  11.423  31.512  1.00 25.57           C  
ATOM   1542  CB  CYS H 202      14.590  10.647  31.180  1.00 24.41           C  
ATOM   1543  SG  CYS H 202      14.354   9.079  32.071  1.00 31.53           S  
ATOM   1544  C   CYS H 202      15.881  11.879  32.944  1.00 27.03           C  
ATOM   1545  O   CYS H 202      16.405  11.195  33.822  1.00 28.03           O  
ATOM   1546  N   ALA H 203      15.328  13.080  33.214  1.00 23.20           N  
ATOM   1547  CA  ALA H 203      15.329  13.612  34.549  1.00 24.15           C  
ATOM   1548  CB  ALA H 203      16.558  14.479  34.865  1.00 20.91           C  
ATOM   1549  C   ALA H 203      14.126  14.493  34.687  1.00 25.60           C  
ATOM   1550  O   ALA H 203      13.480  14.828  33.697  1.00 24.57           O  
ATOM   1551  N   SER H 204      13.782  14.891  35.933  1.00 24.08           N  
ATOM   1552  CA  SER H 204      12.609  15.697  36.128  1.00 23.80           C  
ATOM   1553  CB  SER H 204      11.606  15.073  37.111  1.00 25.43           C  
ATOM   1554  OG  SER H 204      12.196  14.964  38.398  1.00 21.58           O  
ATOM   1555  C   SER H 204      12.989  17.041  36.692  1.00 26.28           C  
ATOM   1556  O   SER H 204      13.986  17.170  37.402  1.00 22.76           O  
ATOM   1557  N   LEU H 205      12.197  18.085  36.338  1.00 25.48           N  
ATOM   1558  CA  LEU H 205      12.338  19.436  36.832  1.00 23.87           C  
ATOM   1559  CB  LEU H 205      12.707  20.464  35.746  1.00 24.97           C  
ATOM   1560  CG  LEU H 205      14.128  20.364  35.166  1.00 23.00           C  
ATOM   1561  CD1 LEU H 205      14.355  21.451  34.098  1.00 21.26           C  
ATOM   1562  CD2 LEU H 205      15.185  20.420  36.278  1.00 18.19           C  
ATOM   1563  C   LEU H 205      10.968  19.867  37.298  1.00 26.47           C  
ATOM   1564  O   LEU H 205       9.970  19.539  36.659  1.00 27.69           O  
ATOM   1565  N   PRO H 206      10.883  20.613  38.387  1.00 29.36           N  
ATOM   1566  CA  PRO H 206       9.600  21.110  38.830  1.00 30.88           C  
ATOM   1567  CD  PRO H 206      11.744  20.308  39.517  1.00 28.08           C  
ATOM   1568  CB  PRO H 206       9.774  21.509  40.288  1.00 31.92           C  
ATOM   1569  CG  PRO H 206      10.904  20.583  40.774  1.00 29.94           C  
ATOM   1570  C   PRO H 206       9.171  22.233  37.932  1.00 31.51           C  
ATOM   1571  O   PRO H 206      10.029  22.874  37.329  1.00 30.53           O  
ATOM   1572  N   ARG H 207       7.856  22.514  37.878  1.00 31.43           N  
ATOM   1573  CA  ARG H 207       7.251  23.433  36.950  1.00 35.57           C  
ATOM   1574  CB  ARG H 207       5.717  23.492  37.043  1.00 38.89           C  
ATOM   1575  CG  ARG H 207       5.153  24.498  36.035  1.00 47.05           C  
ATOM   1576  CD  ARG H 207       3.776  25.075  36.376  1.00 53.49           C  
ATOM   1577  NE  ARG H 207       2.771  23.991  36.226  1.00 63.45           N  
ATOM   1578  CZ  ARG H 207       1.493  24.303  35.867  1.00 64.48           C  
ATOM   1579  NH1 ARG H 207       1.147  25.600  35.633  1.00 65.24           N1+
ATOM   1580  NH2 ARG H 207       0.564  23.313  35.732  1.00 66.76           N  
ATOM   1581  C   ARG H 207       7.689  24.870  37.050  1.00 36.10           C  
ATOM   1582  O   ARG H 207       7.784  25.537  36.024  1.00 39.75           O  
ATOM   1583  N   GLY H 208       7.966  25.410  38.247  1.00 35.87           N  
ATOM   1584  CA  GLY H 208       8.132  26.837  38.397  1.00 37.05           C  
ATOM   1585  C   GLY H 208       9.400  27.408  37.807  1.00 37.10           C  
ATOM   1586  O   GLY H 208       9.828  27.026  36.720  1.00 35.96           O  
ATOM   1587  N   GLN H 209       9.972  28.423  38.506  1.00 36.33           N  
ATOM   1588  CA  GLN H 209      11.127  29.193  38.100  1.00 37.42           C  
ATOM   1589  CB  GLN H 209      11.371  30.399  39.030  1.00 39.41           C  
ATOM   1590  CG  GLN H 209      12.516  31.327  38.609  1.00 50.62           C  
ATOM   1591  CD  GLN H 209      12.035  32.197  37.459  1.00 62.58           C  
ATOM   1592  OE1 GLN H 209      10.895  32.084  37.013  1.00 61.25           O  
ATOM   1593  NE2 GLN H 209      12.930  33.092  36.963  1.00 52.33           N  
ATOM   1594  C   GLN H 209      12.361  28.331  38.096  1.00 35.21           C  
ATOM   1595  O   GLN H 209      12.581  27.516  38.989  1.00 35.42           O  
ATOM   1596  N   LEU H 210      13.156  28.474  37.015  1.00 33.14           N  
ATOM   1597  CA  LEU H 210      14.355  27.744  36.692  1.00 32.65           C  
ATOM   1598  CB  LEU H 210      14.561  27.647  35.173  1.00 33.99           C  
ATOM   1599  CG  LEU H 210      13.409  26.863  34.509  1.00 26.24           C  
ATOM   1600  CD1 LEU H 210      13.652  26.651  33.008  1.00 27.64           C  
ATOM   1601  CD2 LEU H 210      13.123  25.554  35.259  1.00 27.63           C  
ATOM   1602  C   LEU H 210      15.643  28.171  37.370  1.00 31.64           C  
ATOM   1603  O   LEU H 210      16.562  27.358  37.469  1.00 31.04           O  
ATOM   1604  N   VAL H 211      15.795  29.437  37.821  1.00 31.70           N  
ATOM   1605  CA  VAL H 211      17.119  29.882  38.206  1.00 31.34           C  
ATOM   1606  CB  VAL H 211      17.205  31.318  38.649  1.00 32.26           C  
ATOM   1607  CG1 VAL H 211      16.774  32.209  37.477  1.00 26.69           C  
ATOM   1608  CG2 VAL H 211      16.410  31.523  39.947  1.00 28.19           C  
ATOM   1609  C   VAL H 211      17.654  29.051  39.323  1.00 31.18           C  
ATOM   1610  O   VAL H 211      18.851  28.765  39.380  1.00 30.94           O  
ATOM   1611  N   ASN H 212      16.770  28.724  40.276  1.00 30.07           N  
ATOM   1612  CA  ASN H 212      17.050  27.931  41.437  1.00 29.33           C  
ATOM   1613  CB  ASN H 212      15.976  28.127  42.523  1.00 31.14           C  
ATOM   1614  CG  ASN H 212      15.970  29.600  42.905  1.00 36.23           C  
ATOM   1615  OD1 ASN H 212      17.007  30.170  43.238  1.00 28.11           O  
ATOM   1616  ND2 ASN H 212      14.770  30.238  42.839  1.00 33.96           N  
ATOM   1617  C   ASN H 212      17.069  26.467  41.104  1.00 28.05           C  
ATOM   1618  O   ASN H 212      17.730  25.687  41.788  1.00 27.27           O  
ATOM   1619  N   ALA H 213      16.338  26.083  40.036  1.00 26.10           N  
ATOM   1620  CA  ALA H 213      15.977  24.733  39.695  1.00 26.65           C  
ATOM   1621  CB  ALA H 213      15.131  24.625  38.410  1.00 26.76           C  
ATOM   1622  C   ALA H 213      17.110  23.777  39.555  1.00 25.68           C  
ATOM   1623  O   ALA H 213      18.206  24.091  39.090  1.00 26.17           O  
ATOM   1624  N   PHE H 214      16.803  22.525  39.941  1.00 25.32           N  
ATOM   1625  CA  PHE H 214      17.763  21.474  39.957  1.00 24.64           C  
ATOM   1626  CB  PHE H 214      18.108  21.195  41.419  1.00 24.45           C  
ATOM   1627  CG  PHE H 214      19.386  20.477  41.449  1.00 21.33           C  
ATOM   1628  CD1 PHE H 214      19.398  19.125  41.307  1.00 22.69           C  
ATOM   1629  CD2 PHE H 214      20.567  21.152  41.598  1.00 19.64           C  
ATOM   1630  CE1 PHE H 214      20.592  18.466  41.329  1.00 24.44           C  
ATOM   1631  CE2 PHE H 214      21.761  20.483  41.619  1.00 25.22           C  
ATOM   1632  CZ  PHE H 214      21.783  19.125  41.499  1.00 28.36           C  
ATOM   1633  C   PHE H 214      17.109  20.254  39.362  1.00 23.62           C  
ATOM   1634  O   PHE H 214      15.909  20.050  39.528  1.00 24.28           O  
ATOM   1635  N   PHE H 215      17.872  19.411  38.633  1.00 22.56           N  
ATOM   1636  CA  PHE H 215      17.285  18.225  38.078  1.00 21.93           C  
ATOM   1637  CB  PHE H 215      18.109  17.609  36.938  1.00 21.79           C  
ATOM   1638  CG  PHE H 215      18.034  18.506  35.748  1.00 23.17           C  
ATOM   1639  CD1 PHE H 215      16.993  18.383  34.858  1.00 22.71           C  
ATOM   1640  CD2 PHE H 215      19.001  19.462  35.524  1.00 25.15           C  
ATOM   1641  CE1 PHE H 215      16.912  19.191  33.754  1.00 24.20           C  
ATOM   1642  CE2 PHE H 215      18.928  20.278  34.419  1.00 26.28           C  
ATOM   1643  CZ  PHE H 215      17.884  20.138  33.536  1.00 23.72           C  
ATOM   1644  C   PHE H 215      17.206  17.199  39.153  1.00 22.64           C  
ATOM   1645  O   PHE H 215      18.183  16.933  39.853  1.00 22.31           O  
ATOM   1646  N   ASP H 216      16.022  16.581  39.299  1.00 22.89           N  
ATOM   1647  CA  ASP H 216      15.847  15.592  40.307  1.00 27.24           C  
ATOM   1648  CB  ASP H 216      14.680  15.904  41.261  1.00 29.30           C  
ATOM   1649  CG  ASP H 216      14.969  17.187  42.029  1.00 35.03           C  
ATOM   1650  OD1 ASP H 216      16.109  17.348  42.539  1.00 31.11           O  
ATOM   1651  OD2 ASP H 216      14.037  18.028  42.123  1.00 34.67           O1-
ATOM   1652  C   ASP H 216      15.468  14.324  39.611  1.00 27.48           C  
ATOM   1653  O   ASP H 216      15.126  14.294  38.427  1.00 30.73           O  
ATOM   1654  N   ASN H 217      15.558  13.223  40.363  1.00 29.38           N  
ATOM   1655  CA  ASN H 217      15.043  11.960  39.927  1.00 30.18           C  
ATOM   1656  CB  ASN H 217      13.512  11.981  39.764  1.00 30.16           C  
ATOM   1657  CG  ASN H 217      12.870  12.192  41.127  1.00 28.60           C  
ATOM   1658  OD1 ASN H 217      13.011  11.369  42.027  1.00 34.09           O  
ATOM   1659  ND2 ASN H 217      12.138  13.327  41.284  1.00 31.10           N  
ATOM   1660  C   ASN H 217      15.600  11.513  38.613  1.00 32.07           C  
ATOM   1661  O   ASN H 217      14.856  11.069  37.738  1.00 32.29           O  
ATOM   1662  N   TRP H 218      16.929  11.560  38.454  1.00 30.13           N  
ATOM   1663  CA  TRP H 218      17.508  11.153  37.207  1.00 23.73           C  
ATOM   1664  CB  TRP H 218      19.035  11.352  37.156  1.00 22.95           C  
ATOM   1665  CG  TRP H 218      19.483  12.792  37.201  1.00 26.31           C  
ATOM   1666  CD2 TRP H 218      20.162  13.468  36.130  1.00 27.05           C  
ATOM   1667  CD1 TRP H 218      19.386  13.689  38.224  1.00 23.71           C  
ATOM   1668  NE1 TRP H 218      19.953  14.885  37.857  1.00 25.84           N  
ATOM   1669  CE2 TRP H 218      20.440  14.763  36.571  1.00 25.09           C  
ATOM   1670  CE3 TRP H 218      20.531  13.043  34.886  1.00 26.38           C  
ATOM   1671  CZ2 TRP H 218      21.095  15.657  35.771  1.00 25.82           C  
ATOM   1672  CZ3 TRP H 218      21.185  13.949  34.080  1.00 27.75           C  
ATOM   1673  CH2 TRP H 218      21.461  15.230  34.514  1.00 27.81           C  
ATOM   1674  C   TRP H 218      17.263   9.688  36.992  1.00 25.68           C  
ATOM   1675  O   TRP H 218      17.051   8.922  37.932  1.00 32.33           O  
ATOM   1676  N   GLY H 219      17.236   9.279  35.710  1.00 32.04           N  
ATOM   1677  CA  GLY H 219      17.099   7.895  35.353  1.00 30.36           C  
ATOM   1678  C   GLY H 219      18.476   7.298  35.384  1.00 31.10           C  
ATOM   1679  O   GLY H 219      19.455   7.987  35.663  1.00 29.75           O  
ATOM   1680  N   GLN H 220      18.569   5.980  35.114  1.00 31.93           N  
ATOM   1681  CA  GLN H 220      19.799   5.236  35.104  1.00 33.69           C  
ATOM   1682  CB  GLN H 220      19.596   3.719  34.962  1.00 36.05           C  
ATOM   1683  CG  GLN H 220      20.928   2.966  34.917  0.80 42.25           C  
ATOM   1684  CD  GLN H 220      20.652   1.504  34.595  0.80 44.89           C  
ATOM   1685  OE1 GLN H 220      20.854   1.056  33.468  1.00 30.73           O  
ATOM   1686  NE2 GLN H 220      20.176   0.736  35.611  1.00 29.39           N  
ATOM   1687  C   GLN H 220      20.653   5.638  33.942  1.00 30.94           C  
ATOM   1688  O   GLN H 220      21.878   5.589  34.017  1.00 33.33           O  
ATOM   1689  N   GLY H 221      20.022   5.989  32.807  1.00 30.63           N  
ATOM   1690  CA  GLY H 221      20.762   6.351  31.633  1.00 30.09           C  
ATOM   1691  C   GLY H 221      20.726   5.193  30.684  1.00 33.38           C  
ATOM   1692  O   GLY H 221      20.581   4.040  31.086  1.00 35.17           O  
ATOM   1693  N   THR H 222      20.833   5.489  29.375  1.00 31.82           N  
ATOM   1694  CA  THR H 222      20.856   4.454  28.383  1.00 31.64           C  
ATOM   1695  CB  THR H 222      19.573   4.380  27.608  1.00 32.19           C  
ATOM   1696  OG1 THR H 222      19.614   3.285  26.711  1.00 35.45           O  
ATOM   1697  CG2 THR H 222      19.356   5.697  26.846  1.00 35.61           C  
ATOM   1698  C   THR H 222      21.976   4.767  27.435  1.00 30.07           C  
ATOM   1699  O   THR H 222      22.089   5.887  26.939  1.00 28.25           O  
ATOM   1700  N   LEU H 223      22.843   3.770  27.157  1.00 31.67           N  
ATOM   1701  CA  LEU H 223      23.970   3.962  26.283  1.00 31.90           C  
ATOM   1702  CB  LEU H 223      25.040   2.867  26.438  1.00 34.02           C  
ATOM   1703  CG  LEU H 223      26.221   3.016  25.461  1.00 30.87           C  
ATOM   1704  CD1 LEU H 223      26.997   4.315  25.718  1.00 31.33           C  
ATOM   1705  CD2 LEU H 223      27.120   1.768  25.469  1.00 39.33           C  
ATOM   1706  C   LEU H 223      23.529   3.921  24.857  1.00 33.54           C  
ATOM   1707  O   LEU H 223      22.839   2.994  24.437  1.00 32.61           O  
ATOM   1708  N   VAL H 224      23.933   4.934  24.063  1.00 30.90           N  
ATOM   1709  CA  VAL H 224      23.583   4.913  22.672  1.00 32.10           C  
ATOM   1710  CB  VAL H 224      22.694   6.051  22.260  1.00 31.83           C  
ATOM   1711  CG1 VAL H 224      22.530   6.025  20.730  1.00 36.45           C  
ATOM   1712  CG2 VAL H 224      21.364   5.928  23.023  1.00 30.66           C  
ATOM   1713  C   VAL H 224      24.853   5.044  21.892  1.00 34.82           C  
ATOM   1714  O   VAL H 224      25.615   5.993  22.075  1.00 34.21           O  
ATOM   1715  N   THR H 225      25.117   4.083  20.986  1.00 35.20           N  
ATOM   1716  CA  THR H 225      26.304   4.159  20.191  1.00 38.65           C  
ATOM   1717  CB  THR H 225      27.186   2.950  20.311  1.00 42.50           C  
ATOM   1718  OG1 THR H 225      26.470   1.783  19.940  1.00 52.83           O  
ATOM   1719  CG2 THR H 225      27.684   2.835  21.759  1.00 42.12           C  
ATOM   1720  C   THR H 225      25.885   4.288  18.766  1.00 40.58           C  
ATOM   1721  O   THR H 225      24.990   3.587  18.298  1.00 37.47           O  
ATOM   1722  N   VAL H 226      26.515   5.226  18.037  1.00 41.05           N  
ATOM   1723  CA  VAL H 226      26.191   5.390  16.651  1.00 38.79           C  
ATOM   1724  CB  VAL H 226      26.097   6.825  16.224  1.00 39.26           C  
ATOM   1725  CG1 VAL H 226      25.792   6.873  14.720  1.00 39.10           C  
ATOM   1726  CG2 VAL H 226      25.051   7.535  17.096  1.00 36.24           C  
ATOM   1727  C   VAL H 226      27.328   4.794  15.891  1.00 44.35           C  
ATOM   1728  O   VAL H 226      28.471   5.226  16.029  1.00 45.79           O  
ATOM   1729  N   ALA H 227      27.045   3.772  15.061  1.00 42.31           N  
ATOM   1730  CA  ALA H 227      28.107   3.153  14.329  1.00 44.60           C  
ATOM   1731  CB  ALA H 227      28.826   2.043  15.109  1.00 47.52           C  
ATOM   1732  C   ALA H 227      27.534   2.528  13.104  1.00 47.50           C  
ATOM   1733  O   ALA H 227      26.338   2.250  13.034  1.00 45.66           O  
ATOM   1734  N   SER H 228      28.393   2.297  12.091  1.00 49.57           N  
ATOM   1735  CA  SER H 228      27.951   1.703  10.863  1.00 51.90           C  
ATOM   1736  CB  SER H 228      29.013   1.784   9.746  1.00 54.55           C  
ATOM   1737  OG  SER H 228      28.527   1.186   8.553  1.00 63.18           O  
ATOM   1738  C   SER H 228      27.658   0.235  11.168  1.00 56.46           C  
ATOM   1739  O   SER H 228      27.978  -0.624  10.306  1.00 56.21           O  
ATOM   1740  OXT SER H 228      27.111  -0.047  12.268  1.00  0.00           O1-
TER    1741      SER H 228 
CONECT  148  644
CONECT  644  148
CONECT  964 1543
CONECT 1543  964
END
