# Supplementary material for: Fully automated antibody structure prediction using BIOVIA tools: Validation study
Source: PLoS One. 2017 May 18;12(5):e0177923. doi: 10.1371/journal.pone.0177923 (PMC5436848; doi:10.1371/journal.pone.0177923)
Supplement: S3 Dataset — Predicted structures using the Top5 framework method, Chothia CDR definition with canonical filtering, using up to 5 CDR templates rather than the default 3, and generating 10 CDR models. (ZIP) [file pone.0177923.s005.zip › 4QHM_BA_FV_FinalModel.pdb]

REMARK   Accelrys Discovery Studio PDB file
REMARK   Created:  2015-11-30T15:56:34Z
SSBOND   1 CYS L   21    CYS L   86                                     
SSBOND   2 CYS H  129    CYS H  202                                     
ATOM      1  N   TYR L   1      27.229  32.335  28.507  1.00 44.78           N1+
ATOM      2  CA  TYR L   1      27.822  32.362  29.870  1.00 45.62           C  
ATOM      3  CB  TYR L   1      26.693  32.417  30.910  1.00 45.32           C  
ATOM      4  CG  TYR L   1      27.270  32.445  32.281  1.00 48.55           C  
ATOM      5  CD1 TYR L   1      27.772  33.617  32.803  1.00 51.03           C  
ATOM      6  CD2 TYR L   1      27.284  31.305  33.049  1.00 47.16           C  
ATOM      7  CE1 TYR L   1      28.295  33.646  34.074  1.00 50.42           C  
ATOM      8  CE2 TYR L   1      27.805  31.330  34.318  1.00 46.65           C  
ATOM      9  CZ  TYR L   1      28.310  32.500  34.830  1.00 48.98           C  
ATOM     10  OH  TYR L   1      28.844  32.521  36.135  1.00 47.96           O  
ATOM     11  C   TYR L   1      28.652  31.132  30.078  1.00 45.29           C  
ATOM     12  O   TYR L   1      28.273  30.047  29.644  1.00 44.20           O  
ATOM     13  N   GLU L   2      29.826  31.266  30.731  1.00 43.44           N  
ATOM     14  CA  GLU L   2      30.652  30.105  30.914  1.00 45.01           C  
ATOM     15  CB  GLU L   2      32.047  30.207  30.264  1.00 42.77           C  
ATOM     16  CG  GLU L   2      33.031  29.120  30.720  1.00 39.98           C  
ATOM     17  CD  GLU L   2      32.705  27.793  30.047  1.00 50.32           C  
ATOM     18  OE1 GLU L   2      31.569  27.284  30.244  1.00 47.30           O  
ATOM     19  OE2 GLU L   2      33.597  27.265  29.330  1.00 54.70           O1-
ATOM     20  C   GLU L   2      30.885  29.842  32.366  1.00 42.38           C  
ATOM     21  O   GLU L   2      31.055  30.760  33.169  1.00 42.99           O  
ATOM     22  N   LEU L   3      30.872  28.541  32.732  1.00 37.84           N  
ATOM     23  CA  LEU L   3      31.196  28.124  34.064  1.00 34.73           C  
ATOM     24  CB  LEU L   3      30.174  27.150  34.679  1.00 31.12           C  
ATOM     25  CG  LEU L   3      28.799  27.794  34.957  1.00 32.09           C  
ATOM     26  CD1 LEU L   3      27.811  26.784  35.567  1.00 28.61           C  
ATOM     27  CD2 LEU L   3      28.944  29.058  35.818  1.00 35.19           C  
ATOM     28  C   LEU L   3      32.510  27.413  33.981  1.00 36.10           C  
ATOM     29  O   LEU L   3      32.637  26.405  33.289  1.00 40.50           O  
ATOM     30  N   THR L   4      33.526  27.918  34.704  1.00 33.35           N  
ATOM     31  CA  THR L   4      34.833  27.333  34.623  1.00 33.19           C  
ATOM     32  CB  THR L   4      35.924  28.355  34.477  1.00 40.60           C  
ATOM     33  OG1 THR L   4      35.714  29.136  33.311  1.00 47.36           O  
ATOM     34  CG2 THR L   4      37.280  27.635  34.390  1.00 40.00           C  
ATOM     35  C   THR L   4      35.103  26.595  35.895  1.00 32.25           C  
ATOM     36  O   THR L   4      34.978  27.144  36.988  1.00 32.21           O  
ATOM     37  N   GLN L   5      35.481  25.307  35.767  1.00 31.77           N  
ATOM     38  CA  GLN L   5      35.803  24.487  36.898  1.00 30.77           C  
ATOM     39  CB  GLN L   5      34.866  23.276  37.057  1.00 28.14           C  
ATOM     40  CG  GLN L   5      33.403  23.637  37.311  1.00 28.59           C  
ATOM     41  CD  GLN L   5      32.615  22.338  37.438  1.00 29.57           C  
ATOM     42  OE1 GLN L   5      31.591  22.151  36.785  1.00 30.05           O  
ATOM     43  NE2 GLN L   5      33.104  21.414  38.310  1.00 26.94           N  
ATOM     44  C   GLN L   5      37.162  23.915  36.638  1.00 32.77           C  
ATOM     45  O   GLN L   5      37.551  23.746  35.482  1.00 34.34           O  
ATOM     46  N   PRO L   6      37.920  23.632  37.666  1.00 33.07           N  
ATOM     47  CA  PRO L   6      39.206  23.014  37.504  1.00 33.91           C  
ATOM     48  CD  PRO L   6      37.741  24.211  38.983  1.00 33.73           C  
ATOM     49  CB  PRO L   6      39.915  23.150  38.852  1.00 35.17           C  
ATOM     50  CG  PRO L   6      38.786  23.483  39.847  1.00 34.67           C  
ATOM     51  C   PRO L   6      38.956  21.601  37.098  1.00 33.83           C  
ATOM     52  O   PRO L   6      37.986  21.017  37.578  1.00 34.64           O  
ATOM     53  N   PRO L   7      39.764  21.048  36.242  1.00 32.97           N  
ATOM     54  CA  PRO L   7      39.539  19.698  35.818  1.00 31.98           C  
ATOM     55  CD  PRO L   7      40.430  21.837  35.216  1.00 32.55           C  
ATOM     56  CB  PRO L   7      40.445  19.483  34.608  1.00 32.91           C  
ATOM     57  CG  PRO L   7      40.588  20.894  34.011  1.00 34.74           C  
ATOM     58  C   PRO L   7      39.740  18.698  36.909  1.00 32.65           C  
ATOM     59  O   PRO L   7      39.088  17.655  36.872  1.00 34.98           O  
ATOM     60  N   SER L   8      40.635  18.965  37.882  1.00 32.21           N  
ATOM     61  CA  SER L   8      40.812  17.959  38.887  1.00 35.26           C  
ATOM     62  CB  SER L   8      41.852  16.884  38.526  1.00 35.77           C  
ATOM     63  OG  SER L   8      43.157  17.440  38.537  1.00 43.43           O  
ATOM     64  C   SER L   8      41.267  18.584  40.166  1.00 34.70           C  
ATOM     65  O   SER L   8      41.920  19.625  40.176  1.00 36.41           O  
ATOM     66  N   VAL L   9      40.891  17.942  41.291  1.00 32.85           N  
ATOM     67  CA  VAL L   9      41.319  18.333  42.605  1.00 34.11           C  
ATOM     68  CB  VAL L   9      40.251  18.961  43.446  1.00 34.36           C  
ATOM     69  CG1 VAL L   9      39.972  20.374  42.934  1.00 35.37           C  
ATOM     70  CG2 VAL L   9      39.014  18.054  43.388  1.00 31.90           C  
ATOM     71  C   VAL L   9      41.724  17.086  43.322  1.00 37.72           C  
ATOM     72  O   VAL L   9      41.058  16.056  43.219  1.00 36.39           O  
ATOM     73  N   SER L  10      42.832  17.147  44.085  1.00 39.44           N  
ATOM     74  CA  SER L  10      43.256  15.969  44.786  1.00 39.43           C  
ATOM     75  CB  SER L  10      44.571  15.375  44.255  1.00 41.15           C  
ATOM     76  OG  SER L  10      44.399  14.911  42.924  1.00 45.24           O  
ATOM     77  C   SER L  10      43.480  16.318  46.224  1.00 41.35           C  
ATOM     78  O   SER L  10      43.939  17.414  46.547  1.00 43.74           O  
ATOM     79  N   VAL L  11      43.139  15.377  47.132  1.00 38.82           N  
ATOM     80  CA  VAL L  11      43.343  15.582  48.541  1.00 39.49           C  
ATOM     81  CB  VAL L  11      42.141  16.150  49.241  1.00 41.75           C  
ATOM     82  CG1 VAL L  11      41.874  17.566  48.705  1.00 44.23           C  
ATOM     83  CG2 VAL L  11      40.963  15.182  49.036  1.00 40.98           C  
ATOM     84  C   VAL L  11      43.628  14.255  49.179  1.00 39.02           C  
ATOM     85  O   VAL L  11      43.303  13.203  48.631  1.00 40.44           O  
ATOM     86  N   SER L  12      44.291  14.272  50.357  1.00 38.32           N  
ATOM     87  CA  SER L  12      44.523  13.060  51.092  1.00 40.03           C  
ATOM     88  CB  SER L  12      45.749  13.121  52.022  1.00 42.92           C  
ATOM     89  OG  SER L  12      45.578  14.129  53.005  1.00 42.19           O  
ATOM     90  C   SER L  12      43.294  12.827  51.913  1.00 40.68           C  
ATOM     91  O   SER L  12      42.492  13.739  52.103  1.00 39.66           O  
ATOM     92  N   PRO L  13      43.109  11.638  52.412  1.00 40.77           N  
ATOM     93  CA  PRO L  13      41.908  11.370  53.151  1.00 40.58           C  
ATOM     94  CD  PRO L  13      43.618  10.450  51.745  1.00 42.96           C  
ATOM     95  CB  PRO L  13      41.863   9.854  53.328  1.00 42.52           C  
ATOM     96  CG  PRO L  13      42.623   9.329  52.094  1.00 42.27           C  
ATOM     97  C   PRO L  13      41.856  12.148  54.424  1.00 42.08           C  
ATOM     98  O   PRO L  13      42.873  12.250  55.106  1.00 43.85           O  
ATOM     99  N   GLY L  14      40.676  12.702  54.764  1.00 41.34           N  
ATOM    100  CA  GLY L  14      40.524  13.427  55.990  1.00 41.86           C  
ATOM    101  C   GLY L  14      40.744  14.890  55.747  1.00 43.07           C  
ATOM    102  O   GLY L  14      40.403  15.715  56.594  1.00 46.27           O  
ATOM    103  N   GLN L  15      41.318  15.264  54.586  1.00 39.90           N  
ATOM    104  CA  GLN L  15      41.545  16.657  54.316  1.00 39.41           C  
ATOM    105  CB  GLN L  15      42.743  16.940  53.391  1.00 40.98           C  
ATOM    106  CG  GLN L  15      44.087  16.612  54.045  1.00 49.42           C  
ATOM    107  CD  GLN L  15      45.204  17.071  53.118  1.00 54.45           C  
ATOM    108  OE1 GLN L  15      45.054  17.081  51.897  1.00 53.70           O  
ATOM    109  NE2 GLN L  15      46.359  17.468  53.714  1.00 56.99           N  
ATOM    110  C   GLN L  15      40.310  17.229  53.692  1.00 39.84           C  
ATOM    111  O   GLN L  15      39.364  16.504  53.393  1.00 40.23           O  
ATOM    112  N   THR L  16      40.280  18.565  53.502  1.00 35.44           N  
ATOM    113  CA  THR L  16      39.113  19.202  52.959  1.00 35.20           C  
ATOM    114  CB  THR L  16      38.766  20.493  53.645  1.00 34.86           C  
ATOM    115  OG1 THR L  16      38.553  20.273  55.031  1.00 36.78           O  
ATOM    116  CG2 THR L  16      37.492  21.065  53.000  1.00 31.95           C  
ATOM    117  C   THR L  16      39.365  19.536  51.521  1.00 34.95           C  
ATOM    118  O   THR L  16      40.410  20.079  51.166  1.00 37.47           O  
ATOM    119  N   ALA L  17      38.387  19.210  50.647  1.00 32.00           N  
ATOM    120  CA  ALA L  17      38.526  19.482  49.245  1.00 30.80           C  
ATOM    121  CB  ALA L  17      38.074  18.319  48.340  1.00 30.25           C  
ATOM    122  C   ALA L  17      37.675  20.667  48.912  1.00 31.77           C  
ATOM    123  O   ALA L  17      36.561  20.812  49.414  1.00 33.40           O  
ATOM    124  N   THR L  18      38.207  21.567  48.061  1.00 32.64           N  
ATOM    125  CA  THR L  18      37.474  22.737  47.677  1.00 29.24           C  
ATOM    126  CB  THR L  18      38.151  24.006  48.107  1.00 30.75           C  
ATOM    127  OG1 THR L  18      38.331  24.009  49.515  1.00 22.83           O  
ATOM    128  CG2 THR L  18      37.278  25.199  47.692  1.00 20.99           C  
ATOM    129  C   THR L  18      37.398  22.748  46.181  1.00 32.77           C  
ATOM    130  O   THR L  18      38.418  22.673  45.498  1.00 36.38           O  
ATOM    131  N   ILE L  19      36.172  22.847  45.632  1.00 30.40           N  
ATOM    132  CA  ILE L  19      35.995  22.842  44.207  1.00 28.71           C  
ATOM    133  CB  ILE L  19      35.124  21.705  43.770  1.00 29.21           C  
ATOM    134  CG1 ILE L  19      35.778  20.390  44.222  1.00 30.27           C  
ATOM    135  CG2 ILE L  19      34.903  21.798  42.250  1.00 29.97           C  
ATOM    136  CD1 ILE L  19      34.835  19.193  44.218  1.00 34.06           C  
ATOM    137  C   ILE L  19      35.337  24.135  43.836  1.00 29.09           C  
ATOM    138  O   ILE L  19      34.286  24.485  44.368  1.00 30.63           O  
ATOM    139  N   THR L  20      35.941  24.878  42.886  1.00 28.63           N  
ATOM    140  CA  THR L  20      35.422  26.177  42.565  1.00 27.93           C  
ATOM    141  CB  THR L  20      36.485  27.235  42.498  1.00 30.55           C  
ATOM    142  OG1 THR L  20      37.421  26.923  41.477  1.00 31.45           O  
ATOM    143  CG2 THR L  20      37.194  27.312  43.861  1.00 31.19           C  
ATOM    144  C   THR L  20      34.734  26.155  41.237  1.00 29.03           C  
ATOM    145  O   THR L  20      35.026  25.330  40.373  1.00 29.57           O  
ATOM    146  N   CYS L  21      33.756  27.070  41.073  1.00 30.08           N  
ATOM    147  CA  CYS L  21      33.032  27.224  39.842  1.00 29.93           C  
ATOM    148  CB  CYS L  21      31.573  26.719  39.954  1.00 29.82           C  
ATOM    149  SG  CYS L  21      30.600  26.844  38.422  1.00 36.42           S  
ATOM    150  C   CYS L  21      33.037  28.695  39.550  1.00 32.07           C  
ATOM    151  O   CYS L  21      32.355  29.477  40.214  1.00 34.83           O  
ATOM    152  N   SER L  22      33.809  29.112  38.526  1.00 31.41           N  
ATOM    153  CA  SER L  22      33.951  30.516  38.264  1.00 32.94           C  
ATOM    154  CB  SER L  22      35.369  30.921  37.824  1.00 24.24           C  
ATOM    155  OG  SER L  22      36.301  30.664  38.862  1.00 30.02           O  
ATOM    156  C   SER L  22      33.027  30.931  37.169  1.00 34.95           C  
ATOM    157  O   SER L  22      32.685  30.153  36.281  1.00 37.33           O  
ATOM    158  N   GLY L  23      32.551  32.180  37.248  1.00 71.70           N  
ATOM    159  CA  GLY L  23      31.698  32.703  36.228  1.00 70.39           C  
ATOM    160  C   GLY L  23      31.522  34.149  36.546  1.00 72.08           C  
ATOM    161  O   GLY L  23      31.334  34.524  37.704  1.00 73.72           O  
ATOM    162  N   ASP L  24      31.577  35.013  35.519  1.00 76.64           N  
ATOM    163  CA  ASP L  24      31.393  36.398  35.819  1.00 79.73           C  
ATOM    164  CB  ASP L  24      31.764  37.346  34.662  1.00 82.51           C  
ATOM    165  CG  ASP L  24      30.953  36.978  33.429  1.00 86.58           C  
ATOM    166  OD1 ASP L  24      31.074  35.813  32.966  1.00101.20           O  
ATOM    167  OD2 ASP L  24      30.202  37.858  32.931  1.00 73.22           O1-
ATOM    168  C   ASP L  24      29.962  36.597  36.215  1.00 75.07           C  
ATOM    169  O   ASP L  24      29.047  36.094  35.565  1.00 71.30           O  
ATOM    170  N   LYS L  25      29.743  37.358  37.308  1.00 93.14           N  
ATOM    171  CA  LYS L  25      28.433  37.627  37.828  1.00 92.30           C  
ATOM    172  CB  LYS L  25      27.525  38.383  36.842  1.00 91.48           C  
ATOM    173  CG  LYS L  25      27.834  39.878  36.753  1.00100.90           C  
ATOM    174  CD  LYS L  25      29.224  40.196  36.196  1.00 15.55           C  
ATOM    175  CE  LYS L  25      30.295  40.385  37.275  1.00 15.55           C  
ATOM    176  NZ  LYS L  25      30.082  41.664  37.991  1.00 15.55           N1+
ATOM    177  C   LYS L  25      27.769  36.349  38.198  1.00 88.53           C  
ATOM    178  O   LYS L  25      26.553  36.227  38.115  1.00 83.21           O  
ATOM    179  N   VAL L  26      28.555  35.382  38.690  1.00 73.73           N  
ATOM    180  CA  VAL L  26      28.048  34.097  39.058  1.00 70.15           C  
ATOM    181  CB  VAL L  26      29.132  33.082  39.322  1.00 68.26           C  
ATOM    182  CG1 VAL L  26      30.009  33.535  40.491  1.00 83.86           C  
ATOM    183  CG2 VAL L  26      28.485  31.699  39.484  1.00 96.90           C  
ATOM    184  C   VAL L  26      27.106  34.272  40.210  1.00 71.76           C  
ATOM    185  O   VAL L  26      26.328  33.386  40.551  1.00 69.50           O  
ATOM    186  N   ALA L  27      27.173  35.419  40.895  1.00 76.90           N  
ATOM    187  CA  ALA L  27      26.255  35.642  41.969  1.00 75.82           C  
ATOM    188  CB  ALA L  27      26.494  36.981  42.687  1.00143.07           C  
ATOM    189  C   ALA L  27      24.829  35.663  41.461  1.00 72.40           C  
ATOM    190  O   ALA L  27      23.943  35.174  42.157  1.00 72.97           O  
ATOM    191  N   SER L  28      24.570  36.216  40.247  1.00 81.37           N  
ATOM    192  CA  SER L  28      23.257  36.434  39.664  1.00 79.24           C  
ATOM    193  CB  SER L  28      23.305  37.255  38.367  1.00 77.42           C  
ATOM    194  OG  SER L  28      24.005  36.530  37.365  1.00 54.07           O  
ATOM    195  C   SER L  28      22.591  35.144  39.345  1.00 77.13           C  
ATOM    196  O   SER L  28      21.510  35.086  38.755  1.00 75.68           O  
ATOM    197  N   LYS L  29      23.256  34.048  39.680  1.00 75.87           N  
ATOM    198  CA  LYS L  29      22.647  32.809  39.388  1.00 71.12           C  
ATOM    199  CB  LYS L  29      23.385  32.107  38.279  1.00 69.94           C  
ATOM    200  CG  LYS L  29      24.912  32.232  38.307  1.00 84.08           C  
ATOM    201  CD  LYS L  29      25.441  33.573  37.787  1.00 78.18           C  
ATOM    202  CE  LYS L  29      25.522  33.619  36.257  1.00 78.93           C  
ATOM    203  NZ  LYS L  29      26.063  34.918  35.799  1.00 82.55           N1+
ATOM    204  C   LYS L  29      22.679  31.963  40.598  1.00 71.84           C  
ATOM    205  O   LYS L  29      23.472  32.185  41.507  1.00 74.18           O  
ATOM    206  N   ASN L  30      21.781  30.968  40.661  1.00 64.58           N  
ATOM    207  CA  ASN L  30      21.856  30.131  41.812  1.00 63.86           C  
ATOM    208  CB  ASN L  30      20.490  29.581  42.249  1.00 61.64           C  
ATOM    209  CG  ASN L  30      19.671  30.766  42.742  1.00 66.87           C  
ATOM    210  OD1 ASN L  30      18.487  30.892  42.431  1.00 99.35           O  
ATOM    211  ND2 ASN L  30      20.317  31.667  43.529  1.00 98.42           N  
ATOM    212  C   ASN L  30      22.732  28.987  41.415  1.00 61.35           C  
ATOM    213  O   ASN L  30      22.454  28.371  40.384  1.00 59.86           O  
ATOM    214  N   VAL L  31      23.830  28.677  42.170  1.00 25.66           N  
ATOM    215  CA  VAL L  31      24.527  27.562  41.602  1.00 24.11           C  
ATOM    216  CB  VAL L  31      26.018  27.673  41.747  1.00 24.81           C  
ATOM    217  CG1 VAL L  31      26.673  26.391  41.208  1.00 23.58           C  
ATOM    218  CG2 VAL L  31      26.484  28.955  41.038  1.00 24.51           C  
ATOM    219  C   VAL L  31      24.116  26.310  42.314  1.00 27.13           C  
ATOM    220  O   VAL L  31      23.825  26.318  43.510  1.00 25.58           O  
ATOM    221  N   CYS L  32      24.073  25.193  41.559  1.00 26.04           N  
ATOM    222  CA  CYS L  32      23.734  23.916  42.117  0.90 24.08           C  
ATOM    223  CB  CYS L  32      22.497  23.279  41.463  0.90 22.64           C  
ATOM    224  SG  CYS L  32      21.021  24.330  41.550  0.75 13.28           S  
ATOM    225  C   CYS L  32      24.871  22.997  41.793  1.00 23.07           C  
ATOM    226  O   CYS L  32      25.593  23.217  40.822  1.00 24.46           O  
ATOM    227  N   TRP L  33      25.057  21.930  42.597  1.00 20.63           N  
ATOM    228  CA  TRP L  33      26.151  21.037  42.355  1.00 22.58           C  
ATOM    229  CB  TRP L  33      27.208  21.063  43.473  1.00 21.77           C  
ATOM    230  CG  TRP L  33      27.950  22.374  43.579  1.00 23.99           C  
ATOM    231  CD2 TRP L  33      29.217  22.640  42.960  1.00 25.87           C  
ATOM    232  CD1 TRP L  33      27.603  23.511  44.251  1.00 24.18           C  
ATOM    233  NE1 TRP L  33      28.572  24.470  44.084  1.00 25.21           N  
ATOM    234  CE2 TRP L  33      29.573  23.948  43.293  1.00 27.04           C  
ATOM    235  CE3 TRP L  33      30.020  21.858  42.180  1.00 24.04           C  
ATOM    236  CZ2 TRP L  33      30.742  24.495  42.847  1.00 28.33           C  
ATOM    237  CZ3 TRP L  33      31.199  22.413  41.732  1.00 24.50           C  
ATOM    238  CH2 TRP L  33      31.551  23.707  42.059  1.00 27.73           C  
ATOM    239  C   TRP L  33      25.634  19.633  42.258  1.00 22.23           C  
ATOM    240  O   TRP L  33      24.703  19.251  42.967  1.00 22.12           O  
ATOM    241  N   TYR L  34      26.241  18.827  41.357  1.00 21.91           N  
ATOM    242  CA  TYR L  34      25.841  17.458  41.168  1.00 22.51           C  
ATOM    243  CB  TYR L  34      25.299  17.147  39.764  1.00 22.49           C  
ATOM    244  CG  TYR L  34      24.071  17.959  39.539  1.00 21.70           C  
ATOM    245  CD1 TYR L  34      22.834  17.485  39.902  1.00 21.40           C  
ATOM    246  CD2 TYR L  34      24.159  19.204  38.969  1.00 21.88           C  
ATOM    247  CE1 TYR L  34      21.705  18.237  39.688  1.00 21.87           C  
ATOM    248  CE2 TYR L  34      23.030  19.959  38.752  1.00 23.98           C  
ATOM    249  CZ  TYR L  34      21.798  19.477  39.111  1.00 22.17           C  
ATOM    250  OH  TYR L  34      20.634  20.244  38.891  1.00 21.45           O  
ATOM    251  C   TYR L  34      27.053  16.591  41.345  1.00 23.11           C  
ATOM    252  O   TYR L  34      28.171  16.960  40.977  1.00 23.32           O  
ATOM    253  N   GLN L  35      26.843  15.401  41.941  1.00 22.12           N  
ATOM    254  CA  GLN L  35      27.910  14.464  42.138  1.00 23.00           C  
ATOM    255  CB  GLN L  35      27.939  13.875  43.560  1.00 24.23           C  
ATOM    256  CG  GLN L  35      29.065  12.870  43.800  1.00 22.77           C  
ATOM    257  CD  GLN L  35      28.943  12.367  45.234  1.00 26.26           C  
ATOM    258  OE1 GLN L  35      27.865  11.975  45.675  1.00 30.24           O  
ATOM    259  NE2 GLN L  35      30.076  12.380  45.985  1.00 27.44           N  
ATOM    260  C   GLN L  35      27.661  13.326  41.206  1.00 24.88           C  
ATOM    261  O   GLN L  35      26.547  12.807  41.119  1.00 24.72           O  
ATOM    262  N   VAL L  36      28.702  12.928  40.452  1.00 22.78           N  
ATOM    263  CA  VAL L  36      28.549  11.816  39.563  1.00 23.50           C  
ATOM    264  CB  VAL L  36      28.718  12.212  38.126  1.00 25.14           C  
ATOM    265  CG1 VAL L  36      28.587  10.962  37.241  1.00 20.43           C  
ATOM    266  CG2 VAL L  36      27.708  13.327  37.806  1.00 17.31           C  
ATOM    267  C   VAL L  36      29.644  10.842  39.886  1.00 25.86           C  
ATOM    268  O   VAL L  36      30.821  11.136  39.686  1.00 26.32           O  
ATOM    269  N   LYS L  37      29.275   9.643  40.381  1.00 27.85           N  
ATOM    270  CA  LYS L  37      30.225   8.622  40.732  1.00 31.56           C  
ATOM    271  CB  LYS L  37      29.712   7.681  41.835  1.00 31.85           C  
ATOM    272  CG  LYS L  37      29.491   8.415  43.160  1.00 30.37           C  
ATOM    273  CD  LYS L  37      28.644   7.649  44.175  1.00 31.00           C  
ATOM    274  CE  LYS L  37      28.439   8.411  45.485  1.00 36.02           C  
ATOM    275  NZ  LYS L  37      27.518   7.663  46.370  1.00 37.34           N1+
ATOM    276  C   LYS L  37      30.488   7.820  39.500  1.00 32.89           C  
ATOM    277  O   LYS L  37      29.728   7.875  38.533  1.00 33.44           O  
ATOM    278  N   PRO L  38      31.561   7.079  39.494  1.00 34.18           N  
ATOM    279  CA  PRO L  38      31.875   6.339  38.310  1.00 34.40           C  
ATOM    280  CD  PRO L  38      32.753   7.439  40.244  1.00 34.86           C  
ATOM    281  CB  PRO L  38      33.284   5.794  38.522  1.00 34.62           C  
ATOM    282  CG  PRO L  38      33.929   6.846  39.447  1.00 35.81           C  
ATOM    283  C   PRO L  38      30.835   5.315  37.997  1.00 35.22           C  
ATOM    284  O   PRO L  38      30.479   4.529  38.873  1.00 33.84           O  
ATOM    285  N   GLY L  39      30.343   5.314  36.743  1.00 33.58           N  
ATOM    286  CA  GLY L  39      29.394   4.343  36.283  1.00 34.47           C  
ATOM    287  C   GLY L  39      28.027   4.603  36.853  1.00 38.52           C  
ATOM    288  O   GLY L  39      27.183   3.709  36.836  1.00 41.75           O  
ATOM    289  N   GLN L  40      27.746   5.820  37.365  1.00 35.69           N  
ATOM    290  CA  GLN L  40      26.436   6.014  37.934  1.00 33.93           C  
ATOM    291  CB  GLN L  40      26.425   6.027  39.476  1.00 34.45           C  
ATOM    292  CG  GLN L  40      26.822   4.676  40.082  1.00 38.95           C  
ATOM    293  CD  GLN L  40      26.769   4.776  41.601  1.00 44.84           C  
ATOM    294  OE1 GLN L  40      25.715   4.607  42.213  1.00 50.11           O  
ATOM    295  NE2 GLN L  40      27.941   5.053  42.233  1.00 46.00           N  
ATOM    296  C   GLN L  40      25.829   7.301  37.449  1.00 31.01           C  
ATOM    297  O   GLN L  40      26.481   8.114  36.793  1.00 32.14           O  
ATOM    298  N   SER L  41      24.517   7.480  37.729  1.00 32.50           N  
ATOM    299  CA  SER L  41      23.783   8.660  37.351  1.00 28.64           C  
ATOM    300  CB  SER L  41      22.266   8.423  37.233  1.00 28.03           C  
ATOM    301  OG  SER L  41      21.734   7.998  38.479  1.00 27.66           O  
ATOM    302  C   SER L  41      24.017   9.728  38.380  1.00 30.18           C  
ATOM    303  O   SER L  41      24.360   9.458  39.529  1.00 31.39           O  
ATOM    304  N   PRO L  42      23.825  10.949  37.964  1.00 27.47           N  
ATOM    305  CA  PRO L  42      24.074  12.085  38.818  1.00 25.03           C  
ATOM    306  CD  PRO L  42      24.030  11.267  36.558  1.00 24.28           C  
ATOM    307  CB  PRO L  42      24.146  13.290  37.885  1.00 23.25           C  
ATOM    308  CG  PRO L  42      24.581  12.698  36.535  1.00 25.51           C  
ATOM    309  C   PRO L  42      23.064  12.291  39.909  1.00 26.54           C  
ATOM    310  O   PRO L  42      21.926  11.851  39.763  1.00 28.67           O  
ATOM    311  N   GLU L  43      23.473  12.956  41.017  1.00 26.14           N  
ATOM    312  CA  GLU L  43      22.580  13.291  42.101  1.00 25.14           C  
ATOM    313  CB  GLU L  43      22.743  12.404  43.345  1.00 28.95           C  
ATOM    314  CG  GLU L  43      24.109  12.565  44.013  1.00 27.97           C  
ATOM    315  CD  GLU L  43      24.075  11.825  45.341  1.00 40.90           C  
ATOM    316  OE1 GLU L  43      23.403  10.761  45.405  1.00 43.69           O  
ATOM    317  OE2 GLU L  43      24.712  12.317  46.311  1.00 44.76           O1-
ATOM    318  C   GLU L  43      22.922  14.688  42.551  1.00 22.18           C  
ATOM    319  O   GLU L  43      24.072  15.111  42.443  1.00 23.34           O  
ATOM    320  N   VAL L  44      21.934  15.451  43.078  1.00 23.01           N  
ATOM    321  CA  VAL L  44      22.214  16.808  43.489  1.00 21.15           C  
ATOM    322  CB  VAL L  44      21.036  17.730  43.346  1.00 21.00           C  
ATOM    323  CG1 VAL L  44      19.919  17.272  44.301  1.00 24.54           C  
ATOM    324  CG2 VAL L  44      21.512  19.172  43.588  1.00 19.31           C  
ATOM    325  C   VAL L  44      22.661  16.846  44.930  1.00 23.73           C  
ATOM    326  O   VAL L  44      21.995  16.303  45.808  1.00 21.85           O  
ATOM    327  N   VAL L  45      23.884  17.380  45.176  1.00 22.61           N  
ATOM    328  CA  VAL L  45      24.490  17.608  46.470  1.00 24.17           C  
ATOM    329  CB  VAL L  45      25.980  17.457  46.423  1.00 23.28           C  
ATOM    330  CG1 VAL L  45      26.295  15.994  46.066  1.00 22.56           C  
ATOM    331  CG2 VAL L  45      26.554  18.467  45.418  1.00 25.05           C  
ATOM    332  C   VAL L  45      24.173  18.945  47.095  1.00 21.43           C  
ATOM    333  O   VAL L  45      24.055  19.056  48.316  1.00 25.55           O  
ATOM    334  N   MET L  46      24.099  20.027  46.292  1.00 21.77           N  
ATOM    335  CA  MET L  46      23.870  21.324  46.880  1.00 21.97           C  
ATOM    336  CB  MET L  46      25.162  22.099  47.181  1.00 23.27           C  
ATOM    337  CG  MET L  46      25.971  21.451  48.303  1.00  0.00           C  
ATOM    338  SD  MET L  46      25.124  21.469  49.910  1.00  0.00           S  
ATOM    339  CE  MET L  46      26.197  20.203  50.638  1.00  0.00           C  
ATOM    340  C   MET L  46      23.070  22.151  45.930  1.00 23.81           C  
ATOM    341  O   MET L  46      23.251  22.072  44.716  1.00 24.15           O  
ATOM    342  N   TYR L  47      22.137  22.963  46.469  1.00 22.59           N  
ATOM    343  CA  TYR L  47      21.384  23.828  45.612  1.00 22.66           C  
ATOM    344  CB  TYR L  47      19.971  23.315  45.274  1.00 23.92           C  
ATOM    345  CG  TYR L  47      19.123  23.324  46.496  1.00 25.99           C  
ATOM    346  CD1 TYR L  47      19.231  22.333  47.444  1.00 27.08           C  
ATOM    347  CD2 TYR L  47      18.195  24.323  46.675  1.00 26.45           C  
ATOM    348  CE1 TYR L  47      18.435  22.350  48.565  1.00 29.09           C  
ATOM    349  CE2 TYR L  47      17.397  24.346  47.793  1.00 30.87           C  
ATOM    350  CZ  TYR L  47      17.517  23.359  48.739  1.00 31.41           C  
ATOM    351  OH  TYR L  47      16.696  23.382  49.886  1.00 37.67           O  
ATOM    352  C   TYR L  47      21.274  25.169  46.274  1.00 25.75           C  
ATOM    353  O   TYR L  47      21.473  25.303  47.481  1.00 26.90           O  
ATOM    354  N   GLU L  48      20.948  26.213  45.474  1.00 13.08           N  
ATOM    355  CA  GLU L  48      20.824  27.570  45.942  1.00 13.39           C  
ATOM    356  CB  GLU L  48      19.635  27.839  46.880  1.00 14.90           C  
ATOM    357  CG  GLU L  48      18.298  27.939  46.147  1.00 17.44           C  
ATOM    358  CD  GLU L  48      17.309  28.619  47.083  1.00 21.85           C  
ATOM    359  OE1 GLU L  48      17.739  29.047  48.187  1.00 22.45           O  
ATOM    360  OE2 GLU L  48      16.113  28.729  46.704  1.00 24.59           O1-
ATOM    361  C   GLU L  48      22.074  27.965  46.650  1.00 12.66           C  
ATOM    362  O   GLU L  48      22.044  28.615  47.693  1.00 14.22           O  
ATOM    363  N   ASN L  49      23.208  27.555  46.065  1.00 12.13           N  
ATOM    364  CA  ASN L  49      24.545  27.852  46.477  1.00 12.39           C  
ATOM    365  CB  ASN L  49      24.748  29.345  46.801  1.00 13.23           C  
ATOM    366  CG  ASN L  49      24.519  30.182  45.548  1.00 16.60           C  
ATOM    367  OD1 ASN L  49      24.780  29.746  44.427  1.00 16.00           O  
ATOM    368  ND2 ASN L  49      24.014  31.431  45.746  1.00 17.42           N  
ATOM    369  C   ASN L  49      24.921  27.082  47.718  1.00 13.21           C  
ATOM    370  O   ASN L  49      25.915  26.360  47.698  1.00 12.18           O  
ATOM    371  N   TYR L  50      24.198  27.294  48.844  1.00 11.92           N  
ATOM    372  CA  TYR L  50      24.430  26.651  50.123  1.00 14.47           C  
ATOM    373  CB  TYR L  50      24.479  27.632  51.319  1.00 14.46           C  
ATOM    374  CG  TYR L  50      23.212  28.401  51.459  1.00 14.89           C  
ATOM    375  CD1 TYR L  50      22.129  27.866  52.118  1.00 15.96           C  
ATOM    376  CD2 TYR L  50      23.121  29.673  50.950  1.00 17.26           C  
ATOM    377  CE1 TYR L  50      20.966  28.587  52.251  1.00 16.98           C  
ATOM    378  CE2 TYR L  50      21.962  30.400  51.078  1.00 17.85           C  
ATOM    379  CZ  TYR L  50      20.881  29.855  51.729  1.00 17.45           C  
ATOM    380  OH  TYR L  50      19.692  30.602  51.861  1.00 22.66           O  
ATOM    381  C   TYR L  50      23.612  25.443  50.530  1.00 14.71           C  
ATOM    382  O   TYR L  50      24.099  24.612  51.295  1.00 13.25           O  
ATOM    383  N   LYS L  51      22.329  25.345  50.112  1.00 24.72           N  
ATOM    384  CA  LYS L  51      21.409  24.396  50.692  1.00 23.45           C  
ATOM    385  CB  LYS L  51      19.945  24.674  50.317  1.00 25.66           C  
ATOM    386  CG  LYS L  51      19.403  26.004  50.851  1.00 29.28           C  
ATOM    387  CD  LYS L  51      18.046  26.375  50.248  1.00 24.33           C  
ATOM    388  CE  LYS L  51      17.436  27.658  50.814  1.00 24.85           C  
ATOM    389  NZ  LYS L  51      16.076  27.864  50.265  1.00 26.74           N1+
ATOM    390  C   LYS L  51      21.688  22.967  50.361  1.00 26.91           C  
ATOM    391  O   LYS L  51      22.076  22.615  49.249  1.00 28.16           O  
ATOM    392  N   ARG L  52      21.436  22.090  51.358  1.00 25.92           N  
ATOM    393  CA  ARG L  52      21.668  20.684  51.199  0.90 24.94           C  
ATOM    394  CB  ARG L  52      22.399  20.040  52.390  0.90 26.71           C  
ATOM    395  CG  ARG L  52      23.837  20.525  52.576  0.90 30.73           C  
ATOM    396  CD  ARG L  52      24.542  19.902  53.783  0.90 34.66           C  
ATOM    397  NE  ARG L  52      23.781  20.310  54.998  0.90 35.71           N  
ATOM    398  CZ  ARG L  52      24.403  20.377  56.211  0.90 37.55           C  
ATOM    399  NH1 ARG L  52      25.739  20.112  56.309  0.90 35.63           N1+
ATOM    400  NH2 ARG L  52      23.689  20.715  57.325  0.90 32.68           N  
ATOM    401  C   ARG L  52      20.349  19.984  51.089  1.00 28.49           C  
ATOM    402  O   ARG L  52      19.394  20.280  51.805  1.00 29.15           O  
ATOM    403  N   PRO L  53      20.302  19.048  50.181  1.00 27.35           N  
ATOM    404  CA  PRO L  53      19.135  18.230  50.008  1.00 28.54           C  
ATOM    405  CD  PRO L  53      21.063  19.177  48.948  1.00 26.10           C  
ATOM    406  CB  PRO L  53      19.335  17.489  48.690  1.00 25.74           C  
ATOM    407  CG  PRO L  53      20.249  18.426  47.882  1.00 25.63           C  
ATOM    408  C   PRO L  53      19.074  17.336  51.209  1.00 30.98           C  
ATOM    409  O   PRO L  53      20.062  17.253  51.934  1.00 30.60           O  
ATOM    410  N   SER L  54      17.940  16.647  51.433  1.00 32.03           N  
ATOM    411  CA  SER L  54      17.727  15.916  52.653  1.00 32.44           C  
ATOM    412  CB  SER L  54      16.375  15.180  52.669  1.00 38.14           C  
ATOM    413  OG  SER L  54      15.306  16.113  52.612  1.00 49.41           O  
ATOM    414  C   SER L  54      18.787  14.887  52.940  1.00 31.49           C  
ATOM    415  O   SER L  54      19.362  14.889  54.025  1.00 34.06           O  
ATOM    416  N   GLY L  55      19.071  13.984  51.986  1.00 31.70           N  
ATOM    417  CA  GLY L  55      19.962  12.860  52.152  1.00 33.10           C  
ATOM    418  C   GLY L  55      21.407  13.235  52.351  1.00 35.83           C  
ATOM    419  O   GLY L  55      22.151  12.487  52.980  1.00 36.34           O  
ATOM    420  N   ILE L  56      21.864  14.364  51.781  1.00 32.17           N  
ATOM    421  CA  ILE L  56      23.260  14.738  51.723  1.00 30.44           C  
ATOM    422  CB  ILE L  56      23.457  16.011  50.949  1.00 29.07           C  
ATOM    423  CG1 ILE L  56      22.808  15.869  49.562  1.00 30.27           C  
ATOM    424  CG2 ILE L  56      24.962  16.321  50.885  1.00 26.81           C  
ATOM    425  CD1 ILE L  56      23.363  14.702  48.749  1.00 25.38           C  
ATOM    426  C   ILE L  56      23.888  14.918  53.080  1.00 30.62           C  
ATOM    427  O   ILE L  56      23.326  15.531  53.985  1.00 31.31           O  
ATOM    428  N   PRO L  57      25.088  14.388  53.201  1.00 31.21           N  
ATOM    429  CA  PRO L  57      25.843  14.459  54.430  1.00 29.58           C  
ATOM    430  CD  PRO L  57      25.441  13.213  52.419  1.00 28.27           C  
ATOM    431  CB  PRO L  57      26.990  13.463  54.274  1.00 31.48           C  
ATOM    432  CG  PRO L  57      26.440  12.425  53.282  1.00 28.48           C  
ATOM    433  C   PRO L  57      26.308  15.851  54.748  1.00 29.55           C  
ATOM    434  O   PRO L  57      26.497  16.655  53.839  1.00 28.85           O  
ATOM    435  N   ASP L  58      26.540  16.122  56.046  1.00 30.36           N  
ATOM    436  CA  ASP L  58      26.897  17.402  56.591  1.00 32.26           C  
ATOM    437  CB  ASP L  58      27.042  17.360  58.122  1.00 34.90           C  
ATOM    438  CG  ASP L  58      25.666  17.126  58.733  1.00 42.13           C  
ATOM    439  OD1 ASP L  58      24.658  17.248  57.987  1.00 53.82           O  
ATOM    440  OD2 ASP L  58      25.602  16.827  59.955  1.00 37.03           O1-
ATOM    441  C   ASP L  58      28.211  17.852  56.033  1.00 31.95           C  
ATOM    442  O   ASP L  58      28.473  19.051  55.947  1.00 35.22           O  
ATOM    443  N   ARG L  59      29.072  16.900  55.639  1.00 31.47           N  
ATOM    444  CA  ARG L  59      30.398  17.197  55.178  1.00 27.06           C  
ATOM    445  CB  ARG L  59      31.220  15.933  54.862  1.00 33.10           C  
ATOM    446  CG  ARG L  59      30.594  15.011  53.816  1.00 37.10           C  
ATOM    447  CD  ARG L  59      31.300  13.659  53.705  1.00 42.40           C  
ATOM    448  NE  ARG L  59      30.476  12.796  52.812  1.00 38.67           N  
ATOM    449  CZ  ARG L  59      30.902  11.534  52.521  1.00 36.13           C  
ATOM    450  NH1 ARG L  59      32.101  11.101  53.005  1.00 36.28           N1+
ATOM    451  NH2 ARG L  59      30.136  10.707  51.749  1.00 36.81           N  
ATOM    452  C   ARG L  59      30.357  18.080  53.964  1.00 25.90           C  
ATOM    453  O   ARG L  59      31.282  18.861  53.744  1.00 26.18           O  
ATOM    454  N   PHE L  60      29.308  17.963  53.124  1.00 29.83           N  
ATOM    455  CA  PHE L  60      29.217  18.773  51.936  1.00 28.20           C  
ATOM    456  CB  PHE L  60      28.308  18.153  50.857  1.00 28.69           C  
ATOM    457  CG  PHE L  60      28.976  16.932  50.322  1.00 31.22           C  
ATOM    458  CD1 PHE L  60      28.962  15.745  51.014  1.00 29.55           C  
ATOM    459  CD2 PHE L  60      29.613  16.970  49.107  1.00 30.46           C  
ATOM    460  CE1 PHE L  60      29.579  14.623  50.511  1.00 29.75           C  
ATOM    461  CE2 PHE L  60      30.231  15.852  48.598  1.00 29.84           C  
ATOM    462  CZ  PHE L  60      30.218  14.673  49.299  1.00 29.61           C  
ATOM    463  C   PHE L  60      28.647  20.126  52.279  1.00 27.79           C  
ATOM    464  O   PHE L  60      27.636  20.229  52.973  1.00 28.13           O  
ATOM    465  N   SER L  61      29.299  21.211  51.792  1.00 26.27           N  
ATOM    466  CA  SER L  61      28.834  22.553  52.044  1.00 27.01           C  
ATOM    467  CB  SER L  61      29.547  23.248  53.218  1.00 27.54           C  
ATOM    468  OG  SER L  61      30.914  23.460  52.906  1.00 33.63           O  
ATOM    469  C   SER L  61      29.093  23.388  50.820  1.00 28.96           C  
ATOM    470  O   SER L  61      29.953  23.062  50.004  1.00 27.46           O  
ATOM    471  N   GLY L  62      28.353  24.508  50.660  1.00 26.46           N  
ATOM    472  CA  GLY L  62      28.538  25.323  49.489  1.00 26.24           C  
ATOM    473  C   GLY L  62      28.523  26.777  49.864  1.00 29.87           C  
ATOM    474  O   GLY L  62      28.022  27.150  50.924  1.00 29.49           O  
ATOM    475  N   SER L  63      29.097  27.632  48.982  1.00 27.24           N  
ATOM    476  CA  SER L  63      29.128  29.056  49.198  1.00 28.51           C  
ATOM    477  CB  SER L  63      30.333  29.502  50.041  1.00 29.11           C  
ATOM    478  OG  SER L  63      30.312  30.909  50.221  1.00 39.12           O  
ATOM    479  C   SER L  63      29.249  29.731  47.853  1.00 31.84           C  
ATOM    480  O   SER L  63      29.785  29.151  46.910  1.00 31.64           O  
ATOM    481  N   LYS L  64      28.734  30.978  47.720  1.00 32.98           N  
ATOM    482  CA  LYS L  64      28.862  31.689  46.474  1.00 32.96           C  
ATOM    483  CB  LYS L  64      27.650  31.587  45.536  1.00 32.43           C  
ATOM    484  CG  LYS L  64      27.715  32.684  44.469  1.00 35.05           C  
ATOM    485  CD  LYS L  64      26.839  32.468  43.239  1.00 19.14           C  
ATOM    486  CE  LYS L  64      27.499  31.518  42.247  1.00 18.47           C  
ATOM    487  NZ  LYS L  64      28.966  31.616  42.393  1.00 22.48           N1+
ATOM    488  C   LYS L  64      29.029  33.150  46.712  1.00 37.47           C  
ATOM    489  O   LYS L  64      28.182  33.806  47.319  1.00 39.14           O  
ATOM    490  N   SER L  65      30.129  33.718  46.201  1.00 38.13           N  
ATOM    491  CA  SER L  65      30.296  35.125  46.363  1.00 40.34           C  
ATOM    492  CB  SER L  65      31.109  35.502  47.612  1.00 42.88           C  
ATOM    493  OG  SER L  65      31.238  36.912  47.712  1.00 48.54           O  
ATOM    494  C   SER L  65      31.034  35.633  45.185  1.00 40.75           C  
ATOM    495  O   SER L  65      32.033  35.056  44.756  1.00 40.43           O  
ATOM    496  N   GLY L  66      30.540  36.744  44.620  1.00 39.64           N  
ATOM    497  CA  GLY L  66      31.242  37.366  43.546  1.00 39.17           C  
ATOM    498  C   GLY L  66      31.395  36.404  42.415  1.00 39.11           C  
ATOM    499  O   GLY L  66      30.432  35.793  41.959  1.00 37.42           O  
ATOM    500  N   SER L  67      32.648  36.301  41.926  1.00 38.64           N  
ATOM    501  CA  SER L  67      33.054  35.539  40.780  1.00 39.26           C  
ATOM    502  CB  SER L  67      34.403  36.010  40.208  1.00 40.01           C  
ATOM    503  OG  SER L  67      35.443  35.787  41.149  1.00 35.56           O  
ATOM    504  C   SER L  67      33.173  34.067  41.043  1.00 40.06           C  
ATOM    505  O   SER L  67      33.494  33.331  40.111  1.00 41.75           O  
ATOM    506  N   THR L  68      32.977  33.566  42.281  1.00 36.86           N  
ATOM    507  CA  THR L  68      33.178  32.146  42.397  1.00 36.41           C  
ATOM    508  CB  THR L  68      34.540  31.810  42.936  1.00 39.73           C  
ATOM    509  OG1 THR L  68      35.551  32.369  42.112  1.00 44.72           O  
ATOM    510  CG2 THR L  68      34.688  30.283  42.972  1.00 42.26           C  
ATOM    511  C   THR L  68      32.181  31.506  43.321  1.00 34.26           C  
ATOM    512  O   THR L  68      31.786  32.074  44.338  1.00 34.09           O  
ATOM    513  N   ALA L  69      31.759  30.273  42.967  1.00 33.14           N  
ATOM    514  CA  ALA L  69      30.915  29.467  43.804  1.00 29.68           C  
ATOM    515  CB  ALA L  69      29.725  28.835  43.065  1.00 28.11           C  
ATOM    516  C   ALA L  69      31.812  28.349  44.241  1.00 30.47           C  
ATOM    517  O   ALA L  69      32.652  27.902  43.461  1.00 31.45           O  
ATOM    518  N   THR L  70      31.693  27.881  45.503  1.00 29.64           N  
ATOM    519  CA  THR L  70      32.610  26.868  45.948  1.00 28.07           C  
ATOM    520  CB  THR L  70      33.585  27.385  46.962  1.00 28.68           C  
ATOM    521  OG1 THR L  70      34.333  28.462  46.420  1.00 32.48           O  
ATOM    522  CG2 THR L  70      34.522  26.240  47.378  1.00 30.63           C  
ATOM    523  C   THR L  70      31.882  25.737  46.609  1.00 28.64           C  
ATOM    524  O   THR L  70      30.955  25.943  47.392  1.00 31.10           O  
ATOM    525  N   LEU L  71      32.310  24.493  46.302  1.00 28.98           N  
ATOM    526  CA  LEU L  71      31.768  23.324  46.935  1.00 27.86           C  
ATOM    527  CB  LEU L  71      31.422  22.205  45.934  1.00 25.63           C  
ATOM    528  CG  LEU L  71      30.839  20.931  46.576  1.00 28.02           C  
ATOM    529  CD1 LEU L  71      29.503  21.211  47.285  1.00 28.03           C  
ATOM    530  CD2 LEU L  71      30.736  19.797  45.545  1.00 25.87           C  
ATOM    531  C   LEU L  71      32.849  22.811  47.837  1.00 27.28           C  
ATOM    532  O   LEU L  71      33.958  22.532  47.385  1.00 27.82           O  
ATOM    533  N   THR L  72      32.556  22.675  49.147  1.00 27.53           N  
ATOM    534  CA  THR L  72      33.581  22.249  50.056  1.00 28.24           C  
ATOM    535  CB  THR L  72      33.795  23.207  51.192  1.00 28.15           C  
ATOM    536  OG1 THR L  72      34.138  24.491  50.690  1.00 30.87           O  
ATOM    537  CG2 THR L  72      34.929  22.673  52.082  1.00 28.00           C  
ATOM    538  C   THR L  72      33.193  20.932  50.647  1.00 29.60           C  
ATOM    539  O   THR L  72      32.059  20.742  51.085  1.00 31.20           O  
ATOM    540  N   ILE L  73      34.144  19.975  50.648  1.00 32.05           N  
ATOM    541  CA  ILE L  73      33.906  18.680  51.219  1.00 26.07           C  
ATOM    542  CB  ILE L  73      34.156  17.562  50.252  1.00 28.13           C  
ATOM    543  CG1 ILE L  73      33.315  17.744  48.980  1.00 27.53           C  
ATOM    544  CG2 ILE L  73      33.879  16.235  50.978  1.00 27.96           C  
ATOM    545  CD1 ILE L  73      33.763  16.839  47.833  1.00 25.63           C  
ATOM    546  C   ILE L  73      34.917  18.501  52.308  1.00 26.58           C  
ATOM    547  O   ILE L  73      36.117  18.429  52.042  1.00 29.90           O  
ATOM    548  N   ARG L  74      34.461  18.419  53.572  1.00 37.44           N  
ATOM    549  CA  ARG L  74      35.386  18.238  54.654  1.00 35.92           C  
ATOM    550  CB  ARG L  74      35.006  19.009  55.930  1.00 35.74           C  
ATOM    551  CG  ARG L  74      35.984  18.784  57.085  1.00 29.08           C  
ATOM    552  CD  ARG L  74      35.967  19.903  58.127  1.00 32.38           C  
ATOM    553  NE  ARG L  74      36.655  21.063  57.496  1.00 39.69           N  
ATOM    554  CZ  ARG L  74      36.268  22.343  57.769  1.00 43.22           C  
ATOM    555  NH1 ARG L  74      35.260  22.582  58.658  1.00 46.44           N1+
ATOM    556  NH2 ARG L  74      36.891  23.384  57.146  1.00 39.52           N  
ATOM    557  C   ARG L  74      35.474  16.783  54.988  1.00 36.09           C  
ATOM    558  O   ARG L  74      34.546  16.019  54.736  1.00 37.20           O  
ATOM    559  N   GLY L  75      36.631  16.356  55.533  1.00 36.24           N  
ATOM    560  CA  GLY L  75      36.779  14.995  55.958  1.00 37.72           C  
ATOM    561  C   GLY L  75      36.548  14.113  54.778  1.00 35.02           C  
ATOM    562  O   GLY L  75      35.845  13.108  54.870  1.00 34.02           O  
ATOM    563  N   THR L  76      37.153  14.462  53.629  1.00 34.99           N  
ATOM    564  CA  THR L  76      36.903  13.714  52.436  1.00 36.64           C  
ATOM    565  CB  THR L  76      37.577  14.260  51.211  1.00 34.63           C  
ATOM    566  OG1 THR L  76      38.956  14.467  51.457  1.00 20.36           O  
ATOM    567  CG2 THR L  76      36.894  15.568  50.798  1.00 33.12           C  
ATOM    568  C   THR L  76      37.287  12.287  52.605  1.00 36.70           C  
ATOM    569  O   THR L  76      38.297  11.944  53.221  1.00 38.22           O  
ATOM    570  N   GLN L  77      36.431  11.417  52.036  1.00 36.06           N  
ATOM    571  CA  GLN L  77      36.600  10.001  52.106  1.00 36.01           C  
ATOM    572  CB  GLN L  77      35.380   9.288  52.709  1.00 36.09           C  
ATOM    573  CG  GLN L  77      35.101   9.679  54.161  1.00 40.83           C  
ATOM    574  CD  GLN L  77      33.743   9.107  54.539  1.00 44.42           C  
ATOM    575  OE1 GLN L  77      33.324   9.178  55.694  1.00 46.56           O  
ATOM    576  NE2 GLN L  77      33.027   8.527  53.539  1.00 39.03           N  
ATOM    577  C   GLN L  77      36.763   9.497  50.706  1.00 37.54           C  
ATOM    578  O   GLN L  77      36.522  10.212  49.736  1.00 36.14           O  
ATOM    579  N   ALA L  78      37.179   8.222  50.577  1.00 38.23           N  
ATOM    580  CA  ALA L  78      37.426   7.588  49.312  1.00 35.18           C  
ATOM    581  CB  ALA L  78      37.898   6.132  49.462  1.00 36.23           C  
ATOM    582  C   ALA L  78      36.155   7.564  48.519  1.00 35.59           C  
ATOM    583  O   ALA L  78      36.172   7.708  47.298  1.00 37.31           O  
ATOM    584  N   THR L  79      35.015   7.381  49.208  1.00 35.78           N  
ATOM    585  CA  THR L  79      33.719   7.265  48.595  1.00 34.82           C  
ATOM    586  CB  THR L  79      32.631   7.002  49.595  1.00 27.02           C  
ATOM    587  OG1 THR L  79      32.903   5.804  50.307  1.00  0.00           O  
ATOM    588  CG2 THR L  79      31.292   6.881  48.846  1.00 26.36           C  
ATOM    589  C   THR L  79      33.378   8.537  47.879  1.00 35.81           C  
ATOM    590  O   THR L  79      32.603   8.523  46.926  1.00 34.90           O  
ATOM    591  N   ASP L  80      33.923   9.671  48.353  1.00 33.50           N  
ATOM    592  CA  ASP L  80      33.667  10.986  47.829  1.00 34.36           C  
ATOM    593  CB  ASP L  80      34.293  12.094  48.689  1.00 33.14           C  
ATOM    594  CG  ASP L  80      33.518  12.122  49.996  1.00 34.26           C  
ATOM    595  OD1 ASP L  80      32.350  11.648  49.990  1.00 35.93           O  
ATOM    596  OD2 ASP L  80      34.077  12.607  51.014  1.00 35.77           O1-
ATOM    597  C   ASP L  80      34.205  11.139  46.438  1.00 35.56           C  
ATOM    598  O   ASP L  80      33.807  12.063  45.731  1.00 36.54           O  
ATOM    599  N   GLU L  81      35.171  10.295  46.022  1.00 32.81           N  
ATOM    600  CA  GLU L  81      35.721  10.467  44.705  1.00 31.82           C  
ATOM    601  CB  GLU L  81      36.756   9.398  44.306  1.00 33.47           C  
ATOM    602  CG  GLU L  81      38.056   9.464  45.107  1.00 35.73           C  
ATOM    603  CD  GLU L  81      39.023   8.448  44.517  1.00 39.43           C  
ATOM    604  OE1 GLU L  81      39.410   8.624  43.332  1.00 43.09           O  
ATOM    605  OE2 GLU L  81      39.388   7.482  45.240  1.00 41.30           O1-
ATOM    606  C   GLU L  81      34.619  10.419  43.697  1.00 31.21           C  
ATOM    607  O   GLU L  81      33.798   9.502  43.694  1.00 33.03           O  
ATOM    608  N   ALA L  82      34.583  11.440  42.813  1.00 28.60           N  
ATOM    609  CA  ALA L  82      33.568  11.516  41.802  1.00 27.66           C  
ATOM    610  CB  ALA L  82      32.144  11.626  42.374  1.00 27.28           C  
ATOM    611  C   ALA L  82      33.811  12.757  40.997  1.00 29.59           C  
ATOM    612  O   ALA L  82      34.738  13.521  41.264  1.00 30.99           O  
ATOM    613  N   ASP L  83      32.989  12.958  39.948  1.00 28.56           N  
ATOM    614  CA  ASP L  83      33.052  14.144  39.146  0.90 27.54           C  
ATOM    615  CB  ASP L  83      32.660  13.914  37.676  0.90 27.45           C  
ATOM    616  CG  ASP L  83      33.749  13.108  36.988  0.90 33.82           C  
ATOM    617  OD1 ASP L  83      34.889  13.076  37.521  0.90 34.67           O  
ATOM    618  OD2 ASP L  83      33.455  12.516  35.916  0.90 37.77           O1-
ATOM    619  C   ASP L  83      32.019  15.071  39.712  1.00 27.40           C  
ATOM    620  O   ASP L  83      30.883  14.665  39.944  1.00 29.49           O  
ATOM    621  N   TYR L  84      32.385  16.347  39.956  1.00 25.74           N  
ATOM    622  CA  TYR L  84      31.424  17.266  40.500  1.00 24.88           C  
ATOM    623  CB  TYR L  84      31.886  17.973  41.787  1.00 24.45           C  
ATOM    624  CG  TYR L  84      31.961  16.961  42.880  1.00 26.50           C  
ATOM    625  CD1 TYR L  84      33.100  16.220  43.085  1.00 25.71           C  
ATOM    626  CD2 TYR L  84      30.881  16.751  43.705  1.00 26.10           C  
ATOM    627  CE1 TYR L  84      33.163  15.289  44.097  1.00 25.24           C  
ATOM    628  CE2 TYR L  84      30.938  15.822  44.717  1.00 27.22           C  
ATOM    629  CZ  TYR L  84      32.081  15.088  44.916  1.00 26.58           C  
ATOM    630  OH  TYR L  84      32.142  14.134  45.953  1.00 25.90           O  
ATOM    631  C   TYR L  84      31.166  18.326  39.473  1.00 26.08           C  
ATOM    632  O   TYR L  84      32.100  18.914  38.928  1.00 28.47           O  
ATOM    633  N   TYR L  85      29.873  18.594  39.183  1.00 25.55           N  
ATOM    634  CA  TYR L  85      29.527  19.561  38.178  1.00 25.27           C  
ATOM    635  CB  TYR L  85      28.622  19.015  37.053  1.00 23.04           C  
ATOM    636  CG  TYR L  85      29.293  17.929  36.280  1.00 26.31           C  
ATOM    637  CD1 TYR L  85      29.171  16.618  36.674  1.00 27.84           C  
ATOM    638  CD2 TYR L  85      30.033  18.219  35.157  1.00 28.43           C  
ATOM    639  CE1 TYR L  85      29.780  15.612  35.959  1.00 28.61           C  
ATOM    640  CE2 TYR L  85      30.645  17.218  34.440  1.00 28.01           C  
ATOM    641  CZ  TYR L  85      30.519  15.910  34.839  1.00 29.27           C  
ATOM    642  OH  TYR L  85      31.144  14.881  34.103  1.00 30.63           O  
ATOM    643  C   TYR L  85      28.719  20.656  38.806  1.00 25.72           C  
ATOM    644  O   TYR L  85      27.804  20.396  39.587  1.00 26.35           O  
ATOM    645  N   CYS L  86      29.060  21.923  38.486  1.00 26.43           N  
ATOM    646  CA  CYS L  86      28.271  23.040  38.934  1.00 26.81           C  
ATOM    647  CB  CYS L  86      29.090  24.312  39.275  1.00 27.44           C  
ATOM    648  SG  CYS L  86      30.137  24.919  37.916  1.00 33.14           S  
ATOM    649  C   CYS L  86      27.313  23.348  37.822  1.00 27.17           C  
ATOM    650  O   CYS L  86      27.590  23.058  36.658  1.00 25.69           O  
ATOM    651  N   GLN L  87      26.136  23.913  38.165  1.00 24.94           N  
ATOM    652  CA  GLN L  87      25.124  24.206  37.186  1.00 23.22           C  
ATOM    653  CB  GLN L  87      23.944  23.224  37.200  1.00 24.11           C  
ATOM    654  CG  GLN L  87      22.875  23.592  36.169  1.00 23.24           C  
ATOM    655  CD  GLN L  87      21.551  22.989  36.613  1.00 25.52           C  
ATOM    656  OE1 GLN L  87      21.412  21.775  36.744  1.00 24.82           O  
ATOM    657  NE2 GLN L  87      20.547  23.871  36.866  1.00 25.37           N  
ATOM    658  C   GLN L  87      24.503  25.522  37.513  1.00 27.00           C  
ATOM    659  O   GLN L  87      24.348  25.887  38.679  1.00 27.12           O  
ATOM    660  N   VAL L  88      24.114  26.260  36.455  1.00 25.97           N  
ATOM    661  CA  VAL L  88      23.478  27.534  36.611  1.00 24.67           C  
ATOM    662  CB  VAL L  88      24.428  28.679  36.384  1.00 29.10           C  
ATOM    663  CG1 VAL L  88      23.663  30.007  36.339  1.00 34.94           C  
ATOM    664  CG2 VAL L  88      25.481  28.666  37.489  1.00 40.67           C  
ATOM    665  C   VAL L  88      22.425  27.645  35.552  1.00 28.15           C  
ATOM    666  O   VAL L  88      22.508  26.998  34.510  1.00 30.85           O  
ATOM    667  N   TRP L  89      21.431  28.383  36.093  1.00 25.76           N  
ATOM    668  CA  TRP L  89      20.438  29.132  35.451  1.00 28.96           C  
ATOM    669  CB  TRP L  89      19.017  28.974  35.980  1.00 31.95           C  
ATOM    670  CG  TRP L  89      18.158  30.042  35.364  1.00 30.97           C  
ATOM    671  CD2 TRP L  89      17.623  30.018  34.036  1.00 34.80           C  
ATOM    672  CD1 TRP L  89      17.791  31.236  35.899  1.00 34.96           C  
ATOM    673  NE1 TRP L  89      17.034  31.944  35.004  1.00 35.10           N  
ATOM    674  CE2 TRP L  89      16.930  31.213  33.845  1.00 36.46           C  
ATOM    675  CE3 TRP L  89      17.719  29.091  33.045  1.00 36.89           C  
ATOM    676  CZ2 TRP L  89      16.319  31.499  32.664  1.00 39.29           C  
ATOM    677  CZ3 TRP L  89      17.077  29.372  31.861  1.00 37.63           C  
ATOM    678  CH2 TRP L  89      16.391  30.551  31.670  1.00 37.15           C  
ATOM    679  C   TRP L  89      20.860  30.512  35.797  1.00 32.63           C  
ATOM    680  O   TRP L  89      20.828  30.955  36.949  1.00 33.41           O  
ATOM    681  N   ASP L  90      21.456  31.154  34.796  1.00 36.41           N  
ATOM    682  CA  ASP L  90      21.819  32.509  34.896  1.00 39.61           C  
ATOM    683  CB  ASP L  90      22.672  32.934  33.699  1.00 41.43           C  
ATOM    684  CG  ASP L  90      23.148  34.347  33.926  1.00 44.73           C  
ATOM    685  OD1 ASP L  90      23.072  34.829  35.085  1.00 43.79           O  
ATOM    686  OD2 ASP L  90      23.591  34.968  32.926  1.00 44.17           O1-
ATOM    687  C   ASP L  90      20.487  33.087  34.761  1.00 41.31           C  
ATOM    688  O   ASP L  90      19.754  32.594  33.912  1.00 41.82           O  
ATOM    689  N   SER L  91      20.139  34.094  35.580  1.00 44.82           N  
ATOM    690  CA  SER L  91      18.791  34.573  35.574  1.00 47.67           C  
ATOM    691  CB  SER L  91      18.599  35.837  36.431  1.00 49.46           C  
ATOM    692  OG  SER L  91      19.392  36.902  35.925  1.00 46.12           O  
ATOM    693  C   SER L  91      18.387  34.902  34.172  1.00 49.62           C  
ATOM    694  O   SER L  91      17.470  34.278  33.653  1.00 50.08           O  
ATOM    695  N   PHE L  92      19.077  35.841  33.502  1.00 47.49           N  
ATOM    696  CA  PHE L  92      18.681  36.214  32.168  1.00 48.48           C  
ATOM    697  CB  PHE L  92      19.442  37.465  31.699  1.00 48.87           C  
ATOM    698  CG  PHE L  92      18.815  37.964  30.446  1.00 19.06           C  
ATOM    699  CD1 PHE L  92      17.756  38.843  30.502  1.00 22.89           C  
ATOM    700  CD2 PHE L  92      19.280  37.559  29.217  1.00 22.30           C  
ATOM    701  CE1 PHE L  92      17.175  39.312  29.349  1.00 23.99           C  
ATOM    702  CE2 PHE L  92      18.701  38.025  28.061  1.00 26.40           C  
ATOM    703  CZ  PHE L  92      17.646  38.902  28.125  1.00 26.24           C  
ATOM    704  C   PHE L  92      18.925  35.129  31.147  1.00 47.12           C  
ATOM    705  O   PHE L  92      17.998  34.696  30.465  1.00 45.74           O  
ATOM    706  N   SER L  93      20.181  34.641  31.021  1.00 48.06           N  
ATOM    707  CA  SER L  93      20.499  33.716  29.961  1.00 46.06           C  
ATOM    708  CB  SER L  93      21.979  33.290  29.946  1.00 46.81           C  
ATOM    709  OG  SER L  93      22.802  34.403  29.635  1.00 52.73           O  
ATOM    710  C   SER L  93      19.714  32.449  30.064  1.00 41.45           C  
ATOM    711  O   SER L  93      18.566  32.369  29.636  1.00 39.84           O  
ATOM    712  N   THR L  94      20.318  31.412  30.674  1.00 35.98           N  
ATOM    713  CA  THR L  94      19.677  30.128  30.708  1.00 35.07           C  
ATOM    714  CB  THR L  94      19.721  29.373  29.405  1.00 34.16           C  
ATOM    715  OG1 THR L  94      21.057  29.327  28.931  1.00 20.69           O  
ATOM    716  CG2 THR L  94      18.779  29.974  28.350  1.00 19.74           C  
ATOM    717  C   THR L  94      20.391  29.247  31.685  1.00 34.28           C  
ATOM    718  O   THR L  94      20.860  29.715  32.717  1.00 33.00           O  
ATOM    719  N   PHE L  95      20.458  27.929  31.364  1.00 31.99           N  
ATOM    720  CA  PHE L  95      21.105  26.877  32.131  1.00 28.93           C  
ATOM    721  CB  PHE L  95      20.269  25.598  32.276  1.00 26.26           C  
ATOM    722  CG  PHE L  95      19.104  25.848  33.162  1.00 33.08           C  
ATOM    723  CD1 PHE L  95      19.247  25.798  34.530  1.00 35.85           C  
ATOM    724  CD2 PHE L  95      17.864  26.113  32.627  1.00 34.46           C  
ATOM    725  CE1 PHE L  95      18.171  26.019  35.352  1.00 36.20           C  
ATOM    726  CE2 PHE L  95      16.782  26.331  33.445  1.00 34.41           C  
ATOM    727  CZ  PHE L  95      16.938  26.287  34.809  1.00 37.36           C  
ATOM    728  C   PHE L  95      22.335  26.428  31.385  1.00 28.80           C  
ATOM    729  O   PHE L  95      22.461  26.622  30.179  1.00 28.41           O  
ATOM    730  N   VAL L  96      23.289  25.787  32.102  1.00 26.68           N  
ATOM    731  CA  VAL L  96      24.678  25.743  31.738  1.00 25.78           C  
ATOM    732  CB  VAL L  96      25.352  27.085  31.862  1.00 28.33           C  
ATOM    733  CG1 VAL L  96      26.843  26.937  31.525  1.00 31.28           C  
ATOM    734  CG2 VAL L  96      24.624  28.103  30.976  1.00 31.16           C  
ATOM    735  C   VAL L  96      25.339  24.855  32.744  1.00 28.87           C  
ATOM    736  O   VAL L  96      25.077  24.969  33.939  1.00 27.72           O  
ATOM    737  N   PHE L  97      26.220  23.946  32.284  1.00 31.24           N  
ATOM    738  CA  PHE L  97      26.902  23.062  33.187  1.00 28.12           C  
ATOM    739  CB  PHE L  97      26.812  21.571  32.805  1.00 28.44           C  
ATOM    740  CG  PHE L  97      25.446  21.034  33.078  1.00 27.98           C  
ATOM    741  CD1 PHE L  97      24.424  21.184  32.171  1.00 26.00           C  
ATOM    742  CD2 PHE L  97      25.197  20.355  34.248  1.00 26.69           C  
ATOM    743  CE1 PHE L  97      23.174  20.674  32.435  1.00 25.77           C  
ATOM    744  CE2 PHE L  97      23.950  19.845  34.518  1.00 28.73           C  
ATOM    745  CZ  PHE L  97      22.933  20.003  33.610  1.00 25.69           C  
ATOM    746  C   PHE L  97      28.360  23.399  33.142  1.00 27.73           C  
ATOM    747  O   PHE L  97      28.871  23.901  32.141  1.00 30.70           O  
ATOM    748  N   GLY L  98      29.069  23.145  34.259  1.00 26.67           N  
ATOM    749  CA  GLY L  98      30.482  23.369  34.307  1.00 26.20           C  
ATOM    750  C   GLY L  98      31.124  22.199  33.632  1.00 28.72           C  
ATOM    751  O   GLY L  98      30.467  21.214  33.303  1.00 29.28           O  
ATOM    752  N   SER L  99      32.447  22.301  33.420  1.00 31.23           N  
ATOM    753  CA  SER L  99      33.241  21.315  32.750  1.00 30.15           C  
ATOM    754  CB  SER L  99      34.673  21.828  32.525  1.00 19.33           C  
ATOM    755  OG  SER L  99      34.637  23.057  31.819  1.00 25.40           O  
ATOM    756  C   SER L  99      33.315  20.079  33.595  1.00 31.43           C  
ATOM    757  O   SER L  99      33.483  18.975  33.079  1.00 34.47           O  
ATOM    758  N   GLY L 100      33.206  20.234  34.929  1.00 29.67           N  
ATOM    759  CA  GLY L 100      33.251  19.106  35.819  1.00 28.75           C  
ATOM    760  C   GLY L 100      34.606  19.042  36.456  1.00 28.45           C  
ATOM    761  O   GLY L 100      35.617  19.352  35.829  1.00 29.67           O  
ATOM    762  N   THR L 101      34.650  18.627  37.741  1.00 28.72           N  
ATOM    763  CA  THR L 101      35.897  18.512  38.444  1.00 26.37           C  
ATOM    764  CB  THR L 101      36.003  19.459  39.605  1.00 27.48           C  
ATOM    765  OG1 THR L 101      35.888  20.799  39.148  1.00 27.50           O  
ATOM    766  CG2 THR L 101      37.357  19.249  40.304  1.00 26.42           C  
ATOM    767  C   THR L 101      36.016  17.116  38.978  1.00 28.27           C  
ATOM    768  O   THR L 101      35.133  16.620  39.675  1.00 28.87           O  
ATOM    769  N   GLN L 102      37.142  16.445  38.666  1.00 33.65           N  
ATOM    770  CA  GLN L 102      37.360  15.106  39.135  1.00 33.04           C  
ATOM    771  CB  GLN L 102      38.286  14.293  38.208  1.00 34.70           C  
ATOM    772  CG  GLN L 102      38.573  12.861  38.677  1.00 37.30           C  
ATOM    773  CD  GLN L 102      37.483  11.935  38.158  1.00 43.31           C  
ATOM    774  OE1 GLN L 102      37.185  11.918  36.966  1.00 37.24           O  
ATOM    775  NE2 GLN L 102      36.872  11.137  39.074  1.00 42.06           N  
ATOM    776  C   GLN L 102      38.043  15.205  40.461  1.00 32.69           C  
ATOM    777  O   GLN L 102      39.125  15.779  40.576  1.00 34.03           O  
ATOM    778  N   VAL L 103      37.417  14.642  41.512  1.00 32.12           N  
ATOM    779  CA  VAL L 103      38.030  14.684  42.808  1.00 32.13           C  
ATOM    780  CB  VAL L 103      37.054  14.890  43.930  1.00 32.20           C  
ATOM    781  CG1 VAL L 103      37.810  14.814  45.268  1.00 23.62           C  
ATOM    782  CG2 VAL L 103      36.328  16.228  43.707  1.00 20.59           C  
ATOM    783  C   VAL L 103      38.704  13.366  43.024  1.00 35.66           C  
ATOM    784  O   VAL L 103      38.081  12.311  42.914  1.00 35.56           O  
ATOM    785  N   THR L 104      40.016  13.399  43.333  1.00 35.18           N  
ATOM    786  CA  THR L 104      40.747  12.182  43.535  1.00 35.30           C  
ATOM    787  CB  THR L 104      41.928  12.053  42.616  1.00 37.53           C  
ATOM    788  OG1 THR L 104      41.503  12.103  41.263  1.00 42.04           O  
ATOM    789  CG2 THR L 104      42.632  10.714  42.895  1.00 39.49           C  
ATOM    790  C   THR L 104      41.275  12.175  44.935  1.00 35.24           C  
ATOM    791  O   THR L 104      41.814  13.170  45.418  1.00 32.36           O  
ATOM    792  N   VAL L 105      41.118  11.033  45.634  1.00 34.56           N  
ATOM    793  CA  VAL L 105      41.628  10.933  46.971  1.00 36.96           C  
ATOM    794  CB  VAL L 105      40.698  10.226  47.913  1.00 36.82           C  
ATOM    795  CG1 VAL L 105      41.409  10.046  49.263  1.00 37.84           C  
ATOM    796  CG2 VAL L 105      39.391  11.033  48.010  1.00 38.11           C  
ATOM    797  C   VAL L 105      42.900  10.152  46.891  1.00 39.57           C  
ATOM    798  O   VAL L 105      42.902   8.966  46.563  1.00 37.11           O  
ATOM    799  N   LEU L 106      44.024  10.829  47.207  1.00 41.49           N  
ATOM    800  CA  LEU L 106      45.348  10.276  47.130  1.00 43.94           C  
ATOM    801  CB  LEU L 106      46.446  11.354  47.136  1.00 46.49           C  
ATOM    802  CG  LEU L 106      46.420  12.307  45.927  1.00 46.86           C  
ATOM    803  CD1 LEU L 106      47.550  13.343  46.024  1.00 50.83           C  
ATOM    804  CD2 LEU L 106      46.458  11.534  44.597  1.00 44.88           C  
ATOM    805  C   LEU L 106      45.599   9.439  48.341  1.00 44.24           C  
ATOM    806  O   LEU L 106      44.946   9.589  49.372  1.00 43.70           O  
ATOM    807  N   GLY L 107      46.566   8.507  48.233  1.00 41.74           N  
ATOM    808  CA  GLY L 107      46.920   7.704  49.364  1.00 42.44           C  
ATOM    809  C   GLY L 107      46.060   6.451  49.360  1.00 41.07           C  
ATOM    810  O   GLY L 107      45.852   5.889  50.469  1.00 41.52           O  
ATOM    811  OXT GLY L 107      45.603   6.038  48.261  1.00  0.00           O1-
TER     812      GLY L 107 
ATOM    813  N   GLN H 108      10.303   5.972  46.051  1.00 54.05           N1+
ATOM    814  CA  GLN H 108       9.615   7.221  45.675  1.00 53.63           C  
ATOM    815  CB  GLN H 108      10.444   8.444  46.107  1.00 58.94           C  
ATOM    816  CG  GLN H 108      10.579   8.595  47.624  1.00 65.98           C  
ATOM    817  CD  GLN H 108      11.579   7.561  48.124  1.00 73.47           C  
ATOM    818  OE1 GLN H 108      12.421   7.075  47.370  1.00 77.06           O  
ATOM    819  NE2 GLN H 108      11.486   7.217  49.436  1.00 88.40           N  
ATOM    820  C   GLN H 108       9.420   7.275  44.198  1.00 48.94           C  
ATOM    821  O   GLN H 108       8.993   6.303  43.577  1.00 47.92           O  
ATOM    822  N   VAL H 109       9.729   8.438  43.598  1.00 50.56           N  
ATOM    823  CA  VAL H 109       9.561   8.611  42.186  1.00 45.29           C  
ATOM    824  CB  VAL H 109       9.545  10.054  41.775  1.00 46.85           C  
ATOM    825  CG1 VAL H 109       9.389  10.135  40.247  1.00 43.44           C  
ATOM    826  CG2 VAL H 109       8.435  10.773  42.558  1.00 48.27           C  
ATOM    827  C   VAL H 109      10.712   7.967  41.481  1.00 43.38           C  
ATOM    828  O   VAL H 109      11.870   8.185  41.832  1.00 47.10           O  
ATOM    829  N   GLN H 110      10.413   7.156  40.444  1.00 39.76           N  
ATOM    830  CA  GLN H 110      11.460   6.495  39.721  1.00 38.37           C  
ATOM    831  CB  GLN H 110      11.466   4.967  39.922  1.00 43.73           C  
ATOM    832  CG  GLN H 110      11.778   4.539  41.357  1.00 49.48           C  
ATOM    833  CD  GLN H 110      11.751   3.019  41.424  1.00 55.51           C  
ATOM    834  OE1 GLN H 110      11.263   2.351  40.514  1.00 57.86           O  
ATOM    835  NE2 GLN H 110      12.280   2.453  42.541  1.00 60.42           N  
ATOM    836  C   GLN H 110      11.259   6.744  38.255  1.00 35.61           C  
ATOM    837  O   GLN H 110      10.130   6.803  37.769  1.00 34.51           O  
ATOM    838  N   LEU H 111      12.375   6.918  37.515  1.00 32.81           N  
ATOM    839  CA  LEU H 111      12.309   7.130  36.094  1.00 30.20           C  
ATOM    840  CB  LEU H 111      12.906   8.469  35.625  1.00 31.35           C  
ATOM    841  CG  LEU H 111      12.090   9.706  36.041  1.00 33.23           C  
ATOM    842  CD1 LEU H 111      12.056   9.881  37.566  1.00 35.35           C  
ATOM    843  CD2 LEU H 111      12.584  10.966  35.313  1.00 27.52           C  
ATOM    844  C   LEU H 111      13.097   6.046  35.423  1.00 31.72           C  
ATOM    845  O   LEU H 111      14.206   5.720  35.842  1.00 29.65           O  
ATOM    846  N   GLN H 112      12.530   5.452  34.351  1.00 32.12           N  
ATOM    847  CA  GLN H 112      13.210   4.393  33.659  1.00 30.37           C  
ATOM    848  CB  GLN H 112      12.470   3.047  33.771  1.00 32.60           C  
ATOM    849  CG  GLN H 112      13.121   1.907  32.988  1.00 37.56           C  
ATOM    850  CD  GLN H 112      14.393   1.497  33.712  1.00 45.71           C  
ATOM    851  OE1 GLN H 112      14.380   0.604  34.558  1.00 48.70           O  
ATOM    852  NE2 GLN H 112      15.525   2.168  33.373  1.00 38.62           N  
ATOM    853  C   GLN H 112      13.273   4.727  32.201  1.00 29.86           C  
ATOM    854  O   GLN H 112      12.243   4.920  31.557  1.00 30.47           O  
ATOM    855  N   GLU H 113      14.496   4.805  31.636  1.00 29.35           N  
ATOM    856  CA  GLU H 113      14.592   5.078  30.231  1.00 28.25           C  
ATOM    857  CB  GLU H 113      15.755   5.996  29.814  1.00 29.92           C  
ATOM    858  CG  GLU H 113      17.089   5.671  30.473  1.00 28.94           C  
ATOM    859  CD  GLU H 113      17.234   6.633  31.641  1.00 34.35           C  
ATOM    860  OE1 GLU H 113      17.404   7.852  31.378  1.00 32.71           O  
ATOM    861  OE2 GLU H 113      17.171   6.170  32.808  1.00 38.86           O1-
ATOM    862  C   GLU H 113      14.668   3.802  29.460  1.00 30.46           C  
ATOM    863  O   GLU H 113      15.187   2.793  29.935  1.00 31.33           O  
ATOM    864  N   SER H 114      14.111   3.828  28.231  1.00 28.42           N  
ATOM    865  CA  SER H 114      14.121   2.684  27.365  1.00 31.77           C  
ATOM    866  CB  SER H 114      12.708   2.139  27.086  1.00 33.36           C  
ATOM    867  OG  SER H 114      12.772   1.011  26.228  1.00 37.68           O  
ATOM    868  C   SER H 114      14.690   3.142  26.054  1.00 39.96           C  
ATOM    869  O   SER H 114      14.278   4.172  25.522  1.00 36.14           O  
ATOM    870  N   GLY H 115      15.648   2.379  25.484  1.00 46.39           N  
ATOM    871  CA  GLY H 115      16.243   2.809  24.247  1.00 45.34           C  
ATOM    872  C   GLY H 115      16.645   1.611  23.434  1.00 45.72           C  
ATOM    873  O   GLY H 115      16.647   0.478  23.911  1.00 48.88           O  
ATOM    874  N   PRO H 116      16.920   1.865  22.176  1.00 43.81           N  
ATOM    875  CA  PRO H 116      17.347   0.873  21.218  1.00 45.28           C  
ATOM    876  CD  PRO H 116      16.624   3.147  21.559  1.00 45.71           C  
ATOM    877  CB  PRO H 116      17.210   1.539  19.848  1.00 44.76           C  
ATOM    878  CG  PRO H 116      17.246   3.047  20.157  1.00 46.64           C  
ATOM    879  C   PRO H 116      18.729   0.349  21.452  1.00 48.79           C  
ATOM    880  O   PRO H 116      18.991  -0.806  21.119  1.00 48.00           O  
ATOM    881  N   GLY H 117      19.645   1.190  21.965  1.00 45.92           N  
ATOM    882  CA  GLY H 117      20.984   0.749  22.211  1.00 41.43           C  
ATOM    883  C   GLY H 117      21.845   1.101  21.034  1.00 39.92           C  
ATOM    884  O   GLY H 117      22.963   1.587  21.202  1.00 44.44           O  
ATOM    885  N   LEU H 118      21.349   0.880  19.800  1.00 39.34           N  
ATOM    886  CA  LEU H 118      22.174   1.185  18.665  1.00 40.18           C  
ATOM    887  CB  LEU H 118      22.853  -0.061  18.062  1.00 42.47           C  
ATOM    888  CG  LEU H 118      23.752   0.226  16.846  1.00 48.06           C  
ATOM    889  CD1 LEU H 118      24.952   1.108  17.224  1.00 49.31           C  
ATOM    890  CD2 LEU H 118      24.174  -1.080  16.152  1.00 50.72           C  
ATOM    891  C   LEU H 118      21.320   1.811  17.605  1.00 42.38           C  
ATOM    892  O   LEU H 118      20.194   1.374  17.367  1.00 46.86           O  
ATOM    893  N   VAL H 119      21.833   2.878  16.956  1.00 37.18           N  
ATOM    894  CA  VAL H 119      21.124   3.528  15.887  1.00 37.47           C  
ATOM    895  CB  VAL H 119      20.587   4.885  16.236  1.00 39.17           C  
ATOM    896  CG1 VAL H 119      19.420   4.730  17.211  1.00 39.77           C  
ATOM    897  CG2 VAL H 119      21.742   5.716  16.815  1.00 40.51           C  
ATOM    898  C   VAL H 119      22.077   3.753  14.758  1.00 41.50           C  
ATOM    899  O   VAL H 119      23.219   4.164  14.961  1.00 44.63           O  
ATOM    900  N   LYS H 120      21.612   3.504  13.520  1.00 43.55           N  
ATOM    901  CA  LYS H 120      22.455   3.699  12.379  1.00 48.39           C  
ATOM    902  CB  LYS H 120      21.964   2.971  11.113  1.00 44.04           C  
ATOM    903  CG  LYS H 120      22.049   1.445  11.233  0.80 52.06           C  
ATOM    904  CD  LYS H 120      21.324   0.677  10.123  0.80 54.58           C  
ATOM    905  CE  LYS H 120      21.441  -0.844  10.260  0.80 56.88           C  
ATOM    906  NZ  LYS H 120      20.735  -1.518   9.146  0.80 57.67           N1+
ATOM    907  C   LYS H 120      22.517   5.169  12.115  1.00 48.65           C  
ATOM    908  O   LYS H 120      21.563   5.902  12.370  1.00 46.22           O  
ATOM    909  N   SER H 121      23.661   5.640  11.588  1.00 44.40           N  
ATOM    910  CA  SER H 121      23.835   7.045  11.374  1.00 45.68           C  
ATOM    911  CB  SER H 121      25.219   7.423  10.816  1.00 48.45           C  
ATOM    912  OG  SER H 121      25.398   6.864   9.523  1.00 63.32           O  
ATOM    913  C   SER H 121      22.796   7.535  10.416  1.00 45.98           C  
ATOM    914  O   SER H 121      22.362   6.816   9.517  1.00 45.22           O  
ATOM    915  N   SER H 122      22.391   8.807  10.602  1.00 46.06           N  
ATOM    916  CA  SER H 122      21.426   9.477   9.779  1.00 41.33           C  
ATOM    917  CB  SER H 122      21.696   9.261   8.282  1.00 44.90           C  
ATOM    918  OG  SER H 122      22.995   9.727   7.958  1.00 51.70           O  
ATOM    919  C   SER H 122      20.033   8.989  10.053  1.00 44.37           C  
ATOM    920  O   SER H 122      19.089   9.433   9.401  1.00 46.16           O  
ATOM    921  N   GLU H 123      19.848   8.094  11.039  1.00 39.80           N  
ATOM    922  CA  GLU H 123      18.521   7.643  11.359  1.00 44.06           C  
ATOM    923  CB  GLU H 123      18.416   6.143  11.688  1.00 43.30           C  
ATOM    924  CG  GLU H 123      18.545   5.244  10.456  0.80 47.75           C  
ATOM    925  CD  GLU H 123      18.384   3.801  10.908  0.80 53.07           C  
ATOM    926  OE1 GLU H 123      18.374   3.565  12.146  0.80 57.59           O  
ATOM    927  OE2 GLU H 123      18.267   2.915  10.020  0.80 59.10           O1-
ATOM    928  C   GLU H 123      18.048   8.411  12.555  1.00 39.44           C  
ATOM    929  O   GLU H 123      18.778   9.242  13.092  1.00 35.09           O  
ATOM    930  N   THR H 124      16.792   8.165  12.991  1.00 37.46           N  
ATOM    931  CA  THR H 124      16.244   8.895  14.103  1.00 34.88           C  
ATOM    932  CB  THR H 124      14.805   9.291  13.905  1.00 37.09           C  
ATOM    933  OG1 THR H 124      14.682  10.149  12.779  1.00 37.44           O  
ATOM    934  CG2 THR H 124      14.288   9.991  15.174  1.00 33.43           C  
ATOM    935  C   THR H 124      16.308   8.065  15.351  1.00 33.92           C  
ATOM    936  O   THR H 124      15.874   6.915  15.382  1.00 36.03           O  
ATOM    937  N   LEU H 125      16.881   8.660  16.418  1.00 33.25           N  
ATOM    938  CA  LEU H 125      16.999   8.047  17.711  1.00 32.98           C  
ATOM    939  CB  LEU H 125      18.098   8.709  18.561  1.00 31.25           C  
ATOM    940  CG  LEU H 125      18.194   8.204  20.012  1.00 36.22           C  
ATOM    941  CD1 LEU H 125      18.629   6.733  20.085  1.00 35.04           C  
ATOM    942  CD2 LEU H 125      19.081   9.135  20.853  1.00 34.55           C  
ATOM    943  C   LEU H 125      15.697   8.236  18.427  1.00 33.41           C  
ATOM    944  O   LEU H 125      15.127   9.326  18.421  1.00 33.35           O  
ATOM    945  N   SER H 126      15.184   7.166  19.069  1.00 32.47           N  
ATOM    946  CA  SER H 126      13.939   7.313  19.769  1.00 30.52           C  
ATOM    947  CB  SER H 126      12.777   6.597  19.058  1.00 33.08           C  
ATOM    948  OG  SER H 126      11.551   6.862  19.721  1.00 42.29           O  
ATOM    949  C   SER H 126      14.099   6.719  21.139  1.00 30.93           C  
ATOM    950  O   SER H 126      14.531   5.577  21.284  1.00 32.16           O  
ATOM    951  N   LEU H 127      13.747   7.493  22.188  1.00 27.66           N  
ATOM    952  CA  LEU H 127      13.877   7.024  23.540  1.00 27.64           C  
ATOM    953  CB  LEU H 127      14.986   7.739  24.329  1.00 26.33           C  
ATOM    954  CG  LEU H 127      16.402   7.487  23.787  1.00 26.90           C  
ATOM    955  CD1 LEU H 127      17.455   8.233  24.621  1.00 26.69           C  
ATOM    956  CD2 LEU H 127      16.697   5.983  23.674  1.00 30.98           C  
ATOM    957  C   LEU H 127      12.601   7.310  24.267  1.00 28.24           C  
ATOM    958  O   LEU H 127      11.826   8.177  23.865  1.00 28.13           O  
ATOM    959  N   THR H 128      12.339   6.555  25.353  1.00 27.70           N  
ATOM    960  CA  THR H 128      11.153   6.805  26.120  1.00 29.13           C  
ATOM    961  CB  THR H 128      10.065   5.809  25.839  1.00 32.57           C  
ATOM    962  OG1 THR H 128       8.812   6.311  26.270  1.00 34.56           O  
ATOM    963  CG2 THR H 128      10.390   4.504  26.580  1.00 31.51           C  
ATOM    964  C   THR H 128      11.516   6.707  27.576  1.00 29.44           C  
ATOM    965  O   THR H 128      12.404   5.944  27.954  1.00 30.39           O  
ATOM    966  N   CYS H 129      10.858   7.506  28.442  1.00 29.96           N  
ATOM    967  CA  CYS H 129      11.135   7.421  29.850  1.00 31.03           C  
ATOM    968  CB  CYS H 129      11.867   8.665  30.411  1.00 31.76           C  
ATOM    969  SG  CYS H 129      12.237   8.575  32.193  1.00 31.24           S  
ATOM    970  C   CYS H 129       9.829   7.225  30.559  1.00 29.73           C  
ATOM    971  O   CYS H 129       8.863   7.959  30.345  1.00 31.92           O  
ATOM    972  N   THR H 130       9.769   6.203  31.435  1.00 29.23           N  
ATOM    973  CA  THR H 130       8.533   5.930  32.104  1.00 29.56           C  
ATOM    974  CB  THR H 130       8.165   4.477  32.105  1.00 34.10           C  
ATOM    975  OG1 THR H 130       6.798   4.330  32.450  1.00 33.74           O  
ATOM    976  CG2 THR H 130       9.049   3.732  33.116  1.00 36.15           C  
ATOM    977  C   THR H 130       8.683   6.379  33.520  1.00 30.59           C  
ATOM    978  O   THR H 130       9.722   6.179  34.149  1.00 30.54           O  
ATOM    979  N   VAL H 131       7.633   7.026  34.053  1.00 31.69           N  
ATOM    980  CA  VAL H 131       7.691   7.555  35.380  1.00 30.95           C  
ATOM    981  CB  VAL H 131       7.162   8.961  35.447  1.00 36.16           C  
ATOM    982  CG1 VAL H 131       7.233   9.467  36.894  1.00 35.65           C  
ATOM    983  CG2 VAL H 131       7.937   9.822  34.440  1.00 37.97           C  
ATOM    984  C   VAL H 131       6.815   6.713  36.245  1.00 32.38           C  
ATOM    985  O   VAL H 131       5.723   6.315  35.838  1.00 35.52           O  
ATOM    986  N   SER H 132       7.287   6.407  37.468  1.00 34.25           N  
ATOM    987  CA  SER H 132       6.485   5.628  38.361  1.00 38.15           C  
ATOM    988  CB  SER H 132       6.870   4.140  38.390  1.00 41.35           C  
ATOM    989  OG  SER H 132       8.221   3.997  38.802  1.00 46.76           O  
ATOM    990  C   SER H 132       6.663   6.177  39.738  1.00 43.71           C  
ATOM    991  O   SER H 132       7.681   6.793  40.051  1.00 43.91           O  
ATOM    992  N   GLY H 133       5.649   5.978  40.596  1.00 44.99           N  
ATOM    993  CA  GLY H 133       5.759   6.447  41.946  1.00 45.43           C  
ATOM    994  C   GLY H 133       5.452   7.902  41.957  1.00 49.85           C  
ATOM    995  O   GLY H 133       5.763   8.606  42.917  1.00 51.68           O  
ATOM    996  N   GLY H 134       4.830   8.390  40.872  1.00 45.51           N  
ATOM    997  CA  GLY H 134       4.491   9.777  40.801  1.00 43.80           C  
ATOM    998  C   GLY H 134       3.735   9.961  39.529  1.00 46.02           C  
ATOM    999  O   GLY H 134       3.503   9.006  38.791  1.00 49.41           O  
ATOM   1000  N   SER H 135       3.337  11.211  39.235  1.00 44.39           N  
ATOM   1001  CA  SER H 135       2.582  11.446  38.044  1.00 42.68           C  
ATOM   1002  CB  SER H 135       1.175  12.011  38.299  1.00 47.38           C  
ATOM   1003  OG  SER H 135       1.267  13.319  38.841  1.00 50.65           O  
ATOM   1004  C   SER H 135       3.310  12.443  37.215  1.00 42.22           C  
ATOM   1005  O   SER H 135       4.200  13.144  37.692  1.00 41.98           O  
ATOM   1006  N   MET H 136       2.923  12.503  35.928  1.00 41.95           N  
ATOM   1007  CA  MET H 136       3.483  13.355  34.922  1.00 37.55           C  
ATOM   1008  CB  MET H 136       2.909  13.036  33.533  1.00 44.29           C  
ATOM   1009  CG  MET H 136       3.180  11.593  33.101  1.00 40.89           C  
ATOM   1010  SD  MET H 136       4.935  11.182  32.877  1.00 46.81           S  
ATOM   1011  CE  MET H 136       5.104  12.133  31.342  1.00 47.24           C  
ATOM   1012  C   MET H 136       3.200  14.816  35.211  1.00 36.16           C  
ATOM   1013  O   MET H 136       3.951  15.688  34.787  1.00 34.36           O  
ATOM   1014  N   GLY H 137       2.088  15.159  35.888  1.00 38.32           N  
ATOM   1015  CA  GLY H 137       1.780  16.564  36.063  1.00 39.43           C  
ATOM   1016  C   GLY H 137       2.695  17.256  37.052  1.00 39.19           C  
ATOM   1017  O   GLY H 137       3.386  16.622  37.845  1.00 37.86           O  
ATOM   1018  N   GLY H 138       2.738  18.612  36.988  1.00 37.54           N  
ATOM   1019  CA  GLY H 138       3.424  19.456  37.940  1.00 36.02           C  
ATOM   1020  C   GLY H 138       4.902  19.471  37.711  1.00 34.49           C  
ATOM   1021  O   GLY H 138       5.645  20.061  38.497  1.00 39.74           O  
ATOM   1022  N   TYR H 139       5.388  18.832  36.635  1.00 30.31           N  
ATOM   1023  CA  TYR H 139       6.803  18.824  36.458  1.00 27.08           C  
ATOM   1024  CB  TYR H 139       7.482  17.500  36.856  1.00 27.80           C  
ATOM   1025  CG  TYR H 139       7.437  17.357  38.340  1.00 35.39           C  
ATOM   1026  CD1 TYR H 139       8.433  17.897  39.118  1.00 35.85           C  
ATOM   1027  CD2 TYR H 139       6.406  16.691  38.962  1.00 36.81           C  
ATOM   1028  CE1 TYR H 139       8.407  17.775  40.486  1.00 39.90           C  
ATOM   1029  CE2 TYR H 139       6.372  16.565  40.331  1.00 42.74           C  
ATOM   1030  CZ  TYR H 139       7.375  17.107  41.098  1.00 42.24           C  
ATOM   1031  OH  TYR H 139       7.344  16.980  42.503  1.00 53.23           O  
ATOM   1032  C   TYR H 139       7.158  19.060  35.029  1.00 25.63           C  
ATOM   1033  O   TYR H 139       6.330  18.988  34.121  1.00 25.89           O  
ATOM   1034  N   TYR H 140       8.445  19.385  34.820  1.00 25.93           N  
ATOM   1035  CA  TYR H 140       8.996  19.545  33.505  1.00 24.45           C  
ATOM   1036  CB  TYR H 140       9.915  20.765  33.294  1.00 24.75           C  
ATOM   1037  CG  TYR H 140       9.188  22.045  33.515  1.00 24.33           C  
ATOM   1038  CD1 TYR H 140       8.019  22.331  32.849  1.00 27.01           C  
ATOM   1039  CD2 TYR H 140       9.725  22.997  34.349  1.00 25.44           C  
ATOM   1040  CE1 TYR H 140       7.373  23.528  33.053  1.00 28.87           C  
ATOM   1041  CE2 TYR H 140       9.086  24.197  34.555  1.00 26.42           C  
ATOM   1042  CZ  TYR H 140       7.903  24.462  33.910  1.00 30.94           C  
ATOM   1043  OH  TYR H 140       7.242  25.691  34.117  1.00 34.14           O  
ATOM   1044  C   TYR H 140       9.898  18.364  33.311  1.00 24.44           C  
ATOM   1045  O   TYR H 140      10.904  18.202  34.003  1.00 25.31           O  
ATOM   1046  N   TRP H 141       9.568  17.513  32.327  1.00 24.39           N  
ATOM   1047  CA  TRP H 141      10.306  16.301  32.158  1.00 23.13           C  
ATOM   1048  CB  TRP H 141       9.411  15.161  31.663  1.00 24.75           C  
ATOM   1049  CG  TRP H 141       8.317  14.928  32.675  1.00 25.86           C  
ATOM   1050  CD2 TRP H 141       8.487  14.189  33.894  1.00 26.08           C  
ATOM   1051  CD1 TRP H 141       7.040  15.405  32.688  1.00 25.42           C  
ATOM   1052  NE1 TRP H 141       6.403  15.014  33.841  1.00 27.44           N  
ATOM   1053  CE2 TRP H 141       7.282  14.265  34.593  1.00 26.98           C  
ATOM   1054  CE3 TRP H 141       9.562  13.514  34.397  1.00 25.87           C  
ATOM   1055  CZ2 TRP H 141       7.133  13.663  35.809  1.00 26.57           C  
ATOM   1056  CZ3 TRP H 141       9.405  12.897  35.618  1.00 27.06           C  
ATOM   1057  CH2 TRP H 141       8.213  12.971  36.309  1.00 28.89           C  
ATOM   1058  C   TRP H 141      11.406  16.585  31.195  1.00 22.11           C  
ATOM   1059  O   TRP H 141      11.166  17.048  30.081  1.00 23.03           O  
ATOM   1060  N   SER H 142      12.656  16.288  31.608  1.00 21.66           N  
ATOM   1061  CA  SER H 142      13.770  16.714  30.822  1.00 20.76           C  
ATOM   1062  CB  SER H 142      14.704  17.671  31.584  1.00 20.85           C  
ATOM   1063  OG  SER H 142      14.000  18.841  31.973  1.00 24.47           O  
ATOM   1064  C   SER H 142      14.618  15.570  30.382  1.00 22.05           C  
ATOM   1065  O   SER H 142      14.608  14.486  30.965  1.00 22.20           O  
ATOM   1066  N   TRP H 143      15.366  15.812  29.285  1.00 21.45           N  
ATOM   1067  CA  TRP H 143      16.325  14.867  28.799  1.00 22.97           C  
ATOM   1068  CB  TRP H 143      16.082  14.384  27.357  1.00 23.19           C  
ATOM   1069  CG  TRP H 143      14.936  13.414  27.210  1.00 24.25           C  
ATOM   1070  CD2 TRP H 143      15.065  11.998  27.414  1.00 23.79           C  
ATOM   1071  CD1 TRP H 143      13.632  13.640  26.881  1.00 20.87           C  
ATOM   1072  NE1 TRP H 143      12.939  12.453  26.867  1.00 22.66           N  
ATOM   1073  CE2 TRP H 143      13.810  11.434  27.193  1.00 24.55           C  
ATOM   1074  CE3 TRP H 143      16.142  11.230  27.759  1.00 24.08           C  
ATOM   1075  CZ2 TRP H 143      13.612  10.087  27.316  1.00 22.27           C  
ATOM   1076  CZ3 TRP H 143      15.940   9.872  27.880  1.00 23.98           C  
ATOM   1077  CH2 TRP H 143      14.699   9.312  27.662  1.00 24.96           C  
ATOM   1078  C   TRP H 143      17.671  15.530  28.826  1.00 23.54           C  
ATOM   1079  O   TRP H 143      17.803  16.717  28.526  1.00 23.63           O  
ATOM   1080  N   LEU H 144      18.705  14.763  29.235  1.00 22.59           N  
ATOM   1081  CA  LEU H 144      20.066  15.232  29.276  1.00 22.96           C  
ATOM   1082  CB  LEU H 144      20.613  15.513  30.686  1.00 23.33           C  
ATOM   1083  CG  LEU H 144      19.861  16.616  31.451  1.00 13.87           C  
ATOM   1084  CD1 LEU H 144      18.473  16.136  31.901  1.00 25.37           C  
ATOM   1085  CD2 LEU H 144      20.709  17.174  32.604  1.00 14.53           C  
ATOM   1086  C   LEU H 144      20.921  14.131  28.717  1.00 23.90           C  
ATOM   1087  O   LEU H 144      20.496  12.976  28.667  1.00 24.75           O  
ATOM   1088  N   ARG H 145      22.149  14.457  28.253  1.00 23.61           N  
ATOM   1089  CA  ARG H 145      22.975  13.391  27.747  1.00 26.76           C  
ATOM   1090  CB  ARG H 145      22.902  13.202  26.221  1.00 24.83           C  
ATOM   1091  CG  ARG H 145      23.398  14.400  25.406  1.00 31.76           C  
ATOM   1092  CD  ARG H 145      23.309  14.167  23.895  1.00 26.47           C  
ATOM   1093  NE  ARG H 145      23.927  15.338  23.214  1.00 29.83           N  
ATOM   1094  CZ  ARG H 145      24.034  15.355  21.853  1.00 31.82           C  
ATOM   1095  NH1 ARG H 145      23.541  14.317  21.116  1.00 28.36           N1+
ATOM   1096  NH2 ARG H 145      24.624  16.415  21.227  1.00 34.49           N  
ATOM   1097  C   ARG H 145      24.409  13.656  28.073  1.00 26.17           C  
ATOM   1098  O   ARG H 145      24.808  14.790  28.339  1.00 26.75           O  
ATOM   1099  N   GLN H 146      25.228  12.582  28.113  1.00 28.48           N  
ATOM   1100  CA  GLN H 146      26.635  12.802  28.285  1.00 30.00           C  
ATOM   1101  CB  GLN H 146      27.155  12.800  29.736  1.00 26.66           C  
ATOM   1102  CG  GLN H 146      27.099  11.474  30.487  1.00 35.51           C  
ATOM   1103  CD  GLN H 146      27.835  11.712  31.801  1.00 36.90           C  
ATOM   1104  OE1 GLN H 146      29.001  12.103  31.806  1.00 37.12           O  
ATOM   1105  NE2 GLN H 146      27.140  11.493  32.949  1.00 35.70           N  
ATOM   1106  C   GLN H 146      27.422  11.802  27.479  1.00 32.53           C  
ATOM   1107  O   GLN H 146      27.187  10.598  27.552  1.00 34.92           O  
ATOM   1108  N   SER H 147      28.405  12.305  26.697  1.00 35.08           N  
ATOM   1109  CA  SER H 147      29.272  11.520  25.846  1.00 39.22           C  
ATOM   1110  CB  SER H 147      30.212  12.380  24.990  1.00 42.55           C  
ATOM   1111  OG  SER H 147      29.467  13.260  24.172  1.00 45.32           O  
ATOM   1112  C   SER H 147      30.184  10.728  26.737  1.00 40.92           C  
ATOM   1113  O   SER H 147      30.331  11.038  27.919  1.00 40.35           O  
ATOM   1114  N   PRO H 148      30.854   9.747  26.172  1.00 45.40           N  
ATOM   1115  CA  PRO H 148      31.659   8.807  26.902  1.00 47.59           C  
ATOM   1116  CD  PRO H 148      30.755   9.415  24.758  1.00 48.12           C  
ATOM   1117  CB  PRO H 148      32.373   7.962  25.848  1.00 51.08           C  
ATOM   1118  CG  PRO H 148      31.446   8.048  24.620  1.00 50.16           C  
ATOM   1119  C   PRO H 148      32.553   9.361  27.962  1.00 46.81           C  
ATOM   1120  O   PRO H 148      32.377   8.959  29.106  1.00 51.99           O  
ATOM   1121  N   VAL H 149      33.516  10.252  27.666  1.00 48.69           N  
ATOM   1122  CA  VAL H 149      34.267  10.759  28.778  1.00 51.52           C  
ATOM   1123  CB  VAL H 149      35.742  10.496  28.651  1.00  0.00           C  
ATOM   1124  CG1 VAL H 149      36.466  11.075  29.881  1.00  0.00           C  
ATOM   1125  CG2 VAL H 149      35.957   8.987  28.445  1.00  0.00           C  
ATOM   1126  C   VAL H 149      34.046  12.229  28.704  1.00 52.15           C  
ATOM   1127  O   VAL H 149      34.980  13.029  28.671  1.00 56.61           O  
ATOM   1128  N   LYS H 150      32.764  12.619  28.742  1.00 49.88           N  
ATOM   1129  CA  LYS H 150      32.470  13.998  28.537  1.00 51.97           C  
ATOM   1130  CB  LYS H 150      31.789  14.252  27.184  1.00 55.08           C  
ATOM   1131  CG  LYS H 150      31.911  15.692  26.700  0.80 61.09           C  
ATOM   1132  CD  LYS H 150      31.526  15.867  25.234  0.80 61.69           C  
ATOM   1133  CE  LYS H 150      31.815  17.269  24.709  0.80 62.46           C  
ATOM   1134  NZ  LYS H 150      31.424  17.369  23.285  0.80 62.18           N1+
ATOM   1135  C   LYS H 150      31.540  14.432  29.624  1.00 48.51           C  
ATOM   1136  O   LYS H 150      31.164  13.640  30.487  1.00 48.35           O  
ATOM   1137  N   GLY H 151      31.171  15.728  29.611  1.00 43.88           N  
ATOM   1138  CA  GLY H 151      30.341  16.304  30.628  1.00 36.71           C  
ATOM   1139  C   GLY H 151      28.890  16.202  30.266  1.00 31.72           C  
ATOM   1140  O   GLY H 151      28.504  15.590  29.271  1.00 36.01           O  
ATOM   1141  N   LEU H 152      28.048  16.823  31.118  1.00 31.62           N  
ATOM   1142  CA  LEU H 152      26.619  16.835  30.992  1.00 28.47           C  
ATOM   1143  CB  LEU H 152      25.887  17.135  32.317  1.00 28.24           C  
ATOM   1144  CG  LEU H 152      25.838  15.993  33.349  1.00 27.19           C  
ATOM   1145  CD1 LEU H 152      24.894  14.877  32.894  1.00 27.13           C  
ATOM   1146  CD2 LEU H 152      27.231  15.462  33.697  1.00 29.03           C  
ATOM   1147  C   LEU H 152      26.178  17.912  30.048  1.00 29.04           C  
ATOM   1148  O   LEU H 152      26.803  18.966  29.954  1.00 29.91           O  
ATOM   1149  N   GLU H 153      25.061  17.660  29.325  1.00 28.78           N  
ATOM   1150  CA  GLU H 153      24.495  18.625  28.418  1.00 27.45           C  
ATOM   1151  CB  GLU H 153      24.894  18.329  26.962  1.00 27.51           C  
ATOM   1152  CG  GLU H 153      24.554  19.428  25.959  1.00 38.04           C  
ATOM   1153  CD  GLU H 153      25.023  18.952  24.589  1.00 43.30           C  
ATOM   1154  OE1 GLU H 153      25.941  18.092  24.537  1.00 45.07           O  
ATOM   1155  OE2 GLU H 153      24.459  19.441  23.574  1.00 45.51           O1-
ATOM   1156  C   GLU H 153      22.995  18.520  28.517  1.00 26.38           C  
ATOM   1157  O   GLU H 153      22.447  17.421  28.452  1.00 26.44           O  
ATOM   1158  N   TRP H 154      22.282  19.661  28.676  1.00 24.78           N  
ATOM   1159  CA  TRP H 154      20.841  19.633  28.791  1.00 23.65           C  
ATOM   1160  CB  TRP H 154      20.268  20.800  29.613  1.00 24.58           C  
ATOM   1161  CG  TRP H 154      18.760  20.841  29.659  1.00 24.40           C  
ATOM   1162  CD2 TRP H 154      17.964  21.750  28.883  1.00 25.29           C  
ATOM   1163  CD1 TRP H 154      17.888  20.100  30.401  1.00 25.72           C  
ATOM   1164  NE1 TRP H 154      16.597  20.486  30.129  1.00 27.68           N  
ATOM   1165  CE2 TRP H 154      16.629  21.501  29.197  1.00 25.27           C  
ATOM   1166  CE3 TRP H 154      18.319  22.713  27.982  1.00 25.96           C  
ATOM   1167  CZ2 TRP H 154      15.623  22.215  28.613  1.00 25.77           C  
ATOM   1168  CZ3 TRP H 154      17.300  23.431  27.393  1.00 30.73           C  
ATOM   1169  CH2 TRP H 154      15.978  23.186  27.703  1.00 31.67           C  
ATOM   1170  C   TRP H 154      20.237  19.697  27.415  1.00 22.96           C  
ATOM   1171  O   TRP H 154      20.623  20.550  26.621  1.00 23.61           O  
ATOM   1172  N   ILE H 155      19.370  18.712  27.066  1.00 21.92           N  
ATOM   1173  CA  ILE H 155      18.665  18.621  25.805  1.00 22.39           C  
ATOM   1174  CB  ILE H 155      18.311  17.204  25.467  1.00 23.25           C  
ATOM   1175  CG1 ILE H 155      19.593  16.358  25.365  1.00 24.62           C  
ATOM   1176  CG2 ILE H 155      17.480  17.215  24.173  1.00 22.88           C  
ATOM   1177  CD1 ILE H 155      19.336  14.851  25.311  1.00 25.24           C  
ATOM   1178  C   ILE H 155      17.397  19.437  25.703  1.00 22.65           C  
ATOM   1179  O   ILE H 155      17.228  20.216  24.766  1.00 24.39           O  
ATOM   1180  N   GLY H 156      16.457  19.277  26.667  1.00 22.00           N  
ATOM   1181  CA  GLY H 156      15.195  19.975  26.582  1.00 23.85           C  
ATOM   1182  C   GLY H 156      14.224  19.393  27.570  1.00 25.01           C  
ATOM   1183  O   GLY H 156      14.504  18.386  28.219  1.00 23.13           O  
ATOM   1184  N   TYR H 157      13.050  20.045  27.738  1.00 24.41           N  
ATOM   1185  CA  TYR H 157      12.053  19.495  28.617  1.00 23.72           C  
ATOM   1186  CB  TYR H 157      12.080  20.001  30.076  1.00 21.37           C  
ATOM   1187  CG  TYR H 157      11.792  21.461  30.152  1.00 26.86           C  
ATOM   1188  CD1 TYR H 157      10.511  21.941  30.001  1.00 29.98           C  
ATOM   1189  CD2 TYR H 157      12.809  22.349  30.411  1.00 28.52           C  
ATOM   1190  CE1 TYR H 157      10.252  23.288  30.084  1.00 32.44           C  
ATOM   1191  CE2 TYR H 157      12.556  23.697  30.496  1.00 30.65           C  
ATOM   1192  CZ  TYR H 157      11.276  24.169  30.331  1.00 33.16           C  
ATOM   1193  OH  TYR H 157      11.016  25.552  30.418  1.00 38.02           O  
ATOM   1194  C   TYR H 157      10.688  19.730  28.054  1.00 24.55           C  
ATOM   1195  O   TYR H 157      10.510  20.487  27.100  1.00 24.87           O  
ATOM   1196  N   ILE H 158       9.688  19.020  28.615  1.00 25.18           N  
ATOM   1197  CA  ILE H 158       8.322  19.158  28.195  1.00 25.64           C  
ATOM   1198  CB  ILE H 158       7.842  17.994  27.377  1.00 25.76           C  
ATOM   1199  CG1 ILE H 158       6.465  18.286  26.762  1.00 22.54           C  
ATOM   1200  CG2 ILE H 158       7.888  16.739  28.266  1.00 23.79           C  
ATOM   1201  CD1 ILE H 158       6.061  17.288  25.678  1.00 24.89           C  
ATOM   1202  C   ILE H 158       7.429  19.247  29.399  1.00 26.18           C  
ATOM   1203  O   ILE H 158       7.660  18.597  30.421  1.00 25.91           O  
ATOM   1204  N   PHE H 159       6.376  20.085  29.289  1.00 26.28           N  
ATOM   1205  CA  PHE H 159       5.385  20.278  30.318  1.00 27.61           C  
ATOM   1206  CB  PHE H 159       4.865  21.732  30.313  1.00 34.51           C  
ATOM   1207  CG  PHE H 159       4.041  22.015  31.522  1.00 30.90           C  
ATOM   1208  CD1 PHE H 159       4.618  22.015  32.769  1.00 32.57           C  
ATOM   1209  CD2 PHE H 159       2.709  22.330  31.410  1.00 31.62           C  
ATOM   1210  CE1 PHE H 159       3.868  22.289  33.888  1.00 31.31           C  
ATOM   1211  CE2 PHE H 159       1.952  22.608  32.524  1.00 33.51           C  
ATOM   1212  CZ  PHE H 159       2.531  22.584  33.768  1.00 34.10           C  
ATOM   1213  C   PHE H 159       4.266  19.317  30.005  1.00 31.52           C  
ATOM   1214  O   PHE H 159       4.157  18.841  28.879  1.00 35.26           O  
ATOM   1215  N   HIS H 160       3.381  19.001  30.975  1.00 40.57           N  
ATOM   1216  CA  HIS H 160       2.321  18.045  30.739  1.00 43.69           C  
ATOM   1217  ND1 HIS H 160      -0.292  19.399  32.416  1.00 35.21           N  
ATOM   1218  CG  HIS H 160       0.927  18.838  32.721  1.00 48.07           C  
ATOM   1219  CB  HIS H 160       1.524  17.669  32.002  1.00 45.00           C  
ATOM   1220  NE2 HIS H 160       0.524  20.550  34.133  1.00 34.98           N  
ATOM   1221  CD2 HIS H 160       1.413  19.554  33.772  1.00 48.60           C  
ATOM   1222  CE1 HIS H 160      -0.483  20.418  33.290  1.00 53.34           C  
ATOM   1223  C   HIS H 160       1.381  18.560  29.689  1.00 46.80           C  
ATOM   1224  O   HIS H 160       0.737  17.781  28.986  1.00 49.58           O  
ATOM   1225  N   THR H 161       1.259  19.894  29.577  1.00 45.81           N  
ATOM   1226  CA  THR H 161       0.409  20.524  28.605  1.00 47.66           C  
ATOM   1227  CB  THR H 161       0.334  22.017  28.746  1.00 47.48           C  
ATOM   1228  OG1 THR H 161       1.619  22.595  28.581  1.00 26.24           O  
ATOM   1229  CG2 THR H 161      -0.236  22.355  30.134  1.00 27.84           C  
ATOM   1230  C   THR H 161       0.937  20.218  27.237  1.00 47.07           C  
ATOM   1231  O   THR H 161       0.190  20.256  26.260  1.00 48.06           O  
ATOM   1232  N   GLY H 162       2.252  19.931  27.122  1.00 46.58           N  
ATOM   1233  CA  GLY H 162       2.806  19.639  25.830  1.00 46.87           C  
ATOM   1234  C   GLY H 162       3.747  20.738  25.441  1.00 46.71           C  
ATOM   1235  O   GLY H 162       4.395  20.667  24.397  1.00 47.16           O  
ATOM   1236  N   HIS H 163       3.850  21.784  26.278  1.00 32.10           N  
ATOM   1237  CA  HIS H 163       4.726  22.885  25.975  1.00 30.48           C  
ATOM   1238  ND1 HIS H 163       4.811  26.274  25.744  1.00  0.00           N  
ATOM   1239  CG  HIS H 163       5.306  25.294  26.576  1.00 35.66           C  
ATOM   1240  CB  HIS H 163       4.552  24.058  26.958  1.00 29.86           C  
ATOM   1241  NE2 HIS H 163       6.849  26.925  26.351  1.00  0.00           N  
ATOM   1242  CD2 HIS H 163       6.550  25.707  26.937  1.00  0.00           C  
ATOM   1243  CE1 HIS H 163       5.773  27.225  25.645  1.00  0.00           C  
ATOM   1244  C   HIS H 163       6.140  22.385  26.075  1.00 29.26           C  
ATOM   1245  O   HIS H 163       6.466  21.627  26.988  1.00 27.08           O  
ATOM   1246  N   THR H 164       7.026  22.800  25.135  1.00 27.76           N  
ATOM   1247  CA  THR H 164       8.373  22.290  25.148  1.00 24.58           C  
ATOM   1248  CB  THR H 164       8.690  21.420  23.965  1.00 25.95           C  
ATOM   1249  OG1 THR H 164       8.519  22.154  22.762  1.00 27.87           O  
ATOM   1250  CG2 THR H 164       7.765  20.194  23.978  1.00 25.35           C  
ATOM   1251  C   THR H 164       9.368  23.408  25.126  1.00 25.40           C  
ATOM   1252  O   THR H 164       9.050  24.549  24.790  1.00 26.63           O  
ATOM   1253  N   ASN H 165      10.614  23.081  25.536  1.00 26.66           N  
ATOM   1254  CA  ASN H 165      11.724  23.992  25.537  1.00 26.88           C  
ATOM   1255  CB  ASN H 165      11.983  24.604  26.923  1.00 26.26           C  
ATOM   1256  CG  ASN H 165      12.990  25.730  26.772  1.00 35.49           C  
ATOM   1257  OD1 ASN H 165      13.581  25.913  25.709  1.00 39.70           O  
ATOM   1258  ND2 ASN H 165      13.197  26.509  27.867  1.00 42.59           N  
ATOM   1259  C   ASN H 165      12.936  23.181  25.165  1.00 25.28           C  
ATOM   1260  O   ASN H 165      13.185  22.131  25.758  1.00 27.61           O  
ATOM   1261  N   TYR H 166      13.744  23.648  24.189  1.00 26.37           N  
ATOM   1262  CA  TYR H 166      14.865  22.841  23.774  1.00 27.04           C  
ATOM   1263  CB  TYR H 166      14.755  22.311  22.329  1.00 27.23           C  
ATOM   1264  CG  TYR H 166      13.541  21.454  22.194  1.00 28.35           C  
ATOM   1265  CD1 TYR H 166      13.506  20.180  22.714  1.00 27.24           C  
ATOM   1266  CD2 TYR H 166      12.439  21.926  21.516  1.00 27.97           C  
ATOM   1267  CE1 TYR H 166      12.382  19.398  22.574  1.00 26.64           C  
ATOM   1268  CE2 TYR H 166      11.313  21.150  21.373  1.00 26.52           C  
ATOM   1269  CZ  TYR H 166      11.284  19.884  21.904  1.00 25.14           C  
ATOM   1270  OH  TYR H 166      10.129  19.088  21.756  1.00 27.05           O  
ATOM   1271  C   TYR H 166      16.130  23.651  23.806  1.00 25.59           C  
ATOM   1272  O   TYR H 166      16.106  24.877  23.698  1.00 27.17           O  
ATOM   1273  N   ASN H 167      17.281  22.956  23.969  1.00 26.97           N  
ATOM   1274  CA  ASN H 167      18.579  23.578  23.935  1.00 28.24           C  
ATOM   1275  CB  ASN H 167      19.718  22.555  24.122  1.00 32.08           C  
ATOM   1276  CG  ASN H 167      21.058  23.269  24.243  1.00 43.08           C  
ATOM   1277  OD1 ASN H 167      21.316  24.259  23.563  1.00 47.78           O  
ATOM   1278  ND2 ASN H 167      21.942  22.742  25.133  1.00 44.29           N  
ATOM   1279  C   ASN H 167      18.692  24.149  22.557  1.00 31.12           C  
ATOM   1280  O   ASN H 167      18.308  23.506  21.582  1.00 33.35           O  
ATOM   1281  N   PRO H 168      19.198  25.342  22.441  1.00 33.28           N  
ATOM   1282  CA  PRO H 168      19.262  25.973  21.154  1.00 35.30           C  
ATOM   1283  CD  PRO H 168      19.119  26.311  23.524  1.00 33.29           C  
ATOM   1284  CB  PRO H 168      19.695  27.412  21.430  1.00 35.68           C  
ATOM   1285  CG  PRO H 168      19.142  27.690  22.841  1.00 39.45           C  
ATOM   1286  C   PRO H 168      20.128  25.242  20.183  1.00 39.45           C  
ATOM   1287  O   PRO H 168      19.879  25.324  18.981  1.00 41.93           O  
ATOM   1288  N   SER H 169      21.150  24.525  20.672  1.00 40.62           N  
ATOM   1289  CA  SER H 169      22.066  23.871  19.787  1.00 43.19           C  
ATOM   1290  CB  SER H 169      23.220  23.199  20.545  1.00 47.39           C  
ATOM   1291  OG  SER H 169      23.938  24.172  21.290  1.00 54.96           O  
ATOM   1292  C   SER H 169      21.359  22.807  18.997  1.00 43.02           C  
ATOM   1293  O   SER H 169      21.512  22.710  17.782  1.00 42.81           O  
ATOM   1294  N   LEU H 170      20.614  21.955  19.717  1.00 34.78           N  
ATOM   1295  CA  LEU H 170      19.885  20.787  19.287  1.00 35.47           C  
ATOM   1296  CB  LEU H 170      19.669  19.815  20.455  1.00 36.41           C  
ATOM   1297  CG  LEU H 170      21.000  19.275  21.005  1.00 40.38           C  
ATOM   1298  CD1 LEU H 170      20.775  18.308  22.172  1.00 40.54           C  
ATOM   1299  CD2 LEU H 170      21.853  18.661  19.882  1.00 35.55           C  
ATOM   1300  C   LEU H 170      18.547  21.031  18.639  1.00 37.93           C  
ATOM   1301  O   LEU H 170      18.020  20.142  17.973  1.00 36.23           O  
ATOM   1302  N   GLU H 171      17.951  22.220  18.812  1.00 40.86           N  
ATOM   1303  CA  GLU H 171      16.546  22.420  18.556  1.00 43.59           C  
ATOM   1304  CB  GLU H 171      16.128  23.894  18.705  1.00 45.17           C  
ATOM   1305  CG  GLU H 171      16.846  24.850  17.751  1.00 47.14           C  
ATOM   1306  CD  GLU H 171      16.319  26.249  18.036  1.00 46.02           C  
ATOM   1307  OE1 GLU H 171      16.165  26.584  19.240  1.00  0.00           O  
ATOM   1308  OE2 GLU H 171      16.059  26.998  17.057  1.00  0.00           O1-
ATOM   1309  C   GLU H 171      16.052  21.926  17.228  1.00 43.49           C  
ATOM   1310  O   GLU H 171      14.978  21.332  17.170  1.00 42.24           O  
ATOM   1311  N   SER H 172      16.785  22.123  16.124  1.00 37.99           N  
ATOM   1312  CA  SER H 172      16.230  21.737  14.855  1.00 38.95           C  
ATOM   1313  CB  SER H 172      17.196  22.029  13.700  1.00 43.42           C  
ATOM   1314  OG  SER H 172      17.509  23.412  13.683  1.00 53.30           O  
ATOM   1315  C   SER H 172      15.929  20.263  14.820  1.00 37.93           C  
ATOM   1316  O   SER H 172      14.878  19.851  14.330  1.00 40.77           O  
ATOM   1317  N   ARG H 173      16.882  19.439  15.292  1.00 34.14           N  
ATOM   1318  CA  ARG H 173      16.840  17.999  15.272  1.00 36.55           C  
ATOM   1319  CB  ARG H 173      18.236  17.369  15.407  1.00 40.84           C  
ATOM   1320  CG  ARG H 173      19.161  17.707  14.237  1.00 41.34           C  
ATOM   1321  CD  ARG H 173      20.442  16.871  14.202  1.00 39.82           C  
ATOM   1322  NE  ARG H 173      21.193  17.147  15.458  1.00 40.43           N  
ATOM   1323  CZ  ARG H 173      21.876  16.137  16.074  1.00 37.16           C  
ATOM   1324  NH1 ARG H 173      21.886  14.886  15.531  1.00 36.10           N1+
ATOM   1325  NH2 ARG H 173      22.545  16.370  17.239  1.00 33.91           N  
ATOM   1326  C   ARG H 173      15.952  17.343  16.303  1.00 32.72           C  
ATOM   1327  O   ARG H 173      15.473  16.234  16.068  1.00 35.39           O  
ATOM   1328  N   VAL H 174      15.734  17.969  17.479  1.00 30.61           N  
ATOM   1329  CA  VAL H 174      15.121  17.247  18.568  1.00 30.62           C  
ATOM   1330  CB  VAL H 174      15.806  17.515  19.878  1.00 31.09           C  
ATOM   1331  CG1 VAL H 174      15.599  18.995  20.242  1.00 36.34           C  
ATOM   1332  CG2 VAL H 174      15.281  16.526  20.930  1.00 31.89           C  
ATOM   1333  C   VAL H 174      13.659  17.533  18.753  1.00 30.36           C  
ATOM   1334  O   VAL H 174      13.170  18.620  18.449  1.00 28.55           O  
ATOM   1335  N   THR H 175      12.914  16.507  19.233  1.00 28.98           N  
ATOM   1336  CA  THR H 175      11.520  16.678  19.532  1.00 27.65           C  
ATOM   1337  CB  THR H 175      10.622  16.240  18.411  1.00 33.67           C  
ATOM   1338  OG1 THR H 175       9.324  16.780  18.591  1.00 47.15           O  
ATOM   1339  CG2 THR H 175      10.552  14.706  18.384  1.00 37.15           C  
ATOM   1340  C   THR H 175      11.199  15.864  20.760  1.00 28.72           C  
ATOM   1341  O   THR H 175      11.640  14.723  20.899  1.00 27.82           O  
ATOM   1342  N   VAL H 176      10.420  16.442  21.700  1.00 27.60           N  
ATOM   1343  CA  VAL H 176      10.044  15.730  22.892  1.00 25.41           C  
ATOM   1344  CB  VAL H 176      10.545  16.367  24.156  1.00 23.73           C  
ATOM   1345  CG1 VAL H 176      12.083  16.343  24.143  1.00 22.30           C  
ATOM   1346  CG2 VAL H 176       9.948  17.780  24.258  1.00 24.87           C  
ATOM   1347  C   VAL H 176       8.547  15.730  22.962  1.00 27.57           C  
ATOM   1348  O   VAL H 176       7.909  16.724  22.614  1.00 27.70           O  
ATOM   1349  N   SER H 177       7.948  14.603  23.411  1.00 24.91           N  
ATOM   1350  CA  SER H 177       6.514  14.492  23.493  1.00 27.99           C  
ATOM   1351  CB  SER H 177       5.900  13.592  22.406  1.00 29.77           C  
ATOM   1352  OG  SER H 177       6.121  14.145  21.118  1.00 38.06           O  
ATOM   1353  C   SER H 177       6.159  13.841  24.795  1.00 28.50           C  
ATOM   1354  O   SER H 177       6.986  13.183  25.425  1.00 27.36           O  
ATOM   1355  N   VAL H 178       4.897  14.016  25.240  1.00 29.62           N  
ATOM   1356  CA  VAL H 178       4.497  13.412  26.481  1.00 31.54           C  
ATOM   1357  CB  VAL H 178       4.401  14.414  27.596  1.00 31.86           C  
ATOM   1358  CG1 VAL H 178       3.342  15.462  27.224  1.00 35.98           C  
ATOM   1359  CG2 VAL H 178       4.132  13.677  28.916  1.00 30.65           C  
ATOM   1360  C   VAL H 178       3.167  12.724  26.327  1.00 31.65           C  
ATOM   1361  O   VAL H 178       2.289  13.164  25.585  1.00 31.34           O  
ATOM   1362  N   ASP H 179       3.013  11.584  27.034  1.00 31.84           N  
ATOM   1363  CA  ASP H 179       1.800  10.808  27.044  1.00 32.40           C  
ATOM   1364  CB  ASP H 179       2.047   9.351  26.600  1.00 35.97           C  
ATOM   1365  CG  ASP H 179       0.721   8.684  26.267  1.00 39.99           C  
ATOM   1366  OD1 ASP H 179      -0.329   9.374  26.356  1.00 40.31           O  
ATOM   1367  OD2 ASP H 179       0.743   7.473  25.915  1.00 41.97           O1-
ATOM   1368  C   ASP H 179       1.335  10.788  28.473  1.00 36.49           C  
ATOM   1369  O   ASP H 179       1.794   9.978  29.280  1.00 37.94           O  
ATOM   1370  N   THR H 180       0.389  11.685  28.815  1.00 38.80           N  
ATOM   1371  CA  THR H 180      -0.080  11.836  30.164  1.00 40.55           C  
ATOM   1372  CB  THR H 180      -1.119  12.911  30.317  1.00 42.54           C  
ATOM   1373  OG1 THR H 180      -2.265  12.604  29.537  1.00 45.10           O  
ATOM   1374  CG2 THR H 180      -0.518  14.257  29.878  1.00 41.24           C  
ATOM   1375  C   THR H 180      -0.706  10.558  30.579  1.00 41.50           C  
ATOM   1376  O   THR H 180      -0.550  10.124  31.718  1.00 44.25           O  
ATOM   1377  N   SER H 181      -1.461   9.925  29.668  1.00 41.69           N  
ATOM   1378  CA  SER H 181      -1.983   8.649  30.018  1.00 44.63           C  
ATOM   1379  CB  SER H 181      -3.199   8.224  29.178  1.00 48.97           C  
ATOM   1380  OG  SER H 181      -2.830   8.104  27.811  1.00 51.52           O  
ATOM   1381  C   SER H 181      -0.859   7.730  29.696  1.00 42.38           C  
ATOM   1382  O   SER H 181      -0.401   7.687  28.564  1.00 43.07           O  
ATOM   1383  N   GLU H 182      -0.457   6.901  30.663  1.00 38.80           N  
ATOM   1384  CA  GLU H 182       0.662   6.000  30.625  1.00 39.41           C  
ATOM   1385  CB  GLU H 182       0.961   5.418  29.227  1.00 40.74           C  
ATOM   1386  CG  GLU H 182       1.884   4.201  29.255  0.80 46.93           C  
ATOM   1387  CD  GLU H 182       1.960   3.623  27.848  0.80 50.63           C  
ATOM   1388  OE1 GLU H 182       1.573   4.342  26.889  1.00 45.19           O  
ATOM   1389  OE2 GLU H 182       2.405   2.451  27.716  1.00 43.94           O1-
ATOM   1390  C   GLU H 182       1.916   6.628  31.156  1.00 38.35           C  
ATOM   1391  O   GLU H 182       2.941   5.957  31.229  1.00 38.77           O  
ATOM   1392  N   ASN H 183       1.853   7.898  31.605  1.00 37.84           N  
ATOM   1393  CA  ASN H 183       2.926   8.529  32.338  1.00 35.88           C  
ATOM   1394  CB  ASN H 183       3.007   8.079  33.806  1.00 38.68           C  
ATOM   1395  CG  ASN H 183       1.851   8.710  34.565  1.00 47.37           C  
ATOM   1396  OD1 ASN H 183       1.261   9.694  34.120  1.00 55.17           O  
ATOM   1397  ND2 ASN H 183       1.528   8.144  35.758  1.00 65.55           N  
ATOM   1398  C   ASN H 183       4.277   8.299  31.738  1.00 34.27           C  
ATOM   1399  O   ASN H 183       5.195   7.876  32.441  1.00 33.12           O  
ATOM   1400  N   GLN H 184       4.448   8.586  30.436  1.00 33.24           N  
ATOM   1401  CA  GLN H 184       5.741   8.439  29.834  1.00 31.12           C  
ATOM   1402  CB  GLN H 184       5.870   7.203  28.921  1.00 37.28           C  
ATOM   1403  CG  GLN H 184       5.847   5.865  29.663  1.00 44.30           C  
ATOM   1404  CD  GLN H 184       5.975   4.734  28.649  1.00 45.78           C  
ATOM   1405  OE1 GLN H 184       6.045   3.562  29.017  1.00 48.42           O  
ATOM   1406  NE2 GLN H 184       6.004   5.087  27.336  1.00 41.69           N  
ATOM   1407  C   GLN H 184       5.972   9.634  28.962  1.00 31.02           C  
ATOM   1408  O   GLN H 184       5.020  10.311  28.574  1.00 33.28           O  
ATOM   1409  N   PHE H 185       7.258   9.947  28.672  1.00 27.87           N  
ATOM   1410  CA  PHE H 185       7.583  11.001  27.752  1.00 27.06           C  
ATOM   1411  CB  PHE H 185       7.980  12.338  28.411  1.00 24.28           C  
ATOM   1412  CG  PHE H 185       9.175  12.172  29.282  1.00 23.21           C  
ATOM   1413  CD1 PHE H 185       9.056  11.608  30.532  1.00 26.69           C  
ATOM   1414  CD2 PHE H 185      10.409  12.611  28.862  1.00 24.17           C  
ATOM   1415  CE1 PHE H 185      10.156  11.465  31.342  1.00 25.17           C  
ATOM   1416  CE2 PHE H 185      11.512  12.471  29.668  1.00 25.27           C  
ATOM   1417  CZ  PHE H 185      11.387  11.897  30.909  1.00 24.76           C  
ATOM   1418  C   PHE H 185       8.677  10.490  26.862  1.00 27.71           C  
ATOM   1419  O   PHE H 185       9.384   9.555  27.236  1.00 25.49           O  
ATOM   1420  N   SER H 186       8.839  11.081  25.651  1.00 25.48           N  
ATOM   1421  CA  SER H 186       9.757  10.516  24.694  1.00 25.78           C  
ATOM   1422  CB  SER H 186       9.054   9.898  23.474  1.00 26.82           C  
ATOM   1423  OG  SER H 186       8.196   8.843  23.875  1.00 32.84           O  
ATOM   1424  C   SER H 186      10.691  11.551  24.137  1.00 27.02           C  
ATOM   1425  O   SER H 186      10.470  12.755  24.247  1.00 26.96           O  
ATOM   1426  N   LEU H 187      11.792  11.065  23.524  1.00 28.24           N  
ATOM   1427  CA  LEU H 187      12.775  11.907  22.904  1.00 24.61           C  
ATOM   1428  CB  LEU H 187      14.145  11.831  23.602  1.00 26.66           C  
ATOM   1429  CG  LEU H 187      15.227  12.719  22.962  1.00 25.78           C  
ATOM   1430  CD1 LEU H 187      14.915  14.210  23.172  1.00 26.76           C  
ATOM   1431  CD2 LEU H 187      16.633  12.332  23.444  1.00 28.89           C  
ATOM   1432  C   LEU H 187      12.978  11.409  21.506  1.00 28.38           C  
ATOM   1433  O   LEU H 187      13.063  10.205  21.276  1.00 28.91           O  
ATOM   1434  N   ARG H 188      13.041  12.331  20.523  1.00 27.27           N  
ATOM   1435  CA  ARG H 188      13.299  11.934  19.169  0.90 28.94           C  
ATOM   1436  CB  ARG H 188      12.080  12.085  18.244  0.90 31.32           C  
ATOM   1437  CG  ARG H 188      10.901  11.209  18.671  0.88 35.03           C  
ATOM   1438  CD  ARG H 188       9.744  11.197  17.672  0.88 36.33           C  
ATOM   1439  NE  ARG H 188      10.148  10.298  16.557  0.75 29.39           N  
ATOM   1440  CZ  ARG H 188       9.975   8.951  16.686  0.75 28.83           C  
ATOM   1441  NH1 ARG H 188       9.415   8.444  17.825  0.75 30.91           N1+
ATOM   1442  NH2 ARG H 188      10.373   8.109  15.688  0.75 32.18           N  
ATOM   1443  C   ARG H 188      14.381  12.831  18.653  1.00 30.53           C  
ATOM   1444  O   ARG H 188      14.254  14.055  18.685  1.00 30.52           O  
ATOM   1445  N   LEU H 189      15.491  12.238  18.171  1.00 29.44           N  
ATOM   1446  CA  LEU H 189      16.585  13.019  17.670  1.00 28.07           C  
ATOM   1447  CB  LEU H 189      17.861  12.815  18.507  1.00 29.97           C  
ATOM   1448  CG  LEU H 189      19.079  13.630  18.045  1.00 35.21           C  
ATOM   1449  CD1 LEU H 189      18.830  15.139  18.192  1.00 32.76           C  
ATOM   1450  CD2 LEU H 189      20.352  13.169  18.773  1.00 35.28           C  
ATOM   1451  C   LEU H 189      16.854  12.541  16.273  1.00 32.64           C  
ATOM   1452  O   LEU H 189      17.172  11.372  16.059  1.00 34.43           O  
ATOM   1453  N   ARG H 190      16.737  13.439  15.276  1.00 35.01           N  
ATOM   1454  CA  ARG H 190      16.894  13.015  13.912  1.00 35.70           C  
ATOM   1455  CB  ARG H 190      15.857  13.638  12.962  1.00 39.15           C  
ATOM   1456  CG  ARG H 190      15.842  15.164  12.947  1.00 42.60           C  
ATOM   1457  CD  ARG H 190      14.566  15.730  12.323  1.00 46.46           C  
ATOM   1458  NE  ARG H 190      13.601  15.999  13.429  1.00 59.39           N  
ATOM   1459  CZ  ARG H 190      12.788  15.014  13.911  1.00 57.33           C  
ATOM   1460  NH1 ARG H 190      12.880  13.742  13.425  1.00 61.66           N1+
ATOM   1461  NH2 ARG H 190      11.877  15.295  14.887  1.00 57.40           N  
ATOM   1462  C   ARG H 190      18.284  13.272  13.401  1.00 38.60           C  
ATOM   1463  O   ARG H 190      19.064  14.008  14.001  1.00 35.89           O  
ATOM   1464  N   SER H 191      18.625  12.617  12.268  1.00 37.19           N  
ATOM   1465  CA  SER H 191      19.887  12.770  11.590  1.00 40.68           C  
ATOM   1466  CB  SER H 191      20.045  14.137  10.902  1.00 44.46           C  
ATOM   1467  OG  SER H 191      19.092  14.269   9.859  1.00 53.94           O  
ATOM   1468  C   SER H 191      21.018  12.595  12.549  1.00 38.87           C  
ATOM   1469  O   SER H 191      21.901  13.443  12.654  1.00 39.97           O  
ATOM   1470  N   VAL H 192      21.028  11.453  13.254  1.00 37.69           N  
ATOM   1471  CA  VAL H 192      22.010  11.171  14.254  1.00 36.77           C  
ATOM   1472  CB  VAL H 192      21.601  10.002  15.102  1.00 44.60           C  
ATOM   1473  CG1 VAL H 192      21.423   8.784  14.189  1.00 47.66           C  
ATOM   1474  CG2 VAL H 192      22.621   9.794  16.223  1.00 48.24           C  
ATOM   1475  C   VAL H 192      23.354  10.918  13.638  1.00 39.11           C  
ATOM   1476  O   VAL H 192      23.476  10.403  12.526  1.00 40.41           O  
ATOM   1477  N   THR H 193      24.408  11.323  14.375  1.00 41.22           N  
ATOM   1478  CA  THR H 193      25.770  11.158  13.954  1.00 39.87           C  
ATOM   1479  CB  THR H 193      26.364  12.446  13.445  1.00 44.84           C  
ATOM   1480  OG1 THR H 193      27.708  12.264  13.036  1.00 46.48           O  
ATOM   1481  CG2 THR H 193      26.251  13.535  14.518  1.00 45.14           C  
ATOM   1482  C   THR H 193      26.550  10.623  15.125  1.00 43.99           C  
ATOM   1483  O   THR H 193      25.996  10.372  16.194  1.00 40.76           O  
ATOM   1484  N   ALA H 194      27.868  10.426  14.942  1.00 43.69           N  
ATOM   1485  CA  ALA H 194      28.748   9.847  15.919  1.00 42.62           C  
ATOM   1486  CB  ALA H 194      30.205   9.762  15.432  1.00 43.42           C  
ATOM   1487  C   ALA H 194      28.741  10.698  17.147  1.00 41.76           C  
ATOM   1488  O   ALA H 194      28.888  10.200  18.261  1.00 46.34           O  
ATOM   1489  N   ALA H 195      28.579  12.016  16.964  1.00 42.65           N  
ATOM   1490  CA  ALA H 195      28.602  12.969  18.035  1.00 42.05           C  
ATOM   1491  CB  ALA H 195      28.381  14.412  17.550  1.00 43.12           C  
ATOM   1492  C   ALA H 195      27.509  12.648  19.005  1.00 40.24           C  
ATOM   1493  O   ALA H 195      27.635  12.922  20.195  1.00 41.89           O  
ATOM   1494  N   ASP H 196      26.390  12.106  18.502  1.00 36.76           N  
ATOM   1495  CA  ASP H 196      25.206  11.778  19.248  1.00 33.85           C  
ATOM   1496  CB  ASP H 196      24.013  11.460  18.337  1.00 34.43           C  
ATOM   1497  CG  ASP H 196      23.633  12.767  17.655  1.00 39.46           C  
ATOM   1498  OD1 ASP H 196      23.787  13.838  18.301  1.00 36.46           O  
ATOM   1499  OD2 ASP H 196      23.195  12.712  16.476  1.00 37.39           O1-
ATOM   1500  C   ASP H 196      25.410  10.618  20.184  1.00 32.76           C  
ATOM   1501  O   ASP H 196      24.572  10.385  21.054  1.00 32.40           O  
ATOM   1502  N   THR H 197      26.464   9.799  19.997  1.00 35.80           N  
ATOM   1503  CA  THR H 197      26.646   8.692  20.898  1.00 34.67           C  
ATOM   1504  CB  THR H 197      27.834   7.839  20.560  1.00 37.22           C  
ATOM   1505  OG1 THR H 197      27.700   7.317  19.246  1.00 47.03           O  
ATOM   1506  CG2 THR H 197      27.930   6.690  21.577  1.00 38.90           C  
ATOM   1507  C   THR H 197      26.834   9.225  22.285  1.00 33.64           C  
ATOM   1508  O   THR H 197      27.681  10.085  22.524  1.00 35.94           O  
ATOM   1509  N   ALA H 198      26.021   8.725  23.244  1.00 30.03           N  
ATOM   1510  CA  ALA H 198      26.135   9.182  24.600  1.00 31.67           C  
ATOM   1511  CB  ALA H 198      25.818  10.677  24.772  1.00 28.91           C  
ATOM   1512  C   ALA H 198      25.147   8.433  25.438  1.00 32.25           C  
ATOM   1513  O   ALA H 198      24.340   7.652  24.935  1.00 29.18           O  
ATOM   1514  N   VAL H 199      25.236   8.629  26.769  1.00 27.85           N  
ATOM   1515  CA  VAL H 199      24.285   8.066  27.675  1.00 29.25           C  
ATOM   1516  CB  VAL H 199      24.831   7.824  29.053  1.00 31.20           C  
ATOM   1517  CG1 VAL H 199      23.685   7.349  29.962  1.00 27.56           C  
ATOM   1518  CG2 VAL H 199      25.994   6.821  28.950  1.00 30.90           C  
ATOM   1519  C   VAL H 199      23.214   9.098  27.783  1.00 29.47           C  
ATOM   1520  O   VAL H 199      23.499  10.278  27.980  1.00 28.78           O  
ATOM   1521  N   TYR H 200      21.941   8.688  27.651  1.00 26.71           N  
ATOM   1522  CA  TYR H 200      20.882   9.653  27.689  1.00 24.86           C  
ATOM   1523  CB  TYR H 200      19.868   9.516  26.537  1.00 26.45           C  
ATOM   1524  CG  TYR H 200      20.491  10.018  25.276  1.00 27.13           C  
ATOM   1525  CD1 TYR H 200      21.427   9.274  24.597  1.00 28.35           C  
ATOM   1526  CD2 TYR H 200      20.116  11.240  24.766  1.00 25.90           C  
ATOM   1527  CE1 TYR H 200      21.984   9.751  23.432  1.00 27.98           C  
ATOM   1528  CE2 TYR H 200      20.669  11.721  23.603  1.00 24.03           C  
ATOM   1529  CZ  TYR H 200      21.608  10.975  22.934  1.00 28.52           C  
ATOM   1530  OH  TYR H 200      22.182  11.460  21.739  1.00 30.08           O  
ATOM   1531  C   TYR H 200      20.127   9.476  28.966  1.00 27.53           C  
ATOM   1532  O   TYR H 200      19.761   8.359  29.329  1.00 27.69           O  
ATOM   1533  N   TYR H 201      19.867  10.595  29.678  1.00 25.72           N  
ATOM   1534  CA  TYR H 201      19.202  10.502  30.949  1.00 24.16           C  
ATOM   1535  CB  TYR H 201      19.903  11.210  32.126  1.00 22.67           C  
ATOM   1536  CG  TYR H 201      21.310  10.759  32.302  1.00 23.05           C  
ATOM   1537  CD1 TYR H 201      21.610   9.556  32.893  1.00 28.77           C  
ATOM   1538  CD2 TYR H 201      22.339  11.557  31.865  1.00 24.08           C  
ATOM   1539  CE1 TYR H 201      22.916   9.156  33.049  1.00 27.72           C  
ATOM   1540  CE2 TYR H 201      23.648  11.166  32.019  1.00 27.50           C  
ATOM   1541  CZ  TYR H 201      23.936   9.961  32.614  1.00 28.80           C  
ATOM   1542  OH  TYR H 201      25.272   9.543  32.780  1.00 39.78           O  
ATOM   1543  C   TYR H 201      17.904  11.246  30.875  1.00 23.21           C  
ATOM   1544  O   TYR H 201      17.780  12.248  30.173  1.00 23.60           O  
ATOM   1545  N   CYS H 202      16.886  10.731  31.594  1.00 23.99           N  
ATOM   1546  CA  CYS H 202      15.660  11.454  31.770  1.00 25.57           C  
ATOM   1547  CB  CYS H 202      14.369  10.646  31.478  1.00 24.41           C  
ATOM   1548  SG  CYS H 202      14.215   9.061  32.357  1.00 31.53           S  
ATOM   1549  C   CYS H 202      15.678  11.913  33.201  1.00 27.03           C  
ATOM   1550  O   CYS H 202      16.218  11.234  34.073  1.00 28.03           O  
ATOM   1551  N   ALA H 203      15.135  13.118  33.476  1.00 23.20           N  
ATOM   1552  CA  ALA H 203      15.164  13.626  34.822  1.00 24.15           C  
ATOM   1553  CB  ALA H 203      16.419  14.456  35.136  1.00 20.91           C  
ATOM   1554  C   ALA H 203      13.979  14.526  35.000  1.00 25.60           C  
ATOM   1555  O   ALA H 203      13.350  14.931  34.026  1.00 24.57           O  
ATOM   1556  N   SER H 204      13.627  14.859  36.262  1.00 24.08           N  
ATOM   1557  CA  SER H 204      12.479  15.702  36.431  1.00 23.80           C  
ATOM   1558  CB  SER H 204      11.357  15.064  37.269  1.00 25.43           C  
ATOM   1559  OG  SER H 204      11.804  14.800  38.589  1.00 21.58           O  
ATOM   1560  C   SER H 204      12.872  17.011  37.062  1.00 26.28           C  
ATOM   1561  O   SER H 204      13.845  17.094  37.810  1.00 22.76           O  
ATOM   1562  N   LEU H 205      12.120  18.081  36.708  1.00 25.48           N  
ATOM   1563  CA  LEU H 205      12.277  19.424  37.225  1.00 23.87           C  
ATOM   1564  CB  LEU H 205      12.684  20.461  36.162  1.00 24.97           C  
ATOM   1565  CG  LEU H 205      14.123  20.356  35.630  1.00 23.00           C  
ATOM   1566  CD1 LEU H 205      14.389  21.451  34.583  1.00 21.26           C  
ATOM   1567  CD2 LEU H 205      15.146  20.397  36.778  1.00 18.19           C  
ATOM   1568  C   LEU H 205      10.913  19.882  37.682  1.00 26.47           C  
ATOM   1569  O   LEU H 205       9.915  19.600  37.021  1.00 27.69           O  
ATOM   1570  N   PRO H 206      10.844  20.578  38.806  1.00 29.36           N  
ATOM   1571  CA  PRO H 206       9.567  21.056  39.285  1.00 30.88           C  
ATOM   1572  CD  PRO H 206      11.737  20.257  39.908  1.00 28.08           C  
ATOM   1573  CB  PRO H 206       9.760  21.386  40.762  1.00 31.92           C  
ATOM   1574  CG  PRO H 206      10.911  20.460  41.189  1.00 29.94           C  
ATOM   1575  C   PRO H 206       9.085  22.218  38.482  1.00 31.51           C  
ATOM   1576  O   PRO H 206       9.912  23.005  38.019  1.00 30.53           O  
ATOM   1577  N   ARG H 207       7.758  22.368  38.321  1.00 31.43           N  
ATOM   1578  CA  ARG H 207       7.248  23.484  37.580  1.00 35.57           C  
ATOM   1579  CB  ARG H 207       5.726  23.433  37.331  1.00 38.89           C  
ATOM   1580  CG  ARG H 207       5.180  24.713  36.686  1.00 47.05           C  
ATOM   1581  CD  ARG H 207       3.653  24.778  36.595  1.00 53.49           C  
ATOM   1582  NE  ARG H 207       3.289  26.147  36.126  1.00 63.45           N  
ATOM   1583  CZ  ARG H 207       2.036  26.411  35.650  1.00 64.48           C  
ATOM   1584  NH1 ARG H 207       1.111  25.412  35.571  1.00 65.24           N1+
ATOM   1585  NH2 ARG H 207       1.708  27.677  35.257  1.00 66.76           N  
ATOM   1586  C   ARG H 207       7.504  24.699  38.404  1.00 36.10           C  
ATOM   1587  O   ARG H 207       7.358  24.668  39.624  1.00 39.75           O  
ATOM   1588  N   GLY H 208       7.909  25.810  37.757  1.00 35.87           N  
ATOM   1589  CA  GLY H 208       8.161  27.003  38.511  1.00 37.05           C  
ATOM   1590  C   GLY H 208       9.396  27.664  37.983  1.00 37.10           C  
ATOM   1591  O   GLY H 208       9.833  27.395  36.866  1.00 35.96           O  
ATOM   1592  N   GLN H 209       9.984  28.559  38.808  1.00 36.33           N  
ATOM   1593  CA  GLN H 209      11.140  29.328  38.437  1.00 37.42           C  
ATOM   1594  CB  GLN H 209      11.408  30.491  39.409  1.00 39.41           C  
ATOM   1595  CG  GLN H 209      12.458  31.489  38.923  1.00 50.62           C  
ATOM   1596  CD  GLN H 209      12.501  32.635  39.923  1.00 62.58           C  
ATOM   1597  OE1 GLN H 209      12.233  33.785  39.579  1.00 61.25           O  
ATOM   1598  NE2 GLN H 209      12.837  32.313  41.202  1.00 52.33           N  
ATOM   1599  C   GLN H 209      12.343  28.432  38.393  1.00 35.21           C  
ATOM   1600  O   GLN H 209      12.571  27.606  39.274  1.00 35.42           O  
ATOM   1601  N   LEU H 210      13.093  28.550  37.282  1.00 33.14           N  
ATOM   1602  CA  LEU H 210      14.271  27.805  36.917  1.00 32.65           C  
ATOM   1603  CB  LEU H 210      14.441  27.731  35.391  1.00 33.99           C  
ATOM   1604  CG  LEU H 210      13.319  26.898  34.737  1.00 26.24           C  
ATOM   1605  CD1 LEU H 210      13.485  26.816  33.212  1.00 27.64           C  
ATOM   1606  CD2 LEU H 210      13.196  25.515  35.398  1.00 27.63           C  
ATOM   1607  C   LEU H 210      15.558  28.252  37.560  1.00 31.64           C  
ATOM   1608  O   LEU H 210      16.509  27.475  37.650  1.00 31.04           O  
ATOM   1609  N   VAL H 211      15.642  29.514  38.017  1.00 31.70           N  
ATOM   1610  CA  VAL H 211      16.894  30.092  38.438  1.00 31.34           C  
ATOM   1611  CB  VAL H 211      16.738  31.440  39.078  1.00 32.26           C  
ATOM   1612  CG1 VAL H 211      18.103  31.842  39.651  1.00 26.69           C  
ATOM   1613  CG2 VAL H 211      16.189  32.450  38.054  1.00 28.19           C  
ATOM   1614  C   VAL H 211      17.609  29.243  39.437  1.00 31.18           C  
ATOM   1615  O   VAL H 211      18.824  29.076  39.336  1.00 30.94           O  
ATOM   1616  N   ASN H 212      16.913  28.715  40.455  1.00 30.07           N  
ATOM   1617  CA  ASN H 212      17.649  27.923  41.393  1.00 29.33           C  
ATOM   1618  CB  ASN H 212      17.435  28.387  42.840  1.00 31.14           C  
ATOM   1619  CG  ASN H 212      15.937  28.336  43.102  1.00 36.23           C  
ATOM   1620  OD1 ASN H 212      15.179  29.142  42.565  1.00 28.11           O  
ATOM   1621  ND2 ASN H 212      15.496  27.358  43.935  1.00 33.96           N  
ATOM   1622  C   ASN H 212      17.163  26.509  41.316  1.00 28.05           C  
ATOM   1623  O   ASN H 212      17.248  25.774  42.298  1.00 27.27           O  
ATOM   1624  N   ALA H 213      16.684  26.071  40.134  1.00 26.10           N  
ATOM   1625  CA  ALA H 213      16.132  24.753  40.018  1.00 26.65           C  
ATOM   1626  CB  ALA H 213      15.106  24.613  38.879  1.00 26.76           C  
ATOM   1627  C   ALA H 213      17.205  23.738  39.768  1.00 25.68           C  
ATOM   1628  O   ALA H 213      18.227  24.026  39.148  1.00 26.17           O  
ATOM   1629  N   PHE H 214      16.968  22.499  40.250  1.00 25.32           N  
ATOM   1630  CA  PHE H 214      17.888  21.420  40.045  1.00 24.64           C  
ATOM   1631  CB  PHE H 214      18.753  21.110  41.285  1.00 24.45           C  
ATOM   1632  CG  PHE H 214      17.901  20.649  42.421  1.00 21.33           C  
ATOM   1633  CD1 PHE H 214      17.297  21.548  43.271  1.00 22.69           C  
ATOM   1634  CD2 PHE H 214      17.704  19.308  42.646  1.00 19.64           C  
ATOM   1635  CE1 PHE H 214      16.514  21.119  44.319  1.00 24.44           C  
ATOM   1636  CE2 PHE H 214      16.924  18.871  43.692  1.00 25.22           C  
ATOM   1637  CZ  PHE H 214      16.326  19.776  44.533  1.00 28.36           C  
ATOM   1638  C   PHE H 214      17.076  20.210  39.676  1.00 23.62           C  
ATOM   1639  O   PHE H 214      15.876  20.168  39.935  1.00 24.28           O  
ATOM   1640  N   PHE H 215      17.706  19.199  39.032  1.00 22.56           N  
ATOM   1641  CA  PHE H 215      17.000  18.013  38.612  1.00 21.93           C  
ATOM   1642  CB  PHE H 215      17.714  17.264  37.473  1.00 21.79           C  
ATOM   1643  CG  PHE H 215      17.707  18.122  36.251  1.00 23.17           C  
ATOM   1644  CD1 PHE H 215      18.737  19.004  36.011  1.00 25.15           C  
ATOM   1645  CD2 PHE H 215      16.674  18.049  35.344  1.00 22.71           C  
ATOM   1646  CE1 PHE H 215      18.740  19.795  34.886  1.00 26.28           C  
ATOM   1647  CE2 PHE H 215      16.671  18.836  34.216  1.00 24.20           C  
ATOM   1648  CZ  PHE H 215      17.704  19.712  33.986  1.00 23.72           C  
ATOM   1649  C   PHE H 215      16.945  17.086  39.794  1.00 22.64           C  
ATOM   1650  O   PHE H 215      17.978  16.671  40.316  1.00 22.31           O  
ATOM   1651  N   ASP H 216      15.717  16.790  40.278  1.00 22.89           N  
ATOM   1652  CA  ASP H 216      15.522  16.024  41.482  1.00 27.24           C  
ATOM   1653  CB  ASP H 216      14.224  16.382  42.240  1.00 29.30           C  
ATOM   1654  CG  ASP H 216      13.005  16.180  41.357  1.00 35.03           C  
ATOM   1655  OD1 ASP H 216      13.128  16.388  40.127  1.00 31.11           O  
ATOM   1656  OD2 ASP H 216      11.924  15.836  41.905  1.00 34.67           O1-
ATOM   1657  C   ASP H 216      15.653  14.547  41.373  1.00 27.48           C  
ATOM   1658  O   ASP H 216      16.213  13.912  42.259  1.00 30.73           O  
ATOM   1659  N   ASN H 217      15.120  13.942  40.309  1.00 29.38           N  
ATOM   1660  CA  ASN H 217      15.136  12.518  40.198  1.00 30.18           C  
ATOM   1661  CB  ASN H 217      13.734  11.895  40.280  1.00 30.16           C  
ATOM   1662  CG  ASN H 217      13.201  12.135  41.685  1.00 28.60           C  
ATOM   1663  OD1 ASN H 217      13.678  11.551  42.656  1.00 34.09           O  
ATOM   1664  ND2 ASN H 217      12.183  13.029  41.801  1.00 31.10           N  
ATOM   1665  C   ASN H 217      15.654  12.272  38.831  1.00 32.07           C  
ATOM   1666  O   ASN H 217      15.112  12.799  37.861  1.00 32.29           O  
ATOM   1667  N   TRP H 218      16.735  11.481  38.739  1.00 30.13           N  
ATOM   1668  CA  TRP H 218      17.337  11.173  37.478  1.00 23.73           C  
ATOM   1669  CB  TRP H 218      18.874  11.311  37.494  1.00 22.95           C  
ATOM   1670  CG  TRP H 218      19.403  12.715  37.692  1.00 26.31           C  
ATOM   1671  CD2 TRP H 218      20.136  13.463  36.705  1.00 27.05           C  
ATOM   1672  CD1 TRP H 218      19.343  13.503  38.803  1.00 23.71           C  
ATOM   1673  NE1 TRP H 218      19.982  14.698  38.571  1.00 25.84           N  
ATOM   1674  CE2 TRP H 218      20.477  14.686  37.285  1.00 25.09           C  
ATOM   1675  CE3 TRP H 218      20.499  13.154  35.425  1.00 26.38           C  
ATOM   1676  CZ2 TRP H 218      21.188  15.624  36.591  1.00 25.82           C  
ATOM   1677  CZ3 TRP H 218      21.212  14.105  34.727  1.00 27.75           C  
ATOM   1678  CH2 TRP H 218      21.549  15.314  35.299  1.00 27.81           C  
ATOM   1679  C   TRP H 218      17.057   9.732  37.212  1.00 25.68           C  
ATOM   1680  O   TRP H 218      16.805   8.949  38.128  1.00 32.33           O  
ATOM   1681  N   GLY H 219      17.048   9.356  35.923  1.00 32.04           N  
ATOM   1682  CA  GLY H 219      16.889   7.980  35.571  1.00 30.36           C  
ATOM   1683  C   GLY H 219      18.261   7.386  35.616  1.00 31.10           C  
ATOM   1684  O   GLY H 219      19.239   8.069  35.918  1.00 29.75           O  
ATOM   1685  N   GLN H 220      18.345   6.076  35.335  1.00 31.93           N  
ATOM   1686  CA  GLN H 220      19.551   5.296  35.314  1.00 33.69           C  
ATOM   1687  CB  GLN H 220      19.240   3.802  35.156  1.00 36.05           C  
ATOM   1688  CG  GLN H 220      20.470   2.901  35.068  0.80 42.25           C  
ATOM   1689  CD  GLN H 220      19.975   1.469  34.913  0.80 44.89           C  
ATOM   1690  OE1 GLN H 220      20.757   0.549  34.676  1.00 30.73           O  
ATOM   1691  NE2 GLN H 220      18.636   1.269  35.049  1.00 29.39           N  
ATOM   1692  C   GLN H 220      20.408   5.692  34.148  1.00 30.94           C  
ATOM   1693  O   GLN H 220      21.635   5.634  34.218  1.00 33.33           O  
ATOM   1694  N   GLY H 221      19.776   6.061  33.018  1.00 30.63           N  
ATOM   1695  CA  GLY H 221      20.490   6.420  31.823  1.00 30.09           C  
ATOM   1696  C   GLY H 221      20.440   5.252  30.880  1.00 33.38           C  
ATOM   1697  O   GLY H 221      20.301   4.103  31.298  1.00 35.17           O  
ATOM   1698  N   THR H 222      20.526   5.530  29.561  1.00 31.82           N  
ATOM   1699  CA  THR H 222      20.546   4.478  28.581  1.00 31.64           C  
ATOM   1700  CB  THR H 222      19.255   4.340  27.826  1.00 32.19           C  
ATOM   1701  OG1 THR H 222      19.306   3.212  26.963  1.00 35.45           O  
ATOM   1702  CG2 THR H 222      19.004   5.629  27.027  1.00 35.61           C  
ATOM   1703  C   THR H 222      21.631   4.797  27.598  1.00 30.07           C  
ATOM   1704  O   THR H 222      21.737   5.927  27.125  1.00 28.25           O  
ATOM   1705  N   LEU H 223      22.465   3.797  27.246  1.00 31.67           N  
ATOM   1706  CA  LEU H 223      23.566   4.059  26.362  1.00 31.90           C  
ATOM   1707  CB  LEU H 223      24.748   3.089  26.544  1.00 34.02           C  
ATOM   1708  CG  LEU H 223      25.929   3.369  25.594  1.00 30.87           C  
ATOM   1709  CD1 LEU H 223      26.545   4.754  25.854  1.00 31.33           C  
ATOM   1710  CD2 LEU H 223      26.968   2.238  25.646  1.00 39.33           C  
ATOM   1711  C   LEU H 223      23.113   3.949  24.944  1.00 33.54           C  
ATOM   1712  O   LEU H 223      22.495   2.962  24.546  1.00 32.61           O  
ATOM   1713  N   VAL H 224      23.418   4.991  24.143  1.00 30.90           N  
ATOM   1714  CA  VAL H 224      23.068   4.974  22.754  1.00 32.10           C  
ATOM   1715  CB  VAL H 224      22.206   6.134  22.347  1.00 31.83           C  
ATOM   1716  CG1 VAL H 224      22.012   6.095  20.823  1.00 36.45           C  
ATOM   1717  CG2 VAL H 224      20.892   6.072  23.143  1.00 30.66           C  
ATOM   1718  C   VAL H 224      24.335   5.068  21.968  1.00 34.82           C  
ATOM   1719  O   VAL H 224      25.134   5.985  22.156  1.00 34.21           O  
ATOM   1720  N   THR H 225      24.546   4.108  21.048  1.00 35.20           N  
ATOM   1721  CA  THR H 225      25.733   4.137  20.245  1.00 38.65           C  
ATOM   1722  CB  THR H 225      26.522   2.863  20.305  1.00 42.50           C  
ATOM   1723  OG1 THR H 225      26.883   2.565  21.643  1.00 52.83           O  
ATOM   1724  CG2 THR H 225      27.790   3.035  19.456  1.00 42.12           C  
ATOM   1725  C   THR H 225      25.296   4.312  18.827  1.00 40.58           C  
ATOM   1726  O   THR H 225      24.363   3.654  18.370  1.00 37.47           O  
ATOM   1727  N   VAL H 226      25.952   5.229  18.092  1.00 41.05           N  
ATOM   1728  CA  VAL H 226      25.597   5.413  16.716  1.00 38.79           C  
ATOM   1729  CB  VAL H 226      25.494   6.854  16.315  1.00 39.26           C  
ATOM   1730  CG1 VAL H 226      25.158   6.920  14.817  1.00 39.10           C  
ATOM   1731  CG2 VAL H 226      24.460   7.541  17.221  1.00 36.24           C  
ATOM   1732  C   VAL H 226      26.696   4.809  15.910  1.00 44.35           C  
ATOM   1733  O   VAL H 226      27.850   5.220  16.018  1.00 45.79           O  
ATOM   1734  N   ALA H 227      26.366   3.806  15.074  1.00 42.31           N  
ATOM   1735  CA  ALA H 227      27.407   3.191  14.309  1.00 44.60           C  
ATOM   1736  CB  ALA H 227      28.166   2.095  15.078  1.00 47.52           C  
ATOM   1737  C   ALA H 227      26.807   2.545  13.104  1.00 47.50           C  
ATOM   1738  O   ALA H 227      25.608   2.275  13.052  1.00 45.66           O  
ATOM   1739  N   SER H 228      27.654   2.287  12.088  1.00 49.57           N  
ATOM   1740  CA  SER H 228      27.200   1.660  10.885  1.00 51.90           C  
ATOM   1741  CB  SER H 228      28.203   1.790   9.725  1.00 54.55           C  
ATOM   1742  OG  SER H 228      28.399   3.159   9.402  1.00 63.18           O  
ATOM   1743  C   SER H 228      27.038   0.178  11.196  1.00 56.46           C  
ATOM   1744  O   SER H 228      26.491  -0.558  10.332  1.00 56.21           O  
ATOM   1745  OXT SER H 228      27.463  -0.238  12.307  1.00  0.00           O1-
TER    1746      SER H 228 
CONECT  149  648
CONECT  648  149
CONECT  969 1548
CONECT 1548  969
END
