# Supplementary material for: Fully automated antibody structure prediction using BIOVIA tools: Validation study
Source: PLoS One. 2017 May 18;12(5):e0177923. doi: 10.1371/journal.pone.0177923 (PMC5436848; doi:10.1371/journal.pone.0177923)
Supplement: S3 Dataset — Predicted structures using the Top5 framework method, Chothia CDR definition with canonical filtering, using up to 5 CDR templates rather than the default 3, and generating 10 CDR models. (ZIP) [file pone.0177923.s005.zip › 4QHN_BA_FV_FinalModel.pdb]

REMARK   Accelrys Discovery Studio PDB file
REMARK   Created:  2015-11-30T15:56:36Z
SSBOND   1 CYS L   20    CYS L   85                                     
SSBOND   2 CYS H  127    CYS H  200                                     
ATOM      1  N   GLU L   1      31.538  26.987  29.033  1.00 32.68           N1+
ATOM      2  CA  GLU L   1      31.202  26.332  30.315  1.00 35.03           C  
ATOM      3  CB  GLU L   1      31.838  24.933  30.400  1.00 34.52           C  
ATOM      4  CG  GLU L   1      31.253  23.925  29.409  1.00 39.98           C  
ATOM      5  CD  GLU L   1      31.979  22.600  29.609  1.00 50.32           C  
ATOM      6  OE1 GLU L   1      33.237  22.609  29.616  1.00 47.30           O  
ATOM      7  OE2 GLU L   1      31.280  21.561  29.765  1.00 54.70           O1-
ATOM      8  C   GLU L   1      31.712  27.139  31.460  1.00 35.41           C  
ATOM      9  O   GLU L   1      32.616  27.957  31.302  1.00 36.78           O  
ATOM     10  N   LEU L   2      31.121  26.932  32.651  1.00 28.92           N  
ATOM     11  CA  LEU L   2      31.608  27.623  33.803  1.00 22.38           C  
ATOM     12  CB  LEU L   2      30.794  27.379  35.088  1.00 16.92           C  
ATOM     13  CG  LEU L   2      29.340  27.881  35.021  1.00 19.10           C  
ATOM     14  CD1 LEU L   2      28.514  27.065  34.017  1.00 18.07           C  
ATOM     15  CD2 LEU L   2      28.700  27.929  36.417  1.00 30.86           C  
ATOM     16  C   LEU L   2      32.964  27.050  34.024  1.00 23.13           C  
ATOM     17  O   LEU L   2      33.225  25.912  33.636  1.00 24.63           O  
ATOM     18  N   THR L   3      33.872  27.823  34.643  1.00 17.55           N  
ATOM     19  CA  THR L   3      35.211  27.328  34.758  1.00 18.25           C  
ATOM     20  CB  THR L   3      36.255  28.398  34.622  1.00 24.49           C  
ATOM     21  OG1 THR L   3      36.132  29.049  33.367  1.00 31.00           O  
ATOM     22  CG2 THR L   3      37.644  27.747  34.744  1.00 25.03           C  
ATOM     23  C   THR L   3      35.402  26.686  36.092  1.00 16.07           C  
ATOM     24  O   THR L   3      35.106  27.267  37.136  1.00 15.82           O  
ATOM     25  N   GLN L   4      35.897  25.432  36.064  1.00 13.91           N  
ATOM     26  CA  GLN L   4      36.197  24.683  37.249  1.00 14.28           C  
ATOM     27  CB  GLN L   4      35.262  23.482  37.467  1.00 14.79           C  
ATOM     28  CG  GLN L   4      33.800  23.868  37.693  1.00 14.18           C  
ATOM     29  CD  GLN L   4      33.007  22.584  37.893  1.00 13.81           C  
ATOM     30  OE1 GLN L   4      32.031  22.328  37.189  1.00 12.82           O  
ATOM     31  NE2 GLN L   4      33.438  21.751  38.877  1.00 12.92           N  
ATOM     32  C   GLN L   4      37.568  24.116  37.046  1.00 14.39           C  
ATOM     33  O   GLN L   4      38.014  23.964  35.911  1.00 16.42           O  
ATOM     34  N   PRO L   5      38.269  23.818  38.107  1.00 14.26           N  
ATOM     35  CA  PRO L   5      39.571  23.222  37.984  1.00 16.45           C  
ATOM     36  CD  PRO L   5      38.068  24.450  39.396  1.00 16.72           C  
ATOM     37  CB  PRO L   5      40.235  23.365  39.357  1.00 17.76           C  
ATOM     38  CG  PRO L   5      39.081  23.738  40.308  1.00 17.92           C  
ATOM     39  C   PRO L   5      39.385  21.812  37.529  1.00 15.70           C  
ATOM     40  O   PRO L   5      38.419  21.180  37.953  1.00 15.15           O  
ATOM     41  N   PRO L   6      40.246  21.311  36.692  1.00 15.12           N  
ATOM     42  CA  PRO L   6      40.069  19.969  36.220  1.00 15.44           C  
ATOM     43  CD  PRO L   6      40.928  22.146  35.717  1.00 18.72           C  
ATOM     44  CB  PRO L   6      41.040  19.808  35.053  1.00 16.90           C  
ATOM     45  CG  PRO L   6      41.171  21.238  34.500  1.00 21.51           C  
ATOM     46  C   PRO L   6      40.226  18.942  37.288  1.00 14.74           C  
ATOM     47  O   PRO L   6      39.545  17.919  37.224  1.00 15.93           O  
ATOM     48  N   SER L   7      41.114  19.169  38.274  1.00 14.95           N  
ATOM     49  CA  SER L   7      41.260  18.134  39.251  1.00 18.26           C  
ATOM     50  CB  SER L   7      42.393  17.137  38.953  1.00 19.40           C  
ATOM     51  OG  SER L   7      43.652  17.743  39.201  1.00 32.63           O  
ATOM     52  C   SER L   7      41.586  18.740  40.573  1.00 16.47           C  
ATOM     53  O   SER L   7      42.276  19.756  40.664  1.00 17.78           O  
ATOM     54  N   VAL L   8      41.059  18.114  41.640  1.00 14.94           N  
ATOM     55  CA  VAL L   8      41.379  18.491  42.984  1.00 14.44           C  
ATOM     56  CB  VAL L   8      40.233  19.117  43.723  1.00 17.98           C  
ATOM     57  CG1 VAL L   8      40.661  19.352  45.181  1.00 24.33           C  
ATOM     58  CG2 VAL L   8      39.812  20.398  42.983  1.00 17.38           C  
ATOM     59  C   VAL L   8      41.694  17.202  43.671  1.00 19.05           C  
ATOM     60  O   VAL L   8      40.981  16.215  43.494  1.00 17.14           O  
ATOM     61  N   SER L   9      42.778  17.157  44.469  1.00 17.16           N  
ATOM     62  CA  SER L   9      43.096  15.910  45.102  1.00 19.60           C  
ATOM     63  CB  SER L   9      44.256  15.157  44.425  1.00 21.53           C  
ATOM     64  OG  SER L   9      45.452  15.914  44.518  1.00 26.40           O  
ATOM     65  C   SER L   9      43.492  16.167  46.519  1.00 23.06           C  
ATOM     66  O   SER L   9      44.021  17.227  46.850  1.00 24.01           O  
ATOM     67  N   VAL L  10      43.218  15.185  47.402  1.00 17.54           N  
ATOM     68  CA  VAL L  10      43.567  15.309  48.788  1.00 19.00           C  
ATOM     69  CB  VAL L  10      42.492  15.955  49.610  1.00 27.74           C  
ATOM     70  CG1 VAL L  10      42.329  17.413  49.150  1.00 30.61           C  
ATOM     71  CG2 VAL L  10      41.207  15.119  49.468  1.00 26.58           C  
ATOM     72  C   VAL L  10      43.772  13.930  49.340  1.00 19.33           C  
ATOM     73  O   VAL L  10      43.373  12.937  48.733  1.00 22.83           O  
ATOM     74  N   SER L  11      44.451  13.833  50.499  1.00 21.08           N  
ATOM     75  CA  SER L  11      44.595  12.561  51.152  1.00 23.33           C  
ATOM     76  CB  SER L  11      45.772  12.513  52.141  1.00 29.30           C  
ATOM     77  OG  SER L  11      45.855  11.231  52.744  1.00 44.91           O  
ATOM     78  C   SER L  11      43.328  12.377  51.920  1.00 25.37           C  
ATOM     79  O   SER L  11      42.601  13.347  52.122  1.00 21.88           O  
ATOM     80  N   PRO L  12      43.003  11.198  52.374  1.00 27.19           N  
ATOM     81  CA  PRO L  12      41.764  11.035  53.078  1.00 24.69           C  
ATOM     82  CD  PRO L  12      43.467   9.954  51.791  1.00 31.44           C  
ATOM     83  CB  PRO L  12      41.557   9.525  53.231  1.00 30.51           C  
ATOM     84  CG  PRO L  12      42.879   8.895  52.738  1.00 32.96           C  
ATOM     85  C   PRO L  12      41.794  11.821  54.347  1.00 25.64           C  
ATOM     86  O   PRO L  12      42.794  11.768  55.060  1.00 27.67           O  
ATOM     87  N   GLY L  13      40.703  12.556  54.650  1.00 24.83           N  
ATOM     88  CA  GLY L  13      40.637  13.324  55.860  1.00 24.48           C  
ATOM     89  C   GLY L  13      40.934  14.774  55.581  1.00 30.48           C  
ATOM     90  O   GLY L  13      40.635  15.632  56.409  1.00 35.22           O  
ATOM     91  N   GLN L  14      41.531  15.094  54.415  1.00 23.98           N  
ATOM     92  CA  GLN L  14      41.827  16.466  54.088  1.00 22.28           C  
ATOM     93  CB  GLN L  14      42.942  16.618  53.041  1.00 22.60           C  
ATOM     94  CG  GLN L  14      44.301  16.095  53.510  1.00 31.08           C  
ATOM     95  CD  GLN L  14      45.297  16.307  52.377  1.00 34.31           C  
ATOM     96  OE1 GLN L  14      46.443  15.869  52.451  1.00 29.66           O  
ATOM     97  NE2 GLN L  14      44.845  16.991  51.293  1.00 38.60           N  
ATOM     98  C   GLN L  14      40.582  17.061  53.503  1.00 26.65           C  
ATOM     99  O   GLN L  14      39.665  16.335  53.126  1.00 24.90           O  
ATOM    100  N   THR L  15      40.503  18.407  53.410  1.00 20.35           N  
ATOM    101  CA  THR L  15      39.295  18.971  52.882  1.00 22.82           C  
ATOM    102  CB  THR L  15      38.786  20.168  53.632  1.00 24.18           C  
ATOM    103  OG1 THR L  15      37.418  20.386  53.325  1.00 26.29           O  
ATOM    104  CG2 THR L  15      39.607  21.397  53.214  1.00 19.03           C  
ATOM    105  C   THR L  15      39.544  19.387  51.464  1.00 20.41           C  
ATOM    106  O   THR L  15      40.605  19.912  51.129  1.00 20.76           O  
ATOM    107  N   ALA L  16      38.554  19.138  50.582  1.00 16.31           N  
ATOM    108  CA  ALA L  16      38.710  19.473  49.198  1.00 15.46           C  
ATOM    109  CB  ALA L  16      38.265  18.352  48.243  1.00 17.05           C  
ATOM    110  C   ALA L  16      37.865  20.673  48.908  1.00 15.44           C  
ATOM    111  O   ALA L  16      36.740  20.790  49.390  1.00 17.12           O  
ATOM    112  N   THR L  17      38.414  21.612  48.112  1.00 15.41           N  
ATOM    113  CA  THR L  17      37.694  22.804  47.768  1.00 13.21           C  
ATOM    114  CB  THR L  17      38.387  24.054  48.228  1.00 20.08           C  
ATOM    115  OG1 THR L  17      38.567  24.020  49.635  1.00 22.83           O  
ATOM    116  CG2 THR L  17      37.533  25.270  47.834  1.00 20.99           C  
ATOM    117  C   THR L  17      37.608  22.858  46.274  1.00 15.49           C  
ATOM    118  O   THR L  17      38.620  22.736  45.584  1.00 16.49           O  
ATOM    119  N   ILE L  18      36.385  23.051  45.733  1.00 12.38           N  
ATOM    120  CA  ILE L  18      36.202  23.069  44.307  1.00 12.18           C  
ATOM    121  CB  ILE L  18      35.226  22.028  43.840  1.00 11.31           C  
ATOM    122  CG1 ILE L  18      35.559  20.649  44.435  1.00 20.81           C  
ATOM    123  CG2 ILE L  18      35.213  22.055  42.303  1.00 14.89           C  
ATOM    124  CD1 ILE L  18      36.969  20.151  44.145  1.00 29.34           C  
ATOM    125  C   ILE L  18      35.566  24.384  43.966  1.00 14.50           C  
ATOM    126  O   ILE L  18      34.598  24.788  44.607  1.00 14.55           O  
ATOM    127  N   THR L  19      36.068  25.086  42.928  1.00 13.48           N  
ATOM    128  CA  THR L  19      35.502  26.369  42.613  1.00 12.09           C  
ATOM    129  CB  THR L  19      36.513  27.480  42.550  1.00 20.12           C  
ATOM    130  OG1 THR L  19      37.474  27.212  41.540  1.00 20.40           O  
ATOM    131  CG2 THR L  19      37.199  27.609  43.920  1.00 19.76           C  
ATOM    132  C   THR L  19      34.837  26.311  41.273  1.00 13.90           C  
ATOM    133  O   THR L  19      35.185  25.496  40.420  1.00 14.35           O  
ATOM    134  N   CYS L  20      33.811  27.170  41.091  1.00 12.66           N  
ATOM    135  CA  CYS L  20      33.095  27.300  39.852  1.00 13.12           C  
ATOM    136  CB  CYS L  20      31.695  26.650  39.893  1.00 16.40           C  
ATOM    137  SG  CYS L  20      30.771  26.814  38.335  1.00 18.69           S  
ATOM    138  C   CYS L  20      32.924  28.771  39.634  1.00 16.26           C  
ATOM    139  O   CYS L  20      32.272  29.447  40.427  1.00 17.77           O  
ATOM    140  N   SER L  21      33.488  29.316  38.538  1.00 14.28           N  
ATOM    141  CA  SER L  21      33.408  30.740  38.374  1.00 15.45           C  
ATOM    142  CB  SER L  21      34.781  31.425  38.297  1.00 21.70           C  
ATOM    143  OG  SER L  21      35.503  30.944  37.174  1.00 29.86           O  
ATOM    144  C   SER L  21      32.655  31.069  37.127  1.00 17.15           C  
ATOM    145  O   SER L  21      32.529  30.249  36.218  1.00 18.24           O  
ATOM    146  N   GLY L  22      32.126  32.290  37.086  1.00 71.70           N  
ATOM    147  CA  GLY L  22      31.418  32.718  35.926  1.00 70.39           C  
ATOM    148  C   GLY L  22      31.544  34.186  35.967  1.00 72.08           C  
ATOM    149  O   GLY L  22      32.305  34.694  36.774  1.00 73.72           O  
ATOM    150  N   ASP L  23      30.870  34.924  35.080  1.00 76.64           N  
ATOM    151  CA  ASP L  23      30.926  36.342  35.268  1.00 79.73           C  
ATOM    152  CB  ASP L  23      31.095  37.149  33.969  1.00 82.51           C  
ATOM    153  CG  ASP L  23      32.529  36.987  33.476  1.00 86.58           C  
ATOM    154  OD1 ASP L  23      33.440  36.816  34.329  1.00101.20           O  
ATOM    155  OD2 ASP L  23      32.729  37.033  32.235  1.00 73.22           O1-
ATOM    156  C   ASP L  23      29.601  36.696  35.855  1.00 75.07           C  
ATOM    157  O   ASP L  23      28.559  36.427  35.255  1.00 71.30           O  
ATOM    158  N   LYS L  24      29.604  37.316  37.049  1.00 93.14           N  
ATOM    159  CA  LYS L  24      28.366  37.639  37.680  1.00 92.30           C  
ATOM    160  CB  LYS L  24      27.548  38.675  36.895  1.00 91.48           C  
ATOM    161  CG  LYS L  24      28.218  40.048  36.876  1.00100.90           C  
ATOM    162  CD  LYS L  24      27.646  41.008  35.835  1.00 15.55           C  
ATOM    163  CE  LYS L  24      28.334  42.373  35.842  1.00 15.55           C  
ATOM    164  NZ  LYS L  24      28.122  43.037  37.151  1.00 15.55           N1+
ATOM    165  C   LYS L  24      27.566  36.398  37.808  1.00 88.53           C  
ATOM    166  O   LYS L  24      26.454  36.330  37.296  1.00 83.21           O  
ATOM    167  N   VAL L  25      28.105  35.367  38.496  1.00 73.73           N  
ATOM    168  CA  VAL L  25      27.305  34.188  38.667  1.00 70.15           C  
ATOM    169  CB  VAL L  25      27.928  32.846  38.918  1.00 68.26           C  
ATOM    170  CG1 VAL L  25      29.047  32.617  37.888  1.00 83.86           C  
ATOM    171  CG2 VAL L  25      28.195  32.638  40.397  1.00 96.90           C  
ATOM    172  C   VAL L  25      26.209  34.491  39.630  1.00 71.76           C  
ATOM    173  O   VAL L  25      25.501  33.598  40.080  1.00 69.50           O  
ATOM    174  N   ALA L  26      26.166  35.733  40.139  1.00 76.90           N  
ATOM    175  CA  ALA L  26      24.965  36.125  40.806  1.00 75.82           C  
ATOM    176  CB  ALA L  26      25.020  37.538  41.413  1.00143.07           C  
ATOM    177  C   ALA L  26      23.940  36.134  39.713  1.00 72.40           C  
ATOM    178  O   ALA L  26      24.274  36.320  38.548  1.00 72.97           O  
ATOM    179  N   SER L  27      22.655  35.979  40.052  1.00 81.37           N  
ATOM    180  CA  SER L  27      21.592  35.843  39.088  1.00 79.24           C  
ATOM    181  CB  SER L  27      21.680  36.794  37.880  1.00 77.42           C  
ATOM    182  OG  SER L  27      21.743  38.139  38.326  1.00 54.07           O  
ATOM    183  C   SER L  27      21.626  34.447  38.580  1.00 77.13           C  
ATOM    184  O   SER L  27      20.923  34.064  37.643  1.00 75.68           O  
ATOM    185  N   LYS L  28      22.466  33.630  39.220  1.00 75.87           N  
ATOM    186  CA  LYS L  28      22.416  32.249  38.915  1.00 71.12           C  
ATOM    187  CB  LYS L  28      23.576  31.780  38.019  1.00 69.94           C  
ATOM    188  CG  LYS L  28      23.522  32.413  36.624  1.00 84.08           C  
ATOM    189  CD  LYS L  28      24.782  32.193  35.788  1.00 78.18           C  
ATOM    190  CE  LYS L  28      26.045  32.798  36.397  1.00 78.93           C  
ATOM    191  NZ  LYS L  28      27.223  32.431  35.582  1.00 82.55           N1+
ATOM    192  C   LYS L  28      22.496  31.598  40.241  1.00 71.84           C  
ATOM    193  O   LYS L  28      23.202  32.054  41.136  1.00 74.18           O  
ATOM    194  N   ASN L  29      21.716  30.540  40.452  1.00 64.58           N  
ATOM    195  CA  ASN L  29      21.905  29.929  41.729  1.00 63.86           C  
ATOM    196  CB  ASN L  29      20.617  29.319  42.300  1.00 61.64           C  
ATOM    197  CG  ASN L  29      19.706  30.480  42.680  1.00 66.87           C  
ATOM    198  OD1 ASN L  29      19.679  30.914  43.829  1.00 99.35           O  
ATOM    199  ND2 ASN L  29      18.952  31.014  41.681  1.00 98.42           N  
ATOM    200  C   ASN L  29      22.885  28.835  41.444  1.00 61.35           C  
ATOM    201  O   ASN L  29      22.647  28.153  40.442  1.00 59.86           O  
ATOM    202  N   VAL L  30      24.020  28.629  42.206  1.00 13.27           N  
ATOM    203  CA  VAL L  30      24.615  27.488  41.584  1.00 11.76           C  
ATOM    204  CB  VAL L  30      26.114  27.573  41.552  1.00 12.54           C  
ATOM    205  CG1 VAL L  30      26.679  26.277  40.945  1.00 13.14           C  
ATOM    206  CG2 VAL L  30      26.517  28.851  40.795  1.00 14.85           C  
ATOM    207  C   VAL L  30      24.264  26.256  42.353  1.00 15.64           C  
ATOM    208  O   VAL L  30      24.028  26.295  43.561  1.00 13.43           O  
ATOM    209  N   CYS L  31      24.191  25.120  41.631  1.00 10.78           N  
ATOM    210  CA  CYS L  31      23.951  23.845  42.240  0.75 11.82           C  
ATOM    211  CB  CYS L  31      22.648  23.174  41.773  0.75 13.96           C  
ATOM    212  SG  CYS L  31      22.620  22.877  39.980  0.75 13.28           S  
ATOM    213  C   CYS L  31      25.093  22.970  41.822  1.00 11.53           C  
ATOM    214  O   CYS L  31      25.781  23.269  40.848  1.00 10.72           O  
ATOM    215  N   TRP L  32      25.338  21.870  42.566  1.00 10.85           N  
ATOM    216  CA  TRP L  32      26.449  21.015  42.264  1.00 10.79           C  
ATOM    217  CB  TRP L  32      27.545  21.055  43.341  1.00 11.58           C  
ATOM    218  CG  TRP L  32      28.228  22.395  43.464  1.00 10.96           C  
ATOM    219  CD2 TRP L  32      29.497  22.719  42.875  1.00 10.38           C  
ATOM    220  CD1 TRP L  32      27.815  23.511  44.130  1.00 11.18           C  
ATOM    221  NE1 TRP L  32      28.747  24.512  43.995  1.00 13.11           N  
ATOM    222  CE2 TRP L  32      29.787  24.038  43.225  1.00 12.07           C  
ATOM    223  CE3 TRP L  32      30.349  21.979  42.108  1.00 11.17           C  
ATOM    224  CZ2 TRP L  32      30.941  24.640  42.809  1.00 12.85           C  
ATOM    225  CZ3 TRP L  32      31.511  22.589  41.691  1.00 12.16           C  
ATOM    226  CH2 TRP L  32      31.801  23.893  42.035  1.00 12.91           C  
ATOM    227  C   TRP L  32      25.958  19.604  42.194  1.00 11.33           C  
ATOM    228  O   TRP L  32      25.094  19.198  42.972  1.00 12.03           O  
ATOM    229  N   TYR L  33      26.522  18.816  41.253  1.00 11.39           N  
ATOM    230  CA  TYR L  33      26.116  17.450  41.081  1.00 14.81           C  
ATOM    231  CB  TYR L  33      25.573  17.133  39.676  1.00 13.93           C  
ATOM    232  CG  TYR L  33      24.345  17.939  39.428  1.00 12.35           C  
ATOM    233  CD1 TYR L  33      23.125  17.535  39.919  1.00 15.80           C  
ATOM    234  CD2 TYR L  33      24.415  19.097  38.688  1.00 13.78           C  
ATOM    235  CE1 TYR L  33      21.994  18.281  39.682  1.00 14.40           C  
ATOM    236  CE2 TYR L  33      23.289  19.846  38.447  1.00 14.32           C  
ATOM    237  CZ  TYR L  33      22.075  19.438  38.945  1.00 12.74           C  
ATOM    238  OH  TYR L  33      20.916  20.205  38.701  1.00 14.10           O  
ATOM    239  C   TYR L  33      27.320  16.578  41.246  1.00 12.49           C  
ATOM    240  O   TYR L  33      28.421  16.920  40.815  1.00 12.84           O  
ATOM    241  N   GLN L  34      27.126  15.413  41.899  1.00 13.35           N  
ATOM    242  CA  GLN L  34      28.188  14.464  42.070  1.00 14.00           C  
ATOM    243  CB  GLN L  34      28.150  13.766  43.442  1.00 14.81           C  
ATOM    244  CG  GLN L  34      29.272  12.750  43.664  1.00 15.65           C  
ATOM    245  CD  GLN L  34      29.090  12.158  45.055  1.00 16.74           C  
ATOM    246  OE1 GLN L  34      28.094  11.490  45.333  1.00 20.87           O  
ATOM    247  NE2 GLN L  34      30.075  12.410  45.958  1.00 17.98           N  
ATOM    248  C   GLN L  34      27.961  13.415  41.031  1.00 16.89           C  
ATOM    249  O   GLN L  34      26.865  12.866  40.928  1.00 16.06           O  
ATOM    250  N   VAL L  35      28.990  13.124  40.213  1.00 14.96           N  
ATOM    251  CA  VAL L  35      28.798  12.144  39.185  1.00 16.39           C  
ATOM    252  CB  VAL L  35      28.936  12.712  37.802  1.00 17.03           C  
ATOM    253  CG1 VAL L  35      28.796  11.573  36.778  1.00 20.43           C  
ATOM    254  CG2 VAL L  35      27.900  13.836  37.633  1.00 17.31           C  
ATOM    255  C   VAL L  35      29.840  11.082  39.338  1.00 18.88           C  
ATOM    256  O   VAL L  35      31.032  11.372  39.425  1.00 18.16           O  
ATOM    257  N   LYS L  36      29.400   9.809  39.373  1.00 20.17           N  
ATOM    258  CA  LYS L  36      30.302   8.698  39.474  1.00 22.61           C  
ATOM    259  CB  LYS L  36      30.100   7.834  40.731  1.00 23.83           C  
ATOM    260  CG  LYS L  36      30.506   8.535  42.030  1.00 22.89           C  
ATOM    261  CD  LYS L  36      30.076   7.787  43.295  1.00 22.22           C  
ATOM    262  CE  LYS L  36      30.486   8.490  44.592  1.00 26.51           C  
ATOM    263  NZ  LYS L  36      30.033   7.707  45.764  1.00 26.44           N1+
ATOM    264  C   LYS L  36      30.040   7.838  38.282  1.00 25.45           C  
ATOM    265  O   LYS L  36      28.962   7.891  37.691  1.00 26.56           O  
ATOM    266  N   PRO L  37      31.003   7.053  37.893  1.00 26.51           N  
ATOM    267  CA  PRO L  37      30.798   6.248  36.727  1.00 30.01           C  
ATOM    268  CD  PRO L  37      32.398   7.433  38.051  1.00 33.19           C  
ATOM    269  CB  PRO L  37      32.173   5.708  36.345  1.00 35.46           C  
ATOM    270  CG  PRO L  37      33.133   6.801  36.856  1.00 34.43           C  
ATOM    271  C   PRO L  37      29.745   5.208  36.923  1.00 30.69           C  
ATOM    272  O   PRO L  37      29.784   4.489  37.920  1.00 30.77           O  
ATOM    273  N   GLY L  38      28.797   5.121  35.970  1.00 34.11           N  
ATOM    274  CA  GLY L  38      27.788   4.102  35.968  1.00 35.42           C  
ATOM    275  C   GLY L  38      26.716   4.393  36.974  1.00 35.51           C  
ATOM    276  O   GLY L  38      25.862   3.539  37.213  1.00 36.23           O  
ATOM    277  N   GLN L  39      26.699   5.593  37.585  1.00 28.19           N  
ATOM    278  CA  GLN L  39      25.689   5.820  38.579  1.00 28.79           C  
ATOM    279  CB  GLN L  39      26.258   6.014  39.995  1.00 26.55           C  
ATOM    280  CG  GLN L  39      26.977   4.775  40.533  1.00 28.28           C  
ATOM    281  CD  GLN L  39      27.492   5.092  41.929  1.00 31.68           C  
ATOM    282  OE1 GLN L  39      26.815   5.747  42.722  1.00 39.49           O  
ATOM    283  NE2 GLN L  39      28.728   4.621  42.241  1.00 37.99           N  
ATOM    284  C   GLN L  39      24.928   7.062  38.234  1.00 24.05           C  
ATOM    285  O   GLN L  39      25.403   7.909  37.479  1.00 26.86           O  
ATOM    286  N   SER L  40      23.696   7.185  38.773  1.00 28.42           N  
ATOM    287  CA  SER L  40      22.904   8.351  38.518  1.00 23.10           C  
ATOM    288  CB  SER L  40      21.439   8.207  38.967  1.00 24.74           C  
ATOM    289  OG  SER L  40      21.375   7.947  40.361  1.00 27.66           O  
ATOM    290  C   SER L  40      23.523   9.491  39.259  1.00 22.53           C  
ATOM    291  O   SER L  40      23.995   9.341  40.385  1.00 23.87           O  
ATOM    292  N   PRO L  41      23.534  10.636  38.635  1.00 21.17           N  
ATOM    293  CA  PRO L  41      24.099  11.797  39.263  1.00 18.06           C  
ATOM    294  CD  PRO L  41      23.658  10.689  37.185  1.00 19.83           C  
ATOM    295  CB  PRO L  41      24.259  12.834  38.155  1.00 18.78           C  
ATOM    296  CG  PRO L  41      24.430  11.984  36.883  1.00 19.00           C  
ATOM    297  C   PRO L  41      23.179  12.232  40.354  1.00 17.77           C  
ATOM    298  O   PRO L  41      21.995  11.904  40.292  1.00 19.06           O  
ATOM    299  N   GLU L  42      23.699  12.933  41.379  1.00 16.27           N  
ATOM    300  CA  GLU L  42      22.836  13.395  42.425  1.00 17.81           C  
ATOM    301  CB  GLU L  42      22.892  12.543  43.705  1.00 24.19           C  
ATOM    302  CG  GLU L  42      24.259  12.571  44.391  1.00 31.39           C  
ATOM    303  CD  GLU L  42      24.165  11.743  45.664  1.00 40.90           C  
ATOM    304  OE1 GLU L  42      23.221  10.915  45.762  1.00 43.69           O  
ATOM    305  OE2 GLU L  42      25.037  11.927  46.554  1.00 44.76           O1-
ATOM    306  C   GLU L  42      23.290  14.763  42.817  1.00 15.05           C  
ATOM    307  O   GLU L  42      24.485  15.059  42.800  1.00 14.78           O  
ATOM    308  N   VAL L  43      22.334  15.641  43.179  1.00 15.94           N  
ATOM    309  CA  VAL L  43      22.685  16.974  43.581  1.00 13.98           C  
ATOM    310  CB  VAL L  43      21.536  17.939  43.468  1.00 17.04           C  
ATOM    311  CG1 VAL L  43      20.404  17.469  44.396  1.00 24.54           C  
ATOM    312  CG2 VAL L  43      22.045  19.355  43.784  1.00 19.31           C  
ATOM    313  C   VAL L  43      23.123  16.945  45.019  1.00 14.40           C  
ATOM    314  O   VAL L  43      22.444  16.368  45.866  1.00 16.16           O  
ATOM    315  N   VAL L  44      24.350  17.450  45.292  1.00 13.73           N  
ATOM    316  CA  VAL L  44      24.904  17.609  46.617  1.00 14.22           C  
ATOM    317  CB  VAL L  44      26.400  17.488  46.635  1.00 14.66           C  
ATOM    318  CG1 VAL L  44      26.761  16.063  46.184  1.00 16.38           C  
ATOM    319  CG2 VAL L  44      27.011  18.592  45.758  1.00 14.53           C  
ATOM    320  C   VAL L  44      24.525  18.912  47.268  1.00 14.03           C  
ATOM    321  O   VAL L  44      24.332  18.975  48.482  1.00 15.57           O  
ATOM    322  N   MET L  45      24.483  20.017  46.489  1.00 13.20           N  
ATOM    323  CA  MET L  45      24.131  21.283  47.076  1.00 13.19           C  
ATOM    324  CB  MET L  45      25.311  22.119  47.584  1.00 13.80           C  
ATOM    325  CG  MET L  45      26.278  22.601  46.507  1.00  0.00           C  
ATOM    326  SD  MET L  45      27.469  23.799  47.167  1.00  0.00           S  
ATOM    327  CE  MET L  45      27.888  22.679  48.528  1.00  0.00           C  
ATOM    328  C   MET L  45      23.402  22.101  46.060  1.00 12.87           C  
ATOM    329  O   MET L  45      23.666  22.007  44.863  1.00 13.44           O  
ATOM    330  N   TYR L  46      22.433  22.915  46.526  1.00 13.47           N  
ATOM    331  CA  TYR L  46      21.696  23.773  45.646  1.00 13.10           C  
ATOM    332  CB  TYR L  46      20.290  23.252  45.290  1.00 13.59           C  
ATOM    333  CG  TYR L  46      19.483  23.086  46.531  1.00 15.29           C  
ATOM    334  CD1 TYR L  46      19.660  21.983  47.335  1.00 17.11           C  
ATOM    335  CD2 TYR L  46      18.535  24.020  46.882  1.00 19.60           C  
ATOM    336  CE1 TYR L  46      18.913  21.820  48.478  1.00 20.26           C  
ATOM    337  CE2 TYR L  46      17.785  23.862  48.024  1.00 25.15           C  
ATOM    338  CZ  TYR L  46      17.973  22.760  48.824  1.00 22.84           C  
ATOM    339  OH  TYR L  46      17.206  22.595  49.996  1.00  0.00           O  
ATOM    340  C   TYR L  46      21.568  25.106  46.318  1.00 15.30           C  
ATOM    341  O   TYR L  46      21.799  25.232  47.519  1.00 14.18           O  
ATOM    342  N   GLU L  47      21.185  26.139  45.539  1.00 13.08           N  
ATOM    343  CA  GLU L  47      20.970  27.444  46.093  1.00 13.39           C  
ATOM    344  CB  GLU L  47      19.819  27.480  47.115  1.00 14.90           C  
ATOM    345  CG  GLU L  47      18.455  27.165  46.495  1.00 17.44           C  
ATOM    346  CD  GLU L  47      17.394  27.256  47.581  1.00 21.85           C  
ATOM    347  OE1 GLU L  47      17.666  27.908  48.625  1.00 22.45           O  
ATOM    348  OE2 GLU L  47      16.288  26.688  47.373  1.00 24.59           O1-
ATOM    349  C   GLU L  47      22.230  27.864  46.772  1.00 12.66           C  
ATOM    350  O   GLU L  47      22.215  28.552  47.791  1.00 14.22           O  
ATOM    351  N   ASN L  48      23.357  27.433  46.191  1.00 12.13           N  
ATOM    352  CA  ASN L  48      24.703  27.744  46.565  1.00 12.39           C  
ATOM    353  CB  ASN L  48      24.911  29.246  46.818  1.00 13.23           C  
ATOM    354  CG  ASN L  48      24.730  29.983  45.500  1.00 16.60           C  
ATOM    355  OD1 ASN L  48      25.188  29.529  44.453  1.00 16.00           O  
ATOM    356  ND2 ASN L  48      24.040  31.153  45.549  1.00 17.42           N  
ATOM    357  C   ASN L  48      25.148  27.024  47.811  1.00 13.21           C  
ATOM    358  O   ASN L  48      26.173  26.348  47.780  1.00 12.18           O  
ATOM    359  N   TYR L  49      24.455  27.227  48.953  1.00 11.92           N  
ATOM    360  CA  TYR L  49      24.785  26.613  50.222  1.00 14.47           C  
ATOM    361  CB  TYR L  49      24.840  27.613  51.397  1.00 14.46           C  
ATOM    362  CG  TYR L  49      23.556  28.352  51.554  1.00 14.89           C  
ATOM    363  CD1 TYR L  49      23.363  29.540  50.890  1.00 17.26           C  
ATOM    364  CD2 TYR L  49      22.556  27.874  52.369  1.00 15.96           C  
ATOM    365  CE1 TYR L  49      22.188  30.240  51.027  1.00 17.85           C  
ATOM    366  CE2 TYR L  49      21.378  28.569  52.512  1.00 16.98           C  
ATOM    367  CZ  TYR L  49      21.194  29.755  51.841  1.00 17.45           C  
ATOM    368  OH  TYR L  49      19.987  30.473  51.984  1.00 22.66           O  
ATOM    369  C   TYR L  49      24.035  25.381  50.651  1.00 14.71           C  
ATOM    370  O   TYR L  49      24.534  24.581  51.442  1.00 13.25           O  
ATOM    371  N   LYS L  50      22.777  25.246  50.211  1.00 15.83           N  
ATOM    372  CA  LYS L  50      21.832  24.335  50.810  1.00 16.86           C  
ATOM    373  CB  LYS L  50      20.386  24.732  50.486  1.00 18.11           C  
ATOM    374  CG  LYS L  50      19.358  24.176  51.467  1.00 18.88           C  
ATOM    375  CD  LYS L  50      18.006  24.886  51.370  1.00 22.68           C  
ATOM    376  CE  LYS L  50      18.030  26.319  51.906  1.00 23.11           C  
ATOM    377  NZ  LYS L  50      18.892  27.167  51.055  1.00 24.90           N1+
ATOM    378  C   LYS L  50      22.046  22.897  50.444  1.00 16.54           C  
ATOM    379  O   LYS L  50      22.348  22.558  49.301  1.00 15.97           O  
ATOM    380  N   ARG L  51      21.858  22.001  51.441  1.00 17.65           N  
ATOM    381  CA  ARG L  51      22.037  20.590  51.238  0.75 19.91           C  
ATOM    382  CB  ARG L  51      22.801  19.892  52.379  0.75 20.08           C  
ATOM    383  CG  ARG L  51      24.242  20.370  52.570  0.75 20.87           C  
ATOM    384  CD  ARG L  51      25.003  19.577  53.637  0.75 30.33           C  
ATOM    385  NE  ARG L  51      24.323  19.805  54.945  0.75 36.81           N  
ATOM    386  CZ  ARG L  51      24.791  20.754  55.807  0.75 40.65           C  
ATOM    387  NH1 ARG L  51      25.903  21.478  55.487  0.75 34.15           N1+
ATOM    388  NH2 ARG L  51      24.153  20.974  56.993  0.75 29.20           N  
ATOM    389  C   ARG L  51      20.685  19.946  51.195  1.00 24.45           C  
ATOM    390  O   ARG L  51      19.807  20.238  52.006  1.00 27.51           O  
ATOM    391  N   PRO L  52      20.508  19.076  50.238  1.00 20.76           N  
ATOM    392  CA  PRO L  52      19.291  18.324  50.103  1.00 25.24           C  
ATOM    393  CD  PRO L  52      21.235  19.171  48.985  1.00 18.32           C  
ATOM    394  CB  PRO L  52      19.266  17.808  48.661  1.00 24.69           C  
ATOM    395  CG  PRO L  52      20.709  17.991  48.156  1.00 25.31           C  
ATOM    396  C   PRO L  52      19.314  17.241  51.134  1.00 28.37           C  
ATOM    397  O   PRO L  52      20.380  16.971  51.684  1.00 26.91           O  
ATOM    398  N   SER L  53      18.160  16.615  51.430  1.00 32.42           N  
ATOM    399  CA  SER L  53      18.170  15.601  52.442  1.00 29.72           C  
ATOM    400  CB  SER L  53      16.771  15.087  52.823  1.00 40.28           C  
ATOM    401  OG  SER L  53      16.018  16.124  53.435  1.00 51.35           O  
ATOM    402  C   SER L  53      18.959  14.435  51.944  1.00 26.89           C  
ATOM    403  O   SER L  53      18.981  14.143  50.749  1.00 33.15           O  
ATOM    404  N   GLY L  54      19.648  13.742  52.873  1.00 30.24           N  
ATOM    405  CA  GLY L  54      20.386  12.560  52.532  1.00 35.65           C  
ATOM    406  C   GLY L  54      21.824  12.891  52.263  1.00 36.92           C  
ATOM    407  O   GLY L  54      22.644  11.986  52.117  1.00 35.04           O  
ATOM    408  N   ILE L  55      22.181  14.189  52.201  1.00 28.08           N  
ATOM    409  CA  ILE L  55      23.547  14.550  51.923  1.00 20.66           C  
ATOM    410  CB  ILE L  55      23.678  15.798  51.095  1.00 21.57           C  
ATOM    411  CG1 ILE L  55      23.011  15.601  49.723  1.00 24.32           C  
ATOM    412  CG2 ILE L  55      25.172  16.152  50.994  1.00 19.74           C  
ATOM    413  CD1 ILE L  55      23.638  14.479  48.896  1.00 20.51           C  
ATOM    414  C   ILE L  55      24.236  14.791  53.233  1.00 21.65           C  
ATOM    415  O   ILE L  55      23.697  15.449  54.121  1.00 23.51           O  
ATOM    416  N   PRO L  56      25.429  14.268  53.369  1.00 25.05           N  
ATOM    417  CA  PRO L  56      26.158  14.381  54.607  1.00 23.08           C  
ATOM    418  CD  PRO L  56      25.812  13.081  52.620  1.00 21.18           C  
ATOM    419  CB  PRO L  56      27.329  13.408  54.491  1.00 29.90           C  
ATOM    420  CG  PRO L  56      26.818  12.337  53.513  1.00 24.15           C  
ATOM    421  C   PRO L  56      26.584  15.785  54.919  1.00 21.65           C  
ATOM    422  O   PRO L  56      26.741  16.593  54.007  1.00 21.91           O  
ATOM    423  N   ASP L  57      26.813  16.062  56.218  1.00 23.19           N  
ATOM    424  CA  ASP L  57      27.142  17.354  56.758  1.00 26.37           C  
ATOM    425  CB  ASP L  57      27.297  17.339  58.289  1.00 31.23           C  
ATOM    426  CG  ASP L  57      25.919  17.176  58.913  1.00 42.19           C  
ATOM    427  OD1 ASP L  57      24.912  17.447  58.204  1.00 53.82           O  
ATOM    428  OD2 ASP L  57      25.854  16.782  60.107  1.00 37.03           O1-
ATOM    429  C   ASP L  57      28.439  17.842  56.198  1.00 21.76           C  
ATOM    430  O   ASP L  57      28.670  19.047  56.124  1.00 23.33           O  
ATOM    431  N   ARG L  58      29.328  16.920  55.794  1.00 21.05           N  
ATOM    432  CA  ARG L  58      30.636  17.288  55.338  1.00 20.03           C  
ATOM    433  CB  ARG L  58      31.554  16.087  55.045  1.00 25.34           C  
ATOM    434  CG  ARG L  58      31.037  15.107  53.991  1.00 21.73           C  
ATOM    435  CD  ARG L  58      32.009  13.947  53.763  1.00 28.73           C  
ATOM    436  NE  ARG L  58      31.428  13.044  52.732  1.00 24.16           N  
ATOM    437  CZ  ARG L  58      30.671  11.973  53.114  1.00 26.90           C  
ATOM    438  NH1 ARG L  58      30.393  11.770  54.434  1.00 29.36           N1+
ATOM    439  NH2 ARG L  58      30.205  11.102  52.175  1.00 25.14           N  
ATOM    440  C   ARG L  58      30.555  18.155  54.114  1.00 18.94           C  
ATOM    441  O   ARG L  58      31.470  18.940  53.868  1.00 19.05           O  
ATOM    442  N   PHE L  59      29.498  18.007  53.288  1.00 17.97           N  
ATOM    443  CA  PHE L  59      29.388  18.824  52.107  1.00 16.35           C  
ATOM    444  CB  PHE L  59      28.453  18.234  51.034  1.00 15.94           C  
ATOM    445  CG  PHE L  59      29.084  17.011  50.464  1.00 18.11           C  
ATOM    446  CD1 PHE L  59      29.001  15.801  51.118  1.00 18.78           C  
ATOM    447  CD2 PHE L  59      29.751  17.073  49.262  1.00 16.72           C  
ATOM    448  CE1 PHE L  59      29.583  14.676  50.583  1.00 18.85           C  
ATOM    449  CE2 PHE L  59      30.333  15.950  48.723  1.00 16.66           C  
ATOM    450  CZ  PHE L  59      30.250  14.748  49.385  1.00 16.78           C  
ATOM    451  C   PHE L  59      28.837  20.175  52.468  1.00 18.01           C  
ATOM    452  O   PHE L  59      27.861  20.289  53.208  1.00 18.74           O  
ATOM    453  N   SER L  60      29.465  21.251  51.939  1.00 17.17           N  
ATOM    454  CA  SER L  60      28.999  22.588  52.199  1.00 15.69           C  
ATOM    455  CB  SER L  60      29.679  23.255  53.408  1.00 18.56           C  
ATOM    456  OG  SER L  60      31.064  23.435  53.152  1.00 23.60           O  
ATOM    457  C   SER L  60      29.317  23.427  50.999  1.00 19.06           C  
ATOM    458  O   SER L  60      30.081  23.010  50.130  1.00 16.65           O  
ATOM    459  N   GLY L  61      28.733  24.643  50.913  1.00 17.29           N  
ATOM    460  CA  GLY L  61      28.989  25.462  49.761  1.00 18.10           C  
ATOM    461  C   GLY L  61      28.936  26.910  50.143  1.00 18.24           C  
ATOM    462  O   GLY L  61      28.468  27.270  51.221  1.00 17.73           O  
ATOM    463  N   SER L  62      29.452  27.779  49.244  1.00 15.28           N  
ATOM    464  CA  SER L  62      29.418  29.198  49.459  1.00 16.36           C  
ATOM    465  CB  SER L  62      30.598  29.737  50.284  1.00 20.94           C  
ATOM    466  OG  SER L  62      31.791  29.674  49.517  1.00 31.77           O  
ATOM    467  C   SER L  62      29.506  29.862  48.120  1.00 20.47           C  
ATOM    468  O   SER L  62      29.979  29.273  47.152  1.00 17.01           O  
ATOM    469  N   LYS L  63      29.030  31.123  48.033  1.00 17.09           N  
ATOM    470  CA  LYS L  63      29.098  31.834  46.790  1.00 17.30           C  
ATOM    471  CB  LYS L  63      27.751  31.841  46.045  1.00 20.51           C  
ATOM    472  CG  LYS L  63      27.757  32.585  44.708  1.00 18.37           C  
ATOM    473  CD  LYS L  63      26.508  32.301  43.867  1.00 19.14           C  
ATOM    474  CE  LYS L  63      26.398  33.160  42.605  1.00 18.47           C  
ATOM    475  NZ  LYS L  63      26.154  34.572  42.968  1.00 22.48           N1+
ATOM    476  C   LYS L  63      29.452  33.255  47.095  1.00 22.45           C  
ATOM    477  O   LYS L  63      28.904  33.864  48.013  1.00 25.26           O  
ATOM    478  N   SER L  64      30.413  33.811  46.342  1.00 18.43           N  
ATOM    479  CA  SER L  64      30.757  35.190  46.509  1.00 22.58           C  
ATOM    480  CB  SER L  64      32.085  35.394  47.258  1.00 28.41           C  
ATOM    481  OG  SER L  64      32.364  36.780  47.394  1.00 38.44           O  
ATOM    482  C   SER L  64      30.930  35.720  45.132  1.00 25.26           C  
ATOM    483  O   SER L  64      31.752  35.222  44.364  1.00 22.06           O  
ATOM    484  N   GLY L  65      30.152  36.751  44.764  1.00 24.33           N  
ATOM    485  CA  GLY L  65      30.294  37.259  43.439  1.00 25.92           C  
ATOM    486  C   GLY L  65      29.935  36.150  42.500  1.00 25.56           C  
ATOM    487  O   GLY L  65      28.993  35.393  42.729  1.00 22.02           O  
ATOM    488  N   SER L  66      30.689  36.063  41.389  1.00 22.24           N  
ATOM    489  CA  SER L  66      30.486  35.104  40.347  1.00 21.51           C  
ATOM    490  CB  SER L  66      31.134  35.530  39.018  1.00 25.08           C  
ATOM    491  OG  SER L  66      32.545  35.602  39.161  1.00 35.56           O  
ATOM    492  C   SER L  66      31.039  33.759  40.700  1.00 21.48           C  
ATOM    493  O   SER L  66      30.829  32.812  39.943  1.00 22.35           O  
ATOM    494  N   THR L  67      31.772  33.610  41.822  1.00 16.85           N  
ATOM    495  CA  THR L  67      32.370  32.319  42.015  1.00 16.68           C  
ATOM    496  CB  THR L  67      33.848  32.361  42.276  1.00 21.81           C  
ATOM    497  OG1 THR L  67      34.409  31.077  42.062  1.00 24.92           O  
ATOM    498  CG2 THR L  67      34.092  32.792  43.729  1.00 24.99           C  
ATOM    499  C   THR L  67      31.721  31.583  43.148  1.00 15.32           C  
ATOM    500  O   THR L  67      31.475  32.133  44.220  1.00 16.06           O  
ATOM    501  N   ALA L  68      31.430  30.286  42.914  1.00 13.82           N  
ATOM    502  CA  ALA L  68      30.821  29.448  43.906  1.00 13.12           C  
ATOM    503  CB  ALA L  68      29.571  28.706  43.399  1.00 14.43           C  
ATOM    504  C   ALA L  68      31.838  28.417  44.295  1.00 14.34           C  
ATOM    505  O   ALA L  68      32.696  28.046  43.494  1.00 14.49           O  
ATOM    506  N   THR L  69      31.791  27.953  45.561  1.00 13.14           N  
ATOM    507  CA  THR L  69      32.746  26.977  45.999  1.00 13.13           C  
ATOM    508  CB  THR L  69      33.717  27.516  47.008  1.00 15.69           C  
ATOM    509  OG1 THR L  69      34.423  28.622  46.465  1.00 20.37           O  
ATOM    510  CG2 THR L  69      34.702  26.399  47.393  1.00 22.82           C  
ATOM    511  C   THR L  69      32.025  25.835  46.649  1.00 15.16           C  
ATOM    512  O   THR L  69      31.050  26.023  47.376  1.00 15.17           O  
ATOM    513  N   LEU L  70      32.503  24.606  46.374  1.00 12.56           N  
ATOM    514  CA  LEU L  70      31.987  23.403  46.966  1.00 12.56           C  
ATOM    515  CB  LEU L  70      31.760  22.299  45.917  1.00 11.99           C  
ATOM    516  CG  LEU L  70      31.293  20.947  46.485  1.00 14.85           C  
ATOM    517  CD1 LEU L  70      29.903  21.050  47.126  1.00 15.38           C  
ATOM    518  CD2 LEU L  70      31.373  19.845  45.417  1.00 16.18           C  
ATOM    519  C   LEU L  70      33.066  22.919  47.884  1.00 13.40           C  
ATOM    520  O   LEU L  70      34.221  22.812  47.475  1.00 13.39           O  
ATOM    521  N   THR L  71      32.729  22.629  49.157  1.00 13.06           N  
ATOM    522  CA  THR L  71      33.747  22.179  50.066  1.00 14.86           C  
ATOM    523  CB  THR L  71      33.977  23.110  51.222  1.00 17.80           C  
ATOM    524  OG1 THR L  71      34.356  24.395  50.750  1.00 20.58           O  
ATOM    525  CG2 THR L  71      35.086  22.528  52.115  1.00 19.02           C  
ATOM    526  C   THR L  71      33.337  20.861  50.639  1.00 17.31           C  
ATOM    527  O   THR L  71      32.188  20.672  51.038  1.00 18.86           O  
ATOM    528  N   ILE L  72      34.286  19.903  50.670  1.00 15.35           N  
ATOM    529  CA  ILE L  72      34.036  18.613  51.241  1.00 15.41           C  
ATOM    530  CB  ILE L  72      34.306  17.497  50.274  1.00 16.91           C  
ATOM    531  CG1 ILE L  72      33.481  17.682  48.990  1.00 18.63           C  
ATOM    532  CG2 ILE L  72      34.025  16.167  50.992  1.00 18.67           C  
ATOM    533  CD1 ILE L  72      33.936  16.786  47.839  1.00 19.36           C  
ATOM    534  C   ILE L  72      35.027  18.452  52.350  1.00 18.89           C  
ATOM    535  O   ILE L  72      36.224  18.322  52.099  1.00 19.50           O  
ATOM    536  N   ARG L  73      34.564  18.458  53.616  1.00 18.73           N  
ATOM    537  CA  ARG L  73      35.511  18.316  54.683  1.00 19.80           C  
ATOM    538  CB  ARG L  73      35.128  19.038  55.985  1.00 22.80           C  
ATOM    539  CG  ARG L  73      33.821  18.547  56.599  1.00 29.08           C  
ATOM    540  CD  ARG L  73      33.584  19.075  58.016  1.00 32.38           C  
ATOM    541  NE  ARG L  73      33.401  20.550  57.923  1.00 39.69           N  
ATOM    542  CZ  ARG L  73      32.160  21.069  57.697  1.00 43.22           C  
ATOM    543  NH1 ARG L  73      31.086  20.237  57.564  1.00 46.44           N1+
ATOM    544  NH2 ARG L  73      31.993  22.421  57.606  1.00 39.52           N  
ATOM    545  C   ARG L  73      35.664  16.865  55.002  1.00 22.16           C  
ATOM    546  O   ARG L  73      34.729  16.082  54.850  1.00 25.78           O  
ATOM    547  N   GLY L  74      36.878  16.466  55.433  1.00 23.77           N  
ATOM    548  CA  GLY L  74      37.107  15.108  55.831  1.00 25.84           C  
ATOM    549  C   GLY L  74      36.740  14.221  54.686  1.00 23.81           C  
ATOM    550  O   GLY L  74      36.037  13.229  54.868  1.00 23.79           O  
ATOM    551  N   THR L  75      37.221  14.547  53.472  1.00 22.32           N  
ATOM    552  CA  THR L  75      36.833  13.795  52.315  1.00 22.01           C  
ATOM    553  CB  THR L  75      37.469  14.258  51.038  1.00 19.43           C  
ATOM    554  OG1 THR L  75      38.877  14.319  51.187  1.00 20.36           O  
ATOM    555  CG2 THR L  75      36.909  15.632  50.663  1.00 21.58           C  
ATOM    556  C   THR L  75      37.132  12.346  52.492  1.00 20.76           C  
ATOM    557  O   THR L  75      38.181  11.953  53.003  1.00 21.85           O  
ATOM    558  N   GLN L  76      36.163  11.512  52.064  1.00 20.56           N  
ATOM    559  CA  GLN L  76      36.290  10.089  52.155  1.00 22.08           C  
ATOM    560  CB  GLN L  76      35.110   9.378  52.846  1.00 23.26           C  
ATOM    561  CG  GLN L  76      34.986   9.646  54.348  1.00 30.82           C  
ATOM    562  CD  GLN L  76      34.126  10.882  54.548  1.00 36.29           C  
ATOM    563  OE1 GLN L  76      34.208  11.840  53.783  1.00 40.32           O  
ATOM    564  NE2 GLN L  76      33.269  10.858  55.605  1.00 40.33           N  
ATOM    565  C   GLN L  76      36.355   9.541  50.765  1.00 21.81           C  
ATOM    566  O   GLN L  76      36.147  10.249  49.782  1.00 20.47           O  
ATOM    567  N   ALA L  77      36.648   8.232  50.667  1.00 24.44           N  
ATOM    568  CA  ALA L  77      36.796   7.549  49.414  1.00 23.51           C  
ATOM    569  CB  ALA L  77      37.139   6.060  49.585  1.00 28.37           C  
ATOM    570  C   ALA L  77      35.501   7.628  48.662  1.00 23.15           C  
ATOM    571  O   ALA L  77      35.494   7.759  47.439  1.00 22.72           O  
ATOM    572  N   THR L  78      34.368   7.562  49.384  1.00 23.34           N  
ATOM    573  CA  THR L  78      33.059   7.560  48.791  1.00 22.97           C  
ATOM    574  CB  THR L  78      31.962   7.452  49.809  1.00 24.10           C  
ATOM    575  OG1 THR L  78      30.711   7.264  49.166  1.00  0.00           O  
ATOM    576  CG2 THR L  78      31.942   8.740  50.650  1.00 26.36           C  
ATOM    577  C   THR L  78      32.848   8.839  48.038  1.00 22.60           C  
ATOM    578  O   THR L  78      32.102   8.874  47.061  1.00 22.45           O  
ATOM    579  N   ASP L  79      33.476   9.929  48.511  1.00 19.93           N  
ATOM    580  CA  ASP L  79      33.376  11.257  47.970  1.00 18.24           C  
ATOM    581  CB  ASP L  79      34.050  12.301  48.875  1.00 18.23           C  
ATOM    582  CG  ASP L  79      33.241  12.363  50.159  1.00 20.10           C  
ATOM    583  OD1 ASP L  79      32.073  11.893  50.140  1.00 22.72           O  
ATOM    584  OD2 ASP L  79      33.778  12.877  51.176  1.00 23.92           O1-
ATOM    585  C   ASP L  79      34.016  11.361  46.616  1.00 17.55           C  
ATOM    586  O   ASP L  79      33.719  12.289  45.867  1.00 17.67           O  
ATOM    587  N   GLU L  80      34.960  10.463  46.283  1.00 18.86           N  
ATOM    588  CA  GLU L  80      35.637  10.564  45.020  1.00 18.19           C  
ATOM    589  CB  GLU L  80      36.635   9.411  44.806  1.00 19.72           C  
ATOM    590  CG  GLU L  80      37.524   9.555  43.573  1.00 22.32           C  
ATOM    591  CD  GLU L  80      38.475   8.366  43.559  1.00 27.88           C  
ATOM    592  OE1 GLU L  80      38.524   7.639  44.586  1.00 31.81           O  
ATOM    593  OE2 GLU L  80      39.164   8.169  42.524  1.00 32.69           O1-
ATOM    594  C   GLU L  80      34.617  10.535  43.922  1.00 18.62           C  
ATOM    595  O   GLU L  80      33.766   9.648  43.874  1.00 20.91           O  
ATOM    596  N   ALA L  81      34.681  11.531  43.011  1.00 17.96           N  
ATOM    597  CA  ALA L  81      33.740  11.601  41.929  1.00 16.48           C  
ATOM    598  CB  ALA L  81      32.277  11.696  42.396  1.00 18.51           C  
ATOM    599  C   ALA L  81      34.031  12.844  41.147  1.00 16.08           C  
ATOM    600  O   ALA L  81      34.930  13.615  41.481  1.00 17.77           O  
ATOM    601  N   ASP L  82      33.283  13.047  40.045  1.00 16.40           N  
ATOM    602  CA  ASP L  82      33.435  14.229  39.253  0.75 16.11           C  
ATOM    603  CB  ASP L  82      33.295  13.940  37.748  0.75 15.91           C  
ATOM    604  CG  ASP L  82      34.033  15.013  36.965  0.75 28.86           C  
ATOM    605  OD1 ASP L  82      34.457  16.020  37.590  0.75 29.81           O  
ATOM    606  OD2 ASP L  82      34.190  14.834  35.728  0.75 33.53           O1-
ATOM    607  C   ASP L  82      32.314  15.130  39.685  1.00 15.89           C  
ATOM    608  O   ASP L  82      31.174  14.683  39.802  1.00 20.89           O  
ATOM    609  N   TYR L  83      32.609  16.419  39.959  1.00 13.43           N  
ATOM    610  CA  TYR L  83      31.580  17.311  40.424  1.00 12.00           C  
ATOM    611  CB  TYR L  83      31.934  18.042  41.731  1.00 11.65           C  
ATOM    612  CG  TYR L  83      31.979  17.051  42.844  1.00 12.26           C  
ATOM    613  CD1 TYR L  83      33.103  16.288  43.065  1.00 12.90           C  
ATOM    614  CD2 TYR L  83      30.893  16.891  43.675  1.00 12.44           C  
ATOM    615  CE1 TYR L  83      33.140  15.378  44.097  1.00 13.64           C  
ATOM    616  CE2 TYR L  83      30.924  15.983  44.707  1.00 14.12           C  
ATOM    617  CZ  TYR L  83      32.049  15.223  44.918  1.00 14.61           C  
ATOM    618  OH  TYR L  83      32.085  14.291  45.976  1.00 15.03           O  
ATOM    619  C   TYR L  83      31.373  18.371  39.386  1.00 12.15           C  
ATOM    620  O   TYR L  83      32.331  18.941  38.866  1.00 12.51           O  
ATOM    621  N   TYR L  84      30.093  18.653  39.058  1.00 11.27           N  
ATOM    622  CA  TYR L  84      29.778  19.636  38.059  1.00 11.19           C  
ATOM    623  CB  TYR L  84      28.942  19.096  36.882  1.00 11.73           C  
ATOM    624  CG  TYR L  84      29.730  18.113  36.089  1.00 12.23           C  
ATOM    625  CD1 TYR L  84      29.810  16.796  36.478  1.00 13.41           C  
ATOM    626  CD2 TYR L  84      30.374  18.511  34.940  1.00 15.90           C  
ATOM    627  CE1 TYR L  84      30.533  15.892  35.737  1.00 14.34           C  
ATOM    628  CE2 TYR L  84      31.097  17.612  34.194  1.00 14.65           C  
ATOM    629  CZ  TYR L  84      31.178  16.300  34.593  1.00 18.35           C  
ATOM    630  OH  TYR L  84      31.921  15.375  33.830  1.00 21.37           O  
ATOM    631  C   TYR L  84      28.900  20.683  38.674  1.00 11.08           C  
ATOM    632  O   TYR L  84      27.943  20.365  39.378  1.00 11.07           O  
ATOM    633  N   CYS L  85      29.225  21.969  38.425  1.00 10.91           N  
ATOM    634  CA  CYS L  85      28.407  23.064  38.870  1.00 10.40           C  
ATOM    635  CB  CYS L  85      29.205  24.343  39.202  1.00 11.77           C  
ATOM    636  SG  CYS L  85      30.251  24.913  37.828  1.00 15.38           S  
ATOM    637  C   CYS L  85      27.437  23.385  37.768  1.00 10.75           C  
ATOM    638  O   CYS L  85      27.650  23.013  36.615  1.00 10.89           O  
ATOM    639  N   GLN L  86      26.327  24.074  38.114  1.00 10.64           N  
ATOM    640  CA  GLN L  86      25.312  24.408  37.148  1.00 11.02           C  
ATOM    641  CB  GLN L  86      24.140  23.416  37.161  1.00 11.73           C  
ATOM    642  CG  GLN L  86      22.996  23.812  36.229  1.00 12.86           C  
ATOM    643  CD  GLN L  86      21.767  23.017  36.647  1.00 14.51           C  
ATOM    644  OE1 GLN L  86      21.760  21.788  36.613  1.00 17.00           O  
ATOM    645  NE2 GLN L  86      20.699  23.744  37.070  1.00 18.38           N  
ATOM    646  C   GLN L  86      24.700  25.736  37.495  1.00 13.25           C  
ATOM    647  O   GLN L  86      24.528  26.071  38.668  1.00 12.26           O  
ATOM    648  N   VAL L  87      24.354  26.537  36.461  1.00 12.10           N  
ATOM    649  CA  VAL L  87      23.658  27.776  36.687  1.00 12.60           C  
ATOM    650  CB  VAL L  87      24.507  29.014  36.626  1.00 17.26           C  
ATOM    651  CG1 VAL L  87      25.576  28.937  37.716  1.00 16.53           C  
ATOM    652  CG2 VAL L  87      25.076  29.173  35.213  1.00 33.31           C  
ATOM    653  C   VAL L  87      22.650  27.919  35.592  1.00 15.01           C  
ATOM    654  O   VAL L  87      22.798  27.338  34.519  1.00 15.03           O  
ATOM    655  N   TRP L  88      21.559  28.484  36.110  1.00 25.76           N  
ATOM    656  CA  TRP L  88      20.525  29.011  35.345  1.00 28.96           C  
ATOM    657  CB  TRP L  88      19.130  28.851  35.943  1.00 31.95           C  
ATOM    658  CG  TRP L  88      18.149  29.734  35.224  1.00 30.97           C  
ATOM    659  CD2 TRP L  88      17.620  29.488  33.917  1.00 34.80           C  
ATOM    660  CD1 TRP L  88      17.636  30.925  35.624  1.00 34.96           C  
ATOM    661  NE1 TRP L  88      16.794  31.425  34.664  1.00 35.10           N  
ATOM    662  CE2 TRP L  88      16.784  30.558  33.602  1.00 36.46           C  
ATOM    663  CE3 TRP L  88      17.826  28.468  33.045  1.00 36.89           C  
ATOM    664  CZ2 TRP L  88      16.132  30.623  32.408  1.00 39.29           C  
ATOM    665  CZ3 TRP L  88      17.155  28.526  31.848  1.00 37.63           C  
ATOM    666  CH2 TRP L  88      16.328  29.582  31.534  1.00 37.15           C  
ATOM    667  C   TRP L  88      20.860  30.436  35.432  1.00 32.63           C  
ATOM    668  O   TRP L  88      20.825  31.044  36.503  1.00 33.41           O  
ATOM    669  N   ASP L  89      21.328  30.959  34.304  1.00 36.41           N  
ATOM    670  CA  ASP L  89      21.500  32.352  34.228  1.00 39.61           C  
ATOM    671  CB  ASP L  89      22.160  32.767  32.911  1.00 41.43           C  
ATOM    672  CG  ASP L  89      22.562  34.219  33.022  1.00 44.73           C  
ATOM    673  OD1 ASP L  89      22.477  34.782  34.146  1.00 43.79           O  
ATOM    674  OD2 ASP L  89      22.958  34.789  31.973  1.00 44.17           O1-
ATOM    675  C   ASP L  89      20.085  32.715  34.189  1.00 41.31           C  
ATOM    676  O   ASP L  89      19.355  32.056  33.462  1.00 41.82           O  
ATOM    677  N   SER L  90      19.649  33.706  34.978  1.00 44.82           N  
ATOM    678  CA  SER L  90      18.244  33.955  35.033  1.00 47.67           C  
ATOM    679  CB  SER L  90      17.879  35.157  35.912  1.00 49.46           C  
ATOM    680  OG  SER L  90      16.472  35.334  35.912  1.00 46.12           O  
ATOM    681  C   SER L  90      17.745  34.228  33.652  1.00 49.62           C  
ATOM    682  O   SER L  90      16.839  33.543  33.191  1.00 50.08           O  
ATOM    683  N   PHE L  91      18.330  35.215  32.951  1.00 47.49           N  
ATOM    684  CA  PHE L  91      17.897  35.580  31.627  1.00 48.48           C  
ATOM    685  CB  PHE L  91      18.597  36.879  31.186  1.00 48.87           C  
ATOM    686  CG  PHE L  91      18.125  37.280  29.834  1.00 19.06           C  
ATOM    687  CD1 PHE L  91      16.936  37.956  29.689  1.00 22.89           C  
ATOM    688  CD2 PHE L  91      18.874  36.999  28.715  1.00 22.30           C  
ATOM    689  CE1 PHE L  91      16.496  38.338  28.443  1.00 23.99           C  
ATOM    690  CE2 PHE L  91      18.439  37.378  27.467  1.00 26.40           C  
ATOM    691  CZ  PHE L  91      17.246  38.047  27.330  1.00 26.24           C  
ATOM    692  C   PHE L  91      18.189  34.516  30.600  1.00 47.12           C  
ATOM    693  O   PHE L  91      17.278  33.999  29.954  1.00 45.74           O  
ATOM    694  N   SER L  92      19.474  34.140  30.430  1.00 48.06           N  
ATOM    695  CA  SER L  92      19.821  33.215  29.382  1.00 46.06           C  
ATOM    696  CB  SER L  92      21.334  32.966  29.268  1.00 46.81           C  
ATOM    697  OG  SER L  92      21.995  34.158  28.878  1.00 52.73           O  
ATOM    698  C   SER L  92      19.196  31.879  29.601  1.00 41.45           C  
ATOM    699  O   SER L  92      18.031  31.650  29.286  1.00 39.84           O  
ATOM    700  N   THR L  93      19.958  30.942  30.198  1.00 35.98           N  
ATOM    701  CA  THR L  93      19.398  29.631  30.307  1.00 35.07           C  
ATOM    702  CB  THR L  93      19.431  28.854  29.010  1.00 34.16           C  
ATOM    703  OG1 THR L  93      18.937  29.650  27.943  1.00 20.69           O  
ATOM    704  CG2 THR L  93      18.482  27.643  29.140  1.00 19.74           C  
ATOM    705  C   THR L  93      20.213  28.882  31.323  1.00 34.28           C  
ATOM    706  O   THR L  93      20.557  29.426  32.363  1.00 33.00           O  
ATOM    707  N   PHE L  94      20.525  27.595  31.058  1.00 31.99           N  
ATOM    708  CA  PHE L  94      21.300  26.765  31.945  1.00 28.93           C  
ATOM    709  CB  PHE L  94      20.652  25.407  32.262  1.00 26.26           C  
ATOM    710  CG  PHE L  94      19.398  25.569  33.050  1.00 33.08           C  
ATOM    711  CD1 PHE L  94      19.442  25.758  34.413  1.00 35.85           C  
ATOM    712  CD2 PHE L  94      18.174  25.503  32.426  1.00 34.46           C  
ATOM    713  CE1 PHE L  94      18.282  25.894  35.139  1.00 36.20           C  
ATOM    714  CE2 PHE L  94      17.012  25.637  33.147  1.00 34.41           C  
ATOM    715  CZ  PHE L  94      17.065  25.835  34.505  1.00 37.36           C  
ATOM    716  C   PHE L  94      22.554  26.391  31.218  1.00 28.80           C  
ATOM    717  O   PHE L  94      22.630  26.424  29.994  1.00 28.41           O  
ATOM    718  N   VAL L  95      23.550  25.949  31.995  1.00 13.68           N  
ATOM    719  CA  VAL L  95      24.925  25.819  31.611  1.00 14.06           C  
ATOM    720  CB  VAL L  95      25.616  27.119  31.317  1.00 18.77           C  
ATOM    721  CG1 VAL L  95      25.036  27.703  30.022  1.00 25.91           C  
ATOM    722  CG2 VAL L  95      25.437  28.054  32.517  1.00 24.51           C  
ATOM    723  C   VAL L  95      25.634  25.160  32.749  1.00 17.40           C  
ATOM    724  O   VAL L  95      25.322  25.404  33.915  1.00 15.26           O  
ATOM    725  N   PHE L  96      26.618  24.298  32.422  1.00 16.92           N  
ATOM    726  CA  PHE L  96      27.308  23.542  33.429  1.00 14.74           C  
ATOM    727  CB  PHE L  96      27.181  22.019  33.246  1.00 14.73           C  
ATOM    728  CG  PHE L  96      25.756  21.627  33.426  1.00 14.23           C  
ATOM    729  CD1 PHE L  96      24.866  21.725  32.380  1.00 19.70           C  
ATOM    730  CD2 PHE L  96      25.311  21.153  34.638  1.00 16.18           C  
ATOM    731  CE1 PHE L  96      23.549  21.359  32.543  1.00 20.26           C  
ATOM    732  CE2 PHE L  96      23.997  20.786  34.806  1.00 19.24           C  
ATOM    733  CZ  PHE L  96      23.113  20.890  33.758  1.00 19.08           C  
ATOM    734  C   PHE L  96      28.774  23.836  33.349  1.00 15.01           C  
ATOM    735  O   PHE L  96      29.276  24.330  32.339  1.00 16.81           O  
ATOM    736  N   GLY L  97      29.495  23.539  34.449  1.00 13.23           N  
ATOM    737  CA  GLY L  97      30.914  23.741  34.502  1.00 13.89           C  
ATOM    738  C   GLY L  97      31.577  22.586  33.814  1.00 13.40           C  
ATOM    739  O   GLY L  97      30.931  21.602  33.459  1.00 15.74           O  
ATOM    740  N   SER L  98      32.908  22.699  33.622  1.00 17.19           N  
ATOM    741  CA  SER L  98      33.732  21.733  32.952  1.00 19.64           C  
ATOM    742  CB  SER L  98      35.143  22.265  32.646  1.00 19.33           C  
ATOM    743  OG  SER L  98      35.818  22.590  33.852  1.00 25.40           O  
ATOM    744  C   SER L  98      33.870  20.486  33.778  1.00 19.41           C  
ATOM    745  O   SER L  98      34.222  19.430  33.257  1.00 22.43           O  
ATOM    746  N   GLY L  99      33.640  20.571  35.098  1.00 13.27           N  
ATOM    747  CA  GLY L  99      33.705  19.393  35.920  1.00 13.69           C  
ATOM    748  C   GLY L  99      35.039  19.326  36.589  1.00 14.51           C  
ATOM    749  O   GLY L  99      36.067  19.677  36.011  1.00 17.03           O  
ATOM    750  N   THR L 100      35.042  18.855  37.851  1.00 12.40           N  
ATOM    751  CA  THR L 100      36.263  18.726  38.592  1.00 14.00           C  
ATOM    752  CB  THR L 100      36.348  19.651  39.773  1.00 14.26           C  
ATOM    753  OG1 THR L 100      36.249  21.002  39.347  1.00 13.50           O  
ATOM    754  CG2 THR L 100      37.687  19.419  40.493  1.00 16.69           C  
ATOM    755  C   THR L 100      36.321  17.332  39.123  1.00 14.55           C  
ATOM    756  O   THR L 100      35.397  16.868  39.789  1.00 14.38           O  
ATOM    757  N   GLN L 101      37.427  16.619  38.846  1.00 14.28           N  
ATOM    758  CA  GLN L 101      37.505  15.291  39.365  1.00 14.99           C  
ATOM    759  CB  GLN L 101      38.295  14.322  38.472  1.00 20.85           C  
ATOM    760  CG  GLN L 101      38.279  12.884  38.987  1.00 28.01           C  
ATOM    761  CD  GLN L 101      38.874  12.006  37.900  1.00 35.27           C  
ATOM    762  OE1 GLN L 101      38.503  12.112  36.733  1.00 37.24           O  
ATOM    763  NE2 GLN L 101      39.828  11.119  38.290  1.00 42.06           N  
ATOM    764  C   GLN L 101      38.176  15.378  40.693  1.00 14.73           C  
ATOM    765  O   GLN L 101      39.263  15.939  40.824  1.00 16.61           O  
ATOM    766  N   VAL L 102      37.514  14.836  41.732  1.00 14.71           N  
ATOM    767  CA  VAL L 102      38.086  14.871  43.043  1.00 14.88           C  
ATOM    768  CB  VAL L 102      37.085  15.147  44.127  1.00 19.15           C  
ATOM    769  CG1 VAL L 102      37.788  15.028  45.489  1.00 21.72           C  
ATOM    770  CG2 VAL L 102      36.458  16.528  43.870  1.00 17.24           C  
ATOM    771  C   VAL L 102      38.663  13.522  43.296  1.00 18.62           C  
ATOM    772  O   VAL L 102      37.972  12.509  43.205  1.00 18.92           O  
ATOM    773  N   THR L 103      39.967  13.479  43.624  1.00 16.67           N  
ATOM    774  CA  THR L 103      40.586  12.207  43.828  1.00 17.98           C  
ATOM    775  CB  THR L 103      41.732  11.951  42.895  1.00 19.20           C  
ATOM    776  OG1 THR L 103      41.292  12.021  41.546  1.00 22.53           O  
ATOM    777  CG2 THR L 103      42.310  10.557  43.191  1.00 23.58           C  
ATOM    778  C   THR L 103      41.138  12.157  45.211  1.00 19.15           C  
ATOM    779  O   THR L 103      41.688  13.132  45.721  1.00 18.67           O  
ATOM    780  N   VAL L 104      40.976  10.989  45.858  1.00 19.38           N  
ATOM    781  CA  VAL L 104      41.545  10.789  47.151  1.00 20.09           C  
ATOM    782  CB  VAL L 104      40.680   9.961  48.054  1.00 20.87           C  
ATOM    783  CG1 VAL L 104      41.444   9.700  49.363  1.00 23.60           C  
ATOM    784  CG2 VAL L 104      39.341  10.693  48.247  1.00 21.51           C  
ATOM    785  C   VAL L 104      42.799  10.023  46.886  1.00 23.93           C  
ATOM    786  O   VAL L 104      42.767   8.945  46.294  1.00 23.19           O  
ATOM    787  N   LEU L 105      43.947  10.577  47.312  1.00 21.26           N  
ATOM    788  CA  LEU L 105      45.212   9.961  47.044  1.00 22.31           C  
ATOM    789  CB  LEU L 105      46.392  10.734  47.656  1.00 23.85           C  
ATOM    790  CG  LEU L 105      46.546  12.161  47.095  1.00 25.38           C  
ATOM    791  CD1 LEU L 105      47.737  12.888  47.737  1.00 29.46           C  
ATOM    792  CD2 LEU L 105      46.609  12.154  45.560  1.00 23.17           C  
ATOM    793  C   LEU L 105      45.229   8.558  47.638  1.00 26.03           C  
ATOM    794  O   LEU L 105      44.239   8.177  48.319  1.00 26.04           O  
ATOM    795  OXT LEU L 105      46.243   7.846  47.419  1.00  0.00           O1-
TER     796      LEU L 105 
ATOM    797  N   GLY H 106      11.646   7.734  45.389  1.00 48.86           N1+
ATOM    798  CA  GLY H 106      10.263   7.277  45.136  1.00 44.13           C  
ATOM    799  C   GLY H 106      10.009   7.222  43.665  1.00 37.36           C  
ATOM    800  O   GLY H 106       9.369   6.296  43.170  1.00 39.72           O  
ATOM    801  N   VAL H 107      10.506   8.233  42.926  1.00 46.49           N  
ATOM    802  CA  VAL H 107      10.325   8.240  41.504  1.00 45.21           C  
ATOM    803  CB  VAL H 107       9.932   9.581  40.956  1.00 45.86           C  
ATOM    804  CG1 VAL H 107      10.996  10.602  41.366  1.00 43.94           C  
ATOM    805  CG2 VAL H 107       9.753   9.462  39.433  1.00 47.42           C  
ATOM    806  C   VAL H 107      11.618   7.830  40.884  1.00 40.59           C  
ATOM    807  O   VAL H 107      12.681   8.353  41.218  1.00 44.84           O  
ATOM    808  N   GLN H 108      11.549   6.862  39.951  1.00 29.28           N  
ATOM    809  CA  GLN H 108      12.741   6.334  39.359  1.00 25.48           C  
ATOM    810  CB  GLN H 108      12.952   4.854  39.720  1.00 29.41           C  
ATOM    811  CG  GLN H 108      14.254   4.245  39.203  1.00 33.03           C  
ATOM    812  CD  GLN H 108      14.273   2.794  39.664  1.00 37.78           C  
ATOM    813  OE1 GLN H 108      13.243   2.233  40.030  1.00 40.54           O  
ATOM    814  NE2 GLN H 108      15.480   2.166  39.648  1.00 45.24           N  
ATOM    815  C   GLN H 108      12.617   6.430  37.876  1.00 23.65           C  
ATOM    816  O   GLN H 108      11.546   6.212  37.309  1.00 24.35           O  
ATOM    817  N   LEU H 109      13.731   6.777  37.201  1.00 24.02           N  
ATOM    818  CA  LEU H 109      13.727   6.879  35.773  1.00 19.58           C  
ATOM    819  CB  LEU H 109      14.230   8.245  35.275  1.00 17.10           C  
ATOM    820  CG  LEU H 109      13.357   9.415  35.773  1.00 23.17           C  
ATOM    821  CD1 LEU H 109      13.874  10.768  35.270  1.00 29.43           C  
ATOM    822  CD2 LEU H 109      11.877   9.191  35.433  1.00 20.47           C  
ATOM    823  C   LEU H 109      14.654   5.826  35.252  1.00 21.96           C  
ATOM    824  O   LEU H 109      15.750   5.643  35.781  1.00 23.12           O  
ATOM    825  N   GLN H 110      14.227   5.081  34.213  1.00 25.42           N  
ATOM    826  CA  GLN H 110      15.088   4.062  33.683  1.00 25.22           C  
ATOM    827  CB  GLN H 110      14.540   2.639  33.899  1.00 27.50           C  
ATOM    828  CG  GLN H 110      15.616   1.552  33.847  1.00 38.50           C  
ATOM    829  CD  GLN H 110      16.348   1.535  35.188  1.00 42.81           C  
ATOM    830  OE1 GLN H 110      15.738   1.381  36.246  1.00 44.06           O  
ATOM    831  NE2 GLN H 110      17.699   1.697  35.145  1.00 40.60           N  
ATOM    832  C   GLN H 110      15.220   4.323  32.213  1.00 23.42           C  
ATOM    833  O   GLN H 110      14.230   4.428  31.490  1.00 22.98           O  
ATOM    834  N   GLU H 111      16.473   4.437  31.735  1.00 23.82           N  
ATOM    835  CA  GLU H 111      16.742   4.783  30.370  1.00 21.63           C  
ATOM    836  CB  GLU H 111      17.996   5.672  30.277  1.00 26.50           C  
ATOM    837  CG  GLU H 111      18.169   6.449  28.977  1.00 25.72           C  
ATOM    838  CD  GLU H 111      19.271   7.468  29.237  1.00 34.35           C  
ATOM    839  OE1 GLU H 111      19.629   7.656  30.430  1.00 33.33           O  
ATOM    840  OE2 GLU H 111      19.771   8.072  28.251  1.00 39.44           O1-
ATOM    841  C   GLU H 111      16.962   3.531  29.578  1.00 25.32           C  
ATOM    842  O   GLU H 111      17.343   2.497  30.125  1.00 25.15           O  
ATOM    843  N   SER H 112      16.714   3.591  28.253  1.00 19.65           N  
ATOM    844  CA  SER H 112      16.938   2.439  27.427  1.00 22.13           C  
ATOM    845  CB  SER H 112      16.508   2.632  25.962  1.00 27.70           C  
ATOM    846  OG  SER H 112      17.256   3.681  25.366  1.00 22.33           O  
ATOM    847  C   SER H 112      18.410   2.183  27.466  1.00 37.28           C  
ATOM    848  O   SER H 112      19.195   3.084  27.757  1.00 35.93           O  
ATOM    849  N   GLY H 113      18.824   0.941  27.153  1.00 47.80           N  
ATOM    850  CA  GLY H 113      20.196   0.541  27.309  1.00 47.07           C  
ATOM    851  C   GLY H 113      21.074   1.262  26.336  1.00 45.89           C  
ATOM    852  O   GLY H 113      20.625   1.997  25.457  1.00 45.68           O  
ATOM    853  N   PRO H 114      22.352   1.059  26.541  1.00 46.21           N  
ATOM    854  CA  PRO H 114      23.351   1.662  25.699  1.00 47.08           C  
ATOM    855  CD  PRO H 114      22.841   0.857  27.896  1.00 51.31           C  
ATOM    856  CB  PRO H 114      24.671   1.548  26.460  1.00 48.68           C  
ATOM    857  CG  PRO H 114      24.236   1.500  27.935  1.00 53.28           C  
ATOM    858  C   PRO H 114      23.379   1.002  24.366  1.00 51.20           C  
ATOM    859  O   PRO H 114      22.943  -0.142  24.257  1.00 51.65           O  
ATOM    860  N   GLY H 115      23.880   1.705  23.333  1.00 42.96           N  
ATOM    861  CA  GLY H 115      23.899   1.078  22.048  1.00 40.93           C  
ATOM    862  C   GLY H 115      24.847   1.812  21.164  1.00 37.96           C  
ATOM    863  O   GLY H 115      25.422   2.834  21.538  1.00 40.08           O  
ATOM    864  N   VAL H 116      25.042   1.273  19.948  1.00 35.44           N  
ATOM    865  CA  VAL H 116      25.889   1.910  18.991  1.00 37.99           C  
ATOM    866  CB  VAL H 116      26.933   1.003  18.405  1.00 45.03           C  
ATOM    867  CG1 VAL H 116      27.704   1.773  17.319  1.00 44.90           C  
ATOM    868  CG2 VAL H 116      27.822   0.484  19.548  1.00 48.16           C  
ATOM    869  C   VAL H 116      24.992   2.352  17.886  1.00 42.67           C  
ATOM    870  O   VAL H 116      24.048   1.654  17.519  1.00 47.49           O  
ATOM    871  N   VAL H 117      25.244   3.559  17.351  1.00 35.24           N  
ATOM    872  CA  VAL H 117      24.421   4.051  16.291  1.00 35.22           C  
ATOM    873  CB  VAL H 117      23.697   5.310  16.672  1.00 35.85           C  
ATOM    874  CG1 VAL H 117      24.715   6.455  16.782  1.00 39.49           C  
ATOM    875  CG2 VAL H 117      22.553   5.558  15.682  1.00 35.99           C  
ATOM    876  C   VAL H 117      25.334   4.341  15.143  1.00 40.22           C  
ATOM    877  O   VAL H 117      26.425   4.879  15.325  1.00 43.99           O  
ATOM    878  N   LYS H 118      24.917   3.968  13.918  1.00 41.68           N  
ATOM    879  CA  LYS H 118      25.763   4.196  12.785  1.00 44.73           C  
ATOM    880  CB  LYS H 118      25.327   3.436  11.520  1.00 45.78           C  
ATOM    881  CG  LYS H 118      25.464   1.915  11.636  1.00 54.19           C  
ATOM    882  CD  LYS H 118      26.899   1.444  11.879  1.00 56.29           C  
ATOM    883  CE  LYS H 118      27.043  -0.076  11.988  1.00 58.33           C  
ATOM    884  NZ  LYS H 118      26.347  -0.570  13.197  1.00 57.82           N1+
ATOM    885  C   LYS H 118      25.728   5.657  12.487  1.00 45.97           C  
ATOM    886  O   LYS H 118      24.684   6.299  12.577  1.00 41.89           O  
ATOM    887  N   SER H 119      26.886   6.221  12.100  1.00 43.76           N  
ATOM    888  CA  SER H 119      26.937   7.627  11.855  1.00 45.07           C  
ATOM    889  CB  SER H 119      28.320   8.129  11.403  1.00 57.00           C  
ATOM    890  OG  SER H 119      28.675   7.539  10.162  1.00 63.32           O  
ATOM    891  C   SER H 119      25.945   7.955  10.788  1.00 43.99           C  
ATOM    892  O   SER H 119      25.682   7.145   9.902  1.00 46.49           O  
ATOM    893  N   SER H 120      25.391   9.182  10.881  1.00 46.47           N  
ATOM    894  CA  SER H 120      24.408   9.784  10.019  1.00 42.07           C  
ATOM    895  CB  SER H 120      24.726   9.669   8.515  1.00 48.12           C  
ATOM    896  OG  SER H 120      24.423   8.370   8.027  1.00 52.68           O  
ATOM    897  C   SER H 120      23.036   9.209  10.233  1.00 48.42           C  
ATOM    898  O   SER H 120      22.096   9.614   9.553  1.00 43.14           O  
ATOM    899  N   GLU H 121      22.843   8.291  11.196  1.00 39.10           N  
ATOM    900  CA  GLU H 121      21.502   7.813  11.391  1.00 39.42           C  
ATOM    901  CB  GLU H 121      21.349   6.291  11.556  1.00 38.15           C  
ATOM    902  CG  GLU H 121      22.020   5.701  12.789  1.00 45.83           C  
ATOM    903  CD  GLU H 121      21.659   4.227  12.814  1.00 54.12           C  
ATOM    904  OE1 GLU H 121      20.860   3.801  11.938  1.00 62.01           O  
ATOM    905  OE2 GLU H 121      22.176   3.507  13.710  1.00 63.81           O1-
ATOM    906  C   GLU H 121      20.925   8.509  12.585  1.00 33.68           C  
ATOM    907  O   GLU H 121      21.545   9.414  13.142  1.00 32.94           O  
ATOM    908  N   THR H 122      19.696   8.126  12.992  1.00 31.12           N  
ATOM    909  CA  THR H 122      19.045   8.813  14.071  1.00 28.49           C  
ATOM    910  CB  THR H 122      17.571   8.988  13.843  1.00 29.53           C  
ATOM    911  OG1 THR H 122      17.344   9.718  12.647  1.00 32.80           O  
ATOM    912  CG2 THR H 122      16.962   9.732  15.044  1.00 28.23           C  
ATOM    913  C   THR H 122      19.206   8.050  15.351  1.00 26.53           C  
ATOM    914  O   THR H 122      18.992   6.840  15.413  1.00 28.50           O  
ATOM    915  N   LEU H 123      19.618   8.773  16.416  1.00 24.92           N  
ATOM    916  CA  LEU H 123      19.764   8.213  17.729  1.00 25.95           C  
ATOM    917  CB  LEU H 123      20.652   9.080  18.640  1.00 25.65           C  
ATOM    918  CG  LEU H 123      20.833   8.529  20.066  1.00 36.34           C  
ATOM    919  CD1 LEU H 123      21.720   7.273  20.079  1.00 38.04           C  
ATOM    920  CD2 LEU H 123      21.322   9.622  21.026  1.00 38.58           C  
ATOM    921  C   LEU H 123      18.396   8.210  18.342  1.00 25.36           C  
ATOM    922  O   LEU H 123      17.660   9.191  18.225  1.00 23.48           O  
ATOM    923  N   SER H 124      18.010   7.104  19.012  1.00 21.78           N  
ATOM    924  CA  SER H 124      16.709   7.096  19.617  1.00 24.17           C  
ATOM    925  CB  SER H 124      15.667   6.310  18.798  1.00 27.64           C  
ATOM    926  OG  SER H 124      14.375   6.451  19.371  1.00 33.56           O  
ATOM    927  C   SER H 124      16.824   6.468  20.975  1.00 22.12           C  
ATOM    928  O   SER H 124      17.326   5.354  21.118  1.00 25.68           O  
ATOM    929  N   LEU H 125      16.352   7.185  22.018  1.00 17.89           N  
ATOM    930  CA  LEU H 125      16.414   6.691  23.366  1.00 17.38           C  
ATOM    931  CB  LEU H 125      17.442   7.430  24.239  1.00 16.58           C  
ATOM    932  CG  LEU H 125      18.903   7.202  23.804  1.00 22.03           C  
ATOM    933  CD1 LEU H 125      19.880   7.964  24.714  1.00 22.05           C  
ATOM    934  CD2 LEU H 125      19.232   5.702  23.720  1.00 25.23           C  
ATOM    935  C   LEU H 125      15.075   6.892  24.001  1.00 19.93           C  
ATOM    936  O   LEU H 125      14.272   7.709  23.550  1.00 18.23           O  
ATOM    937  N   THR H 126      14.794   6.113  25.064  1.00 16.80           N  
ATOM    938  CA  THR H 126      13.550   6.226  25.769  1.00 16.68           C  
ATOM    939  CB  THR H 126      12.640   5.064  25.517  1.00 21.95           C  
ATOM    940  OG1 THR H 126      13.245   3.866  25.983  1.00 22.94           O  
ATOM    941  CG2 THR H 126      12.375   4.965  24.005  1.00 18.68           C  
ATOM    942  C   THR H 126      13.853   6.218  27.237  1.00 18.11           C  
ATOM    943  O   THR H 126      14.875   5.689  27.670  1.00 17.81           O  
ATOM    944  N   CYS H 127      12.968   6.840  28.043  1.00 15.51           N  
ATOM    945  CA  CYS H 127      13.141   6.834  29.470  1.00 16.29           C  
ATOM    946  CB  CYS H 127      13.660   8.191  30.013  1.00 16.43           C  
ATOM    947  SG  CYS H 127      13.975   8.236  31.808  1.00 22.74           S  
ATOM    948  C   CYS H 127      11.796   6.520  30.056  1.00 17.07           C  
ATOM    949  O   CYS H 127      10.790   7.110  29.666  1.00 19.99           O  
ATOM    950  N   THR H 128      11.741   5.561  31.006  1.00 17.72           N  
ATOM    951  CA  THR H 128      10.484   5.184  31.597  1.00 19.86           C  
ATOM    952  CB  THR H 128      10.285   3.699  31.682  1.00 29.43           C  
ATOM    953  OG1 THR H 128      10.351   3.120  30.388  1.00 29.23           O  
ATOM    954  CG2 THR H 128       8.908   3.428  32.314  1.00 33.39           C  
ATOM    955  C   THR H 128      10.469   5.722  32.995  1.00 21.47           C  
ATOM    956  O   THR H 128      11.477   5.683  33.699  1.00 23.76           O  
ATOM    957  N   VAL H 129       9.307   6.249  33.431  1.00 20.06           N  
ATOM    958  CA  VAL H 129       9.189   6.862  34.720  1.00 22.09           C  
ATOM    959  CB  VAL H 129       8.577   8.233  34.667  1.00 24.41           C  
ATOM    960  CG1 VAL H 129       8.497   8.794  36.096  1.00 27.14           C  
ATOM    961  CG2 VAL H 129       9.396   9.105  33.699  1.00 25.46           C  
ATOM    962  C   VAL H 129       8.303   6.024  35.583  1.00 25.76           C  
ATOM    963  O   VAL H 129       7.245   5.571  35.149  1.00 26.92           O  
ATOM    964  N   SER H 130       8.728   5.795  36.844  1.00 28.69           N  
ATOM    965  CA  SER H 130       7.925   5.024  37.745  1.00 31.61           C  
ATOM    966  CB  SER H 130       8.607   3.729  38.212  1.00 39.03           C  
ATOM    967  OG  SER H 130       8.828   2.866  37.106  1.00 47.79           O  
ATOM    968  C   SER H 130       7.697   5.864  38.960  1.00 39.42           C  
ATOM    969  O   SER H 130       8.626   6.473  39.489  1.00 41.00           O  
ATOM    970  N   GLY H 131       6.452   5.865  39.476  1.00 42.83           N  
ATOM    971  CA  GLY H 131       6.146   6.565  40.690  1.00 43.79           C  
ATOM    972  C   GLY H 131       5.814   7.983  40.350  1.00 47.79           C  
ATOM    973  O   GLY H 131       6.289   8.532  39.356  1.00 47.98           O  
ATOM    974  N   GLY H 132       4.974   8.620  41.184  1.00 45.11           N  
ATOM    975  CA  GLY H 132       4.668  10.008  41.003  1.00 45.02           C  
ATOM    976  C   GLY H 132       3.744  10.173  39.847  1.00 46.83           C  
ATOM    977  O   GLY H 132       3.142   9.216  39.356  1.00 50.02           O  
ATOM    978  N   SER H 133       3.606  11.433  39.389  1.00 45.82           N  
ATOM    979  CA  SER H 133       2.758  11.696  38.270  1.00 45.41           C  
ATOM    980  CB  SER H 133       1.564  12.611  38.572  1.00 48.80           C  
ATOM    981  OG  SER H 133       0.795  12.793  37.392  1.00 52.07           O  
ATOM    982  C   SER H 133       3.575  12.361  37.214  1.00 44.33           C  
ATOM    983  O   SER H 133       4.687  12.836  37.429  1.00 44.95           O  
ATOM    984  N   MET H 134       3.038  12.289  35.996  1.00 45.16           N  
ATOM    985  CA  MET H 134       3.574  12.796  34.783  1.00 41.89           C  
ATOM    986  CB  MET H 134       2.832  12.107  33.661  1.00 43.84           C  
ATOM    987  CG  MET H 134       2.880  10.575  33.828  1.00 30.68           C  
ATOM    988  SD  MET H 134       4.393   9.875  34.587  1.00 20.87           S  
ATOM    989  CE  MET H 134       5.678  10.971  33.919  1.00 41.35           C  
ATOM    990  C   MET H 134       3.457  14.285  34.720  1.00 41.85           C  
ATOM    991  O   MET H 134       4.280  14.956  34.103  1.00 42.07           O  
ATOM    992  N   GLY H 135       2.405  14.845  35.342  1.00 45.63           N  
ATOM    993  CA  GLY H 135       2.211  16.256  35.244  1.00 46.58           C  
ATOM    994  C   GLY H 135       3.161  16.934  36.179  1.00 45.54           C  
ATOM    995  O   GLY H 135       3.882  16.283  36.931  1.00 44.37           O  
ATOM    996  N   GLY H 136       3.213  18.279  36.093  1.00 44.55           N  
ATOM    997  CA  GLY H 136       3.967  19.099  36.997  1.00 44.29           C  
ATOM    998  C   GLY H 136       5.442  18.911  36.806  1.00 43.53           C  
ATOM    999  O   GLY H 136       6.221  19.281  37.686  1.00 45.39           O  
ATOM   1000  N   THR H 137       5.884  18.352  35.661  1.00 39.83           N  
ATOM   1001  CA  THR H 137       7.296  18.109  35.557  1.00 36.19           C  
ATOM   1002  CB  THR H 137       7.638  16.683  35.882  1.00 35.60           C  
ATOM   1003  OG1 THR H 137       7.176  16.362  37.186  1.00 18.64           O  
ATOM   1004  CG2 THR H 137       9.161  16.493  35.793  1.00 14.78           C  
ATOM   1005  C   THR H 137       7.790  18.364  34.159  1.00 34.40           C  
ATOM   1006  O   THR H 137       7.051  18.171  33.194  1.00 34.58           O  
ATOM   1007  N   TYR H 138       9.074  18.804  34.028  1.00 16.96           N  
ATOM   1008  CA  TYR H 138       9.671  18.925  32.739  1.00 15.72           C  
ATOM   1009  CB  TYR H 138      10.546  20.176  32.558  1.00 16.09           C  
ATOM   1010  CG  TYR H 138       9.660  21.375  32.555  1.00 19.51           C  
ATOM   1011  CD1 TYR H 138       9.166  21.881  33.730  1.00 23.72           C  
ATOM   1012  CD2 TYR H 138       9.336  22.003  31.375  1.00 24.01           C  
ATOM   1013  CE1 TYR H 138       8.350  22.988  33.725  1.00 23.10           C  
ATOM   1014  CE2 TYR H 138       8.522  23.112  31.364  1.00 24.48           C  
ATOM   1015  CZ  TYR H 138       8.027  23.607  32.543  1.00 27.98           C  
ATOM   1016  OH  TYR H 138       7.191  24.744  32.543  1.00 34.13           O  
ATOM   1017  C   TYR H 138      10.563  17.730  32.642  1.00 15.43           C  
ATOM   1018  O   TYR H 138      11.571  17.637  33.342  1.00 17.85           O  
ATOM   1019  N   TRP H 139      10.187  16.763  31.782  1.00 14.66           N  
ATOM   1020  CA  TRP H 139      10.968  15.572  31.630  1.00 14.74           C  
ATOM   1021  CB  TRP H 139      10.143  14.413  31.045  1.00 14.88           C  
ATOM   1022  CG  TRP H 139       8.969  14.113  31.948  1.00 17.00           C  
ATOM   1023  CD2 TRP H 139       9.073  13.464  33.227  1.00 14.84           C  
ATOM   1024  CD1 TRP H 139       7.656  14.448  31.795  1.00 18.38           C  
ATOM   1025  NE1 TRP H 139       6.938  14.059  32.896  1.00 21.99           N  
ATOM   1026  CE2 TRP H 139       7.797  13.452  33.788  1.00 17.68           C  
ATOM   1027  CE3 TRP H 139      10.145  12.937  33.886  1.00 16.08           C  
ATOM   1028  CZ2 TRP H 139       7.575  12.912  35.023  1.00 21.89           C  
ATOM   1029  CZ3 TRP H 139       9.911  12.378  35.125  1.00 19.23           C  
ATOM   1030  CH2 TRP H 139       8.652  12.367  35.685  1.00 20.06           C  
ATOM   1031  C   TRP H 139      12.105  15.935  30.724  1.00 13.18           C  
ATOM   1032  O   TRP H 139      11.892  16.417  29.611  1.00 14.28           O  
ATOM   1033  N   SER H 140      13.354  15.683  31.174  1.00 12.18           N  
ATOM   1034  CA  SER H 140      14.471  16.239  30.462  1.00 11.86           C  
ATOM   1035  CB  SER H 140      15.253  17.278  31.283  1.00 15.52           C  
ATOM   1036  OG  SER H 140      14.407  18.356  31.658  1.00 17.51           O  
ATOM   1037  C   SER H 140      15.482  15.215  30.058  1.00 12.61           C  
ATOM   1038  O   SER H 140      15.524  14.092  30.561  1.00 13.27           O  
ATOM   1039  N   TRP H 141      16.329  15.629  29.085  1.00 12.02           N  
ATOM   1040  CA  TRP H 141      17.418  14.836  28.591  1.00 12.49           C  
ATOM   1041  CB  TRP H 141      17.257  14.422  27.119  1.00 13.06           C  
ATOM   1042  CG  TRP H 141      16.134  13.451  26.862  1.00 12.94           C  
ATOM   1043  CD2 TRP H 141      16.256  12.031  27.024  1.00 14.29           C  
ATOM   1044  CD1 TRP H 141      14.857  13.684  26.444  1.00 13.31           C  
ATOM   1045  NE1 TRP H 141      14.175  12.495  26.333  1.00 12.90           N  
ATOM   1046  CE2 TRP H 141      15.026  11.468  26.685  1.00 15.43           C  
ATOM   1047  CE3 TRP H 141      17.310  11.259  27.420  1.00 14.69           C  
ATOM   1048  CZ2 TRP H 141      14.830  10.117  26.739  1.00 14.76           C  
ATOM   1049  CZ3 TRP H 141      17.109   9.898  27.472  1.00 15.89           C  
ATOM   1050  CH2 TRP H 141      15.893   9.338  27.138  1.00 19.57           C  
ATOM   1051  C   TRP H 141      18.661  15.676  28.650  1.00 14.37           C  
ATOM   1052  O   TRP H 141      18.625  16.877  28.386  1.00 14.18           O  
ATOM   1053  N   LEU H 142      19.796  15.050  29.030  1.00 14.38           N  
ATOM   1054  CA  LEU H 142      21.070  15.717  29.067  1.00 13.53           C  
ATOM   1055  CB  LEU H 142      21.514  16.187  30.465  1.00 13.50           C  
ATOM   1056  CG  LEU H 142      20.561  17.194  31.136  1.00 13.87           C  
ATOM   1057  CD1 LEU H 142      19.261  16.518  31.600  1.00 15.76           C  
ATOM   1058  CD2 LEU H 142      21.268  17.970  32.257  1.00 14.53           C  
ATOM   1059  C   LEU H 142      22.098  14.724  28.612  1.00 14.10           C  
ATOM   1060  O   LEU H 142      21.810  13.532  28.511  1.00 15.65           O  
ATOM   1061  N   ARG H 143      23.324  15.191  28.280  1.00 15.16           N  
ATOM   1062  CA  ARG H 143      24.342  14.242  27.905  1.00 20.10           C  
ATOM   1063  CB  ARG H 143      24.475  14.018  26.388  1.00 17.89           C  
ATOM   1064  CG  ARG H 143      24.872  15.249  25.573  1.00 25.02           C  
ATOM   1065  CD  ARG H 143      24.977  14.937  24.078  1.00 22.07           C  
ATOM   1066  NE  ARG H 143      25.455  16.158  23.373  1.00 23.26           N  
ATOM   1067  CZ  ARG H 143      25.823  16.070  22.063  1.00 26.65           C  
ATOM   1068  NH1 ARG H 143      25.732  14.873  21.412  1.00 24.90           N1+
ATOM   1069  NH2 ARG H 143      26.277  17.175  21.400  1.00 31.77           N  
ATOM   1070  C   ARG H 143      25.662  14.704  28.430  1.00 21.44           C  
ATOM   1071  O   ARG H 143      25.867  15.886  28.700  1.00 20.21           O  
ATOM   1072  N   LEU H 144      26.595  13.745  28.614  1.00 20.84           N  
ATOM   1073  CA  LEU H 144      27.898  14.037  29.143  1.00 22.13           C  
ATOM   1074  CB  LEU H 144      28.092  13.467  30.556  1.00 21.19           C  
ATOM   1075  CG  LEU H 144      29.476  13.749  31.168  1.00 33.97           C  
ATOM   1076  CD1 LEU H 144      29.690  15.250  31.404  1.00 35.82           C  
ATOM   1077  CD2 LEU H 144      29.703  12.901  32.430  1.00 36.88           C  
ATOM   1078  C   LEU H 144      28.944  13.409  28.269  1.00 27.33           C  
ATOM   1079  O   LEU H 144      28.876  12.221  27.962  1.00 26.18           O  
ATOM   1080  N   SER H 145      29.953  14.201  27.849  1.00 32.67           N  
ATOM   1081  CA  SER H 145      31.017  13.655  27.051  1.00 38.35           C  
ATOM   1082  CB  SER H 145      30.846  13.893  25.540  1.00 42.76           C  
ATOM   1083  OG  SER H 145      30.891  15.284  25.250  1.00 45.32           O  
ATOM   1084  C   SER H 145      32.276  14.347  27.459  1.00 38.69           C  
ATOM   1085  O   SER H 145      32.236  15.465  27.969  1.00 37.54           O  
ATOM   1086  N   PRO H 146      33.403  13.713  27.294  1.00 44.50           N  
ATOM   1087  CA  PRO H 146      34.635  14.393  27.543  1.00 46.90           C  
ATOM   1088  CD  PRO H 146      33.542  12.271  27.360  1.00 49.99           C  
ATOM   1089  CB  PRO H 146      35.715  13.312  27.616  1.00 53.38           C  
ATOM   1090  CG  PRO H 146      35.034  12.047  27.060  1.00 55.14           C  
ATOM   1091  C   PRO H 146      34.727  15.303  26.377  1.00 43.24           C  
ATOM   1092  O   PRO H 146      34.429  14.880  25.278  1.00 52.68           O  
ATOM   1093  N   GLY H 147      35.121  16.554  26.529  1.00 47.31           N  
ATOM   1094  CA  GLY H 147      35.186  17.378  25.362  1.00 53.48           C  
ATOM   1095  C   GLY H 147      34.086  18.384  25.476  1.00 57.57           C  
ATOM   1096  O   GLY H 147      34.340  19.584  25.568  1.00 65.10           O  
ATOM   1097  N   LYS H 148      32.828  17.907  25.420  1.00 59.24           N  
ATOM   1098  CA  LYS H 148      31.637  18.700  25.568  1.00 57.60           C  
ATOM   1099  CB  LYS H 148      30.398  18.017  24.968  1.00 58.46           C  
ATOM   1100  CG  LYS H 148      30.390  17.993  23.442  1.00 63.95           C  
ATOM   1101  CD  LYS H 148      30.293  19.387  22.825  1.00 61.11           C  
ATOM   1102  CE  LYS H 148      30.369  19.384  21.299  1.00 59.46           C  
ATOM   1103  NZ  LYS H 148      29.105  18.875  20.723  1.00 57.53           N1+
ATOM   1104  C   LYS H 148      31.308  18.970  27.001  1.00 50.61           C  
ATOM   1105  O   LYS H 148      30.751  20.013  27.332  1.00 54.89           O  
ATOM   1106  N   GLY H 149      31.593  18.005  27.892  1.00 44.49           N  
ATOM   1107  CA  GLY H 149      31.188  18.175  29.257  1.00 35.34           C  
ATOM   1108  C   GLY H 149      29.733  17.822  29.355  1.00 27.72           C  
ATOM   1109  O   GLY H 149      29.207  17.066  28.539  1.00 30.55           O  
ATOM   1110  N   LEU H 150      29.049  18.372  30.375  1.00 26.51           N  
ATOM   1111  CA  LEU H 150      27.667  18.078  30.634  1.00 21.65           C  
ATOM   1112  CB  LEU H 150      27.353  18.077  32.142  1.00 26.51           C  
ATOM   1113  CG  LEU H 150      25.893  17.761  32.506  1.00 21.17           C  
ATOM   1114  CD1 LEU H 150      25.479  16.365  32.019  1.00 24.03           C  
ATOM   1115  CD2 LEU H 150      25.658  17.946  34.015  1.00 26.42           C  
ATOM   1116  C   LEU H 150      26.829  19.120  29.961  1.00 20.80           C  
ATOM   1117  O   LEU H 150      27.066  20.318  30.115  1.00 19.85           O  
ATOM   1118  N   GLU H 151      25.826  18.681  29.169  1.00 19.81           N  
ATOM   1119  CA  GLU H 151      25.007  19.629  28.475  1.00 21.00           C  
ATOM   1120  CB  GLU H 151      25.477  19.915  27.036  1.00 22.86           C  
ATOM   1121  CG  GLU H 151      25.784  18.672  26.205  1.00 34.87           C  
ATOM   1122  CD  GLU H 151      26.376  19.149  24.884  1.00 42.56           C  
ATOM   1123  OE1 GLU H 151      27.616  19.369  24.842  1.00 44.46           O  
ATOM   1124  OE2 GLU H 151      25.600  19.308  23.905  1.00 43.83           O1-
ATOM   1125  C   GLU H 151      23.568  19.213  28.484  1.00 18.88           C  
ATOM   1126  O   GLU H 151      23.235  18.030  28.427  1.00 17.26           O  
ATOM   1127  N   TRP H 152      22.674  20.218  28.592  1.00 15.74           N  
ATOM   1128  CA  TRP H 152      21.252  20.001  28.619  1.00 15.10           C  
ATOM   1129  CB  TRP H 152      20.498  21.131  29.345  1.00 16.48           C  
ATOM   1130  CG  TRP H 152      18.997  21.095  29.185  1.00 13.94           C  
ATOM   1131  CD2 TRP H 152      18.260  22.024  28.370  1.00 14.14           C  
ATOM   1132  CD1 TRP H 152      18.076  20.262  29.747  1.00 15.42           C  
ATOM   1133  NE1 TRP H 152      16.813  20.604  29.324  1.00 17.40           N  
ATOM   1134  CE2 TRP H 152      16.911  21.690  28.480  1.00 14.24           C  
ATOM   1135  CE3 TRP H 152      18.675  23.070  27.595  1.00 16.84           C  
ATOM   1136  CZ2 TRP H 152      15.954  22.400  27.812  1.00 17.18           C  
ATOM   1137  CZ3 TRP H 152      17.706  23.785  26.925  1.00 21.44           C  
ATOM   1138  CH2 TRP H 152      16.371  23.455  27.032  1.00 22.80           C  
ATOM   1139  C   TRP H 152      20.741  19.966  27.208  1.00 15.56           C  
ATOM   1140  O   TRP H 152      21.039  20.866  26.428  1.00 17.59           O  
ATOM   1141  N   ILE H 153      20.057  18.862  26.818  1.00 14.43           N  
ATOM   1142  CA  ILE H 153      19.460  18.726  25.512  1.00 15.33           C  
ATOM   1143  CB  ILE H 153      19.237  17.308  25.070  1.00 14.33           C  
ATOM   1144  CG1 ILE H 153      20.567  16.570  24.848  1.00 16.38           C  
ATOM   1145  CG2 ILE H 153      18.360  17.371  23.808  1.00 15.66           C  
ATOM   1146  CD1 ILE H 153      21.295  16.202  26.137  1.00 14.91           C  
ATOM   1147  C   ILE H 153      18.128  19.401  25.356  1.00 15.14           C  
ATOM   1148  O   ILE H 153      17.928  20.185  24.430  1.00 15.98           O  
ATOM   1149  N   GLY H 154      17.169  19.109  26.266  1.00 13.35           N  
ATOM   1150  CA  GLY H 154      15.846  19.663  26.117  1.00 14.53           C  
ATOM   1151  C   GLY H 154      14.927  19.008  27.105  1.00 15.32           C  
ATOM   1152  O   GLY H 154      15.307  18.056  27.784  1.00 13.01           O  
ATOM   1153  N   TYR H 155      13.692  19.537  27.248  1.00 13.60           N  
ATOM   1154  CA  TYR H 155      12.746  18.909  28.123  1.00 12.56           C  
ATOM   1155  CB  TYR H 155      12.814  19.351  29.607  1.00 12.53           C  
ATOM   1156  CG  TYR H 155      12.691  20.824  29.759  1.00 14.19           C  
ATOM   1157  CD1 TYR H 155      11.564  21.444  29.298  1.00 18.47           C  
ATOM   1158  CD2 TYR H 155      13.657  21.579  30.394  1.00 18.84           C  
ATOM   1159  CE1 TYR H 155      11.412  22.801  29.431  1.00 21.42           C  
ATOM   1160  CE2 TYR H 155      13.513  22.940  30.536  1.00 21.87           C  
ATOM   1161  CZ  TYR H 155      12.386  23.547  30.048  1.00 21.69           C  
ATOM   1162  OH  TYR H 155      12.226  24.939  30.183  1.00 30.86           O  
ATOM   1163  C   TYR H 155      11.364  19.076  27.559  1.00 16.54           C  
ATOM   1164  O   TYR H 155      11.140  19.893  26.664  1.00 17.50           O  
ATOM   1165  N   ILE H 156      10.413  18.256  28.058  1.00 15.49           N  
ATOM   1166  CA  ILE H 156       9.061  18.226  27.573  1.00 14.65           C  
ATOM   1167  CB  ILE H 156       8.782  16.953  26.816  1.00 16.51           C  
ATOM   1168  CG1 ILE H 156       7.423  16.986  26.109  1.00 16.22           C  
ATOM   1169  CG2 ILE H 156       8.936  15.770  27.787  1.00 15.15           C  
ATOM   1170  CD1 ILE H 156       7.277  15.818  25.135  1.00 16.60           C  
ATOM   1171  C   ILE H 156       8.115  18.265  28.736  1.00 17.48           C  
ATOM   1172  O   ILE H 156       8.363  17.668  29.783  1.00 17.67           O  
ATOM   1173  N   PHE H 157       6.986  18.981  28.563  1.00 16.78           N  
ATOM   1174  CA  PHE H 157       5.961  19.123  29.557  1.00 17.98           C  
ATOM   1175  CB  PHE H 157       5.385  20.558  29.540  1.00 21.92           C  
ATOM   1176  CG  PHE H 157       4.633  20.884  30.786  1.00 26.26           C  
ATOM   1177  CD1 PHE H 157       5.316  21.150  31.948  1.00 27.69           C  
ATOM   1178  CD2 PHE H 157       3.258  20.973  30.799  1.00 29.37           C  
ATOM   1179  CE1 PHE H 157       4.644  21.467  33.103  1.00 25.13           C  
ATOM   1180  CE2 PHE H 157       2.580  21.293  31.954  1.00 34.17           C  
ATOM   1181  CZ  PHE H 157       3.271  21.538  33.113  1.00 32.36           C  
ATOM   1182  C   PHE H 157       4.880  18.157  29.161  1.00 23.54           C  
ATOM   1183  O   PHE H 157       4.847  17.678  28.030  1.00 26.04           O  
ATOM   1184  N   HIS H 158       3.994  17.771  30.096  1.00 40.57           N  
ATOM   1185  CA  HIS H 158       3.036  16.735  29.800  1.00 43.69           C  
ATOM   1186  ND1 HIS H 158      -0.129  17.484  30.904  1.00 35.21           N  
ATOM   1187  CG  HIS H 158       1.157  17.399  31.389  1.00 48.07           C  
ATOM   1188  CB  HIS H 158       2.138  16.342  30.989  1.00 45.00           C  
ATOM   1189  NE2 HIS H 158       0.125  19.168  32.333  1.00 34.98           N  
ATOM   1190  CD2 HIS H 158       1.295  18.432  32.261  1.00 48.60           C  
ATOM   1191  CE1 HIS H 158      -0.702  18.560  31.501  1.00 53.34           C  
ATOM   1192  C   HIS H 158       2.167  17.199  28.672  1.00 46.80           C  
ATOM   1193  O   HIS H 158       1.636  16.388  27.914  1.00 49.58           O  
ATOM   1194  N   THR H 159       2.016  18.529  28.543  1.00 45.81           N  
ATOM   1195  CA  THR H 159       1.230  19.180  27.531  1.00 47.66           C  
ATOM   1196  CB  THR H 159       1.330  20.673  27.636  1.00 47.48           C  
ATOM   1197  OG1 THR H 159       0.545  21.283  26.632  1.00 26.24           O  
ATOM   1198  CG2 THR H 159       2.798  21.094  27.457  1.00 27.84           C  
ATOM   1199  C   THR H 159       1.768  18.791  26.190  1.00 47.07           C  
ATOM   1200  O   THR H 159       1.027  18.733  25.210  1.00 48.06           O  
ATOM   1201  N   GLY H 160       3.086  18.521  26.113  1.00 46.58           N  
ATOM   1202  CA  GLY H 160       3.681  18.152  24.862  1.00 46.87           C  
ATOM   1203  C   GLY H 160       4.537  19.283  24.411  1.00 46.71           C  
ATOM   1204  O   GLY H 160       5.265  19.171  23.425  1.00 47.16           O  
ATOM   1205  N   HIS H 161       4.476  20.412  25.134  1.00 24.38           N  
ATOM   1206  CA  HIS H 161       5.258  21.542  24.752  1.00 23.72           C  
ATOM   1207  ND1 HIS H 161       5.076  25.332  25.178  1.00  0.00           N  
ATOM   1208  CG  HIS H 161       5.318  24.042  24.764  1.00 35.66           C  
ATOM   1209  CB  HIS H 161       4.871  22.822  25.501  1.00 25.80           C  
ATOM   1210  NE2 HIS H 161       6.148  25.475  23.234  1.00  0.00           N  
ATOM   1211  CD2 HIS H 161       5.975  24.147  23.578  1.00  0.00           C  
ATOM   1212  CE1 HIS H 161       5.592  26.149  24.225  1.00  0.00           C  
ATOM   1213  C   HIS H 161       6.681  21.208  25.067  1.00 23.59           C  
ATOM   1214  O   HIS H 161       6.963  20.561  26.075  1.00 18.56           O  
ATOM   1215  N   THR H 162       7.625  21.641  24.204  1.00 20.68           N  
ATOM   1216  CA  THR H 162       8.989  21.257  24.417  1.00 18.38           C  
ATOM   1217  CB  THR H 162       9.503  20.340  23.343  1.00 18.24           C  
ATOM   1218  OG1 THR H 162       8.636  19.229  23.187  1.00 22.89           O  
ATOM   1219  CG2 THR H 162      10.873  19.811  23.776  1.00 20.07           C  
ATOM   1220  C   THR H 162       9.856  22.478  24.391  1.00 19.64           C  
ATOM   1221  O   THR H 162       9.468  23.532  23.887  1.00 22.72           O  
ATOM   1222  N   ASN H 163      11.057  22.350  24.996  1.00 18.73           N  
ATOM   1223  CA  ASN H 163      12.070  23.367  25.006  1.00 19.85           C  
ATOM   1224  CB  ASN H 163      12.293  23.982  26.395  1.00 18.48           C  
ATOM   1225  CG  ASN H 163      13.285  25.120  26.239  1.00 26.91           C  
ATOM   1226  OD1 ASN H 163      13.665  25.477  25.124  1.00 32.85           O  
ATOM   1227  ND2 ASN H 163      13.728  25.703  27.385  1.00 33.31           N  
ATOM   1228  C   ASN H 163      13.345  22.673  24.632  1.00 20.18           C  
ATOM   1229  O   ASN H 163      13.722  21.680  25.255  1.00 20.06           O  
ATOM   1230  N   TYR H 164      14.066  23.195  23.620  1.00 18.64           N  
ATOM   1231  CA  TYR H 164      15.252  22.526  23.167  1.00 19.51           C  
ATOM   1232  CB  TYR H 164      15.208  22.131  21.679  1.00 21.29           C  
ATOM   1233  CG  TYR H 164      14.062  21.220  21.383  1.00 20.56           C  
ATOM   1234  CD1 TYR H 164      14.033  19.938  21.881  1.00 21.22           C  
ATOM   1235  CD2 TYR H 164      13.035  21.636  20.564  1.00 23.17           C  
ATOM   1236  CE1 TYR H 164      12.985  19.097  21.590  1.00 21.17           C  
ATOM   1237  CE2 TYR H 164      11.984  20.801  20.267  1.00 21.77           C  
ATOM   1238  CZ  TYR H 164      11.959  19.528  20.784  1.00 17.80           C  
ATOM   1239  OH  TYR H 164      10.888  18.659  20.484  1.00 18.36           O  
ATOM   1240  C   TYR H 164      16.415  23.466  23.268  1.00 19.14           C  
ATOM   1241  O   TYR H 164      16.261  24.684  23.194  1.00 21.15           O  
ATOM   1242  N   ASN H 165      17.626  22.902  23.447  1.00 18.07           N  
ATOM   1243  CA  ASN H 165      18.828  23.684  23.498  1.00 21.74           C  
ATOM   1244  CB  ASN H 165      20.072  22.812  23.759  1.00 27.36           C  
ATOM   1245  CG  ASN H 165      21.314  23.675  23.940  1.00  0.00           C  
ATOM   1246  OD1 ASN H 165      21.302  24.877  23.686  1.00  0.00           O  
ATOM   1247  ND2 ASN H 165      22.431  23.035  24.381  1.00  0.00           N  
ATOM   1248  C   ASN H 165      18.964  24.299  22.142  1.00 22.24           C  
ATOM   1249  O   ASN H 165      18.700  23.655  21.128  1.00 24.19           O  
ATOM   1250  N   PRO H 166      19.361  25.535  22.078  1.00 25.23           N  
ATOM   1251  CA  PRO H 166      19.476  26.176  20.802  1.00 25.95           C  
ATOM   1252  CD  PRO H 166      19.059  26.494  23.125  1.00 26.89           C  
ATOM   1253  CB  PRO H 166      19.673  27.667  21.094  1.00 29.43           C  
ATOM   1254  CG  PRO H 166      19.768  27.762  22.631  1.00 31.20           C  
ATOM   1255  C   PRO H 166      20.522  25.541  19.950  1.00 30.68           C  
ATOM   1256  O   PRO H 166      20.455  25.678  18.731  1.00 34.34           O  
ATOM   1257  N   SER H 167      21.501  24.853  20.559  1.00 32.85           N  
ATOM   1258  CA  SER H 167      22.551  24.254  19.790  1.00 39.79           C  
ATOM   1259  CB  SER H 167      23.620  23.594  20.676  1.00 44.64           C  
ATOM   1260  OG  SER H 167      24.221  24.566  21.518  1.00 56.22           O  
ATOM   1261  C   SER H 167      21.984  23.176  18.914  1.00 44.03           C  
ATOM   1262  O   SER H 167      22.314  23.086  17.733  1.00 42.24           O  
ATOM   1263  N   LEU H 168      21.149  22.304  19.510  1.00 29.92           N  
ATOM   1264  CA  LEU H 168      20.555  21.149  18.891  1.00 30.53           C  
ATOM   1265  CB  LEU H 168      20.129  20.048  19.877  1.00 25.67           C  
ATOM   1266  CG  LEU H 168      21.327  19.417  20.613  1.00 30.23           C  
ATOM   1267  CD1 LEU H 168      21.814  20.299  21.770  1.00 31.81           C  
ATOM   1268  CD2 LEU H 168      21.051  17.965  21.015  1.00 30.15           C  
ATOM   1269  C   LEU H 168      19.396  21.426  17.984  1.00 39.40           C  
ATOM   1270  O   LEU H 168      19.067  20.571  17.163  1.00 38.24           O  
ATOM   1271  N   GLU H 169      18.713  22.578  18.145  1.00 47.06           N  
ATOM   1272  CA  GLU H 169      17.495  22.897  17.441  1.00 54.35           C  
ATOM   1273  CB  GLU H 169      17.161  24.397  17.442  1.00 58.10           C  
ATOM   1274  CG  GLU H 169      15.875  24.721  16.680  1.00 60.47           C  
ATOM   1275  CD  GLU H 169      15.904  26.198  16.313  1.00 61.29           C  
ATOM   1276  OE1 GLU H 169      15.694  27.045  17.221  1.00  0.00           O  
ATOM   1277  OE2 GLU H 169      16.148  26.498  15.113  1.00  0.00           O1-
ATOM   1278  C   GLU H 169      17.552  22.509  15.994  1.00 49.74           C  
ATOM   1279  O   GLU H 169      18.527  22.770  15.292  1.00 46.61           O  
ATOM   1280  N   GLY H 170      16.463  21.847  15.542  1.00 42.25           N  
ATOM   1281  CA  GLY H 170      16.254  21.411  14.191  1.00 39.23           C  
ATOM   1282  C   GLY H 170      16.526  19.940  14.127  1.00 38.00           C  
ATOM   1283  O   GLY H 170      15.866  19.208  13.391  1.00 43.71           O  
ATOM   1284  N   ARG H 171      17.577  19.510  14.849  1.00 29.23           N  
ATOM   1285  CA  ARG H 171      18.059  18.162  14.956  1.00 35.64           C  
ATOM   1286  CB  ARG H 171      19.556  18.135  15.289  1.00 45.65           C  
ATOM   1287  CG  ARG H 171      20.153  16.734  15.270  1.00 41.40           C  
ATOM   1288  CD  ARG H 171      21.682  16.730  15.266  1.00 39.12           C  
ATOM   1289  NE  ARG H 171      22.143  17.130  16.623  1.00 41.65           N  
ATOM   1290  CZ  ARG H 171      23.448  16.938  16.973  1.00 36.74           C  
ATOM   1291  NH1 ARG H 171      24.325  16.419  16.066  1.00 30.88           N1+
ATOM   1292  NH2 ARG H 171      23.876  17.255  18.228  1.00 36.85           N  
ATOM   1293  C   ARG H 171      17.343  17.288  15.955  1.00 29.47           C  
ATOM   1294  O   ARG H 171      17.279  16.073  15.765  1.00 30.76           O  
ATOM   1295  N   VAL H 172      16.815  17.859  17.061  1.00 25.45           N  
ATOM   1296  CA  VAL H 172      16.347  17.025  18.140  1.00 22.41           C  
ATOM   1297  CB  VAL H 172      16.967  17.402  19.455  1.00 23.62           C  
ATOM   1298  CG1 VAL H 172      16.512  18.825  19.829  1.00 24.81           C  
ATOM   1299  CG2 VAL H 172      16.603  16.334  20.497  1.00 26.42           C  
ATOM   1300  C   VAL H 172      14.857  17.081  18.306  1.00 21.12           C  
ATOM   1301  O   VAL H 172      14.212  18.071  17.968  1.00 21.85           O  
ATOM   1302  N   SER H 173      14.268  15.972  18.815  1.00 18.61           N  
ATOM   1303  CA  SER H 173      12.853  15.933  19.063  1.00 17.99           C  
ATOM   1304  CB  SER H 173      12.045  15.302  17.917  1.00 25.36           C  
ATOM   1305  OG  SER H 173      10.661  15.303  18.235  1.00 25.60           O  
ATOM   1306  C   SER H 173      12.600  15.113  20.294  1.00 20.36           C  
ATOM   1307  O   SER H 173      13.244  14.087  20.514  1.00 18.51           O  
ATOM   1308  N   ILE H 174      11.641  15.559  21.136  1.00 16.37           N  
ATOM   1309  CA  ILE H 174      11.299  14.857  22.343  1.00 14.94           C  
ATOM   1310  CB  ILE H 174      11.647  15.625  23.584  1.00 13.98           C  
ATOM   1311  CG1 ILE H 174      13.160  15.882  23.647  1.00 13.51           C  
ATOM   1312  CG2 ILE H 174      11.104  14.854  24.800  1.00 18.40           C  
ATOM   1313  CD1 ILE H 174      13.556  16.917  24.697  1.00 13.55           C  
ATOM   1314  C   ILE H 174       9.811  14.667  22.352  1.00 16.48           C  
ATOM   1315  O   ILE H 174       9.061  15.574  21.994  1.00 16.58           O  
ATOM   1316  N   SER H 175       9.350  13.467  22.766  1.00 15.60           N  
ATOM   1317  CA  SER H 175       7.941  13.190  22.806  1.00 16.56           C  
ATOM   1318  CB  SER H 175       7.475  12.215  21.710  1.00 17.80           C  
ATOM   1319  OG  SER H 175       7.701  12.772  20.424  1.00 19.83           O  
ATOM   1320  C   SER H 175       7.642  12.513  24.103  1.00 16.21           C  
ATOM   1321  O   SER H 175       8.531  11.964  24.754  1.00 15.22           O  
ATOM   1322  N   VAL H 176       6.365  12.560  24.533  1.00 17.10           N  
ATOM   1323  CA  VAL H 176       6.012  11.884  25.746  1.00 18.85           C  
ATOM   1324  CB  VAL H 176       5.998  12.781  26.943  1.00 16.87           C  
ATOM   1325  CG1 VAL H 176       4.887  13.830  26.766  1.00 19.10           C  
ATOM   1326  CG2 VAL H 176       5.845  11.897  28.189  1.00 17.72           C  
ATOM   1327  C   VAL H 176       4.637  11.319  25.584  1.00 19.20           C  
ATOM   1328  O   VAL H 176       3.797  11.889  24.890  1.00 20.26           O  
ATOM   1329  N   ASP H 177       4.368  10.146  26.196  1.00 19.52           N  
ATOM   1330  CA  ASP H 177       3.029   9.642  26.101  1.00 21.55           C  
ATOM   1331  CB  ASP H 177       2.912   8.097  26.092  1.00 23.35           C  
ATOM   1332  CG  ASP H 177       3.544   7.471  27.323  1.00 24.69           C  
ATOM   1333  OD1 ASP H 177       3.985   8.237  28.219  1.00 23.30           O  
ATOM   1334  OD2 ASP H 177       3.605   6.214  27.377  1.00 25.41           O1-
ATOM   1335  C   ASP H 177       2.196  10.297  27.177  1.00 23.69           C  
ATOM   1336  O   ASP H 177       2.722  10.812  28.155  1.00 22.24           O  
ATOM   1337  N   THR H 178       0.862  10.338  27.010  1.00 24.92           N  
ATOM   1338  CA  THR H 178      -0.038  10.989  27.933  1.00 29.24           C  
ATOM   1339  CB  THR H 178      -1.456  10.951  27.461  1.00 30.71           C  
ATOM   1340  OG1 THR H 178      -1.572  11.583  26.195  1.00 31.85           O  
ATOM   1341  CG2 THR H 178      -2.334  11.668  28.497  1.00 31.79           C  
ATOM   1342  C   THR H 178      -0.001  10.242  29.215  1.00 30.41           C  
ATOM   1343  O   THR H 178      -0.109  10.822  30.297  1.00 39.17           O  
ATOM   1344  N   SER H 179       0.141   8.909  29.113  1.00 27.14           N  
ATOM   1345  CA  SER H 179       0.225   8.111  30.289  1.00 32.42           C  
ATOM   1346  CB  SER H 179       0.443   6.625  29.976  1.00 38.12           C  
ATOM   1347  OG  SER H 179      -0.662   6.119  29.242  1.00 40.42           O  
ATOM   1348  C   SER H 179       1.449   8.619  30.979  1.00 31.48           C  
ATOM   1349  O   SER H 179       1.544   8.565  32.202  1.00 32.22           O  
ATOM   1350  N   GLU H 180       2.399   9.121  30.159  1.00 26.30           N  
ATOM   1351  CA  GLU H 180       3.669   9.728  30.482  1.00 27.44           C  
ATOM   1352  CB  GLU H 180       3.576  11.158  31.039  1.00 33.15           C  
ATOM   1353  CG  GLU H 180       4.879  11.956  30.971  1.00 39.14           C  
ATOM   1354  CD  GLU H 180       4.561  13.451  31.009  1.00 43.82           C  
ATOM   1355  OE1 GLU H 180       3.590  13.857  31.697  1.00 43.94           O  
ATOM   1356  OE2 GLU H 180       5.296  14.219  30.330  1.00 45.19           O1-
ATOM   1357  C   GLU H 180       4.482   8.764  31.253  1.00 24.08           C  
ATOM   1358  O   GLU H 180       5.386   9.091  32.016  1.00 27.14           O  
ATOM   1359  N   ASP H 181       4.212   7.479  31.035  1.00 23.36           N  
ATOM   1360  CA  ASP H 181       5.107   6.617  31.699  1.00 25.50           C  
ATOM   1361  CB  ASP H 181       4.671   5.149  31.692  1.00 28.00           C  
ATOM   1362  CG  ASP H 181       3.514   5.063  32.673  1.00 39.88           C  
ATOM   1363  OD1 ASP H 181       3.226   6.103  33.323  1.00 35.81           O  
ATOM   1364  OD2 ASP H 181       2.910   3.964  32.798  1.00 45.92           O1-
ATOM   1365  C   ASP H 181       6.415   6.763  31.002  1.00 21.53           C  
ATOM   1366  O   ASP H 181       7.459   6.593  31.620  1.00 23.39           O  
ATOM   1367  N   GLN H 182       6.411   7.094  29.695  1.00 20.54           N  
ATOM   1368  CA  GLN H 182       7.681   7.143  29.034  1.00 18.36           C  
ATOM   1369  CB  GLN H 182       7.926   5.896  28.165  1.00 24.88           C  
ATOM   1370  CG  GLN H 182       9.346   5.782  27.612  1.00 31.62           C  
ATOM   1371  CD  GLN H 182       9.481   4.409  26.969  1.00 30.74           C  
ATOM   1372  OE1 GLN H 182       8.597   3.958  26.243  1.00 36.37           O  
ATOM   1373  NE2 GLN H 182      10.616   3.715  27.253  1.00 20.18           N  
ATOM   1374  C   GLN H 182       7.805   8.362  28.165  1.00 16.82           C  
ATOM   1375  O   GLN H 182       6.813   8.958  27.744  1.00 17.92           O  
ATOM   1376  N   PHE H 183       9.065   8.785  27.914  1.00 15.58           N  
ATOM   1377  CA  PHE H 183       9.341   9.881  27.031  1.00 15.18           C  
ATOM   1378  CB  PHE H 183       9.518  11.244  27.732  1.00 14.12           C  
ATOM   1379  CG  PHE H 183      10.577  11.176  28.778  1.00 13.24           C  
ATOM   1380  CD1 PHE H 183      10.298  10.640  30.014  1.00 15.69           C  
ATOM   1381  CD2 PHE H 183      11.835  11.673  28.536  1.00 14.43           C  
ATOM   1382  CE1 PHE H 183      11.263  10.583  30.991  1.00 16.08           C  
ATOM   1383  CE2 PHE H 183      12.806  11.619  29.509  1.00 16.19           C  
ATOM   1384  CZ  PHE H 183      12.521  11.071  30.738  1.00 13.35           C  
ATOM   1385  C   PHE H 183      10.548   9.525  26.213  1.00 17.69           C  
ATOM   1386  O   PHE H 183      11.345   8.673  26.608  1.00 14.89           O  
ATOM   1387  N   SER H 184      10.715  10.166  25.033  1.00 14.65           N  
ATOM   1388  CA  SER H 184      11.766   9.732  24.158  1.00 14.67           C  
ATOM   1389  CB  SER H 184      11.243   9.043  22.886  1.00 16.65           C  
ATOM   1390  OG  SER H 184      10.492   9.963  22.105  1.00 19.11           O  
ATOM   1391  C   SER H 184      12.623  10.873  23.718  1.00 14.81           C  
ATOM   1392  O   SER H 184      12.283  12.044  23.882  1.00 14.59           O  
ATOM   1393  N   LEU H 185      13.811  10.520  23.185  1.00 14.47           N  
ATOM   1394  CA  LEU H 185      14.729  11.469  22.633  1.00 14.56           C  
ATOM   1395  CB  LEU H 185      16.021  11.639  23.453  1.00 14.91           C  
ATOM   1396  CG  LEU H 185      17.019  12.638  22.834  1.00 15.78           C  
ATOM   1397  CD1 LEU H 185      16.415  14.047  22.734  1.00 15.87           C  
ATOM   1398  CD2 LEU H 185      18.362  12.618  23.583  1.00 16.92           C  
ATOM   1399  C   LEU H 185      15.131  10.961  21.289  1.00 16.42           C  
ATOM   1400  O   LEU H 185      15.487   9.794  21.133  1.00 16.99           O  
ATOM   1401  N   ARG H 186      15.064  11.837  20.270  1.00 16.60           N  
ATOM   1402  CA  ARG H 186      15.466  11.453  18.952  0.75 18.23           C  
ATOM   1403  CB  ARG H 186      14.298  11.437  17.959  0.75 19.30           C  
ATOM   1404  CG  ARG H 186      14.712  11.025  16.553  0.75 20.00           C  
ATOM   1405  CD  ARG H 186      13.597  11.219  15.526  0.75 24.14           C  
ATOM   1406  NE  ARG H 186      12.499  10.281  15.887  0.75 29.39           N  
ATOM   1407  CZ  ARG H 186      12.442   9.052  15.298  0.75 28.83           C  
ATOM   1408  NH1 ARG H 186      13.337   8.725  14.319  0.75 32.18           N1+
ATOM   1409  NH2 ARG H 186      11.494   8.151  15.685  0.75 30.91           N  
ATOM   1410  C   ARG H 186      16.431  12.497  18.494  1.00 22.18           C  
ATOM   1411  O   ARG H 186      16.145  13.692  18.565  1.00 19.70           O  
ATOM   1412  N   LEU H 187      17.615  12.066  18.021  1.00 20.24           N  
ATOM   1413  CA  LEU H 187      18.618  12.991  17.585  1.00 21.90           C  
ATOM   1414  CB  LEU H 187      19.854  12.930  18.500  1.00 22.74           C  
ATOM   1415  CG  LEU H 187      20.952  13.959  18.195  1.00 26.25           C  
ATOM   1416  CD1 LEU H 187      20.451  15.391  18.435  1.00 29.01           C  
ATOM   1417  CD2 LEU H 187      22.230  13.639  18.989  1.00 30.21           C  
ATOM   1418  C   LEU H 187      19.024  12.561  16.207  1.00 25.22           C  
ATOM   1419  O   LEU H 187      19.513  11.450  16.010  1.00 26.17           O  
ATOM   1420  N   ARG H 188      18.837  13.446  15.212  1.00 30.32           N  
ATOM   1421  CA  ARG H 188      19.100  13.069  13.854  1.00 32.72           C  
ATOM   1422  CB  ARG H 188      18.167  13.766  12.854  1.00 34.28           C  
ATOM   1423  CG  ARG H 188      18.237  13.158  11.459  1.00 49.42           C  
ATOM   1424  CD  ARG H 188      17.318  13.829  10.442  1.00 54.26           C  
ATOM   1425  NE  ARG H 188      17.406  13.011   9.204  1.00 59.39           N  
ATOM   1426  CZ  ARG H 188      16.634  11.891   9.093  1.00 57.33           C  
ATOM   1427  NH1 ARG H 188      15.730  11.584  10.069  1.00 57.40           N1+
ATOM   1428  NH2 ARG H 188      16.779  11.065   8.018  1.00 61.66           N  
ATOM   1429  C   ARG H 188      20.514  13.388  13.462  1.00 35.15           C  
ATOM   1430  O   ARG H 188      21.171  14.231  14.068  1.00 31.62           O  
ATOM   1431  N   SER H 189      21.007  12.682  12.421  1.00 35.78           N  
ATOM   1432  CA  SER H 189      22.291  12.908  11.808  1.00 37.34           C  
ATOM   1433  CB  SER H 189      22.339  14.205  10.982  1.00 43.45           C  
ATOM   1434  OG  SER H 189      21.415  14.131   9.906  1.00 46.58           O  
ATOM   1435  C   SER H 189      23.391  12.968  12.820  1.00 34.61           C  
ATOM   1436  O   SER H 189      24.124  13.952  12.888  1.00 38.73           O  
ATOM   1437  N   VAL H 190      23.557  11.897  13.614  1.00 34.73           N  
ATOM   1438  CA  VAL H 190      24.566  11.880  14.633  1.00 33.76           C  
ATOM   1439  CB  VAL H 190      24.349  10.812  15.666  1.00 32.33           C  
ATOM   1440  CG1 VAL H 190      23.024  11.098  16.391  1.00 39.15           C  
ATOM   1441  CG2 VAL H 190      24.398   9.440  14.970  1.00 42.25           C  
ATOM   1442  C   VAL H 190      25.924  11.664  14.037  1.00 37.68           C  
ATOM   1443  O   VAL H 190      26.074  11.098  12.953  1.00 41.28           O  
ATOM   1444  N   THR H 191      26.955  12.156  14.753  1.00 39.53           N  
ATOM   1445  CA  THR H 191      28.325  12.017  14.349  1.00 41.78           C  
ATOM   1446  CB  THR H 191      28.952  13.307  13.907  1.00 47.69           C  
ATOM   1447  OG1 THR H 191      28.972  14.235  14.981  1.00 50.38           O  
ATOM   1448  CG2 THR H 191      28.136  13.873  12.732  1.00 46.98           C  
ATOM   1449  C   THR H 191      29.092  11.549  15.548  1.00 41.11           C  
ATOM   1450  O   THR H 191      28.522  11.262  16.600  1.00 35.68           O  
ATOM   1451  N   ALA H 192      30.426  11.472  15.410  1.00 41.89           N  
ATOM   1452  CA  ALA H 192      31.305  11.025  16.453  1.00 41.65           C  
ATOM   1453  CB  ALA H 192      32.786  11.057  16.040  1.00 45.90           C  
ATOM   1454  C   ALA H 192      31.139  11.953  17.615  1.00 39.00           C  
ATOM   1455  O   ALA H 192      31.281  11.561  18.773  1.00 43.06           O  
ATOM   1456  N   ALA H 193      30.837  13.227  17.320  1.00 41.04           N  
ATOM   1457  CA  ALA H 193      30.708  14.239  18.328  1.00 40.57           C  
ATOM   1458  CB  ALA H 193      30.331  15.611  17.745  1.00 41.95           C  
ATOM   1459  C   ALA H 193      29.630  13.854  19.297  1.00 37.62           C  
ATOM   1460  O   ALA H 193      29.736  14.136  20.490  1.00 36.85           O  
ATOM   1461  N   ASP H 194      28.559  13.214  18.796  1.00 32.42           N  
ATOM   1462  CA  ASP H 194      27.394  12.816  19.540  1.00 28.48           C  
ATOM   1463  CB  ASP H 194      26.242  12.368  18.631  1.00 30.10           C  
ATOM   1464  CG  ASP H 194      25.735  13.623  17.935  1.00 38.25           C  
ATOM   1465  OD1 ASP H 194      25.682  14.686  18.608  1.00 31.43           O  
ATOM   1466  OD2 ASP H 194      25.409  13.541  16.721  1.00 35.74           O1-
ATOM   1467  C   ASP H 194      27.687  11.714  20.517  1.00 28.17           C  
ATOM   1468  O   ASP H 194      26.848  11.410  21.363  1.00 27.72           O  
ATOM   1469  N   THR H 195      28.827  11.011  20.384  1.00 30.83           N  
ATOM   1470  CA  THR H 195      29.120   9.970  21.333  1.00 30.90           C  
ATOM   1471  CB  THR H 195      30.453   9.318  21.099  1.00 34.49           C  
ATOM   1472  OG1 THR H 195      30.497   8.753  19.797  1.00 37.69           O  
ATOM   1473  CG2 THR H 195      30.669   8.225  22.160  1.00 35.26           C  
ATOM   1474  C   THR H 195      29.136  10.564  22.711  1.00 30.87           C  
ATOM   1475  O   THR H 195      29.854  11.527  22.982  1.00 30.68           O  
ATOM   1476  N   ALA H 196      28.319   9.995  23.627  1.00 27.26           N  
ATOM   1477  CA  ALA H 196      28.291  10.517  24.964  1.00 25.99           C  
ATOM   1478  CB  ALA H 196      27.713  11.940  25.050  1.00 26.20           C  
ATOM   1479  C   ALA H 196      27.407   9.637  25.786  1.00 26.89           C  
ATOM   1480  O   ALA H 196      26.797   8.698  25.279  1.00 26.27           O  
ATOM   1481  N   VAL H 197      27.355   9.907  27.107  1.00 23.50           N  
ATOM   1482  CA  VAL H 197      26.474   9.191  27.976  1.00 22.28           C  
ATOM   1483  CB  VAL H 197      27.019   9.007  29.361  1.00 24.93           C  
ATOM   1484  CG1 VAL H 197      25.959   8.288  30.210  1.00 24.38           C  
ATOM   1485  CG2 VAL H 197      28.359   8.258  29.272  1.00 31.45           C  
ATOM   1486  C   VAL H 197      25.262  10.061  28.083  1.00 23.62           C  
ATOM   1487  O   VAL H 197      25.363  11.226  28.463  1.00 20.73           O  
ATOM   1488  N   TYR H 198      24.082   9.514  27.731  1.00 19.20           N  
ATOM   1489  CA  TYR H 198      22.864  10.277  27.735  1.00 17.40           C  
ATOM   1490  CB  TYR H 198      21.942   9.983  26.535  1.00 17.94           C  
ATOM   1491  CG  TYR H 198      22.560  10.582  25.316  1.00 17.64           C  
ATOM   1492  CD1 TYR H 198      23.611   9.963  24.678  1.00 19.61           C  
ATOM   1493  CD2 TYR H 198      22.077  11.766  24.806  1.00 17.73           C  
ATOM   1494  CE1 TYR H 198      24.173  10.523  23.554  1.00 24.04           C  
ATOM   1495  CE2 TYR H 198      22.636  12.331  23.684  1.00 17.89           C  
ATOM   1496  CZ  TYR H 198      23.687  11.709  23.055  1.00 19.83           C  
ATOM   1497  OH  TYR H 198      24.266  12.283  21.903  1.00 23.37           O  
ATOM   1498  C   TYR H 198      22.096   9.988  28.986  1.00 17.89           C  
ATOM   1499  O   TYR H 198      22.011   8.840  29.422  1.00 18.76           O  
ATOM   1500  N   PHE H 199      21.529  11.047  29.608  1.00 14.84           N  
ATOM   1501  CA  PHE H 199      20.795  10.878  30.833  1.00 15.73           C  
ATOM   1502  CB  PHE H 199      21.400  11.632  32.034  1.00 14.44           C  
ATOM   1503  CG  PHE H 199      22.714  11.051  32.429  1.00 15.86           C  
ATOM   1504  CD1 PHE H 199      22.771   9.957  33.261  1.00 16.90           C  
ATOM   1505  CD2 PHE H 199      23.889  11.615  31.986  1.00 21.22           C  
ATOM   1506  CE1 PHE H 199      23.983   9.425  33.634  1.00 19.81           C  
ATOM   1507  CE2 PHE H 199      25.103  11.087  32.356  1.00 23.10           C  
ATOM   1508  CZ  PHE H 199      25.150   9.989  33.181  1.00 19.87           C  
ATOM   1509  C   PHE H 199      19.425  11.478  30.700  1.00 13.16           C  
ATOM   1510  O   PHE H 199      19.228  12.469  29.997  1.00 14.00           O  
ATOM   1511  N   CYS H 200      18.431  10.867  31.384  1.00 14.27           N  
ATOM   1512  CA  CYS H 200      17.122  11.450  31.495  1.00 16.92           C  
ATOM   1513  CB  CYS H 200      15.936  10.511  31.136  1.00 17.44           C  
ATOM   1514  SG  CYS H 200      15.897   8.912  32.009  1.00 23.94           S  
ATOM   1515  C   CYS H 200      17.001  11.909  32.923  1.00 16.71           C  
ATOM   1516  O   CYS H 200      17.646  11.359  33.816  1.00 15.97           O  
ATOM   1517  N   ALA H 201      16.203  12.971  33.170  1.00 14.39           N  
ATOM   1518  CA  ALA H 201      16.075  13.502  34.500  1.00 13.11           C  
ATOM   1519  CB  ALA H 201      17.216  14.453  34.892  1.00 12.82           C  
ATOM   1520  C   ALA H 201      14.805  14.294  34.552  1.00 16.40           C  
ATOM   1521  O   ALA H 201      14.106  14.422  33.548  1.00 14.98           O  
ATOM   1522  N   SER H 202      14.453  14.826  35.743  1.00 13.97           N  
ATOM   1523  CA  SER H 202      13.233  15.572  35.846  1.00 14.73           C  
ATOM   1524  CB  SER H 202      12.144  14.862  36.669  1.00 18.28           C  
ATOM   1525  OG  SER H 202      12.558  14.731  38.020  1.00 21.58           O  
ATOM   1526  C   SER H 202      13.498  16.888  36.516  1.00 15.81           C  
ATOM   1527  O   SER H 202      14.434  17.033  37.302  1.00 16.43           O  
ATOM   1528  N   LEU H 203      12.658  17.890  36.177  1.00 14.65           N  
ATOM   1529  CA  LEU H 203      12.704  19.227  36.700  1.00 14.67           C  
ATOM   1530  CB  LEU H 203      13.002  20.271  35.606  1.00 20.06           C  
ATOM   1531  CG  LEU H 203      14.428  20.251  35.032  1.00 24.60           C  
ATOM   1532  CD1 LEU H 203      14.538  21.170  33.802  1.00 21.26           C  
ATOM   1533  CD2 LEU H 203      15.454  20.642  36.107  1.00 18.19           C  
ATOM   1534  C   LEU H 203      11.316  19.554  37.156  1.00 20.00           C  
ATOM   1535  O   LEU H 203      10.347  19.156  36.512  1.00 22.70           O  
ATOM   1536  N   PRO H 204      11.154  20.247  38.252  1.00 22.71           N  
ATOM   1537  CA  PRO H 204       9.810  20.571  38.658  1.00 25.08           C  
ATOM   1538  CD  PRO H 204      12.015  19.997  39.399  1.00 30.20           C  
ATOM   1539  CB  PRO H 204       9.891  20.919  40.141  1.00 28.11           C  
ATOM   1540  CG  PRO H 204      11.106  20.110  40.634  1.00 31.17           C  
ATOM   1541  C   PRO H 204       9.296  21.683  37.795  1.00 26.88           C  
ATOM   1542  O   PRO H 204      10.094  22.491  37.329  1.00 27.79           O  
ATOM   1543  N   ARG H 205       7.970  21.747  37.572  1.00 25.91           N  
ATOM   1544  CA  ARG H 205       7.420  22.793  36.759  1.00 29.86           C  
ATOM   1545  CB  ARG H 205       5.925  22.605  36.460  1.00 31.14           C  
ATOM   1546  CG  ARG H 205       5.274  23.866  35.894  1.00 36.99           C  
ATOM   1547  CD  ARG H 205       3.747  23.838  35.937  1.00 41.02           C  
ATOM   1548  NE  ARG H 205       3.279  25.206  35.587  1.00 49.93           N  
ATOM   1549  CZ  ARG H 205       2.094  25.391  34.935  1.00 50.26           C  
ATOM   1550  NH1 ARG H 205       1.340  24.321  34.553  1.00 51.65           N1+
ATOM   1551  NH2 ARG H 205       1.669  26.658  34.660  1.00 55.75           N  
ATOM   1552  C   ARG H 205       7.534  24.065  37.529  1.00 30.04           C  
ATOM   1553  O   ARG H 205       7.332  24.081  38.743  1.00 32.72           O  
ATOM   1554  N   GLY H 206       7.868  25.176  36.842  1.00 32.30           N  
ATOM   1555  CA  GLY H 206       7.949  26.419  37.546  1.00 34.37           C  
ATOM   1556  C   GLY H 206       9.195  27.140  37.140  1.00 35.27           C  
ATOM   1557  O   GLY H 206       9.753  26.901  36.070  1.00 34.59           O  
ATOM   1558  N   GLN H 207       9.643  28.056  38.028  1.00 33.85           N  
ATOM   1559  CA  GLN H 207      10.793  28.900  37.852  1.00 34.08           C  
ATOM   1560  CB  GLN H 207      10.955  29.877  39.027  1.00 36.02           C  
ATOM   1561  CG  GLN H 207      11.209  29.142  40.348  1.00 42.46           C  
ATOM   1562  CD  GLN H 207      11.105  30.124  41.506  1.00 54.37           C  
ATOM   1563  OE1 GLN H 207      10.290  29.946  42.410  1.00 61.25           O  
ATOM   1564  NE2 GLN H 207      11.956  31.183  41.487  1.00 52.33           N  
ATOM   1565  C   GLN H 207      12.032  28.053  37.808  1.00 31.95           C  
ATOM   1566  O   GLN H 207      12.279  27.227  38.683  1.00 32.94           O  
ATOM   1567  N   LEU H 208      12.807  28.223  36.722  1.00 29.37           N  
ATOM   1568  CA  LEU H 208      14.030  27.525  36.433  1.00 28.51           C  
ATOM   1569  CB  LEU H 208      14.311  27.444  34.923  1.00 31.52           C  
ATOM   1570  CG  LEU H 208      13.224  26.638  34.173  1.00 35.79           C  
ATOM   1571  CD1 LEU H 208      13.561  26.473  32.683  1.00 27.64           C  
ATOM   1572  CD2 LEU H 208      12.930  25.296  34.866  1.00 27.63           C  
ATOM   1573  C   LEU H 208      15.241  28.050  37.161  1.00 26.79           C  
ATOM   1574  O   LEU H 208      16.221  27.326  37.333  1.00 25.17           O  
ATOM   1575  N   VAL H 209      15.235  29.326  37.590  1.00 26.82           N  
ATOM   1576  CA  VAL H 209      16.440  29.928  38.102  1.00 26.59           C  
ATOM   1577  CB  VAL H 209      16.218  31.332  38.600  1.00 28.21           C  
ATOM   1578  CG1 VAL H 209      15.227  31.307  39.779  1.00 26.69           C  
ATOM   1579  CG2 VAL H 209      17.585  31.942  38.957  1.00 30.03           C  
ATOM   1580  C   VAL H 209      17.060  29.130  39.216  1.00 26.18           C  
ATOM   1581  O   VAL H 209      18.276  28.930  39.222  1.00 25.52           O  
ATOM   1582  N   ASN H 210      16.259  28.711  40.210  1.00 25.51           N  
ATOM   1583  CA  ASN H 210      16.705  27.939  41.337  1.00 23.48           C  
ATOM   1584  CB  ASN H 210      15.745  28.030  42.533  1.00 22.74           C  
ATOM   1585  CG  ASN H 210      15.801  29.439  43.103  1.00 21.98           C  
ATOM   1586  OD1 ASN H 210      16.412  30.338  42.524  1.00 28.11           O  
ATOM   1587  ND2 ASN H 210      15.150  29.635  44.279  1.00 33.96           N  
ATOM   1588  C   ASN H 210      16.849  26.480  41.025  1.00 21.80           C  
ATOM   1589  O   ASN H 210      17.632  25.787  41.672  1.00 19.88           O  
ATOM   1590  N   ALA H 211      16.081  25.985  40.035  1.00 21.25           N  
ATOM   1591  CA  ALA H 211      15.868  24.581  39.793  1.00 20.71           C  
ATOM   1592  CB  ALA H 211      14.883  24.311  38.640  1.00 21.03           C  
ATOM   1593  C   ALA H 211      17.101  23.768  39.524  1.00 20.03           C  
ATOM   1594  O   ALA H 211      18.076  24.214  38.923  1.00 20.99           O  
ATOM   1595  N   TYR H 212      17.045  22.503  40.002  1.00 19.66           N  
ATOM   1596  CA  TYR H 212      18.068  21.511  39.830  1.00 18.95           C  
ATOM   1597  CB  TYR H 212      18.823  21.194  41.136  1.00 19.43           C  
ATOM   1598  CG  TYR H 212      17.853  20.691  42.158  1.00 19.18           C  
ATOM   1599  CD1 TYR H 212      17.041  21.558  42.853  1.00 16.94           C  
ATOM   1600  CD2 TYR H 212      17.762  19.348  42.439  1.00 20.18           C  
ATOM   1601  CE1 TYR H 212      16.153  21.097  43.798  1.00 19.42           C  
ATOM   1602  CE2 TYR H 212      16.878  18.879  43.382  1.00 18.80           C  
ATOM   1603  CZ  TYR H 212      16.067  19.753  44.062  1.00 19.58           C  
ATOM   1604  OH  TYR H 212      15.159  19.273  45.029  1.00 27.04           O  
ATOM   1605  C   TYR H 212      17.400  20.255  39.353  1.00 18.83           C  
ATOM   1606  O   TYR H 212      16.228  20.016  39.639  1.00 19.36           O  
ATOM   1607  N   PHE H 213      18.129  19.426  38.580  1.00 18.34           N  
ATOM   1608  CA  PHE H 213      17.558  18.208  38.075  1.00 17.70           C  
ATOM   1609  CB  PHE H 213      18.334  17.592  36.894  1.00 16.76           C  
ATOM   1610  CG  PHE H 213      18.099  18.427  35.680  1.00 16.55           C  
ATOM   1611  CD1 PHE H 213      16.999  18.197  34.893  1.00 17.61           C  
ATOM   1612  CD2 PHE H 213      18.950  19.444  35.322  1.00 16.02           C  
ATOM   1613  CE1 PHE H 213      16.760  18.953  33.770  1.00 19.82           C  
ATOM   1614  CE2 PHE H 213      18.717  20.204  34.198  1.00 16.37           C  
ATOM   1615  CZ  PHE H 213      17.619  19.960  33.414  1.00 17.34           C  
ATOM   1616  C   PHE H 213      17.517  17.187  39.167  1.00 19.04           C  
ATOM   1617  O   PHE H 213      18.438  17.071  39.973  1.00 19.39           O  
ATOM   1618  N   ARG H 214      16.419  16.405  39.204  1.00 19.56           N  
ATOM   1619  CA  ARG H 214      16.251  15.388  40.198  1.00 23.07           C  
ATOM   1620  CB  ARG H 214      14.985  15.540  41.057  1.00 25.24           C  
ATOM   1621  CG  ARG H 214      14.785  16.889  41.742  1.00 29.17           C  
ATOM   1622  CD  ARG H 214      13.517  16.919  42.603  1.00 42.21           C  
ATOM   1623  NE  ARG H 214      12.378  16.443  41.761  1.00 43.31           N  
ATOM   1624  CZ  ARG H 214      11.276  15.887  42.350  1.00 42.06           C  
ATOM   1625  NH1 ARG H 214      11.207  15.805  43.710  1.00 42.17           N1+
ATOM   1626  NH2 ARG H 214      10.249  15.410  41.585  1.00 40.47           N  
ATOM   1627  C   ARG H 214      15.992  14.109  39.464  1.00 23.62           C  
ATOM   1628  O   ARG H 214      15.725  14.090  38.262  1.00 28.21           O  
ATOM   1629  N   ASN H 215      16.087  12.992  40.198  1.00 20.90           N  
ATOM   1630  CA  ASN H 215      15.687  11.703  39.707  1.00 21.80           C  
ATOM   1631  CB  ASN H 215      14.180  11.653  39.425  1.00 22.40           C  
ATOM   1632  CG  ASN H 215      13.478  12.047  40.713  1.00 28.60           C  
ATOM   1633  OD1 ASN H 215      13.731  11.477  41.773  1.00 34.09           O  
ATOM   1634  ND2 ASN H 215      12.579  13.063  40.626  1.00 31.10           N  
ATOM   1635  C   ASN H 215      16.385  11.315  38.437  1.00 25.84           C  
ATOM   1636  O   ASN H 215      15.748  10.799  37.520  1.00 28.71           O  
ATOM   1637  N   TRP H 216      17.717  11.493  38.367  1.00 18.72           N  
ATOM   1638  CA  TRP H 216      18.462  11.190  37.172  1.00 15.50           C  
ATOM   1639  CB  TRP H 216      19.950  11.572  37.278  1.00 16.80           C  
ATOM   1640  CG  TRP H 216      20.247  13.046  37.417  1.00 15.56           C  
ATOM   1641  CD2 TRP H 216      20.935  13.831  36.431  1.00 15.02           C  
ATOM   1642  CD1 TRP H 216      19.996  13.878  38.467  1.00 16.12           C  
ATOM   1643  NE1 TRP H 216      20.478  15.136  38.197  1.00 17.89           N  
ATOM   1644  CE2 TRP H 216      21.060  15.121  36.948  1.00 15.32           C  
ATOM   1645  CE3 TRP H 216      21.429  13.504  35.201  1.00 15.85           C  
ATOM   1646  CZ2 TRP H 216      21.684  16.107  36.238  1.00 16.26           C  
ATOM   1647  CZ3 TRP H 216      22.051  14.503  34.484  1.00 17.89           C  
ATOM   1648  CH2 TRP H 216      22.175  15.779  34.993  1.00 16.70           C  
ATOM   1649  C   TRP H 216      18.466   9.713  36.920  1.00 17.56           C  
ATOM   1650  O   TRP H 216      18.417   8.901  37.843  1.00 20.67           O  
ATOM   1651  N   GLY H 217      18.510   9.336  35.624  1.00 18.39           N  
ATOM   1652  CA  GLY H 217      18.634   7.959  35.238  1.00 24.38           C  
ATOM   1653  C   GLY H 217      20.091   7.614  35.367  1.00 20.81           C  
ATOM   1654  O   GLY H 217      20.924   8.486  35.601  1.00 19.76           O  
ATOM   1655  N   ARG H 218      20.424   6.315  35.214  1.00 28.21           N  
ATOM   1656  CA  ARG H 218      21.759   5.794  35.345  1.00 26.40           C  
ATOM   1657  CB  ARG H 218      21.807   4.259  35.300  1.00 32.96           C  
ATOM   1658  CG  ARG H 218      21.158   3.595  36.513  1.00 45.61           C  
ATOM   1659  CD  ARG H 218      21.203   2.066  36.468  1.00 52.44           C  
ATOM   1660  NE  ARG H 218      22.638   1.660  36.451  1.00 56.35           N  
ATOM   1661  CZ  ARG H 218      23.324   1.516  37.622  1.00 58.41           C  
ATOM   1662  NH1 ARG H 218      22.697   1.740  38.814  1.00 55.60           N1+
ATOM   1663  NH2 ARG H 218      24.638   1.146  37.600  1.00 58.79           N  
ATOM   1664  C   ARG H 218      22.643   6.299  34.245  1.00 25.46           C  
ATOM   1665  O   ARG H 218      23.843   6.487  34.442  1.00 27.85           O  
ATOM   1666  N   GLY H 219      22.089   6.492  33.035  1.00 24.22           N  
ATOM   1667  CA  GLY H 219      22.893   6.971  31.946  1.00 24.17           C  
ATOM   1668  C   GLY H 219      23.130   5.842  30.997  1.00 27.89           C  
ATOM   1669  O   GLY H 219      23.313   4.693  31.404  1.00 29.40           O  
ATOM   1670  N   THR H 220      23.127   6.159  29.692  1.00 25.41           N  
ATOM   1671  CA  THR H 220      23.322   5.175  28.666  1.00 24.88           C  
ATOM   1672  CB  THR H 220      22.058   4.946  27.885  1.00 29.31           C  
ATOM   1673  OG1 THR H 220      22.265   3.967  26.884  1.00  0.00           O  
ATOM   1674  CG2 THR H 220      21.590   6.268  27.260  1.00  0.00           C  
ATOM   1675  C   THR H 220      24.383   5.663  27.733  1.00 27.41           C  
ATOM   1676  O   THR H 220      24.285   6.755  27.172  1.00 22.91           O  
ATOM   1677  N   LEU H 221      25.440   4.855  27.525  1.00 26.51           N  
ATOM   1678  CA  LEU H 221      26.488   5.282  26.646  1.00 28.60           C  
ATOM   1679  CB  LEU H 221      27.829   4.565  26.894  1.00 30.17           C  
ATOM   1680  CG  LEU H 221      28.958   5.013  25.948  1.00 33.16           C  
ATOM   1681  CD1 LEU H 221      29.286   6.502  26.126  1.00 31.33           C  
ATOM   1682  CD2 LEU H 221      30.197   4.112  26.099  1.00 39.33           C  
ATOM   1683  C   LEU H 221      26.068   4.989  25.246  1.00 31.35           C  
ATOM   1684  O   LEU H 221      25.718   3.859  24.910  1.00 33.01           O  
ATOM   1685  N   VAL H 222      26.072   6.028  24.391  1.00 26.72           N  
ATOM   1686  CA  VAL H 222      25.743   5.825  23.013  1.00 27.53           C  
ATOM   1687  CB  VAL H 222      24.661   6.738  22.518  1.00 26.75           C  
ATOM   1688  CG1 VAL H 222      24.466   6.497  21.012  1.00 36.65           C  
ATOM   1689  CG2 VAL H 222      23.397   6.494  23.359  1.00 28.08           C  
ATOM   1690  C   VAL H 222      26.980   6.139  22.238  1.00 34.57           C  
ATOM   1691  O   VAL H 222      27.484   7.261  22.279  1.00 33.30           O  
ATOM   1692  N   SER H 223      27.496   5.149  21.490  1.00 34.22           N  
ATOM   1693  CA  SER H 223      28.701   5.389  20.753  1.00 35.79           C  
ATOM   1694  CB  SER H 223      29.713   4.234  20.843  1.00 43.68           C  
ATOM   1695  OG  SER H 223      30.115   4.033  22.189  1.00 51.75           O  
ATOM   1696  C   SER H 223      28.329   5.522  19.314  1.00 36.12           C  
ATOM   1697  O   SER H 223      27.604   4.692  18.768  1.00 38.58           O  
ATOM   1698  N   VAL H 224      28.826   6.591  18.661  1.00 39.07           N  
ATOM   1699  CA  VAL H 224      28.557   6.784  17.267  1.00 37.51           C  
ATOM   1700  CB  VAL H 224      28.372   8.224  16.885  1.00 36.14           C  
ATOM   1701  CG1 VAL H 224      28.210   8.311  15.358  1.00 38.15           C  
ATOM   1702  CG2 VAL H 224      27.181   8.789  17.675  1.00 35.70           C  
ATOM   1703  C   VAL H 224      29.768   6.287  16.553  1.00 45.73           C  
ATOM   1704  O   VAL H 224      30.883   6.730  16.825  1.00 44.47           O  
ATOM   1705  N   THR H 225      29.576   5.347  15.608  1.00 46.33           N  
ATOM   1706  CA  THR H 225      30.712   4.753  14.969  1.00 50.54           C  
ATOM   1707  CB  THR H 225      30.818   3.283  15.263  1.00 54.41           C  
ATOM   1708  OG1 THR H 225      30.926   3.075  16.663  1.00 66.58           O  
ATOM   1709  CG2 THR H 225      32.049   2.702  14.553  1.00 51.53           C  
ATOM   1710  C   THR H 225      30.590   4.909  13.490  1.00 50.51           C  
ATOM   1711  O   THR H 225      29.496   5.062  12.949  1.00 49.50           O  
ATOM   1712  N   ALA H 226      31.745   4.891  12.796  1.00 55.32           N  
ATOM   1713  CA  ALA H 226      31.747   4.990  11.370  1.00 57.64           C  
ATOM   1714  CB  ALA H 226      33.140   4.794  10.750  1.00 61.75           C  
ATOM   1715  C   ALA H 226      30.848   3.868  10.873  1.00 63.10           C  
ATOM   1716  O   ALA H 226      31.122   2.691  11.233  1.00 59.18           O  
ATOM   1717  OXT ALA H 226      29.873   4.172  10.136  1.00  0.00           O1-
TER    1718      ALA H 226 
CONECT  137  636
CONECT  636  137
CONECT  947 1514
CONECT 1514  947
END
