# Supplementary material for: Fully automated antibody structure prediction using BIOVIA tools: Validation study
Source: PLoS One. 2017 May 18;12(5):e0177923. doi: 10.1371/journal.pone.0177923 (PMC5436848; doi:10.1371/journal.pone.0177923)
Supplement: S3 Dataset — Predicted structures using the Top5 framework method, Chothia CDR definition with canonical filtering, using up to 5 CDR templates rather than the default 3, and generating 10 CDR models. (ZIP) [file pone.0177923.s005.zip › 4QWW_CD_FV_FinalModel.pdb]

REMARK   Accelrys Discovery Studio PDB file
REMARK   Created:  2015-11-30T21:15:38Z
SSBOND   1 CYS L   23    CYS L   87                                     
SSBOND   2 CYS H  128    CYS H  204                                     
ATOM      1  N   GLN L   1      24.671  31.124  27.362  1.00 44.91           N1+
ATOM      2  CA  GLN L   1      25.547  32.296  27.390  1.00 43.54           C  
ATOM      3  CB  GLN L   1      24.700  33.569  27.548  1.00 43.35           C  
ATOM      4  CG  GLN L   1      23.721  33.780  26.390  1.00 44.51           C  
ATOM      5  CD  GLN L   1      24.527  34.027  25.122  1.00 51.77           C  
ATOM      6  OE1 GLN L   1      25.683  34.440  25.176  1.00 50.08           O  
ATOM      7  NE2 GLN L   1      23.900  33.768  23.943  1.00 52.08           N  
ATOM      8  C   GLN L   1      26.556  32.247  28.496  1.00 42.46           C  
ATOM      9  O   GLN L   1      27.752  32.391  28.249  1.00 43.32           O  
ATOM     10  N   ILE L   2      26.104  32.010  29.746  1.00 40.17           N  
ATOM     11  CA  ILE L   2      27.012  32.049  30.857  1.00 38.46           C  
ATOM     12  CB  ILE L   2      26.310  32.134  32.181  1.00 36.68           C  
ATOM     13  CG1 ILE L   2      25.522  33.451  32.276  1.00 35.12           C  
ATOM     14  CG2 ILE L   2      27.352  31.955  33.295  1.00 35.55           C  
ATOM     15  CD1 ILE L   2      26.397  34.694  32.154  1.00 39.96           C  
ATOM     16  C   ILE L   2      27.869  30.823  30.867  1.00 37.53           C  
ATOM     17  O   ILE L   2      27.376  29.698  30.847  1.00 37.38           O  
ATOM     18  N   VAL L   3      29.203  31.020  30.913  1.00 36.55           N  
ATOM     19  CA  VAL L   3      30.106  29.907  30.913  1.00 36.18           C  
ATOM     20  CB  VAL L   3      31.305  30.125  30.035  1.00 37.36           C  
ATOM     21  CG1 VAL L   3      32.268  28.937  30.199  1.00 45.71           C  
ATOM     22  CG2 VAL L   3      30.814  30.329  28.592  1.00 46.06           C  
ATOM     23  C   VAL L   3      30.595  29.708  32.312  1.00 35.15           C  
ATOM     24  O   VAL L   3      30.950  30.666  32.998  1.00 35.07           O  
ATOM     25  N   LEU L   4      30.602  28.440  32.776  1.00 32.74           N  
ATOM     26  CA  LEU L   4      31.046  28.146  34.108  1.00 31.70           C  
ATOM     27  CB  LEU L   4      30.055  27.256  34.885  1.00 30.00           C  
ATOM     28  CG  LEU L   4      28.657  27.886  35.057  1.00 30.22           C  
ATOM     29  CD1 LEU L   4      27.715  26.957  35.836  1.00 29.58           C  
ATOM     30  CD2 LEU L   4      28.745  29.290  35.674  1.00 29.37           C  
ATOM     31  C   LEU L   4      32.320  27.376  33.990  1.00 31.71           C  
ATOM     32  O   LEU L   4      32.394  26.381  33.271  1.00 32.21           O  
ATOM     33  N   THR L   5      33.368  27.826  34.703  1.00 31.75           N  
ATOM     34  CA  THR L   5      34.626  27.147  34.637  1.00 32.74           C  
ATOM     35  CB  THR L   5      35.755  28.046  34.226  1.00 34.56           C  
ATOM     36  OG1 THR L   5      35.491  28.605  32.946  1.00 38.44           O  
ATOM     37  CG2 THR L   5      37.060  27.233  34.188  1.00 38.69           C  
ATOM     38  C   THR L   5      34.934  26.634  36.006  1.00 32.39           C  
ATOM     39  O   THR L   5      34.850  27.371  36.988  1.00 33.15           O  
ATOM     40  N   GLN L   6      35.300  25.339  36.108  1.00 32.24           N  
ATOM     41  CA  GLN L   6      35.604  24.801  37.400  1.00 31.42           C  
ATOM     42  CB  GLN L   6      34.905  23.469  37.741  1.00 30.54           C  
ATOM     43  CG  GLN L   6      33.401  23.597  37.989  1.00 31.86           C  
ATOM     44  CD  GLN L   6      32.892  22.258  38.510  1.00 30.69           C  
ATOM     45  OE1 GLN L   6      33.395  21.728  39.499  1.00 30.03           O  
ATOM     46  NE2 GLN L   6      31.865  21.688  37.831  1.00 30.32           N  
ATOM     47  C   GLN L   6      37.069  24.543  37.477  1.00 32.01           C  
ATOM     48  O   GLN L   6      37.716  24.189  36.492  1.00 32.56           O  
ATOM     49  N   SER L   7      37.637  24.761  38.674  1.00 32.96           N  
ATOM     50  CA  SER L   7      39.023  24.467  38.871  1.00 34.86           C  
ATOM     51  CB  SER L   7      39.920  25.718  38.892  1.00 36.88           C  
ATOM     52  OG  SER L   7      39.583  26.543  39.996  1.00 41.27           O  
ATOM     53  C   SER L   7      39.118  23.805  40.208  1.00 34.03           C  
ATOM     54  O   SER L   7      38.387  24.177  41.126  1.00 34.30           O  
ATOM     55  N   PRO L   8      39.973  22.827  40.372  1.00 33.81           N  
ATOM     56  CA  PRO L   8      40.791  22.329  39.295  1.00 33.53           C  
ATOM     57  CD  PRO L   8      40.645  22.700  41.655  1.00 34.03           C  
ATOM     58  CB  PRO L   8      42.014  21.683  39.944  1.00 34.04           C  
ATOM     59  CG  PRO L   8      42.100  22.338  41.327  1.00 34.25           C  
ATOM     60  C   PRO L   8      40.026  21.321  38.501  1.00 34.31           C  
ATOM     61  O   PRO L   8      38.937  20.932  38.919  1.00 35.10           O  
ATOM     62  N   ALA L   9      40.559  20.916  37.331  1.00 34.84           N  
ATOM     63  CA  ALA L   9      39.929  19.890  36.554  1.00 35.75           C  
ATOM     64  CB  ALA L   9      40.594  19.679  35.182  1.00 37.99           C  
ATOM     65  C   ALA L   9      40.013  18.593  37.298  1.00 36.71           C  
ATOM     66  O   ALA L   9      39.029  17.860  37.389  1.00 36.94           O  
ATOM     67  N   ILE L  10      41.198  18.268  37.857  1.00 37.07           N  
ATOM     68  CA  ILE L  10      41.340  17.016  38.548  1.00 36.91           C  
ATOM     69  CB  ILE L  10      42.062  15.973  37.746  1.00 37.94           C  
ATOM     70  CG1 ILE L  10      41.278  15.619  36.476  1.00 43.41           C  
ATOM     71  CG2 ILE L  10      42.315  14.764  38.652  1.00 42.70           C  
ATOM     72  CD1 ILE L  10      42.088  14.775  35.493  1.00 41.33           C  
ATOM     73  C   ILE L  10      42.156  17.250  39.775  1.00 36.54           C  
ATOM     74  O   ILE L  10      43.041  18.104  39.793  1.00 37.23           O  
ATOM     75  N   MET L  11      41.868  16.498  40.855  1.00 36.44           N  
ATOM     76  CA  MET L  11      42.681  16.675  42.019  1.00 37.13           C  
ATOM     77  CB  MET L  11      42.274  17.891  42.874  1.00 37.58           C  
ATOM     78  CG  MET L  11      40.889  17.793  43.511  1.00 38.66           C  
ATOM     79  SD  MET L  11      40.396  19.278  44.435  1.00 45.78           S  
ATOM     80  CE  MET L  11      41.720  19.174  45.674  1.00 42.58           C  
ATOM     81  C   MET L  11      42.613  15.436  42.847  1.00 36.71           C  
ATOM     82  O   MET L  11      41.685  14.638  42.726  1.00 36.46           O  
ATOM     83  N   SER L  12      43.638  15.239  43.701  1.00 36.32           N  
ATOM     84  CA  SER L  12      43.687  14.091  44.552  1.00 35.70           C  
ATOM     85  CB  SER L  12      44.950  13.235  44.356  1.00 35.44           C  
ATOM     86  OG  SER L  12      46.107  13.990  44.681  1.00 49.72           O  
ATOM     87  C   SER L  12      43.710  14.584  45.961  1.00 35.44           C  
ATOM     88  O   SER L  12      44.338  15.599  46.264  1.00 35.69           O  
ATOM     89  N   ALA L  13      43.006  13.877  46.868  1.00 35.63           N  
ATOM     90  CA  ALA L  13      43.004  14.318  48.232  1.00 36.37           C  
ATOM     91  CB  ALA L  13      41.705  15.030  48.646  1.00 35.06           C  
ATOM     92  C   ALA L  13      43.155  13.128  49.123  1.00 37.47           C  
ATOM     93  O   ALA L  13      42.649  12.044  48.834  1.00 37.80           O  
ATOM     94  N   SER L  14      43.885  13.311  50.240  1.00 38.02           N  
ATOM     95  CA  SER L  14      44.075  12.256  51.192  1.00 38.71           C  
ATOM     96  CB  SER L  14      45.319  12.452  52.078  1.00 39.48           C  
ATOM     97  OG  SER L  14      46.494  12.448  51.282  1.00 41.97           O  
ATOM     98  C   SER L  14      42.885  12.280  52.087  1.00 38.56           C  
ATOM     99  O   SER L  14      42.203  13.296  52.194  1.00 39.17           O  
ATOM    100  N   PRO L  15      42.605  11.194  52.746  1.00 38.06           N  
ATOM    101  CA  PRO L  15      41.460  11.199  53.604  1.00 37.74           C  
ATOM    102  CD  PRO L  15      42.873   9.873  52.201  1.00 37.59           C  
ATOM    103  CB  PRO L  15      41.226   9.743  53.994  1.00 38.03           C  
ATOM    104  CG  PRO L  15      41.775   8.963  52.783  1.00 37.60           C  
ATOM    105  C   PRO L  15      41.682  12.125  54.753  1.00 38.98           C  
ATOM    106  O   PRO L  15      42.773  12.122  55.319  1.00 39.70           O  
ATOM    107  N   GLY L  16      40.650  12.913  55.110  1.00 38.50           N  
ATOM    108  CA  GLY L  16      40.739  13.811  56.224  1.00 38.22           C  
ATOM    109  C   GLY L  16      41.166  15.169  55.752  1.00 37.67           C  
ATOM    110  O   GLY L  16      41.174  16.122  56.529  1.00 38.58           O  
ATOM    111  N   GLU L  17      41.524  15.300  54.463  1.00 38.12           N  
ATOM    112  CA  GLU L  17      41.988  16.556  53.945  1.00 38.66           C  
ATOM    113  CB  GLU L  17      42.826  16.370  52.665  1.00 37.93           C  
ATOM    114  CG  GLU L  17      43.691  17.570  52.279  1.00 43.14           C  
ATOM    115  CD  GLU L  17      44.678  17.102  51.213  1.00 43.76           C  
ATOM    116  OE1 GLU L  17      45.211  15.970  51.357  1.00 44.53           O  
ATOM    117  OE2 GLU L  17      44.922  17.873  50.246  1.00 47.86           O1-
ATOM    118  C   GLU L  17      40.796  17.413  53.640  1.00 38.99           C  
ATOM    119  O   GLU L  17      39.685  16.912  53.469  1.00 38.44           O  
ATOM    120  N   LYS L  18      40.985  18.749  53.611  1.00 38.73           N  
ATOM    121  CA  LYS L  18      39.897  19.621  53.273  1.00 38.72           C  
ATOM    122  CB  LYS L  18      39.979  21.018  53.919  1.00 39.60           C  
ATOM    123  CG  LYS L  18      41.136  21.860  53.368  1.00 41.96           C  
ATOM    124  CD  LYS L  18      41.037  23.359  53.667  1.00 43.17           C  
ATOM    125  CE  LYS L  18      40.480  24.179  52.500  1.00 45.51           C  
ATOM    126  NZ  LYS L  18      40.445  25.616  52.852  1.00 46.80           N1+
ATOM    127  C   LYS L  18      39.996  19.866  51.802  1.00 37.23           C  
ATOM    128  O   LYS L  18      41.090  20.077  51.281  1.00 38.58           O  
ATOM    129  N   VAL L  19      38.862  19.825  51.075  1.00 35.31           N  
ATOM    130  CA  VAL L  19      38.977  20.149  49.685  1.00 34.65           C  
ATOM    131  CB  VAL L  19      38.797  19.019  48.704  1.00 34.49           C  
ATOM    132  CG1 VAL L  19      39.985  18.060  48.816  1.00 35.48           C  
ATOM    133  CG2 VAL L  19      37.446  18.344  48.941  1.00 33.08           C  
ATOM    134  C   VAL L  19      37.980  21.201  49.344  1.00 34.03           C  
ATOM    135  O   VAL L  19      36.884  21.267  49.903  1.00 34.27           O  
ATOM    136  N   THR L  20      38.378  22.094  48.419  1.00 33.56           N  
ATOM    137  CA  THR L  20      37.496  23.130  47.995  1.00 33.67           C  
ATOM    138  CB  THR L  20      37.880  24.465  48.578  1.00 34.37           C  
ATOM    139  OG1 THR L  20      36.775  25.350  48.559  1.00 37.25           O  
ATOM    140  CG2 THR L  20      39.054  25.069  47.789  1.00 35.31           C  
ATOM    141  C   THR L  20      37.588  23.158  46.498  1.00 32.55           C  
ATOM    142  O   THR L  20      38.676  23.103  45.929  1.00 33.33           O  
ATOM    143  N   MET L  21      36.429  23.212  45.819  1.00 31.48           N  
ATOM    144  CA  MET L  21      36.393  23.219  44.385  1.00 32.10           C  
ATOM    145  CB  MET L  21      35.456  22.150  43.813  1.00 31.77           C  
ATOM    146  CG  MET L  21      35.740  20.747  44.338  1.00  9.39           C  
ATOM    147  SD  MET L  21      34.592  19.478  43.728  1.00 16.10           S  
ATOM    148  CE  MET L  21      33.082  20.272  44.343  1.00 10.78           C  
ATOM    149  C   MET L  21      35.737  24.505  44.023  1.00 31.99           C  
ATOM    150  O   MET L  21      34.754  24.892  44.650  1.00 32.42           O  
ATOM    151  N   THR L  22      36.238  25.195  42.982  1.00 32.61           N  
ATOM    152  CA  THR L  22      35.661  26.470  42.679  1.00 32.91           C  
ATOM    153  CB  THR L  22      36.669  27.577  42.560  1.00 33.98           C  
ATOM    154  OG1 THR L  22      37.564  27.309  41.490  1.00 22.08           O  
ATOM    155  CG2 THR L  22      37.446  27.695  43.883  1.00 19.92           C  
ATOM    156  C   THR L  22      34.943  26.395  41.375  1.00 32.55           C  
ATOM    157  O   THR L  22      35.212  25.537  40.537  1.00 32.66           O  
ATOM    158  N   CYS L  23      33.959  27.299  41.209  1.00 32.59           N  
ATOM    159  CA  CYS L  23      33.179  27.393  40.014  1.00 32.39           C  
ATOM    160  CB  CYS L  23      31.751  26.926  40.254  1.00 31.81           C  
ATOM    161  SG  CYS L  23      30.932  26.467  38.722  1.00 33.16           S  
ATOM    162  C   CYS L  23      33.081  28.857  39.723  1.00 32.57           C  
ATOM    163  O   CYS L  23      32.615  29.619  40.570  1.00 33.12           O  
ATOM    164  N   SER L  24      33.502  29.301  38.523  1.00 33.00           N  
ATOM    165  CA  SER L  24      33.437  30.715  38.276  1.00 35.10           C  
ATOM    166  CB  SER L  24      34.821  31.365  38.117  1.00 36.43           C  
ATOM    167  OG  SER L  24      35.539  30.735  37.068  1.00 40.26           O  
ATOM    168  C   SER L  24      32.633  30.965  37.036  1.00 34.39           C  
ATOM    169  O   SER L  24      32.769  30.265  36.036  1.00 34.95           O  
ATOM    170  N   ALA L  25      31.777  32.008  37.079  1.00 34.30           N  
ATOM    171  CA  ALA L  25      30.877  32.316  36.002  1.00 34.54           C  
ATOM    172  CB  ALA L  25      29.448  32.643  36.469  1.00 32.66           C  
ATOM    173  C   ALA L  25      31.367  33.516  35.257  1.00 34.63           C  
ATOM    174  O   ALA L  25      32.080  34.360  35.797  1.00 35.15           O  
ATOM    175  N   SER L  26      31.061  33.530  33.948  1.00 46.91           N  
ATOM    176  CA  SER L  26      31.452  34.591  33.074  1.00 50.60           C  
ATOM    177  CB  SER L  26      31.039  34.325  31.622  1.00 49.92           C  
ATOM    178  OG  SER L  26      31.407  35.427  30.810  1.00 47.77           O  
ATOM    179  C   SER L  26      30.756  35.830  33.528  1.00 53.77           C  
ATOM    180  O   SER L  26      31.331  36.918  33.499  1.00 55.56           O  
ATOM    181  N   SER L  27      29.488  35.691  33.960  1.00 52.40           N  
ATOM    182  CA  SER L  27      28.754  36.824  34.440  1.00 52.07           C  
ATOM    183  CB  SER L  27      27.693  37.347  33.461  1.00 56.58           C  
ATOM    184  OG  SER L  27      27.059  38.490  34.016  1.00 61.25           O  
ATOM    185  C   SER L  27      28.069  36.380  35.698  1.00 50.71           C  
ATOM    186  O   SER L  27      28.011  35.188  35.990  1.00 48.03           O  
ATOM    187  N   SER L  28      27.526  37.329  36.486  1.00 52.64           N  
ATOM    188  CA  SER L  28      26.972  36.975  37.767  1.00 51.72           C  
ATOM    189  CB  SER L  28      26.564  38.191  38.618  0.90 55.25           C  
ATOM    190  OG  SER L  28      27.710  38.952  38.966  0.90 58.13           O  
ATOM    191  C   SER L  28      25.761  36.103  37.607  1.00 48.13           C  
ATOM    192  O   SER L  28      25.033  36.200  36.621  1.00 47.31           O  
ATOM    193  N   VAL L  29      25.535  35.205  38.595  1.00 46.26           N  
ATOM    194  CA  VAL L  29      24.405  34.315  38.592  1.00 46.27           C  
ATOM    195  CB  VAL L  29      24.774  32.899  38.286  1.00 44.63           C  
ATOM    196  CG1 VAL L  29      25.373  32.875  36.873  1.00 46.43           C  
ATOM    197  CG2 VAL L  29      25.724  32.374  39.372  1.00 45.64           C  
ATOM    198  C   VAL L  29      23.783  34.353  39.959  1.00 46.14           C  
ATOM    199  O   VAL L  29      24.451  34.641  40.950  1.00 49.73           O  
ATOM    200  N   SER L  30      22.462  34.100  40.036  1.00 46.43           N  
ATOM    201  CA  SER L  30      21.739  34.149  41.280  1.00 46.31           C  
ATOM    202  CB  SER L  30      20.215  33.991  41.086  1.00 45.74           C  
ATOM    203  OG  SER L  30      19.909  32.785  40.398  1.00 55.19           O  
ATOM    204  C   SER L  30      22.205  33.089  42.238  1.00 47.08           C  
ATOM    205  O   SER L  30      22.623  33.402  43.352  1.00 47.08           O  
ATOM    206  N   TYR L  31      22.133  31.802  41.839  1.00 48.11           N  
ATOM    207  CA  TYR L  31      22.521  30.725  42.711  1.00 46.76           C  
ATOM    208  CB  TYR L  31      21.335  29.969  43.321  1.00 49.15           C  
ATOM    209  CG  TYR L  31      20.563  30.906  44.177  1.00 54.32           C  
ATOM    210  CD1 TYR L  31      20.905  31.062  45.498  1.00 56.54           C  
ATOM    211  CD2 TYR L  31      19.506  31.620  43.662  1.00 56.98           C  
ATOM    212  CE1 TYR L  31      20.198  31.924  46.298  1.00 57.59           C  
ATOM    213  CE2 TYR L  31      18.794  32.484  44.460  1.00 57.65           C  
ATOM    214  CZ  TYR L  31      19.141  32.635  45.781  1.00 57.16           C  
ATOM    215  OH  TYR L  31      18.415  33.518  46.606  1.00 57.06           O  
ATOM    216  C   TYR L  31      23.251  29.705  41.890  1.00 45.12           C  
ATOM    217  O   TYR L  31      23.156  29.710  40.665  1.00 46.72           O  
ATOM    218  N   MET L  32      24.013  28.811  42.560  1.00 27.19           N  
ATOM    219  CA  MET L  32      24.741  27.751  41.923  1.00 26.10           C  
ATOM    220  CB  MET L  32      26.261  27.685  42.138  1.00 26.37           C  
ATOM    221  CG  MET L  32      27.063  28.416  41.083  1.00 29.79           C  
ATOM    222  SD  MET L  32      26.987  27.718  39.408  1.00 38.61           S  
ATOM    223  CE  MET L  32      28.067  29.013  38.737  1.00 37.62           C  
ATOM    224  C   MET L  32      24.255  26.475  42.488  1.00 25.90           C  
ATOM    225  O   MET L  32      24.016  26.368  43.689  1.00 25.14           O  
ATOM    226  N   TYR L  33      24.129  25.464  41.615  1.00 26.09           N  
ATOM    227  CA  TYR L  33      23.642  24.194  42.052  1.00 25.04           C  
ATOM    228  CB  TYR L  33      22.241  23.839  41.401  1.00 24.71           C  
ATOM    229  CG  TYR L  33      21.059  24.826  41.639  1.00 23.67           C  
ATOM    230  CD1 TYR L  33      20.136  24.746  42.685  1.00 42.56           C  
ATOM    231  CD2 TYR L  33      20.837  25.855  40.745  1.00 23.57           C  
ATOM    232  CE1 TYR L  33      19.086  25.638  42.842  1.00 22.97           C  
ATOM    233  CE2 TYR L  33      19.795  26.753  40.890  1.00 42.02           C  
ATOM    234  CZ  TYR L  33      18.917  26.655  41.940  1.00 42.62           C  
ATOM    235  OH  TYR L  33      17.853  27.575  42.087  1.00 43.30           O  
ATOM    236  C   TYR L  33      24.771  23.220  41.712  1.00 25.13           C  
ATOM    237  O   TYR L  33      25.531  23.445  40.766  1.00 25.82           O  
ATOM    238  N   TRP L  34      24.976  22.153  42.528  1.00 25.20           N  
ATOM    239  CA  TRP L  34      26.077  21.244  42.300  1.00 25.24           C  
ATOM    240  CB  TRP L  34      27.138  21.366  43.412  1.00 24.57           C  
ATOM    241  CG  TRP L  34      27.778  22.742  43.488  1.00 24.44           C  
ATOM    242  CD2 TRP L  34      29.159  23.026  43.207  1.00 24.51           C  
ATOM    243  CD1 TRP L  34      27.212  23.934  43.846  1.00 24.07           C  
ATOM    244  NE1 TRP L  34      28.150  24.936  43.805  1.00 24.89           N  
ATOM    245  CE2 TRP L  34      29.353  24.393  43.416  1.00 25.57           C  
ATOM    246  CE3 TRP L  34      30.183  22.211  42.818  1.00 22.84           C  
ATOM    247  CZ2 TRP L  34      30.574  24.970  43.238  1.00 23.30           C  
ATOM    248  CZ3 TRP L  34      31.411  22.803  42.631  1.00 24.00           C  
ATOM    249  CH2 TRP L  34      31.600  24.153  42.835  1.00 23.08           C  
ATOM    250  C   TRP L  34      25.590  19.817  42.229  1.00 24.95           C  
ATOM    251  O   TRP L  34      24.701  19.412  42.977  1.00 23.59           O  
ATOM    252  N   TYR L  35      26.190  19.010  41.315  1.00 24.63           N  
ATOM    253  CA  TYR L  35      25.775  17.641  41.115  1.00 25.48           C  
ATOM    254  CB  TYR L  35      25.178  17.359  39.719  1.00 24.40           C  
ATOM    255  CG  TYR L  35      23.942  18.183  39.602  1.00 24.01           C  
ATOM    256  CD1 TYR L  35      24.046  19.518  39.301  1.00 24.49           C  
ATOM    257  CD2 TYR L  35      22.688  17.642  39.791  1.00 22.72           C  
ATOM    258  CE1 TYR L  35      22.920  20.301  39.203  1.00 23.85           C  
ATOM    259  CE2 TYR L  35      21.558  18.420  39.693  1.00 24.12           C  
ATOM    260  CZ  TYR L  35      21.677  19.755  39.399  1.00 24.94           C  
ATOM    261  OH  TYR L  35      20.534  20.571  39.307  1.00 28.55           O  
ATOM    262  C   TYR L  35      26.967  16.742  41.268  1.00 26.62           C  
ATOM    263  O   TYR L  35      28.088  17.084  40.894  1.00 27.41           O  
ATOM    264  N   HIS L  36      26.728  15.546  41.842  1.00 27.83           N  
ATOM    265  CA  HIS L  36      27.748  14.567  42.086  1.00 27.83           C  
ATOM    266  ND1 HIS L  36      29.532  13.061  44.936  1.00  0.00           N  
ATOM    267  CG  HIS L  36      28.579  12.942  43.950  1.00 28.78           C  
ATOM    268  CB  HIS L  36      27.653  14.050  43.539  1.00 26.56           C  
ATOM    269  NE2 HIS L  36      29.599  10.950  44.235  1.00 30.34           N  
ATOM    270  CD2 HIS L  36      28.635  11.650  43.529  1.00  0.00           C  
ATOM    271  CE1 HIS L  36      30.109  11.838  45.069  1.00  0.00           C  
ATOM    272  C   HIS L  36      27.471  13.404  41.184  1.00 28.42           C  
ATOM    273  O   HIS L  36      26.355  12.886  41.176  1.00 29.22           O  
ATOM    274  N   GLN L  37      28.456  12.974  40.365  1.00 27.58           N  
ATOM    275  CA  GLN L  37      28.157  11.784  39.624  1.00 27.90           C  
ATOM    276  CB  GLN L  37      27.826  11.942  38.126  1.00 27.01           C  
ATOM    277  CG  GLN L  37      28.984  12.294  37.200  1.00 25.48           C  
ATOM    278  CD  GLN L  37      28.440  12.152  35.781  1.00 26.37           C  
ATOM    279  OE1 GLN L  37      28.724  12.970  34.910  1.00 27.28           O  
ATOM    280  NE2 GLN L  37      27.637  11.081  35.535  1.00 26.25           N  
ATOM    281  C   GLN L  37      29.301  10.830  39.741  1.00 29.28           C  
ATOM    282  O   GLN L  37      30.468  11.203  39.622  1.00 29.05           O  
ATOM    283  N   LYS L  38      28.975   9.553  40.016  1.00 30.60           N  
ATOM    284  CA  LYS L  38      29.977   8.531  40.080  1.00 32.49           C  
ATOM    285  CB  LYS L  38      29.717   7.436  41.130  1.00 31.00           C  
ATOM    286  CG  LYS L  38      29.755   7.914  42.582  1.00 31.09           C  
ATOM    287  CD  LYS L  38      28.479   8.611  43.045  1.00 32.29           C  
ATOM    288  CE  LYS L  38      27.352   7.633  43.372  1.00 31.37           C  
ATOM    289  NZ  LYS L  38      27.776   6.714  44.455  1.00 32.97           N1+
ATOM    290  C   LYS L  38      29.955   7.867  38.741  1.00 33.89           C  
ATOM    291  O   LYS L  38      28.966   7.960  38.016  1.00 33.29           O  
ATOM    292  N   PRO L  39      31.010   7.198  38.366  1.00 36.18           N  
ATOM    293  CA  PRO L  39      31.006   6.593  37.066  1.00 37.07           C  
ATOM    294  CD  PRO L  39      32.348   7.597  38.773  1.00 25.87           C  
ATOM    295  CB  PRO L  39      32.447   6.160  36.805  1.00 38.56           C  
ATOM    296  CG  PRO L  39      33.270   7.181  37.613  1.00 27.35           C  
ATOM    297  C   PRO L  39      29.986   5.504  36.946  1.00 37.79           C  
ATOM    298  O   PRO L  39      29.835   4.718  37.880  1.00 37.63           O  
ATOM    299  N   GLY L  40      29.283   5.451  35.793  1.00 37.39           N  
ATOM    300  CA  GLY L  40      28.306   4.434  35.523  1.00 38.50           C  
ATOM    301  C   GLY L  40      26.961   4.845  36.033  1.00 38.09           C  
ATOM    302  O   GLY L  40      26.006   4.074  35.942  1.00 37.94           O  
ATOM    303  N   SER L  41      26.829   6.071  36.574  1.00 36.68           N  
ATOM    304  CA  SER L  41      25.546   6.440  37.103  1.00 34.73           C  
ATOM    305  CB  SER L  41      25.500   6.439  38.640  1.00 35.69           C  
ATOM    306  OG  SER L  41      26.410   7.403  39.153  1.00 56.19           O  
ATOM    307  C   SER L  41      25.200   7.825  36.647  1.00 33.42           C  
ATOM    308  O   SER L  41      26.027   8.528  36.071  1.00 32.13           O  
ATOM    309  N   SER L  42      23.933   8.232  36.884  1.00 32.38           N  
ATOM    310  CA  SER L  42      23.436   9.522  36.484  1.00 31.18           C  
ATOM    311  CB  SER L  42      21.901   9.594  36.433  1.00 32.07           C  
ATOM    312  OG  SER L  42      21.395   8.603  35.552  1.00 33.04           O  
ATOM    313  C   SER L  42      23.866  10.528  37.501  1.00 30.06           C  
ATOM    314  O   SER L  42      24.256  10.171  38.609  1.00 29.40           O  
ATOM    315  N   PRO L  43      23.806  11.787  37.145  1.00 29.27           N  
ATOM    316  CA  PRO L  43      24.176  12.810  38.078  1.00 27.99           C  
ATOM    317  CD  PRO L  43      24.095  12.185  35.780  1.00 28.58           C  
ATOM    318  CB  PRO L  43      24.381  14.089  37.256  1.00 27.03           C  
ATOM    319  CG  PRO L  43      23.951  13.713  35.824  1.00 28.07           C  
ATOM    320  C   PRO L  43      23.154  12.886  39.164  1.00 28.24           C  
ATOM    321  O   PRO L  43      21.991  12.567  38.915  1.00 28.04           O  
ATOM    322  N   LYS L  44      23.580  13.300  40.374  1.00 27.60           N  
ATOM    323  CA  LYS L  44      22.726  13.309  41.528  1.00 28.52           C  
ATOM    324  CB  LYS L  44      23.321  12.434  42.642  1.00 30.63           C  
ATOM    325  CG  LYS L  44      22.310  11.768  43.563  1.00 35.46           C  
ATOM    326  CD  LYS L  44      21.785  10.457  42.986  1.00 39.06           C  
ATOM    327  CE  LYS L  44      22.755   9.290  43.191  1.00 41.78           C  
ATOM    328  NZ  LYS L  44      24.077   9.622  42.617  1.00 40.10           N1+
ATOM    329  C   LYS L  44      22.752  14.709  42.071  1.00 28.01           C  
ATOM    330  O   LYS L  44      23.809  15.337  42.089  1.00 28.31           O  
ATOM    331  N   PRO L  45      21.635  15.238  42.501  1.00 27.22           N  
ATOM    332  CA  PRO L  45      21.638  16.564  43.069  1.00 27.13           C  
ATOM    333  CD  PRO L  45      20.357  14.891  41.910  1.00 41.54           C  
ATOM    334  CB  PRO L  45      20.169  16.946  43.209  1.00 25.34           C  
ATOM    335  CG  PRO L  45      19.479  16.139  42.088  1.00 29.71           C  
ATOM    336  C   PRO L  45      22.399  16.592  44.359  1.00 26.88           C  
ATOM    337  O   PRO L  45      22.004  15.889  45.289  1.00 26.82           O  
ATOM    338  N   TRP L  46      23.545  17.302  44.419  1.00 26.85           N  
ATOM    339  CA  TRP L  46      24.268  17.342  45.658  1.00 26.80           C  
ATOM    340  CB  TRP L  46      25.783  17.208  45.429  1.00 26.84           C  
ATOM    341  CG  TRP L  46      26.464  16.558  46.604  1.00 28.34           C  
ATOM    342  CD2 TRP L  46      26.200  15.193  46.952  1.00 28.26           C  
ATOM    343  CD1 TRP L  46      27.331  17.040  47.538  1.00 27.49           C  
ATOM    344  NE1 TRP L  46      27.647  16.044  48.436  1.00 27.87           N  
ATOM    345  CE2 TRP L  46      26.951  14.902  48.092  1.00 28.08           C  
ATOM    346  CE3 TRP L  46      25.398  14.256  46.372  1.00 27.73           C  
ATOM    347  CZ2 TRP L  46      26.917  13.667  48.668  1.00 28.12           C  
ATOM    348  CZ3 TRP L  46      25.356  13.012  46.960  1.00 27.66           C  
ATOM    349  CH2 TRP L  46      26.103  12.719  48.084  1.00 28.58           C  
ATOM    350  C   TRP L  46      23.969  18.546  46.503  1.00 26.37           C  
ATOM    351  O   TRP L  46      23.697  18.442  47.700  1.00 26.07           O  
ATOM    352  N   ILE L  47      24.049  19.744  45.882  1.00 26.25           N  
ATOM    353  CA  ILE L  47      23.862  20.941  46.641  1.00 26.29           C  
ATOM    354  CB  ILE L  47      25.192  21.592  46.939  1.00 25.87           C  
ATOM    355  CG1 ILE L  47      25.204  22.318  48.292  1.00 25.15           C  
ATOM    356  CG2 ILE L  47      25.496  22.552  45.791  1.00 26.52           C  
ATOM    357  CD1 ILE L  47      24.393  23.601  48.306  1.00 26.86           C  
ATOM    358  C   ILE L  47      22.982  21.823  45.798  1.00 26.04           C  
ATOM    359  O   ILE L  47      23.141  21.897  44.578  1.00 25.83           O  
ATOM    360  N   TYR L  48      21.984  22.484  46.417  1.00 26.65           N  
ATOM    361  CA  TYR L  48      21.111  23.323  45.650  1.00 26.91           C  
ATOM    362  CB  TYR L  48      19.714  22.719  45.387  1.00 25.48           C  
ATOM    363  CG  TYR L  48      19.059  22.189  46.623  1.00 27.18           C  
ATOM    364  CD1 TYR L  48      18.363  22.993  47.498  1.00 29.05           C  
ATOM    365  CD2 TYR L  48      19.125  20.843  46.892  1.00 27.11           C  
ATOM    366  CE1 TYR L  48      17.757  22.466  48.620  1.00 27.64           C  
ATOM    367  CE2 TYR L  48      18.526  20.305  48.006  1.00 28.28           C  
ATOM    368  CZ  TYR L  48      17.840  21.116  48.876  1.00 28.94           C  
ATOM    369  OH  TYR L  48      17.228  20.557  50.016  1.00 30.87           O  
ATOM    370  C   TYR L  48      20.996  24.664  46.301  1.00 27.55           C  
ATOM    371  O   TYR L  48      21.152  24.785  47.515  1.00 28.05           O  
ATOM    372  N   ARG L  49      20.689  25.702  45.502  1.00 41.59           N  
ATOM    373  CA  ARG L  49      20.524  27.046  45.975  1.00 41.80           C  
ATOM    374  CB  ARG L  49      19.257  27.283  46.801  1.00 37.43           C  
ATOM    375  CG  ARG L  49      18.964  28.777  46.874  1.00 40.22           C  
ATOM    376  CD  ARG L  49      17.476  29.107  46.850  1.00 70.23           C  
ATOM    377  NE  ARG L  49      16.953  28.609  45.550  1.00 70.12           N  
ATOM    378  CZ  ARG L  49      16.451  27.343  45.472  1.00 70.60           C  
ATOM    379  NH1 ARG L  49      16.331  26.586  46.602  1.00 70.42           N1+
ATOM    380  NH2 ARG L  49      16.068  26.841  44.263  1.00 71.32           N  
ATOM    381  C   ARG L  49      21.737  27.492  46.722  1.00 42.59           C  
ATOM    382  O   ARG L  49      21.655  28.138  47.765  1.00 43.62           O  
ATOM    383  N   THR L  50      22.897  27.095  46.182  1.00 42.13           N  
ATOM    384  CA  THR L  50      24.247  27.456  46.516  1.00 41.82           C  
ATOM    385  CB  THR L  50      24.545  28.928  46.398  1.00 40.19           C  
ATOM    386  OG1 THR L  50      25.949  29.129  46.412  1.00 41.24           O  
ATOM    387  CG2 THR L  50      23.910  29.689  47.570  1.00 39.76           C  
ATOM    388  C   THR L  50      24.706  26.971  47.853  1.00 41.73           C  
ATOM    389  O   THR L  50      25.901  26.732  48.015  1.00 41.48           O  
ATOM    390  N   SER L  51      23.807  26.702  48.819  1.00 41.75           N  
ATOM    391  CA  SER L  51      24.352  26.335  50.095  1.00 42.65           C  
ATOM    392  CB  SER L  51      24.325  27.505  51.098  1.00 46.56           C  
ATOM    393  OG  SER L  51      25.122  28.580  50.622  1.00 48.19           O  
ATOM    394  C   SER L  51      23.526  25.251  50.700  1.00 43.21           C  
ATOM    395  O   SER L  51      23.869  24.733  51.760  1.00 43.61           O  
ATOM    396  N   ASN L  52      22.429  24.856  50.029  1.00 28.46           N  
ATOM    397  CA  ASN L  52      21.566  23.885  50.650  1.00 29.51           C  
ATOM    398  CB  ASN L  52      20.117  24.094  50.192  1.00 31.38           C  
ATOM    399  CG  ASN L  52      19.186  23.719  51.321  1.00 32.43           C  
ATOM    400  OD1 ASN L  52      19.573  23.051  52.277  1.00 32.99           O  
ATOM    401  ND2 ASN L  52      17.918  24.201  51.223  1.00 34.34           N  
ATOM    402  C   ASN L  52      21.975  22.488  50.279  1.00 29.39           C  
ATOM    403  O   ASN L  52      22.174  22.179  49.107  1.00 28.59           O  
ATOM    404  N   LEU L  53      22.117  21.593  51.282  1.00 30.03           N  
ATOM    405  CA  LEU L  53      22.501  20.244  50.985  1.00 30.31           C  
ATOM    406  CB  LEU L  53      23.244  19.555  52.132  1.00 30.78           C  
ATOM    407  CG  LEU L  53      24.577  20.258  52.446  1.00 31.94           C  
ATOM    408  CD1 LEU L  53      24.352  21.642  53.071  1.00 32.30           C  
ATOM    409  CD2 LEU L  53      25.499  19.365  53.276  1.00 31.22           C  
ATOM    410  C   LEU L  53      21.283  19.435  50.639  1.00 30.04           C  
ATOM    411  O   LEU L  53      20.250  19.524  51.299  1.00 30.08           O  
ATOM    412  N   ALA L  54      21.405  18.599  49.585  1.00 29.92           N  
ATOM    413  CA  ALA L  54      20.335  17.776  49.100  1.00 31.58           C  
ATOM    414  CB  ALA L  54      20.623  17.135  47.728  1.00 31.35           C  
ATOM    415  C   ALA L  54      20.128  16.662  50.070  1.00 32.65           C  
ATOM    416  O   ALA L  54      20.926  16.444  50.980  1.00 31.80           O  
ATOM    417  N   SER L  55      19.010  15.933  49.907  1.00 34.05           N  
ATOM    418  CA  SER L  55      18.745  14.885  50.849  1.00 35.67           C  
ATOM    419  CB  SER L  55      17.419  14.157  50.619  1.00 37.01           C  
ATOM    420  OG  SER L  55      17.433  13.495  49.362  1.00 43.12           O  
ATOM    421  C   SER L  55      19.806  13.826  50.790  1.00 35.27           C  
ATOM    422  O   SER L  55      20.214  13.385  49.720  1.00 35.52           O  
ATOM    423  N   GLY L  56      20.278  13.384  51.973  1.00 35.08           N  
ATOM    424  CA  GLY L  56      21.208  12.296  52.070  1.00 35.23           C  
ATOM    425  C   GLY L  56      22.626  12.781  52.004  1.00 35.38           C  
ATOM    426  O   GLY L  56      23.549  11.995  52.213  1.00 36.38           O  
ATOM    427  N   VAL L  57      22.846  14.083  51.734  1.00 34.08           N  
ATOM    428  CA  VAL L  57      24.188  14.595  51.608  1.00 32.73           C  
ATOM    429  CB  VAL L  57      24.220  15.948  50.950  1.00 31.59           C  
ATOM    430  CG1 VAL L  57      25.662  16.485  50.959  1.00 31.12           C  
ATOM    431  CG2 VAL L  57      23.609  15.814  49.543  1.00 29.58           C  
ATOM    432  C   VAL L  57      24.790  14.736  52.978  1.00 33.18           C  
ATOM    433  O   VAL L  57      24.139  15.212  53.904  1.00 33.20           O  
ATOM    434  N   PRO L  58      26.034  14.334  53.121  1.00 33.73           N  
ATOM    435  CA  PRO L  58      26.705  14.430  54.397  1.00 32.92           C  
ATOM    436  CD  PRO L  58      26.533  13.214  52.338  1.00 34.25           C  
ATOM    437  CB  PRO L  58      27.956  13.564  54.278  1.00 33.25           C  
ATOM    438  CG  PRO L  58      27.571  12.508  53.228  1.00 33.31           C  
ATOM    439  C   PRO L  58      27.005  15.849  54.793  1.00 32.95           C  
ATOM    440  O   PRO L  58      27.220  16.691  53.926  1.00 32.53           O  
ATOM    441  N   ALA L  59      27.075  16.104  56.114  1.00 32.71           N  
ATOM    442  CA  ALA L  59      27.271  17.393  56.724  1.00 32.48           C  
ATOM    443  CB  ALA L  59      27.230  17.341  58.261  1.00 33.54           C  
ATOM    444  C   ALA L  59      28.595  17.972  56.322  1.00 32.51           C  
ATOM    445  O   ALA L  59      28.763  19.190  56.303  1.00 32.46           O  
ATOM    446  N   ARG L  60      29.577  17.111  56.008  1.00 32.15           N  
ATOM    447  CA  ARG L  60      30.922  17.519  55.706  1.00 31.54           C  
ATOM    448  CB  ARG L  60      31.803  16.341  55.278  1.00 31.41           C  
ATOM    449  CG  ARG L  60      31.924  15.258  56.344  1.00 33.05           C  
ATOM    450  CD  ARG L  60      32.558  13.971  55.815  1.00 32.15           C  
ATOM    451  NE  ARG L  60      31.642  13.441  54.767  1.00 31.09           N  
ATOM    452  CZ  ARG L  60      31.722  12.141  54.364  1.00 30.48           C  
ATOM    453  NH1 ARG L  60      32.675  11.317  54.883  1.00 31.66           N1+
ATOM    454  NH2 ARG L  60      30.841  11.653  53.446  1.00 31.78           N  
ATOM    455  C   ARG L  60      30.913  18.466  54.545  1.00 31.02           C  
ATOM    456  O   ARG L  60      31.812  19.298  54.422  1.00 32.60           O  
ATOM    457  N   PHE L  61      29.932  18.311  53.635  1.00 30.24           N  
ATOM    458  CA  PHE L  61      29.814  19.118  52.449  1.00 29.58           C  
ATOM    459  CB  PHE L  61      28.899  18.471  51.392  1.00 27.91           C  
ATOM    460  CG  PHE L  61      29.575  17.247  50.864  1.00 26.99           C  
ATOM    461  CD1 PHE L  61      29.402  16.021  51.465  1.00 27.09           C  
ATOM    462  CD2 PHE L  61      30.391  17.323  49.759  1.00 26.26           C  
ATOM    463  CE1 PHE L  61      30.026  14.900  50.972  1.00 26.80           C  
ATOM    464  CE2 PHE L  61      31.016  16.203  49.262  1.00 25.76           C  
ATOM    465  CZ  PHE L  61      30.833  14.984  49.865  1.00 25.50           C  
ATOM    466  C   PHE L  61      29.233  20.472  52.755  1.00 29.52           C  
ATOM    467  O   PHE L  61      28.401  20.627  53.647  1.00 30.58           O  
ATOM    468  N   SER L  62      29.675  21.504  52.000  1.00 29.47           N  
ATOM    469  CA  SER L  62      29.162  22.838  52.171  1.00 28.96           C  
ATOM    470  CB  SER L  62      29.923  23.652  53.232  1.00 29.18           C  
ATOM    471  OG  SER L  62      31.276  23.823  52.837  1.00 31.93           O  
ATOM    472  C   SER L  62      29.300  23.568  50.868  1.00 28.59           C  
ATOM    473  O   SER L  62      30.154  23.240  50.046  1.00 28.53           O  
ATOM    474  N   GLY L  63      28.449  24.592  50.647  1.00 27.90           N  
ATOM    475  CA  GLY L  63      28.534  25.339  49.426  1.00 27.61           C  
ATOM    476  C   GLY L  63      28.452  26.788  49.775  1.00 29.24           C  
ATOM    477  O   GLY L  63      27.800  27.174  50.745  1.00 29.51           O  
ATOM    478  N   SER L  64      29.121  27.639  48.979  1.00 30.35           N  
ATOM    479  CA  SER L  64      29.069  29.034  49.276  1.00 31.57           C  
ATOM    480  CB  SER L  64      30.059  29.458  50.370  1.00 32.32           C  
ATOM    481  OG  SER L  64      31.384  29.145  49.965  1.00 33.26           O  
ATOM    482  C   SER L  64      29.427  29.781  48.040  1.00 31.03           C  
ATOM    483  O   SER L  64      29.748  29.204  47.001  1.00 30.49           O  
ATOM    484  N   GLY L  65      29.343  31.118  48.123  1.00 31.54           N  
ATOM    485  CA  GLY L  65      29.725  31.914  47.002  1.00 33.22           C  
ATOM    486  C   GLY L  65      28.614  32.847  46.669  1.00 33.17           C  
ATOM    487  O   GLY L  65      27.490  32.731  47.159  1.00 32.69           O  
ATOM    488  N   SER L  66      28.941  33.823  45.807  1.00 33.71           N  
ATOM    489  CA  SER L  66      27.997  34.790  45.336  1.00 34.45           C  
ATOM    490  CB  SER L  66      27.778  35.950  46.323  1.00 35.88           C  
ATOM    491  OG  SER L  66      29.018  36.580  46.610  1.00 36.68           O  
ATOM    492  C   SER L  66      28.582  35.383  44.097  1.00 34.47           C  
ATOM    493  O   SER L  66      29.774  35.225  43.820  1.00 35.88           O  
ATOM    494  N   GLY L  67      27.736  36.062  43.299  1.00 34.76           N  
ATOM    495  CA  GLY L  67      28.206  36.709  42.111  1.00 33.71           C  
ATOM    496  C   GLY L  67      28.791  35.704  41.169  1.00 34.66           C  
ATOM    497  O   GLY L  67      28.117  34.792  40.693  1.00 34.22           O  
ATOM    498  N   THR L  68      30.058  35.957  40.804  1.00 34.43           N  
ATOM    499  CA  THR L  68      30.867  35.204  39.887  1.00 34.91           C  
ATOM    500  CB  THR L  68      32.020  36.008  39.367  1.00 36.44           C  
ATOM    501  OG1 THR L  68      31.564  37.206  38.756  1.00 37.18           O  
ATOM    502  CG2 THR L  68      32.763  35.146  38.341  1.00 36.95           C  
ATOM    503  C   THR L  68      31.468  33.960  40.472  1.00 34.16           C  
ATOM    504  O   THR L  68      31.731  33.018  39.730  1.00 35.09           O  
ATOM    505  N   SER L  69      31.771  33.914  41.785  1.00 33.52           N  
ATOM    506  CA  SER L  69      32.511  32.759  42.224  1.00 33.89           C  
ATOM    507  CB  SER L  69      33.891  33.100  42.814  1.00 34.53           C  
ATOM    508  OG  SER L  69      33.744  33.879  43.993  1.00 38.59           O  
ATOM    509  C   SER L  69      31.762  31.972  43.254  1.00 33.11           C  
ATOM    510  O   SER L  69      31.159  32.523  44.173  1.00 32.65           O  
ATOM    511  N   TYR L  70      31.800  30.630  43.101  1.00 31.75           N  
ATOM    512  CA  TYR L  70      31.108  29.745  43.991  1.00 30.95           C  
ATOM    513  CB  TYR L  70      29.876  29.088  43.356  1.00 29.45           C  
ATOM    514  CG  TYR L  70      28.960  30.188  42.973  1.00 29.53           C  
ATOM    515  CD1 TYR L  70      28.165  30.779  43.920  1.00 28.79           C  
ATOM    516  CD2 TYR L  70      28.905  30.624  41.670  1.00 28.93           C  
ATOM    517  CE1 TYR L  70      27.320  31.800  43.575  1.00 29.14           C  
ATOM    518  CE2 TYR L  70      28.059  31.642  41.320  1.00 29.47           C  
ATOM    519  CZ  TYR L  70      27.267  32.224  42.275  1.00 29.36           C  
ATOM    520  OH  TYR L  70      26.400  33.268  41.926  1.00 30.61           O  
ATOM    521  C   TYR L  70      32.039  28.626  44.317  1.00 30.58           C  
ATOM    522  O   TYR L  70      32.939  28.319  43.535  1.00 30.98           O  
ATOM    523  N   SER L  71      31.849  27.981  45.485  1.00 30.24           N  
ATOM    524  CA  SER L  71      32.753  26.924  45.831  1.00 30.78           C  
ATOM    525  CB  SER L  71      33.865  27.399  46.778  1.00 31.94           C  
ATOM    526  OG  SER L  71      34.732  26.325  47.097  1.00 33.06           O  
ATOM    527  C   SER L  71      31.994  25.840  46.533  1.00 30.15           C  
ATOM    528  O   SER L  71      30.912  26.070  47.075  1.00 30.14           O  
ATOM    529  N   LEU L  72      32.540  24.605  46.488  1.00 29.76           N  
ATOM    530  CA  LEU L  72      31.987  23.498  47.214  1.00 29.26           C  
ATOM    531  CB  LEU L  72      31.632  22.273  46.351  1.00 29.03           C  
ATOM    532  CG  LEU L  72      30.916  21.160  47.140  1.00 30.09           C  
ATOM    533  CD1 LEU L  72      29.405  21.420  47.234  1.00 30.25           C  
ATOM    534  CD2 LEU L  72      31.282  19.760  46.636  1.00 31.52           C  
ATOM    535  C   LEU L  72      33.114  23.044  48.085  1.00 29.28           C  
ATOM    536  O   LEU L  72      34.252  22.978  47.624  1.00 29.60           O  
ATOM    537  N   SER L  73      32.856  22.729  49.368  1.00 30.35           N  
ATOM    538  CA  SER L  73      33.981  22.343  50.170  1.00 32.09           C  
ATOM    539  CB  SER L  73      34.425  23.443  51.151  1.00 33.33           C  
ATOM    540  OG  SER L  73      34.858  24.588  50.431  1.00  0.00           O  
ATOM    541  C   SER L  73      33.644  21.129  50.972  1.00 32.32           C  
ATOM    542  O   SER L  73      32.502  20.948  51.391  1.00 32.66           O  
ATOM    543  N   VAL L  74      34.640  20.237  51.180  1.00 32.55           N  
ATOM    544  CA  VAL L  74      34.393  19.129  52.057  1.00 33.48           C  
ATOM    545  CB  VAL L  74      34.573  17.749  51.471  1.00 32.37           C  
ATOM    546  CG1 VAL L  74      33.728  17.653  50.190  1.00 32.35           C  
ATOM    547  CG2 VAL L  74      36.055  17.384  51.331  1.00 31.54           C  
ATOM    548  C   VAL L  74      35.336  19.296  53.212  1.00 34.75           C  
ATOM    549  O   VAL L  74      36.547  19.451  53.044  1.00 34.69           O  
ATOM    550  N   SER L  75      34.780  19.285  54.437  1.00 35.58           N  
ATOM    551  CA  SER L  75      35.567  19.513  55.615  1.00 35.78           C  
ATOM    552  CB  SER L  75      34.744  19.413  56.908  1.00 36.24           C  
ATOM    553  OG  SER L  75      33.687  20.356  56.886  1.00 37.63           O  
ATOM    554  C   SER L  75      36.613  18.456  55.703  1.00 36.88           C  
ATOM    555  O   SER L  75      37.806  18.755  55.735  1.00 36.75           O  
ATOM    556  N   SER L  76      36.180  17.182  55.754  1.00 36.88           N  
ATOM    557  CA  SER L  76      37.130  16.114  55.824  1.00 36.82           C  
ATOM    558  CB  SER L  76      37.108  15.346  57.157  1.00 37.71           C  
ATOM    559  OG  SER L  76      35.867  14.675  57.322  1.00 57.31           O  
ATOM    560  C   SER L  76      36.777  15.155  54.738  1.00 36.19           C  
ATOM    561  O   SER L  76      35.685  14.589  54.715  1.00 36.46           O  
ATOM    562  N   VAL L  77      37.729  14.929  53.818  1.00 35.30           N  
ATOM    563  CA  VAL L  77      37.507  14.091  52.680  1.00 35.46           C  
ATOM    564  CB  VAL L  77      38.591  14.203  51.647  1.00 36.07           C  
ATOM    565  CG1 VAL L  77      38.304  13.197  50.523  1.00 17.50           C  
ATOM    566  CG2 VAL L  77      38.656  15.663  51.168  1.00 18.38           C  
ATOM    567  C   VAL L  77      37.420  12.668  53.118  1.00 36.15           C  
ATOM    568  O   VAL L  77      38.132  12.227  54.020  1.00 37.39           O  
ATOM    569  N   GLU L  78      36.505  11.915  52.478  1.00 35.58           N  
ATOM    570  CA  GLU L  78      36.329  10.537  52.808  1.00 35.23           C  
ATOM    571  CB  GLU L  78      35.007  10.302  53.555  1.00 36.36           C  
ATOM    572  CG  GLU L  78      35.067   9.178  54.587  1.00 40.71           C  
ATOM    573  CD  GLU L  78      35.792   9.686  55.833  1.00 44.19           C  
ATOM    574  OE1 GLU L  78      36.504  10.721  55.738  1.00 46.64           O  
ATOM    575  OE2 GLU L  78      35.640   9.039  56.901  1.00 45.40           O1-
ATOM    576  C   GLU L  78      36.325   9.803  51.495  1.00 34.99           C  
ATOM    577  O   GLU L  78      36.169  10.406  50.435  1.00 34.01           O  
ATOM    578  N   ALA L  79      36.502   8.471  51.532  1.00 34.76           N  
ATOM    579  CA  ALA L  79      36.632   7.666  50.344  1.00 33.90           C  
ATOM    580  CB  ALA L  79      36.881   6.182  50.662  1.00 35.78           C  
ATOM    581  C   ALA L  79      35.403   7.740  49.484  1.00 33.31           C  
ATOM    582  O   ALA L  79      35.504   7.750  48.259  1.00 33.58           O  
ATOM    583  N   GLU L  80      34.206   7.793  50.093  1.00 32.56           N  
ATOM    584  CA  GLU L  80      32.979   7.783  49.338  1.00 33.57           C  
ATOM    585  CB  GLU L  80      31.698   7.637  50.185  1.00 33.77           C  
ATOM    586  CG  GLU L  80      31.545   8.630  51.338  1.00 36.16           C  
ATOM    587  CD  GLU L  80      31.907   7.895  52.624  1.00 39.53           C  
ATOM    588  OE1 GLU L  80      32.605   6.851  52.525  1.00 42.18           O  
ATOM    589  OE2 GLU L  80      31.490   8.360  53.719  1.00 41.83           O1-
ATOM    590  C   GLU L  80      32.856   9.009  48.487  1.00 32.93           C  
ATOM    591  O   GLU L  80      32.119   9.013  47.503  1.00 33.40           O  
ATOM    592  N   ASP L  81      33.547  10.093  48.866  1.00 32.40           N  
ATOM    593  CA  ASP L  81      33.494  11.372  48.213  1.00 30.78           C  
ATOM    594  CB  ASP L  81      34.240  12.448  49.019  1.00 31.31           C  
ATOM    595  CG  ASP L  81      33.494  12.633  50.338  1.00 32.08           C  
ATOM    596  OD1 ASP L  81      32.349  12.118  50.448  1.00 32.07           O  
ATOM    597  OD2 ASP L  81      34.060  13.286  51.256  1.00 33.22           O1-
ATOM    598  C   ASP L  81      34.075  11.330  46.821  1.00 31.42           C  
ATOM    599  O   ASP L  81      33.809  12.227  46.021  1.00 31.57           O  
ATOM    600  N   ALA L  82      34.936  10.347  46.494  1.00 31.51           N  
ATOM    601  CA  ALA L  82      35.508  10.341  45.174  1.00 31.55           C  
ATOM    602  CB  ALA L  82      36.441   9.142  44.906  1.00 31.09           C  
ATOM    603  C   ALA L  82      34.398  10.288  44.170  1.00 32.58           C  
ATOM    604  O   ALA L  82      33.536   9.412  44.221  1.00 33.77           O  
ATOM    605  N   ALA L  83      34.406  11.245  43.220  1.00 31.36           N  
ATOM    606  CA  ALA L  83      33.409  11.312  42.193  1.00 30.16           C  
ATOM    607  CB  ALA L  83      31.977  11.435  42.727  1.00 29.37           C  
ATOM    608  C   ALA L  83      33.699  12.545  41.401  1.00 30.03           C  
ATOM    609  O   ALA L  83      34.658  13.260  41.685  1.00 30.60           O  
ATOM    610  N   THR L  84      32.886  12.819  40.362  1.00 29.28           N  
ATOM    611  CA  THR L  84      33.080  14.014  39.595  1.00 27.75           C  
ATOM    612  CB  THR L  84      32.941  13.801  38.116  1.00 28.08           C  
ATOM    613  OG1 THR L  84      33.880  12.831  37.674  1.00 29.22           O  
ATOM    614  CG2 THR L  84      33.180  15.142  37.402  1.00 28.07           C  
ATOM    615  C   THR L  84      31.986  14.943  40.013  1.00 28.04           C  
ATOM    616  O   THR L  84      30.838  14.524  40.151  1.00 27.06           O  
ATOM    617  N   TYR L  85      32.319  16.231  40.239  1.00 27.06           N  
ATOM    618  CA  TYR L  85      31.326  17.166  40.689  1.00 26.44           C  
ATOM    619  CB  TYR L  85      31.715  17.907  41.986  1.00 26.28           C  
ATOM    620  CG  TYR L  85      31.797  16.928  43.112  1.00 25.12           C  
ATOM    621  CD1 TYR L  85      32.942  16.190  43.322  1.00 25.42           C  
ATOM    622  CD2 TYR L  85      30.732  16.754  43.965  1.00 24.13           C  
ATOM    623  CE1 TYR L  85      33.018  15.295  44.363  1.00 26.41           C  
ATOM    624  CE2 TYR L  85      30.805  15.862  45.007  1.00 25.83           C  
ATOM    625  CZ  TYR L  85      31.948  15.130  45.209  1.00 26.45           C  
ATOM    626  OH  TYR L  85      32.022  14.215  46.280  1.00 27.25           O  
ATOM    627  C   TYR L  85      31.147  18.211  39.630  1.00 26.83           C  
ATOM    628  O   TYR L  85      32.125  18.683  39.049  1.00 27.73           O  
ATOM    629  N   TYR L  86      29.879  18.591  39.344  1.00 27.27           N  
ATOM    630  CA  TYR L  86      29.610  19.581  38.334  1.00 26.72           C  
ATOM    631  CB  TYR L  86      28.716  19.124  37.162  1.00 26.62           C  
ATOM    632  CG  TYR L  86      29.287  17.955  36.432  1.00 26.83           C  
ATOM    633  CD1 TYR L  86      30.358  18.086  35.576  1.00 25.85           C  
ATOM    634  CD2 TYR L  86      28.735  16.712  36.613  1.00 26.11           C  
ATOM    635  CE1 TYR L  86      30.866  16.994  34.905  1.00 25.13           C  
ATOM    636  CE2 TYR L  86      29.236  15.617  35.946  1.00 25.92           C  
ATOM    637  CZ  TYR L  86      30.304  15.756  35.094  1.00 25.96           C  
ATOM    638  OH  TYR L  86      30.823  14.633  34.412  1.00 27.40           O  
ATOM    639  C   TYR L  86      28.800  20.683  38.953  1.00 25.34           C  
ATOM    640  O   TYR L  86      27.983  20.440  39.841  1.00 24.82           O  
ATOM    641  N   CYS L  87      29.011  21.936  38.486  1.00 26.05           N  
ATOM    642  CA  CYS L  87      28.223  23.043  38.958  1.00 26.31           C  
ATOM    643  CB  CYS L  87      28.868  24.427  38.929  1.00 25.91           C  
ATOM    644  SG  CYS L  87      30.652  24.502  39.088  1.00 27.62           S  
ATOM    645  C   CYS L  87      27.228  23.298  37.878  1.00 25.28           C  
ATOM    646  O   CYS L  87      27.444  22.926  36.725  1.00 25.10           O  
ATOM    647  N   GLN L  88      26.135  23.998  38.233  1.00 24.64           N  
ATOM    648  CA  GLN L  88      25.111  24.336  37.281  1.00 24.45           C  
ATOM    649  CB  GLN L  88      23.966  23.315  37.240  1.00 24.18           C  
ATOM    650  CG  GLN L  88      22.867  23.670  36.237  1.00 24.82           C  
ATOM    651  CD  GLN L  88      21.636  22.837  36.561  1.00 25.36           C  
ATOM    652  OE1 GLN L  88      21.624  22.082  37.526  1.00 27.16           O  
ATOM    653  NE2 GLN L  88      20.572  22.968  35.733  1.00 23.08           N  
ATOM    654  C   GLN L  88      24.464  25.631  37.677  1.00 23.51           C  
ATOM    655  O   GLN L  88      24.332  25.953  38.858  1.00 24.29           O  
ATOM    656  N   GLN L  89      24.024  26.402  36.663  1.00 24.88           N  
ATOM    657  CA  GLN L  89      23.354  27.658  36.877  1.00 25.41           C  
ATOM    658  CB  GLN L  89      24.147  28.808  36.257  1.00 24.91           C  
ATOM    659  CG  GLN L  89      23.399  30.129  36.300  1.00 25.51           C  
ATOM    660  CD  GLN L  89      23.476  30.741  34.912  1.00 28.75           C  
ATOM    661  OE1 GLN L  89      22.784  31.713  34.611  1.00 28.24           O  
ATOM    662  NE2 GLN L  89      24.329  30.152  34.033  1.00 27.59           N  
ATOM    663  C   GLN L  89      22.068  27.628  36.099  1.00 25.75           C  
ATOM    664  O   GLN L  89      22.079  27.188  34.951  1.00 25.37           O  
ATOM    665  N   TYR L  90      20.970  28.180  36.665  1.00 30.88           N  
ATOM    666  CA  TYR L  90      19.878  28.506  35.791  1.00 28.14           C  
ATOM    667  CB  TYR L  90      18.724  27.489  35.834  1.00 27.60           C  
ATOM    668  CG  TYR L  90      17.794  27.894  34.745  1.00 27.19           C  
ATOM    669  CD1 TYR L  90      18.209  27.913  33.434  1.00 28.26           C  
ATOM    670  CD2 TYR L  90      16.506  28.262  35.038  1.00 24.15           C  
ATOM    671  CE1 TYR L  90      17.362  28.284  32.419  1.00 26.43           C  
ATOM    672  CE2 TYR L  90      15.649  28.635  34.028  1.00 25.18           C  
ATOM    673  CZ  TYR L  90      16.073  28.651  32.718  1.00 24.80           C  
ATOM    674  OH  TYR L  90      15.194  29.035  31.683  1.00 28.12           O  
ATOM    675  C   TYR L  90      19.394  29.905  36.135  1.00 28.80           C  
ATOM    676  O   TYR L  90      18.197  30.198  36.130  1.00 29.56           O  
ATOM    677  N   ASN L  91      20.321  30.835  36.448  1.00 29.34           N  
ATOM    678  CA  ASN L  91      19.918  32.196  36.697  1.00 29.94           C  
ATOM    679  CB  ASN L  91      21.046  33.068  37.279  1.00 32.85           C  
ATOM    680  CG  ASN L  91      20.470  34.431  37.648  1.00 42.93           C  
ATOM    681  OD1 ASN L  91      21.189  35.427  37.701  1.00 40.51           O  
ATOM    682  ND2 ASN L  91      19.136  34.488  37.911  1.00 38.53           N  
ATOM    683  C   ASN L  91      19.509  32.785  35.391  1.00 36.70           C  
ATOM    684  O   ASN L  91      18.501  33.489  35.303  1.00 35.72           O  
ATOM    685  N   SER L  92      20.300  32.480  34.341  1.00 33.60           N  
ATOM    686  CA  SER L  92      20.082  32.991  33.020  1.00 32.74           C  
ATOM    687  CB  SER L  92      21.188  33.943  32.523  1.00 34.85           C  
ATOM    688  OG  SER L  92      21.239  35.116  33.322  1.00 43.54           O  
ATOM    689  C   SER L  92      20.066  31.840  32.068  1.00 35.36           C  
ATOM    690  O   SER L  92      20.584  30.759  32.346  1.00 35.32           O  
ATOM    691  N   HIS L  93      19.413  32.054  30.911  1.00 34.09           N  
ATOM    692  CA  HIS L  93      19.326  31.051  29.893  1.00 30.86           C  
ATOM    693  ND1 HIS L  93      18.445  29.977  26.807  1.00 30.68           N  
ATOM    694  CG  HIS L  93      17.841  30.128  28.036  1.00 31.52           C  
ATOM    695  CB  HIS L  93      18.103  31.255  28.987  1.00 28.56           C  
ATOM    696  NE2 HIS L  93      17.034  28.272  27.032  1.00 29.78           N  
ATOM    697  CD2 HIS L  93      16.983  29.075  28.157  1.00 33.68           C  
ATOM    698  CE1 HIS L  93      17.926  28.854  26.248  1.00 35.36           C  
ATOM    699  C   HIS L  93      20.538  31.192  29.032  1.00 35.81           C  
ATOM    700  O   HIS L  93      21.045  32.300  28.858  1.00 40.42           O  
ATOM    701  N   PRO L  94      21.029  30.113  28.481  1.00 35.43           N  
ATOM    702  CA  PRO L  94      20.500  28.787  28.704  1.00 34.68           C  
ATOM    703  CD  PRO L  94      21.746  30.210  27.220  1.00 33.63           C  
ATOM    704  CB  PRO L  94      20.857  27.980  27.455  1.00 32.81           C  
ATOM    705  CG  PRO L  94      22.025  28.756  26.817  1.00 36.01           C  
ATOM    706  C   PRO L  94      21.127  28.219  29.945  1.00 35.54           C  
ATOM    707  O   PRO L  94      22.064  28.825  30.457  1.00 37.79           O  
ATOM    708  N   MET L  95      20.647  27.057  30.438  1.00 30.17           N  
ATOM    709  CA  MET L  95      21.243  26.475  31.613  1.00 30.82           C  
ATOM    710  CB  MET L  95      20.593  25.167  32.105  1.00 29.38           C  
ATOM    711  CG  MET L  95      19.149  25.264  32.583  1.00 28.88           C  
ATOM    712  SD  MET L  95      18.502  23.742  33.341  1.00  0.00           S  
ATOM    713  CE  MET L  95      16.916  24.461  33.860  1.00  0.00           C  
ATOM    714  C   MET L  95      22.637  26.073  31.241  1.00 29.98           C  
ATOM    715  O   MET L  95      22.897  25.735  30.088  1.00 30.65           O  
ATOM    716  N   THR L  96      23.589  26.098  32.203  1.00 26.72           N  
ATOM    717  CA  THR L  96      24.902  25.738  31.761  1.00 25.67           C  
ATOM    718  CB  THR L  96      25.760  26.957  31.591  1.00 25.72           C  
ATOM    719  OG1 THR L  96      25.049  27.976  30.910  1.00 26.44           O  
ATOM    720  CG2 THR L  96      26.943  26.581  30.702  1.00 26.43           C  
ATOM    721  C   THR L  96      25.540  24.943  32.862  1.00 25.12           C  
ATOM    722  O   THR L  96      25.248  25.169  34.035  1.00 25.00           O  
ATOM    723  N   PHE L  97      26.435  23.991  32.511  1.00 25.60           N  
ATOM    724  CA  PHE L  97      27.105  23.208  33.513  1.00 25.48           C  
ATOM    725  CB  PHE L  97      26.906  21.679  33.383  1.00 24.81           C  
ATOM    726  CG  PHE L  97      25.489  21.282  33.691  1.00 23.54           C  
ATOM    727  CD1 PHE L  97      24.978  21.399  34.959  1.00 22.22           C  
ATOM    728  CD2 PHE L  97      24.669  20.733  32.732  1.00 22.55           C  
ATOM    729  CE1 PHE L  97      23.684  21.020  35.242  1.00 22.72           C  
ATOM    730  CE2 PHE L  97      23.374  20.351  33.010  1.00 23.41           C  
ATOM    731  CZ  PHE L  97      22.870  20.496  34.273  1.00 21.77           C  
ATOM    732  C   PHE L  97      28.576  23.473  33.388  1.00 25.97           C  
ATOM    733  O   PHE L  97      29.063  23.917  32.350  1.00 26.49           O  
ATOM    734  N   GLY L  98      29.335  23.229  34.474  1.00 26.39           N  
ATOM    735  CA  GLY L  98      30.753  23.452  34.437  1.00 27.85           C  
ATOM    736  C   GLY L  98      31.394  22.242  33.818  1.00 28.30           C  
ATOM    737  O   GLY L  98      30.731  21.241  33.553  1.00 28.34           O  
ATOM    738  N   GLY L  99      32.719  22.315  33.587  1.00 28.98           N  
ATOM    739  CA  GLY L  99      33.508  21.264  33.003  1.00 29.59           C  
ATOM    740  C   GLY L  99      33.526  20.082  33.922  1.00 29.25           C  
ATOM    741  O   GLY L  99      33.635  18.938  33.483  1.00 30.36           O  
ATOM    742  N   GLY L 100      33.487  20.335  35.242  1.00 29.28           N  
ATOM    743  CA  GLY L 100      33.486  19.260  36.191  1.00 29.20           C  
ATOM    744  C   GLY L 100      34.825  19.177  36.852  1.00 29.49           C  
ATOM    745  O   GLY L 100      35.851  19.568  36.294  1.00 30.34           O  
ATOM    746  N   THR L 101      34.825  18.679  38.102  1.00 29.86           N  
ATOM    747  CA  THR L 101      36.033  18.449  38.835  1.00 30.00           C  
ATOM    748  CB  THR L 101      36.130  19.201  40.128  1.00 29.35           C  
ATOM    749  OG1 THR L 101      34.949  18.997  40.883  1.00 30.68           O  
ATOM    750  CG2 THR L 101      36.379  20.687  39.876  1.00 28.84           C  
ATOM    751  C   THR L 101      36.029  17.013  39.233  1.00 29.78           C  
ATOM    752  O   THR L 101      35.085  16.540  39.864  1.00 29.58           O  
ATOM    753  N   LYS L 102      37.101  16.279  38.882  1.00 29.78           N  
ATOM    754  CA  LYS L 102      37.141  14.907  39.274  1.00 31.40           C  
ATOM    755  CB  LYS L 102      37.783  13.964  38.242  1.00 32.56           C  
ATOM    756  CG  LYS L 102      37.530  12.492  38.565  1.00 36.32           C  
ATOM    757  CD  LYS L 102      37.981  11.527  37.469  1.00 38.45           C  
ATOM    758  CE  LYS L 102      37.479  11.883  36.068  1.00 40.81           C  
ATOM    759  NZ  LYS L 102      38.449  12.780  35.402  1.00 43.85           N1+
ATOM    760  C   LYS L 102      37.964  14.847  40.511  1.00 30.49           C  
ATOM    761  O   LYS L 102      39.097  15.321  40.554  1.00 32.40           O  
ATOM    762  N   LEU L 103      37.384  14.276  41.575  1.00 29.73           N  
ATOM    763  CA  LEU L 103      38.113  14.187  42.799  1.00 29.95           C  
ATOM    764  CB  LEU L 103      37.289  14.632  44.018  1.00 29.75           C  
ATOM    765  CG  LEU L 103      38.073  14.584  45.339  1.00 31.45           C  
ATOM    766  CD1 LEU L 103      39.239  15.584  45.319  1.00 32.82           C  
ATOM    767  CD2 LEU L 103      37.143  14.773  46.548  1.00 31.92           C  
ATOM    768  C   LEU L 103      38.471  12.750  42.986  1.00 31.21           C  
ATOM    769  O   LEU L 103      37.610  11.874  42.994  1.00 29.94           O  
ATOM    770  N   GLU L 104      39.778  12.473  43.133  1.00 31.58           N  
ATOM    771  CA  GLU L 104      40.233  11.128  43.308  1.00 32.95           C  
ATOM    772  CB  GLU L 104      41.256  10.724  42.241  1.00 34.93           C  
ATOM    773  CG  GLU L 104      42.430  11.695  42.176  1.00 39.25           C  
ATOM    774  CD  GLU L 104      43.064  11.561  40.802  1.00 41.67           C  
ATOM    775  OE1 GLU L 104      42.872  10.497  40.155  1.00 42.14           O  
ATOM    776  OE2 GLU L 104      43.737  12.536  40.376  1.00 41.98           O1-
ATOM    777  C   GLU L 104      40.855  11.051  44.660  1.00 32.73           C  
ATOM    778  O   GLU L 104      41.363  12.044  45.178  1.00 32.50           O  
ATOM    779  N   ILE L 105      40.832   9.858  45.279  1.00 33.11           N  
ATOM    780  CA  ILE L 105      41.313   9.797  46.626  1.00 34.39           C  
ATOM    781  CB  ILE L 105      40.391   9.033  47.542  1.00 35.92           C  
ATOM    782  CG1 ILE L 105      40.654   9.410  49.004  1.00 39.25           C  
ATOM    783  CG2 ILE L 105      40.529   7.529  47.257  1.00 37.47           C  
ATOM    784  CD1 ILE L 105      40.230  10.840  49.334  1.00 37.05           C  
ATOM    785  C   ILE L 105      42.665   9.159  46.628  1.00 35.18           C  
ATOM    786  O   ILE L 105      42.890   8.122  46.006  1.00 35.35           O  
ATOM    787  N   LYS L 106      43.628   9.809  47.311  1.00 18.72           N  
ATOM    788  CA  LYS L 106      44.950   9.264  47.386  1.00 19.38           C  
ATOM    789  CB  LYS L 106      45.956  10.182  48.100  1.00 20.35           C  
ATOM    790  CG  LYS L 106      46.288  11.455  47.321  1.00 22.07           C  
ATOM    791  CD  LYS L 106      47.013  12.510  48.158  1.00 26.48           C  
ATOM    792  CE  LYS L 106      48.281  11.989  48.835  1.00 28.50           C  
ATOM    793  NZ  LYS L 106      49.292  11.637  47.814  1.00 32.50           N1+
ATOM    794  C   LYS L 106      44.857   7.975  48.193  1.00 19.26           C  
ATOM    795  O   LYS L 106      44.521   8.056  49.406  1.00 20.09           O  
ATOM    796  OXT LYS L 106      45.122   6.891  47.607  1.00  0.00           O1-
TER     797      LYS L 106 
ATOM    798  N   GLU H 107       7.881   5.759  44.977  1.00 45.16           N1+
ATOM    799  CA  GLU H 107       9.140   6.465  44.660  1.00 46.33           C  
ATOM    800  CB  GLU H 107      10.342   5.503  44.691  1.00 48.66           C  
ATOM    801  CG  GLU H 107      10.298   4.407  43.621  1.00 53.24           C  
ATOM    802  CD  GLU H 107       9.368   3.297  44.088  1.00 55.21           C  
ATOM    803  OE1 GLU H 107       8.977   3.307  45.286  1.00 55.70           O  
ATOM    804  OE2 GLU H 107       9.042   2.416  43.249  1.00 56.76           O1-
ATOM    805  C   GLU H 107       9.052   7.073  43.299  1.00 44.55           C  
ATOM    806  O   GLU H 107       8.167   6.735  42.515  1.00 45.13           O  
ATOM    807  N   VAL H 108       9.966   8.011  42.991  1.00 41.58           N  
ATOM    808  CA  VAL H 108       9.930   8.647  41.710  1.00 38.85           C  
ATOM    809  CB  VAL H 108      10.478  10.042  41.735  1.00 38.67           C  
ATOM    810  CG1 VAL H 108      10.490  10.597  40.300  1.00 38.00           C  
ATOM    811  CG2 VAL H 108       9.643  10.876  42.720  1.00 37.78           C  
ATOM    812  C   VAL H 108      10.764   7.848  40.770  1.00 38.16           C  
ATOM    813  O   VAL H 108      11.859   7.411  41.118  1.00 38.28           O  
ATOM    814  N   GLN H 109      10.247   7.617  39.547  1.00 36.53           N  
ATOM    815  CA  GLN H 109      11.006   6.878  38.584  1.00 35.88           C  
ATOM    816  CB  GLN H 109      10.539   5.422  38.393  1.00 38.12           C  
ATOM    817  CG  GLN H 109      10.727   4.527  39.618  1.00 40.66           C  
ATOM    818  CD  GLN H 109      10.276   3.125  39.235  1.00 44.10           C  
ATOM    819  OE1 GLN H 109      11.061   2.324  38.730  1.00  0.00           O  
ATOM    820  NE2 GLN H 109       8.972   2.817  39.470  1.00  0.00           N  
ATOM    821  C   GLN H 109      10.843   7.534  37.252  1.00 33.64           C  
ATOM    822  O   GLN H 109       9.748   7.956  36.879  1.00 34.63           O  
ATOM    823  N   LEU H 110      11.960   7.660  36.509  1.00 31.77           N  
ATOM    824  CA  LEU H 110      11.919   8.159  35.166  1.00 29.87           C  
ATOM    825  CB  LEU H 110      12.679   9.481  34.959  1.00 28.40           C  
ATOM    826  CG  LEU H 110      12.030  10.687  35.664  1.00 29.59           C  
ATOM    827  CD1 LEU H 110      12.028  10.508  37.186  1.00 28.53           C  
ATOM    828  CD2 LEU H 110      12.684  12.009  35.237  1.00 28.02           C  
ATOM    829  C   LEU H 110      12.595   7.117  34.331  1.00 31.43           C  
ATOM    830  O   LEU H 110      13.754   6.787  34.572  1.00 31.67           O  
ATOM    831  N   VAL H 111      11.887   6.557  33.330  1.00 32.36           N  
ATOM    832  CA  VAL H 111      12.497   5.526  32.538  1.00 32.75           C  
ATOM    833  CB  VAL H 111      11.720   4.239  32.546  1.00 35.01           C  
ATOM    834  CG1 VAL H 111      12.410   3.237  31.605  1.00 45.06           C  
ATOM    835  CG2 VAL H 111      11.595   3.747  33.998  1.00 45.88           C  
ATOM    836  C   VAL H 111      12.554   5.991  31.119  1.00 32.45           C  
ATOM    837  O   VAL H 111      11.524   6.255  30.500  1.00 32.39           O  
ATOM    838  N   GLU H 112      13.778   6.091  30.563  1.00 31.58           N  
ATOM    839  CA  GLU H 112      13.927   6.533  29.206  1.00 31.69           C  
ATOM    840  CB  GLU H 112      15.185   7.384  28.946  1.00 31.08           C  
ATOM    841  CG  GLU H 112      15.212   8.734  29.667  1.00 31.59           C  
ATOM    842  CD  GLU H 112      15.977   8.569  30.972  1.00 31.95           C  
ATOM    843  OE1 GLU H 112      15.873   7.476  31.589  1.00 31.43           O  
ATOM    844  OE2 GLU H 112      16.684   9.534  31.366  1.00 29.93           O1-
ATOM    845  C   GLU H 112      14.037   5.331  28.323  1.00 32.15           C  
ATOM    846  O   GLU H 112      14.456   4.258  28.758  1.00 33.57           O  
ATOM    847  N   SER H 113      13.642   5.494  27.042  1.00 31.73           N  
ATOM    848  CA  SER H 113      13.717   4.416  26.103  1.00 32.42           C  
ATOM    849  CB  SER H 113      12.465   3.524  26.137  1.00 31.57           C  
ATOM    850  OG  SER H 113      12.584   2.470  25.193  1.00 32.79           O  
ATOM    851  C   SER H 113      13.794   5.039  24.736  1.00 31.55           C  
ATOM    852  O   SER H 113      13.615   6.248  24.586  1.00 30.63           O  
ATOM    853  N   GLY H 114      14.085   4.220  23.704  1.00 31.46           N  
ATOM    854  CA  GLY H 114      14.094   4.723  22.358  1.00 31.31           C  
ATOM    855  C   GLY H 114      15.482   5.019  21.871  1.00 32.05           C  
ATOM    856  O   GLY H 114      15.647   5.433  20.725  1.00 32.63           O  
ATOM    857  N   GLY H 115      16.523   4.816  22.702  1.00 32.93           N  
ATOM    858  CA  GLY H 115      17.855   5.114  22.246  1.00 33.38           C  
ATOM    859  C   GLY H 115      18.299   4.027  21.318  1.00 34.62           C  
ATOM    860  O   GLY H 115      17.717   2.943  21.284  1.00 35.80           O  
ATOM    861  N   GLY H 116      19.368   4.287  20.537  1.00 33.75           N  
ATOM    862  CA  GLY H 116      19.829   3.281  19.626  1.00 33.72           C  
ATOM    863  C   GLY H 116      20.760   3.914  18.643  1.00 33.65           C  
ATOM    864  O   GLY H 116      21.256   5.021  18.856  1.00 34.51           O  
ATOM    865  N   LEU H 117      21.024   3.200  17.531  1.00 33.58           N  
ATOM    866  CA  LEU H 117      21.909   3.694  16.517  1.00 34.47           C  
ATOM    867  CB  LEU H 117      22.838   2.602  15.950  1.00 33.58           C  
ATOM    868  CG  LEU H 117      23.791   3.104  14.849  1.00 34.36           C  
ATOM    869  CD1 LEU H 117      24.755   4.179  15.386  1.00 33.69           C  
ATOM    870  CD2 LEU H 117      24.522   1.935  14.174  1.00 34.84           C  
ATOM    871  C   LEU H 117      21.075   4.205  15.385  1.00 35.82           C  
ATOM    872  O   LEU H 117      20.082   3.586  15.002  1.00 36.44           O  
ATOM    873  N   VAL H 118      21.449   5.379  14.838  1.00 36.56           N  
ATOM    874  CA  VAL H 118      20.709   5.927  13.741  1.00 36.97           C  
ATOM    875  CB  VAL H 118      19.731   6.976  14.183  1.00 37.50           C  
ATOM    876  CG1 VAL H 118      20.515   8.186  14.714  1.00 39.20           C  
ATOM    877  CG2 VAL H 118      18.772   7.296  13.026  1.00 36.45           C  
ATOM    878  C   VAL H 118      21.695   6.559  12.807  1.00 37.79           C  
ATOM    879  O   VAL H 118      22.747   7.042  13.228  1.00 37.87           O  
ATOM    880  N   GLN H 119      21.366   6.563  11.500  1.00 39.12           N  
ATOM    881  CA  GLN H 119      22.221   7.119  10.489  1.00 41.00           C  
ATOM    882  CB  GLN H 119      21.777   6.758   9.062  1.00 44.17           C  
ATOM    883  CG  GLN H 119      21.813   5.264   8.745  1.00 47.45           C  
ATOM    884  CD  GLN H 119      21.203   5.083   7.362  1.00 49.47           C  
ATOM    885  OE1 GLN H 119      20.568   5.992   6.828  1.00 36.02           O  
ATOM    886  NE2 GLN H 119      21.395   3.877   6.765  1.00 34.70           N  
ATOM    887  C   GLN H 119      22.114   8.604  10.589  1.00 40.09           C  
ATOM    888  O   GLN H 119      21.144   9.132  11.126  1.00 39.23           O  
ATOM    889  N   PRO H 120      23.092   9.296  10.078  1.00 39.23           N  
ATOM    890  CA  PRO H 120      23.047  10.727  10.129  1.00 39.49           C  
ATOM    891  CD  PRO H 120      24.456   8.792  10.068  1.00 39.66           C  
ATOM    892  CB  PRO H 120      24.434  11.201   9.702  1.00 39.26           C  
ATOM    893  CG  PRO H 120      25.354  10.042  10.135  1.00 40.57           C  
ATOM    894  C   PRO H 120      21.925  11.212   9.270  1.00 40.65           C  
ATOM    895  O   PRO H 120      21.603  10.555   8.281  1.00 41.99           O  
ATOM    896  N   LYS H 121      21.338  12.370   9.632  1.00 39.55           N  
ATOM    897  CA  LYS H 121      20.213  12.948   8.951  1.00 38.94           C  
ATOM    898  CB  LYS H 121      20.326  12.903   7.416  1.00  0.00           C  
ATOM    899  CG  LYS H 121      21.410  13.793   6.806  1.00  0.00           C  
ATOM    900  CD  LYS H 121      21.623  13.507   5.317  1.00  0.00           C  
ATOM    901  CE  LYS H 121      22.574  14.482   4.621  1.00  0.00           C  
ATOM    902  NZ  LYS H 121      22.708  14.116   3.193  1.00  0.00           N1+
ATOM    903  C   LYS H 121      18.976  12.174   9.284  1.00 39.32           C  
ATOM    904  O   LYS H 121      17.897  12.486   8.781  1.00 39.98           O  
ATOM    905  N   GLY H 122      19.075  11.174  10.176  1.00 38.03           N  
ATOM    906  CA  GLY H 122      17.904  10.414  10.503  1.00 37.08           C  
ATOM    907  C   GLY H 122      17.220  11.088  11.646  1.00 36.81           C  
ATOM    908  O   GLY H 122      17.700  12.090  12.173  1.00 36.83           O  
ATOM    909  N   SER H 123      16.063  10.535  12.058  1.00 35.84           N  
ATOM    910  CA  SER H 123      15.359  11.093  13.170  1.00 36.64           C  
ATOM    911  CB  SER H 123      14.012  11.736  12.795  1.00 37.46           C  
ATOM    912  OG  SER H 123      13.169  10.781  12.173  1.00 39.04           O  
ATOM    913  C   SER H 123      15.114   9.987  14.144  1.00 36.82           C  
ATOM    914  O   SER H 123      15.099   8.813  13.780  1.00 37.58           O  
ATOM    915  N   LEU H 124      14.977  10.342  15.433  1.00 36.20           N  
ATOM    916  CA  LEU H 124      14.736   9.354  16.439  1.00 35.39           C  
ATOM    917  CB  LEU H 124      16.041   8.835  17.069  1.00 36.10           C  
ATOM    918  CG  LEU H 124      15.859   7.741  18.134  1.00 38.31           C  
ATOM    919  CD1 LEU H 124      15.218   6.479  17.535  1.00 48.88           C  
ATOM    920  CD2 LEU H 124      17.189   7.440  18.844  1.00 48.70           C  
ATOM    921  C   LEU H 124      13.936  10.032  17.502  1.00 34.28           C  
ATOM    922  O   LEU H 124      14.076  11.236  17.708  1.00 34.46           O  
ATOM    923  N   LYS H 125      13.049   9.289  18.192  1.00 33.41           N  
ATOM    924  CA  LYS H 125      12.293   9.938  19.222  1.00 33.19           C  
ATOM    925  CB  LYS H 125      10.774   9.945  18.962  1.00 33.61           C  
ATOM    926  CG  LYS H 125      10.021  10.948  19.838  1.00 35.10           C  
ATOM    927  CD  LYS H 125       8.586  11.216  19.381  1.00 37.93           C  
ATOM    928  CE  LYS H 125       7.562  10.263  19.998  1.00 40.46           C  
ATOM    929  NZ  LYS H 125       7.736   8.901  19.448  1.00 42.23           N1+
ATOM    930  C   LYS H 125      12.563   9.218  20.506  1.00 32.37           C  
ATOM    931  O   LYS H 125      12.487   7.993  20.571  1.00 33.26           O  
ATOM    932  N   LEU H 126      12.909   9.979  21.564  1.00 30.41           N  
ATOM    933  CA  LEU H 126      13.198   9.413  22.848  1.00 28.92           C  
ATOM    934  CB  LEU H 126      14.335  10.130  23.594  1.00 27.18           C  
ATOM    935  CG  LEU H 126      15.692  10.055  22.879  1.00 27.91           C  
ATOM    936  CD1 LEU H 126      16.781  10.786  23.679  1.00 28.92           C  
ATOM    937  CD2 LEU H 126      16.072   8.606  22.546  1.00 26.52           C  
ATOM    938  C   LEU H 126      11.978   9.552  23.688  1.00 28.94           C  
ATOM    939  O   LEU H 126      11.162  10.445  23.469  1.00 29.30           O  
ATOM    940  N   SER H 127      11.822   8.649  24.676  1.00 27.91           N  
ATOM    941  CA  SER H 127      10.671   8.704  25.527  1.00 28.22           C  
ATOM    942  CB  SER H 127       9.705   7.526  25.314  1.00 28.41           C  
ATOM    943  OG  SER H 127       9.217   7.535  23.981  1.00 32.66           O  
ATOM    944  C   SER H 127      11.144   8.625  26.942  1.00 29.32           C  
ATOM    945  O   SER H 127      12.251   8.169  27.220  1.00 29.38           O  
ATOM    946  N   CYS H 128      10.308   9.123  27.872  1.00 29.81           N  
ATOM    947  CA  CYS H 128      10.611   9.079  29.271  1.00 29.69           C  
ATOM    948  CB  CYS H 128      11.267  10.399  29.757  1.00 29.66           C  
ATOM    949  SG  CYS H 128      11.567  10.515  31.550  1.00 31.43           S  
ATOM    950  C   CYS H 128       9.304   8.877  29.971  1.00 30.28           C  
ATOM    951  O   CYS H 128       8.456   9.767  29.991  1.00 29.82           O  
ATOM    952  N   ALA H 129       9.105   7.676  30.555  1.00 30.34           N  
ATOM    953  CA  ALA H 129       7.883   7.387  31.249  1.00 31.43           C  
ATOM    954  CB  ALA H 129       7.507   5.895  31.239  1.00 32.77           C  
ATOM    955  C   ALA H 129       8.100   7.791  32.666  1.00 31.85           C  
ATOM    956  O   ALA H 129       9.154   7.527  33.245  1.00 32.14           O  
ATOM    957  N   ALA H 130       7.096   8.446  33.271  1.00 31.62           N  
ATOM    958  CA  ALA H 130       7.283   8.921  34.608  1.00 31.85           C  
ATOM    959  CB  ALA H 130       7.193  10.453  34.725  1.00 30.40           C  
ATOM    960  C   ALA H 130       6.214   8.354  35.478  1.00 33.40           C  
ATOM    961  O   ALA H 130       5.106   8.071  35.024  1.00 34.96           O  
ATOM    962  N   SER H 131       6.551   8.140  36.766  1.00 33.83           N  
ATOM    963  CA  SER H 131       5.593   7.648  37.709  1.00 34.92           C  
ATOM    964  CB  SER H 131       5.502   6.112  37.764  1.00 36.77           C  
ATOM    965  OG  SER H 131       5.005   5.597  36.539  1.00 38.05           O  
ATOM    966  C   SER H 131       6.036   8.087  39.066  1.00 35.72           C  
ATOM    967  O   SER H 131       7.204   8.416  39.275  1.00 36.18           O  
ATOM    968  N   GLY H 132       5.089   8.034  40.019  1.00 39.18           N  
ATOM    969  CA  GLY H 132       5.405   8.285  41.391  1.00 40.19           C  
ATOM    970  C   GLY H 132       5.091   9.698  41.748  1.00 41.20           C  
ATOM    971  O   GLY H 132       5.160  10.064  42.923  1.00 43.64           O  
ATOM    972  N   PHE H 133       4.751  10.543  40.757  1.00 40.71           N  
ATOM    973  CA  PHE H 133       4.419  11.883  41.127  1.00 40.32           C  
ATOM    974  CB  PHE H 133       5.642  12.821  41.261  1.00 39.03           C  
ATOM    975  CG  PHE H 133       6.372  12.918  39.964  1.00 37.77           C  
ATOM    976  CD1 PHE H 133       7.245  11.936  39.557  1.00 35.86           C  
ATOM    977  CD2 PHE H 133       6.203  14.016  39.154  1.00 35.66           C  
ATOM    978  CE1 PHE H 133       7.917  12.039  38.362  1.00 38.56           C  
ATOM    979  CE2 PHE H 133       6.871  14.128  37.957  1.00 36.05           C  
ATOM    980  CZ  PHE H 133       7.729  13.135  37.557  1.00 36.97           C  
ATOM    981  C   PHE H 133       3.444  12.423  40.132  1.00 40.52           C  
ATOM    982  O   PHE H 133       3.177  11.802  39.102  1.00 41.69           O  
ATOM    983  N   THR H 134       2.853  13.594  40.443  1.00 39.62           N  
ATOM    984  CA  THR H 134       1.914  14.166  39.529  1.00 39.28           C  
ATOM    985  CB  THR H 134       1.021  15.221  40.121  1.00 39.35           C  
ATOM    986  OG1 THR H 134       1.781  16.255  40.727  1.00 38.58           O  
ATOM    987  CG2 THR H 134       0.078  14.571  41.133  1.00 33.79           C  
ATOM    988  C   THR H 134       2.714  14.820  38.467  1.00 38.52           C  
ATOM    989  O   THR H 134       3.272  15.898  38.650  1.00 45.05           O  
ATOM    990  N   PHE H 135       2.747  14.164  37.300  1.00 40.37           N  
ATOM    991  CA  PHE H 135       3.511  14.592  36.173  1.00 40.32           C  
ATOM    992  CB  PHE H 135       3.345  13.674  34.977  1.00 38.07           C  
ATOM    993  CG  PHE H 135       4.176  14.211  33.864  1.00 39.99           C  
ATOM    994  CD1 PHE H 135       5.546  14.112  33.902  1.00 41.50           C  
ATOM    995  CD2 PHE H 135       3.579  14.792  32.770  1.00 41.24           C  
ATOM    996  CE1 PHE H 135       6.306  14.609  32.867  1.00 41.21           C  
ATOM    997  CE2 PHE H 135       4.335  15.288  31.734  1.00 41.77           C  
ATOM    998  CZ  PHE H 135       5.704  15.197  31.780  1.00 42.07           C  
ATOM    999  C   PHE H 135       3.038  15.924  35.705  1.00 40.87           C  
ATOM   1000  O   PHE H 135       3.841  16.759  35.298  1.00 40.94           O  
ATOM   1001  N   ASN H 136       1.718  16.157  35.755  1.00 43.03           N  
ATOM   1002  CA  ASN H 136       1.144  17.339  35.188  1.00 43.63           C  
ATOM   1003  CB  ASN H 136      -0.388  17.430  35.377  1.00 45.95           C  
ATOM   1004  CG  ASN H 136      -0.729  17.482  36.861  1.00 34.13           C  
ATOM   1005  OD1 ASN H 136      -0.666  16.474  37.563  1.00 34.21           O  
ATOM   1006  ND2 ASN H 136      -1.108  18.694  37.349  1.00 30.71           N  
ATOM   1007  C   ASN H 136       1.743  18.570  35.798  1.00 44.39           C  
ATOM   1008  O   ASN H 136       1.855  19.588  35.125  1.00 44.31           O  
ATOM   1009  N   THR H 137       2.094  18.529  37.094  1.00 40.94           N  
ATOM   1010  CA  THR H 137       2.586  19.676  37.817  1.00 37.35           C  
ATOM   1011  CB  THR H 137       2.586  19.458  39.303  1.00 37.66           C  
ATOM   1012  OG1 THR H 137       3.483  18.410  39.644  1.00 52.18           O  
ATOM   1013  CG2 THR H 137       1.159  19.102  39.752  1.00 45.24           C  
ATOM   1014  C   THR H 137       3.980  20.104  37.443  1.00 36.41           C  
ATOM   1015  O   THR H 137       4.274  21.297  37.459  1.00 36.95           O  
ATOM   1016  N   TYR H 138       4.881  19.156  37.112  1.00 33.61           N  
ATOM   1017  CA  TYR H 138       6.282  19.455  36.985  1.00 33.02           C  
ATOM   1018  CB  TYR H 138       7.206  18.322  37.460  1.00 32.46           C  
ATOM   1019  CG  TYR H 138       7.249  18.296  38.947  1.00 34.47           C  
ATOM   1020  CD1 TYR H 138       6.292  17.647  39.691  1.00 35.31           C  
ATOM   1021  CD2 TYR H 138       8.284  18.931  39.594  1.00 36.59           C  
ATOM   1022  CE1 TYR H 138       6.372  17.638  41.063  1.00 33.66           C  
ATOM   1023  CE2 TYR H 138       8.371  18.926  40.963  1.00 35.07           C  
ATOM   1024  CZ  TYR H 138       7.410  18.278  41.699  1.00 34.81           C  
ATOM   1025  OH  TYR H 138       7.489  18.266  43.107  1.00 35.36           O  
ATOM   1026  C   TYR H 138       6.757  19.786  35.612  1.00 34.36           C  
ATOM   1027  O   TYR H 138       6.248  19.315  34.594  1.00 33.25           O  
ATOM   1028  N   ALA H 139       7.769  20.676  35.600  1.00 28.31           N  
ATOM   1029  CA  ALA H 139       8.494  21.033  34.415  1.00 28.41           C  
ATOM   1030  CB  ALA H 139       9.334  22.312  34.569  1.00 29.86           C  
ATOM   1031  C   ALA H 139       9.429  19.894  34.174  1.00 27.94           C  
ATOM   1032  O   ALA H 139       9.827  19.209  35.115  1.00 27.51           O  
ATOM   1033  N   MET H 140       9.798  19.634  32.907  1.00 26.64           N  
ATOM   1034  CA  MET H 140      10.684  18.524  32.674  1.00 25.90           C  
ATOM   1035  CB  MET H 140       9.977  17.289  32.105  1.00 26.62           C  
ATOM   1036  CG  MET H 140       8.941  16.719  33.065  1.00 26.38           C  
ATOM   1037  SD  MET H 140       9.619  16.040  34.610  1.00 29.26           S  
ATOM   1038  CE  MET H 140      10.274  14.536  33.831  1.00 27.52           C  
ATOM   1039  C   MET H 140      11.720  18.922  31.678  1.00 25.81           C  
ATOM   1040  O   MET H 140      11.445  19.670  30.742  1.00 25.57           O  
ATOM   1041  N   HIS H 141      12.969  18.446  31.857  1.00 25.65           N  
ATOM   1042  CA  HIS H 141      13.898  18.782  30.820  1.00 25.62           C  
ATOM   1043  ND1 HIS H 141      17.024  19.418  31.930  1.00  0.00           N  
ATOM   1044  CG  HIS H 141      15.828  20.088  32.042  1.00 18.52           C  
ATOM   1045  CB  HIS H 141      14.744  20.061  31.016  1.00 26.08           C  
ATOM   1046  NE2 HIS H 141      17.141  20.637  33.786  1.00  0.00           N  
ATOM   1047  CD2 HIS H 141      15.913  20.822  33.183  1.00  0.00           C  
ATOM   1048  CE1 HIS H 141      17.775  19.783  33.000  1.00  0.00           C  
ATOM   1049  C   HIS H 141      14.734  17.618  30.393  1.00 25.22           C  
ATOM   1050  O   HIS H 141      14.647  16.519  30.939  1.00 25.79           O  
ATOM   1051  N   TRP H 142      15.515  17.829  29.315  1.00 24.99           N  
ATOM   1052  CA  TRP H 142      16.369  16.800  28.791  1.00 24.70           C  
ATOM   1053  CB  TRP H 142      16.100  16.445  27.316  1.00 25.43           C  
ATOM   1054  CG  TRP H 142      14.794  15.731  27.074  1.00 26.15           C  
ATOM   1055  CD2 TRP H 142      14.647  14.303  27.090  1.00 25.91           C  
ATOM   1056  CD1 TRP H 142      13.560  16.245  26.806  1.00 26.40           C  
ATOM   1057  NE1 TRP H 142      12.650  15.225  26.659  1.00 26.93           N  
ATOM   1058  CE2 TRP H 142      13.306  14.025  26.831  1.00 26.62           C  
ATOM   1059  CE3 TRP H 142      15.554  13.304  27.304  1.00 25.66           C  
ATOM   1060  CZ2 TRP H 142      12.849  12.738  26.784  1.00 26.51           C  
ATOM   1061  CZ3 TRP H 142      15.091  12.008  27.254  1.00 25.90           C  
ATOM   1062  CH2 TRP H 142      13.764  11.731  26.999  1.00 27.03           C  
ATOM   1063  C   TRP H 142      17.775  17.307  28.852  1.00 25.43           C  
ATOM   1064  O   TRP H 142      18.045  18.452  28.494  1.00 24.67           O  
ATOM   1065  N   VAL H 143      18.705  16.458  29.333  1.00 24.48           N  
ATOM   1066  CA  VAL H 143      20.097  16.814  29.403  1.00 24.20           C  
ATOM   1067  CB  VAL H 143      20.600  16.969  30.814  1.00 23.60           C  
ATOM   1068  CG1 VAL H 143      22.113  17.240  30.785  1.00 23.02           C  
ATOM   1069  CG2 VAL H 143      19.788  18.075  31.509  1.00 22.76           C  
ATOM   1070  C   VAL H 143      20.869  15.694  28.773  1.00 25.23           C  
ATOM   1071  O   VAL H 143      20.489  14.531  28.889  1.00 26.38           O  
ATOM   1072  N   ARG H 144      21.977  16.012  28.068  1.00 24.88           N  
ATOM   1073  CA  ARG H 144      22.738  14.957  27.452  1.00 25.82           C  
ATOM   1074  CB  ARG H 144      22.698  14.962  25.916  1.00 25.62           C  
ATOM   1075  CG  ARG H 144      23.245  16.237  25.274  1.00 25.92           C  
ATOM   1076  CD  ARG H 144      23.181  16.177  23.748  1.00 26.20           C  
ATOM   1077  NE  ARG H 144      23.564  17.509  23.212  1.00 27.36           N  
ATOM   1078  CZ  ARG H 144      23.313  17.792  21.901  1.00 29.13           C  
ATOM   1079  NH1 ARG H 144      22.740  16.847  21.105  1.00 29.66           N1+
ATOM   1080  NH2 ARG H 144      23.626  19.017  21.388  1.00 30.93           N  
ATOM   1081  C   ARG H 144      24.169  15.058  27.871  1.00 27.18           C  
ATOM   1082  O   ARG H 144      24.644  16.118  28.275  1.00 25.19           O  
ATOM   1083  N   GLN H 145      24.889  13.917  27.814  1.00 26.85           N  
ATOM   1084  CA  GLN H 145      26.274  13.897  28.186  1.00 27.91           C  
ATOM   1085  CB  GLN H 145      26.507  13.242  29.561  1.00 26.65           C  
ATOM   1086  CG  GLN H 145      27.972  13.199  29.999  1.00 25.96           C  
ATOM   1087  CD  GLN H 145      28.022  12.569  31.386  1.00 26.61           C  
ATOM   1088  OE1 GLN H 145      27.127  11.824  31.781  1.00 27.37           O  
ATOM   1089  NE2 GLN H 145      29.100  12.882  32.153  1.00 26.06           N  
ATOM   1090  C   GLN H 145      27.006  13.088  27.161  1.00 30.22           C  
ATOM   1091  O   GLN H 145      26.726  11.908  26.960  1.00 30.43           O  
ATOM   1092  N   ALA H 146      27.986  13.711  26.482  1.00 31.56           N  
ATOM   1093  CA  ALA H 146      28.741  12.997  25.498  1.00 33.44           C  
ATOM   1094  CB  ALA H 146      28.698  13.634  24.099  1.00 33.51           C  
ATOM   1095  C   ALA H 146      30.147  13.045  25.965  1.00 35.67           C  
ATOM   1096  O   ALA H 146      30.523  13.957  26.697  1.00 35.12           O  
ATOM   1097  N   PRO H 147      30.935  12.077  25.613  1.00 37.13           N  
ATOM   1098  CA  PRO H 147      32.285  12.135  26.071  1.00 37.92           C  
ATOM   1099  CD  PRO H 147      30.468  10.712  25.440  1.00 37.18           C  
ATOM   1100  CB  PRO H 147      32.883  10.762  25.781  1.00 38.78           C  
ATOM   1101  CG  PRO H 147      31.660   9.826  25.847  1.00 37.70           C  
ATOM   1102  C   PRO H 147      32.971  13.275  25.403  1.00 38.40           C  
ATOM   1103  O   PRO H 147      33.106  13.261  24.182  1.00 38.25           O  
ATOM   1104  N   GLY H 148      33.472  14.243  26.185  1.00 38.75           N  
ATOM   1105  CA  GLY H 148      34.155  15.350  25.592  1.00 39.67           C  
ATOM   1106  C   GLY H 148      33.272  16.564  25.541  1.00 38.90           C  
ATOM   1107  O   GLY H 148      33.766  17.667  25.312  1.00 38.28           O  
ATOM   1108  N   LYS H 149      31.948  16.416  25.740  1.00 38.27           N  
ATOM   1109  CA  LYS H 149      31.106  17.585  25.710  1.00 37.44           C  
ATOM   1110  CB  LYS H 149      29.879  17.422  24.799  1.00 39.83           C  
ATOM   1111  CG  LYS H 149      30.132  17.874  23.360  1.00 43.33           C  
ATOM   1112  CD  LYS H 149      30.305  19.394  23.262  1.00 43.57           C  
ATOM   1113  CE  LYS H 149      30.611  19.915  21.857  1.00 44.64           C  
ATOM   1114  NZ  LYS H 149      32.057  19.789  21.583  1.00 43.94           N1+
ATOM   1115  C   LYS H 149      30.611  17.872  27.095  1.00 35.02           C  
ATOM   1116  O   LYS H 149      30.103  18.957  27.377  1.00 34.87           O  
ATOM   1117  N   GLY H 150      30.755  16.918  28.024  1.00 33.43           N  
ATOM   1118  CA  GLY H 150      30.291  17.214  29.345  1.00 32.00           C  
ATOM   1119  C   GLY H 150      28.798  17.195  29.319  1.00 30.32           C  
ATOM   1120  O   GLY H 150      28.192  16.728  28.357  1.00 30.66           O  
ATOM   1121  N   LEU H 151      28.165  17.703  30.399  1.00 29.09           N  
ATOM   1122  CA  LEU H 151      26.734  17.743  30.491  1.00 27.76           C  
ATOM   1123  CB  LEU H 151      26.214  17.879  31.932  1.00 26.00           C  
ATOM   1124  CG  LEU H 151      26.376  16.608  32.777  1.00 25.61           C  
ATOM   1125  CD1 LEU H 151      25.879  16.829  34.213  1.00 25.07           C  
ATOM   1126  CD2 LEU H 151      25.670  15.415  32.117  1.00 26.70           C  
ATOM   1127  C   LEU H 151      26.247  18.933  29.733  1.00 28.75           C  
ATOM   1128  O   LEU H 151      26.832  20.013  29.807  1.00 28.88           O  
ATOM   1129  N   GLU H 152      25.146  18.758  28.976  1.00 28.89           N  
ATOM   1130  CA  GLU H 152      24.623  19.855  28.213  1.00 29.18           C  
ATOM   1131  CB  GLU H 152      25.029  19.767  26.731  1.00 30.98           C  
ATOM   1132  CG  GLU H 152      24.745  21.025  25.911  1.00 35.37           C  
ATOM   1133  CD  GLU H 152      25.406  20.826  24.554  1.00 38.01           C  
ATOM   1134  OE1 GLU H 152      25.882  19.691  24.289  1.00 39.59           O  
ATOM   1135  OE2 GLU H 152      25.449  21.806  23.763  1.00 39.35           O1-
ATOM   1136  C   GLU H 152      23.123  19.804  28.292  1.00 28.87           C  
ATOM   1137  O   GLU H 152      22.506  18.771  28.037  1.00 28.17           O  
ATOM   1138  N   TRP H 153      22.501  20.940  28.659  1.00 27.85           N  
ATOM   1139  CA  TRP H 153      21.071  21.041  28.758  1.00 27.04           C  
ATOM   1140  CB  TRP H 153      20.667  22.268  29.592  1.00 26.97           C  
ATOM   1141  CG  TRP H 153      19.199  22.595  29.566  1.00 25.29           C  
ATOM   1142  CD2 TRP H 153      18.631  23.574  28.683  1.00 24.77           C  
ATOM   1143  CD1 TRP H 153      18.171  22.102  30.313  1.00 24.31           C  
ATOM   1144  NE1 TRP H 153      16.993  22.712  29.947  1.00 24.36           N  
ATOM   1145  CE2 TRP H 153      17.264  23.622  28.946  1.00 25.73           C  
ATOM   1146  CE3 TRP H 153      19.205  24.371  27.734  1.00 27.16           C  
ATOM   1147  CZ2 TRP H 153      16.444  24.471  28.258  1.00 24.84           C  
ATOM   1148  CZ3 TRP H 153      18.377  25.224  27.039  1.00 26.30           C  
ATOM   1149  CH2 TRP H 153      17.022  25.272  27.297  1.00 25.59           C  
ATOM   1150  C   TRP H 153      20.527  21.200  27.365  1.00 27.41           C  
ATOM   1151  O   TRP H 153      20.944  22.095  26.633  1.00 27.91           O  
ATOM   1152  N   VAL H 154      19.669  20.252  26.925  1.00 27.51           N  
ATOM   1153  CA  VAL H 154      19.050  20.294  25.627  1.00 26.78           C  
ATOM   1154  CB  VAL H 154      18.710  18.917  25.136  1.00 26.13           C  
ATOM   1155  CG1 VAL H 154      18.032  19.029  23.758  1.00 32.62           C  
ATOM   1156  CG2 VAL H 154      20.008  18.093  25.118  1.00 33.19           C  
ATOM   1157  C   VAL H 154      17.803  21.143  25.556  1.00 26.51           C  
ATOM   1158  O   VAL H 154      17.691  22.009  24.690  1.00 27.50           O  
ATOM   1159  N   ALA H 155      16.821  20.927  26.464  1.00 25.44           N  
ATOM   1160  CA  ALA H 155      15.593  21.662  26.344  1.00 24.49           C  
ATOM   1161  CB  ALA H 155      14.804  21.320  25.072  1.00 31.32           C  
ATOM   1162  C   ALA H 155      14.725  21.384  27.532  1.00 23.88           C  
ATOM   1163  O   ALA H 155      15.009  20.489  28.327  1.00 25.15           O  
ATOM   1164  N   ARG H 156      13.649  22.184  27.715  1.00 24.37           N  
ATOM   1165  CA  ARG H 156      12.756  21.917  28.804  1.00 25.04           C  
ATOM   1166  CB  ARG H 156      13.029  22.722  30.085  1.00 25.10           C  
ATOM   1167  CG  ARG H 156      12.805  24.227  29.967  1.00 15.87           C  
ATOM   1168  CD  ARG H 156      12.975  24.939  31.311  1.00 17.10           C  
ATOM   1169  NE  ARG H 156      12.252  26.238  31.230  1.00  0.00           N  
ATOM   1170  CZ  ARG H 156      11.457  26.627  32.270  1.00 20.05           C  
ATOM   1171  NH1 ARG H 156      11.355  25.839  33.382  1.00  0.00           N1+
ATOM   1172  NH2 ARG H 156      10.759  27.796  32.197  1.00  0.00           N  
ATOM   1173  C   ARG H 156      11.374  22.276  28.352  1.00 25.08           C  
ATOM   1174  O   ARG H 156      11.198  23.035  27.399  1.00 25.03           O  
ATOM   1175  N   ILE H 157      10.359  21.690  29.020  1.00 25.22           N  
ATOM   1176  CA  ILE H 157       8.976  21.951  28.747  1.00 26.08           C  
ATOM   1177  CB  ILE H 157       8.267  20.759  28.165  1.00 26.41           C  
ATOM   1178  CG1 ILE H 157       6.815  21.091  27.776  1.00 26.73           C  
ATOM   1179  CG2 ILE H 157       8.404  19.604  29.169  1.00 25.60           C  
ATOM   1180  CD1 ILE H 157       6.682  21.992  26.551  1.00 26.58           C  
ATOM   1181  C   ILE H 157       8.347  22.291  30.066  1.00 26.85           C  
ATOM   1182  O   ILE H 157       8.639  21.672  31.089  1.00 26.23           O  
ATOM   1183  N   ARG H 158       7.463  23.307  30.068  1.00 28.16           N  
ATOM   1184  CA  ARG H 158       6.845  23.817  31.257  1.00 28.37           C  
ATOM   1185  CB  ARG H 158       6.316  25.255  31.102  1.00 32.36           C  
ATOM   1186  CG  ARG H 158       7.337  26.327  30.700  1.00 21.11           C  
ATOM   1187  CD  ARG H 158       6.683  27.712  30.597  1.00 23.09           C  
ATOM   1188  NE  ARG H 158       7.579  28.642  29.850  1.00 24.17           N  
ATOM   1189  CZ  ARG H 158       8.353  29.554  30.506  1.00 25.46           C  
ATOM   1190  NH1 ARG H 158       8.415  29.556  31.869  1.00 25.72           N1+
ATOM   1191  NH2 ARG H 158       9.051  30.484  29.792  1.00 24.26           N  
ATOM   1192  C   ARG H 158       5.650  22.983  31.630  1.00 29.61           C  
ATOM   1193  O   ARG H 158       5.181  22.145  30.865  1.00 29.82           O  
ATOM   1194  N   SER H 159       4.987  23.313  32.759  1.00 15.35           N  
ATOM   1195  CA  SER H 159       3.772  22.638  33.169  1.00 15.51           C  
ATOM   1196  CB  SER H 159       3.459  22.857  34.662  1.00 14.78           C  
ATOM   1197  OG  SER H 159       2.267  22.186  35.037  1.00 14.90           O  
ATOM   1198  C   SER H 159       2.600  23.146  32.366  1.00 14.89           C  
ATOM   1199  O   SER H 159       2.721  24.081  31.579  1.00 14.80           O  
ATOM   1200  N   LYS H 160       1.421  22.510  32.538  1.00 15.59           N  
ATOM   1201  CA  LYS H 160       0.217  22.866  31.836  1.00 16.91           C  
ATOM   1202  CB  LYS H 160      -0.977  21.972  32.211  1.00 17.56           C  
ATOM   1203  CG  LYS H 160      -2.265  22.333  31.471  1.00 18.90           C  
ATOM   1204  CD  LYS H 160      -3.353  21.268  31.610  1.00 20.08           C  
ATOM   1205  CE  LYS H 160      -4.657  21.621  30.895  1.00 21.73           C  
ATOM   1206  NZ  LYS H 160      -5.527  20.427  30.830  1.00 23.05           N1+
ATOM   1207  C   LYS H 160      -0.152  24.272  32.195  1.00 17.38           C  
ATOM   1208  O   LYS H 160      -0.561  25.056  31.338  1.00 17.17           O  
ATOM   1209  N   SER H 161       0.006  24.643  33.479  1.00 17.25           N  
ATOM   1210  CA  SER H 161      -0.375  25.954  33.920  1.00 17.26           C  
ATOM   1211  CB  SER H 161      -0.166  26.166  35.433  1.00 18.38           C  
ATOM   1212  OG  SER H 161       1.212  26.093  35.773  1.00 20.06           O  
ATOM   1213  C   SER H 161       0.451  26.972  33.193  1.00 17.73           C  
ATOM   1214  O   SER H 161       0.004  28.092  32.948  1.00 17.24           O  
ATOM   1215  N   ASN H 162       1.698  26.599  32.866  1.00 16.96           N  
ATOM   1216  CA  ASN H 162       2.653  27.394  32.146  1.00 17.37           C  
ATOM   1217  CB  ASN H 162       4.115  26.942  32.335  1.00 17.31           C  
ATOM   1218  CG  ASN H 162       4.533  27.431  33.718  1.00 17.34           C  
ATOM   1219  OD1 ASN H 162       3.822  28.213  34.346  1.00 18.50           O  
ATOM   1220  ND2 ASN H 162       5.720  26.985  34.208  1.00 17.94           N  
ATOM   1221  C   ASN H 162       2.293  27.422  30.691  1.00 17.40           C  
ATOM   1222  O   ASN H 162       2.915  28.135  29.903  1.00 17.39           O  
ATOM   1223  N   LYS H 163       1.302  26.606  30.286  1.00 16.67           N  
ATOM   1224  CA  LYS H 163       0.907  26.557  28.907  1.00 16.92           C  
ATOM   1225  CB  LYS H 163       0.705  27.950  28.293  0.90 17.14           C  
ATOM   1226  CG  LYS H 163       0.001  27.905  26.942  0.90 18.42           C  
ATOM   1227  CD  LYS H 163      -0.395  29.289  26.434  1.00  0.00           C  
ATOM   1228  CE  LYS H 163      -1.164  29.275  25.114  1.00  0.00           C  
ATOM   1229  NZ  LYS H 163      -1.270  30.655  24.592  1.00  0.00           N1+
ATOM   1230  C   LYS H 163       1.945  25.832  28.106  1.00 16.94           C  
ATOM   1231  O   LYS H 163       2.188  26.142  26.940  1.00 16.69           O  
ATOM   1232  N   TYR H 164       2.578  24.834  28.750  1.00 16.14           N  
ATOM   1233  CA  TYR H 164       3.494  23.913  28.136  1.00 15.64           C  
ATOM   1234  CB  TYR H 164       2.848  23.013  27.065  1.00 13.97           C  
ATOM   1235  CG  TYR H 164       1.670  22.280  27.610  1.00 14.93           C  
ATOM   1236  CD1 TYR H 164       1.826  21.128  28.341  1.00 15.03           C  
ATOM   1237  CD2 TYR H 164       0.400  22.758  27.384  1.00 14.18           C  
ATOM   1238  CE1 TYR H 164       0.727  20.463  28.831  1.00 15.47           C  
ATOM   1239  CE2 TYR H 164      -0.705  22.100  27.870  1.00 15.87           C  
ATOM   1240  CZ  TYR H 164      -0.537  20.946  28.595  1.00 16.57           C  
ATOM   1241  OH  TYR H 164      -1.660  20.258  29.102  1.00 18.05           O  
ATOM   1242  C   TYR H 164       4.542  24.657  27.391  1.00 15.72           C  
ATOM   1243  O   TYR H 164       4.928  24.229  26.301  1.00 15.97           O  
ATOM   1244  N   ALA H 165       5.074  25.757  27.940  1.00 31.87           N  
ATOM   1245  CA  ALA H 165       5.965  26.442  27.042  1.00 32.36           C  
ATOM   1246  CB  ALA H 165       6.241  27.905  27.423  1.00 33.31           C  
ATOM   1247  C   ALA H 165       7.270  25.715  27.023  1.00 32.04           C  
ATOM   1248  O   ALA H 165       7.604  24.981  27.949  1.00 32.78           O  
ATOM   1249  N   THR H 166       8.048  25.885  25.938  1.00 31.37           N  
ATOM   1250  CA  THR H 166       9.285  25.164  25.863  1.00 31.00           C  
ATOM   1251  CB  THR H 166       9.191  23.983  24.942  1.00 31.50           C  
ATOM   1252  OG1 THR H 166      10.424  23.286  24.888  1.00 39.41           O  
ATOM   1253  CG2 THR H 166       8.754  24.466  23.555  1.00 32.15           C  
ATOM   1254  C   THR H 166      10.394  26.067  25.427  1.00 31.08           C  
ATOM   1255  O   THR H 166      10.176  27.110  24.815  1.00 31.83           O  
ATOM   1256  N   HIS H 167      11.638  25.686  25.785  1.00 30.90           N  
ATOM   1257  CA  HIS H 167      12.785  26.439  25.377  1.00 30.85           C  
ATOM   1258  ND1 HIS H 167      11.266  28.456  27.576  1.00 38.18           N  
ATOM   1259  CG  HIS H 167      12.270  28.497  26.636  1.00 32.78           C  
ATOM   1260  CB  HIS H 167      13.289  27.419  26.445  1.00 29.84           C  
ATOM   1261  NE2 HIS H 167      10.976  30.332  26.418  1.00 40.19           N  
ATOM   1262  CD2 HIS H 167      12.079  29.650  25.939  1.00 39.11           C  
ATOM   1263  CE1 HIS H 167      10.521  29.576  27.401  1.00 39.27           C  
ATOM   1264  C   HIS H 167      13.862  25.472  25.000  1.00 30.10           C  
ATOM   1265  O   HIS H 167      13.932  24.369  25.541  1.00 30.92           O  
ATOM   1266  N   TYR H 168      14.729  25.869  24.045  1.00 30.24           N  
ATOM   1267  CA  TYR H 168      15.716  24.964  23.519  1.00 30.62           C  
ATOM   1268  CB  TYR H 168      15.534  24.641  22.024  1.00 29.65           C  
ATOM   1269  CG  TYR H 168      14.215  23.990  21.814  1.00 28.96           C  
ATOM   1270  CD1 TYR H 168      14.056  22.649  22.059  1.00 29.05           C  
ATOM   1271  CD2 TYR H 168      13.131  24.718  21.386  1.00 29.20           C  
ATOM   1272  CE1 TYR H 168      12.839  22.038  21.872  1.00 29.51           C  
ATOM   1273  CE2 TYR H 168      11.912  24.111  21.195  1.00 29.86           C  
ATOM   1274  CZ  TYR H 168      11.763  22.768  21.437  1.00 29.08           C  
ATOM   1275  OH  TYR H 168      10.512  22.145  21.241  1.00 30.01           O  
ATOM   1276  C   TYR H 168      17.077  25.581  23.590  1.00 31.98           C  
ATOM   1277  O   TYR H 168      17.229  26.793  23.733  1.00 33.70           O  
ATOM   1278  N   ALA H 169      18.110  24.713  23.514  1.00 32.41           N  
ATOM   1279  CA  ALA H 169      19.481  25.133  23.459  1.00 33.18           C  
ATOM   1280  CB  ALA H 169      20.488  24.015  23.777  1.00 33.24           C  
ATOM   1281  C   ALA H 169      19.722  25.588  22.052  1.00 35.18           C  
ATOM   1282  O   ALA H 169      19.009  25.192  21.133  1.00 35.24           O  
ATOM   1283  N   ASP H 170      20.746  26.438  21.851  1.00 37.75           N  
ATOM   1284  CA  ASP H 170      21.023  27.018  20.567  1.00 40.52           C  
ATOM   1285  CB  ASP H 170      22.200  28.012  20.610  1.00 42.95           C  
ATOM   1286  CG  ASP H 170      21.753  29.262  21.360  1.00 46.30           C  
ATOM   1287  OD1 ASP H 170      20.519  29.511  21.408  1.00 84.55           O  
ATOM   1288  OD2 ASP H 170      22.639  29.985  21.895  1.00 86.33           O1-
ATOM   1289  C   ASP H 170      21.365  25.959  19.562  1.00 41.94           C  
ATOM   1290  O   ASP H 170      20.929  26.026  18.414  1.00 42.75           O  
ATOM   1291  N   SER H 171      22.158  24.948  19.963  1.00 42.37           N  
ATOM   1292  CA  SER H 171      22.607  23.943  19.041  1.00 43.11           C  
ATOM   1293  CB  SER H 171      23.546  22.926  19.708  1.00 44.25           C  
ATOM   1294  OG  SER H 171      24.662  23.593  20.274  1.00 44.32           O  
ATOM   1295  C   SER H 171      21.450  23.154  18.508  1.00 42.41           C  
ATOM   1296  O   SER H 171      21.369  22.884  17.312  1.00 43.60           O  
ATOM   1297  N   VAL H 172      20.556  22.724  19.412  1.00 40.62           N  
ATOM   1298  CA  VAL H 172      19.429  21.877  19.137  1.00 38.98           C  
ATOM   1299  CB  VAL H 172      18.900  21.200  20.368  1.00 37.89           C  
ATOM   1300  CG1 VAL H 172      20.017  20.311  20.940  1.00 37.39           C  
ATOM   1301  CG2 VAL H 172      18.377  22.263  21.345  1.00 37.24           C  
ATOM   1302  C   VAL H 172      18.282  22.566  18.465  1.00 38.92           C  
ATOM   1303  O   VAL H 172      17.482  21.899  17.812  1.00 39.18           O  
ATOM   1304  N   LYS H 173      18.130  23.895  18.632  1.00 39.18           N  
ATOM   1305  CA  LYS H 173      16.937  24.537  18.151  1.00 38.68           C  
ATOM   1306  CB  LYS H 173      16.862  26.048  18.423  1.00 38.21           C  
ATOM   1307  CG  LYS H 173      17.932  26.892  17.741  1.00 40.12           C  
ATOM   1308  CD  LYS H 173      17.591  28.377  17.820  1.00 42.64           C  
ATOM   1309  CE  LYS H 173      17.041  28.776  19.191  1.00 43.20           C  
ATOM   1310  NZ  LYS H 173      16.552  30.171  19.158  1.00 42.29           N1+
ATOM   1311  C   LYS H 173      16.690  24.267  16.699  1.00 38.66           C  
ATOM   1312  O   LYS H 173      17.595  24.283  15.866  1.00 38.46           O  
ATOM   1313  N   ASP H 174      15.393  23.995  16.432  1.00 38.77           N  
ATOM   1314  CA  ASP H 174      14.669  23.649  15.237  1.00 38.51           C  
ATOM   1315  CB  ASP H 174      14.914  24.580  14.021  1.00  0.00           C  
ATOM   1316  CG  ASP H 174      16.332  24.502  13.451  1.00  0.00           C  
ATOM   1317  OD1 ASP H 174      16.992  23.434  13.553  1.00  0.00           O  
ATOM   1318  OD2 ASP H 174      16.775  25.542  12.893  1.00  0.00           O1-
ATOM   1319  C   ASP H 174      14.915  22.219  14.851  1.00 37.96           C  
ATOM   1320  O   ASP H 174      14.122  21.638  14.113  1.00 39.10           O  
ATOM   1321  N   ARG H 175      16.012  21.606  15.333  1.00 36.83           N  
ATOM   1322  CA  ARG H 175      16.247  20.210  15.076  1.00 34.28           C  
ATOM   1323  CB  ARG H 175      17.731  19.815  15.187  1.00 34.28           C  
ATOM   1324  CG  ARG H 175      18.591  20.494  14.116  1.00 34.29           C  
ATOM   1325  CD  ARG H 175      19.991  19.899  13.941  1.00 34.81           C  
ATOM   1326  NE  ARG H 175      20.731  20.065  15.223  1.00 39.17           N  
ATOM   1327  CZ  ARG H 175      20.987  18.975  16.004  1.00 38.89           C  
ATOM   1328  NH1 ARG H 175      20.603  17.733  15.590  1.00 36.62           N1+
ATOM   1329  NH2 ARG H 175      21.635  19.127  17.195  1.00 37.26           N  
ATOM   1330  C   ARG H 175      15.450  19.340  16.009  1.00 33.00           C  
ATOM   1331  O   ARG H 175      14.901  18.315  15.605  1.00 33.44           O  
ATOM   1332  N   PHE H 176      15.356  19.752  17.290  1.00 31.15           N  
ATOM   1333  CA  PHE H 176      14.777  18.948  18.337  1.00 30.74           C  
ATOM   1334  CB  PHE H 176      15.681  18.918  19.582  1.00 31.38           C  
ATOM   1335  CG  PHE H 176      16.925  18.139  19.306  1.00 31.82           C  
ATOM   1336  CD1 PHE H 176      17.650  18.329  18.153  1.00 32.85           C  
ATOM   1337  CD2 PHE H 176      17.409  17.259  20.248  1.00 31.17           C  
ATOM   1338  CE1 PHE H 176      18.803  17.615  17.921  1.00 32.61           C  
ATOM   1339  CE2 PHE H 176      18.563  16.547  20.025  1.00 30.42           C  
ATOM   1340  CZ  PHE H 176      19.260  16.718  18.856  1.00 31.99           C  
ATOM   1341  C   PHE H 176      13.497  19.576  18.788  1.00 30.30           C  
ATOM   1342  O   PHE H 176      13.363  20.798  18.809  1.00 31.40           O  
ATOM   1343  N   THR H 177      12.508  18.733  19.150  1.00 28.42           N  
ATOM   1344  CA  THR H 177      11.263  19.235  19.651  1.00 28.64           C  
ATOM   1345  CB  THR H 177      10.123  19.059  18.692  1.00 29.23           C  
ATOM   1346  OG1 THR H 177      10.403  19.725  17.470  1.00 34.55           O  
ATOM   1347  CG2 THR H 177       8.844  19.630  19.326  1.00 29.50           C  
ATOM   1348  C   THR H 177      10.923  18.447  20.879  1.00 27.65           C  
ATOM   1349  O   THR H 177      11.046  17.223  20.899  1.00 28.76           O  
ATOM   1350  N   ILE H 178      10.473  19.139  21.941  1.00 25.71           N  
ATOM   1351  CA  ILE H 178      10.091  18.467  23.145  1.00 24.97           C  
ATOM   1352  CB  ILE H 178      10.641  19.063  24.412  1.00 23.60           C  
ATOM   1353  CG1 ILE H 178      12.139  18.799  24.548  1.00 13.32           C  
ATOM   1354  CG2 ILE H 178       9.811  18.538  25.587  1.00 21.64           C  
ATOM   1355  CD1 ILE H 178      12.705  19.404  25.832  1.00 11.32           C  
ATOM   1356  C   ILE H 178       8.611  18.568  23.268  1.00 26.16           C  
ATOM   1357  O   ILE H 178       8.022  19.593  22.940  1.00 27.38           O  
ATOM   1358  N   SER H 179       7.975  17.469  23.711  1.00 26.83           N  
ATOM   1359  CA  SER H 179       6.558  17.464  23.886  1.00 28.15           C  
ATOM   1360  CB  SER H 179       5.792  16.991  22.636  1.00 28.15           C  
ATOM   1361  OG  SER H 179       6.153  15.654  22.321  1.00 31.60           O  
ATOM   1362  C   SER H 179       6.249  16.515  24.997  1.00 28.89           C  
ATOM   1363  O   SER H 179       7.108  15.748  25.432  1.00 29.48           O  
ATOM   1364  N   ARG H 180       5.008  16.568  25.512  1.00 29.56           N  
ATOM   1365  CA  ARG H 180       4.667  15.704  26.599  1.00 30.82           C  
ATOM   1366  CB  ARG H 180       4.766  16.385  27.973  1.00 31.55           C  
ATOM   1367  CG  ARG H 180       3.858  17.612  28.099  1.00 31.54           C  
ATOM   1368  CD  ARG H 180       3.655  18.097  29.536  1.00 33.54           C  
ATOM   1369  NE  ARG H 180       4.989  18.435  30.098  1.00 32.55           N  
ATOM   1370  CZ  ARG H 180       5.102  18.983  31.345  1.00 32.38           C  
ATOM   1371  NH1 ARG H 180       3.998  19.214  32.111  1.00 29.78           N1+
ATOM   1372  NH2 ARG H 180       6.332  19.295  31.838  1.00 32.09           N  
ATOM   1373  C   ARG H 180       3.247  15.293  26.441  1.00 32.24           C  
ATOM   1374  O   ARG H 180       2.420  16.037  25.915  1.00 32.31           O  
ATOM   1375  N   ASP H 181       2.944  14.063  26.895  1.00 33.54           N  
ATOM   1376  CA  ASP H 181       1.607  13.560  26.878  1.00 35.82           C  
ATOM   1377  CB  ASP H 181       1.533  12.137  26.300  1.00 37.23           C  
ATOM   1378  CG  ASP H 181       0.086  11.788  25.993  1.00 39.15           C  
ATOM   1379  OD1 ASP H 181      -0.819  12.560  26.404  1.00 39.94           O  
ATOM   1380  OD2 ASP H 181      -0.132  10.740  25.329  1.00 39.95           O1-
ATOM   1381  C   ASP H 181       1.204  13.500  28.319  1.00 35.90           C  
ATOM   1382  O   ASP H 181       1.656  12.638  29.066  1.00 35.79           O  
ATOM   1383  N   ASP H 182       0.359  14.445  28.765  1.00 37.37           N  
ATOM   1384  CA  ASP H 182      -0.035  14.472  30.141  1.00 39.10           C  
ATOM   1385  CB  ASP H 182      -0.890  15.710  30.468  1.00 40.19           C  
ATOM   1386  CG  ASP H 182       0.026  16.929  30.442  1.00 42.00           C  
ATOM   1387  OD1 ASP H 182       1.124  16.848  31.054  1.00 39.34           O  
ATOM   1388  OD2 ASP H 182      -0.347  17.948  29.801  1.00 32.31           O1-
ATOM   1389  C   ASP H 182      -0.841  13.249  30.459  1.00 40.62           C  
ATOM   1390  O   ASP H 182      -0.673  12.651  31.521  1.00 41.26           O  
ATOM   1391  N   SER H 183      -1.732  12.834  29.536  1.00 41.07           N  
ATOM   1392  CA  SER H 183      -2.597  11.721  29.822  1.00 42.06           C  
ATOM   1393  CB  SER H 183      -3.543  11.369  28.657  1.00 42.86           C  
ATOM   1394  OG  SER H 183      -2.806  10.947  27.519  1.00 34.57           O  
ATOM   1395  C   SER H 183      -1.763  10.526  30.142  1.00 41.72           C  
ATOM   1396  O   SER H 183      -1.854   9.981  31.241  1.00 43.09           O  
ATOM   1397  N   GLN H 184      -0.925  10.075  29.193  1.00 41.34           N  
ATOM   1398  CA  GLN H 184      -0.035   9.011  29.532  1.00 41.08           C  
ATOM   1399  CB  GLN H 184       0.219   8.030  28.379  1.00 41.43           C  
ATOM   1400  CG  GLN H 184      -1.034   7.241  28.001  1.00 43.02           C  
ATOM   1401  CD  GLN H 184      -0.669   6.306  26.861  1.00 45.86           C  
ATOM   1402  OE1 GLN H 184       0.464   6.302  26.383  1.00 33.38           O  
ATOM   1403  NE2 GLN H 184      -1.660   5.492  26.408  1.00 31.24           N  
ATOM   1404  C   GLN H 184       1.218   9.741  29.782  1.00 39.95           C  
ATOM   1405  O   GLN H 184       1.862  10.139  28.819  1.00 39.99           O  
ATOM   1406  N   THR H 185       1.557   9.920  31.077  1.00 38.17           N  
ATOM   1407  CA  THR H 185       2.648  10.718  31.563  1.00 35.65           C  
ATOM   1408  CB  THR H 185       2.796  10.653  33.056  1.00 36.95           C  
ATOM   1409  OG1 THR H 185       3.901  11.441  33.470  1.00  0.00           O  
ATOM   1410  CG2 THR H 185       2.949   9.189  33.508  1.00  0.00           C  
ATOM   1411  C   THR H 185       3.942  10.332  30.932  1.00 33.92           C  
ATOM   1412  O   THR H 185       4.774   9.646  31.521  1.00 34.12           O  
ATOM   1413  N   MET H 186       4.176  10.849  29.717  1.00 32.39           N  
ATOM   1414  CA  MET H 186       5.363  10.535  29.004  1.00 31.77           C  
ATOM   1415  CB  MET H 186       5.142   9.578  27.823  1.00 32.74           C  
ATOM   1416  CG  MET H 186       4.740   8.169  28.263  1.00 30.06           C  
ATOM   1417  SD  MET H 186       4.470   6.998  26.900  1.00  0.00           S  
ATOM   1418  CE  MET H 186       4.049   5.602  27.982  1.00  0.00           C  
ATOM   1419  C   MET H 186       5.891  11.820  28.462  1.00 30.52           C  
ATOM   1420  O   MET H 186       5.131  12.694  28.043  1.00 30.49           O  
ATOM   1421  N   LEU H 187       7.227  11.963  28.490  1.00 28.33           N  
ATOM   1422  CA  LEU H 187       7.909  13.117  27.987  1.00 27.55           C  
ATOM   1423  CB  LEU H 187       8.958  13.633  28.990  1.00 28.11           C  
ATOM   1424  CG  LEU H 187       9.815  14.813  28.500  1.00 30.53           C  
ATOM   1425  CD1 LEU H 187       8.972  16.074  28.275  1.00 30.07           C  
ATOM   1426  CD2 LEU H 187      11.005  15.052  29.442  1.00 29.60           C  
ATOM   1427  C   LEU H 187       8.625  12.657  26.757  1.00 28.15           C  
ATOM   1428  O   LEU H 187       9.205  11.572  26.755  1.00 28.50           O  
ATOM   1429  N   TYR H 188       8.609  13.458  25.672  1.00 27.10           N  
ATOM   1430  CA  TYR H 188       9.221  12.983  24.462  1.00 26.87           C  
ATOM   1431  CB  TYR H 188       8.255  12.811  23.271  1.00 27.25           C  
ATOM   1432  CG  TYR H 188       7.185  11.813  23.570  1.00 16.26           C  
ATOM   1433  CD1 TYR H 188       7.406  10.463  23.427  1.00 16.23           C  
ATOM   1434  CD2 TYR H 188       5.947  12.233  23.996  1.00 17.81           C  
ATOM   1435  CE1 TYR H 188       6.411   9.553  23.699  1.00 17.67           C  
ATOM   1436  CE2 TYR H 188       4.948  11.329  24.268  1.00 19.05           C  
ATOM   1437  CZ  TYR H 188       5.178   9.984  24.120  1.00 20.22           C  
ATOM   1438  OH  TYR H 188       4.153   9.055  24.399  1.00 22.09           O  
ATOM   1439  C   TYR H 188      10.220  13.985  23.984  1.00 27.00           C  
ATOM   1440  O   TYR H 188      10.149  15.172  24.301  1.00 27.37           O  
ATOM   1441  N   LEU H 189      11.226  13.498  23.231  1.00 26.94           N  
ATOM   1442  CA  LEU H 189      12.172  14.382  22.625  1.00 26.78           C  
ATOM   1443  CB  LEU H 189      13.544  14.366  23.321  1.00 25.20           C  
ATOM   1444  CG  LEU H 189      14.561  15.344  22.711  1.00 25.63           C  
ATOM   1445  CD1 LEU H 189      14.097  16.800  22.879  1.00 24.91           C  
ATOM   1446  CD2 LEU H 189      15.971  15.108  23.273  1.00 23.23           C  
ATOM   1447  C   LEU H 189      12.361  13.898  21.221  1.00 28.15           C  
ATOM   1448  O   LEU H 189      12.998  12.869  20.993  1.00 28.70           O  
ATOM   1449  N   GLN H 190      11.818  14.616  20.218  1.00 28.87           N  
ATOM   1450  CA  GLN H 190      12.051  14.080  18.913  1.00 30.04           C  
ATOM   1451  CB  GLN H 190      10.869  14.071  17.940  1.00 29.95           C  
ATOM   1452  CG  GLN H 190      10.414  15.423  17.431  1.00 33.10           C  
ATOM   1453  CD  GLN H 190       9.458  15.070  16.311  1.00 36.06           C  
ATOM   1454  OE1 GLN H 190       9.098  13.906  16.136  1.00 37.47           O  
ATOM   1455  NE2 GLN H 190       9.042  16.093  15.523  1.00 37.34           N  
ATOM   1456  C   GLN H 190      13.181  14.823  18.306  1.00 30.65           C  
ATOM   1457  O   GLN H 190      13.271  16.048  18.382  1.00 30.95           O  
ATOM   1458  N   MET H 191      14.097  14.061  17.689  1.00 30.66           N  
ATOM   1459  CA  MET H 191      15.284  14.642  17.151  1.00 31.06           C  
ATOM   1460  CB  MET H 191      16.549  13.982  17.720  1.00 31.89           C  
ATOM   1461  CG  MET H 191      16.634  14.074  19.246  1.00 32.71           C  
ATOM   1462  SD  MET H 191      18.007  13.145  19.991  1.00 33.84           S  
ATOM   1463  CE  MET H 191      17.267  11.509  19.723  1.00 32.18           C  
ATOM   1464  C   MET H 191      15.290  14.410  15.673  1.00 31.59           C  
ATOM   1465  O   MET H 191      15.027  13.303  15.208  1.00 32.15           O  
ATOM   1466  N   ASN H 192      15.604  15.464  14.893  1.00 32.08           N  
ATOM   1467  CA  ASN H 192      15.621  15.330  13.463  1.00 33.52           C  
ATOM   1468  CB  ASN H 192      14.540  16.168  12.759  1.00 34.60           C  
ATOM   1469  CG  ASN H 192      13.170  15.677  13.207  1.00 23.11           C  
ATOM   1470  OD1 ASN H 192      12.417  16.412  13.842  1.00 25.13           O  
ATOM   1471  ND2 ASN H 192      12.828  14.406  12.870  1.00 23.70           N  
ATOM   1472  C   ASN H 192      16.944  15.836  12.967  1.00 33.71           C  
ATOM   1473  O   ASN H 192      17.637  16.577  13.659  1.00 34.04           O  
ATOM   1474  N   ASN H 193      17.329  15.425  11.739  1.00 34.53           N  
ATOM   1475  CA  ASN H 193      18.551  15.872  11.127  1.00 35.40           C  
ATOM   1476  CB  ASN H 193      18.518  17.356  10.722  1.00 35.35           C  
ATOM   1477  CG  ASN H 193      19.756  17.653   9.887  1.00  0.00           C  
ATOM   1478  OD1 ASN H 193      20.670  16.835   9.793  1.00  0.00           O  
ATOM   1479  ND2 ASN H 193      19.793  18.863   9.266  1.00  0.00           N  
ATOM   1480  C   ASN H 193      19.691  15.668  12.078  1.00 35.22           C  
ATOM   1481  O   ASN H 193      20.481  16.580  12.316  1.00 34.77           O  
ATOM   1482  N   LEU H 194      19.820  14.442  12.619  1.00 34.83           N  
ATOM   1483  CA  LEU H 194      20.830  14.134  13.594  1.00 34.10           C  
ATOM   1484  CB  LEU H 194      20.630  12.752  14.241  1.00 32.95           C  
ATOM   1485  CG  LEU H 194      19.414  12.693  15.182  1.00 31.25           C  
ATOM   1486  CD1 LEU H 194      19.236  11.294  15.786  1.00 30.86           C  
ATOM   1487  CD2 LEU H 194      19.516  13.766  16.275  1.00 29.45           C  
ATOM   1488  C   LEU H 194      22.199  14.164  12.991  1.00 34.57           C  
ATOM   1489  O   LEU H 194      22.401  13.845  11.819  1.00 35.01           O  
ATOM   1490  N   LYS H 195      23.185  14.579  13.817  1.00 35.21           N  
ATOM   1491  CA  LYS H 195      24.559  14.649  13.410  1.00 36.64           C  
ATOM   1492  CB  LYS H 195      25.147  16.070  13.405  1.00 37.90           C  
ATOM   1493  CG  LYS H 195      24.566  16.967  12.312  1.00 44.30           C  
ATOM   1494  CD  LYS H 195      25.018  18.423  12.407  1.00 47.63           C  
ATOM   1495  CE  LYS H 195      24.541  19.137  13.671  1.00  0.00           C  
ATOM   1496  NZ  LYS H 195      25.030  20.534  13.674  1.00  0.00           N1+
ATOM   1497  C   LYS H 195      25.364  13.844  14.382  1.00 36.53           C  
ATOM   1498  O   LYS H 195      24.863  13.399  15.413  1.00 36.09           O  
ATOM   1499  N   THR H 196      26.656  13.647  14.065  1.00 37.41           N  
ATOM   1500  CA  THR H 196      27.545  12.843  14.858  1.00 37.42           C  
ATOM   1501  CB  THR H 196      28.920  12.739  14.265  1.00 38.20           C  
ATOM   1502  OG1 THR H 196      29.694  11.791  14.987  1.00  0.00           O  
ATOM   1503  CG2 THR H 196      29.589  14.123  14.314  1.00  0.00           C  
ATOM   1504  C   THR H 196      27.682  13.454  16.217  1.00 36.64           C  
ATOM   1505  O   THR H 196      27.780  12.754  17.223  1.00 36.33           O  
ATOM   1506  N   GLU H 197      27.659  14.793  16.269  1.00 36.86           N  
ATOM   1507  CA  GLU H 197      27.855  15.564  17.462  1.00 36.33           C  
ATOM   1508  CB  GLU H 197      27.652  17.052  17.170  1.00 39.06           C  
ATOM   1509  CG  GLU H 197      27.786  17.962  18.381  1.00 45.06           C  
ATOM   1510  CD  GLU H 197      27.211  19.298  17.947  1.00 49.43           C  
ATOM   1511  OE1 GLU H 197      26.689  19.360  16.802  1.00 50.88           O  
ATOM   1512  OE2 GLU H 197      27.278  20.269  18.747  1.00 51.82           O1-
ATOM   1513  C   GLU H 197      26.828  15.184  18.486  1.00 34.32           C  
ATOM   1514  O   GLU H 197      27.092  15.243  19.686  1.00 34.54           O  
ATOM   1515  N   ASP H 198      25.623  14.808  18.022  1.00 32.91           N  
ATOM   1516  CA  ASP H 198      24.480  14.489  18.833  1.00 31.32           C  
ATOM   1517  CB  ASP H 198      23.203  14.320  17.997  1.00 30.29           C  
ATOM   1518  CG  ASP H 198      22.853  15.691  17.436  1.00 31.11           C  
ATOM   1519  OD1 ASP H 198      22.923  16.682  18.211  1.00 31.11           O  
ATOM   1520  OD2 ASP H 198      22.527  15.767  16.221  1.00 31.80           O1-
ATOM   1521  C   ASP H 198      24.679  13.234  19.637  1.00 30.47           C  
ATOM   1522  O   ASP H 198      23.924  12.986  20.576  1.00 29.74           O  
ATOM   1523  N   THR H 199      25.640  12.366  19.271  1.00 30.53           N  
ATOM   1524  CA  THR H 199      25.814  11.127  19.989  1.00 30.31           C  
ATOM   1525  CB  THR H 199      26.960  10.309  19.467  1.00 30.68           C  
ATOM   1526  OG1 THR H 199      26.770  10.032  18.088  1.00 40.10           O  
ATOM   1527  CG2 THR H 199      27.040   8.996  20.263  1.00 38.94           C  
ATOM   1528  C   THR H 199      26.081  11.411  21.440  1.00 29.51           C  
ATOM   1529  O   THR H 199      26.917  12.249  21.776  1.00 31.02           O  
ATOM   1530  N   ALA H 200      25.361  10.715  22.351  1.00 27.71           N  
ATOM   1531  CA  ALA H 200      25.582  10.953  23.752  1.00 26.14           C  
ATOM   1532  CB  ALA H 200      25.457  12.436  24.143  1.00 36.76           C  
ATOM   1533  C   ALA H 200      24.550  10.209  24.542  1.00 25.65           C  
ATOM   1534  O   ALA H 200      23.713   9.499  23.986  1.00 26.39           O  
ATOM   1535  N   MET H 201      24.620  10.327  25.884  1.00 25.16           N  
ATOM   1536  CA  MET H 201      23.628   9.713  26.720  1.00 25.00           C  
ATOM   1537  CB  MET H 201      24.175   9.154  28.043  1.00 25.03           C  
ATOM   1538  CG  MET H 201      23.131   8.351  28.819  1.00 73.91           C  
ATOM   1539  SD  MET H 201      23.775   7.469  30.268  1.00 74.33           S  
ATOM   1540  CE  MET H 201      24.763   6.286  29.309  1.00 75.69           C  
ATOM   1541  C   MET H 201      22.630  10.781  27.041  1.00 25.57           C  
ATOM   1542  O   MET H 201      22.996  11.889  27.427  1.00 25.21           O  
ATOM   1543  N   TYR H 202      21.327  10.468  26.892  1.00 25.03           N  
ATOM   1544  CA  TYR H 202      20.320  11.468  27.107  1.00 24.12           C  
ATOM   1545  CB  TYR H 202      19.291  11.547  25.964  1.00 23.84           C  
ATOM   1546  CG  TYR H 202      19.933  12.170  24.768  1.00 24.00           C  
ATOM   1547  CD1 TYR H 202      20.842  11.481  23.996  1.00 23.27           C  
ATOM   1548  CD2 TYR H 202      19.598  13.456  24.406  1.00 23.89           C  
ATOM   1549  CE1 TYR H 202      21.415  12.075  22.894  1.00 23.67           C  
ATOM   1550  CE2 TYR H 202      20.165  14.054  23.307  1.00 23.15           C  
ATOM   1551  CZ  TYR H 202      21.079  13.363  22.549  1.00 24.25           C  
ATOM   1552  OH  TYR H 202      21.664  13.974  21.420  1.00 23.98           O  
ATOM   1553  C   TYR H 202      19.561  11.137  28.351  1.00 25.20           C  
ATOM   1554  O   TYR H 202      19.037  10.036  28.510  1.00 26.07           O  
ATOM   1555  N   TYR H 203      19.470  12.123  29.267  1.00 24.57           N  
ATOM   1556  CA  TYR H 203      18.800  11.925  30.520  1.00 23.90           C  
ATOM   1557  CB  TYR H 203      19.601  12.394  31.751  1.00 24.42           C  
ATOM   1558  CG  TYR H 203      20.865  11.617  31.923  1.00 25.04           C  
ATOM   1559  CD1 TYR H 203      20.853  10.350  32.461  1.00 26.05           C  
ATOM   1560  CD2 TYR H 203      22.075  12.175  31.574  1.00 26.40           C  
ATOM   1561  CE1 TYR H 203      22.025   9.651  32.632  1.00 26.56           C  
ATOM   1562  CE2 TYR H 203      23.251  11.482  31.742  1.00 26.65           C  
ATOM   1563  CZ  TYR H 203      23.227  10.214  32.271  1.00 27.13           C  
ATOM   1564  OH  TYR H 203      24.430   9.496  32.449  1.00 29.50           O  
ATOM   1565  C   TYR H 203      17.567  12.785  30.535  1.00 24.67           C  
ATOM   1566  O   TYR H 203      17.574  13.908  30.032  1.00 24.36           O  
ATOM   1567  N   CYS H 204      16.451  12.252  31.079  1.00 24.87           N  
ATOM   1568  CA  CYS H 204      15.287  13.074  31.269  1.00 26.76           C  
ATOM   1569  CB  CYS H 204      13.930  12.408  30.908  1.00 28.07           C  
ATOM   1570  SG  CYS H 204      13.571  10.853  31.784  1.00 32.15           S  
ATOM   1571  C   CYS H 204      15.296  13.447  32.719  1.00 26.17           C  
ATOM   1572  O   CYS H 204      15.593  12.613  33.574  1.00 25.17           O  
ATOM   1573  N   VAL H 205      15.033  14.733  33.047  1.00 25.28           N  
ATOM   1574  CA  VAL H 205      15.073  15.079  34.441  1.00 25.40           C  
ATOM   1575  CB  VAL H 205      16.277  15.849  34.897  1.00 26.07           C  
ATOM   1576  CG1 VAL H 205      17.548  15.103  34.482  1.00 13.86           C  
ATOM   1577  CG2 VAL H 205      16.160  17.287  34.405  1.00 14.09           C  
ATOM   1578  C   VAL H 205      13.896  15.932  34.776  1.00 23.92           C  
ATOM   1579  O   VAL H 205      13.414  16.727  33.973  1.00 24.77           O  
ATOM   1580  N   ARG H 206      13.425  15.774  36.022  1.00 23.60           N  
ATOM   1581  CA  ARG H 206      12.312  16.462  36.593  1.00 24.76           C  
ATOM   1582  CB  ARG H 206      11.866  15.652  37.809  1.00 25.05           C  
ATOM   1583  CG  ARG H 206      10.848  16.230  38.775  1.00 24.94           C  
ATOM   1584  CD  ARG H 206      10.962  15.433  40.071  1.00 29.48           C  
ATOM   1585  NE  ARG H 206       9.791  15.695  40.934  1.00 31.20           N  
ATOM   1586  CZ  ARG H 206       9.792  15.204  42.205  1.00 32.07           C  
ATOM   1587  NH1 ARG H 206      10.931  14.671  42.735  1.00 34.22           N1+
ATOM   1588  NH2 ARG H 206       8.640  15.226  42.933  1.00 35.16           N  
ATOM   1589  C   ARG H 206      12.801  17.803  37.037  1.00 26.09           C  
ATOM   1590  O   ARG H 206      13.733  17.914  37.832  1.00 26.22           O  
ATOM   1591  N   GLU H 207      12.135  18.864  36.545  1.00 27.04           N  
ATOM   1592  CA  GLU H 207      12.566  20.204  36.794  1.00 27.41           C  
ATOM   1593  CB  GLU H 207      12.402  21.101  35.562  1.00 27.33           C  
ATOM   1594  CG  GLU H 207      13.205  22.396  35.632  1.00 27.14           C  
ATOM   1595  CD  GLU H 207      13.282  22.964  34.220  1.00 23.40           C  
ATOM   1596  OE1 GLU H 207      13.132  22.174  33.247  1.00  0.00           O  
ATOM   1597  OE2 GLU H 207      13.511  24.196  34.096  1.00  0.00           O1-
ATOM   1598  C   GLU H 207      11.740  20.746  37.911  1.00 28.02           C  
ATOM   1599  O   GLU H 207      11.244  20.003  38.757  1.00 29.37           O  
ATOM   1600  N   GLY H 208      11.977  22.041  38.233  1.00 44.75           N  
ATOM   1601  CA  GLY H 208      11.484  22.607  39.464  1.00 47.49           C  
ATOM   1602  C   GLY H 208      10.019  22.880  39.435  1.00 47.22           C  
ATOM   1603  O   GLY H 208       9.469  23.396  38.469  1.00 49.97           O  
ATOM   1604  N   SER H 209       9.359  22.610  40.573  1.00 47.54           N  
ATOM   1605  CA  SER H 209       7.948  22.811  40.666  1.00 51.62           C  
ATOM   1606  CB  SER H 209       7.419  22.550  42.087  1.00 46.98           C  
ATOM   1607  OG  SER H 209       7.579  21.182  42.432  1.00  0.00           O  
ATOM   1608  C   SER H 209       7.607  24.230  40.310  1.00 53.65           C  
ATOM   1609  O   SER H 209       7.120  24.492  39.215  1.00 54.00           O  
ATOM   1610  N   TYR H 210       7.867  25.208  41.205  1.00 63.63           N  
ATOM   1611  CA  TYR H 210       7.487  26.553  40.845  1.00 52.09           C  
ATOM   1612  CB  TYR H 210       6.378  27.193  41.698  1.00 54.92           C  
ATOM   1613  CG  TYR H 210       5.108  26.417  41.654  1.00 56.91           C  
ATOM   1614  CD1 TYR H 210       4.346  26.324  40.512  1.00 83.31           C  
ATOM   1615  CD2 TYR H 210       4.655  25.820  42.808  1.00 82.40           C  
ATOM   1616  CE1 TYR H 210       3.169  25.610  40.524  1.00 84.48           C  
ATOM   1617  CE2 TYR H 210       3.479  25.107  42.826  1.00 83.20           C  
ATOM   1618  CZ  TYR H 210       2.736  25.002  41.677  1.00 85.38           C  
ATOM   1619  OH  TYR H 210       1.527  24.274  41.678  1.00 88.51           O  
ATOM   1620  C   TYR H 210       8.636  27.491  41.061  1.00 57.47           C  
ATOM   1621  O   TYR H 210       9.401  27.366  42.015  1.00 57.56           O  
ATOM   1622  N   TYR H 211       8.759  28.482  40.158  1.00 57.90           N  
ATOM   1623  CA  TYR H 211       9.781  29.486  40.194  1.00 61.67           C  
ATOM   1624  CB  TYR H 211       9.970  30.201  38.847  1.00 60.27           C  
ATOM   1625  CG  TYR H 211       8.671  30.768  38.415  1.00 48.62           C  
ATOM   1626  CD1 TYR H 211       7.754  29.976  37.764  1.00 48.23           C  
ATOM   1627  CD2 TYR H 211       8.372  32.084  38.665  1.00 45.10           C  
ATOM   1628  CE1 TYR H 211       6.546  30.495  37.361  1.00 47.49           C  
ATOM   1629  CE2 TYR H 211       7.168  32.610  38.263  1.00 49.28           C  
ATOM   1630  CZ  TYR H 211       6.256  31.815  37.610  1.00 46.83           C  
ATOM   1631  OH  TYR H 211       5.021  32.357  37.200  1.00 47.13           O  
ATOM   1632  C   TYR H 211       9.581  30.452  41.338  1.00 60.69           C  
ATOM   1633  O   TYR H 211      10.543  30.982  41.896  1.00 57.81           O  
ATOM   1634  N   ASP H 212       8.321  30.772  41.694  1.00 59.81           N  
ATOM   1635  CA  ASP H 212       8.128  31.668  42.806  1.00 58.13           C  
ATOM   1636  CB  ASP H 212       6.664  32.013  43.065  1.00 29.55           C  
ATOM   1637  CG  ASP H 212       6.164  32.829  41.893  1.00  0.00           C  
ATOM   1638  OD1 ASP H 212       6.844  33.825  41.530  1.00  0.00           O  
ATOM   1639  OD2 ASP H 212       5.088  32.466  41.348  1.00  0.00           O1-
ATOM   1640  C   ASP H 212       8.588  31.009  44.070  1.00 60.58           C  
ATOM   1641  O   ASP H 212       9.214  31.644  44.920  1.00 57.16           O  
ATOM   1642  N   SER H 213       8.225  29.716  44.219  1.00 60.14           N  
ATOM   1643  CA  SER H 213       8.557  28.912  45.362  1.00 58.68           C  
ATOM   1644  CB  SER H 213       7.909  27.515  45.332  1.00 60.82           C  
ATOM   1645  OG  SER H 213       6.496  27.620  45.263  1.00 94.17           O  
ATOM   1646  C   SER H 213      10.018  28.675  45.296  1.00 58.70           C  
ATOM   1647  O   SER H 213      10.674  28.458  46.315  1.00 59.75           O  
ATOM   1648  N   SER H 214      10.552  28.711  44.064  1.00 56.36           N  
ATOM   1649  CA  SER H 214      11.950  28.496  43.856  1.00 53.49           C  
ATOM   1650  CB  SER H 214      12.805  29.650  44.402  1.00 44.53           C  
ATOM   1651  OG  SER H 214      14.180  29.415  44.156  1.00145.94           O  
ATOM   1652  C   SER H 214      12.338  27.225  44.545  1.00 56.41           C  
ATOM   1653  O   SER H 214      13.244  27.214  45.380  1.00 55.87           O  
ATOM   1654  N   TYR H 215      11.644  26.114  44.223  1.00 52.75           N  
ATOM   1655  CA  TYR H 215      11.961  24.872  44.867  1.00 50.54           C  
ATOM   1656  CB  TYR H 215      11.052  23.710  44.410  1.00 53.57           C  
ATOM   1657  CG  TYR H 215      11.497  22.439  45.057  1.00 37.37           C  
ATOM   1658  CD1 TYR H 215      10.985  22.044  46.274  1.00 33.63           C  
ATOM   1659  CD2 TYR H 215      12.428  21.633  44.443  1.00 33.72           C  
ATOM   1660  CE1 TYR H 215      11.394  20.872  46.869  1.00  0.00           C  
ATOM   1661  CE2 TYR H 215      12.841  20.461  45.033  1.00  0.00           C  
ATOM   1662  CZ  TYR H 215      12.325  20.080  46.248  1.00  0.00           C  
ATOM   1663  OH  TYR H 215      12.752  18.878  46.852  1.00  0.00           O  
ATOM   1664  C   TYR H 215      13.376  24.535  44.547  1.00 52.40           C  
ATOM   1665  O   TYR H 215      14.177  24.309  45.454  1.00 51.52           O  
ATOM   1666  N   GLY H 216      13.748  24.541  43.251  1.00 48.37           N  
ATOM   1667  CA  GLY H 216      15.129  24.252  43.024  1.00 44.93           C  
ATOM   1668  C   GLY H 216      15.346  23.538  41.734  1.00 45.52           C  
ATOM   1669  O   GLY H 216      14.566  23.620  40.791  1.00 43.99           O  
ATOM   1670  N   ALA H 217      16.468  22.807  41.693  1.00 41.61           N  
ATOM   1671  CA  ALA H 217      16.977  22.144  40.527  1.00 39.00           C  
ATOM   1672  CB  ALA H 217      18.495  21.969  40.576  1.00 38.86           C  
ATOM   1673  C   ALA H 217      16.373  20.795  40.301  1.00 33.93           C  
ATOM   1674  O   ALA H 217      15.512  20.328  41.047  1.00 37.28           O  
ATOM   1675  N   MET H 218      16.840  20.150  39.210  1.00 32.48           N  
ATOM   1676  CA  MET H 218      16.333  18.884  38.753  1.00 31.20           C  
ATOM   1677  CB  MET H 218      16.835  18.525  37.353  1.00 35.32           C  
ATOM   1678  CG  MET H 218      16.646  19.685  36.388  1.00 37.44           C  
ATOM   1679  SD  MET H 218      17.891  20.996  36.593  1.00 46.50           S  
ATOM   1680  CE  MET H 218      16.768  22.300  36.018  1.00 46.45           C  
ATOM   1681  C   MET H 218      16.816  17.816  39.692  1.00 33.89           C  
ATOM   1682  O   MET H 218      17.968  17.386  39.637  1.00 32.98           O  
ATOM   1683  N   ASP H 219      15.925  17.385  40.605  1.00 30.47           N  
ATOM   1684  CA  ASP H 219      16.256  16.427  41.617  1.00 30.02           C  
ATOM   1685  CB  ASP H 219      15.369  16.496  42.869  1.00 30.57           C  
ATOM   1686  CG  ASP H 219      13.927  16.251  42.490  1.00 38.39           C  
ATOM   1687  OD1 ASP H 219      13.584  16.359  41.282  1.00 35.57           O  
ATOM   1688  OD2 ASP H 219      13.141  15.972  43.434  1.00 40.29           O1-
ATOM   1689  C   ASP H 219      16.318  15.010  41.139  1.00 34.13           C  
ATOM   1690  O   ASP H 219      17.093  14.217  41.661  1.00 35.77           O  
ATOM   1691  N   TYR H 220      15.492  14.651  40.149  1.00 26.95           N  
ATOM   1692  CA  TYR H 220      15.350  13.329  39.651  1.00 26.58           C  
ATOM   1693  CB  TYR H 220      13.918  12.751  39.679  1.00 26.65           C  
ATOM   1694  CG  TYR H 220      13.743  12.139  41.023  1.00 16.24           C  
ATOM   1695  CD1 TYR H 220      14.358  10.934  41.259  1.00 17.59           C  
ATOM   1696  CD2 TYR H 220      12.997  12.722  42.023  1.00 16.95           C  
ATOM   1697  CE1 TYR H 220      14.244  10.310  42.474  1.00 17.96           C  
ATOM   1698  CE2 TYR H 220      12.874  12.102  43.246  1.00 16.45           C  
ATOM   1699  CZ  TYR H 220      13.499  10.896  43.466  1.00 18.44           C  
ATOM   1700  OH  TYR H 220      13.384  10.243  44.711  1.00 20.66           O  
ATOM   1701  C   TYR H 220      15.834  13.248  38.266  1.00 26.57           C  
ATOM   1702  O   TYR H 220      15.513  14.078  37.420  1.00 27.57           O  
ATOM   1703  N   TRP H 221      16.666  12.222  38.036  1.00 26.77           N  
ATOM   1704  CA  TRP H 221      17.231  11.986  36.753  1.00 25.74           C  
ATOM   1705  CB  TRP H 221      18.762  12.179  36.730  1.00 24.17           C  
ATOM   1706  CG  TRP H 221      19.232  13.604  36.955  1.00 22.18           C  
ATOM   1707  CD2 TRP H 221      20.051  14.349  36.038  1.00 20.97           C  
ATOM   1708  CD1 TRP H 221      19.047  14.410  38.042  1.00 21.39           C  
ATOM   1709  NE1 TRP H 221      19.683  15.614  37.852  1.00 21.17           N  
ATOM   1710  CE2 TRP H 221      20.311  15.589  36.625  1.00 20.54           C  
ATOM   1711  CE3 TRP H 221      20.559  14.022  34.811  1.00 21.14           C  
ATOM   1712  CZ2 TRP H 221      21.085  16.522  35.994  1.00 21.22           C  
ATOM   1713  CZ3 TRP H 221      21.325  14.972  34.171  1.00 22.26           C  
ATOM   1714  CH2 TRP H 221      21.582  16.198  34.752  1.00 22.04           C  
ATOM   1715  C   TRP H 221      16.951  10.550  36.431  1.00 26.58           C  
ATOM   1716  O   TRP H 221      16.819   9.711  37.322  1.00 28.61           O  
ATOM   1717  N   GLY H 222      16.823  10.229  35.132  1.00 26.61           N  
ATOM   1718  CA  GLY H 222      16.564   8.876  34.737  1.00 27.90           C  
ATOM   1719  C   GLY H 222      17.887   8.195  34.578  1.00 28.78           C  
ATOM   1720  O   GLY H 222      18.941   8.794  34.781  1.00 27.27           O  
ATOM   1721  N   GLN H 223      17.854   6.900  34.214  1.00 28.98           N  
ATOM   1722  CA  GLN H 223      19.050   6.133  34.028  1.00 29.94           C  
ATOM   1723  CB  GLN H 223      18.803   4.616  33.899  1.00 31.71           C  
ATOM   1724  CG  GLN H 223      17.942   4.217  32.705  1.00 24.97           C  
ATOM   1725  CD  GLN H 223      16.501   4.590  33.030  1.00 26.52           C  
ATOM   1726  OE1 GLN H 223      16.143   4.800  34.187  1.00 27.46           O  
ATOM   1727  NE2 GLN H 223      15.650   4.668  31.974  1.00 26.41           N  
ATOM   1728  C   GLN H 223      19.784   6.628  32.820  1.00 29.87           C  
ATOM   1729  O   GLN H 223      21.012   6.589  32.776  1.00 30.67           O  
ATOM   1730  N   GLY H 224      19.047   7.082  31.787  1.00 29.21           N  
ATOM   1731  CA  GLY H 224      19.678   7.600  30.608  1.00 27.76           C  
ATOM   1732  C   GLY H 224      19.647   6.560  29.534  1.00 28.91           C  
ATOM   1733  O   GLY H 224      19.721   5.364  29.804  1.00 29.24           O  
ATOM   1734  N   THR H 225      19.539   7.016  28.267  1.00 28.39           N  
ATOM   1735  CA  THR H 225      19.533   6.134  27.134  1.00 28.96           C  
ATOM   1736  CB  THR H 225      18.301   6.219  26.279  1.00 28.95           C  
ATOM   1737  OG1 THR H 225      18.212   7.505  25.687  1.00 29.30           O  
ATOM   1738  CG2 THR H 225      17.056   5.946  27.129  1.00 28.37           C  
ATOM   1739  C   THR H 225      20.632   6.607  26.239  1.00 28.91           C  
ATOM   1740  O   THR H 225      20.902   7.804  26.163  1.00 28.91           O  
ATOM   1741  N   SER H 226      21.282   5.681  25.508  1.00 29.27           N  
ATOM   1742  CA  SER H 226      22.383   6.102  24.690  1.00 29.87           C  
ATOM   1743  CB  SER H 226      23.569   5.125  24.741  1.00 32.70           C  
ATOM   1744  OG  SER H 226      24.624   5.590  23.915  1.00 20.04           O  
ATOM   1745  C   SER H 226      21.920   6.201  23.266  1.00 30.02           C  
ATOM   1746  O   SER H 226      21.135   5.381  22.788  1.00 30.87           O  
ATOM   1747  N   VAL H 227      22.392   7.251  22.558  1.00 28.96           N  
ATOM   1748  CA  VAL H 227      22.052   7.441  21.179  1.00 28.80           C  
ATOM   1749  CB  VAL H 227      21.283   8.709  20.935  1.00 28.40           C  
ATOM   1750  CG1 VAL H 227      21.070   8.881  19.422  1.00 31.83           C  
ATOM   1751  CG2 VAL H 227      19.976   8.646  21.743  1.00 31.34           C  
ATOM   1752  C   VAL H 227      23.343   7.542  20.431  1.00 29.63           C  
ATOM   1753  O   VAL H 227      24.245   8.280  20.828  1.00 29.67           O  
ATOM   1754  N   THR H 228      23.471   6.783  19.325  1.00 29.13           N  
ATOM   1755  CA  THR H 228      24.692   6.834  18.575  1.00 29.79           C  
ATOM   1756  CB  THR H 228      25.422   5.522  18.550  1.00 30.61           C  
ATOM   1757  OG1 THR H 228      25.717   5.102  19.875  1.00 32.08           O  
ATOM   1758  CG2 THR H 228      26.723   5.695  17.749  1.00 31.55           C  
ATOM   1759  C   THR H 228      24.348   7.180  17.162  1.00 29.77           C  
ATOM   1760  O   THR H 228      23.515   6.527  16.535  1.00 30.67           O  
ATOM   1761  N   VAL H 229      24.987   8.238  16.625  1.00 30.06           N  
ATOM   1762  CA  VAL H 229      24.730   8.617  15.269  1.00 31.46           C  
ATOM   1763  CB  VAL H 229      24.519  10.095  15.104  1.00 30.27           C  
ATOM   1764  CG1 VAL H 229      24.341  10.404  13.609  1.00 29.48           C  
ATOM   1765  CG2 VAL H 229      23.327  10.514  15.978  1.00 28.91           C  
ATOM   1766  C   VAL H 229      25.950   8.255  14.489  1.00 33.13           C  
ATOM   1767  O   VAL H 229      27.019   8.825  14.691  1.00 33.36           O  
ATOM   1768  N   SER H 230      25.813   7.280  13.575  1.00 34.80           N  
ATOM   1769  CA  SER H 230      26.950   6.889  12.797  1.00 37.14           C  
ATOM   1770  CB  SER H 230      27.815   5.814  13.482  1.00 38.48           C  
ATOM   1771  OG  SER H 230      28.919   5.476  12.652  1.00 38.64           O  
ATOM   1772  C   SER H 230      26.451   6.304  11.524  1.00 38.02           C  
ATOM   1773  O   SER H 230      25.294   5.902  11.416  1.00 38.42           O  
ATOM   1774  N   SER H 231      27.333   6.257  10.508  1.00 40.09           N  
ATOM   1775  CA  SER H 231      26.973   5.698   9.242  1.00 42.77           C  
ATOM   1776  CB  SER H 231      27.959   6.067   8.122  1.00 44.14           C  
ATOM   1777  OG  SER H 231      27.951   7.470   7.903  1.00 52.99           O  
ATOM   1778  C   SER H 231      27.020   4.184   9.409  1.00 44.22           C  
ATOM   1779  O   SER H 231      26.872   3.469   8.381  1.00 45.10           O  
ATOM   1780  OXT SER H 231      27.209   3.722  10.566  1.00  0.00           O1-
TER    1781      SER H 231 
CONECT  161  644
CONECT  644  161
CONECT  949 1570
CONECT 1570  949
END
