# Supplementary material for: Fully automated antibody structure prediction using BIOVIA tools: Validation study
Source: PLoS One. 2017 May 18;12(5):e0177923. doi: 10.1371/journal.pone.0177923 (PMC5436848; doi:10.1371/journal.pone.0177923)
Supplement: S3 Dataset — Predicted structures using the Top5 framework method, Chothia CDR definition with canonical filtering, using up to 5 CDR templates rather than the default 3, and generating 10 CDR models. (ZIP) [file pone.0177923.s005.zip › 4R2G_MN_FV_FinalModel.pdb]

REMARK   Accelrys Discovery Studio PDB file
REMARK   Created:  2015-11-30T15:47:19Z
SSBOND   1 CYS L   13    CYS L   81                                     
SSBOND   2 CYS H  126    CYS H  199                                     
ATOM      1  N   LEU L   1      40.775  17.766  40.420  1.00 39.16           N1+
ATOM      2  CA  LEU L   1      41.255  18.167  41.757  1.00 41.76           C  
ATOM      3  CB  LEU L   1      40.107  18.733  42.607  1.00 38.89           C  
ATOM      4  CG  LEU L   1      39.449  19.998  42.032  1.00 23.24           C  
ATOM      5  CD1 LEU L   1      38.361  20.525  42.978  1.00 28.20           C  
ATOM      6  CD2 LEU L   1      40.488  21.074  41.686  1.00 24.60           C  
ATOM      7  C   LEU L   1      41.751  16.964  42.474  1.00 44.67           C  
ATOM      8  O   LEU L   1      41.181  15.879  42.359  1.00 43.07           O  
ATOM      9  N   SER L   2      42.847  17.132  43.231  1.00 48.33           N  
ATOM     10  CA  SER L   2      43.361  16.033  43.986  1.00 46.44           C  
ATOM     11  CB  SER L   2      44.753  15.558  43.530  1.00 49.04           C  
ATOM     12  OG  SER L   2      44.688  15.036  42.212  1.00 53.74           O  
ATOM     13  C   SER L   2      43.507  16.523  45.383  1.00 48.84           C  
ATOM     14  O   SER L   2      43.930  17.654  45.616  1.00 52.43           O  
ATOM     15  N   VAL L   3      43.128  15.678  46.355  1.00 46.49           N  
ATOM     16  CA  VAL L   3      43.245  16.067  47.727  1.00 46.08           C  
ATOM     17  CB  VAL L   3      41.966  16.598  48.302  1.00 43.47           C  
ATOM     18  CG1 VAL L   3      41.614  17.913  47.590  1.00 48.77           C  
ATOM     19  CG2 VAL L   3      40.887  15.512  48.148  1.00 47.38           C  
ATOM     20  C   VAL L   3      43.615  14.857  48.521  1.00 45.68           C  
ATOM     21  O   VAL L   3      43.340  13.726  48.126  1.00 46.90           O  
ATOM     22  N   ALA L   4      44.289  15.079  49.665  1.00 43.53           N  
ATOM     23  CA  ALA L   4      44.613  14.009  50.560  1.00 44.38           C  
ATOM     24  CB  ALA L   4      45.710  14.359  51.576  1.00 48.06           C  
ATOM     25  C   ALA L   4      43.357  13.744  51.317  1.00 44.81           C  
ATOM     26  O   ALA L   4      42.472  14.595  51.328  1.00 44.55           O  
ATOM     27  N   LEU L   5      43.281  12.572  51.989  1.00 43.58           N  
ATOM     28  CA  LEU L   5      42.108  12.070  52.657  1.00 45.06           C  
ATOM     29  CB  LEU L   5      42.404  10.911  53.632  1.00 45.61           C  
ATOM     30  CG  LEU L   5      41.151  10.152  54.134  1.00 44.12           C  
ATOM     31  CD1 LEU L   5      40.258  11.004  55.051  1.00 19.52           C  
ATOM     32  CD2 LEU L   5      40.368   9.539  52.961  1.00 21.80           C  
ATOM     33  C   LEU L   5      41.373  13.162  53.384  1.00 46.22           C  
ATOM     34  O   LEU L   5      40.567  13.852  52.793  1.00 48.08           O  
ATOM     35  N   GLY L   6      41.664  13.412  54.662  1.00 45.72           N  
ATOM     36  CA  GLY L   6      40.944  14.275  55.568  1.00 47.40           C  
ATOM     37  C   GLY L   6      40.834  15.704  55.109  1.00 47.17           C  
ATOM     38  O   GLY L   6      40.035  16.456  55.664  1.00 48.64           O  
ATOM     39  N   GLU L   7      41.685  16.150  54.168  1.00 45.52           N  
ATOM     40  CA  GLU L   7      41.721  17.524  53.726  1.00 45.35           C  
ATOM     41  CB  GLU L   7      42.742  17.770  52.601  1.00 50.83           C  
ATOM     42  CG  GLU L   7      44.193  17.516  53.004  1.00 63.48           C  
ATOM     43  CD  GLU L   7      45.046  17.730  51.761  1.00 75.91           C  
ATOM     44  OE1 GLU L   7      44.495  18.243  50.750  1.00 79.55           O  
ATOM     45  OE2 GLU L   7      46.256  17.384  51.803  1.00 69.45           O1-
ATOM     46  C   GLU L   7      40.392  17.963  53.184  1.00 41.77           C  
ATOM     47  O   GLU L   7      39.484  17.159  52.976  1.00 43.05           O  
ATOM     48  N   THR L   8      40.233  19.296  52.992  1.00 39.96           N  
ATOM     49  CA  THR L   8      38.995  19.788  52.464  1.00 37.61           C  
ATOM     50  CB  THR L   8      38.472  21.020  53.143  1.00 35.70           C  
ATOM     51  OG1 THR L   8      37.107  21.209  52.807  1.00 38.67           O  
ATOM     52  CG2 THR L   8      39.289  22.235  52.681  1.00 35.48           C  
ATOM     53  C   THR L   8      39.205  20.106  51.017  1.00 40.60           C  
ATOM     54  O   THR L   8      40.224  20.675  50.627  1.00 44.57           O  
ATOM     55  N   ALA L   9      38.230  19.728  50.167  1.00 36.73           N  
ATOM     56  CA  ALA L   9      38.389  19.950  48.765  1.00 35.73           C  
ATOM     57  CB  ALA L   9      38.008  18.727  47.912  1.00 34.05           C  
ATOM     58  C   ALA L   9      37.484  21.069  48.384  1.00 36.85           C  
ATOM     59  O   ALA L   9      36.362  21.165  48.877  1.00 39.98           O  
ATOM     60  N   ARG L  10      37.973  21.978  47.516  1.00 39.39           N  
ATOM     61  CA  ARG L  10      37.143  23.052  47.065  1.00 35.71           C  
ATOM     62  CB  ARG L  10      37.627  24.439  47.525  1.00 34.21           C  
ATOM     63  CG  ARG L  10      37.233  24.741  48.976  1.00 37.75           C  
ATOM     64  CD  ARG L  10      37.826  26.033  49.544  1.00 43.46           C  
ATOM     65  NE  ARG L  10      39.178  25.715  50.081  1.00 53.51           N  
ATOM     66  CZ  ARG L  10      39.311  25.383  51.400  1.00 58.79           C  
ATOM     67  NH1 ARG L  10      38.212  25.362  52.209  1.00 57.99           N1+
ATOM     68  NH2 ARG L  10      40.536  25.070  51.913  1.00 60.81           N  
ATOM     69  C   ARG L  10      37.109  23.011  45.572  1.00 41.29           C  
ATOM     70  O   ARG L  10      38.142  23.069  44.907  1.00 47.31           O  
ATOM     71  N   ILE L  11      35.889  22.905  45.008  1.00 36.79           N  
ATOM     72  CA  ILE L  11      35.727  22.825  43.586  1.00 35.48           C  
ATOM     73  CB  ILE L  11      34.851  21.678  43.179  1.00 36.45           C  
ATOM     74  CG1 ILE L  11      35.488  20.349  43.621  1.00 32.32           C  
ATOM     75  CG2 ILE L  11      34.589  21.782  41.667  1.00 36.91           C  
ATOM     76  CD1 ILE L  11      34.539  19.153  43.585  1.00 32.49           C  
ATOM     77  C   ILE L  11      35.052  24.084  43.129  1.00 34.57           C  
ATOM     78  O   ILE L  11      33.930  24.378  43.538  1.00 35.73           O  
ATOM     79  N   SER L  12      35.731  24.867  42.264  1.00 33.52           N  
ATOM     80  CA  SER L  12      35.153  26.097  41.789  1.00 33.77           C  
ATOM     81  CB  SER L  12      36.194  27.150  41.378  1.00 35.87           C  
ATOM     82  OG  SER L  12      36.958  27.550  42.507  1.00 42.02           O  
ATOM     83  C   SER L  12      34.319  25.818  40.582  1.00 36.01           C  
ATOM     84  O   SER L  12      34.541  24.847  39.857  1.00 36.29           O  
ATOM     85  N   CYS L  13      33.335  26.702  40.324  1.00 37.77           N  
ATOM     86  CA  CYS L  13      32.482  26.516  39.192  1.00 37.44           C  
ATOM     87  CB  CYS L  13      31.231  27.419  39.186  1.00 36.54           C  
ATOM     88  SG  CYS L  13      29.933  26.846  38.040  1.00 47.66           S  
ATOM     89  C   CYS L  13      33.347  26.754  37.998  1.00 40.61           C  
ATOM     90  O   CYS L  13      34.366  27.438  38.088  1.00 44.99           O  
ATOM     91  N   GLY L  14      33.009  26.098  36.873  1.00 41.95           N  
ATOM     92  CA  GLY L  14      33.771  26.212  35.663  1.00 43.57           C  
ATOM     93  C   GLY L  14      33.618  27.597  35.146  1.00 47.12           C  
ATOM     94  O   GLY L  14      34.553  28.154  34.572  1.00 49.48           O  
ATOM     95  N   ARG L  15      32.422  28.228  35.347  1.00 34.63           N  
ATOM     96  CA  ARG L  15      32.130  29.575  34.891  1.00 34.91           C  
ATOM     97  CB  ARG L  15      31.047  29.611  33.799  1.00 37.33           C  
ATOM     98  CG  ARG L  15      29.734  28.966  34.241  0.75 45.19           C  
ATOM     99  CD  ARG L  15      28.768  28.716  33.086  0.75 49.95           C  
ATOM    100  NE  ARG L  15      27.623  27.935  33.627  1.00 45.44           N  
ATOM    101  CZ  ARG L  15      26.848  27.197  32.780  1.00 38.23           C  
ATOM    102  NH1 ARG L  15      27.110  27.203  31.441  1.00 36.67           N1+
ATOM    103  NH2 ARG L  15      25.811  26.455  33.268  1.00 25.62           N  
ATOM    104  C   ARG L  15      31.658  30.446  36.036  1.00 34.58           C  
ATOM    105  O   ARG L  15      30.944  29.997  36.931  1.00 33.47           O  
ATOM    106  N   GLN L  16      32.048  31.744  36.033  1.00 37.53           N  
ATOM    107  CA  GLN L  16      31.691  32.640  37.107  1.00 39.01           C  
ATOM    108  CB  GLN L  16      32.800  33.637  37.487  1.00 43.46           C  
ATOM    109  CG  GLN L  16      34.029  32.968  38.111  1.00 51.55           C  
ATOM    110  CD  GLN L  16      35.050  34.050  38.442  1.00 59.36           C  
ATOM    111  OE1 GLN L  16      34.835  35.230  38.173  1.00 65.84           O  
ATOM    112  NE2 GLN L  16      36.196  33.635  39.047  1.00 80.78           N  
ATOM    113  C   GLN L  16      30.462  33.428  36.759  1.00 37.35           C  
ATOM    114  O   GLN L  16      30.219  33.760  35.600  1.00 36.57           O  
ATOM    115  N   ALA L  17      29.647  33.745  37.789  1.00 33.64           N  
ATOM    116  CA  ALA L  17      28.393  34.420  37.588  1.00 31.40           C  
ATOM    117  CB  ALA L  17      27.359  34.087  38.679  1.00 31.96           C  
ATOM    118  C   ALA L  17      28.524  35.918  37.546  1.00 32.26           C  
ATOM    119  O   ALA L  17      29.386  36.508  38.196  1.00 30.26           O  
ATOM    120  N   LEU L  18      27.636  36.547  36.737  1.00 30.88           N  
ATOM    121  CA  LEU L  18      27.414  37.965  36.640  1.00 32.49           C  
ATOM    122  CB  LEU L  18      27.356  38.491  35.193  1.00 30.61           C  
ATOM    123  CG  LEU L  18      28.677  38.412  34.410  1.00 32.30           C  
ATOM    124  CD1 LEU L  18      28.505  38.957  32.983  1.00 31.19           C  
ATOM    125  CD2 LEU L  18      29.815  39.110  35.164  1.00 30.48           C  
ATOM    126  C   LEU L  18      26.017  38.153  37.164  1.00 33.60           C  
ATOM    127  O   LEU L  18      25.053  37.685  36.559  1.00 34.45           O  
ATOM    128  N   GLY L  19      25.847  38.839  38.307  1.00 33.92           N  
ATOM    129  CA  GLY L  19      24.509  39.063  38.788  1.00 33.30           C  
ATOM    130  C   GLY L  19      24.109  37.986  39.748  1.00 32.50           C  
ATOM    131  O   GLY L  19      24.925  37.166  40.162  1.00 32.57           O  
ATOM    132  N   SER L  20      22.810  37.980  40.121  1.00 33.24           N  
ATOM    133  CA  SER L  20      22.272  37.066  41.091  1.00 27.64           C  
ATOM    134  CB  SER L  20      20.803  37.371  41.437  1.00 30.77           C  
ATOM    135  OG  SER L  20      20.322  36.442  42.395  1.00 35.45           O  
ATOM    136  C   SER L  20      22.353  35.684  40.531  1.00 25.81           C  
ATOM    137  O   SER L  20      22.222  35.482  39.326  1.00 26.65           O  
ATOM    138  N   ARG L  21      22.573  34.673  41.396  1.00 26.87           N  
ATOM    139  CA  ARG L  21      22.748  33.375  40.820  1.00 23.32           C  
ATOM    140  CB  ARG L  21      24.232  33.024  40.651  1.00 28.52           C  
ATOM    141  CG  ARG L  21      24.986  33.093  41.974  1.00 30.59           C  
ATOM    142  CD  ARG L  21      26.490  32.889  41.854  1.00 33.14           C  
ATOM    143  NE  ARG L  21      27.006  32.885  43.247  1.00 32.73           N  
ATOM    144  CZ  ARG L  21      28.326  32.656  43.493  1.00 32.13           C  
ATOM    145  NH1 ARG L  21      29.196  32.499  42.451  1.00 28.21           N1+
ATOM    146  NH2 ARG L  21      28.757  32.581  44.786  1.00 28.82           N  
ATOM    147  C   ARG L  21      22.118  32.306  41.652  1.00 23.69           C  
ATOM    148  O   ARG L  21      21.856  32.472  42.843  1.00 22.08           O  
ATOM    149  N   ALA L  22      21.801  31.179  40.978  1.00 22.72           N  
ATOM    150  CA  ALA L  22      21.349  29.982  41.624  1.00 25.81           C  
ATOM    151  CB  ALA L  22      19.877  29.643  41.331  1.00 21.87           C  
ATOM    152  C   ALA L  22      22.189  28.896  41.014  1.00 22.73           C  
ATOM    153  O   ALA L  22      22.065  28.579  39.837  1.00 20.87           O  
ATOM    154  N   VAL L  23      23.060  28.271  41.817  1.00 30.31           N  
ATOM    155  CA  VAL L  23      23.970  27.261  41.364  1.00 28.64           C  
ATOM    156  CB  VAL L  23      25.381  27.539  41.779  1.00 29.35           C  
ATOM    157  CG1 VAL L  23      26.246  26.331  41.392  1.00 27.24           C  
ATOM    158  CG2 VAL L  23      25.824  28.861  41.130  1.00 27.35           C  
ATOM    159  C   VAL L  23      23.587  25.945  41.954  1.00 32.01           C  
ATOM    160  O   VAL L  23      23.250  25.876  43.133  1.00 30.52           O  
ATOM    161  N   GLN L  24      23.625  24.870  41.129  1.00 32.65           N  
ATOM    162  CA  GLN L  24      23.313  23.538  41.583  1.00 29.54           C  
ATOM    163  CB  GLN L  24      22.148  22.866  40.836  1.00 25.71           C  
ATOM    164  CG  GLN L  24      20.761  23.371  41.233  1.00 31.68           C  
ATOM    165  CD  GLN L  24      20.569  24.781  40.699  1.00 18.98           C  
ATOM    166  OE1 GLN L  24      20.060  25.651  41.403  1.00 21.11           O  
ATOM    167  NE2 GLN L  24      20.972  25.014  39.421  1.00 31.65           N  
ATOM    168  C   GLN L  24      24.517  22.670  41.353  1.00 27.62           C  
ATOM    169  O   GLN L  24      25.259  22.856  40.391  1.00 31.57           O  
ATOM    170  N   TRP L  25      24.741  21.684  42.245  1.00 24.03           N  
ATOM    171  CA  TRP L  25      25.896  20.841  42.117  1.00 28.00           C  
ATOM    172  CB  TRP L  25      26.831  20.944  43.334  1.00 25.52           C  
ATOM    173  CG  TRP L  25      27.386  22.333  43.543  1.00 30.05           C  
ATOM    174  CD2 TRP L  25      28.598  22.819  42.947  1.00 34.07           C  
ATOM    175  CD1 TRP L  25      26.880  23.362  44.283  1.00 30.07           C  
ATOM    176  NE1 TRP L  25      27.701  24.460  44.185  1.00 30.99           N  
ATOM    177  CE2 TRP L  25      28.762  24.141  43.365  1.00 34.18           C  
ATOM    178  CE3 TRP L  25      29.497  22.216  42.118  1.00 31.98           C  
ATOM    179  CZ2 TRP L  25      29.834  24.882  42.956  1.00 37.61           C  
ATOM    180  CZ3 TRP L  25      30.579  22.966  41.710  1.00 32.01           C  
ATOM    181  CH2 TRP L  25      30.744  24.273  42.121  1.00 36.26           C  
ATOM    182  C   TRP L  25      25.442  19.414  42.023  1.00 26.89           C  
ATOM    183  O   TRP L  25      24.472  19.020  42.673  1.00 26.43           O  
ATOM    184  N   TYR L  26      26.140  18.599  41.197  1.00 25.47           N  
ATOM    185  CA  TYR L  26      25.782  17.215  41.038  1.00 24.89           C  
ATOM    186  CB  TYR L  26      25.285  16.868  39.622  1.00 24.72           C  
ATOM    187  CG  TYR L  26      24.060  17.663  39.307  1.00 25.20           C  
ATOM    188  CD1 TYR L  26      22.808  17.181  39.615  1.00 24.43           C  
ATOM    189  CD2 TYR L  26      24.155  18.893  38.698  1.00 22.94           C  
ATOM    190  CE1 TYR L  26      21.679  17.911  39.323  1.00 26.07           C  
ATOM    191  CE2 TYR L  26      23.028  19.626  38.404  1.00 28.23           C  
ATOM    192  CZ  TYR L  26      21.783  19.137  38.715  1.00 27.21           C  
ATOM    193  OH  TYR L  26      20.624  19.885  38.415  1.00 24.23           O  
ATOM    194  C   TYR L  26      27.010  16.370  41.253  1.00 27.05           C  
ATOM    195  O   TYR L  26      28.115  16.737  40.850  1.00 28.59           O  
ATOM    196  N   GLN L  27      26.833  15.199  41.904  1.00 24.04           N  
ATOM    197  CA  GLN L  27      27.922  14.290  42.152  1.00 24.85           C  
ATOM    198  CB  GLN L  27      27.994  13.823  43.615  1.00 27.90           C  
ATOM    199  CG  GLN L  27      29.157  12.872  43.903  1.00 24.77           C  
ATOM    200  CD  GLN L  27      28.994  12.364  45.330  1.00 30.56           C  
ATOM    201  OE1 GLN L  27      28.240  11.427  45.581  1.00 32.03           O  
ATOM    202  NE2 GLN L  27      29.710  13.001  46.294  1.00 30.55           N  
ATOM    203  C   GLN L  27      27.676  13.061  41.331  1.00 26.72           C  
ATOM    204  O   GLN L  27      26.562  12.541  41.287  1.00 27.94           O  
ATOM    205  N   HIS L  28      28.724  12.559  40.651  1.00 24.24           N  
ATOM    206  CA  HIS L  28      28.567  11.409  39.804  1.00 25.11           C  
ATOM    207  ND1 HIS L  28      28.674  10.921  35.976  1.00 32.55           N  
ATOM    208  CG  HIS L  28      28.398  10.766  37.315  1.00 28.85           C  
ATOM    209  CB  HIS L  28      28.733  11.814  38.329  1.00 27.43           C  
ATOM    210  NE2 HIS L  28      27.686   8.944  36.195  1.00 28.66           N  
ATOM    211  CD2 HIS L  28      27.792   9.554  37.434  1.00 28.06           C  
ATOM    212  CE1 HIS L  28      28.228   9.803  35.353  1.00 34.66           C  
ATOM    213  C   HIS L  28      29.665  10.437  40.128  1.00 28.89           C  
ATOM    214  O   HIS L  28      30.812  10.630  39.732  1.00 28.75           O  
ATOM    215  N   LYS L  29      29.338   9.351  40.852  1.00 31.89           N  
ATOM    216  CA  LYS L  29      30.324   8.369  41.204  1.00 37.04           C  
ATOM    217  CB  LYS L  29      29.953   7.574  42.463  1.00 34.32           C  
ATOM    218  CG  LYS L  29      29.947   8.448  43.720  1.00 35.31           C  
ATOM    219  CD  LYS L  29      29.241   7.811  44.916  1.00 35.54           C  
ATOM    220  CE  LYS L  29      27.718   7.953  44.864  1.00 45.52           C  
ATOM    221  NZ  LYS L  29      27.104   7.263  46.018  1.00 48.24           N1+
ATOM    222  C   LYS L  29      30.461   7.430  40.052  1.00 39.10           C  
ATOM    223  O   LYS L  29      29.602   7.371  39.175  1.00 40.00           O  
ATOM    224  N   PRO L  30      31.538   6.690  40.024  1.00 45.93           N  
ATOM    225  CA  PRO L  30      31.738   5.807  38.915  1.00 44.93           C  
ATOM    226  CD  PRO L  30      32.803   7.130  40.598  1.00 43.22           C  
ATOM    227  CB  PRO L  30      33.165   5.287  39.042  1.00 42.62           C  
ATOM    228  CG  PRO L  30      33.896   6.435  39.762  1.00 45.23           C  
ATOM    229  C   PRO L  30      30.700   4.737  38.808  1.00 44.70           C  
ATOM    230  O   PRO L  30      30.409   4.071  39.800  1.00 40.55           O  
ATOM    231  N   GLY L  31      30.145   4.562  37.592  1.00 39.05           N  
ATOM    232  CA  GLY L  31      29.199   3.525  37.302  1.00 41.85           C  
ATOM    233  C   GLY L  31      27.877   3.826  37.939  1.00 47.60           C  
ATOM    234  O   GLY L  31      27.042   2.930  38.066  1.00 52.87           O  
ATOM    235  N   GLN L  32      27.628   5.086  38.348  1.00 43.70           N  
ATOM    236  CA  GLN L  32      26.369   5.330  38.997  1.00 38.70           C  
ATOM    237  CB  GLN L  32      26.482   5.564  40.514  1.00 40.84           C  
ATOM    238  CG  GLN L  32      26.927   4.314  41.277  1.00 51.82           C  
ATOM    239  CD  GLN L  32      26.989   4.654  42.757  1.00 64.14           C  
ATOM    240  OE1 GLN L  32      25.981   5.003  43.368  1.00 68.88           O  
ATOM    241  NE2 GLN L  32      28.206   4.543  43.354  1.00 63.61           N  
ATOM    242  C   GLN L  32      25.701   6.523  38.392  1.00 36.21           C  
ATOM    243  O   GLN L  32      26.273   7.225  37.567  1.00 37.29           O  
ATOM    244  N   ALA L  33      24.423   6.740  38.766  1.00 36.06           N  
ATOM    245  CA  ALA L  33      23.658   7.861  38.292  1.00 32.85           C  
ATOM    246  CB  ALA L  33      22.142   7.663  38.440  1.00 31.56           C  
ATOM    247  C   ALA L  33      24.044   9.059  39.108  1.00 35.38           C  
ATOM    248  O   ALA L  33      24.528   8.925  40.231  1.00 35.27           O  
ATOM    249  N   PRO L  34      23.845  10.235  38.565  1.00 30.10           N  
ATOM    250  CA  PRO L  34      24.188  11.446  39.264  1.00 26.97           C  
ATOM    251  CD  PRO L  34      23.932  10.398  37.122  1.00 25.44           C  
ATOM    252  CB  PRO L  34      24.171  12.552  38.212  1.00 24.87           C  
ATOM    253  CG  PRO L  34      24.482  11.816  36.898  1.00 27.62           C  
ATOM    254  C   PRO L  34      23.246  11.716  40.396  1.00 29.64           C  
ATOM    255  O   PRO L  34      22.125  11.211  40.374  1.00 33.37           O  
ATOM    256  N   ILE L  35      23.696  12.497  41.402  1.00 30.84           N  
ATOM    257  CA  ILE L  35      22.875  12.821  42.538  1.00 28.18           C  
ATOM    258  CB  ILE L  35      23.324  12.142  43.801  1.00 32.07           C  
ATOM    259  CG1 ILE L  35      23.275  10.613  43.641  1.00 34.92           C  
ATOM    260  CG2 ILE L  35      22.455  12.665  44.955  1.00 31.64           C  
ATOM    261  CD1 ILE L  35      24.011   9.858  44.746  1.00 36.32           C  
ATOM    262  C   ILE L  35      22.997  14.298  42.781  1.00 23.75           C  
ATOM    263  O   ILE L  35      24.034  14.897  42.499  1.00 25.86           O  
ATOM    264  N   LEU L  36      21.929  14.928  43.316  1.00 25.19           N  
ATOM    265  CA  LEU L  36      21.948  16.348  43.560  1.00 22.70           C  
ATOM    266  CB  LEU L  36      20.546  16.981  43.497  1.00 20.72           C  
ATOM    267  CG  LEU L  36      20.529  18.499  43.748  1.00 27.35           C  
ATOM    268  CD1 LEU L  36      21.273  19.261  42.638  1.00 24.26           C  
ATOM    269  CD2 LEU L  36      19.094  19.002  43.972  1.00 21.64           C  
ATOM    270  C   LEU L  36      22.494  16.592  44.942  1.00 26.86           C  
ATOM    271  O   LEU L  36      21.909  16.149  45.929  1.00 23.31           O  
ATOM    272  N   LEU L  37      23.708  17.192  45.022  1.00 24.72           N  
ATOM    273  CA  LEU L  37      24.371  17.584  46.245  1.00 27.09           C  
ATOM    274  CB  LEU L  37      25.891  17.752  46.078  1.00 25.66           C  
ATOM    275  CG  LEU L  37      26.652  16.466  45.709  1.00 11.77           C  
ATOM    276  CD1 LEU L  37      28.160  16.739  45.598  1.00 10.39           C  
ATOM    277  CD2 LEU L  37      26.326  15.317  46.676  1.00 17.67           C  
ATOM    278  C   LEU L  37      23.893  18.894  46.804  1.00 23.64           C  
ATOM    279  O   LEU L  37      23.758  19.045  48.018  1.00 29.37           O  
ATOM    280  N   ILE L  38      23.716  19.918  45.938  1.00 25.24           N  
ATOM    281  CA  ILE L  38      23.302  21.197  46.448  1.00 23.82           C  
ATOM    282  CB  ILE L  38      24.441  22.074  46.872  1.00 25.77           C  
ATOM    283  CG1 ILE L  38      25.167  21.404  48.052  1.00 26.01           C  
ATOM    284  CG2 ILE L  38      23.883  23.467  47.209  1.00 22.75           C  
ATOM    285  CD1 ILE L  38      26.447  22.110  48.480  1.00 12.98           C  
ATOM    286  C   ILE L  38      22.487  21.906  45.413  1.00 27.65           C  
ATOM    287  O   ILE L  38      22.738  21.763  44.218  1.00 28.45           O  
ATOM    288  N   TYR L  39      21.462  22.675  45.851  1.00 26.77           N  
ATOM    289  CA  TYR L  39      20.668  23.424  44.915  1.00 25.63           C  
ATOM    290  CB  TYR L  39      19.296  22.794  44.595  1.00 27.45           C  
ATOM    291  CG  TYR L  39      18.441  22.751  45.817  1.00 31.55           C  
ATOM    292  CD1 TYR L  39      18.625  21.777  46.773  1.00 33.16           C  
ATOM    293  CD2 TYR L  39      17.431  23.670  45.993  1.00 31.46           C  
ATOM    294  CE1 TYR L  39      17.826  21.742  47.892  1.00 35.07           C  
ATOM    295  CE2 TYR L  39      16.628  23.641  47.109  1.00 36.07           C  
ATOM    296  CZ  TYR L  39      16.825  22.670  48.061  1.00 37.95           C  
ATOM    297  OH  TYR L  39      16.004  22.633  49.210  1.00 38.45           O  
ATOM    298  C   TYR L  39      20.449  24.804  45.461  1.00 29.74           C  
ATOM    299  O   TYR L  39      20.498  25.025  46.670  1.00 32.48           O  
ATOM    300  N   ASN L  40      20.146  25.795  44.599  1.00 21.08           N  
ATOM    301  CA  ASN L  40      19.851  27.112  45.106  1.00 21.42           C  
ATOM    302  CB  ASN L  40      18.597  27.145  46.001  1.00 19.19           C  
ATOM    303  CG  ASN L  40      18.202  28.595  46.246  1.00 28.10           C  
ATOM    304  OD1 ASN L  40      18.924  29.521  45.881  1.00 27.14           O  
ATOM    305  ND2 ASN L  40      17.020  28.797  46.884  1.00 26.61           N  
ATOM    306  C   ASN L  40      21.010  27.606  45.910  1.00 22.56           C  
ATOM    307  O   ASN L  40      20.847  28.248  46.946  1.00 23.77           O  
ATOM    308  N   ASN L  41      22.221  27.284  45.436  1.00 20.99           N  
ATOM    309  CA  ASN L  41      23.482  27.718  45.961  1.00 20.46           C  
ATOM    310  CB  ASN L  41      23.481  29.223  46.285  1.00 22.69           C  
ATOM    311  CG  ASN L  41      23.240  29.994  44.997  1.00 25.62           C  
ATOM    312  OD1 ASN L  41      23.796  29.662  43.951  1.00 24.47           O  
ATOM    313  ND2 ASN L  41      22.379  31.045  45.067  1.00 24.92           N  
ATOM    314  C   ASN L  41      23.872  27.010  47.234  1.00 21.94           C  
ATOM    315  O   ASN L  41      24.912  26.355  47.275  1.00 19.70           O  
ATOM    316  N   GLN L  42      23.101  27.205  48.321  1.00 24.80           N  
ATOM    317  CA  GLN L  42      23.351  26.638  49.623  1.00 27.16           C  
ATOM    318  CB  GLN L  42      23.058  27.656  50.740  1.00 29.47           C  
ATOM    319  CG  GLN L  42      23.699  27.310  52.083  1.00 35.61           C  
ATOM    320  CD  GLN L  42      25.108  27.889  52.099  1.00 41.39           C  
ATOM    321  OE1 GLN L  42      25.885  27.644  53.021  1.00 44.01           O  
ATOM    322  NE2 GLN L  42      25.448  28.692  51.054  1.00 43.64           N  
ATOM    323  C   GLN L  42      22.584  25.391  49.953  1.00 24.96           C  
ATOM    324  O   GLN L  42      23.033  24.576  50.760  1.00 26.68           O  
ATOM    325  N   ASP L  43      21.373  25.240  49.382  1.00 28.56           N  
ATOM    326  CA  ASP L  43      20.450  24.282  49.934  1.00 26.64           C  
ATOM    327  CB  ASP L  43      19.041  24.387  49.323  1.00 29.10           C  
ATOM    328  CG  ASP L  43      18.452  25.721  49.774  1.00 37.38           C  
ATOM    329  OD1 ASP L  43      19.151  26.440  50.536  1.00 41.29           O  
ATOM    330  OD2 ASP L  43      17.301  26.038  49.371  1.00 35.97           O1-
ATOM    331  C   ASP L  43      20.935  22.872  49.804  1.00 31.42           C  
ATOM    332  O   ASP L  43      21.444  22.463  48.761  1.00 32.67           O  
ATOM    333  N   ARG L  44      20.785  22.074  50.889  1.00 28.46           N  
ATOM    334  CA  ARG L  44      21.210  20.709  50.776  1.00 24.47           C  
ATOM    335  CB  ARG L  44      22.210  20.207  51.840  1.00 27.49           C  
ATOM    336  CG  ARG L  44      21.712  20.204  53.283  1.00 33.62           C  
ATOM    337  CD  ARG L  44      22.605  19.365  54.206  1.00 35.24           C  
ATOM    338  NE  ARG L  44      23.906  20.075  54.377  1.00 30.69           N  
ATOM    339  CZ  ARG L  44      24.136  20.825  55.495  1.00 31.56           C  
ATOM    340  NH1 ARG L  44      23.187  20.895  56.474  1.00 31.41           N1+
ATOM    341  NH2 ARG L  44      25.319  21.491  55.644  1.00 30.39           N  
ATOM    342  C   ARG L  44      20.003  19.829  50.798  1.00 29.34           C  
ATOM    343  O   ARG L  44      19.064  20.015  51.572  1.00 28.89           O  
ATOM    344  N   PRO L  45      20.035  18.877  49.905  1.00 28.96           N  
ATOM    345  CA  PRO L  45      18.957  17.935  49.784  1.00 29.63           C  
ATOM    346  CD  PRO L  45      20.707  19.098  48.633  1.00 26.80           C  
ATOM    347  CB  PRO L  45      19.155  17.247  48.434  1.00 23.54           C  
ATOM    348  CG  PRO L  45      19.908  18.293  47.596  1.00 21.49           C  
ATOM    349  C   PRO L  45      19.001  16.997  50.944  1.00 30.55           C  
ATOM    350  O   PRO L  45      20.054  16.868  51.564  1.00 29.97           O  
ATOM    351  N   SER L  46      17.873  16.341  51.270  1.00 30.38           N  
ATOM    352  CA  SER L  46      17.893  15.448  52.388  1.00 35.87           C  
ATOM    353  CB  SER L  46      16.505  14.924  52.789  1.00 43.52           C  
ATOM    354  OG  SER L  46      15.977  14.107  51.755  1.00 59.62           O  
ATOM    355  C   SER L  46      18.740  14.273  52.026  1.00 34.76           C  
ATOM    356  O   SER L  46      18.666  13.760  50.911  1.00 36.82           O  
ATOM    357  N   GLY L  47      19.572  13.818  52.986  1.00 31.42           N  
ATOM    358  CA  GLY L  47      20.400  12.665  52.780  1.00 30.98           C  
ATOM    359  C   GLY L  47      21.795  13.066  52.397  1.00 35.87           C  
ATOM    360  O   GLY L  47      22.679  12.213  52.330  1.00 36.61           O  
ATOM    361  N   ILE L  48      22.045  14.366  52.146  1.00 32.36           N  
ATOM    362  CA  ILE L  48      23.365  14.781  51.756  1.00 33.07           C  
ATOM    363  CB  ILE L  48      23.354  16.004  50.880  1.00 29.81           C  
ATOM    364  CG1 ILE L  48      22.549  15.732  49.597  1.00 30.69           C  
ATOM    365  CG2 ILE L  48      24.810  16.417  50.598  1.00 26.26           C  
ATOM    366  CD1 ILE L  48      23.130  14.616  48.728  1.00 25.46           C  
ATOM    367  C   ILE L  48      24.119  15.112  53.007  1.00 33.45           C  
ATOM    368  O   ILE L  48      23.622  15.820  53.882  1.00 33.40           O  
ATOM    369  N   PRO L  49      25.322  14.613  53.107  1.00 31.14           N  
ATOM    370  CA  PRO L  49      26.098  14.833  54.297  1.00 31.02           C  
ATOM    371  CD  PRO L  49      25.676  13.367  52.446  1.00 28.80           C  
ATOM    372  CB  PRO L  49      27.296  13.894  54.184  1.00 29.62           C  
ATOM    373  CG  PRO L  49      26.760  12.728  53.331  1.00 28.33           C  
ATOM    374  C   PRO L  49      26.455  16.274  54.486  1.00 30.49           C  
ATOM    375  O   PRO L  49      26.625  17.001  53.509  1.00 28.12           O  
ATOM    376  N   GLU L  50      26.603  16.680  55.757  1.00 29.58           N  
ATOM    377  CA  GLU L  50      26.890  18.020  56.177  1.00 31.29           C  
ATOM    378  CB  GLU L  50      26.950  18.141  57.704  1.00 32.26           C  
ATOM    379  CG  GLU L  50      27.260  19.550  58.199  1.00 37.20           C  
ATOM    380  CD  GLU L  50      27.283  19.481  59.717  1.00 47.16           C  
ATOM    381  OE1 GLU L  50      27.670  18.405  60.245  1.00 42.08           O  
ATOM    382  OE2 GLU L  50      26.913  20.494  60.368  1.00 50.67           O1-
ATOM    383  C   GLU L  50      28.227  18.402  55.629  1.00 35.07           C  
ATOM    384  O   GLU L  50      28.558  19.582  55.528  1.00 38.68           O  
ATOM    385  N   ARG L  51      29.043  17.397  55.279  1.00 31.87           N  
ATOM    386  CA  ARG L  51      30.375  17.619  54.793  1.00 25.12           C  
ATOM    387  CB  ARG L  51      31.102  16.309  54.420  1.00 31.61           C  
ATOM    388  CG  ARG L  51      31.385  15.418  55.632  1.00 41.20           C  
ATOM    389  CD  ARG L  51      32.142  14.118  55.336  1.00 45.71           C  
ATOM    390  NE  ARG L  51      31.251  13.194  54.574  1.00 41.83           N  
ATOM    391  CZ  ARG L  51      31.434  13.022  53.232  1.00 35.42           C  
ATOM    392  NH1 ARG L  51      32.406  13.725  52.584  1.00 36.73           N1+
ATOM    393  NH2 ARG L  51      30.670  12.129  52.538  1.00 34.65           N  
ATOM    394  C   ARG L  51      30.329  18.483  53.563  1.00 25.00           C  
ATOM    395  O   ARG L  51      31.268  19.240  53.319  1.00 25.76           O  
ATOM    396  N   PHE L  52      29.258  18.377  52.744  1.00 31.47           N  
ATOM    397  CA  PHE L  52      29.177  19.127  51.516  1.00 29.21           C  
ATOM    398  CB  PHE L  52      28.345  18.407  50.438  1.00 31.72           C  
ATOM    399  CG  PHE L  52      29.035  17.127  50.114  1.00 35.07           C  
ATOM    400  CD1 PHE L  52      30.091  17.101  49.236  1.00 32.28           C  
ATOM    401  CD2 PHE L  52      28.628  15.945  50.688  1.00 35.75           C  
ATOM    402  CE1 PHE L  52      30.729  15.922  48.931  1.00 34.43           C  
ATOM    403  CE2 PHE L  52      29.261  14.762  50.388  1.00 34.70           C  
ATOM    404  CZ  PHE L  52      30.317  14.748  49.510  1.00 35.51           C  
ATOM    405  C   PHE L  52      28.526  20.467  51.744  1.00 27.60           C  
ATOM    406  O   PHE L  52      27.503  20.566  52.419  1.00 29.88           O  
ATOM    407  N   SER L  53      29.112  21.545  51.168  1.00 25.87           N  
ATOM    408  CA  SER L  53      28.550  22.862  51.338  1.00 28.98           C  
ATOM    409  CB  SER L  53      29.194  23.628  52.506  1.00 29.59           C  
ATOM    410  OG  SER L  53      28.624  24.920  52.628  1.00 37.39           O  
ATOM    411  C   SER L  53      28.760  23.667  50.075  1.00 31.36           C  
ATOM    412  O   SER L  53      29.767  23.502  49.387  1.00 29.86           O  
ATOM    413  N   GLY L  54      27.810  24.584  49.751  1.00 28.11           N  
ATOM    414  CA  GLY L  54      27.869  25.406  48.555  1.00 25.95           C  
ATOM    415  C   GLY L  54      27.929  26.852  48.970  1.00 34.12           C  
ATOM    416  O   GLY L  54      27.488  27.190  50.065  1.00 34.00           O  
ATOM    417  N   THR L  55      28.445  27.736  48.072  1.00 32.30           N  
ATOM    418  CA  THR L  55      28.699  29.137  48.341  1.00 33.48           C  
ATOM    419  CB  THR L  55      29.686  29.751  47.387  1.00 33.28           C  
ATOM    420  OG1 THR L  55      30.919  29.048  47.434  1.00 32.37           O  
ATOM    421  CG2 THR L  55      29.903  31.220  47.781  1.00 39.44           C  
ATOM    422  C   THR L  55      27.461  29.978  48.276  1.00 35.14           C  
ATOM    423  O   THR L  55      26.708  29.961  47.305  1.00 38.94           O  
ATOM    424  N   PRO L  56      27.283  30.767  49.305  1.00 39.86           N  
ATOM    425  CA  PRO L  56      26.150  31.636  49.449  1.00 40.02           C  
ATOM    426  CD  PRO L  56      28.030  30.612  50.540  1.00 18.52           C  
ATOM    427  CB  PRO L  56      26.129  32.057  50.919  1.00 38.27           C  
ATOM    428  CG  PRO L  56      27.564  31.791  51.410  1.00 43.09           C  
ATOM    429  C   PRO L  56      26.263  32.803  48.526  1.00 46.32           C  
ATOM    430  O   PRO L  56      27.379  33.214  48.214  1.00 46.25           O  
ATOM    431  N   ASP L  57      25.118  33.352  48.081  1.00 25.85           N  
ATOM    432  CA  ASP L  57      25.132  34.521  47.260  1.00 20.58           C  
ATOM    433  CB  ASP L  57      23.945  34.549  46.278  1.00 21.50           C  
ATOM    434  CG  ASP L  57      24.087  35.726  45.324  1.00 30.89           C  
ATOM    435  OD1 ASP L  57      25.070  36.499  45.474  1.00 35.63           O  
ATOM    436  OD2 ASP L  57      23.208  35.871  44.432  1.00 24.71           O1-
ATOM    437  C   ASP L  57      25.013  35.697  48.196  1.00 28.72           C  
ATOM    438  O   ASP L  57      23.915  36.139  48.532  1.00 33.62           O  
ATOM    439  N   ILE L  58      26.179  36.139  48.711  1.00 29.58           N  
ATOM    440  CA  ILE L  58      26.456  37.226  49.617  1.00 34.21           C  
ATOM    441  CB  ILE L  58      27.711  37.030  50.423  1.00 33.86           C  
ATOM    442  CG1 ILE L  58      28.951  36.916  49.530  1.00 35.64           C  
ATOM    443  CG2 ILE L  58      27.491  35.811  51.335  1.00 34.74           C  
ATOM    444  CD1 ILE L  58      30.251  36.930  50.333  1.00 37.49           C  
ATOM    445  C   ILE L  58      26.450  38.583  48.967  1.00 42.18           C  
ATOM    446  O   ILE L  58      26.343  39.593  49.661  1.00 47.40           O  
ATOM    447  N   ASN L  59      26.638  38.658  47.634  1.00 48.62           N  
ATOM    448  CA  ASN L  59      26.767  39.920  46.954  1.00 49.54           C  
ATOM    449  CB  ASN L  59      25.711  40.960  47.365  1.00 50.86           C  
ATOM    450  CG  ASN L  59      24.410  40.556  46.684  1.00 60.22           C  
ATOM    451  OD1 ASN L  59      24.426  39.907  45.639  1.00 61.63           O  
ATOM    452  ND2 ASN L  59      23.256  40.955  47.286  1.00 61.38           N  
ATOM    453  C   ASN L  59      28.139  40.465  47.162  1.00 48.57           C  
ATOM    454  O   ASN L  59      28.372  41.673  47.154  1.00 42.48           O  
ATOM    455  N   PHE L  60      29.086  39.535  47.353  1.00 58.60           N  
ATOM    456  CA  PHE L  60      30.489  39.807  47.346  1.00 62.06           C  
ATOM    457  CB  PHE L  60      31.257  39.146  48.501  1.00 62.10           C  
ATOM    458  CG  PHE L  60      31.002  39.974  49.714  1.00 60.37           C  
ATOM    459  CD1 PHE L  60      29.732  40.091  50.231  1.00 62.77           C  
ATOM    460  CD2 PHE L  60      32.041  40.612  50.351  1.00 62.57           C  
ATOM    461  CE1 PHE L  60      29.494  40.851  51.353  1.00 64.96           C  
ATOM    462  CE2 PHE L  60      31.810  41.372  51.474  1.00 66.81           C  
ATOM    463  CZ  PHE L  60      30.536  41.494  51.976  1.00 66.58           C  
ATOM    464  C   PHE L  60      30.920  39.189  46.062  1.00 63.34           C  
ATOM    465  O   PHE L  60      30.103  38.540  45.411  1.00 64.42           O  
ATOM    466  N   GLY L  61      32.172  39.412  45.619  1.00 63.59           N  
ATOM    467  CA  GLY L  61      32.567  38.785  44.393  1.00 61.43           C  
ATOM    468  C   GLY L  61      32.869  37.374  44.756  1.00 61.00           C  
ATOM    469  O   GLY L  61      34.020  36.936  44.750  1.00 60.71           O  
ATOM    470  N   THR L  62      31.805  36.599  45.026  1.00 62.57           N  
ATOM    471  CA  THR L  62      32.043  35.292  45.536  1.00 62.72           C  
ATOM    472  CB  THR L  62      31.106  34.922  46.641  1.00 64.31           C  
ATOM    473  OG1 THR L  62      29.761  34.947  46.183  1.00 76.81           O  
ATOM    474  CG2 THR L  62      31.306  35.939  47.772  1.00 76.55           C  
ATOM    475  C   THR L  62      31.874  34.298  44.446  1.00 59.76           C  
ATOM    476  O   THR L  62      30.780  34.085  43.925  1.00 62.71           O  
ATOM    477  N   THR L  63      32.988  33.645  44.081  1.00 54.09           N  
ATOM    478  CA  THR L  63      32.925  32.643  43.068  1.00 50.90           C  
ATOM    479  CB  THR L  63      34.283  32.248  42.554  1.00 54.59           C  
ATOM    480  OG1 THR L  63      34.164  31.505  41.351  1.00 72.89           O  
ATOM    481  CG2 THR L  63      35.012  31.422  43.628  1.00 66.69           C  
ATOM    482  C   THR L  63      32.258  31.453  43.690  1.00 46.66           C  
ATOM    483  O   THR L  63      32.548  31.083  44.832  1.00 45.89           O  
ATOM    484  N   ALA L  64      31.327  30.837  42.928  1.00 43.46           N  
ATOM    485  CA  ALA L  64      30.547  29.732  43.408  1.00 37.41           C  
ATOM    486  CB  ALA L  64      29.432  29.285  42.441  1.00 35.19           C  
ATOM    487  C   ALA L  64      31.466  28.571  43.622  1.00 38.84           C  
ATOM    488  O   ALA L  64      32.223  28.191  42.729  1.00 39.41           O  
ATOM    489  N   THR L  65      31.406  27.955  44.822  1.00 36.52           N  
ATOM    490  CA  THR L  65      32.318  26.886  45.098  1.00 34.75           C  
ATOM    491  CB  THR L  65      33.474  27.315  45.956  1.00 34.63           C  
ATOM    492  OG1 THR L  65      34.189  28.366  45.323  1.00 38.96           O  
ATOM    493  CG2 THR L  65      34.397  26.107  46.193  1.00 33.85           C  
ATOM    494  C   THR L  65      31.623  25.792  45.856  1.00 34.29           C  
ATOM    495  O   THR L  65      30.720  26.038  46.655  1.00 37.83           O  
ATOM    496  N   LEU L  66      32.045  24.534  45.617  1.00 36.65           N  
ATOM    497  CA  LEU L  66      31.513  23.419  46.347  1.00 32.69           C  
ATOM    498  CB  LEU L  66      31.156  22.220  45.453  1.00 30.32           C  
ATOM    499  CG  LEU L  66      30.587  21.011  46.218  1.00 31.77           C  
ATOM    500  CD1 LEU L  66      29.262  21.357  46.918  1.00 31.16           C  
ATOM    501  CD2 LEU L  66      30.478  19.785  45.296  1.00 28.00           C  
ATOM    502  C   LEU L  66      32.608  22.977  47.271  1.00 32.03           C  
ATOM    503  O   LEU L  66      33.693  22.611  46.822  1.00 33.59           O  
ATOM    504  N   THR L  67      32.349  22.993  48.595  1.00 32.60           N  
ATOM    505  CA  THR L  67      33.381  22.658  49.537  1.00 32.41           C  
ATOM    506  CB  THR L  67      33.504  23.650  50.656  1.00 30.34           C  
ATOM    507  OG1 THR L  67      33.781  24.942  50.136  1.00 33.80           O  
ATOM    508  CG2 THR L  67      34.643  23.201  51.589  1.00 31.34           C  
ATOM    509  C   THR L  67      33.057  21.342  50.162  1.00 32.42           C  
ATOM    510  O   THR L  67      31.934  21.111  50.606  1.00 34.43           O  
ATOM    511  N   ILE L  68      34.053  20.431  50.183  1.00 36.68           N  
ATOM    512  CA  ILE L  68      33.878  19.143  50.791  1.00 27.52           C  
ATOM    513  CB  ILE L  68      34.089  18.031  49.808  1.00 30.34           C  
ATOM    514  CG1 ILE L  68      33.129  18.205  48.621  1.00 28.71           C  
ATOM    515  CG2 ILE L  68      33.919  16.686  50.538  1.00 28.66           C  
ATOM    516  CD1 ILE L  68      33.471  17.320  47.424  1.00 24.43           C  
ATOM    517  C   ILE L  68      34.929  18.991  51.847  1.00 25.93           C  
ATOM    518  O   ILE L  68      36.113  18.834  51.544  1.00 31.15           O  
ATOM    519  N   SER L  69      34.520  19.023  53.130  1.00 45.67           N  
ATOM    520  CA  SER L  69      35.485  18.864  54.185  1.00 41.48           C  
ATOM    521  CB  SER L  69      35.088  19.593  55.477  1.00 39.68           C  
ATOM    522  OG  SER L  69      33.906  19.013  56.010  1.00 37.59           O  
ATOM    523  C   SER L  69      35.606  17.406  54.523  1.00 40.40           C  
ATOM    524  O   SER L  69      34.748  16.597  54.179  1.00 38.82           O  
ATOM    525  N   GLY L  70      36.718  17.030  55.185  1.00 38.72           N  
ATOM    526  CA  GLY L  70      36.912  15.684  55.661  1.00 39.10           C  
ATOM    527  C   GLY L  70      36.730  14.709  54.537  1.00 35.25           C  
ATOM    528  O   GLY L  70      36.094  13.671  54.711  1.00 34.91           O  
ATOM    529  N   VAL L  71      37.315  14.998  53.362  1.00 35.84           N  
ATOM    530  CA  VAL L  71      37.141  14.189  52.186  1.00 39.44           C  
ATOM    531  CB  VAL L  71      37.990  14.651  51.035  1.00 41.02           C  
ATOM    532  CG1 VAL L  71      37.817  13.675  49.858  1.00 44.10           C  
ATOM    533  CG2 VAL L  71      37.611  16.104  50.706  1.00 38.53           C  
ATOM    534  C   VAL L  71      37.473  12.749  52.452  1.00 41.49           C  
ATOM    535  O   VAL L  71      38.487  12.426  53.071  1.00 42.40           O  
ATOM    536  N   GLU L  72      36.591  11.850  51.945  1.00 41.08           N  
ATOM    537  CA  GLU L  72      36.701  10.426  52.101  1.00 39.24           C  
ATOM    538  CB  GLU L  72      35.374   9.774  52.527  1.00 39.10           C  
ATOM    539  CG  GLU L  72      34.826  10.261  53.870  1.00 42.62           C  
ATOM    540  CD  GLU L  72      33.493   9.557  54.097  1.00 45.72           C  
ATOM    541  OE1 GLU L  72      33.163   8.651  53.285  1.00 44.67           O  
ATOM    542  OE2 GLU L  72      32.786   9.913  55.077  1.00 46.17           O1-
ATOM    543  C   GLU L  72      37.009   9.850  50.749  1.00 41.67           C  
ATOM    544  O   GLU L  72      36.917  10.537  49.735  1.00 40.91           O  
ATOM    545  N   VAL L  73      37.401   8.558  50.711  1.00 40.29           N  
ATOM    546  CA  VAL L  73      37.737   7.880  49.489  1.00 36.21           C  
ATOM    547  CB  VAL L  73      38.228   6.479  49.715  1.00 35.12           C  
ATOM    548  CG1 VAL L  73      37.107   5.664  50.385  1.00  0.00           C  
ATOM    549  CG2 VAL L  73      38.681   5.905  48.363  1.00  0.00           C  
ATOM    550  C   VAL L  73      36.508   7.792  48.641  1.00 38.44           C  
ATOM    551  O   VAL L  73      36.571   7.912  47.419  1.00 41.73           O  
ATOM    552  N   GLY L  74      35.350   7.594  49.295  1.00 38.13           N  
ATOM    553  CA  GLY L  74      34.068   7.421  48.678  1.00 36.59           C  
ATOM    554  C   GLY L  74      33.693   8.637  47.891  1.00 38.77           C  
ATOM    555  O   GLY L  74      32.903   8.547  46.954  1.00 38.20           O  
ATOM    556  N   ASP L  75      34.199   9.813  48.296  1.00 35.73           N  
ATOM    557  CA  ASP L  75      33.882  11.081  47.698  1.00 38.24           C  
ATOM    558  CB  ASP L  75      34.465  12.266  48.480  1.00 37.15           C  
ATOM    559  CG  ASP L  75      33.700  12.341  49.793  1.00 38.37           C  
ATOM    560  OD1 ASP L  75      32.624  11.693  49.886  1.00 40.26           O  
ATOM    561  OD2 ASP L  75      34.182  13.044  50.720  1.00 38.14           O1-
ATOM    562  C   ASP L  75      34.374  11.178  46.285  1.00 42.75           C  
ATOM    563  O   ASP L  75      33.923  12.049  45.541  1.00 44.51           O  
ATOM    564  N   GLU L  76      35.352  10.347  45.878  1.00 36.21           N  
ATOM    565  CA  GLU L  76      35.867  10.470  44.541  1.00 35.53           C  
ATOM    566  CB  GLU L  76      36.952   9.430  44.217  1.00 37.71           C  
ATOM    567  CG  GLU L  76      38.223   9.641  45.046  1.00 44.40           C  
ATOM    568  CD  GLU L  76      39.198   8.511  44.748  1.00 46.55           C  
ATOM    569  OE1 GLU L  76      39.420   8.224  43.541  1.00 48.17           O  
ATOM    570  OE2 GLU L  76      39.729   7.919  45.724  1.00 51.60           O1-
ATOM    571  C   GLU L  76      34.743  10.332  43.561  1.00 35.58           C  
ATOM    572  O   GLU L  76      34.006   9.346  43.567  1.00 39.70           O  
ATOM    573  N   ALA L  77      34.594  11.343  42.677  1.00 31.16           N  
ATOM    574  CA  ALA L  77      33.537  11.336  41.705  1.00 32.47           C  
ATOM    575  CB  ALA L  77      32.133  11.446  42.327  1.00 28.14           C  
ATOM    576  C   ALA L  77      33.716  12.538  40.831  1.00 35.33           C  
ATOM    577  O   ALA L  77      34.629  13.337  41.038  1.00 35.56           O  
ATOM    578  N   ASP L  78      32.863  12.668  39.793  1.00 34.58           N  
ATOM    579  CA  ASP L  78      32.898  13.831  38.955  1.00 32.14           C  
ATOM    580  CB  ASP L  78      32.544  13.561  37.480  1.00 31.48           C  
ATOM    581  CG  ASP L  78      33.664  12.748  36.845  1.00 34.90           C  
ATOM    582  OD1 ASP L  78      34.462  12.132  37.600  1.00 36.30           O  
ATOM    583  OD2 ASP L  78      33.746  12.741  35.588  1.00 40.25           O1-
ATOM    584  C   ASP L  78      31.874  14.776  39.510  1.00 33.57           C  
ATOM    585  O   ASP L  78      30.764  14.364  39.845  1.00 33.17           O  
ATOM    586  N   TYR L  79      32.227  16.073  39.645  1.00 29.65           N  
ATOM    587  CA  TYR L  79      31.287  17.021  40.179  1.00 29.01           C  
ATOM    588  CB  TYR L  79      31.802  17.812  41.399  1.00 29.31           C  
ATOM    589  CG  TYR L  79      31.974  16.865  42.542  1.00 32.40           C  
ATOM    590  CD1 TYR L  79      30.891  16.492  43.298  1.00 31.11           C  
ATOM    591  CD2 TYR L  79      33.200  16.332  42.855  1.00 31.34           C  
ATOM    592  CE1 TYR L  79      31.023  15.620  44.350  1.00 32.04           C  
ATOM    593  CE2 TYR L  79      33.339  15.458  43.911  1.00 29.40           C  
ATOM    594  CZ  TYR L  79      32.251  15.099  44.664  1.00 31.79           C  
ATOM    595  OH  TYR L  79      32.390  14.203  45.745  1.00 29.19           O  
ATOM    596  C   TYR L  79      30.951  18.018  39.108  1.00 32.76           C  
ATOM    597  O   TYR L  79      31.839  18.546  38.439  1.00 36.35           O  
ATOM    598  N   TYR L  80      29.639  18.302  38.926  1.00 32.11           N  
ATOM    599  CA  TYR L  80      29.202  19.211  37.898  1.00 31.58           C  
ATOM    600  CB  TYR L  80      28.134  18.634  36.947  1.00 28.34           C  
ATOM    601  CG  TYR L  80      28.625  17.375  36.322  1.00 32.79           C  
ATOM    602  CD1 TYR L  80      29.415  17.390  35.196  1.00 33.80           C  
ATOM    603  CD2 TYR L  80      28.288  16.164  36.875  1.00 35.83           C  
ATOM    604  CE1 TYR L  80      29.861  16.216  34.634  1.00 35.37           C  
ATOM    605  CE2 TYR L  80      28.728  14.987  36.318  1.00 35.90           C  
ATOM    606  CZ  TYR L  80      29.515  15.011  35.193  1.00 35.75           C  
ATOM    607  OH  TYR L  80      29.970  13.806  34.619  1.00 37.17           O  
ATOM    608  C   TYR L  80      28.521  20.383  38.549  1.00 31.46           C  
ATOM    609  O   TYR L  80      27.681  20.207  39.429  1.00 33.16           O  
ATOM    610  N   CYS L  81      28.876  21.613  38.112  1.00 33.68           N  
ATOM    611  CA  CYS L  81      28.299  22.845  38.596  1.00 35.00           C  
ATOM    612  CB  CYS L  81      29.379  23.934  38.821  1.00 35.16           C  
ATOM    613  SG  CYS L  81      28.732  25.606  39.139  1.00 44.25           S  
ATOM    614  C   CYS L  81      27.379  23.357  37.531  1.00 34.92           C  
ATOM    615  O   CYS L  81      27.839  23.790  36.477  1.00 33.36           O  
ATOM    616  N   HIS L  82      26.051  23.333  37.789  1.00 31.88           N  
ATOM    617  CA  HIS L  82      25.078  23.788  36.837  1.00 30.06           C  
ATOM    618  ND1 HIS L  82      21.670  22.681  35.518  1.00 13.91           N  
ATOM    619  CG  HIS L  82      22.940  23.183  35.683  1.00 28.41           C  
ATOM    620  CB  HIS L  82      23.762  23.006  36.915  1.00 29.83           C  
ATOM    621  NE2 HIS L  82      22.207  23.702  33.618  1.00 28.85           N  
ATOM    622  CD2 HIS L  82      23.252  23.806  34.515  1.00 12.62           C  
ATOM    623  CE1 HIS L  82      21.284  23.024  34.265  1.00 12.93           C  
ATOM    624  C   HIS L  82      24.790  25.196  37.243  1.00 33.50           C  
ATOM    625  O   HIS L  82      24.101  25.419  38.240  1.00 34.35           O  
ATOM    626  N   MET L  83      25.300  26.185  36.471  1.00 32.65           N  
ATOM    627  CA  MET L  83      25.186  27.529  36.960  1.00 30.24           C  
ATOM    628  CB  MET L  83      26.523  28.286  36.965  1.00 36.21           C  
ATOM    629  CG  MET L  83      26.537  29.480  37.922  1.00 27.71           C  
ATOM    630  SD  MET L  83      28.184  30.202  38.145  1.00 32.30           S  
ATOM    631  CE  MET L  83      27.898  30.855  39.811  1.00 25.25           C  
ATOM    632  C   MET L  83      24.215  28.322  36.139  1.00 34.42           C  
ATOM    633  O   MET L  83      24.265  28.324  34.912  1.00 40.08           O  
ATOM    634  N   TRP L  84      23.394  29.103  36.896  1.00 26.56           N  
ATOM    635  CA  TRP L  84      22.362  29.976  36.401  1.00 28.80           C  
ATOM    636  CB  TRP L  84      20.965  29.533  36.864  1.00 25.24           C  
ATOM    637  CG  TRP L  84      20.602  28.146  36.392  1.00 28.76           C  
ATOM    638  CD2 TRP L  84      19.741  27.866  35.279  1.00 25.09           C  
ATOM    639  CD1 TRP L  84      20.980  26.939  36.902  1.00 29.36           C  
ATOM    640  NE1 TRP L  84      20.416  25.923  36.170  1.00 27.47           N  
ATOM    641  CE2 TRP L  84      19.649  26.479  35.169  1.00 26.88           C  
ATOM    642  CE3 TRP L  84      19.083  28.696  34.422  1.00 26.14           C  
ATOM    643  CZ2 TRP L  84      18.891  25.898  34.193  1.00 25.61           C  
ATOM    644  CZ3 TRP L  84      18.320  28.110  33.438  1.00 24.73           C  
ATOM    645  CH2 TRP L  84      18.226  26.737  33.327  1.00 30.57           C  
ATOM    646  C   TRP L  84      22.580  31.356  36.968  1.00 28.68           C  
ATOM    647  O   TRP L  84      22.828  31.527  38.162  1.00 30.09           O  
ATOM    648  N   ASP L  85      22.494  32.393  36.105  1.00 30.45           N  
ATOM    649  CA  ASP L  85      22.634  33.746  36.567  1.00 33.03           C  
ATOM    650  CB  ASP L  85      24.045  34.342  36.397  1.00 32.55           C  
ATOM    651  CG  ASP L  85      24.386  34.389  34.920  1.00 40.96           C  
ATOM    652  OD1 ASP L  85      23.842  33.537  34.172  1.00 37.56           O  
ATOM    653  OD2 ASP L  85      25.198  35.263  34.516  1.00 43.62           O1-
ATOM    654  C   ASP L  85      21.647  34.618  35.848  1.00 33.56           C  
ATOM    655  O   ASP L  85      21.197  34.316  34.743  1.00 32.49           O  
ATOM    656  N   SER L  86      21.270  35.739  36.492  1.00 31.78           N  
ATOM    657  CA  SER L  86      20.272  36.617  35.953  1.00 34.86           C  
ATOM    658  CB  SER L  86      19.866  37.724  36.944  1.00 34.97           C  
ATOM    659  OG  SER L  86      20.987  38.532  37.268  1.00 37.43           O  
ATOM    660  C   SER L  86      20.747  37.267  34.684  1.00 37.58           C  
ATOM    661  O   SER L  86      19.941  37.570  33.806  1.00 38.16           O  
ATOM    662  N   ARG L  87      22.056  37.552  34.572  1.00 36.87           N  
ATOM    663  CA  ARG L  87      22.583  38.205  33.402  1.00 39.76           C  
ATOM    664  CB  ARG L  87      24.032  38.674  33.610  1.00 39.44           C  
ATOM    665  CG  ARG L  87      24.175  39.652  34.780  1.00 36.74           C  
ATOM    666  CD  ARG L  87      23.750  41.087  34.457  1.00 39.93           C  
ATOM    667  NE  ARG L  87      24.812  41.698  33.612  1.00 43.82           N  
ATOM    668  CZ  ARG L  87      24.799  41.543  32.255  1.00 45.32           C  
ATOM    669  NH1 ARG L  87      23.808  40.820  31.658  1.00 44.24           N1+
ATOM    670  NH2 ARG L  87      25.775  42.121  31.495  1.00 48.56           N  
ATOM    671  C   ARG L  87      22.564  37.296  32.212  1.00 42.58           C  
ATOM    672  O   ARG L  87      22.162  37.703  31.123  1.00 46.05           O  
ATOM    673  N   SER L  88      22.994  36.032  32.394  1.00 40.84           N  
ATOM    674  CA  SER L  88      23.106  35.128  31.287  1.00 39.48           C  
ATOM    675  CB  SER L  88      24.146  34.015  31.491  1.00 37.11           C  
ATOM    676  OG  SER L  88      25.433  34.586  31.666  1.00 55.55           O  
ATOM    677  C   SER L  88      21.781  34.492  31.041  1.00 41.79           C  
ATOM    678  O   SER L  88      20.844  34.622  31.827  1.00 43.13           O  
ATOM    679  N   GLY L  89      21.681  33.778  29.908  1.00 42.86           N  
ATOM    680  CA  GLY L  89      20.451  33.159  29.527  1.00 43.54           C  
ATOM    681  C   GLY L  89      20.364  31.815  30.175  1.00 39.40           C  
ATOM    682  O   GLY L  89      21.141  31.477  31.064  1.00 37.76           O  
ATOM    683  N   PHE L  90      19.391  31.017  29.702  1.00 39.94           N  
ATOM    684  CA  PHE L  90      19.065  29.709  30.188  1.00 39.33           C  
ATOM    685  CB  PHE L  90      17.948  29.111  29.314  1.00 45.36           C  
ATOM    686  CG  PHE L  90      17.457  27.811  29.837  1.00 64.54           C  
ATOM    687  CD1 PHE L  90      16.517  27.765  30.838  1.00 26.95           C  
ATOM    688  CD2 PHE L  90      17.919  26.635  29.298  1.00 61.67           C  
ATOM    689  CE1 PHE L  90      16.057  26.558  31.309  1.00 68.46           C  
ATOM    690  CE2 PHE L  90      17.465  25.425  29.762  1.00 21.69           C  
ATOM    691  CZ  PHE L  90      16.533  25.387  30.771  1.00 20.93           C  
ATOM    692  C   PHE L  90      20.294  28.861  30.083  1.00 36.55           C  
ATOM    693  O   PHE L  90      21.015  28.920  29.088  1.00 31.55           O  
ATOM    694  N   SER L  91      20.573  28.050  31.126  1.00 37.47           N  
ATOM    695  CA  SER L  91      21.765  27.253  31.092  1.00 29.92           C  
ATOM    696  CB  SER L  91      22.549  27.289  32.416  1.00 30.22           C  
ATOM    697  OG  SER L  91      22.920  28.623  32.728  1.00 37.27           O  
ATOM    698  C   SER L  91      21.371  25.830  30.861  1.00 30.05           C  
ATOM    699  O   SER L  91      20.984  25.107  31.776  1.00 32.73           O  
ATOM    700  N   TRP L  92      21.445  25.409  29.592  1.00 32.77           N  
ATOM    701  CA  TRP L  92      21.177  24.068  29.174  1.00 29.31           C  
ATOM    702  CB  TRP L  92      20.990  23.932  27.653  1.00 27.14           C  
ATOM    703  CG  TRP L  92      19.833  24.721  27.098  1.00 31.08           C  
ATOM    704  CD2 TRP L  92      19.968  26.057  26.602  1.00 30.38           C  
ATOM    705  CD1 TRP L  92      18.522  24.381  26.944  1.00 30.44           C  
ATOM    706  NE1 TRP L  92      17.829  25.427  26.386  1.00 34.14           N  
ATOM    707  CE2 TRP L  92      18.708  26.464  26.168  1.00 31.55           C  
ATOM    708  CE3 TRP L  92      21.056  26.876  26.515  1.00 30.10           C  
ATOM    709  CZ2 TRP L  92      18.515  27.705  25.641  1.00 34.21           C  
ATOM    710  CZ3 TRP L  92      20.857  28.127  25.981  1.00 30.49           C  
ATOM    711  CH2 TRP L  92      19.612  28.533  25.553  1.00 33.46           C  
ATOM    712  C   TRP L  92      22.362  23.221  29.512  1.00 30.63           C  
ATOM    713  O   TRP L  92      22.267  21.993  29.526  1.00 32.19           O  
ATOM    714  N   SER L  93      23.519  23.863  29.784  1.00 34.68           N  
ATOM    715  CA  SER L  93      24.721  23.115  29.600  1.00 32.32           C  
ATOM    716  CB  SER L  93      25.818  23.845  28.808  1.00 33.99           C  
ATOM    717  OG  SER L  93      26.371  24.895  29.588  1.00 21.33           O  
ATOM    718  C   SER L  93      25.227  22.971  30.990  1.00 35.25           C  
ATOM    719  O   SER L  93      25.271  23.932  31.758  1.00 33.98           O  
ATOM    720  N   PHE L  94      25.567  21.742  31.377  1.00 39.01           N  
ATOM    721  CA  PHE L  94      26.154  21.597  32.662  1.00 34.86           C  
ATOM    722  CB  PHE L  94      26.199  20.143  33.154  1.00 35.45           C  
ATOM    723  CG  PHE L  94      24.804  19.667  33.394  1.00 36.34           C  
ATOM    724  CD1 PHE L  94      24.196  19.873  34.610  1.00 32.66           C  
ATOM    725  CD2 PHE L  94      24.106  19.007  32.409  1.00 35.43           C  
ATOM    726  CE1 PHE L  94      22.916  19.431  34.841  1.00 31.80           C  
ATOM    727  CE2 PHE L  94      22.823  18.562  32.632  1.00 37.42           C  
ATOM    728  CZ  PHE L  94      22.227  18.771  33.852  1.00 30.04           C  
ATOM    729  C   PHE L  94      27.550  22.060  32.424  1.00 33.67           C  
ATOM    730  O   PHE L  94      27.955  22.379  31.311  1.00 38.29           O  
ATOM    731  N   GLY L  95      28.370  22.217  33.444  1.00 33.27           N  
ATOM    732  CA  GLY L  95      29.639  22.612  32.925  1.00 32.30           C  
ATOM    733  C   GLY L  95      30.394  21.359  32.638  1.00 39.08           C  
ATOM    734  O   GLY L  95      29.811  20.286  32.484  1.00 38.67           O  
ATOM    735  N   GLY L  96      31.729  21.484  32.512  1.00 40.12           N  
ATOM    736  CA  GLY L  96      32.536  20.316  32.359  1.00 36.93           C  
ATOM    737  C   GLY L  96      32.613  19.758  33.743  1.00 38.88           C  
ATOM    738  O   GLY L  96      32.290  20.445  34.710  1.00 42.03           O  
ATOM    739  N   ALA L  97      33.015  18.485  33.880  1.00 39.68           N  
ATOM    740  CA  ALA L  97      33.074  17.884  35.182  1.00 37.33           C  
ATOM    741  CB  ALA L  97      32.857  16.360  35.164  1.00 23.09           C  
ATOM    742  C   ALA L  97      34.403  18.126  35.819  1.00 36.21           C  
ATOM    743  O   ALA L  97      35.412  18.335  35.147  1.00 38.27           O  
ATOM    744  N   THR L  98      34.416  18.109  37.168  1.00 37.28           N  
ATOM    745  CA  THR L  98      35.639  18.189  37.908  1.00 32.94           C  
ATOM    746  CB  THR L  98      35.578  19.168  39.044  1.00 35.72           C  
ATOM    747  OG1 THR L  98      35.302  20.471  38.553  1.00 36.58           O  
ATOM    748  CG2 THR L  98      36.922  19.155  39.787  1.00 31.29           C  
ATOM    749  C   THR L  98      35.825  16.825  38.493  1.00 35.08           C  
ATOM    750  O   THR L  98      34.993  16.364  39.274  1.00 34.69           O  
ATOM    751  N   ARG L  99      36.922  16.131  38.125  1.00 42.84           N  
ATOM    752  CA  ARG L  99      37.094  14.806  38.648  1.00 42.93           C  
ATOM    753  CB  ARG L  99      37.780  13.824  37.676  1.00 40.67           C  
ATOM    754  CG  ARG L  99      37.793  12.383  38.198  1.00 41.12           C  
ATOM    755  CD  ARG L  99      38.235  11.334  37.173  1.00 47.98           C  
ATOM    756  NE  ARG L  99      37.209  11.298  36.093  1.00 25.62           N  
ATOM    757  CZ  ARG L  99      37.388  12.029  34.955  1.00 28.13           C  
ATOM    758  NH1 ARG L  99      38.540  12.739  34.771  1.00 30.89           N1+
ATOM    759  NH2 ARG L  99      36.415  12.041  33.999  1.00 31.29           N  
ATOM    760  C   ARG L  99      37.927  14.919  39.881  1.00 41.57           C  
ATOM    761  O   ARG L  99      39.067  15.379  39.839  1.00 43.11           O  
ATOM    762  N   LEU L 100      37.356  14.493  41.024  1.00 40.11           N  
ATOM    763  CA  LEU L 100      38.046  14.613  42.275  1.00 39.61           C  
ATOM    764  CB  LEU L 100      37.094  14.920  43.450  1.00 37.10           C  
ATOM    765  CG  LEU L 100      37.787  15.088  44.814  1.00 40.43           C  
ATOM    766  CD1 LEU L 100      38.743  16.292  44.799  1.00 40.73           C  
ATOM    767  CD2 LEU L 100      36.757  15.165  45.956  1.00 39.05           C  
ATOM    768  C   LEU L 100      38.723  13.309  42.554  1.00 42.90           C  
ATOM    769  O   LEU L 100      38.084  12.258  42.578  1.00 42.12           O  
ATOM    770  N   THR L 101      40.055  13.352  42.764  1.00 43.35           N  
ATOM    771  CA  THR L 101      40.796  12.153  43.038  1.00 43.20           C  
ATOM    772  CB  THR L 101      41.994  11.972  42.151  1.00 46.93           C  
ATOM    773  OG1 THR L 101      41.604  11.957  40.786  1.00 51.68           O  
ATOM    774  CG2 THR L 101      42.676  10.641  42.512  1.00 48.18           C  
ATOM    775  C   THR L 101      41.307  12.254  44.437  1.00 43.06           C  
ATOM    776  O   THR L 101      41.833  13.286  44.848  1.00 37.74           O  
ATOM    777  N   VAL L 102      41.157  11.166  45.216  1.00 42.49           N  
ATOM    778  CA  VAL L 102      41.593  11.203  46.586  1.00 45.80           C  
ATOM    779  CB  VAL L 102      40.570  10.647  47.532  1.00 45.70           C  
ATOM    780  CG1 VAL L 102      41.151  10.619  48.956  1.00 45.08           C  
ATOM    781  CG2 VAL L 102      39.289  11.486  47.390  1.00 47.92           C  
ATOM    782  C   VAL L 102      42.812  10.349  46.698  1.00 46.71           C  
ATOM    783  O   VAL L 102      42.751   9.132  46.540  1.00 43.21           O  
ATOM    784  N   LEU L 103      43.962  10.969  47.013  1.00 51.57           N  
ATOM    785  CA  LEU L 103      45.176  10.213  47.087  1.00 55.73           C  
ATOM    786  CB  LEU L 103      46.329  10.797  46.241  1.00 57.64           C  
ATOM    787  CG  LEU L 103      46.734  12.255  46.552  1.00 58.26           C  
ATOM    788  CD1 LEU L 103      47.889  12.691  45.637  1.00 64.96           C  
ATOM    789  CD2 LEU L 103      45.550  13.235  46.479  1.00 55.02           C  
ATOM    790  C   LEU L 103      45.602  10.109  48.518  1.00 53.05           C  
ATOM    791  O   LEU L 103      45.132  10.852  49.379  1.00 51.71           O  
ATOM    792  N   SER L 104      46.487   9.132  48.811  1.00 51.13           N  
ATOM    793  CA  SER L 104      46.983   8.911  50.140  1.00 49.03           C  
ATOM    794  CB  SER L 104      47.317  10.203  50.905  1.00  0.00           C  
ATOM    795  OG  SER L 104      47.802   9.889  52.203  1.00  0.00           O  
ATOM    796  C   SER L 104      45.924   8.167  50.939  1.00 45.97           C  
ATOM    797  O   SER L 104      45.845   6.919  50.800  1.00 47.60           O  
ATOM    798  OXT SER L 104      45.192   8.838  51.717  1.00  0.00           O1-
TER     799      SER L 104 
ATOM    800  N   GLN H 105      10.088   6.299  48.740  1.00 67.60           N1+
ATOM    801  CA  GLN H 105       9.594   7.547  48.125  1.00 67.72           C  
ATOM    802  CB  GLN H 105      10.360   8.751  48.704  1.00 73.51           C  
ATOM    803  CG  GLN H 105      11.879   8.682  48.563  1.00 82.20           C  
ATOM    804  CD  GLN H 105      12.441   9.716  49.531  1.00 91.74           C  
ATOM    805  OE1 GLN H 105      12.203  10.914  49.388  1.00 94.94           O  
ATOM    806  NE2 GLN H 105      13.191   9.241  50.563  1.00 95.19           N  
ATOM    807  C   GLN H 105       9.575   7.503  46.627  1.00 61.32           C  
ATOM    808  O   GLN H 105       9.370   6.439  46.046  1.00 59.38           O  
ATOM    809  N   VAL H 106       9.766   8.654  45.954  1.00 59.90           N  
ATOM    810  CA  VAL H 106       9.625   8.655  44.528  1.00 51.26           C  
ATOM    811  CB  VAL H 106       9.542  10.034  43.941  1.00 50.68           C  
ATOM    812  CG1 VAL H 106       9.506   9.916  42.408  1.00 48.42           C  
ATOM    813  CG2 VAL H 106       8.307  10.733  44.532  1.00 49.73           C  
ATOM    814  C   VAL H 106      10.774   7.952  43.880  1.00 50.75           C  
ATOM    815  O   VAL H 106      11.932   8.145  44.244  1.00 53.92           O  
ATOM    816  N   GLN H 107      10.473   7.090  42.887  1.00 50.07           N  
ATOM    817  CA  GLN H 107      11.547   6.436  42.199  1.00 48.88           C  
ATOM    818  CB  GLN H 107      11.947   5.091  42.827  1.00 56.91           C  
ATOM    819  CG  GLN H 107      10.828   4.067  42.933  1.00 66.78           C  
ATOM    820  CD  GLN H 107      11.335   3.001  43.892  1.00 77.08           C  
ATOM    821  OE1 GLN H 107      10.721   1.948  44.050  1.00 80.96           O  
ATOM    822  NE2 GLN H 107      12.489   3.282  44.555  1.00 81.64           N  
ATOM    823  C   GLN H 107      11.234   6.324  40.732  1.00 44.55           C  
ATOM    824  O   GLN H 107      10.076   6.201  40.333  1.00 42.71           O  
ATOM    825  N   LEU H 108      12.285   6.409  39.882  1.00 38.31           N  
ATOM    826  CA  LEU H 108      12.109   6.396  38.452  1.00 36.63           C  
ATOM    827  CB  LEU H 108      12.600   7.681  37.760  1.00 40.03           C  
ATOM    828  CG  LEU H 108      11.805   8.949  38.123  1.00 41.39           C  
ATOM    829  CD1 LEU H 108      11.968   9.318  39.603  1.00 36.44           C  
ATOM    830  CD2 LEU H 108      12.155  10.116  37.190  1.00 29.80           C  
ATOM    831  C   LEU H 108      12.879   5.263  37.833  1.00 40.15           C  
ATOM    832  O   LEU H 108      14.016   4.983  38.209  1.00 36.08           O  
ATOM    833  N   GLN H 109      12.266   4.585  36.836  1.00 38.25           N  
ATOM    834  CA  GLN H 109      12.904   3.476  36.175  1.00 35.25           C  
ATOM    835  CB  GLN H 109      12.185   2.143  36.449  1.00 39.13           C  
ATOM    836  CG  GLN H 109      12.772   0.951  35.692  1.00 40.74           C  
ATOM    837  CD  GLN H 109      14.076   0.574  36.370  1.00 54.38           C  
ATOM    838  OE1 GLN H 109      14.126   0.411  37.588  1.00 58.17           O  
ATOM    839  NE2 GLN H 109      15.163   0.439  35.564  1.00 43.83           N  
ATOM    840  C   GLN H 109      12.834   3.678  34.690  1.00 35.08           C  
ATOM    841  O   GLN H 109      11.748   3.767  34.121  1.00 35.40           O  
ATOM    842  N   GLU H 110      13.997   3.748  34.006  1.00 34.10           N  
ATOM    843  CA  GLU H 110      13.937   3.893  32.579  1.00 34.09           C  
ATOM    844  CB  GLU H 110      14.976   4.866  31.985  1.00 34.37           C  
ATOM    845  CG  GLU H 110      16.374   4.763  32.586  1.00 33.43           C  
ATOM    846  CD  GLU H 110      16.362   5.493  33.919  1.00 37.11           C  
ATOM    847  OE1 GLU H 110      16.433   6.753  33.909  1.00 39.73           O  
ATOM    848  OE2 GLU H 110      16.275   4.801  34.967  1.00 34.84           O1-
ATOM    849  C   GLU H 110      13.980   2.556  31.901  1.00 35.41           C  
ATOM    850  O   GLU H 110      14.581   1.600  32.390  1.00 35.18           O  
ATOM    851  N   SER H 111      13.283   2.451  30.749  1.00 34.93           N  
ATOM    852  CA  SER H 111      13.284   1.230  29.994  1.00 41.50           C  
ATOM    853  CB  SER H 111      11.921   0.519  29.946  1.00 41.54           C  
ATOM    854  OG  SER H 111      10.986   1.294  29.210  1.00 53.31           O  
ATOM    855  C   SER H 111      13.632   1.598  28.586  1.00 44.99           C  
ATOM    856  O   SER H 111      13.112   2.575  28.048  1.00 37.36           O  
ATOM    857  N   GLY H 112      14.519   0.807  27.943  1.00 48.43           N  
ATOM    858  CA  GLY H 112      14.923   1.131  26.601  1.00 48.17           C  
ATOM    859  C   GLY H 112      15.272  -0.125  25.850  1.00 50.56           C  
ATOM    860  O   GLY H 112      15.364  -1.215  26.411  1.00 55.88           O  
ATOM    861  N   PRO H 113      15.398   0.041  24.552  1.00 47.64           N  
ATOM    862  CA  PRO H 113      15.738  -0.991  23.599  1.00 49.71           C  
ATOM    863  CD  PRO H 113      15.167   1.326  23.920  1.00 45.96           C  
ATOM    864  CB  PRO H 113      15.521  -0.360  22.223  1.00 47.05           C  
ATOM    865  CG  PRO H 113      15.676   1.149  22.480  1.00 47.21           C  
ATOM    866  C   PRO H 113      17.125  -1.535  23.740  1.00 52.00           C  
ATOM    867  O   PRO H 113      17.327  -2.722  23.488  1.00 50.92           O  
ATOM    868  N   GLY H 114      18.106  -0.681  24.081  1.00 52.13           N  
ATOM    869  CA  GLY H 114      19.453  -1.140  24.260  1.00 45.30           C  
ATOM    870  C   GLY H 114      20.209  -1.018  22.968  1.00 44.65           C  
ATOM    871  O   GLY H 114      21.415  -0.780  22.981  1.00 56.52           O  
ATOM    872  N   LEU H 115      19.531  -1.179  21.811  1.00 43.41           N  
ATOM    873  CA  LEU H 115      20.252  -1.081  20.571  1.00 43.20           C  
ATOM    874  CB  LEU H 115      20.721  -2.443  20.022  1.00 42.38           C  
ATOM    875  CG  LEU H 115      21.498  -2.339  18.696  1.00 50.17           C  
ATOM    876  CD1 LEU H 115      22.808  -1.553  18.876  1.00 54.02           C  
ATOM    877  CD2 LEU H 115      21.721  -3.719  18.058  1.00 53.71           C  
ATOM    878  C   LEU H 115      19.345  -0.475  19.545  1.00 44.73           C  
ATOM    879  O   LEU H 115      18.161  -0.800  19.482  1.00 48.60           O  
ATOM    880  N   VAL H 116      19.882   0.451  18.722  1.00 40.11           N  
ATOM    881  CA  VAL H 116      19.092   1.044  17.679  1.00 39.07           C  
ATOM    882  CB  VAL H 116      18.530   2.383  18.067  1.00 45.02           C  
ATOM    883  CG1 VAL H 116      19.698   3.351  18.301  1.00 41.02           C  
ATOM    884  CG2 VAL H 116      17.536   2.845  16.991  1.00 47.88           C  
ATOM    885  C   VAL H 116      19.977   1.230  16.480  1.00 42.79           C  
ATOM    886  O   VAL H 116      21.135   1.624  16.600  1.00 45.82           O  
ATOM    887  N   ARG H 117      19.438   0.949  15.277  1.00 45.62           N  
ATOM    888  CA  ARG H 117      20.198   1.078  14.066  1.00 52.03           C  
ATOM    889  CB  ARG H 117      19.570   0.339  12.871  1.00 44.97           C  
ATOM    890  CG  ARG H 117      20.373   0.470  11.577  0.67 52.98           C  
ATOM    891  CD  ARG H 117      19.757  -0.270  10.387  0.67 57.81           C  
ATOM    892  NE  ARG H 117      19.910  -1.733  10.635  1.00  0.00           N  
ATOM    893  CZ  ARG H 117      19.566  -2.631   9.665  1.00  0.00           C  
ATOM    894  NH1 ARG H 117      19.060  -2.191   8.476  1.00  0.00           N1+
ATOM    895  NH2 ARG H 117      19.733  -3.968   9.881  1.00  0.00           N  
ATOM    896  C   ARG H 117      20.289   2.534  13.731  1.00 51.21           C  
ATOM    897  O   ARG H 117      19.459   3.339  14.145  1.00 49.68           O  
ATOM    898  N   PRO H 118      21.297   2.892  12.985  1.00 45.87           N  
ATOM    899  CA  PRO H 118      21.488   4.273  12.649  1.00 48.59           C  
ATOM    900  CD  PRO H 118      22.547   2.149  12.994  1.00 48.25           C  
ATOM    901  CB  PRO H 118      22.861   4.338  11.979  1.00 46.66           C  
ATOM    902  CG  PRO H 118      23.636   3.170  12.621  1.00 51.31           C  
ATOM    903  C   PRO H 118      20.366   4.792  11.806  1.00 50.51           C  
ATOM    904  O   PRO H 118      19.809   4.032  11.017  1.00 46.02           O  
ATOM    905  N   SER H 119      20.034   6.091  11.961  1.00 49.42           N  
ATOM    906  CA  SER H 119      19.001   6.727  11.194  1.00 42.06           C  
ATOM    907  CB  SER H 119      19.215   6.506   9.687  1.00 44.59           C  
ATOM    908  OG  SER H 119      18.187   7.125   8.934  1.00 55.13           O  
ATOM    909  C   SER H 119      17.638   6.221  11.583  1.00 44.17           C  
ATOM    910  O   SER H 119      16.652   6.480  10.895  1.00 52.45           O  
ATOM    911  N   GLU H 120      17.523   5.526  12.728  1.00 40.42           N  
ATOM    912  CA  GLU H 120      16.229   5.064  13.154  1.00 47.19           C  
ATOM    913  CB  GLU H 120      16.174   3.564  13.477  1.00 49.83           C  
ATOM    914  CG  GLU H 120      16.256   2.700  12.220  0.67 54.24           C  
ATOM    915  CD  GLU H 120      16.277   1.239  12.631  0.67 57.69           C  
ATOM    916  OE1 GLU H 120      16.107   0.956  13.847  0.67 59.34           O  
ATOM    917  OE2 GLU H 120      16.473   0.383  11.729  0.67 59.51           O1-
ATOM    918  C   GLU H 120      15.867   5.826  14.390  1.00 42.85           C  
ATOM    919  O   GLU H 120      16.648   6.651  14.860  1.00 37.24           O  
ATOM    920  N   THR H 121      14.655   5.591  14.940  1.00 41.55           N  
ATOM    921  CA  THR H 121      14.229   6.350  16.086  1.00 38.04           C  
ATOM    922  CB  THR H 121      12.790   6.765  16.059  1.00 42.44           C  
ATOM    923  OG1 THR H 121      11.960   5.633  15.841  1.00 42.93           O  
ATOM    924  CG2 THR H 121      12.581   7.825  14.977  1.00 36.38           C  
ATOM    925  C   THR H 121      14.400   5.583  17.356  1.00 38.80           C  
ATOM    926  O   THR H 121      13.970   4.438  17.493  1.00 43.79           O  
ATOM    927  N   LEU H 122      15.036   6.250  18.338  1.00 38.75           N  
ATOM    928  CA  LEU H 122      15.254   5.702  19.642  1.00 38.57           C  
ATOM    929  CB  LEU H 122      16.466   6.332  20.355  1.00 35.02           C  
ATOM    930  CG  LEU H 122      16.718   5.795  21.778  1.00 38.74           C  
ATOM    931  CD1 LEU H 122      17.133   4.316  21.769  1.00 36.20           C  
ATOM    932  CD2 LEU H 122      17.694   6.699  22.547  1.00 33.44           C  
ATOM    933  C   LEU H 122      14.045   6.021  20.463  1.00 39.81           C  
ATOM    934  O   LEU H 122      13.529   7.137  20.423  1.00 40.37           O  
ATOM    935  N   SER H 123      13.546   5.035  21.233  1.00 39.13           N  
ATOM    936  CA  SER H 123      12.384   5.300  22.030  1.00 35.37           C  
ATOM    937  CB  SER H 123      11.146   4.554  21.502  1.00 39.76           C  
ATOM    938  OG  SER H 123       9.981   4.967  22.195  1.00 53.43           O  
ATOM    939  C   SER H 123      12.672   4.839  23.433  1.00 38.54           C  
ATOM    940  O   SER H 123      13.119   3.714  23.644  1.00 37.90           O  
ATOM    941  N   VAL H 124      12.422   5.707  24.440  1.00 33.91           N  
ATOM    942  CA  VAL H 124      12.698   5.340  25.806  1.00 36.27           C  
ATOM    943  CB  VAL H 124      13.903   6.039  26.383  1.00 35.68           C  
ATOM    944  CG1 VAL H 124      14.088   5.596  27.845  1.00 38.93           C  
ATOM    945  CG2 VAL H 124      15.126   5.734  25.500  1.00 30.63           C  
ATOM    946  C   VAL H 124      11.514   5.717  26.648  1.00 34.98           C  
ATOM    947  O   VAL H 124      10.740   6.601  26.284  1.00 34.67           O  
ATOM    948  N   THR H 125      11.324   5.020  27.791  1.00 35.56           N  
ATOM    949  CA  THR H 125      10.229   5.350  28.662  1.00 38.96           C  
ATOM    950  CB  THR H 125       9.097   4.365  28.611  1.00 44.02           C  
ATOM    951  OG1 THR H 125       8.593   4.245  27.289  1.00 45.78           O  
ATOM    952  CG2 THR H 125       7.987   4.858  29.557  1.00 47.13           C  
ATOM    953  C   THR H 125      10.734   5.355  30.077  1.00 38.13           C  
ATOM    954  O   THR H 125      11.646   4.608  30.427  1.00 39.27           O  
ATOM    955  N   CYS H 126      10.152   6.223  30.932  1.00 39.00           N  
ATOM    956  CA  CYS H 126      10.550   6.268  32.313  1.00 40.55           C  
ATOM    957  CB  CYS H 126      11.240   7.595  32.692  1.00 43.27           C  
ATOM    958  SG  CYS H 126      11.754   7.668  34.433  1.00 41.72           S  
ATOM    959  C   CYS H 126       9.310   6.110  33.144  1.00 38.57           C  
ATOM    960  O   CYS H 126       8.363   6.883  33.010  1.00 41.34           O  
ATOM    961  N   ILE H 127       9.292   5.100  34.042  1.00 37.41           N  
ATOM    962  CA  ILE H 127       8.127   4.849  34.849  1.00 38.02           C  
ATOM    963  CB  ILE H 127       7.773   3.393  34.964  1.00 40.36           C  
ATOM    964  CG1 ILE H 127       7.421   2.808  33.586  1.00  0.00           C  
ATOM    965  CG2 ILE H 127       6.650   3.260  36.007  1.00 45.00           C  
ATOM    966  CD1 ILE H 127       7.358   1.281  33.576  1.00  0.00           C  
ATOM    967  C   ILE H 127       8.418   5.330  36.233  1.00 39.63           C  
ATOM    968  O   ILE H 127       9.421   4.957  36.840  1.00 38.63           O  
ATOM    969  N   VAL H 128       7.530   6.188  36.770  1.00 38.73           N  
ATOM    970  CA  VAL H 128       7.741   6.731  38.076  1.00 36.40           C  
ATOM    971  CB  VAL H 128       7.525   8.216  38.126  1.00 42.73           C  
ATOM    972  CG1 VAL H 128       6.112   8.535  37.623  1.00 40.79           C  
ATOM    973  CG2 VAL H 128       7.799   8.708  39.552  1.00 45.57           C  
ATOM    974  C   VAL H 128       6.831   6.052  39.046  1.00 38.48           C  
ATOM    975  O   VAL H 128       5.688   5.728  38.732  1.00 43.84           O  
ATOM    976  N   SER H 129       7.348   5.784  40.261  1.00 40.50           N  
ATOM    977  CA  SER H 129       6.552   5.113  41.245  1.00 46.36           C  
ATOM    978  CB  SER H 129       6.951   3.644  41.427  1.00 46.88           C  
ATOM    979  OG  SER H 129       8.302   3.567  41.856  1.00 53.79           O  
ATOM    980  C   SER H 129       6.744   5.803  42.554  1.00 49.47           C  
ATOM    981  O   SER H 129       7.754   6.470  42.776  1.00 49.60           O  
ATOM    982  N   GLY H 130       5.756   5.655  43.460  1.00 54.85           N  
ATOM    983  CA  GLY H 130       5.851   6.241  44.762  1.00 53.08           C  
ATOM    984  C   GLY H 130       5.555   7.700  44.644  1.00 57.73           C  
ATOM    985  O   GLY H 130       5.911   8.479  45.526  1.00 61.82           O  
ATOM    986  N   GLY H 131       4.888   8.110  43.548  1.00 52.37           N  
ATOM    987  CA  GLY H 131       4.589   9.503  43.389  1.00 49.63           C  
ATOM    988  C   GLY H 131       3.802   9.681  42.128  1.00 52.64           C  
ATOM    989  O   GLY H 131       3.490   8.713  41.434  1.00 54.98           O  
ATOM    990  N   SER H 132       3.466  10.949  41.807  1.00 51.16           N  
ATOM    991  CA  SER H 132       2.688  11.220  40.634  1.00 50.49           C  
ATOM    992  CB  SER H 132       1.353  11.924  40.930  1.00 54.17           C  
ATOM    993  OG  SER H 132       1.593  13.240  41.404  1.00 58.75           O  
ATOM    994  C   SER H 132       3.463  12.132  39.736  1.00 50.88           C  
ATOM    995  O   SER H 132       4.289  12.929  40.173  1.00 48.41           O  
ATOM    996  N   ILE H 133       3.224  11.973  38.424  1.00 50.27           N  
ATOM    997  CA  ILE H 133       3.797  12.735  37.357  1.00 46.77           C  
ATOM    998  CB  ILE H 133       3.557  12.079  36.028  1.00 53.17           C  
ATOM    999  CG1 ILE H 133       4.480  12.665  34.955  1.00 53.68           C  
ATOM   1000  CG2 ILE H 133       2.062  12.188  35.688  1.00 54.48           C  
ATOM   1001  CD1 ILE H 133       4.588  11.780  33.717  1.00 64.80           C  
ATOM   1002  C   ILE H 133       3.244  14.134  37.335  1.00 45.99           C  
ATOM   1003  O   ILE H 133       3.942  15.079  36.970  1.00 43.26           O  
ATOM   1004  N   SER H 134       1.970  14.290  37.745  1.00 47.56           N  
ATOM   1005  CA  SER H 134       1.187  15.478  37.530  1.00 48.03           C  
ATOM   1006  CB  SER H 134      -0.131  15.460  38.320  1.00 54.88           C  
ATOM   1007  OG  SER H 134      -0.961  14.405  37.859  1.00 68.77           O  
ATOM   1008  C   SER H 134       1.871  16.782  37.830  1.00 47.73           C  
ATOM   1009  O   SER H 134       2.373  17.427  36.915  1.00 45.52           O  
ATOM   1010  N   ASN H 135       1.946  17.222  39.097  1.00 45.09           N  
ATOM   1011  CA  ASN H 135       2.432  18.565  39.296  1.00 43.51           C  
ATOM   1012  CB  ASN H 135       1.833  19.228  40.548  1.00 51.66           C  
ATOM   1013  CG  ASN H 135       2.279  18.456  41.784  1.00 51.14           C  
ATOM   1014  OD1 ASN H 135       2.890  19.027  42.686  1.00 49.47           O  
ATOM   1015  ND2 ASN H 135       1.972  17.133  41.838  1.00 49.22           N  
ATOM   1016  C   ASN H 135       3.917  18.554  39.447  1.00 41.88           C  
ATOM   1017  O   ASN H 135       4.480  19.216  40.321  1.00 47.55           O  
ATOM   1018  N   TYR H 136       4.597  17.849  38.531  1.00 36.51           N  
ATOM   1019  CA  TYR H 136       6.017  17.782  38.581  1.00 33.61           C  
ATOM   1020  CB  TYR H 136       6.588  16.406  38.969  1.00 34.45           C  
ATOM   1021  CG  TYR H 136       6.261  16.120  40.392  1.00 40.82           C  
ATOM   1022  CD1 TYR H 136       5.096  15.484  40.747  1.00 41.49           C  
ATOM   1023  CD2 TYR H 136       7.135  16.497  41.379  1.00 41.90           C  
ATOM   1024  CE1 TYR H 136       4.806  15.225  42.066  1.00 47.02           C  
ATOM   1025  CE2 TYR H 136       6.855  16.245  42.700  1.00 44.79           C  
ATOM   1026  CZ  TYR H 136       5.688  15.608  43.045  1.00 46.44           C  
ATOM   1027  OH  TYR H 136       5.401  15.349  44.401  1.00 47.81           O  
ATOM   1028  C   TYR H 136       6.503  18.028  37.216  1.00 33.14           C  
ATOM   1029  O   TYR H 136       5.779  17.932  36.224  1.00 33.48           O  
ATOM   1030  N   TYR H 137       7.788  18.366  37.141  1.00 30.77           N  
ATOM   1031  CA  TYR H 137       8.277  18.619  35.800  1.00 28.96           C  
ATOM   1032  CB  TYR H 137       9.073  19.937  35.685  1.00 31.52           C  
ATOM   1033  CG  TYR H 137       8.160  21.115  35.855  1.00 28.79           C  
ATOM   1034  CD1 TYR H 137       7.462  21.311  37.026  1.00 30.53           C  
ATOM   1035  CD2 TYR H 137       8.040  22.059  34.858  1.00 30.07           C  
ATOM   1036  CE1 TYR H 137       6.635  22.399  37.187  1.00 36.02           C  
ATOM   1037  CE2 TYR H 137       7.216  23.152  35.011  1.00 31.58           C  
ATOM   1038  CZ  TYR H 137       6.509  23.321  36.178  1.00 37.31           C  
ATOM   1039  OH  TYR H 137       5.662  24.439  36.339  1.00 41.16           O  
ATOM   1040  C   TYR H 137       9.229  17.481  35.506  1.00 30.37           C  
ATOM   1041  O   TYR H 137       9.855  16.964  36.429  1.00 30.03           O  
ATOM   1042  N   TRP H 138       9.347  17.019  34.234  1.00 29.87           N  
ATOM   1043  CA  TRP H 138      10.174  15.858  33.999  1.00 26.90           C  
ATOM   1044  CB  TRP H 138       9.340  14.625  33.632  1.00 29.73           C  
ATOM   1045  CG  TRP H 138       8.388  14.261  34.740  1.00 31.45           C  
ATOM   1046  CD2 TRP H 138       8.763  13.557  35.931  1.00 32.18           C  
ATOM   1047  CD1 TRP H 138       7.063  14.555  34.869  1.00 30.01           C  
ATOM   1048  NE1 TRP H 138       6.593  14.088  36.072  1.00 32.16           N  
ATOM   1049  CE2 TRP H 138       7.629  13.469  36.737  1.00 33.32           C  
ATOM   1050  CE3 TRP H 138       9.960  13.039  36.327  1.00 30.24           C  
ATOM   1051  CZ2 TRP H 138       7.672  12.861  37.959  1.00 29.96           C  
ATOM   1052  CZ3 TRP H 138       9.994  12.410  37.552  1.00 31.00           C  
ATOM   1053  CH2 TRP H 138       8.875  12.323  38.356  1.00 34.52           C  
ATOM   1054  C   TRP H 138      11.173  16.101  32.905  1.00 26.96           C  
ATOM   1055  O   TRP H 138      10.876  16.748  31.904  1.00 27.74           O  
ATOM   1056  N   THR H 139      12.398  15.547  33.063  1.00 27.08           N  
ATOM   1057  CA  THR H 139      13.435  15.808  32.103  1.00 24.85           C  
ATOM   1058  CB  THR H 139      14.464  16.758  32.621  1.00 22.04           C  
ATOM   1059  OG1 THR H 139      15.415  17.022  31.607  1.00 20.83           O  
ATOM   1060  CG2 THR H 139      15.149  16.115  33.838  1.00 10.96           C  
ATOM   1061  C   THR H 139      14.181  14.562  31.718  1.00 28.08           C  
ATOM   1062  O   THR H 139      14.175  13.554  32.425  1.00 27.08           O  
ATOM   1063  N   TRP H 140      14.851  14.619  30.544  1.00 25.74           N  
ATOM   1064  CA  TRP H 140      15.680  13.534  30.095  1.00 30.15           C  
ATOM   1065  CB  TRP H 140      15.230  12.915  28.761  1.00 30.00           C  
ATOM   1066  CG  TRP H 140      13.975  12.080  28.868  1.00 31.29           C  
ATOM   1067  CD2 TRP H 140      13.975  10.675  29.169  1.00 30.20           C  
ATOM   1068  CD1 TRP H 140      12.668  12.441  28.711  1.00 25.38           C  
ATOM   1069  NE1 TRP H 140      11.855  11.348  28.891  1.00 28.32           N  
ATOM   1070  CE2 TRP H 140      12.646  10.253  29.174  1.00 29.75           C  
ATOM   1071  CE3 TRP H 140      15.000   9.806  29.419  1.00 31.32           C  
ATOM   1072  CZ2 TRP H 140      12.320   8.953  29.430  1.00 26.91           C  
ATOM   1073  CZ3 TRP H 140      14.669   8.495  29.677  1.00 29.27           C  
ATOM   1074  CH2 TRP H 140      13.354   8.077  29.681  1.00 30.23           C  
ATOM   1075  C   TRP H 140      17.069  14.072  29.925  1.00 28.40           C  
ATOM   1076  O   TRP H 140      17.254  15.195  29.458  1.00 28.50           O  
ATOM   1077  N   ILE H 141      18.081  13.277  30.338  1.00 25.32           N  
ATOM   1078  CA  ILE H 141      19.463  13.671  30.245  1.00 26.63           C  
ATOM   1079  CB  ILE H 141      20.099  13.981  31.572  1.00 27.46           C  
ATOM   1080  CG1 ILE H 141      19.314  15.068  32.323  1.00 31.38           C  
ATOM   1081  CG2 ILE H 141      21.558  14.389  31.304  1.00 29.23           C  
ATOM   1082  CD1 ILE H 141      17.974  14.584  32.873  1.00 32.61           C  
ATOM   1083  C   ILE H 141      20.215  12.503  29.677  1.00 29.43           C  
ATOM   1084  O   ILE H 141      19.780  11.359  29.807  1.00 31.09           O  
ATOM   1085  N   ARG H 142      21.358  12.755  29.002  1.00 27.83           N  
ATOM   1086  CA  ARG H 142      22.105  11.633  28.498  1.00 29.62           C  
ATOM   1087  CB  ARG H 142      21.874  11.331  27.002  1.00 28.97           C  
ATOM   1088  CG  ARG H 142      22.266  12.446  26.032  1.00 36.01           C  
ATOM   1089  CD  ARG H 142      21.879  12.130  24.582  1.00 29.13           C  
ATOM   1090  NE  ARG H 142      22.350  13.257  23.733  1.00 34.28           N  
ATOM   1091  CZ  ARG H 142      21.921  13.389  22.442  1.00 35.64           C  
ATOM   1092  NH1 ARG H 142      21.029  12.502  21.911  1.00 29.87           N1+
ATOM   1093  NH2 ARG H 142      22.388  14.422  21.683  1.00 38.02           N  
ATOM   1094  C   ARG H 142      23.569  11.866  28.723  1.00 29.52           C  
ATOM   1095  O   ARG H 142      24.013  13.000  28.896  1.00 31.40           O  
ATOM   1096  N   GLN H 143      24.357  10.771  28.768  1.00 34.09           N  
ATOM   1097  CA  GLN H 143      25.770  10.905  28.968  1.00 39.00           C  
ATOM   1098  CB  GLN H 143      26.197  10.537  30.396  1.00 34.26           C  
ATOM   1099  CG  GLN H 143      27.695  10.692  30.655  1.00 43.24           C  
ATOM   1100  CD  GLN H 143      27.953  10.284  32.094  1.00 43.18           C  
ATOM   1101  OE1 GLN H 143      27.058   9.792  32.778  1.00 41.47           O  
ATOM   1102  NE2 GLN H 143      29.210  10.496  32.568  1.00 43.62           N  
ATOM   1103  C   GLN H 143      26.486   9.976  28.033  1.00 40.03           C  
ATOM   1104  O   GLN H 143      26.361   8.759  28.144  1.00 42.67           O  
ATOM   1105  N   SER H 144      27.281  10.540  27.099  1.00 42.89           N  
ATOM   1106  CA  SER H 144      28.039   9.747  26.168  1.00 47.25           C  
ATOM   1107  CB  SER H 144      28.621  10.562  24.999  1.00 53.09           C  
ATOM   1108  OG  SER H 144      29.428   9.733  24.175  1.00 62.44           O  
ATOM   1109  C   SER H 144      29.189   9.162  26.922  1.00 49.06           C  
ATOM   1110  O   SER H 144      29.563   9.661  27.981  1.00 48.69           O  
ATOM   1111  N   PRO H 145      29.769   8.109  26.409  1.00 54.95           N  
ATOM   1112  CA  PRO H 145      30.832   7.473  27.133  1.00 58.44           C  
ATOM   1113  CD  PRO H 145      29.041   7.167  25.577  1.00 55.18           C  
ATOM   1114  CB  PRO H 145      31.103   6.158  26.409  1.00 60.74           C  
ATOM   1115  CG  PRO H 145      29.732   5.807  25.796  1.00 56.86           C  
ATOM   1116  C   PRO H 145      32.022   8.349  27.316  1.00 58.43           C  
ATOM   1117  O   PRO H 145      32.590   8.805  26.324  1.00 60.61           O  
ATOM   1118  N   GLY H 146      32.428   8.570  28.580  1.00 55.88           N  
ATOM   1119  CA  GLY H 146      33.590   9.352  28.879  1.00 56.99           C  
ATOM   1120  C   GLY H 146      33.276  10.812  28.721  1.00 55.25           C  
ATOM   1121  O   GLY H 146      34.166  11.648  28.871  1.00 58.94           O  
ATOM   1122  N   LYS H 147      32.010  11.171  28.419  1.00 48.37           N  
ATOM   1123  CA  LYS H 147      31.675  12.563  28.252  1.00 50.90           C  
ATOM   1124  CB  LYS H 147      30.822  12.912  27.017  1.00 55.23           C  
ATOM   1125  CG  LYS H 147      31.595  13.138  25.715  0.67 62.39           C  
ATOM   1126  CD  LYS H 147      32.134  11.874  25.055  0.67 64.88           C  
ATOM   1127  CE  LYS H 147      32.687  12.126  23.652  0.67 69.17           C  
ATOM   1128  NZ  LYS H 147      31.582  12.499  22.740  0.67 69.79           N1+
ATOM   1129  C   LYS H 147      30.862  13.014  29.419  1.00 52.34           C  
ATOM   1130  O   LYS H 147      30.499  12.229  30.294  1.00 50.16           O  
ATOM   1131  N   GLY H 148      30.566  14.331  29.436  1.00 48.48           N  
ATOM   1132  CA  GLY H 148      29.830  14.956  30.495  1.00 37.57           C  
ATOM   1133  C   GLY H 148      28.359  14.786  30.261  1.00 34.74           C  
ATOM   1134  O   GLY H 148      27.925  14.165  29.291  1.00 44.67           O  
ATOM   1135  N   LEU H 149      27.556  15.350  31.186  1.00 35.25           N  
ATOM   1136  CA  LEU H 149      26.123  15.274  31.159  1.00 31.64           C  
ATOM   1137  CB  LEU H 149      25.510  15.634  32.523  1.00 29.30           C  
ATOM   1138  CG  LEU H 149      25.884  14.628  33.628  1.00 33.07           C  
ATOM   1139  CD1 LEU H 149      25.300  15.034  34.989  1.00 30.93           C  
ATOM   1140  CD2 LEU H 149      25.476  13.201  33.230  1.00 31.47           C  
ATOM   1141  C   LEU H 149      25.585  16.237  30.140  1.00 34.69           C  
ATOM   1142  O   LEU H 149      26.113  17.339  29.982  1.00 41.41           O  
ATOM   1143  N   GLU H 150      24.519  15.825  29.411  1.00 34.21           N  
ATOM   1144  CA  GLU H 150      23.891  16.675  28.432  1.00 29.75           C  
ATOM   1145  CB  GLU H 150      24.131  16.217  26.980  1.00 30.05           C  
ATOM   1146  CG  GLU H 150      23.538  17.148  25.918  1.00 42.16           C  
ATOM   1147  CD  GLU H 150      23.854  16.549  24.554  1.00 48.39           C  
ATOM   1148  OE1 GLU H 150      23.905  15.294  24.462  1.00 50.98           O  
ATOM   1149  OE2 GLU H 150      24.054  17.331  23.587  1.00 51.02           O1-
ATOM   1150  C   GLU H 150      22.404  16.638  28.671  1.00 31.86           C  
ATOM   1151  O   GLU H 150      21.789  15.573  28.664  1.00 31.94           O  
ATOM   1152  N   TRP H 151      21.776  17.818  28.866  1.00 28.85           N  
ATOM   1153  CA  TRP H 151      20.367  17.876  29.141  1.00 26.70           C  
ATOM   1154  CB  TRP H 151      20.005  19.097  29.973  1.00 27.49           C  
ATOM   1155  CG  TRP H 151      18.554  19.332  30.297  1.00 29.70           C  
ATOM   1156  CD2 TRP H 151      17.788  20.390  29.707  1.00 30.24           C  
ATOM   1157  CD1 TRP H 151      17.741  18.731  31.211  1.00 31.29           C  
ATOM   1158  NE1 TRP H 151      16.518  19.358  31.230  1.00 31.36           N  
ATOM   1159  CE2 TRP H 151      16.534  20.380  30.309  1.00 31.94           C  
ATOM   1160  CE3 TRP H 151      18.105  21.292  28.738  1.00 28.28           C  
ATOM   1161  CZ2 TRP H 151      15.580  21.284  29.952  1.00 28.69           C  
ATOM   1162  CZ3 TRP H 151      17.146  22.212  28.390  1.00 31.70           C  
ATOM   1163  CH2 TRP H 151      15.906  22.207  28.987  1.00 31.87           C  
ATOM   1164  C   TRP H 151      19.626  17.946  27.843  1.00 26.20           C  
ATOM   1165  O   TRP H 151      19.935  18.766  26.980  1.00 28.33           O  
ATOM   1166  N   ILE H 152      18.693  16.994  27.651  1.00 26.00           N  
ATOM   1167  CA  ILE H 152      17.867  16.873  26.482  1.00 25.74           C  
ATOM   1168  CB  ILE H 152      17.294  15.487  26.386  1.00 27.92           C  
ATOM   1169  CG1 ILE H 152      18.447  14.469  26.337  1.00 27.15           C  
ATOM   1170  CG2 ILE H 152      16.359  15.416  25.166  1.00 24.70           C  
ATOM   1171  CD1 ILE H 152      18.012  13.020  26.542  1.00 30.81           C  
ATOM   1172  C   ILE H 152      16.728  17.852  26.456  1.00 27.09           C  
ATOM   1173  O   ILE H 152      16.534  18.572  25.476  1.00 29.89           O  
ATOM   1174  N   GLY H 153      15.938  17.916  27.550  1.00 26.84           N  
ATOM   1175  CA  GLY H 153      14.783  18.775  27.565  1.00 27.61           C  
ATOM   1176  C   GLY H 153      13.896  18.394  28.718  1.00 29.52           C  
ATOM   1177  O   GLY H 153      14.123  17.394  29.400  1.00 27.99           O  
ATOM   1178  N   TYR H 154      12.847  19.208  28.973  1.00 29.58           N  
ATOM   1179  CA  TYR H 154      11.942  18.889  30.042  1.00 29.70           C  
ATOM   1180  CB  TYR H 154      12.127  19.692  31.349  1.00 25.18           C  
ATOM   1181  CG  TYR H 154      11.915  21.155  31.134  1.00 33.96           C  
ATOM   1182  CD1 TYR H 154      10.666  21.707  30.960  1.00 36.78           C  
ATOM   1183  CD2 TYR H 154      12.995  21.999  31.153  1.00 35.18           C  
ATOM   1184  CE1 TYR H 154      10.519  23.064  30.775  1.00 38.68           C  
ATOM   1185  CE2 TYR H 154      12.862  23.352  30.969  1.00 36.73           C  
ATOM   1186  CZ  TYR H 154      11.618  23.888  30.774  1.00 42.21           C  
ATOM   1187  OH  TYR H 154      11.474  25.277  30.584  1.00 44.55           O  
ATOM   1188  C   TYR H 154      10.542  19.104  29.572  1.00 28.35           C  
ATOM   1189  O   TYR H 154      10.308  19.662  28.502  1.00 28.82           O  
ATOM   1190  N   ILE H 155       9.568  18.590  30.349  1.00 30.79           N  
ATOM   1191  CA  ILE H 155       8.188  18.785  30.025  1.00 31.54           C  
ATOM   1192  CB  ILE H 155       7.499  17.521  29.608  1.00 30.56           C  
ATOM   1193  CG1 ILE H 155       6.100  17.834  29.061  1.00 27.32           C  
ATOM   1194  CG2 ILE H 155       7.526  16.546  30.795  1.00 28.31           C  
ATOM   1195  CD1 ILE H 155       5.467  16.664  28.311  1.00 30.20           C  
ATOM   1196  C   ILE H 155       7.505  19.330  31.246  1.00 32.36           C  
ATOM   1197  O   ILE H 155       7.664  18.804  32.347  1.00 31.31           O  
ATOM   1198  N   SER H 156       6.732  20.422  31.065  1.00 31.59           N  
ATOM   1199  CA  SER H 156       6.038  21.092  32.134  1.00 37.58           C  
ATOM   1200  CB  SER H 156       5.932  22.611  31.880  1.00 49.72           C  
ATOM   1201  OG  SER H 156       5.274  23.280  32.945  1.00 41.29           O  
ATOM   1202  C   SER H 156       4.658  20.503  32.256  1.00 43.59           C  
ATOM   1203  O   SER H 156       4.320  19.544  31.566  1.00 47.37           O  
ATOM   1204  N   ASP H 157       3.855  21.013  33.221  1.00 32.95           N  
ATOM   1205  CA  ASP H 157       2.537  20.511  33.545  1.00 35.79           C  
ATOM   1206  CB  ASP H 157       1.909  21.222  34.759  1.00 36.78           C  
ATOM   1207  CG  ASP H 157       2.626  20.757  36.019  1.00 41.16           C  
ATOM   1208  OD1 ASP H 157       3.409  19.772  35.934  1.00 78.26           O  
ATOM   1209  OD2 ASP H 157       2.393  21.381  37.089  1.00 78.49           O1-
ATOM   1210  C   ASP H 157       1.604  20.695  32.388  1.00 36.34           C  
ATOM   1211  O   ASP H 157       0.756  19.844  32.132  1.00 37.50           O  
ATOM   1212  N   ARG H 158       1.764  21.813  31.659  1.00 33.61           N  
ATOM   1213  CA  ARG H 158       0.964  22.203  30.534  1.00 32.26           C  
ATOM   1214  CB  ARG H 158       1.319  23.590  29.965  1.00 32.85           C  
ATOM   1215  CG  ARG H 158       0.810  24.765  30.802  1.00 38.58           C  
ATOM   1216  CD  ARG H 158       1.018  26.116  30.115  1.00 41.99           C  
ATOM   1217  NE  ARG H 158       0.301  27.148  30.915  1.00 44.02           N  
ATOM   1218  CZ  ARG H 158      -1.024  27.378  30.680  1.00 45.30           C  
ATOM   1219  NH1 ARG H 158      -1.687  26.632  29.749  1.00 50.14           N1+
ATOM   1220  NH2 ARG H 158      -1.686  28.345  31.380  1.00 44.37           N  
ATOM   1221  C   ARG H 158       1.170  21.212  29.439  1.00 29.82           C  
ATOM   1222  O   ARG H 158       0.428  21.219  28.459  1.00 32.22           O  
ATOM   1223  N   GLU H 159       2.208  20.362  29.573  1.00 28.72           N  
ATOM   1224  CA  GLU H 159       2.593  19.412  28.566  1.00 29.17           C  
ATOM   1225  CB  GLU H 159       1.408  18.746  27.843  1.00 25.18           C  
ATOM   1226  CG  GLU H 159       0.396  18.082  28.779  1.00 34.13           C  
ATOM   1227  CD  GLU H 159       1.061  16.914  29.489  1.00 36.60           C  
ATOM   1228  OE1 GLU H 159       2.298  16.745  29.332  1.00 29.55           O  
ATOM   1229  OE2 GLU H 159       0.331  16.175  30.203  1.00 37.13           O1-
ATOM   1230  C   GLU H 159       3.354  20.181  27.536  1.00 29.20           C  
ATOM   1231  O   GLU H 159       3.556  19.736  26.409  1.00 29.72           O  
ATOM   1232  N   THR H 160       3.806  21.379  27.934  1.00 35.97           N  
ATOM   1233  CA  THR H 160       4.674  22.203  27.150  1.00 34.35           C  
ATOM   1234  CB  THR H 160       4.744  23.624  27.625  1.00 32.65           C  
ATOM   1235  OG1 THR H 160       5.284  23.667  28.937  1.00  0.00           O  
ATOM   1236  CG2 THR H 160       3.325  24.218  27.619  1.00  0.00           C  
ATOM   1237  C   THR H 160       6.040  21.632  27.305  1.00 31.14           C  
ATOM   1238  O   THR H 160       6.411  21.167  28.381  1.00 31.30           O  
ATOM   1239  N   THR H 161       6.834  21.648  26.221  1.00 31.27           N  
ATOM   1240  CA  THR H 161       8.139  21.061  26.291  1.00 26.28           C  
ATOM   1241  CB  THR H 161       8.286  19.875  25.386  1.00 30.26           C  
ATOM   1242  OG1 THR H 161       7.973  20.254  24.053  1.00 35.36           O  
ATOM   1243  CG2 THR H 161       7.350  18.750  25.858  1.00 32.15           C  
ATOM   1244  C   THR H 161       9.165  22.059  25.849  1.00 26.92           C  
ATOM   1245  O   THR H 161       8.915  22.889  24.977  1.00 27.44           O  
ATOM   1246  N   THR H 162      10.361  21.979  26.469  1.00 29.59           N  
ATOM   1247  CA  THR H 162      11.503  22.806  26.182  1.00 30.10           C  
ATOM   1248  CB  THR H 162      11.916  23.608  27.386  1.00 30.58           C  
ATOM   1249  OG1 THR H 162      10.891  24.525  27.734  1.00 22.46           O  
ATOM   1250  CG2 THR H 162      13.257  24.321  27.139  1.00 18.48           C  
ATOM   1251  C   THR H 162      12.638  21.877  25.864  1.00 26.35           C  
ATOM   1252  O   THR H 162      12.866  20.918  26.600  1.00 30.16           O  
ATOM   1253  N   TYR H 163      13.399  22.144  24.777  1.00 29.18           N  
ATOM   1254  CA  TYR H 163      14.435  21.208  24.420  1.00 29.92           C  
ATOM   1255  CB  TYR H 163      14.168  20.437  23.114  1.00 28.46           C  
ATOM   1256  CG  TYR H 163      12.921  19.644  23.281  1.00 31.89           C  
ATOM   1257  CD1 TYR H 163      12.921  18.455  23.973  1.00 28.74           C  
ATOM   1258  CD2 TYR H 163      11.749  20.098  22.726  1.00 32.06           C  
ATOM   1259  CE1 TYR H 163      11.758  17.734  24.115  1.00 28.93           C  
ATOM   1260  CE2 TYR H 163      10.585  19.383  22.863  1.00 30.22           C  
ATOM   1261  CZ  TYR H 163      10.588  18.200  23.561  1.00 30.30           C  
ATOM   1262  OH  TYR H 163       9.392  17.467  23.704  1.00 33.43           O  
ATOM   1263  C   TYR H 163      15.729  21.922  24.194  1.00 27.72           C  
ATOM   1264  O   TYR H 163      15.760  23.108  23.872  1.00 29.96           O  
ATOM   1265  N   ASN H 164      16.847  21.187  24.382  1.00 31.77           N  
ATOM   1266  CA  ASN H 164      18.152  21.710  24.101  1.00 29.62           C  
ATOM   1267  CB  ASN H 164      19.276  20.712  24.454  1.00 33.32           C  
ATOM   1268  CG  ASN H 164      20.640  21.348  24.225  1.00 43.52           C  
ATOM   1269  OD1 ASN H 164      20.824  22.151  23.311  1.00 45.58           O  
ATOM   1270  ND2 ASN H 164      21.631  20.969  25.078  1.00 42.38           N  
ATOM   1271  C   ASN H 164      18.168  21.905  22.617  1.00 34.39           C  
ATOM   1272  O   ASN H 164      17.729  21.030  21.873  1.00 38.76           O  
ATOM   1273  N   PRO H 165      18.642  23.029  22.158  1.00 36.38           N  
ATOM   1274  CA  PRO H 165      18.638  23.289  20.745  1.00 40.74           C  
ATOM   1275  CD  PRO H 165      18.524  24.255  22.932  1.00 37.86           C  
ATOM   1276  CB  PRO H 165      18.933  24.778  20.593  1.00 40.90           C  
ATOM   1277  CG  PRO H 165      18.388  25.386  21.898  1.00 46.95           C  
ATOM   1278  C   PRO H 165      19.578  22.405  19.994  1.00 43.90           C  
ATOM   1279  O   PRO H 165      19.397  22.242  18.789  1.00 46.73           O  
ATOM   1280  N   SER H 166      20.575  21.819  20.680  1.00 45.20           N  
ATOM   1281  CA  SER H 166      21.561  21.012  20.022  1.00 44.96           C  
ATOM   1282  CB  SER H 166      22.653  20.515  20.983  1.00 50.17           C  
ATOM   1283  OG  SER H 166      23.369  21.620  21.514  1.00 53.69           O  
ATOM   1284  C   SER H 166      20.901  19.806  19.421  1.00 43.78           C  
ATOM   1285  O   SER H 166      21.394  19.230  18.453  1.00 45.05           O  
ATOM   1286  N   LEU H 167      19.765  19.389  20.001  1.00 37.54           N  
ATOM   1287  CA  LEU H 167      19.016  18.257  19.543  1.00 38.89           C  
ATOM   1288  CB  LEU H 167      18.018  17.786  20.602  1.00 42.29           C  
ATOM   1289  CG  LEU H 167      18.845  17.190  21.758  1.00 47.83           C  
ATOM   1290  CD1 LEU H 167      17.973  16.689  22.910  1.00 47.26           C  
ATOM   1291  CD2 LEU H 167      19.791  16.098  21.225  1.00 42.21           C  
ATOM   1292  C   LEU H 167      18.411  18.568  18.207  1.00 38.12           C  
ATOM   1293  O   LEU H 167      18.077  17.662  17.449  1.00 36.87           O  
ATOM   1294  N   ASN H 168      18.212  19.865  17.909  1.00 38.12           N  
ATOM   1295  CA  ASN H 168      17.762  20.322  16.619  1.00 37.21           C  
ATOM   1296  CB  ASN H 168      18.820  20.231  15.502  1.00 41.46           C  
ATOM   1297  CG  ASN H 168      19.810  21.368  15.713  1.00 45.52           C  
ATOM   1298  OD1 ASN H 168      19.420  22.493  16.022  1.00 51.61           O  
ATOM   1299  ND2 ASN H 168      21.126  21.071  15.547  1.00 55.97           N  
ATOM   1300  C   ASN H 168      16.516  19.629  16.157  1.00 39.48           C  
ATOM   1301  O   ASN H 168      16.459  19.128  15.035  1.00 39.93           O  
ATOM   1302  N   SER H 169      15.480  19.597  17.015  1.00 36.06           N  
ATOM   1303  CA  SER H 169      14.164  19.127  16.665  1.00 39.93           C  
ATOM   1304  CB  SER H 169      13.572  19.868  15.453  1.00 46.84           C  
ATOM   1305  OG  SER H 169      13.374  21.238  15.765  1.00 57.66           O  
ATOM   1306  C   SER H 169      14.100  17.660  16.367  1.00 40.60           C  
ATOM   1307  O   SER H 169      13.121  17.197  15.783  1.00 41.01           O  
ATOM   1308  N   ARG H 170      15.139  16.891  16.722  1.00 38.05           N  
ATOM   1309  CA  ARG H 170      15.118  15.465  16.569  1.00 36.36           C  
ATOM   1310  CB  ARG H 170      16.530  14.867  16.450  1.00 35.65           C  
ATOM   1311  CG  ARG H 170      17.149  15.210  15.089  1.00 41.08           C  
ATOM   1312  CD  ARG H 170      18.610  14.793  14.915  1.00 39.20           C  
ATOM   1313  NE  ARG H 170      18.761  13.451  15.537  1.00 37.40           N  
ATOM   1314  CZ  ARG H 170      19.433  13.331  16.718  1.00 37.79           C  
ATOM   1315  NH1 ARG H 170      20.050  14.415  17.270  1.00 35.56           N1+
ATOM   1316  NH2 ARG H 170      19.494  12.122  17.345  1.00 34.55           N  
ATOM   1317  C   ARG H 170      14.333  14.820  17.685  1.00 33.74           C  
ATOM   1318  O   ARG H 170      13.881  13.684  17.550  1.00 38.45           O  
ATOM   1319  N   ALA H 171      14.170  15.516  18.834  1.00 32.18           N  
ATOM   1320  CA  ALA H 171      13.600  14.875  19.994  1.00 35.34           C  
ATOM   1321  CB  ALA H 171      14.437  15.094  21.265  1.00 37.43           C  
ATOM   1322  C   ALA H 171      12.199  15.317  20.309  1.00 35.76           C  
ATOM   1323  O   ALA H 171      11.773  16.420  19.968  1.00 32.32           O  
ATOM   1324  N   VAL H 172      11.426  14.403  20.949  1.00 33.44           N  
ATOM   1325  CA  VAL H 172      10.085  14.689  21.390  1.00 32.83           C  
ATOM   1326  CB  VAL H 172       9.023  14.136  20.482  1.00 38.76           C  
ATOM   1327  CG1 VAL H 172       7.649  14.401  21.121  1.00 22.64           C  
ATOM   1328  CG2 VAL H 172       9.190  14.760  19.086  1.00 38.33           C  
ATOM   1329  C   VAL H 172       9.878  14.040  22.731  1.00 33.88           C  
ATOM   1330  O   VAL H 172      10.166  12.857  22.908  1.00 34.08           O  
ATOM   1331  N   ILE H 173       9.347  14.808  23.710  1.00 33.83           N  
ATOM   1332  CA  ILE H 173       9.074  14.283  25.022  1.00 30.30           C  
ATOM   1333  CB  ILE H 173       9.813  14.986  26.125  1.00 28.00           C  
ATOM   1334  CG1 ILE H 173      11.331  14.793  25.960  1.00 25.79           C  
ATOM   1335  CG2 ILE H 173       9.272  14.471  27.467  1.00 27.61           C  
ATOM   1336  CD1 ILE H 173      12.171  15.646  26.910  1.00 26.40           C  
ATOM   1337  C   ILE H 173       7.604  14.446  25.288  1.00 34.31           C  
ATOM   1338  O   ILE H 173       7.026  15.497  25.010  1.00 33.73           O  
ATOM   1339  N   SER H 174       6.955  13.390  25.830  1.00 29.65           N  
ATOM   1340  CA  SER H 174       5.539  13.430  26.089  1.00 34.21           C  
ATOM   1341  CB  SER H 174       4.696  12.669  25.051  1.00 38.05           C  
ATOM   1342  OG  SER H 174       4.795  13.282  23.777  1.00 49.36           O  
ATOM   1343  C   SER H 174       5.266  12.745  27.392  1.00 36.63           C  
ATOM   1344  O   SER H 174       6.141  12.082  27.949  1.00 34.82           O  
ATOM   1345  N   ARG H 175       4.025  12.899  27.911  1.00 37.53           N  
ATOM   1346  CA  ARG H 175       3.664  12.278  29.157  1.00 40.40           C  
ATOM   1347  CB  ARG H 175       3.307  13.257  30.284  1.00 43.01           C  
ATOM   1348  CG  ARG H 175       4.378  14.281  30.644  1.00 26.25           C  
ATOM   1349  CD  ARG H 175       4.076  14.973  31.975  1.00 22.82           C  
ATOM   1350  NE  ARG H 175       2.618  15.286  31.986  1.00 21.64           N  
ATOM   1351  CZ  ARG H 175       2.041  15.835  33.094  1.00 27.02           C  
ATOM   1352  NH1 ARG H 175       2.821  16.238  34.138  1.00 24.19           N1+
ATOM   1353  NH2 ARG H 175       0.686  15.987  33.156  1.00 30.13           N  
ATOM   1354  C   ARG H 175       2.401  11.488  28.978  1.00 39.78           C  
ATOM   1355  O   ARG H 175       1.551  11.830  28.156  1.00 39.55           O  
ATOM   1356  N   ASP H 176       2.270  10.392  29.762  1.00 38.28           N  
ATOM   1357  CA  ASP H 176       1.079   9.588  29.801  1.00 38.42           C  
ATOM   1358  CB  ASP H 176       1.260   8.191  29.184  1.00 44.91           C  
ATOM   1359  CG  ASP H 176      -0.108   7.534  29.049  1.00 53.86           C  
ATOM   1360  OD1 ASP H 176      -1.105   8.105  29.566  1.00 55.36           O  
ATOM   1361  OD2 ASP H 176      -0.172   6.439  28.429  1.00 58.57           O1-
ATOM   1362  C   ASP H 176       0.755   9.402  31.256  1.00 45.36           C  
ATOM   1363  O   ASP H 176       1.318   8.536  31.922  1.00 47.94           O  
ATOM   1364  N   THR H 177      -0.179  10.219  31.780  1.00 49.10           N  
ATOM   1365  CA  THR H 177      -0.540  10.219  33.172  1.00 50.15           C  
ATOM   1366  CB  THR H 177      -1.440  11.365  33.540  1.00 51.86           C  
ATOM   1367  OG1 THR H 177      -2.645  11.317  32.789  1.00 56.65           O  
ATOM   1368  CG2 THR H 177      -0.690  12.680  33.262  1.00 49.20           C  
ATOM   1369  C   THR H 177      -1.214   8.935  33.543  1.00 52.59           C  
ATOM   1370  O   THR H 177      -1.108   8.474  34.678  1.00 50.99           O  
ATOM   1371  N   SER H 178      -1.946   8.326  32.596  1.00 56.07           N  
ATOM   1372  CA  SER H 178      -2.667   7.121  32.897  1.00 58.04           C  
ATOM   1373  CB  SER H 178      -3.303   6.502  31.641  1.00 62.64           C  
ATOM   1374  OG  SER H 178      -4.090   7.467  30.963  1.00 65.35           O  
ATOM   1375  C   SER H 178      -1.680   6.115  33.397  1.00 53.07           C  
ATOM   1376  O   SER H 178      -1.906   5.442  34.403  1.00 54.54           O  
ATOM   1377  N   LYS H 179      -0.582   5.963  32.635  1.00 49.51           N  
ATOM   1378  CA  LYS H 179       0.525   5.088  32.895  1.00 49.40           C  
ATOM   1379  CB  LYS H 179       1.335   4.748  31.634  1.00 45.95           C  
ATOM   1380  CG  LYS H 179       0.731   3.600  30.820  0.67 55.54           C  
ATOM   1381  CD  LYS H 179      -0.603   3.911  30.145  0.67 59.59           C  
ATOM   1382  CE  LYS H 179      -1.187   2.709  29.395  0.67 67.71           C  
ATOM   1383  NZ  LYS H 179      -2.471   3.070  28.752  0.67 69.72           N1+
ATOM   1384  C   LYS H 179       1.458   5.621  33.946  1.00 50.63           C  
ATOM   1385  O   LYS H 179       2.190   4.853  34.567  1.00 49.07           O  
ATOM   1386  N   ASN H 180       1.493   6.950  34.162  1.00 48.86           N  
ATOM   1387  CA  ASN H 180       2.418   7.515  35.103  1.00 43.54           C  
ATOM   1388  CB  ASN H 180       2.319   6.848  36.488  1.00 47.74           C  
ATOM   1389  CG  ASN H 180       2.761   7.842  37.547  1.00 54.92           C  
ATOM   1390  OD1 ASN H 180       2.331   8.995  37.541  1.00 61.08           O  
ATOM   1391  ND2 ASN H 180       3.621   7.388  38.497  1.00 54.75           N  
ATOM   1392  C   ASN H 180       3.806   7.327  34.557  1.00 44.72           C  
ATOM   1393  O   ASN H 180       4.759   7.065  35.290  1.00 41.69           O  
ATOM   1394  N   GLN H 181       3.948   7.463  33.222  1.00 41.99           N  
ATOM   1395  CA  GLN H 181       5.235   7.345  32.601  1.00 38.31           C  
ATOM   1396  CB  GLN H 181       5.439   5.986  31.900  1.00 47.37           C  
ATOM   1397  CG  GLN H 181       4.419   5.668  30.808  1.00 55.55           C  
ATOM   1398  CD  GLN H 181       4.558   4.189  30.458  1.00 60.02           C  
ATOM   1399  OE1 GLN H 181       5.278   3.444  31.121  1.00 58.88           O  
ATOM   1400  NE2 GLN H 181       3.838   3.746  29.393  1.00 62.78           N  
ATOM   1401  C   GLN H 181       5.433   8.487  31.643  1.00 39.28           C  
ATOM   1402  O   GLN H 181       4.476   9.122  31.202  1.00 43.08           O  
ATOM   1403  N   LEU H 182       6.717   8.797  31.353  1.00 34.90           N  
ATOM   1404  CA  LEU H 182       7.154   9.871  30.496  1.00 32.88           C  
ATOM   1405  CB  LEU H 182       8.072  10.836  31.272  1.00 31.41           C  
ATOM   1406  CG  LEU H 182       8.647  12.025  30.484  1.00 29.61           C  
ATOM   1407  CD1 LEU H 182       7.564  13.056  30.134  1.00 32.97           C  
ATOM   1408  CD2 LEU H 182       9.843  12.642  31.227  1.00 29.85           C  
ATOM   1409  C   LEU H 182       7.979   9.249  29.408  1.00 34.92           C  
ATOM   1410  O   LEU H 182       8.710   8.295  29.669  1.00 33.00           O  
ATOM   1411  N   SER H 183       7.913   9.787  28.167  1.00 31.79           N  
ATOM   1412  CA  SER H 183       8.595   9.143  27.073  1.00 31.56           C  
ATOM   1413  CB  SER H 183       7.648   8.638  25.969  1.00 35.88           C  
ATOM   1414  OG  SER H 183       6.747   7.670  26.479  1.00 45.98           O  
ATOM   1415  C   SER H 183       9.522  10.082  26.365  1.00 34.01           C  
ATOM   1416  O   SER H 183       9.375  11.303  26.419  1.00 34.41           O  
ATOM   1417  N   LEU H 184      10.526   9.491  25.677  1.00 34.50           N  
ATOM   1418  CA  LEU H 184      11.487  10.223  24.906  1.00 28.70           C  
ATOM   1419  CB  LEU H 184      12.891  10.188  25.535  1.00 32.30           C  
ATOM   1420  CG  LEU H 184      13.966  10.952  24.741  1.00 32.20           C  
ATOM   1421  CD1 LEU H 184      13.666  12.458  24.702  1.00 34.55           C  
ATOM   1422  CD2 LEU H 184      15.376  10.639  25.269  1.00 38.25           C  
ATOM   1423  C   LEU H 184      11.593   9.570  23.561  1.00 34.40           C  
ATOM   1424  O   LEU H 184      11.653   8.346  23.457  1.00 36.39           O  
ATOM   1425  N   GLN H 185      11.595  10.376  22.479  1.00 32.12           N  
ATOM   1426  CA  GLN H 185      11.776   9.810  21.172  1.00 35.74           C  
ATOM   1427  CB  GLN H 185      10.469   9.721  20.369  1.00 39.60           C  
ATOM   1428  CG  GLN H 185       9.494   8.743  21.035  1.00 46.62           C  
ATOM   1429  CD  GLN H 185       8.168   8.725  20.288  1.00 48.79           C  
ATOM   1430  OE1 GLN H 185       7.123   8.437  20.869  1.00  0.00           O  
ATOM   1431  NE2 GLN H 185       8.206   9.036  18.965  1.00  0.00           N  
ATOM   1432  C   GLN H 185      12.780  10.655  20.446  1.00 37.16           C  
ATOM   1433  O   GLN H 185      12.646  11.874  20.365  1.00 37.63           O  
ATOM   1434  N   LEU H 186      13.836  10.005  19.910  1.00 33.39           N  
ATOM   1435  CA  LEU H 186      14.897  10.701  19.236  1.00 32.11           C  
ATOM   1436  CB  LEU H 186      16.234  10.510  19.970  1.00 34.60           C  
ATOM   1437  CG  LEU H 186      17.421  11.289  19.386  1.00 41.90           C  
ATOM   1438  CD1 LEU H 186      17.210  12.807  19.512  1.00 38.83           C  
ATOM   1439  CD2 LEU H 186      18.738  10.826  20.028  1.00 40.82           C  
ATOM   1440  C   LEU H 186      15.027  10.112  17.862  1.00 38.10           C  
ATOM   1441  O   LEU H 186      15.261   8.913  17.716  1.00 40.19           O  
ATOM   1442  N   ARG H 187      14.901  10.942  16.806  1.00 37.16           N  
ATOM   1443  CA  ARG H 187      14.927  10.395  15.474  1.00 37.25           C  
ATOM   1444  CB  ARG H 187      13.849  10.961  14.534  1.00 42.76           C  
ATOM   1445  CG  ARG H 187      13.981  12.462  14.276  1.00 35.98           C  
ATOM   1446  CD  ARG H 187      12.886  13.014  13.363  1.00  0.00           C  
ATOM   1447  NE  ARG H 187      11.708  13.308  14.224  1.00  0.00           N  
ATOM   1448  CZ  ARG H 187      10.706  14.117  13.772  1.00  0.00           C  
ATOM   1449  NH1 ARG H 187      10.755  14.632  12.509  1.00  0.00           N1+
ATOM   1450  NH2 ARG H 187       9.649  14.406  14.585  1.00  0.00           N  
ATOM   1451  C   ARG H 187      16.254  10.644  14.821  1.00 39.45           C  
ATOM   1452  O   ARG H 187      17.102  11.362  15.343  1.00 37.93           O  
ATOM   1453  N   SER H 188      16.459  10.000  13.648  1.00 37.29           N  
ATOM   1454  CA  SER H 188      17.646  10.156  12.849  1.00 43.17           C  
ATOM   1455  CB  SER H 188      17.771  11.536  12.179  1.00 46.55           C  
ATOM   1456  OG  SER H 188      16.761  11.699  11.194  1.00 52.09           O  
ATOM   1457  C   SER H 188      18.848   9.967  13.708  1.00 41.66           C  
ATOM   1458  O   SER H 188      19.762  10.789  13.702  1.00 40.82           O  
ATOM   1459  N   VAL H 189      18.889   8.840  14.438  1.00 40.73           N  
ATOM   1460  CA  VAL H 189      19.933   8.572  15.383  1.00 38.78           C  
ATOM   1461  CB  VAL H 189      19.590   7.425  16.290  1.00 52.08           C  
ATOM   1462  CG1 VAL H 189      19.646   6.115  15.489  1.00 52.13           C  
ATOM   1463  CG2 VAL H 189      20.520   7.465  17.506  1.00 51.55           C  
ATOM   1464  C   VAL H 189      21.236   8.272  14.701  1.00 39.75           C  
ATOM   1465  O   VAL H 189      21.277   7.708  13.607  1.00 39.60           O  
ATOM   1466  N   THR H 190      22.350   8.676  15.352  1.00 41.92           N  
ATOM   1467  CA  THR H 190      23.676   8.432  14.852  1.00 39.43           C  
ATOM   1468  CB  THR H 190      24.364   9.649  14.300  1.00 44.88           C  
ATOM   1469  OG1 THR H 190      24.549  10.619  15.320  1.00 45.47           O  
ATOM   1470  CG2 THR H 190      23.513  10.237  13.163  1.00 47.11           C  
ATOM   1471  C   THR H 190      24.511   7.923  15.994  1.00 45.39           C  
ATOM   1472  O   THR H 190      24.037   7.779  17.119  1.00 43.02           O  
ATOM   1473  N   THR H 191      25.803   7.656  15.722  1.00 46.87           N  
ATOM   1474  CA  THR H 191      26.721   7.088  16.674  1.00 43.66           C  
ATOM   1475  CB  THR H 191      28.086   6.838  16.099  1.00 42.87           C  
ATOM   1476  OG1 THR H 191      28.682   8.065  15.704  1.00  0.00           O  
ATOM   1477  CG2 THR H 191      27.946   5.901  14.887  1.00  0.00           C  
ATOM   1478  C   THR H 191      26.884   8.028  17.826  1.00 45.66           C  
ATOM   1479  O   THR H 191      27.156   7.612  18.953  1.00 49.69           O  
ATOM   1480  N   ALA H 192      26.732   9.333  17.562  1.00 44.32           N  
ATOM   1481  CA  ALA H 192      26.891  10.358  18.553  1.00 43.59           C  
ATOM   1482  CB  ALA H 192      26.668  11.772  17.991  1.00 45.32           C  
ATOM   1483  C   ALA H 192      25.891  10.145  19.647  1.00 42.81           C  
ATOM   1484  O   ALA H 192      26.131  10.526  20.790  1.00 48.31           O  
ATOM   1485  N   ASP H 193      24.720   9.584  19.299  1.00 39.20           N  
ATOM   1486  CA  ASP H 193      23.605   9.343  20.174  1.00 36.06           C  
ATOM   1487  CB  ASP H 193      22.313   9.020  19.411  1.00 37.18           C  
ATOM   1488  CG  ASP H 193      21.905  10.304  18.704  1.00 40.87           C  
ATOM   1489  OD1 ASP H 193      22.190  11.402  19.254  1.00 39.68           O  
ATOM   1490  OD2 ASP H 193      21.319  10.203  17.594  1.00 40.13           O1-
ATOM   1491  C   ASP H 193      23.862   8.248  21.173  1.00 34.54           C  
ATOM   1492  O   ASP H 193      23.095   8.100  22.123  1.00 33.84           O  
ATOM   1493  N   THR H 194      24.881   7.390  20.964  1.00 38.93           N  
ATOM   1494  CA  THR H 194      25.104   6.339  21.921  1.00 38.41           C  
ATOM   1495  CB  THR H 194      26.192   5.378  21.518  1.00 40.76           C  
ATOM   1496  OG1 THR H 194      26.152   4.232  22.351  1.00 46.19           O  
ATOM   1497  CG2 THR H 194      27.569   6.053  21.623  1.00 36.83           C  
ATOM   1498  C   THR H 194      25.440   6.950  23.252  1.00 35.21           C  
ATOM   1499  O   THR H 194      26.340   7.782  23.360  1.00 43.16           O  
ATOM   1500  N   ALA H 195      24.701   6.553  24.312  1.00 31.43           N  
ATOM   1501  CA  ALA H 195      24.937   7.127  25.609  1.00 35.89           C  
ATOM   1502  CB  ALA H 195      24.626   8.633  25.678  1.00 30.38           C  
ATOM   1503  C   ALA H 195      24.034   6.463  26.598  1.00 37.16           C  
ATOM   1504  O   ALA H 195      23.230   5.600  26.250  1.00 30.79           O  
ATOM   1505  N   ILE H 196      24.189   6.842  27.884  1.00 30.36           N  
ATOM   1506  CA  ILE H 196      23.335   6.376  28.933  1.00 33.69           C  
ATOM   1507  CB  ILE H 196      24.058   6.227  30.244  1.00 35.37           C  
ATOM   1508  CG1 ILE H 196      24.619   7.580  30.714  1.00 29.49           C  
ATOM   1509  CG2 ILE H 196      25.135   5.143  30.067  1.00 31.43           C  
ATOM   1510  CD1 ILE H 196      25.214   7.542  32.119  1.00  0.00           C  
ATOM   1511  C   ILE H 196      22.284   7.434  29.073  1.00 33.92           C  
ATOM   1512  O   ILE H 196      22.602   8.618  29.164  1.00 33.52           O  
ATOM   1513  N   TYR H 197      20.997   7.038  29.075  1.00 31.09           N  
ATOM   1514  CA  TYR H 197      19.931   8.005  29.119  1.00 29.90           C  
ATOM   1515  CB  TYR H 197      18.829   7.751  28.072  1.00 31.49           C  
ATOM   1516  CG  TYR H 197      19.353   8.091  26.718  1.00 33.70           C  
ATOM   1517  CD1 TYR H 197      20.260   7.274  26.081  1.00 33.99           C  
ATOM   1518  CD2 TYR H 197      18.919   9.228  26.074  1.00 30.55           C  
ATOM   1519  CE1 TYR H 197      20.733   7.597  24.829  1.00 29.56           C  
ATOM   1520  CE2 TYR H 197      19.388   9.554  24.824  1.00 28.28           C  
ATOM   1521  CZ  TYR H 197      20.298   8.739  24.198  1.00 33.15           C  
ATOM   1522  OH  TYR H 197      20.780   9.073  22.913  1.00 33.82           O  
ATOM   1523  C   TYR H 197      19.269   7.958  30.461  1.00 34.66           C  
ATOM   1524  O   TYR H 197      18.863   6.896  30.931  1.00 33.59           O  
ATOM   1525  N   PHE H 198      19.129   9.139  31.107  1.00 32.19           N  
ATOM   1526  CA  PHE H 198      18.552   9.196  32.420  1.00 28.61           C  
ATOM   1527  CB  PHE H 198      19.400   9.972  33.447  1.00 26.83           C  
ATOM   1528  CG  PHE H 198      20.723   9.332  33.697  1.00 26.89           C  
ATOM   1529  CD1 PHE H 198      20.856   8.293  34.590  1.00 30.57           C  
ATOM   1530  CD2 PHE H 198      21.845   9.797  33.049  1.00 34.29           C  
ATOM   1531  CE1 PHE H 198      22.087   7.725  34.818  1.00 33.79           C  
ATOM   1532  CE2 PHE H 198      23.078   9.232  33.275  1.00 31.08           C  
ATOM   1533  CZ  PHE H 198      23.199   8.191  34.161  1.00 36.65           C  
ATOM   1534  C   PHE H 198      17.280   9.988  32.365  1.00 30.87           C  
ATOM   1535  O   PHE H 198      17.142  10.930  31.585  1.00 29.88           O  
ATOM   1536  N   CYS H 199      16.299   9.598  33.202  1.00 29.36           N  
ATOM   1537  CA  CYS H 199      15.111  10.381  33.373  1.00 30.07           C  
ATOM   1538  CB  CYS H 199      13.798   9.577  33.268  1.00 35.34           C  
ATOM   1539  SG  CYS H 199      13.735   8.118  34.349  1.00 43.38           S  
ATOM   1540  C   CYS H 199      15.229  10.963  34.748  1.00 32.97           C  
ATOM   1541  O   CYS H 199      15.822  10.345  35.633  1.00 34.99           O  
ATOM   1542  N   ALA H 200      14.715  12.192  34.963  1.00 27.89           N  
ATOM   1543  CA  ALA H 200      14.859  12.768  36.270  1.00 30.19           C  
ATOM   1544  CB  ALA H 200      16.172  13.553  36.450  1.00 25.79           C  
ATOM   1545  C   ALA H 200      13.739  13.729  36.526  1.00 31.61           C  
ATOM   1546  O   ALA H 200      13.235  14.390  35.620  1.00 30.60           O  
ATOM   1547  N   THR H 201      13.329  13.826  37.806  1.00 29.84           N  
ATOM   1548  CA  THR H 201      12.309  14.750  38.212  1.00 29.04           C  
ATOM   1549  CB  THR H 201      11.863  14.528  39.628  1.00 29.90           C  
ATOM   1550  OG1 THR H 201      11.413  13.198  39.815  1.00 19.16           O  
ATOM   1551  CG2 THR H 201      10.723  15.502  39.948  1.00 22.15           C  
ATOM   1552  C   THR H 201      12.959  16.098  38.213  1.00 33.66           C  
ATOM   1553  O   THR H 201      14.118  16.228  38.609  1.00 25.83           O  
ATOM   1554  N   ALA H 202      12.225  17.145  37.783  1.00 32.82           N  
ATOM   1555  CA  ALA H 202      12.822  18.452  37.731  1.00 32.02           C  
ATOM   1556  CB  ALA H 202      12.881  19.036  36.310  1.00 30.21           C  
ATOM   1557  C   ALA H 202      12.009  19.399  38.560  1.00 33.08           C  
ATOM   1558  O   ALA H 202      10.779  19.370  38.534  1.00 32.61           O  
ATOM   1559  N   ARG H 203      12.564  20.266  39.421  1.00 22.66           N  
ATOM   1560  CA  ARG H 203      11.633  21.090  40.141  1.00 21.99           C  
ATOM   1561  CB  ARG H 203      11.729  21.017  41.685  1.00 23.83           C  
ATOM   1562  CG  ARG H 203      13.033  21.434  42.352  1.00 33.47           C  
ATOM   1563  CD  ARG H 203      13.107  20.996  43.813  1.00 39.90           C  
ATOM   1564  NE  ARG H 203      11.844  21.454  44.454  1.00 47.85           N  
ATOM   1565  CZ  ARG H 203      11.468  20.967  45.672  1.00 44.53           C  
ATOM   1566  NH1 ARG H 203      12.270  20.080  46.330  1.00 51.42           N1+
ATOM   1567  NH2 ARG H 203      10.288  21.369  46.230  1.00 45.50           N  
ATOM   1568  C   ARG H 203      11.757  22.489  39.623  1.00 26.16           C  
ATOM   1569  O   ARG H 203      12.751  22.855  39.002  1.00 25.61           O  
ATOM   1570  N   ARG H 204      10.714  23.314  39.808  1.00 25.76           N  
ATOM   1571  CA  ARG H 204      10.790  24.623  39.226  1.00 26.83           C  
ATOM   1572  CB  ARG H 204       9.578  24.931  38.325  1.00 33.11           C  
ATOM   1573  CG  ARG H 204       9.681  26.166  37.426  1.00 41.59           C  
ATOM   1574  CD  ARG H 204       8.402  26.358  36.607  1.00 36.10           C  
ATOM   1575  NE  ARG H 204       8.624  27.419  35.589  1.00 38.08           N  
ATOM   1576  CZ  ARG H 204       7.787  27.496  34.513  1.00 46.87           C  
ATOM   1577  NH1 ARG H 204       6.748  26.618  34.390  1.00 42.29           N1+
ATOM   1578  NH2 ARG H 204       7.999  28.439  33.550  1.00 54.99           N  
ATOM   1579  C   ARG H 204      10.812  25.632  40.320  1.00 29.52           C  
ATOM   1580  O   ARG H 204      10.127  25.497  41.330  1.00 30.07           O  
ATOM   1581  N   GLY H 205      11.635  26.679  40.143  1.00 27.12           N  
ATOM   1582  CA  GLY H 205      11.707  27.718  41.128  1.00 25.38           C  
ATOM   1583  C   GLY H 205      11.682  29.017  40.385  1.00 25.14           C  
ATOM   1584  O   GLY H 205      12.054  29.075  39.213  1.00 26.08           O  
ATOM   1585  N   GLN H 206      11.232  30.097  41.054  1.00 28.95           N  
ATOM   1586  CA  GLN H 206      11.162  31.372  40.400  1.00 28.88           C  
ATOM   1587  CB  GLN H 206       9.714  31.849  40.183  1.00 30.72           C  
ATOM   1588  CG  GLN H 206       9.591  33.207  39.490  1.00 36.83           C  
ATOM   1589  CD  GLN H 206       8.111  33.551  39.422  1.00 42.06           C  
ATOM   1590  OE1 GLN H 206       7.390  33.447  40.413  1.00 41.92           O  
ATOM   1591  NE2 GLN H 206       7.636  33.954  38.215  1.00 33.03           N  
ATOM   1592  C   GLN H 206      11.808  32.381  41.292  1.00 30.80           C  
ATOM   1593  O   GLN H 206      11.493  32.469  42.477  1.00 30.17           O  
ATOM   1594  N   ARG H 207      12.747  33.176  40.746  1.00 28.51           N  
ATOM   1595  CA  ARG H 207      13.326  34.188  41.576  1.00 29.09           C  
ATOM   1596  CB  ARG H 207      14.862  34.192  41.599  1.00 32.38           C  
ATOM   1597  CG  ARG H 207      15.420  35.282  42.515  1.00 32.93           C  
ATOM   1598  CD  ARG H 207      16.928  35.187  42.729  1.00 42.31           C  
ATOM   1599  NE  ARG H 207      17.198  33.871  43.369  1.00 42.51           N  
ATOM   1600  CZ  ARG H 207      17.137  33.743  44.727  1.00 41.87           C  
ATOM   1601  NH1 ARG H 207      16.838  34.822  45.507  1.00 38.58           N1+
ATOM   1602  NH2 ARG H 207      17.378  32.532  45.308  1.00 35.81           N  
ATOM   1603  C   ARG H 207      12.872  35.507  41.048  1.00 29.47           C  
ATOM   1604  O   ARG H 207      13.054  35.816  39.872  1.00 29.25           O  
ATOM   1605  N   ILE H 208      12.256  36.328  41.916  1.00 32.89           N  
ATOM   1606  CA  ILE H 208      11.753  37.584  41.441  1.00 31.26           C  
ATOM   1607  CB  ILE H 208      10.334  37.819  41.868  1.00 33.68           C  
ATOM   1608  CG1 ILE H 208       9.433  36.684  41.352  1.00 34.83           C  
ATOM   1609  CG2 ILE H 208       9.907  39.210  41.375  1.00 33.74           C  
ATOM   1610  CD1 ILE H 208       8.046  36.669  41.992  1.00 36.44           C  
ATOM   1611  C   ILE H 208      12.594  38.678  42.024  1.00 34.90           C  
ATOM   1612  O   ILE H 208      12.507  38.976  43.214  1.00 38.39           O  
ATOM   1613  N   TYR H 209      13.504  39.243  41.203  1.00 32.30           N  
ATOM   1614  CA  TYR H 209      14.305  40.347  41.640  1.00 35.53           C  
ATOM   1615  CB  TYR H 209      15.677  40.440  40.936  1.00 33.58           C  
ATOM   1616  CG  TYR H 209      15.539  40.234  39.467  1.00 39.05           C  
ATOM   1617  CD1 TYR H 209      15.423  38.961  38.962  1.00 35.38           C  
ATOM   1618  CD2 TYR H 209      15.552  41.289  38.588  1.00 39.45           C  
ATOM   1619  CE1 TYR H 209      15.306  38.740  37.611  1.00 37.38           C  
ATOM   1620  CE2 TYR H 209      15.435  41.074  37.235  1.00 39.58           C  
ATOM   1621  CZ  TYR H 209      15.310  39.798  36.743  1.00 39.84           C  
ATOM   1622  OH  TYR H 209      15.190  39.573  35.355  1.00 42.53           O  
ATOM   1623  C   TYR H 209      13.561  41.655  41.628  1.00 37.40           C  
ATOM   1624  O   TYR H 209      13.659  42.421  42.585  1.00 40.12           O  
ATOM   1625  N   GLY H 210      12.787  41.944  40.555  1.00 41.24           N  
ATOM   1626  CA  GLY H 210      12.110  43.211  40.441  1.00 38.29           C  
ATOM   1627  C   GLY H 210      10.628  43.021  40.533  1.00 41.86           C  
ATOM   1628  O   GLY H 210      10.133  42.153  41.248  1.00 42.69           O  
ATOM   1629  N   VAL H 211       9.879  43.875  39.800  1.00 41.89           N  
ATOM   1630  CA  VAL H 211       8.445  43.825  39.768  1.00 43.50           C  
ATOM   1631  CB  VAL H 211       7.843  45.093  39.236  1.00 52.15           C  
ATOM   1632  CG1 VAL H 211       6.323  44.924  39.157  1.00 52.97           C  
ATOM   1633  CG2 VAL H 211       8.295  46.262  40.126  1.00 51.54           C  
ATOM   1634  C   VAL H 211       8.044  42.705  38.858  1.00 46.18           C  
ATOM   1635  O   VAL H 211       8.534  42.597  37.736  1.00 43.23           O  
ATOM   1636  N   VAL H 212       7.118  41.845  39.334  1.00 45.50           N  
ATOM   1637  CA  VAL H 212       6.672  40.677  38.625  1.00 48.07           C  
ATOM   1638  CB  VAL H 212       5.730  39.836  39.438  1.00 50.62           C  
ATOM   1639  CG1 VAL H 212       5.201  38.702  38.542  1.00 51.57           C  
ATOM   1640  CG2 VAL H 212       6.472  39.336  40.690  1.00 42.32           C  
ATOM   1641  C   VAL H 212       5.947  41.063  37.373  1.00 51.16           C  
ATOM   1642  O   VAL H 212       6.113  40.428  36.333  1.00 52.21           O  
ATOM   1643  N   SER H 213       5.118  42.119  37.442  1.00 49.87           N  
ATOM   1644  CA  SER H 213       4.316  42.510  36.318  1.00 51.09           C  
ATOM   1645  CB  SER H 213       3.396  43.700  36.641  1.00 51.93           C  
ATOM   1646  OG  SER H 213       2.631  44.041  35.495  1.00 79.01           O  
ATOM   1647  C   SER H 213       5.217  42.911  35.189  1.00 54.16           C  
ATOM   1648  O   SER H 213       4.870  42.759  34.017  1.00 57.45           O  
ATOM   1649  N   PHE H 214       6.394  43.460  35.531  1.00 51.56           N  
ATOM   1650  CA  PHE H 214       7.386  43.871  34.585  1.00 45.63           C  
ATOM   1651  CB  PHE H 214       8.470  44.783  35.184  1.00 45.78           C  
ATOM   1652  CG  PHE H 214       7.792  46.091  35.410  1.00 52.65           C  
ATOM   1653  CD1 PHE H 214       7.508  46.908  34.342  1.00 51.78           C  
ATOM   1654  CD2 PHE H 214       7.439  46.509  36.673  1.00 55.24           C  
ATOM   1655  CE1 PHE H 214       6.881  48.117  34.526  1.00 52.81           C  
ATOM   1656  CE2 PHE H 214       6.811  47.719  36.862  1.00 53.32           C  
ATOM   1657  CZ  PHE H 214       6.527  48.526  35.788  1.00 49.97           C  
ATOM   1658  C   PHE H 214       8.000  42.657  33.965  1.00 45.07           C  
ATOM   1659  O   PHE H 214       8.529  42.714  32.859  1.00 43.94           O  
ATOM   1660  N   GLY H 215       7.986  41.516  34.671  1.00 41.47           N  
ATOM   1661  CA  GLY H 215       8.574  40.352  34.077  1.00 43.63           C  
ATOM   1662  C   GLY H 215       9.998  40.300  34.513  1.00 41.58           C  
ATOM   1663  O   GLY H 215      10.827  39.636  33.892  1.00 42.53           O  
ATOM   1664  N   GLU H 216      10.316  41.025  35.599  1.00 39.59           N  
ATOM   1665  CA  GLU H 216      11.654  41.013  36.097  1.00 38.99           C  
ATOM   1666  CB  GLU H 216      11.977  42.289  36.884  1.00 40.82           C  
ATOM   1667  CG  GLU H 216      11.967  43.532  35.992  1.00 50.83           C  
ATOM   1668  CD  GLU H 216      11.908  44.764  36.882  1.00 54.29           C  
ATOM   1669  OE1 GLU H 216      10.901  44.908  37.625  1.00 54.41           O  
ATOM   1670  OE2 GLU H 216      12.864  45.580  36.828  1.00 59.91           O1-
ATOM   1671  C   GLU H 216      11.777  39.845  37.023  1.00 38.45           C  
ATOM   1672  O   GLU H 216      11.809  39.997  38.244  1.00 36.15           O  
ATOM   1673  N   PHE H 217      11.846  38.633  36.443  1.00 34.08           N  
ATOM   1674  CA  PHE H 217      12.028  37.438  37.212  1.00 33.64           C  
ATOM   1675  CB  PHE H 217      10.758  36.903  37.915  1.00 32.26           C  
ATOM   1676  CG  PHE H 217       9.679  36.571  36.933  1.00 36.39           C  
ATOM   1677  CD1 PHE H 217       9.737  35.442  36.150  1.00 36.62           C  
ATOM   1678  CD2 PHE H 217       8.571  37.378  36.821  1.00 38.31           C  
ATOM   1679  CE1 PHE H 217       8.733  35.142  35.259  1.00 54.98           C  
ATOM   1680  CE2 PHE H 217       7.563  37.083  35.935  1.00 42.99           C  
ATOM   1681  CZ  PHE H 217       7.640  35.963  35.145  1.00 56.72           C  
ATOM   1682  C   PHE H 217      12.518  36.387  36.272  1.00 33.56           C  
ATOM   1683  O   PHE H 217      12.426  36.543  35.056  1.00 36.43           O  
ATOM   1684  N   PHE H 218      13.077  35.290  36.821  1.00 29.84           N  
ATOM   1685  CA  PHE H 218      13.520  34.229  35.970  1.00 27.43           C  
ATOM   1686  CB  PHE H 218      15.036  34.241  35.693  1.00 27.50           C  
ATOM   1687  CG  PHE H 218      15.778  34.019  36.970  1.00 26.89           C  
ATOM   1688  CD1 PHE H 218      16.019  32.746  37.432  1.00 25.17           C  
ATOM   1689  CD2 PHE H 218      16.243  35.085  37.704  1.00 28.55           C  
ATOM   1690  CE1 PHE H 218      16.706  32.539  38.604  1.00 26.89           C  
ATOM   1691  CE2 PHE H 218      16.931  34.885  38.879  1.00 27.81           C  
ATOM   1692  CZ  PHE H 218      17.163  33.610  39.332  1.00 26.42           C  
ATOM   1693  C   PHE H 218      13.186  32.933  36.637  1.00 26.56           C  
ATOM   1694  O   PHE H 218      12.982  32.868  37.849  1.00 28.14           O  
ATOM   1695  N   TYR H 219      13.124  31.846  35.846  1.00 25.12           N  
ATOM   1696  CA  TYR H 219      12.830  30.576  36.431  1.00 25.24           C  
ATOM   1697  CB  TYR H 219      11.751  29.742  35.708  1.00 29.57           C  
ATOM   1698  CG  TYR H 219      10.398  30.354  35.842  1.00 33.85           C  
ATOM   1699  CD1 TYR H 219       9.599  30.052  36.921  1.00 35.49           C  
ATOM   1700  CD2 TYR H 219       9.919  31.220  34.889  1.00 34.59           C  
ATOM   1701  CE1 TYR H 219       8.347  30.603  37.048  1.00 40.15           C  
ATOM   1702  CE2 TYR H 219       8.667  31.775  35.011  1.00 38.72           C  
ATOM   1703  CZ  TYR H 219       7.877  31.467  36.090  1.00 40.19           C  
ATOM   1704  OH  TYR H 219       6.592  32.036  36.212  1.00 43.31           O  
ATOM   1705  C   TYR H 219      14.078  29.765  36.338  1.00 25.02           C  
ATOM   1706  O   TYR H 219      14.877  29.945  35.420  1.00 27.06           O  
ATOM   1707  N   TYR H 220      14.294  28.875  37.326  1.00 22.72           N  
ATOM   1708  CA  TYR H 220      15.446  28.025  37.301  1.00 26.23           C  
ATOM   1709  CB  TYR H 220      16.440  28.272  38.451  1.00 20.94           C  
ATOM   1710  CG  TYR H 220      15.751  28.036  39.751  1.00 22.29           C  
ATOM   1711  CD1 TYR H 220      15.037  29.044  40.359  1.00 23.00           C  
ATOM   1712  CD2 TYR H 220      15.829  26.807  40.364  1.00 20.41           C  
ATOM   1713  CE1 TYR H 220      14.407  28.823  41.562  1.00 22.92           C  
ATOM   1714  CE2 TYR H 220      15.201  26.578  41.565  1.00 24.34           C  
ATOM   1715  CZ  TYR H 220      14.488  27.588  42.163  1.00 26.67           C  
ATOM   1716  OH  TYR H 220      13.845  27.352  43.397  1.00 29.73           O  
ATOM   1717  C   TYR H 220      14.948  26.625  37.400  1.00 26.71           C  
ATOM   1718  O   TYR H 220      13.890  26.377  37.975  1.00 29.21           O  
ATOM   1719  N   TYR H 221      15.712  25.672  36.827  1.00 24.90           N  
ATOM   1720  CA  TYR H 221      15.282  24.310  36.792  1.00 22.96           C  
ATOM   1721  CB  TYR H 221      15.126  23.714  35.386  1.00 21.46           C  
ATOM   1722  CG  TYR H 221      13.819  24.261  34.937  1.00 23.12           C  
ATOM   1723  CD1 TYR H 221      13.716  25.487  34.323  1.00 24.20           C  
ATOM   1724  CD2 TYR H 221      12.677  23.535  35.169  1.00 24.45           C  
ATOM   1725  CE1 TYR H 221      12.488  25.966  33.931  1.00 26.81           C  
ATOM   1726  CE2 TYR H 221      11.450  24.010  34.780  1.00 25.50           C  
ATOM   1727  CZ  TYR H 221      11.351  25.228  34.157  1.00 27.86           C  
ATOM   1728  OH  TYR H 221      10.093  25.720  33.756  1.00 37.02           O  
ATOM   1729  C   TYR H 221      16.160  23.460  37.609  1.00 23.40           C  
ATOM   1730  O   TYR H 221      17.342  23.733  37.822  1.00 23.87           O  
ATOM   1731  N   TYR H 222      15.525  22.374  38.068  1.00 22.22           N  
ATOM   1732  CA  TYR H 222      16.026  21.668  39.181  1.00 22.64           C  
ATOM   1733  CB  TYR H 222      15.009  22.082  40.290  1.00 22.70           C  
ATOM   1734  CG  TYR H 222      16.012  21.753  41.153  1.00 26.88           C  
ATOM   1735  CD1 TYR H 222      17.051  22.352  40.544  1.00 29.78           C  
ATOM   1736  CD2 TYR H 222      15.955  21.060  42.317  1.00 26.46           C  
ATOM   1737  CE1 TYR H 222      18.210  22.127  41.066  1.00 32.41           C  
ATOM   1738  CE2 TYR H 222      17.184  20.857  42.839  1.00 30.10           C  
ATOM   1739  CZ  TYR H 222      18.257  21.389  42.163  1.00 34.66           C  
ATOM   1740  OH  TYR H 222      19.571  21.264  42.499  1.00 35.81           O  
ATOM   1741  C   TYR H 222      16.023  20.146  39.002  1.00 25.67           C  
ATOM   1742  O   TYR H 222      14.971  19.633  38.746  1.00 24.72           O  
ATOM   1743  N   MET H 223      17.111  19.342  39.182  1.00 23.74           N  
ATOM   1744  CA  MET H 223      16.873  17.904  39.053  1.00 23.72           C  
ATOM   1745  CB  MET H 223      17.709  17.223  37.948  1.00 24.87           C  
ATOM   1746  CG  MET H 223      17.121  17.376  36.540  1.00 31.68           C  
ATOM   1747  SD  MET H 223      17.115  19.060  35.852  1.00 42.80           S  
ATOM   1748  CE  MET H 223      18.901  19.141  35.547  1.00 36.21           C  
ATOM   1749  C   MET H 223      17.147  17.177  40.355  1.00 27.84           C  
ATOM   1750  O   MET H 223      18.286  16.817  40.644  1.00 27.37           O  
ATOM   1751  N   ASP H 224      16.089  16.967  41.180  1.00 22.33           N  
ATOM   1752  CA  ASP H 224      16.155  16.324  42.474  1.00 24.51           C  
ATOM   1753  CB  ASP H 224      15.004  16.748  43.416  1.00 28.32           C  
ATOM   1754  CG  ASP H 224      13.648  16.426  42.804  1.00 35.73           C  
ATOM   1755  OD1 ASP H 224      13.593  16.160  41.575  1.00 33.73           O  
ATOM   1756  OD2 ASP H 224      12.642  16.462  43.563  1.00 37.33           O1-
ATOM   1757  C   ASP H 224      16.261  14.816  42.479  1.00 27.39           C  
ATOM   1758  O   ASP H 224      17.083  14.275  43.220  1.00 31.24           O  
ATOM   1759  N   VAL H 225      15.449  14.086  41.673  1.00 33.74           N  
ATOM   1760  CA  VAL H 225      15.459  12.649  41.739  1.00 34.88           C  
ATOM   1761  CB  VAL H 225      14.127  12.086  42.149  1.00 36.54           C  
ATOM   1762  CG1 VAL H 225      14.168  10.552  42.057  1.00 39.25           C  
ATOM   1763  CG2 VAL H 225      13.788  12.616  43.551  1.00 34.80           C  
ATOM   1764  C   VAL H 225      15.778  12.107  40.381  1.00 36.26           C  
ATOM   1765  O   VAL H 225      15.160  12.483  39.387  1.00 33.49           O  
ATOM   1766  N   TRP H 226      16.733  11.158  40.312  1.00 37.59           N  
ATOM   1767  CA  TRP H 226      17.148  10.651  39.034  1.00 29.87           C  
ATOM   1768  CB  TRP H 226      18.669  10.760  38.813  1.00 26.99           C  
ATOM   1769  CG  TRP H 226      19.207  12.175  38.748  1.00 33.46           C  
ATOM   1770  CD2 TRP H 226      19.835  12.767  37.598  1.00 34.89           C  
ATOM   1771  CD1 TRP H 226      19.249  13.114  39.736  1.00 28.52           C  
ATOM   1772  NE1 TRP H 226      19.852  14.259  39.272  1.00 29.83           N  
ATOM   1773  CE2 TRP H 226      20.222  14.059  37.958  1.00 29.82           C  
ATOM   1774  CE3 TRP H 226      20.076  12.276  36.346  1.00 31.84           C  
ATOM   1775  CZ2 TRP H 226      20.855  14.881  37.071  1.00 31.66           C  
ATOM   1776  CZ3 TRP H 226      20.712  13.110  35.451  1.00 33.95           C  
ATOM   1777  CH2 TRP H 226      21.093  14.388  35.807  1.00 35.60           C  
ATOM   1778  C   TRP H 226      16.801   9.196  38.950  1.00 32.47           C  
ATOM   1779  O   TRP H 226      16.531   8.540  39.955  1.00 42.09           O  
ATOM   1780  N   GLY H 227      16.755   8.668  37.710  1.00 40.53           N  
ATOM   1781  CA  GLY H 227      16.517   7.269  37.492  1.00 34.86           C  
ATOM   1782  C   GLY H 227      17.855   6.590  37.509  1.00 39.08           C  
ATOM   1783  O   GLY H 227      18.873   7.216  37.795  1.00 36.98           O  
ATOM   1784  N   LYS H 228      17.862   5.264  37.254  1.00 36.12           N  
ATOM   1785  CA  LYS H 228      19.039   4.436  37.186  1.00 41.40           C  
ATOM   1786  CB  LYS H 228      18.723   2.929  37.216  1.00 43.98           C  
ATOM   1787  CG  LYS H 228      18.153   2.421  38.543  0.67 49.30           C  
ATOM   1788  CD  LYS H 228      16.707   2.844  38.810  0.67 51.58           C  
ATOM   1789  CE  LYS H 228      16.156   2.309  40.135  0.67 55.76           C  
ATOM   1790  NZ  LYS H 228      14.731   2.677  40.285  0.67 58.96           N1+
ATOM   1791  C   LYS H 228      19.824   4.684  35.925  1.00 37.57           C  
ATOM   1792  O   LYS H 228      21.049   4.585  35.929  1.00 37.82           O  
ATOM   1793  N   GLY H 229      19.137   4.968  34.800  1.00 34.64           N  
ATOM   1794  CA  GLY H 229      19.792   5.167  33.532  1.00 32.46           C  
ATOM   1795  C   GLY H 229      19.621   3.926  32.698  1.00 37.36           C  
ATOM   1796  O   GLY H 229      19.486   2.826  33.231  1.00 39.54           O  
ATOM   1797  N   THR H 230      19.600   4.087  31.351  1.00 35.87           N  
ATOM   1798  CA  THR H 230      19.498   2.980  30.426  1.00 35.67           C  
ATOM   1799  CB  THR H 230      18.240   2.931  29.596  1.00 37.27           C  
ATOM   1800  OG1 THR H 230      18.154   4.092  28.784  1.00 40.92           O  
ATOM   1801  CG2 THR H 230      16.996   2.799  30.482  1.00 37.55           C  
ATOM   1802  C   THR H 230      20.570   3.165  29.395  1.00 32.12           C  
ATOM   1803  O   THR H 230      20.772   4.271  28.898  1.00 31.22           O  
ATOM   1804  N   ALA H 231      21.261   2.080  28.998  1.00 35.09           N  
ATOM   1805  CA  ALA H 231      22.315   2.249  28.040  1.00 32.71           C  
ATOM   1806  CB  ALA H 231      23.474   1.248  28.213  1.00 35.94           C  
ATOM   1807  C   ALA H 231      21.767   2.046  26.664  1.00 35.15           C  
ATOM   1808  O   ALA H 231      21.054   1.079  26.398  1.00 32.80           O  
ATOM   1809  N   VAL H 232      22.087   2.984  25.746  1.00 33.79           N  
ATOM   1810  CA  VAL H 232      21.647   2.849  24.387  1.00 34.17           C  
ATOM   1811  CB  VAL H 232      20.715   3.937  23.932  1.00 37.14           C  
ATOM   1812  CG1 VAL H 232      20.434   3.743  22.430  1.00 37.48           C  
ATOM   1813  CG2 VAL H 232      19.454   3.905  24.812  1.00 34.16           C  
ATOM   1814  C   VAL H 232      22.850   2.908  23.501  1.00 35.94           C  
ATOM   1815  O   VAL H 232      23.698   3.792  23.630  1.00 35.04           O  
ATOM   1816  N   THR H 233      22.955   1.943  22.567  1.00 36.53           N  
ATOM   1817  CA  THR H 233      24.054   1.960  21.648  1.00 40.01           C  
ATOM   1818  CB  THR H 233      24.953   0.763  21.751  1.00 42.50           C  
ATOM   1819  OG1 THR H 233      24.206  -0.426  21.549  1.00 44.43           O  
ATOM   1820  CG2 THR H 233      25.624   0.751  23.132  1.00 37.77           C  
ATOM   1821  C   THR H 233      23.498   1.989  20.262  1.00 43.54           C  
ATOM   1822  O   THR H 233      22.496   1.339  19.963  1.00 37.37           O  
ATOM   1823  N   VAL H 234      24.142   2.773  19.379  1.00 42.48           N  
ATOM   1824  CA  VAL H 234      23.696   2.852  18.020  1.00 40.04           C  
ATOM   1825  CB  VAL H 234      23.704   4.251  17.475  1.00 41.77           C  
ATOM   1826  CG1 VAL H 234      23.217   4.221  16.019  1.00 40.87           C  
ATOM   1827  CG2 VAL H 234      22.892   5.156  18.410  1.00 37.54           C  
ATOM   1828  C   VAL H 234      24.693   2.084  17.217  1.00 44.80           C  
ATOM   1829  O   VAL H 234      25.872   2.443  17.169  1.00 49.14           O  
ATOM   1830  N   SER H 235      24.250   0.999  16.560  1.00 40.57           N  
ATOM   1831  CA  SER H 235      25.184   0.219  15.805  1.00 41.80           C  
ATOM   1832  CB  SER H 235      25.746  -0.984  16.586  1.00 44.84           C  
ATOM   1833  OG  SER H 235      26.666  -1.710  15.784  1.00 47.23           O  
ATOM   1834  C   SER H 235      24.479  -0.332  14.616  1.00 47.85           C  
ATOM   1835  O   SER H 235      23.265  -0.540  14.636  1.00 45.10           O  
ATOM   1836  N   SER H 236      25.249  -0.601  13.543  1.00 47.99           N  
ATOM   1837  CA  SER H 236      24.695  -1.123  12.333  1.00 54.14           C  
ATOM   1838  CB  SER H 236      25.753  -1.393  11.248  1.00 58.10           C  
ATOM   1839  OG  SER H 236      25.121  -1.893  10.080  1.00 72.51           O  
ATOM   1840  C   SER H 236      24.020  -2.447  12.666  1.00 57.22           C  
ATOM   1841  O   SER H 236      24.709  -3.499  12.596  1.00 58.33           O  
ATOM   1842  OXT SER H 236      22.802  -2.421  12.992  1.00  0.00           O1-
TER    1843      SER H 236 
CONECT   88  613
CONECT  613   88
CONECT  958 1539
CONECT 1539  958
END
