# Supplementary material for: Fully automated antibody structure prediction using BIOVIA tools: Validation study
Source: PLoS One. 2017 May 18;12(5):e0177923. doi: 10.1371/journal.pone.0177923 (PMC5436848; doi:10.1371/journal.pone.0177923)
Supplement: S3 Dataset — Predicted structures using the Top5 framework method, Chothia CDR definition with canonical filtering, using up to 5 CDR templates rather than the default 3, and generating 10 CDR models. (ZIP) [file pone.0177923.s005.zip › 4R4B_AB_FV_FinalModel.pdb]

REMARK   Accelrys Discovery Studio PDB file
REMARK   Created:  2015-11-30T22:59:49Z
SSBOND   1 CYS L   23    CYS L   88                                     
SSBOND   2 CYS H  128    CYS H  201                                     
ATOM      1  N   ASP L   1      26.422  31.632  25.694  1.00 46.55           N1+
ATOM      2  CA  ASP L   1      25.793  31.365  27.008  1.00 44.24           C  
ATOM      3  CB  ASP L   1      25.536  29.863  27.200  1.00 42.75           C  
ATOM      4  CG  ASP L   1      24.485  29.418  26.202  1.00 51.29           C  
ATOM      5  OD1 ASP L   1      24.139  30.228  25.301  1.00 56.12           O  
ATOM      6  OD2 ASP L   1      24.014  28.257  26.327  1.00 58.55           O1-
ATOM      7  C   ASP L   1      26.720  31.788  28.093  1.00 47.25           C  
ATOM      8  O   ASP L   1      27.773  32.368  27.830  1.00 51.72           O  
ATOM      9  N   ILE L   2      26.334  31.516  29.356  1.00 42.46           N  
ATOM     10  CA  ILE L   2      27.196  31.834  30.451  1.00 41.25           C  
ATOM     11  CB  ILE L   2      26.503  31.954  31.782  1.00 40.46           C  
ATOM     12  CG1 ILE L   2      25.538  33.153  31.807  1.00 36.80           C  
ATOM     13  CG2 ILE L   2      27.590  32.025  32.868  1.00 36.53           C  
ATOM     14  CD1 ILE L   2      24.296  32.970  30.939  1.00 46.43           C  
ATOM     15  C   ILE L   2      28.164  30.707  30.559  1.00 45.08           C  
ATOM     16  O   ILE L   2      27.779  29.537  30.549  1.00 44.36           O  
ATOM     17  N   GLN L   3      29.464  31.039  30.641  1.00 43.39           N  
ATOM     18  CA  GLN L   3      30.460  30.016  30.716  1.00 43.01           C  
ATOM     19  CB  GLN L   3      31.790  30.427  30.070  1.00 47.67           C  
ATOM     20  CG  GLN L   3      31.673  30.659  28.565  1.00 61.47           C  
ATOM     21  CD  GLN L   3      32.995  31.231  28.084  1.00 74.45           C  
ATOM     22  OE1 GLN L   3      33.909  31.462  28.874  1.00 75.13           O  
ATOM     23  NE2 GLN L   3      33.099  31.473  26.751  1.00 73.15           N  
ATOM     24  C   GLN L   3      30.737  29.750  32.153  1.00 44.90           C  
ATOM     25  O   GLN L   3      30.805  30.667  32.971  1.00 45.29           O  
ATOM     26  N   MET L   4      30.888  28.458  32.493  1.00 41.09           N  
ATOM     27  CA  MET L   4      31.178  28.085  33.842  1.00 40.04           C  
ATOM     28  CB  MET L   4      30.214  27.010  34.368  1.00 39.88           C  
ATOM     29  CG  MET L   4      28.745  27.424  34.248  1.00 39.92           C  
ATOM     30  SD  MET L   4      28.268  28.861  35.250  1.00 31.84           S  
ATOM     31  CE  MET L   4      27.798  27.865  36.688  1.00 31.31           C  
ATOM     32  C   MET L   4      32.542  27.479  33.802  1.00 42.17           C  
ATOM     33  O   MET L   4      32.790  26.542  33.043  1.00 42.73           O  
ATOM     34  N   THR L   5      33.475  28.008  34.614  1.00 40.87           N  
ATOM     35  CA  THR L   5      34.807  27.478  34.597  1.00 41.70           C  
ATOM     36  CB  THR L   5      35.844  28.529  34.321  1.00 44.69           C  
ATOM     37  OG1 THR L   5      35.585  29.153  33.073  1.00 48.08           O  
ATOM     38  CG2 THR L   5      37.231  27.867  34.296  1.00 41.08           C  
ATOM     39  C   THR L   5      35.088  26.918  35.956  1.00 42.23           C  
ATOM     40  O   THR L   5      34.987  27.626  36.956  1.00 41.65           O  
ATOM     41  N   GLN L   6      35.455  25.621  36.028  1.00 39.48           N  
ATOM     42  CA  GLN L   6      35.744  25.017  37.300  1.00 39.48           C  
ATOM     43  CB  GLN L   6      35.050  23.667  37.559  1.00 41.36           C  
ATOM     44  CG  GLN L   6      33.547  23.737  37.813  1.00 42.43           C  
ATOM     45  CD  GLN L   6      33.061  22.317  38.079  1.00 43.97           C  
ATOM     46  OE1 GLN L   6      33.644  21.584  38.875  1.00 42.41           O  
ATOM     47  NE2 GLN L   6      31.966  21.907  37.389  1.00 41.39           N  
ATOM     48  C   GLN L   6      37.208  24.720  37.382  1.00 40.80           C  
ATOM     49  O   GLN L   6      37.857  24.409  36.384  1.00 41.62           O  
ATOM     50  N   SER L   7      37.769  24.827  38.602  1.00 41.54           N  
ATOM     51  CA  SER L   7      39.154  24.518  38.819  1.00 42.83           C  
ATOM     52  CB  SER L   7      40.058  25.761  38.894  1.00 47.54           C  
ATOM     53  OG  SER L   7      40.015  26.480  37.671  1.00 54.54           O  
ATOM     54  C   SER L   7      39.236  23.876  40.165  1.00 45.25           C  
ATOM     55  O   SER L   7      38.458  24.214  41.056  1.00 45.22           O  
ATOM     56  N   PRO L   8      40.138  22.954  40.371  1.00 42.00           N  
ATOM     57  CA  PRO L   8      41.044  22.462  39.366  1.00 42.22           C  
ATOM     58  CD  PRO L   8      40.615  22.683  41.716  1.00 42.37           C  
ATOM     59  CB  PRO L   8      42.231  21.867  40.125  1.00 42.72           C  
ATOM     60  CG  PRO L   8      41.686  21.597  41.537  1.00 44.83           C  
ATOM     61  C   PRO L   8      40.322  21.441  38.546  1.00 43.11           C  
ATOM     62  O   PRO L   8      39.207  21.075  38.906  1.00 46.83           O  
ATOM     63  N   SER L   9      40.915  20.992  37.424  1.00 41.34           N  
ATOM     64  CA  SER L   9      40.286  19.984  36.623  1.00 41.34           C  
ATOM     65  CB  SER L   9      40.998  19.751  35.280  1.00 45.95           C  
ATOM     66  OG  SER L   9      40.881  20.904  34.460  1.00 65.33           O  
ATOM     67  C   SER L   9      40.285  18.689  37.372  1.00 44.04           C  
ATOM     68  O   SER L   9      39.312  17.938  37.324  1.00 43.96           O  
ATOM     69  N   PHE L  10      41.381  18.386  38.092  1.00 42.37           N  
ATOM     70  CA  PHE L  10      41.456  17.139  38.798  1.00 40.69           C  
ATOM     71  CB  PHE L  10      42.423  16.133  38.149  1.00 41.98           C  
ATOM     72  CG  PHE L  10      42.071  15.908  36.719  1.00  0.00           C  
ATOM     73  CD1 PHE L  10      42.359  16.870  35.778  1.00  0.00           C  
ATOM     74  CD2 PHE L  10      41.492  14.729  36.311  1.00  0.00           C  
ATOM     75  CE1 PHE L  10      42.052  16.673  34.454  1.00  0.00           C  
ATOM     76  CE2 PHE L  10      41.183  14.525  34.986  1.00  0.00           C  
ATOM     77  CZ  PHE L  10      41.460  15.498  34.055  1.00  0.00           C  
ATOM     78  C   PHE L  10      42.104  17.440  40.109  1.00 43.04           C  
ATOM     79  O   PHE L  10      42.782  18.456  40.256  1.00 42.66           O  
ATOM     80  N   VAL L  11      41.903  16.561  41.107  1.00 41.93           N  
ATOM     81  CA  VAL L  11      42.562  16.780  42.359  1.00 41.56           C  
ATOM     82  CB  VAL L  11      41.769  17.650  43.288  1.00 41.27           C  
ATOM     83  CG1 VAL L  11      40.386  17.011  43.482  1.00  0.00           C  
ATOM     84  CG2 VAL L  11      42.562  17.823  44.594  1.00  0.00           C  
ATOM     85  C   VAL L  11      42.758  15.455  43.025  1.00 42.60           C  
ATOM     86  O   VAL L  11      41.980  14.525  42.825  1.00 43.39           O  
ATOM     87  N   SER L  12      43.835  15.328  43.829  1.00 41.69           N  
ATOM     88  CA  SER L  12      44.055  14.105  44.545  1.00 41.15           C  
ATOM     89  CB  SER L  12      45.277  13.308  44.054  1.00 41.46           C  
ATOM     90  OG  SER L  12      46.466  14.054  44.256  1.00 47.19           O  
ATOM     91  C   SER L  12      44.284  14.477  45.975  1.00 43.92           C  
ATOM     92  O   SER L  12      45.090  15.357  46.273  1.00 43.78           O  
ATOM     93  N   ALA L  13      43.572  13.805  46.905  1.00 41.90           N  
ATOM     94  CA  ALA L  13      43.713  14.140  48.293  1.00 41.54           C  
ATOM     95  CB  ALA L  13      42.656  15.141  48.790  1.00 42.34           C  
ATOM     96  C   ALA L  13      43.555  12.892  49.102  1.00 42.33           C  
ATOM     97  O   ALA L  13      43.054  11.876  48.620  1.00 44.34           O  
ATOM     98  N   SER L  14      44.031  12.937  50.364  1.00 41.19           N  
ATOM     99  CA  SER L  14      43.932  11.814  51.252  1.00 41.61           C  
ATOM    100  CB  SER L  14      45.062  11.751  52.293  1.00 43.67           C  
ATOM    101  OG  SER L  14      46.316  11.587  51.645  1.00 51.43           O  
ATOM    102  C   SER L  14      42.636  11.910  51.994  1.00 43.88           C  
ATOM    103  O   SER L  14      41.991  12.957  52.023  1.00 44.68           O  
ATOM    104  N   VAL L  15      42.224  10.796  52.628  1.00 43.15           N  
ATOM    105  CA  VAL L  15      40.998  10.778  53.365  1.00 43.18           C  
ATOM    106  CB  VAL L  15      40.645   9.411  53.877  1.00 45.00           C  
ATOM    107  CG1 VAL L  15      39.405   9.525  54.776  1.00 46.35           C  
ATOM    108  CG2 VAL L  15      40.467   8.463  52.679  1.00 46.73           C  
ATOM    109  C   VAL L  15      41.179  11.658  54.559  1.00 44.83           C  
ATOM    110  O   VAL L  15      42.232  11.646  55.196  1.00 47.39           O  
ATOM    111  N   GLY L  16      40.146  12.462  54.883  1.00 44.60           N  
ATOM    112  CA  GLY L  16      40.201  13.302  56.045  1.00 42.94           C  
ATOM    113  C   GLY L  16      40.589  14.701  55.664  1.00 45.93           C  
ATOM    114  O   GLY L  16      40.451  15.619  56.472  1.00 48.06           O  
ATOM    115  N   ASP L  17      41.073  14.916  54.425  1.00 42.72           N  
ATOM    116  CA  ASP L  17      41.504  16.234  54.039  1.00 42.42           C  
ATOM    117  CB  ASP L  17      42.416  16.261  52.799  1.00 44.27           C  
ATOM    118  CG  ASP L  17      43.777  15.703  53.178  1.00 50.65           C  
ATOM    119  OD1 ASP L  17      43.955  15.340  54.371  1.00 52.92           O  
ATOM    120  OD2 ASP L  17      44.658  15.641  52.281  1.00 55.75           O1-
ATOM    121  C   ASP L  17      40.319  17.075  53.690  1.00 45.10           C  
ATOM    122  O   ASP L  17      39.223  16.572  53.453  1.00 44.44           O  
ATOM    123  N   ARG L  18      40.537  18.406  53.651  1.00 43.60           N  
ATOM    124  CA  ARG L  18      39.507  19.338  53.301  1.00 44.27           C  
ATOM    125  CB  ARG L  18      39.591  20.633  54.128  1.00 44.70           C  
ATOM    126  CG  ARG L  18      38.348  21.525  54.084  1.00 58.26           C  
ATOM    127  CD  ARG L  18      38.434  22.689  55.078  1.00 55.97           C  
ATOM    128  NE  ARG L  18      37.089  23.326  55.189  1.00 58.37           N  
ATOM    129  CZ  ARG L  18      36.861  24.563  54.660  1.00 71.12           C  
ATOM    130  NH1 ARG L  18      37.860  25.222  54.001  1.00 70.41           N1+
ATOM    131  NH2 ARG L  18      35.636  25.148  54.800  1.00 69.88           N  
ATOM    132  C   ARG L  18      39.749  19.677  51.865  1.00 44.84           C  
ATOM    133  O   ARG L  18      40.852  20.065  51.487  1.00 46.27           O  
ATOM    134  N   VAL L  19      38.717  19.521  51.017  1.00 42.18           N  
ATOM    135  CA  VAL L  19      38.912  19.756  49.619  1.00 40.08           C  
ATOM    136  CB  VAL L  19      38.604  18.514  48.829  1.00 42.23           C  
ATOM    137  CG1 VAL L  19      37.092  18.267  48.890  1.00 45.10           C  
ATOM    138  CG2 VAL L  19      39.185  18.617  47.417  1.00 46.65           C  
ATOM    139  C   VAL L  19      37.981  20.858  49.210  1.00 40.87           C  
ATOM    140  O   VAL L  19      36.831  20.899  49.641  1.00 40.49           O  
ATOM    141  N   THR L  20      38.473  21.811  48.388  1.00 40.76           N  
ATOM    142  CA  THR L  20      37.640  22.894  47.945  1.00 40.75           C  
ATOM    143  CB  THR L  20      38.083  24.243  48.432  1.00 44.19           C  
ATOM    144  OG1 THR L  20      39.442  24.461  48.088  1.00 48.05           O  
ATOM    145  CG2 THR L  20      37.888  24.339  49.950  1.00 41.73           C  
ATOM    146  C   THR L  20      37.674  22.943  46.451  1.00 40.49           C  
ATOM    147  O   THR L  20      38.737  22.869  45.838  1.00 44.81           O  
ATOM    148  N   ILE L  21      36.482  23.082  45.834  1.00 37.78           N  
ATOM    149  CA  ILE L  21      36.350  23.144  44.404  1.00 38.01           C  
ATOM    150  CB  ILE L  21      35.359  22.153  43.861  1.00 39.29           C  
ATOM    151  CG1 ILE L  21      35.744  20.709  44.221  1.00 44.23           C  
ATOM    152  CG2 ILE L  21      35.251  22.390  42.345  1.00 44.86           C  
ATOM    153  CD1 ILE L  21      37.029  20.226  43.555  1.00 40.01           C  
ATOM    154  C   ILE L  21      35.767  24.491  44.094  1.00 39.99           C  
ATOM    155  O   ILE L  21      34.866  24.956  44.790  1.00 40.62           O  
ATOM    156  N   THR L  22      36.261  25.152  43.027  1.00 36.62           N  
ATOM    157  CA  THR L  22      35.793  26.473  42.710  1.00 36.94           C  
ATOM    158  CB  THR L  22      36.918  27.455  42.571  1.00 42.28           C  
ATOM    159  OG1 THR L  22      37.709  27.469  43.749  1.00 47.23           O  
ATOM    160  CG2 THR L  22      36.324  28.851  42.357  1.00 49.76           C  
ATOM    161  C   THR L  22      35.080  26.430  41.389  1.00 39.97           C  
ATOM    162  O   THR L  22      35.382  25.602  40.531  1.00 40.34           O  
ATOM    163  N   CYS L  23      34.074  27.316  41.216  1.00 38.21           N  
ATOM    164  CA  CYS L  23      33.331  27.426  39.991  1.00 36.65           C  
ATOM    165  CB  CYS L  23      31.936  26.747  40.097  1.00 37.18           C  
ATOM    166  SG  CYS L  23      30.907  26.830  38.595  1.00 38.28           S  
ATOM    167  C   CYS L  23      33.167  28.899  39.728  1.00 40.48           C  
ATOM    168  O   CYS L  23      32.580  29.617  40.538  1.00 38.59           O  
ATOM    169  N   ARG L  24      33.694  29.397  38.587  1.00 37.69           N  
ATOM    170  CA  ARG L  24      33.605  30.805  38.281  1.00 38.76           C  
ATOM    171  CB  ARG L  24      34.938  31.466  37.888  1.00 44.54           C  
ATOM    172  CG  ARG L  24      35.884  31.724  39.062  1.00 57.44           C  
ATOM    173  CD  ARG L  24      37.039  32.665  38.710  1.00 65.19           C  
ATOM    174  NE  ARG L  24      36.425  33.923  38.198  1.00 76.11           N  
ATOM    175  CZ  ARG L  24      36.900  35.143  38.582  1.00 96.34           C  
ATOM    176  NH1 ARG L  24      37.967  35.231  39.430  1.00 85.70           N1+
ATOM    177  NH2 ARG L  24      36.297  36.279  38.126  1.00 77.34           N  
ATOM    178  C   ARG L  24      32.695  30.979  37.109  1.00 42.13           C  
ATOM    179  O   ARG L  24      32.707  30.178  36.175  1.00 42.82           O  
ATOM    180  N   ALA L  25      31.882  32.054  37.133  1.00 39.27           N  
ATOM    181  CA  ALA L  25      30.952  32.301  36.069  1.00 40.58           C  
ATOM    182  CB  ALA L  25      29.514  32.545  36.562  1.00 38.08           C  
ATOM    183  C   ALA L  25      31.388  33.523  35.323  1.00 43.63           C  
ATOM    184  O   ALA L  25      31.920  34.470  35.900  1.00 46.40           O  
ATOM    185  N   SER L  26      31.133  33.507  33.997  1.00 52.78           N  
ATOM    186  CA  SER L  26      31.479  34.587  33.123  1.00 54.73           C  
ATOM    187  CB  SER L  26      31.276  34.245  31.635  1.00 55.96           C  
ATOM    188  OG  SER L  26      29.903  34.014  31.361  1.00 57.56           O  
ATOM    189  C   SER L  26      30.641  35.785  33.448  1.00 57.35           C  
ATOM    190  O   SER L  26      31.098  36.918  33.300  1.00 58.91           O  
ATOM    191  N   GLN L  27      29.387  35.564  33.890  1.00 53.97           N  
ATOM    192  CA  GLN L  27      28.507  36.652  34.221  1.00 53.42           C  
ATOM    193  CB  GLN L  27      27.307  36.770  33.273  1.00 54.02           C  
ATOM    194  CG  GLN L  27      27.687  37.125  31.837  1.00 63.03           C  
ATOM    195  CD  GLN L  27      26.403  37.199  31.035  1.00 70.79           C  
ATOM    196  OE1 GLN L  27      25.406  36.563  31.377  1.00 71.27           O  
ATOM    197  NE2 GLN L  27      26.412  38.010  29.948  1.00 69.42           N  
ATOM    198  C   GLN L  27      27.934  36.373  35.575  1.00 55.60           C  
ATOM    199  O   GLN L  27      27.925  35.229  36.025  1.00 55.94           O  
ATOM    200  N   GLY L  28      27.433  37.423  36.262  1.00 52.28           N  
ATOM    201  CA  GLY L  28      26.879  37.238  37.574  1.00 53.98           C  
ATOM    202  C   GLY L  28      25.658  36.392  37.440  1.00 53.16           C  
ATOM    203  O   GLY L  28      24.814  36.632  36.578  1.00 54.32           O  
ATOM    204  N   ILE L  29      25.545  35.356  38.293  1.00 50.55           N  
ATOM    205  CA  ILE L  29      24.395  34.508  38.214  1.00 51.02           C  
ATOM    206  CB  ILE L  29      24.779  33.102  37.848  1.00 48.41           C  
ATOM    207  CG1 ILE L  29      25.686  32.473  38.915  1.00 46.74           C  
ATOM    208  CG2 ILE L  29      25.413  33.146  36.451  1.00 48.44           C  
ATOM    209  CD1 ILE L  29      25.845  30.964  38.744  1.00 49.17           C  
ATOM    210  C   ILE L  29      23.710  34.441  39.539  1.00 52.01           C  
ATOM    211  O   ILE L  29      23.107  33.415  39.850  1.00 51.41           O  
ATOM    212  N   SER L  30      23.728  35.542  40.324  1.00 52.66           N  
ATOM    213  CA  SER L  30      23.066  35.528  41.599  1.00 53.45           C  
ATOM    214  CB  SER L  30      21.530  35.472  41.507  1.00 53.74           C  
ATOM    215  OG  SER L  30      21.024  36.661  40.916  1.00 58.93           O  
ATOM    216  C   SER L  30      23.522  34.329  42.373  1.00 53.90           C  
ATOM    217  O   SER L  30      24.680  33.920  42.300  1.00 57.48           O  
ATOM    218  N   SER L  31      22.611  33.807  43.215  1.00 49.96           N  
ATOM    219  CA  SER L  31      22.798  32.619  43.997  1.00 50.25           C  
ATOM    220  CB  SER L  31      21.992  32.636  45.307  1.00 52.45           C  
ATOM    221  OG  SER L  31      22.443  33.696  46.137  1.00 56.55           O  
ATOM    222  C   SER L  31      22.373  31.389  43.236  1.00 49.60           C  
ATOM    223  O   SER L  31      22.390  30.295  43.800  1.00 48.82           O  
ATOM    224  N   TYR L  32      21.975  31.501  41.950  1.00 48.97           N  
ATOM    225  CA  TYR L  32      21.422  30.342  41.297  1.00 47.04           C  
ATOM    226  CB  TYR L  32      20.533  30.676  40.087  1.00 46.81           C  
ATOM    227  CG  TYR L  32      19.213  31.184  40.551  1.00 33.66           C  
ATOM    228  CD1 TYR L  32      19.036  32.478  40.980  1.00 39.56           C  
ATOM    229  CD2 TYR L  32      18.131  30.340  40.545  1.00 42.99           C  
ATOM    230  CE1 TYR L  32      17.801  32.916  41.399  1.00 37.12           C  
ATOM    231  CE2 TYR L  32      16.894  30.770  40.961  1.00 42.45           C  
ATOM    232  CZ  TYR L  32      16.727  32.062  41.388  1.00 34.55           C  
ATOM    233  OH  TYR L  32      15.459  32.507  41.815  1.00 43.12           O  
ATOM    234  C   TYR L  32      22.497  29.463  40.766  1.00 46.75           C  
ATOM    235  O   TYR L  32      22.836  29.481  39.583  1.00 46.57           O  
ATOM    236  N   LEU L  33      23.025  28.609  41.651  1.00 31.51           N  
ATOM    237  CA  LEU L  33      24.056  27.677  41.273  1.00 31.26           C  
ATOM    238  CB  LEU L  33      25.454  28.132  41.724  1.00 32.53           C  
ATOM    239  CG  LEU L  33      26.579  27.155  41.341  1.00 35.00           C  
ATOM    240  CD1 LEU L  33      26.944  27.273  39.856  1.00 34.04           C  
ATOM    241  CD2 LEU L  33      27.781  27.273  42.284  1.00 32.60           C  
ATOM    242  C   LEU L  33      23.836  26.385  42.004  1.00 33.29           C  
ATOM    243  O   LEU L  33      23.559  26.397  43.203  1.00 32.74           O  
ATOM    244  N   ALA L  34      23.992  25.233  41.307  1.00 30.58           N  
ATOM    245  CA  ALA L  34      23.823  23.953  41.954  1.00 31.40           C  
ATOM    246  CB  ALA L  34      22.707  23.062  41.403  1.00 19.97           C  
ATOM    247  C   ALA L  34      25.044  23.120  41.749  1.00 32.00           C  
ATOM    248  O   ALA L  34      25.767  23.290  40.770  1.00 33.93           O  
ATOM    249  N   TRP L  35      25.286  22.176  42.686  1.00 30.46           N  
ATOM    250  CA  TRP L  35      26.419  21.294  42.607  1.00 29.45           C  
ATOM    251  CB  TRP L  35      27.339  21.381  43.837  1.00 30.38           C  
ATOM    252  CG  TRP L  35      28.064  22.700  43.969  1.00 30.94           C  
ATOM    253  CD2 TRP L  35      29.316  22.998  43.328  1.00 31.69           C  
ATOM    254  CD1 TRP L  35      27.713  23.817  44.668  1.00 32.42           C  
ATOM    255  NE1 TRP L  35      28.666  24.794  44.503  1.00 32.18           N  
ATOM    256  CE2 TRP L  35      29.657  24.302  43.681  1.00 33.31           C  
ATOM    257  CE3 TRP L  35      30.111  22.246  42.512  1.00 30.45           C  
ATOM    258  CZ2 TRP L  35      30.808  24.879  43.219  1.00 33.23           C  
ATOM    259  CZ3 TRP L  35      31.271  22.829  42.051  1.00 31.85           C  
ATOM    260  CH2 TRP L  35      31.612  24.120  42.397  1.00 32.62           C  
ATOM    261  C   TRP L  35      25.917  19.880  42.524  1.00 31.44           C  
ATOM    262  O   TRP L  35      24.971  19.506  43.216  1.00 31.59           O  
ATOM    263  N   TYR L  36      26.557  19.053  41.666  1.00 30.21           N  
ATOM    264  CA  TYR L  36      26.149  17.680  41.500  1.00 29.91           C  
ATOM    265  CB  TYR L  36      25.627  17.316  40.101  1.00 31.73           C  
ATOM    266  CG  TYR L  36      24.452  18.149  39.730  1.00 30.23           C  
ATOM    267  CD1 TYR L  36      23.182  17.823  40.136  1.00 28.24           C  
ATOM    268  CD2 TYR L  36      24.629  19.274  38.966  1.00 31.52           C  
ATOM    269  CE1 TYR L  36      22.108  18.600  39.774  1.00 29.62           C  
ATOM    270  CE2 TYR L  36      23.559  20.052  38.602  1.00 28.91           C  
ATOM    271  CZ  TYR L  36      22.295  19.715  39.005  1.00 30.97           C  
ATOM    272  OH  TYR L  36      21.192  20.506  38.630  1.00 33.81           O  
ATOM    273  C   TYR L  36      27.367  16.810  41.657  1.00 32.33           C  
ATOM    274  O   TYR L  36      28.498  17.249  41.448  1.00 33.72           O  
ATOM    275  N   GLN L  37      27.148  15.535  42.046  1.00 30.95           N  
ATOM    276  CA  GLN L  37      28.208  14.579  42.196  1.00 30.31           C  
ATOM    277  CB  GLN L  37      28.252  13.957  43.604  1.00 31.29           C  
ATOM    278  CG  GLN L  37      29.369  12.932  43.814  1.00 34.47           C  
ATOM    279  CD  GLN L  37      29.177  12.311  45.193  1.00 37.08           C  
ATOM    280  OE1 GLN L  37      28.155  11.686  45.470  1.00 39.99           O  
ATOM    281  NE2 GLN L  37      30.185  12.489  46.086  1.00 37.03           N  
ATOM    282  C   GLN L  37      27.915  13.461  41.242  1.00 31.98           C  
ATOM    283  O   GLN L  37      26.770  13.021  41.134  1.00 36.38           O  
ATOM    284  N   GLN L  38      28.936  12.979  40.500  1.00 31.75           N  
ATOM    285  CA  GLN L  38      28.666  11.898  39.594  1.00 34.17           C  
ATOM    286  CB  GLN L  38      28.673  12.302  38.106  1.00 32.93           C  
ATOM    287  CG  GLN L  38      28.380  11.129  37.163  1.00 34.96           C  
ATOM    288  CD  GLN L  38      28.407  11.627  35.723  1.00 39.35           C  
ATOM    289  OE1 GLN L  38      29.159  12.536  35.377  1.00 40.90           O  
ATOM    290  NE2 GLN L  38      27.556  11.014  34.855  1.00 36.29           N  
ATOM    291  C   GLN L  38      29.713  10.844  39.771  1.00 36.49           C  
ATOM    292  O   GLN L  38      30.908  11.131  39.827  1.00 36.84           O  
ATOM    293  N   LYS L  39      29.271   9.576  39.871  1.00 35.90           N  
ATOM    294  CA  LYS L  39      30.177   8.473  40.002  1.00 37.45           C  
ATOM    295  CB  LYS L  39      29.777   7.496  41.123  1.00 39.90           C  
ATOM    296  CG  LYS L  39      29.918   8.132  42.509  1.00 42.45           C  
ATOM    297  CD  LYS L  39      29.242   7.370  43.651  1.00 43.28           C  
ATOM    298  CE  LYS L  39      29.418   8.063  45.005  1.00 48.80           C  
ATOM    299  NZ  LYS L  39      28.702   7.318  46.066  1.00 54.62           N1+
ATOM    300  C   LYS L  39      30.142   7.759  38.693  1.00 40.53           C  
ATOM    301  O   LYS L  39      29.138   7.799  37.985  1.00 40.16           O  
ATOM    302  N   PRO L  40      31.228   7.120  38.350  1.00 40.30           N  
ATOM    303  CA  PRO L  40      31.354   6.463  37.077  1.00 40.59           C  
ATOM    304  CD  PRO L  40      32.139   6.578  39.345  1.00 43.73           C  
ATOM    305  CB  PRO L  40      32.663   5.680  37.157  1.00 40.81           C  
ATOM    306  CG  PRO L  40      32.803   5.374  38.661  1.00 45.53           C  
ATOM    307  C   PRO L  40      30.187   5.569  36.792  1.00 42.98           C  
ATOM    308  O   PRO L  40      29.851   4.736  37.630  1.00 42.89           O  
ATOM    309  N   GLY L  41      29.560   5.740  35.611  1.00 42.46           N  
ATOM    310  CA  GLY L  41      28.482   4.896  35.181  1.00 43.53           C  
ATOM    311  C   GLY L  41      27.182   5.301  35.816  1.00 46.99           C  
ATOM    312  O   GLY L  41      26.170   4.627  35.621  1.00 47.00           O  
ATOM    313  N   LYS L  42      27.152   6.411  36.581  1.00 44.58           N  
ATOM    314  CA  LYS L  42      25.919   6.769  37.235  1.00 41.28           C  
ATOM    315  CB  LYS L  42      26.039   6.849  38.768  1.00 43.52           C  
ATOM    316  CG  LYS L  42      26.529   5.564  39.440  1.00 49.06           C  
ATOM    317  CD  LYS L  42      25.633   4.345  39.222  1.00 50.82           C  
ATOM    318  CE  LYS L  42      26.183   3.078  39.882  1.00 61.71           C  
ATOM    319  NZ  LYS L  42      25.328   1.919  39.554  1.00 70.73           N1+
ATOM    320  C   LYS L  42      25.530   8.148  36.794  1.00 40.17           C  
ATOM    321  O   LYS L  42      26.359   8.911  36.303  1.00 41.43           O  
ATOM    322  N   ALA L  43      24.236   8.494  36.951  1.00 36.00           N  
ATOM    323  CA  ALA L  43      23.773   9.801  36.589  1.00 36.57           C  
ATOM    324  CB  ALA L  43      22.247   9.893  36.433  1.00 36.14           C  
ATOM    325  C   ALA L  43      24.190  10.759  37.674  1.00 35.91           C  
ATOM    326  O   ALA L  43      24.527  10.341  38.780  1.00 36.50           O  
ATOM    327  N   PRO L  44      24.191  12.040  37.386  1.00 33.95           N  
ATOM    328  CA  PRO L  44      24.595  13.017  38.368  1.00 31.69           C  
ATOM    329  CD  PRO L  44      24.420  12.501  36.028  1.00 32.84           C  
ATOM    330  CB  PRO L  44      24.745  14.330  37.602  1.00 31.98           C  
ATOM    331  CG  PRO L  44      25.093  13.877  36.172  1.00 34.56           C  
ATOM    332  C   PRO L  44      23.588  13.061  39.481  1.00 32.41           C  
ATOM    333  O   PRO L  44      22.432  12.715  39.244  1.00 35.76           O  
ATOM    334  N   LYS L  45      24.020  13.450  40.702  1.00 30.89           N  
ATOM    335  CA  LYS L  45      23.166  13.515  41.860  1.00 30.47           C  
ATOM    336  CB  LYS L  45      23.622  12.522  42.942  1.00 34.39           C  
ATOM    337  CG  LYS L  45      22.853  12.577  44.261  1.00 38.79           C  
ATOM    338  CD  LYS L  45      23.120  11.357  45.145  1.00 41.35           C  
ATOM    339  CE  LYS L  45      22.888  11.604  46.635  1.00 50.69           C  
ATOM    340  NZ  LYS L  45      24.083  12.255  47.222  1.00 56.21           N1+
ATOM    341  C   LYS L  45      23.263  14.906  42.435  1.00 32.06           C  
ATOM    342  O   LYS L  45      24.360  15.452  42.537  1.00 33.30           O  
ATOM    343  N   LEU L  46      22.118  15.507  42.849  1.00 31.09           N  
ATOM    344  CA  LEU L  46      22.105  16.864  43.346  1.00 30.80           C  
ATOM    345  CB  LEU L  46      20.693  17.482  43.171  1.00 28.58           C  
ATOM    346  CG  LEU L  46      20.467  18.932  43.641  1.00 31.18           C  
ATOM    347  CD1 LEU L  46      20.500  19.036  45.161  1.00 20.89           C  
ATOM    348  CD2 LEU L  46      21.421  19.922  42.969  1.00 22.01           C  
ATOM    349  C   LEU L  46      22.517  16.910  44.804  1.00 32.64           C  
ATOM    350  O   LEU L  46      21.885  16.280  45.654  1.00 36.14           O  
ATOM    351  N   VAL L  47      23.695  17.533  45.091  1.00 29.89           N  
ATOM    352  CA  VAL L  47      24.227  17.790  46.417  1.00 29.14           C  
ATOM    353  CB  VAL L  47      25.727  17.838  46.426  1.00 30.54           C  
ATOM    354  CG1 VAL L  47      26.198  18.207  47.843  1.00  0.00           C  
ATOM    355  CG2 VAL L  47      26.261  16.486  45.920  1.00  0.00           C  
ATOM    356  C   VAL L  47      23.744  19.083  47.036  1.00 31.45           C  
ATOM    357  O   VAL L  47      23.243  19.095  48.160  1.00 33.35           O  
ATOM    358  N   ILE L  48      23.893  20.221  46.311  1.00 28.71           N  
ATOM    359  CA  ILE L  48      23.572  21.512  46.867  1.00 28.04           C  
ATOM    360  CB  ILE L  48      24.784  22.275  47.314  1.00 29.80           C  
ATOM    361  CG1 ILE L  48      25.494  21.518  48.446  1.00 31.38           C  
ATOM    362  CG2 ILE L  48      24.349  23.696  47.702  1.00 30.32           C  
ATOM    363  CD1 ILE L  48      26.862  22.094  48.802  1.00 35.58           C  
ATOM    364  C   ILE L  48      22.883  22.341  45.824  1.00 29.83           C  
ATOM    365  O   ILE L  48      23.268  22.306  44.657  1.00 30.99           O  
ATOM    366  N   TYR L  49      21.849  23.117  46.238  1.00 27.04           N  
ATOM    367  CA  TYR L  49      21.134  23.990  45.349  1.00 27.93           C  
ATOM    368  CB  TYR L  49      19.676  23.558  45.074  1.00 29.16           C  
ATOM    369  CG  TYR L  49      18.781  23.426  46.263  1.00 29.58           C  
ATOM    370  CD1 TYR L  49      18.902  22.361  47.126  1.00 29.67           C  
ATOM    371  CD2 TYR L  49      17.770  24.337  46.480  1.00 29.64           C  
ATOM    372  CE1 TYR L  49      18.057  22.230  48.204  1.00 29.66           C  
ATOM    373  CE2 TYR L  49      16.920  24.211  47.556  1.00 29.86           C  
ATOM    374  CZ  TYR L  49      17.061  23.153  48.422  1.00 32.66           C  
ATOM    375  OH  TYR L  49      16.196  23.013  49.527  1.00 36.31           O  
ATOM    376  C   TYR L  49      21.163  25.384  45.919  1.00 29.78           C  
ATOM    377  O   TYR L  49      21.435  25.570  47.100  1.00 32.15           O  
ATOM    378  N   ALA L  50      20.896  26.422  45.085  1.00 38.15           N  
ATOM    379  CA  ALA L  50      20.841  27.788  45.548  1.00 35.65           C  
ATOM    380  CB  ALA L  50      19.720  28.022  46.575  1.00 33.79           C  
ATOM    381  C   ALA L  50      22.139  28.173  46.177  1.00 34.61           C  
ATOM    382  O   ALA L  50      22.182  28.937  47.140  1.00 38.39           O  
ATOM    383  N   ALA L  51      23.236  27.622  45.638  1.00 34.26           N  
ATOM    384  CA  ALA L  51      24.579  27.949  46.017  1.00 36.68           C  
ATOM    385  CB  ALA L  51      24.838  29.468  46.017  1.00 34.50           C  
ATOM    386  C   ALA L  51      24.923  27.416  47.378  1.00 36.52           C  
ATOM    387  O   ALA L  51      26.080  27.067  47.605  1.00 32.57           O  
ATOM    388  N   SER L  52      23.950  27.252  48.306  1.00 33.98           N  
ATOM    389  CA  SER L  52      24.414  26.821  49.597  1.00 36.64           C  
ATOM    390  CB  SER L  52      24.740  27.997  50.527  1.00 39.31           C  
ATOM    391  OG  SER L  52      23.549  28.712  50.819  1.00 42.36           O  
ATOM    392  C   SER L  52      23.409  25.974  50.333  1.00 36.26           C  
ATOM    393  O   SER L  52      23.651  25.638  51.491  1.00 37.54           O  
ATOM    394  N   THR L  53      22.286  25.554  49.708  1.00 30.50           N  
ATOM    395  CA  THR L  53      21.354  24.776  50.466  1.00 30.25           C  
ATOM    396  CB  THR L  53      19.924  25.161  50.240  1.00 35.03           C  
ATOM    397  OG1 THR L  53      19.086  24.554  51.210  1.00 41.72           O  
ATOM    398  CG2 THR L  53      19.517  24.717  48.840  1.00 29.36           C  
ATOM    399  C   THR L  53      21.570  23.331  50.140  1.00 33.49           C  
ATOM    400  O   THR L  53      21.601  22.935  48.976  1.00 33.67           O  
ATOM    401  N   LEU L  54      21.775  22.512  51.194  1.00 32.37           N  
ATOM    402  CA  LEU L  54      22.045  21.105  51.059  1.00 33.56           C  
ATOM    403  CB  LEU L  54      22.614  20.439  52.324  1.00 36.42           C  
ATOM    404  CG  LEU L  54      24.077  20.762  52.665  1.00 38.67           C  
ATOM    405  CD1 LEU L  54      24.492  20.032  53.947  1.00 37.92           C  
ATOM    406  CD2 LEU L  54      25.026  20.410  51.509  1.00 46.05           C  
ATOM    407  C   LEU L  54      20.786  20.359  50.774  1.00 36.26           C  
ATOM    408  O   LEU L  54      19.720  20.662  51.310  1.00 37.72           O  
ATOM    409  N   GLN L  55      20.908  19.321  49.927  1.00 32.93           N  
ATOM    410  CA  GLN L  55      19.796  18.483  49.587  1.00 32.48           C  
ATOM    411  CB  GLN L  55      20.006  17.691  48.286  1.00 33.23           C  
ATOM    412  CG  GLN L  55      18.771  16.895  47.871  1.00 47.37           C  
ATOM    413  CD  GLN L  55      17.676  17.897  47.537  1.00 56.62           C  
ATOM    414  OE1 GLN L  55      17.838  18.734  46.652  1.00 55.08           O  
ATOM    415  NE2 GLN L  55      16.529  17.817  48.264  1.00 44.65           N  
ATOM    416  C   GLN L  55      19.624  17.515  50.712  1.00 35.08           C  
ATOM    417  O   GLN L  55      20.569  17.233  51.445  1.00 37.07           O  
ATOM    418  N   SER L  56      18.397  16.989  50.893  1.00 34.98           N  
ATOM    419  CA  SER L  56      18.150  16.084  51.973  1.00 36.08           C  
ATOM    420  CB  SER L  56      16.665  15.712  52.139  1.00 40.03           C  
ATOM    421  OG  SER L  56      16.219  14.966  51.016  1.00 64.56           O  
ATOM    422  C   SER L  56      18.905  14.820  51.730  1.00 38.25           C  
ATOM    423  O   SER L  56      18.979  14.324  50.606  1.00 37.62           O  
ATOM    424  N   GLY L  57      19.500  14.275  52.809  1.00 38.43           N  
ATOM    425  CA  GLY L  57      20.199  13.026  52.743  1.00 40.23           C  
ATOM    426  C   GLY L  57      21.657  13.268  52.503  1.00 40.87           C  
ATOM    427  O   GLY L  57      22.475  12.371  52.700  1.00 44.00           O  
ATOM    428  N   VAL L  58      22.029  14.493  52.083  1.00 38.51           N  
ATOM    429  CA  VAL L  58      23.413  14.774  51.823  1.00 35.86           C  
ATOM    430  CB  VAL L  58      23.625  16.031  51.024  1.00 35.81           C  
ATOM    431  CG1 VAL L  58      25.133  16.299  50.911  1.00 35.39           C  
ATOM    432  CG2 VAL L  58      22.925  15.875  49.663  1.00 34.10           C  
ATOM    433  C   VAL L  58      24.104  14.951  53.143  1.00 37.18           C  
ATOM    434  O   VAL L  58      23.541  15.511  54.081  1.00 37.52           O  
ATOM    435  N   PRO L  59      25.322  14.475  53.231  1.00 35.00           N  
ATOM    436  CA  PRO L  59      26.074  14.571  54.458  1.00 35.85           C  
ATOM    437  CD  PRO L  59      25.721  13.323  52.436  1.00 36.52           C  
ATOM    438  CB  PRO L  59      27.264  13.629  54.291  1.00 37.32           C  
ATOM    439  CG  PRO L  59      26.760  12.574  53.289  1.00 39.03           C  
ATOM    440  C   PRO L  59      26.484  15.985  54.733  1.00 39.30           C  
ATOM    441  O   PRO L  59      26.616  16.766  53.794  1.00 37.04           O  
ATOM    442  N   SER L  60      26.697  16.330  56.017  1.00 37.06           N  
ATOM    443  CA  SER L  60      27.035  17.666  56.428  1.00 37.89           C  
ATOM    444  CB  SER L  60      26.981  17.849  57.952  1.00 40.36           C  
ATOM    445  OG  SER L  60      27.325  19.184  58.288  1.00 50.65           O  
ATOM    446  C   SER L  60      28.421  18.023  55.986  1.00 39.35           C  
ATOM    447  O   SER L  60      28.793  19.194  56.004  1.00 39.91           O  
ATOM    448  N   ARG L  61      29.228  17.031  55.571  1.00 37.23           N  
ATOM    449  CA  ARG L  61      30.585  17.314  55.199  1.00 34.84           C  
ATOM    450  CB  ARG L  61      31.406  16.071  54.806  1.00 34.71           C  
ATOM    451  CG  ARG L  61      30.893  15.311  53.580  1.00 40.16           C  
ATOM    452  CD  ARG L  61      31.838  14.184  53.160  1.00 41.07           C  
ATOM    453  NE  ARG L  61      31.632  13.052  54.105  1.00 42.05           N  
ATOM    454  CZ  ARG L  61      30.752  12.059  53.793  1.00 44.56           C  
ATOM    455  NH1 ARG L  61      30.092  12.078  52.600  1.00 42.20           N1+
ATOM    456  NH2 ARG L  61      30.536  11.036  54.671  1.00 41.26           N  
ATOM    457  C   ARG L  61      30.573  18.246  54.024  1.00 36.15           C  
ATOM    458  O   ARG L  61      31.511  19.024  53.843  1.00 37.86           O  
ATOM    459  N   PHE L  62      29.530  18.158  53.169  1.00 33.20           N  
ATOM    460  CA  PHE L  62      29.440  18.982  51.993  1.00 32.31           C  
ATOM    461  CB  PHE L  62      28.530  18.383  50.905  1.00 31.90           C  
ATOM    462  CG  PHE L  62      29.127  17.094  50.457  1.00 33.79           C  
ATOM    463  CD1 PHE L  62      30.174  17.085  49.569  1.00 32.71           C  
ATOM    464  CD2 PHE L  62      28.634  15.894  50.912  1.00 33.66           C  
ATOM    465  CE1 PHE L  62      30.727  15.899  49.151  1.00 34.57           C  
ATOM    466  CE2 PHE L  62      29.183  14.703  50.498  1.00 34.92           C  
ATOM    467  CZ  PHE L  62      30.234  14.704  49.615  1.00 32.40           C  
ATOM    468  C   PHE L  62      28.854  20.322  52.331  1.00 35.47           C  
ATOM    469  O   PHE L  62      27.915  20.429  53.120  1.00 38.45           O  
ATOM    470  N   SER L  63      29.403  21.393  51.719  1.00 32.82           N  
ATOM    471  CA  SER L  63      28.886  22.716  51.929  1.00 33.77           C  
ATOM    472  CB  SER L  63      29.524  23.454  53.118  1.00 35.03           C  
ATOM    473  OG  SER L  63      30.899  23.700  52.862  1.00 42.79           O  
ATOM    474  C   SER L  63      29.178  23.520  50.703  1.00 35.96           C  
ATOM    475  O   SER L  63      30.033  23.151  49.897  1.00 36.22           O  
ATOM    476  N   GLY L  64      28.459  24.648  50.527  1.00 34.81           N  
ATOM    477  CA  GLY L  64      28.696  25.471  49.378  1.00 34.18           C  
ATOM    478  C   GLY L  64      28.551  26.899  49.793  1.00 36.60           C  
ATOM    479  O   GLY L  64      27.801  27.223  50.712  1.00 38.77           O  
ATOM    480  N   SER L  65      29.288  27.798  49.112  1.00 35.62           N  
ATOM    481  CA  SER L  65      29.198  29.196  49.415  1.00 37.02           C  
ATOM    482  CB  SER L  65      30.144  29.648  50.543  1.00 38.78           C  
ATOM    483  OG  SER L  65      31.497  29.442  50.167  1.00 46.33           O  
ATOM    484  C   SER L  65      29.572  29.953  48.180  1.00 38.83           C  
ATOM    485  O   SER L  65      30.026  29.371  47.194  1.00 40.22           O  
ATOM    486  N   GLY L  66      29.353  31.284  48.195  1.00 34.91           N  
ATOM    487  CA  GLY L  66      29.728  32.085  47.065  1.00 36.61           C  
ATOM    488  C   GLY L  66      28.548  32.895  46.637  1.00 38.59           C  
ATOM    489  O   GLY L  66      27.436  32.710  47.124  1.00 40.03           O  
ATOM    490  N   SER L  67      28.789  33.844  45.711  1.00 36.54           N  
ATOM    491  CA  SER L  67      27.738  34.655  45.178  1.00 37.16           C  
ATOM    492  CB  SER L  67      27.263  35.748  46.152  1.00 41.29           C  
ATOM    493  OG  SER L  67      26.229  36.519  45.560  1.00 47.78           O  
ATOM    494  C   SER L  67      28.289  35.331  43.965  1.00 39.53           C  
ATOM    495  O   SER L  67      29.503  35.440  43.800  1.00 41.79           O  
ATOM    496  N   GLY L  68      27.398  35.799  43.070  1.00 38.47           N  
ATOM    497  CA  GLY L  68      27.848  36.509  41.908  1.00 38.53           C  
ATOM    498  C   GLY L  68      28.595  35.583  40.997  1.00 41.16           C  
ATOM    499  O   GLY L  68      28.032  34.639  40.448  1.00 41.12           O  
ATOM    500  N   THR L  69      29.858  35.946  40.709  1.00 39.52           N  
ATOM    501  CA  THR L  69      30.755  35.223  39.845  1.00 39.50           C  
ATOM    502  CB  THR L  69      31.860  36.093  39.327  1.00 44.72           C  
ATOM    503  OG1 THR L  69      31.326  37.198  38.615  1.00 46.70           O  
ATOM    504  CG2 THR L  69      32.744  35.248  38.399  1.00 46.79           C  
ATOM    505  C   THR L  69      31.434  34.040  40.484  1.00 40.83           C  
ATOM    506  O   THR L  69      31.652  33.029  39.816  1.00 41.68           O  
ATOM    507  N   GLU L  70      31.822  34.135  41.777  1.00 38.64           N  
ATOM    508  CA  GLU L  70      32.661  33.101  42.331  1.00 39.90           C  
ATOM    509  CB  GLU L  70      33.852  33.647  43.140  1.00 44.18           C  
ATOM    510  CG  GLU L  70      34.863  34.454  42.325  1.00 53.63           C  
ATOM    511  CD  GLU L  70      34.362  35.888  42.229  1.00 78.54           C  
ATOM    512  OE1 GLU L  70      33.251  36.166  42.753  1.00 79.02           O  
ATOM    513  OE2 GLU L  70      35.088  36.728  41.630  1.00 79.69           O1-
ATOM    514  C   GLU L  70      31.899  32.224  43.277  1.00 41.31           C  
ATOM    515  O   GLU L  70      31.175  32.711  44.144  1.00 42.58           O  
ATOM    516  N   PHE L  71      32.073  30.889  43.140  1.00 38.11           N  
ATOM    517  CA  PHE L  71      31.394  29.956  43.997  1.00 34.73           C  
ATOM    518  CB  PHE L  71      30.210  29.243  43.321  1.00 33.80           C  
ATOM    519  CG  PHE L  71      29.176  30.264  42.998  1.00 34.75           C  
ATOM    520  CD1 PHE L  71      29.215  30.946  41.804  1.00 36.70           C  
ATOM    521  CD2 PHE L  71      28.165  30.541  43.890  1.00 35.89           C  
ATOM    522  CE1 PHE L  71      28.260  31.887  41.503  1.00 37.31           C  
ATOM    523  CE2 PHE L  71      27.209  31.482  43.593  1.00 33.67           C  
ATOM    524  CZ  PHE L  71      27.254  32.158  42.398  1.00 34.52           C  
ATOM    525  C   PHE L  71      32.353  28.873  44.413  1.00 37.53           C  
ATOM    526  O   PHE L  71      33.294  28.549  43.689  1.00 35.40           O  
ATOM    527  N   THR L  72      32.133  28.289  45.615  1.00 34.93           N  
ATOM    528  CA  THR L  72      32.987  27.234  46.086  1.00 34.82           C  
ATOM    529  CB  THR L  72      33.946  27.648  47.166  1.00 38.32           C  
ATOM    530  OG1 THR L  72      33.229  28.169  48.275  1.00 45.49           O  
ATOM    531  CG2 THR L  72      34.929  28.692  46.622  1.00 36.20           C  
ATOM    532  C   THR L  72      32.165  26.126  46.673  1.00 37.02           C  
ATOM    533  O   THR L  72      31.103  26.348  47.253  1.00 38.09           O  
ATOM    534  N   LEU L  73      32.665  24.882  46.512  1.00 34.16           N  
ATOM    535  CA  LEU L  73      32.090  23.691  47.073  1.00 33.77           C  
ATOM    536  CB  LEU L  73      31.803  22.608  46.019  1.00 32.47           C  
ATOM    537  CG  LEU L  73      31.295  21.278  46.606  1.00 31.79           C  
ATOM    538  CD1 LEU L  73      29.875  21.411  47.180  1.00 31.06           C  
ATOM    539  CD2 LEU L  73      31.439  20.135  45.589  1.00 31.72           C  
ATOM    540  C   LEU L  73      33.144  23.126  47.974  1.00 36.36           C  
ATOM    541  O   LEU L  73      34.289  22.960  47.558  1.00 39.51           O  
ATOM    542  N   THR L  74      32.793  22.810  49.237  1.00 35.99           N  
ATOM    543  CA  THR L  74      33.815  22.326  50.122  1.00 34.49           C  
ATOM    544  CB  THR L  74      34.103  23.276  51.248  1.00 38.24           C  
ATOM    545  OG1 THR L  74      34.516  24.533  50.731  1.00 38.77           O  
ATOM    546  CG2 THR L  74      35.213  22.681  52.129  1.00 37.81           C  
ATOM    547  C   THR L  74      33.402  21.026  50.739  1.00 35.42           C  
ATOM    548  O   THR L  74      32.261  20.849  51.166  1.00 34.86           O  
ATOM    549  N   ILE L  75      34.353  20.072  50.790  1.00 33.13           N  
ATOM    550  CA  ILE L  75      34.145  18.812  51.437  1.00 33.47           C  
ATOM    551  CB  ILE L  75      34.602  17.656  50.591  1.00 33.23           C  
ATOM    552  CG1 ILE L  75      33.781  17.609  49.291  1.00 31.16           C  
ATOM    553  CG2 ILE L  75      34.503  16.369  51.422  1.00 34.55           C  
ATOM    554  CD1 ILE L  75      34.345  16.653  48.242  1.00 31.07           C  
ATOM    555  C   ILE L  75      35.017  18.885  52.654  1.00 37.39           C  
ATOM    556  O   ILE L  75      36.243  18.881  52.554  1.00 38.03           O  
ATOM    557  N   SER L  76      34.395  18.958  53.847  1.00 36.60           N  
ATOM    558  CA  SER L  76      35.122  19.164  55.068  1.00 37.92           C  
ATOM    559  CB  SER L  76      34.202  19.271  56.297  1.00 40.55           C  
ATOM    560  OG  SER L  76      33.501  18.053  56.498  1.00 46.06           O  
ATOM    561  C   SER L  76      36.092  18.051  55.314  1.00 41.37           C  
ATOM    562  O   SER L  76      37.260  18.308  55.601  1.00 42.82           O  
ATOM    563  N   SER L  77      35.639  16.784  55.231  1.00 40.79           N  
ATOM    564  CA  SER L  77      36.548  15.693  55.455  1.00 39.48           C  
ATOM    565  CB  SER L  77      36.314  14.975  56.795  1.00 40.95           C  
ATOM    566  OG  SER L  77      37.241  13.913  56.952  1.00 50.36           O  
ATOM    567  C   SER L  77      36.300  14.696  54.370  1.00 39.73           C  
ATOM    568  O   SER L  77      35.234  14.091  54.293  1.00 40.38           O  
ATOM    569  N   LEU L  78      37.316  14.468  53.522  1.00 38.52           N  
ATOM    570  CA  LEU L  78      37.166  13.602  52.390  1.00 36.66           C  
ATOM    571  CB  LEU L  78      38.383  13.687  51.445  1.00 37.05           C  
ATOM    572  CG  LEU L  78      38.206  12.978  50.092  1.00 37.51           C  
ATOM    573  CD1 LEU L  78      37.173  13.704  49.215  1.00 35.54           C  
ATOM    574  CD2 LEU L  78      39.555  12.783  49.380  1.00 40.00           C  
ATOM    575  C   LEU L  78      37.031  12.190  52.874  1.00 41.38           C  
ATOM    576  O   LEU L  78      37.785  11.740  53.736  1.00 41.05           O  
ATOM    577  N   GLN L  79      36.047  11.457  52.314  1.00 39.78           N  
ATOM    578  CA  GLN L  79      35.802  10.085  52.667  1.00 39.49           C  
ATOM    579  CB  GLN L  79      34.359   9.823  53.133  1.00 40.85           C  
ATOM    580  CG  GLN L  79      33.967  10.575  54.406  1.00 48.19           C  
ATOM    581  CD  GLN L  79      34.720   9.952  55.573  1.00 59.04           C  
ATOM    582  OE1 GLN L  79      34.919   8.739  55.625  1.00 59.86           O  
ATOM    583  NE2 GLN L  79      35.159  10.807  56.535  1.00 62.85           N  
ATOM    584  C   GLN L  79      35.999   9.293  51.415  1.00 41.15           C  
ATOM    585  O   GLN L  79      35.990   9.849  50.321  1.00 42.17           O  
ATOM    586  N   PRO L  80      36.187   8.010  51.528  1.00 40.57           N  
ATOM    587  CA  PRO L  80      36.414   7.187  50.373  1.00 39.50           C  
ATOM    588  CD  PRO L  80      36.650   7.385  52.752  1.00 41.49           C  
ATOM    589  CB  PRO L  80      36.832   5.814  50.910  1.00 41.22           C  
ATOM    590  CG  PRO L  80      36.567   5.885  52.430  1.00 42.14           C  
ATOM    591  C   PRO L  80      35.250   7.173  49.425  1.00 41.03           C  
ATOM    592  O   PRO L  80      35.466   6.980  48.230  1.00 44.16           O  
ATOM    593  N   GLU L  81      34.018   7.372  49.932  1.00 39.58           N  
ATOM    594  CA  GLU L  81      32.816   7.365  49.141  1.00 40.54           C  
ATOM    595  CB  GLU L  81      31.524   7.483  49.970  1.00 41.28           C  
ATOM    596  CG  GLU L  81      31.313   6.379  51.003  1.00 45.21           C  
ATOM    597  CD  GLU L  81      31.811   6.892  52.344  1.00 60.40           C  
ATOM    598  OE1 GLU L  81      31.068   7.689  52.978  1.00 61.26           O  
ATOM    599  OE2 GLU L  81      32.937   6.501  52.754  1.00 58.72           O1-
ATOM    600  C   GLU L  81      32.808   8.563  48.240  1.00 40.93           C  
ATOM    601  O   GLU L  81      32.184   8.550  47.182  1.00 42.02           O  
ATOM    602  N   ASP L  82      33.483   9.641  48.673  1.00 36.67           N  
ATOM    603  CA  ASP L  82      33.496  10.943  48.057  1.00 36.72           C  
ATOM    604  CB  ASP L  82      34.207  11.992  48.926  1.00 35.83           C  
ATOM    605  CG  ASP L  82      33.319  12.238  50.141  1.00 39.10           C  
ATOM    606  OD1 ASP L  82      32.131  11.823  50.097  1.00 41.97           O  
ATOM    607  OD2 ASP L  82      33.813  12.846  51.128  1.00 40.78           O1-
ATOM    608  C   ASP L  82      34.126  10.951  46.694  1.00 37.33           C  
ATOM    609  O   ASP L  82      33.941  11.912  45.950  1.00 37.75           O  
ATOM    610  N   PHE L  83      34.946   9.942  46.351  1.00 36.48           N  
ATOM    611  CA  PHE L  83      35.565   9.894  45.051  1.00 36.07           C  
ATOM    612  CB  PHE L  83      36.329   8.569  44.862  1.00 38.65           C  
ATOM    613  CG  PHE L  83      36.700   8.373  43.433  1.00 51.99           C  
ATOM    614  CD1 PHE L  83      37.882   8.860  42.926  1.00 42.26           C  
ATOM    615  CD2 PHE L  83      35.855   7.679  42.597  1.00 52.91           C  
ATOM    616  CE1 PHE L  83      38.207   8.661  41.603  1.00 52.92           C  
ATOM    617  CE2 PHE L  83      36.173   7.477  41.274  1.00 53.42           C  
ATOM    618  CZ  PHE L  83      37.354   7.970  40.774  1.00 53.33           C  
ATOM    619  C   PHE L  83      34.508   9.983  43.989  1.00 37.59           C  
ATOM    620  O   PHE L  83      33.614   9.143  43.915  1.00 37.78           O  
ATOM    621  N   ALA L  84      34.604  11.014  43.120  1.00 36.31           N  
ATOM    622  CA  ALA L  84      33.652  11.196  42.061  1.00 35.33           C  
ATOM    623  CB  ALA L  84      32.205  11.343  42.559  1.00 33.00           C  
ATOM    624  C   ALA L  84      34.013  12.465  41.353  1.00 37.39           C  
ATOM    625  O   ALA L  84      34.997  13.123  41.688  1.00 39.54           O  
ATOM    626  N   THR L  85      33.227  12.822  40.320  1.00 35.57           N  
ATOM    627  CA  THR L  85      33.456  14.050  39.617  1.00 34.19           C  
ATOM    628  CB  THR L  85      33.387  13.905  38.127  1.00 37.20           C  
ATOM    629  OG1 THR L  85      34.356  12.967  37.681  1.00 43.59           O  
ATOM    630  CG2 THR L  85      33.645  15.279  37.486  1.00 35.42           C  
ATOM    631  C   THR L  85      32.356  14.976  40.036  1.00 35.79           C  
ATOM    632  O   THR L  85      31.204  14.566  40.156  1.00 37.53           O  
ATOM    633  N   TYR L  86      32.682  16.261  40.276  1.00 33.16           N  
ATOM    634  CA  TYR L  86      31.694  17.188  40.754  1.00 32.31           C  
ATOM    635  CB  TYR L  86      32.132  17.928  42.031  1.00 31.00           C  
ATOM    636  CG  TYR L  86      32.263  16.922  43.122  1.00 34.66           C  
ATOM    637  CD1 TYR L  86      33.369  16.108  43.201  1.00 36.79           C  
ATOM    638  CD2 TYR L  86      31.280  16.801  44.074  1.00 34.08           C  
ATOM    639  CE1 TYR L  86      33.488  15.183  44.211  1.00 34.98           C  
ATOM    640  CE2 TYR L  86      31.393  15.878  45.086  1.00 35.46           C  
ATOM    641  CZ  TYR L  86      32.497  15.065  45.156  1.00 34.88           C  
ATOM    642  OH  TYR L  86      32.615  14.116  46.194  1.00 37.78           O  
ATOM    643  C   TYR L  86      31.493  18.241  39.709  1.00 37.12           C  
ATOM    644  O   TYR L  86      32.457  18.718  39.114  1.00 38.77           O  
ATOM    645  N   TYR L  87      30.219  18.627  39.457  1.00 35.84           N  
ATOM    646  CA  TYR L  87      29.945  19.629  38.459  1.00 33.61           C  
ATOM    647  CB  TYR L  87      29.083  19.166  37.269  1.00 33.45           C  
ATOM    648  CG  TYR L  87      29.673  18.007  36.537  1.00 33.68           C  
ATOM    649  CD1 TYR L  87      30.752  18.147  35.698  1.00 34.66           C  
ATOM    650  CD2 TYR L  87      29.135  16.755  36.705  1.00 36.06           C  
ATOM    651  CE1 TYR L  87      31.275  17.064  35.029  1.00 37.11           C  
ATOM    652  CE2 TYR L  87      29.653  15.669  36.039  1.00 33.70           C  
ATOM    653  CZ  TYR L  87      30.726  15.820  35.194  1.00 36.38           C  
ATOM    654  OH  TYR L  87      31.261  14.709  34.505  1.00 39.46           O  
ATOM    655  C   TYR L  87      29.113  20.715  39.084  1.00 34.29           C  
ATOM    656  O   TYR L  87      28.365  20.472  40.031  1.00 37.21           O  
ATOM    657  N   CYS L  88      29.245  21.957  38.566  1.00 32.12           N  
ATOM    658  CA  CYS L  88      28.439  23.067  38.998  1.00 33.54           C  
ATOM    659  CB  CYS L  88      29.256  24.329  39.394  1.00 33.86           C  
ATOM    660  SG  CYS L  88      30.429  24.896  38.116  1.00 36.55           S  
ATOM    661  C   CYS L  88      27.527  23.407  37.851  1.00 33.97           C  
ATOM    662  O   CYS L  88      27.863  23.178  36.692  1.00 35.86           O  
ATOM    663  N   GLN L  89      26.312  23.914  38.138  1.00 31.52           N  
ATOM    664  CA  GLN L  89      25.424  24.254  37.063  1.00 30.01           C  
ATOM    665  CB  GLN L  89      24.317  23.220  36.810  1.00 31.44           C  
ATOM    666  CG  GLN L  89      23.394  23.629  35.661  1.00 32.96           C  
ATOM    667  CD  GLN L  89      22.174  22.723  35.695  1.00 30.45           C  
ATOM    668  OE1 GLN L  89      21.944  22.013  36.672  1.00 29.76           O  
ATOM    669  NE2 GLN L  89      21.363  22.753  34.603  1.00 29.72           N  
ATOM    670  C   GLN L  89      24.703  25.504  37.445  1.00 32.40           C  
ATOM    671  O   GLN L  89      24.264  25.653  38.585  1.00 34.46           O  
ATOM    672  N   HIS L  90      24.530  26.428  36.477  1.00 33.09           N  
ATOM    673  CA  HIS L  90      23.878  27.664  36.794  1.00 32.30           C  
ATOM    674  ND1 HIS L  90      23.333  29.890  34.345  1.00 14.12           N  
ATOM    675  CG  HIS L  90      24.390  29.169  34.843  1.00 33.24           C  
ATOM    676  CB  HIS L  90      24.612  28.919  36.298  1.00 32.60           C  
ATOM    677  NE2 HIS L  90      24.520  29.214  32.594  1.00 32.82           N  
ATOM    678  CD2 HIS L  90      25.109  28.761  33.759  1.00 12.79           C  
ATOM    679  CE1 HIS L  90      23.456  29.886  32.994  1.00 19.64           C  
ATOM    680  C   HIS L  90      22.510  27.668  36.176  1.00 34.72           C  
ATOM    681  O   HIS L  90      22.297  27.154  35.079  1.00 32.68           O  
ATOM    682  N   LEU L  91      21.514  28.164  36.914  1.00 31.87           N  
ATOM    683  CA  LEU L  91      20.228  28.131  36.298  1.00 31.55           C  
ATOM    684  CB  LEU L  91      19.178  27.408  37.165  1.00 30.39           C  
ATOM    685  CG  LEU L  91      19.453  25.906  37.374  1.00 25.32           C  
ATOM    686  CD1 LEU L  91      19.347  25.137  36.048  1.00 15.52           C  
ATOM    687  CD2 LEU L  91      20.784  25.669  38.104  1.00 24.67           C  
ATOM    688  C   LEU L  91      19.757  29.536  36.135  1.00 31.45           C  
ATOM    689  O   LEU L  91      18.588  29.823  36.370  1.00 30.04           O  
ATOM    690  N   ILE L  92      20.645  30.458  35.723  1.00 32.57           N  
ATOM    691  CA  ILE L  92      20.211  31.812  35.537  1.00 33.36           C  
ATOM    692  CB  ILE L  92      21.328  32.765  35.261  1.00 34.25           C  
ATOM    693  CG1 ILE L  92      22.171  32.915  36.528  1.00  0.00           C  
ATOM    694  CG2 ILE L  92      20.734  34.093  34.756  1.00  0.00           C  
ATOM    695  CD1 ILE L  92      21.377  33.459  37.717  1.00 20.09           C  
ATOM    696  C   ILE L  92      19.282  31.900  34.372  1.00 33.17           C  
ATOM    697  O   ILE L  92      18.206  32.494  34.463  1.00 32.61           O  
ATOM    698  N   GLY L  93      19.666  31.275  33.244  1.00 33.06           N  
ATOM    699  CA  GLY L  93      18.904  31.414  32.040  1.00 34.11           C  
ATOM    700  C   GLY L  93      19.175  30.218  31.192  1.00 34.14           C  
ATOM    701  O   GLY L  93      18.417  29.251  31.224  1.00 34.40           O  
ATOM    702  N   LEU L  94      20.239  30.263  30.363  1.00 33.90           N  
ATOM    703  CA  LEU L  94      20.545  29.112  29.558  1.00 34.11           C  
ATOM    704  CB  LEU L  94      21.279  29.447  28.238  1.00 34.46           C  
ATOM    705  CG  LEU L  94      20.477  30.302  27.230  1.00 41.09           C  
ATOM    706  CD1 LEU L  94      19.258  29.545  26.680  1.00 52.42           C  
ATOM    707  CD2 LEU L  94      20.111  31.674  27.817  1.00 52.42           C  
ATOM    708  C   LEU L  94      21.471  28.274  30.375  1.00 33.58           C  
ATOM    709  O   LEU L  94      22.616  28.654  30.606  1.00 34.44           O  
ATOM    710  N   ARG L  95      20.997  27.088  30.802  1.00 31.99           N  
ATOM    711  CA  ARG L  95      21.722  26.258  31.718  1.00 32.20           C  
ATOM    712  CB  ARG L  95      20.863  25.104  32.248  1.00 32.48           C  
ATOM    713  CG  ARG L  95      19.563  25.626  32.862  1.00 32.26           C  
ATOM    714  CD  ARG L  95      18.552  26.119  31.818  1.00 25.21           C  
ATOM    715  NE  ARG L  95      17.359  26.656  32.534  1.00 33.57           N  
ATOM    716  CZ  ARG L  95      16.160  26.754  31.885  1.00 35.72           C  
ATOM    717  NH1 ARG L  95      16.046  26.307  30.601  1.00 37.51           N1+
ATOM    718  NH2 ARG L  95      15.080  27.307  32.513  1.00 36.54           N  
ATOM    719  C   ARG L  95      22.928  25.683  31.057  1.00 31.32           C  
ATOM    720  O   ARG L  95      22.863  25.061  29.999  1.00 31.09           O  
ATOM    721  N   SER L  96      24.076  25.919  31.713  1.00 34.87           N  
ATOM    722  CA  SER L  96      25.379  25.413  31.372  1.00 33.86           C  
ATOM    723  CB  SER L  96      26.363  26.499  30.898  1.00 35.98           C  
ATOM    724  OG  SER L  96      25.911  27.076  29.682  1.00  0.00           O  
ATOM    725  C   SER L  96      25.981  24.792  32.599  1.00 35.52           C  
ATOM    726  O   SER L  96      25.701  25.198  33.727  1.00 35.68           O  
ATOM    727  N   PHE L  97      26.847  23.777  32.389  1.00 33.36           N  
ATOM    728  CA  PHE L  97      27.513  23.087  33.458  1.00 34.98           C  
ATOM    729  CB  PHE L  97      27.505  21.550  33.322  1.00 33.12           C  
ATOM    730  CG  PHE L  97      26.139  20.978  33.499  1.00 34.77           C  
ATOM    731  CD1 PHE L  97      25.222  21.002  32.473  1.00 34.64           C  
ATOM    732  CD2 PHE L  97      25.786  20.383  34.690  1.00 34.71           C  
ATOM    733  CE1 PHE L  97      23.968  20.459  32.642  1.00 35.61           C  
ATOM    734  CE2 PHE L  97      24.533  19.840  34.861  1.00 35.23           C  
ATOM    735  CZ  PHE L  97      23.619  19.878  33.836  1.00 34.28           C  
ATOM    736  C   PHE L  97      28.960  23.443  33.379  1.00 37.01           C  
ATOM    737  O   PHE L  97      29.444  23.904  32.347  1.00 37.71           O  
ATOM    738  N   GLY L  98      29.687  23.248  34.494  1.00 37.31           N  
ATOM    739  CA  GLY L  98      31.102  23.481  34.495  1.00 35.63           C  
ATOM    740  C   GLY L  98      31.730  22.253  33.907  1.00 38.42           C  
ATOM    741  O   GLY L  98      31.035  21.286  33.599  1.00 37.45           O  
ATOM    742  N   GLN L  99      33.069  22.268  33.732  1.00 38.44           N  
ATOM    743  CA  GLN L  99      33.786  21.167  33.140  1.00 39.73           C  
ATOM    744  CB  GLN L  99      35.294  21.390  32.973  1.00 44.87           C  
ATOM    745  CG  GLN L  99      35.693  22.748  32.420  1.00 48.82           C  
ATOM    746  CD  GLN L  99      36.131  23.538  33.639  1.00 58.09           C  
ATOM    747  OE1 GLN L  99      36.114  24.766  33.642  1.00 54.80           O  
ATOM    748  NE2 GLN L  99      36.546  22.808  34.711  1.00 47.84           N  
ATOM    749  C   GLN L  99      33.723  20.004  34.074  1.00 40.06           C  
ATOM    750  O   GLN L  99      33.703  18.852  33.647  1.00 38.88           O  
ATOM    751  N   GLY L 100      33.753  20.282  35.389  1.00 39.84           N  
ATOM    752  CA  GLY L 100      33.732  19.222  36.350  1.00 39.50           C  
ATOM    753  C   GLY L 100      35.104  19.071  36.919  1.00 41.91           C  
ATOM    754  O   GLY L 100      36.111  19.343  36.266  1.00 40.89           O  
ATOM    755  N   THR L 101      35.167  18.634  38.191  1.00 41.25           N  
ATOM    756  CA  THR L 101      36.425  18.419  38.833  1.00 39.53           C  
ATOM    757  CB  THR L 101      36.640  19.362  39.994  1.00 42.17           C  
ATOM    758  OG1 THR L 101      37.998  19.357  40.386  1.00 45.31           O  
ATOM    759  CG2 THR L 101      35.754  18.968  41.187  1.00 41.33           C  
ATOM    760  C   THR L 101      36.415  16.994  39.310  1.00 42.42           C  
ATOM    761  O   THR L 101      35.476  16.544  39.967  1.00 43.61           O  
ATOM    762  N   LYS L 102      37.459  16.217  38.965  1.00 40.61           N  
ATOM    763  CA  LYS L 102      37.461  14.849  39.391  1.00 40.52           C  
ATOM    764  CB  LYS L 102      38.060  13.873  38.363  1.00 40.14           C  
ATOM    765  CG  LYS L 102      38.019  12.418  38.835  1.00 44.45           C  
ATOM    766  CD  LYS L 102      38.246  11.384  37.727  1.00 48.51           C  
ATOM    767  CE  LYS L 102      38.196   9.942  38.241  1.00 55.00           C  
ATOM    768  NZ  LYS L 102      38.313   8.984  37.120  1.00 59.54           N1+
ATOM    769  C   LYS L 102      38.274  14.771  40.638  1.00 42.03           C  
ATOM    770  O   LYS L 102      39.413  15.233  40.682  1.00 44.09           O  
ATOM    771  N   LEU L 103      37.688  14.184  41.698  1.00 41.31           N  
ATOM    772  CA  LEU L 103      38.390  14.076  42.941  1.00 40.10           C  
ATOM    773  CB  LEU L 103      37.498  14.361  44.171  1.00 41.81           C  
ATOM    774  CG  LEU L 103      38.195  14.283  45.552  1.00  0.00           C  
ATOM    775  CD1 LEU L 103      38.582  12.850  45.955  1.00  0.00           C  
ATOM    776  CD2 LEU L 103      39.378  15.260  45.629  1.00  0.00           C  
ATOM    777  C   LEU L 103      38.875  12.669  43.036  1.00 43.40           C  
ATOM    778  O   LEU L 103      38.108  11.724  42.856  1.00 44.31           O  
ATOM    779  N   GLU L 104      40.180  12.498  43.322  1.00 43.05           N  
ATOM    780  CA  GLU L 104      40.737  11.183  43.421  1.00 44.46           C  
ATOM    781  CB  GLU L 104      41.799  10.893  42.347  1.00 45.80           C  
ATOM    782  CG  GLU L 104      41.224  10.921  40.931  1.00 53.35           C  
ATOM    783  CD  GLU L 104      42.332  10.589  39.945  1.00 60.17           C  
ATOM    784  OE1 GLU L 104      42.571   9.372  39.723  1.00 58.75           O  
ATOM    785  OE2 GLU L 104      42.949  11.541  39.398  1.00 58.17           O1-
ATOM    786  C   GLU L 104      41.392  11.054  44.761  1.00 46.37           C  
ATOM    787  O   GLU L 104      41.770  12.047  45.381  1.00 47.37           O  
ATOM    788  N   ILE L 105      41.533   9.806  45.243  1.00 45.65           N  
ATOM    789  CA  ILE L 105      42.105   9.558  46.534  1.00 46.98           C  
ATOM    790  CB  ILE L 105      41.469   8.382  47.207  1.00 48.61           C  
ATOM    791  CG1 ILE L 105      39.970   8.660  47.397  1.00 47.75           C  
ATOM    792  CG2 ILE L 105      42.228   8.090  48.513  1.00 47.12           C  
ATOM    793  CD1 ILE L 105      39.157   7.417  47.735  1.00 51.00           C  
ATOM    794  C   ILE L 105      43.547   9.244  46.319  1.00 50.50           C  
ATOM    795  O   ILE L 105      43.895   8.367  45.531  1.00 50.19           O  
ATOM    796  N   LYS L 106      44.435   9.972  47.020  1.00 50.33           N  
ATOM    797  CA  LYS L 106      45.832   9.739  46.819  1.00 49.92           C  
ATOM    798  CB  LYS L 106      46.741  10.684  47.621  1.00 52.21           C  
ATOM    799  CG  LYS L 106      48.225  10.450  47.340  1.00 59.16           C  
ATOM    800  CD  LYS L 106      49.130  11.582  47.827  1.00 60.58           C  
ATOM    801  CE  LYS L 106      50.612  11.335  47.541  1.00 69.62           C  
ATOM    802  NZ  LYS L 106      50.834  11.250  46.080  1.00 74.54           N1+
ATOM    803  C   LYS L 106      46.142   8.313  47.245  1.00 51.24           C  
ATOM    804  O   LYS L 106      46.089   8.036  48.472  1.00 53.31           O  
ATOM    805  OXT LYS L 106      46.441   7.482  46.346  1.00  0.00           O1-
TER     806      LYS L 106 
ATOM    807  N   GLN H 107       8.205   8.766  45.675  1.00 58.01           N1+
ATOM    808  CA  GLN H 107       9.085   8.059  44.722  1.00 54.21           C  
ATOM    809  CB  GLN H 107       8.822   6.543  44.760  1.00 57.16           C  
ATOM    810  CG  GLN H 107       9.263   5.869  46.060  1.00 65.15           C  
ATOM    811  CD  GLN H 107      10.772   5.663  46.009  1.00 74.34           C  
ATOM    812  OE1 GLN H 107      11.439   5.607  47.041  1.00 67.96           O  
ATOM    813  NE2 GLN H 107      11.329   5.534  44.774  1.00 83.87           N  
ATOM    814  C   GLN H 107       8.851   8.539  43.333  1.00 54.05           C  
ATOM    815  O   GLN H 107       7.744   8.441  42.807  1.00 57.17           O  
ATOM    816  N   VAL H 108       9.910   9.090  42.712  1.00 51.42           N  
ATOM    817  CA  VAL H 108       9.798   9.584  41.371  1.00 48.33           C  
ATOM    818  CB  VAL H 108      10.226  11.017  41.238  1.00 50.12           C  
ATOM    819  CG1 VAL H 108      10.075  11.448  39.770  1.00 47.20           C  
ATOM    820  CG2 VAL H 108       9.417  11.862  42.231  1.00 51.60           C  
ATOM    821  C   VAL H 108      10.741   8.767  40.544  1.00 51.31           C  
ATOM    822  O   VAL H 108      11.926   8.671  40.866  1.00 52.16           O  
ATOM    823  N   GLN H 109      10.234   8.169  39.443  1.00 50.40           N  
ATOM    824  CA  GLN H 109      11.041   7.288  38.640  1.00 49.80           C  
ATOM    825  CB  GLN H 109      10.498   5.847  38.616  1.00 52.66           C  
ATOM    826  CG  GLN H 109      10.397   5.178  39.989  1.00 62.97           C  
ATOM    827  CD  GLN H 109      11.742   4.556  40.327  1.00 74.81           C  
ATOM    828  OE1 GLN H 109      12.368   3.911  39.488  1.00 71.83           O  
ATOM    829  NE2 GLN H 109      12.201   4.748  41.592  1.00 69.89           N  
ATOM    830  C   GLN H 109      11.008   7.738  37.209  1.00 50.93           C  
ATOM    831  O   GLN H 109       9.970   8.163  36.704  1.00 51.65           O  
ATOM    832  N   LEU H 110      12.167   7.661  36.520  1.00 47.90           N  
ATOM    833  CA  LEU H 110      12.230   7.977  35.122  1.00 47.76           C  
ATOM    834  CB  LEU H 110      13.020   9.253  34.777  1.00 45.67           C  
ATOM    835  CG  LEU H 110      12.402  10.542  35.348  1.00 48.34           C  
ATOM    836  CD1 LEU H 110      12.592  10.634  36.865  1.00 45.80           C  
ATOM    837  CD2 LEU H 110      12.908  11.789  34.615  1.00 47.19           C  
ATOM    838  C   LEU H 110      12.933   6.839  34.466  1.00 49.06           C  
ATOM    839  O   LEU H 110      14.002   6.420  34.904  1.00 49.76           O  
ATOM    840  N   GLN H 111      12.331   6.299  33.393  1.00 46.98           N  
ATOM    841  CA  GLN H 111      12.906   5.186  32.702  1.00 48.07           C  
ATOM    842  CB  GLN H 111      11.969   3.962  32.696  1.00 50.36           C  
ATOM    843  CG  GLN H 111      12.519   2.725  31.980  1.00 58.16           C  
ATOM    844  CD  GLN H 111      13.302   1.878  32.976  1.00 69.50           C  
ATOM    845  OE1 GLN H 111      13.764   0.786  32.648  1.00 69.01           O  
ATOM    846  NE2 GLN H 111      13.448   2.381  34.230  1.00 65.67           N  
ATOM    847  C   GLN H 111      13.088   5.619  31.289  1.00 48.73           C  
ATOM    848  O   GLN H 111      12.156   6.112  30.656  1.00 48.71           O  
ATOM    849  N   GLN H 112      14.304   5.435  30.749  1.00 47.60           N  
ATOM    850  CA  GLN H 112      14.557   5.878  29.413  1.00 47.77           C  
ATOM    851  CB  GLN H 112      15.885   6.633  29.275  1.00 45.63           C  
ATOM    852  CG  GLN H 112      15.960   7.885  30.143  1.00 48.19           C  
ATOM    853  CD  GLN H 112      17.336   8.489  29.947  1.00 50.06           C  
ATOM    854  OE1 GLN H 112      18.013   8.841  30.912  1.00 52.89           O  
ATOM    855  NE2 GLN H 112      17.760   8.616  28.662  1.00 17.97           N  
ATOM    856  C   GLN H 112      14.688   4.672  28.553  1.00 49.29           C  
ATOM    857  O   GLN H 112      15.074   3.600  29.016  1.00 49.11           O  
ATOM    858  N   TRP H 113      14.310   4.815  27.270  1.00 47.63           N  
ATOM    859  CA  TRP H 113      14.523   3.735  26.362  1.00 49.13           C  
ATOM    860  CB  TRP H 113      13.409   2.669  26.327  1.00 51.76           C  
ATOM    861  CG  TRP H 113      12.023   3.130  25.958  1.00 27.36           C  
ATOM    862  CD2 TRP H 113      10.991   3.419  26.915  1.00 29.24           C  
ATOM    863  CD1 TRP H 113      11.468   3.303  24.725  1.00 30.31           C  
ATOM    864  NE1 TRP H 113      10.151   3.678  24.852  1.00 31.69           N  
ATOM    865  CE2 TRP H 113       9.846   3.753  26.195  1.00 30.39           C  
ATOM    866  CE3 TRP H 113      10.996   3.398  28.279  1.00 28.61           C  
ATOM    867  CZ2 TRP H 113       8.681   4.076  26.832  1.00 28.49           C  
ATOM    868  CZ3 TRP H 113       9.822   3.731  28.919  1.00 28.98           C  
ATOM    869  CH2 TRP H 113       8.687   4.063  28.209  1.00 30.26           C  
ATOM    870  C   TRP H 113      14.718   4.314  25.001  1.00 52.89           C  
ATOM    871  O   TRP H 113      14.403   5.476  24.754  1.00 51.52           O  
ATOM    872  N   GLY H 114      15.287   3.511  24.083  1.00 50.24           N  
ATOM    873  CA  GLY H 114      15.530   3.987  22.754  1.00 50.42           C  
ATOM    874  C   GLY H 114      16.640   3.156  22.187  1.00 52.27           C  
ATOM    875  O   GLY H 114      17.285   2.396  22.908  1.00 53.39           O  
ATOM    876  N   ALA H 115      16.900   3.302  20.872  1.00 51.29           N  
ATOM    877  CA  ALA H 115      17.890   2.501  20.206  1.00 51.93           C  
ATOM    878  CB  ALA H 115      17.814   2.603  18.672  1.00 52.21           C  
ATOM    879  C   ALA H 115      19.272   2.901  20.623  1.00 55.03           C  
ATOM    880  O   ALA H 115      19.583   4.081  20.765  1.00 56.29           O  
ATOM    881  N   GLY H 116      20.126   1.885  20.870  1.00 51.57           N  
ATOM    882  CA  GLY H 116      21.510   2.054  21.213  1.00 50.90           C  
ATOM    883  C   GLY H 116      22.308   2.527  20.033  1.00 54.06           C  
ATOM    884  O   GLY H 116      23.196   3.365  20.180  1.00 53.58           O  
ATOM    885  N   LEU H 117      22.031   1.987  18.825  1.00 50.73           N  
ATOM    886  CA  LEU H 117      22.867   2.307  17.697  1.00 50.28           C  
ATOM    887  CB  LEU H 117      23.492   1.055  17.055  1.00 52.41           C  
ATOM    888  CG  LEU H 117      24.456   1.342  15.891  1.00 55.51           C  
ATOM    889  CD1 LEU H 117      25.708   2.091  16.374  1.00 53.14           C  
ATOM    890  CD2 LEU H 117      24.797   0.057  15.120  1.00 56.74           C  
ATOM    891  C   LEU H 117      22.066   3.010  16.644  1.00 52.31           C  
ATOM    892  O   LEU H 117      20.901   2.691  16.411  1.00 53.91           O  
ATOM    893  N   LEU H 118      22.688   4.017  15.989  1.00 51.11           N  
ATOM    894  CA  LEU H 118      22.037   4.771  14.952  1.00 49.52           C  
ATOM    895  CB  LEU H 118      21.515   6.127  15.448  1.00 51.13           C  
ATOM    896  CG  LEU H 118      20.329   5.995  16.414  1.00 26.53           C  
ATOM    897  CD1 LEU H 118      19.845   7.373  16.884  1.00 26.41           C  
ATOM    898  CD2 LEU H 118      19.200   5.170  15.771  1.00 23.92           C  
ATOM    899  C   LEU H 118      23.026   5.064  13.865  1.00 52.38           C  
ATOM    900  O   LEU H 118      24.191   5.347  14.129  1.00 51.51           O  
ATOM    901  N   LYS H 119      22.575   4.999  12.596  1.00 51.60           N  
ATOM    902  CA  LYS H 119      23.438   5.305  11.489  1.00 50.59           C  
ATOM    903  CB  LYS H 119      22.990   4.679  10.156  1.00 55.09           C  
ATOM    904  CG  LYS H 119      23.044   3.148  10.146  1.00 62.33           C  
ATOM    905  CD  LYS H 119      22.279   2.514   8.981  1.00 61.95           C  
ATOM    906  CE  LYS H 119      22.271   0.983   9.012  1.00 78.06           C  
ATOM    907  NZ  LYS H 119      21.392   0.452   7.945  1.00 81.51           N1+
ATOM    908  C   LYS H 119      23.428   6.790  11.327  1.00 51.64           C  
ATOM    909  O   LYS H 119      22.497   7.471  11.755  1.00 49.69           O  
ATOM    910  N   PRO H 120      24.447   7.313  10.708  1.00 50.38           N  
ATOM    911  CA  PRO H 120      24.556   8.732  10.528  1.00 50.65           C  
ATOM    912  CD  PRO H 120      25.742   6.659  10.668  1.00 52.39           C  
ATOM    913  CB  PRO H 120      25.990   8.990  10.053  1.00 51.52           C  
ATOM    914  CG  PRO H 120      26.574   7.589   9.773  1.00 54.43           C  
ATOM    915  C   PRO H 120      23.491   9.262   9.623  1.00 53.83           C  
ATOM    916  O   PRO H 120      23.003   8.519   8.775  1.00 53.24           O  
ATOM    917  N   SER H 121      23.126  10.546   9.822  1.00 54.01           N  
ATOM    918  CA  SER H 121      22.131  11.295   9.102  1.00 51.94           C  
ATOM    919  CB  SER H 121      22.297  11.275   7.569  1.00 55.88           C  
ATOM    920  OG  SER H 121      21.871  10.033   7.030  1.00 62.43           O  
ATOM    921  C   SER H 121      20.761  10.780   9.420  1.00 53.62           C  
ATOM    922  O   SER H 121      19.775  11.248   8.853  1.00 56.53           O  
ATOM    923  N   GLU H 122      20.649   9.828  10.365  1.00 50.49           N  
ATOM    924  CA  GLU H 122      19.359   9.324  10.742  1.00 49.33           C  
ATOM    925  CB  GLU H 122      19.342   7.846  11.170  1.00 51.15           C  
ATOM    926  CG  GLU H 122      19.531   6.875  10.003  1.00 56.33           C  
ATOM    927  CD  GLU H 122      19.483   5.456  10.551  1.00 69.69           C  
ATOM    928  OE1 GLU H 122      19.483   5.298  11.801  1.00 65.23           O  
ATOM    929  OE2 GLU H 122      19.446   4.508   9.722  1.00 76.92           O1-
ATOM    930  C   GLU H 122      18.871  10.141  11.895  1.00 52.05           C  
ATOM    931  O   GLU H 122      19.545  11.069  12.341  1.00 53.93           O  
ATOM    932  N   THR H 123      17.655   9.831  12.388  1.00 51.20           N  
ATOM    933  CA  THR H 123      17.087  10.581  13.470  1.00 49.79           C  
ATOM    934  CB  THR H 123      15.651  10.943  13.218  1.00 51.80           C  
ATOM    935  OG1 THR H 123      15.177  11.828  14.221  1.00 57.05           O  
ATOM    936  CG2 THR H 123      14.816   9.655  13.186  1.00 52.87           C  
ATOM    937  C   THR H 123      17.151   9.764  14.726  1.00 51.09           C  
ATOM    938  O   THR H 123      16.802   8.585  14.747  1.00 49.64           O  
ATOM    939  N   LEU H 124      17.606  10.400  15.821  1.00 47.97           N  
ATOM    940  CA  LEU H 124      17.761   9.754  17.094  1.00 47.63           C  
ATOM    941  CB  LEU H 124      19.024  10.289  17.798  1.00 45.78           C  
ATOM    942  CG  LEU H 124      19.362   9.718  19.182  1.00 50.60           C  
ATOM    943  CD1 LEU H 124      20.781  10.126  19.592  1.00 52.40           C  
ATOM    944  CD2 LEU H 124      18.348  10.177  20.240  1.00 52.15           C  
ATOM    945  C   LEU H 124      16.524  10.021  17.902  1.00 48.32           C  
ATOM    946  O   LEU H 124      16.145  11.175  18.110  1.00 49.47           O  
ATOM    947  N   SER H 125      15.841   8.941  18.356  1.00 47.21           N  
ATOM    948  CA  SER H 125      14.624   9.083  19.112  1.00 47.75           C  
ATOM    949  CB  SER H 125      13.380   8.519  18.402  1.00 50.93           C  
ATOM    950  OG  SER H 125      13.058   9.303  17.265  1.00 62.06           O  
ATOM    951  C   SER H 125      14.746   8.324  20.399  1.00 48.86           C  
ATOM    952  O   SER H 125      15.112   7.150  20.418  1.00 48.63           O  
ATOM    953  N   LEU H 126      14.423   8.999  21.519  1.00 45.38           N  
ATOM    954  CA  LEU H 126      14.464   8.399  22.825  1.00 44.54           C  
ATOM    955  CB  LEU H 126      15.625   8.917  23.693  1.00 44.18           C  
ATOM    956  CG  LEU H 126      17.017   8.495  23.189  1.00 46.87           C  
ATOM    957  CD1 LEU H 126      18.131   9.060  24.084  1.00 46.58           C  
ATOM    958  CD2 LEU H 126      17.116   6.968  23.049  1.00 50.27           C  
ATOM    959  C   LEU H 126      13.198   8.768  23.541  1.00 45.45           C  
ATOM    960  O   LEU H 126      12.577   9.786  23.238  1.00 44.66           O  
ATOM    961  N   THR H 127      12.779   7.927  24.511  1.00 43.21           N  
ATOM    962  CA  THR H 127      11.576   8.189  25.254  1.00 44.91           C  
ATOM    963  CB  THR H 127      10.509   7.168  24.992  1.00 50.09           C  
ATOM    964  OG1 THR H 127      10.194   7.132  23.609  1.00 51.79           O  
ATOM    965  CG2 THR H 127       9.259   7.534  25.803  1.00 44.96           C  
ATOM    966  C   THR H 127      11.896   8.131  26.720  1.00 47.27           C  
ATOM    967  O   THR H 127      12.790   7.396  27.140  1.00 46.59           O  
ATOM    968  N   CYS H 128      11.183   8.929  27.543  1.00 44.23           N  
ATOM    969  CA  CYS H 128      11.396   8.919  28.968  1.00 44.02           C  
ATOM    970  CB  CYS H 128      12.058  10.226  29.475  1.00 43.13           C  
ATOM    971  SG  CYS H 128      12.359  10.280  31.271  1.00 45.48           S  
ATOM    972  C   CYS H 128      10.049   8.773  29.615  1.00 47.14           C  
ATOM    973  O   CYS H 128       9.171   9.618  29.441  1.00 49.16           O  
ATOM    974  N   GLY H 129       9.847   7.692  30.399  1.00 45.95           N  
ATOM    975  CA  GLY H 129       8.561   7.466  31.006  1.00 44.86           C  
ATOM    976  C   GLY H 129       8.672   7.800  32.457  1.00 47.99           C  
ATOM    977  O   GLY H 129       9.640   7.424  33.116  1.00 48.55           O  
ATOM    978  N   VAL H 130       7.649   8.490  33.004  1.00 45.28           N  
ATOM    979  CA  VAL H 130       7.721   8.931  34.367  1.00 45.00           C  
ATOM    980  CB  VAL H 130       7.492  10.406  34.529  1.00 48.11           C  
ATOM    981  CG1 VAL H 130       7.512  10.740  36.029  1.00 48.57           C  
ATOM    982  CG2 VAL H 130       8.533  11.172  33.699  1.00 46.71           C  
ATOM    983  C   VAL H 130       6.667   8.262  35.187  1.00 48.09           C  
ATOM    984  O   VAL H 130       5.563   8.004  34.709  1.00 49.41           O  
ATOM    985  N   TYR H 131       7.008   7.948  36.459  1.00 45.67           N  
ATOM    986  CA  TYR H 131       6.055   7.344  37.342  1.00 46.76           C  
ATOM    987  CB  TYR H 131       6.322   5.850  37.612  1.00 49.12           C  
ATOM    988  CG  TYR H 131       6.583   5.127  36.330  1.00 26.54           C  
ATOM    989  CD1 TYR H 131       5.572   4.833  35.443  1.00 29.56           C  
ATOM    990  CD2 TYR H 131       7.871   4.760  36.008  1.00 28.57           C  
ATOM    991  CE1 TYR H 131       5.846   4.168  34.268  1.00 29.70           C  
ATOM    992  CE2 TYR H 131       8.151   4.094  34.837  1.00 30.12           C  
ATOM    993  CZ  TYR H 131       7.135   3.796  33.963  1.00 33.77           C  
ATOM    994  OH  TYR H 131       7.411   3.114  32.758  1.00 39.44           O  
ATOM    995  C   TYR H 131       6.226   7.993  38.690  1.00 47.97           C  
ATOM    996  O   TYR H 131       7.339   8.349  39.074  1.00 48.51           O  
ATOM    997  N   GLY H 132       5.154   7.906  39.491  1.00 48.42           N  
ATOM    998  CA  GLY H 132       5.244   8.272  40.868  1.00 49.90           C  
ATOM    999  C   GLY H 132       5.106   9.728  40.907  1.00 50.64           C  
ATOM   1000  O   GLY H 132       5.187  10.375  41.948  1.00 49.13           O  
ATOM   1001  N   GLU H 133       4.907  10.277  39.715  1.00 49.99           N  
ATOM   1002  CA  GLU H 133       4.740  11.673  39.608  1.00 50.09           C  
ATOM   1003  CB  GLU H 133       6.062  12.418  39.344  1.00 63.15           C  
ATOM   1004  CG  GLU H 133       5.910  13.935  39.234  1.00  0.00           C  
ATOM   1005  CD  GLU H 133       5.738  14.499  40.637  1.00  0.00           C  
ATOM   1006  OE1 GLU H 133       4.629  14.327  41.211  1.00  0.00           O  
ATOM   1007  OE2 GLU H 133       6.711  15.107  41.154  1.00  0.00           O1-
ATOM   1008  C   GLU H 133       3.874  11.842  38.423  1.00 52.22           C  
ATOM   1009  O   GLU H 133       3.564  10.875  37.723  1.00 53.57           O  
ATOM   1010  N   SER H 134       3.423  13.081  38.194  1.00 51.68           N  
ATOM   1011  CA  SER H 134       2.641  13.297  37.027  1.00 50.90           C  
ATOM   1012  CB  SER H 134       1.279  13.960  37.293  1.00 53.17           C  
ATOM   1013  OG  SER H 134       1.468  15.293  37.739  1.00 55.59           O  
ATOM   1014  C   SER H 134       3.429  14.242  36.194  1.00 49.14           C  
ATOM   1015  O   SER H 134       4.185  15.066  36.705  1.00 50.35           O  
ATOM   1016  N   LEU H 135       3.262  14.123  34.872  1.00 48.90           N  
ATOM   1017  CA  LEU H 135       3.909  14.954  33.912  1.00 47.81           C  
ATOM   1018  CB  LEU H 135       3.498  14.509  32.493  1.00 49.29           C  
ATOM   1019  CG  LEU H 135       3.506  15.590  31.394  1.00 26.10           C  
ATOM   1020  CD1 LEU H 135       2.209  16.407  31.451  1.00 55.32           C  
ATOM   1021  CD2 LEU H 135       4.717  16.523  31.476  1.00 20.16           C  
ATOM   1022  C   LEU H 135       3.506  16.376  34.155  1.00 47.68           C  
ATOM   1023  O   LEU H 135       4.332  17.282  34.079  1.00 47.73           O  
ATOM   1024  N   SER H 136       2.235  16.619  34.502  1.00 49.01           N  
ATOM   1025  CA  SER H 136       1.801  17.980  34.602  1.00 49.84           C  
ATOM   1026  CB  SER H 136       0.304  18.118  34.936  1.00 58.35           C  
ATOM   1027  OG  SER H 136      -0.491  17.493  33.939  1.00 61.45           O  
ATOM   1028  C   SER H 136       2.540  18.736  35.668  1.00 49.10           C  
ATOM   1029  O   SER H 136       2.933  18.194  36.699  1.00 48.09           O  
ATOM   1030  N   GLY H 137       2.777  20.038  35.390  1.00 48.06           N  
ATOM   1031  CA  GLY H 137       3.270  20.977  36.358  1.00 47.35           C  
ATOM   1032  C   GLY H 137       4.764  21.014  36.427  1.00 46.40           C  
ATOM   1033  O   GLY H 137       5.315  21.966  36.977  1.00 46.30           O  
ATOM   1034  N   HIS H 138       5.475  20.021  35.862  1.00 43.84           N  
ATOM   1035  CA  HIS H 138       6.897  20.048  36.042  1.00 41.37           C  
ATOM   1036  ND1 HIS H 138       7.631  18.943  39.140  1.00 57.25           N  
ATOM   1037  CG  HIS H 138       7.011  18.456  38.011  1.00 47.26           C  
ATOM   1038  CB  HIS H 138       7.467  18.737  36.612  1.00 41.42           C  
ATOM   1039  NE2 HIS H 138       5.886  17.754  39.837  1.00 58.69           N  
ATOM   1040  CD2 HIS H 138       5.949  17.730  38.456  1.00 48.50           C  
ATOM   1041  CE1 HIS H 138       6.917  18.495  40.203  1.00 47.64           C  
ATOM   1042  C   HIS H 138       7.556  20.244  34.731  1.00 40.31           C  
ATOM   1043  O   HIS H 138       6.957  20.088  33.669  1.00 40.85           O  
ATOM   1044  N   TYR H 139       8.840  20.624  34.772  1.00 37.65           N  
ATOM   1045  CA  TYR H 139       9.472  20.723  33.482  1.00 38.38           C  
ATOM   1046  CB  TYR H 139      10.358  21.968  33.263  1.00 38.62           C  
ATOM   1047  CG  TYR H 139       9.559  23.195  32.992  1.00 41.29           C  
ATOM   1048  CD1 TYR H 139       8.989  23.922  34.011  1.00 41.68           C  
ATOM   1049  CD2 TYR H 139       9.404  23.632  31.695  1.00 41.06           C  
ATOM   1050  CE1 TYR H 139       8.266  25.060  33.734  1.00 41.66           C  
ATOM   1051  CE2 TYR H 139       8.683  24.766  31.411  1.00 41.92           C  
ATOM   1052  CZ  TYR H 139       8.113  25.484  32.434  1.00 44.49           C  
ATOM   1053  OH  TYR H 139       7.372  26.650  32.148  1.00 45.65           O  
ATOM   1054  C   TYR H 139      10.412  19.571  33.345  1.00 37.04           C  
ATOM   1055  O   TYR H 139      11.028  19.144  34.319  1.00 37.88           O  
ATOM   1056  N   TRP H 140      10.528  19.003  32.128  1.00 34.94           N  
ATOM   1057  CA  TRP H 140      11.454  17.921  31.988  1.00 35.43           C  
ATOM   1058  CB  TRP H 140      10.809  16.573  31.627  1.00 35.50           C  
ATOM   1059  CG  TRP H 140      10.398  15.780  32.847  1.00 37.37           C  
ATOM   1060  CD2 TRP H 140       9.180  15.896  33.606  1.00 44.46           C  
ATOM   1061  CD1 TRP H 140      11.129  14.808  33.456  1.00 45.34           C  
ATOM   1062  NE1 TRP H 140      10.449  14.306  34.533  1.00 46.41           N  
ATOM   1063  CE2 TRP H 140       9.249  14.961  34.641  1.00 47.32           C  
ATOM   1064  CE3 TRP H 140       8.097  16.706  33.462  1.00 45.06           C  
ATOM   1065  CZ2 TRP H 140       8.238  14.819  35.547  1.00 47.43           C  
ATOM   1066  CZ3 TRP H 140       7.077  16.552  34.378  1.00 46.59           C  
ATOM   1067  CH2 TRP H 140       7.140  15.627  35.400  1.00 47.37           C  
ATOM   1068  C   TRP H 140      12.538  18.277  31.027  1.00 39.04           C  
ATOM   1069  O   TRP H 140      12.310  18.902  29.995  1.00 38.21           O  
ATOM   1070  N   SER H 141      13.782  17.889  31.361  1.00 36.73           N  
ATOM   1071  CA  SER H 141      14.876  18.248  30.517  1.00 35.48           C  
ATOM   1072  CB  SER H 141      15.880  19.223  31.165  1.00 31.30           C  
ATOM   1073  OG  SER H 141      16.449  18.663  32.336  1.00 49.92           O  
ATOM   1074  C   SER H 141      15.614  17.028  30.080  1.00 37.27           C  
ATOM   1075  O   SER H 141      15.475  15.937  30.634  1.00 37.01           O  
ATOM   1076  N   TRP H 142      16.387  17.204  28.996  1.00 34.91           N  
ATOM   1077  CA  TRP H 142      17.222  16.170  28.476  1.00 35.87           C  
ATOM   1078  CB  TRP H 142      16.905  15.799  27.016  1.00 33.40           C  
ATOM   1079  CG  TRP H 142      15.569  15.117  26.839  1.00 36.33           C  
ATOM   1080  CD2 TRP H 142      15.385  13.694  26.860  1.00 36.13           C  
ATOM   1081  CD1 TRP H 142      14.335  15.663  26.636  1.00 37.39           C  
ATOM   1082  NE1 TRP H 142      13.391  14.667  26.531  1.00 36.61           N  
ATOM   1083  CE2 TRP H 142      14.024  13.449  26.667  1.00 37.11           C  
ATOM   1084  CE3 TRP H 142      16.277  12.672  27.026  1.00 37.97           C  
ATOM   1085  CZ2 TRP H 142      13.534  12.176  26.638  1.00 37.85           C  
ATOM   1086  CZ3 TRP H 142      15.779  11.389  26.996  1.00 38.12           C  
ATOM   1087  CH2 TRP H 142      14.434  11.147  26.805  1.00 38.65           C  
ATOM   1088  C   TRP H 142      18.609  16.728  28.514  1.00 39.23           C  
ATOM   1089  O   TRP H 142      18.828  17.902  28.220  1.00 36.30           O  
ATOM   1090  N   VAL H 143      19.580  15.887  28.910  1.00 36.13           N  
ATOM   1091  CA  VAL H 143      20.950  16.294  29.027  1.00 35.51           C  
ATOM   1092  CB  VAL H 143      21.323  16.516  30.472  1.00 37.06           C  
ATOM   1093  CG1 VAL H 143      21.266  15.174  31.210  1.00 37.46           C  
ATOM   1094  CG2 VAL H 143      22.679  17.216  30.574  1.00 37.59           C  
ATOM   1095  C   VAL H 143      21.774  15.173  28.459  1.00 38.15           C  
ATOM   1096  O   VAL H 143      21.354  14.018  28.495  1.00 38.62           O  
ATOM   1097  N   ARG H 144      22.961  15.464  27.882  1.00 37.95           N  
ATOM   1098  CA  ARG H 144      23.726  14.360  27.358  1.00 39.17           C  
ATOM   1099  CB  ARG H 144      23.636  14.183  25.831  1.00 37.14           C  
ATOM   1100  CG  ARG H 144      24.184  15.347  25.007  1.00 40.89           C  
ATOM   1101  CD  ARG H 144      24.034  15.118  23.501  1.00 38.32           C  
ATOM   1102  NE  ARG H 144      24.599  16.302  22.797  1.00 39.77           N  
ATOM   1103  CZ  ARG H 144      24.598  16.336  21.432  1.00 46.40           C  
ATOM   1104  NH1 ARG H 144      24.022  15.320  20.727  1.00 44.09           N1+
ATOM   1105  NH2 ARG H 144      25.176  17.382  20.772  1.00 44.29           N  
ATOM   1106  C   ARG H 144      25.165  14.549  27.716  1.00 41.44           C  
ATOM   1107  O   ARG H 144      25.597  15.659  28.028  1.00 39.35           O  
ATOM   1108  N   GLN H 145      25.938  13.441  27.750  1.00 40.32           N  
ATOM   1109  CA  GLN H 145      27.348  13.582  27.974  1.00 39.60           C  
ATOM   1110  CB  GLN H 145      27.816  13.402  29.433  1.00 40.52           C  
ATOM   1111  CG  GLN H 145      27.663  12.002  30.022  1.00 39.59           C  
ATOM   1112  CD  GLN H 145      28.217  12.052  31.442  1.00 47.77           C  
ATOM   1113  OE1 GLN H 145      28.097  11.092  32.202  1.00 47.21           O  
ATOM   1114  NE2 GLN H 145      28.840  13.201  31.815  1.00 51.78           N  
ATOM   1115  C   GLN H 145      28.066  12.594  27.107  1.00 43.39           C  
ATOM   1116  O   GLN H 145      27.796  11.393  27.134  1.00 42.62           O  
ATOM   1117  N   PRO H 146      28.981  13.092  26.319  1.00 43.84           N  
ATOM   1118  CA  PRO H 146      29.729  12.217  25.462  1.00 45.47           C  
ATOM   1119  CD  PRO H 146      28.812  14.410  25.728  1.00 44.35           C  
ATOM   1120  CB  PRO H 146      30.406  13.113  24.428  1.00 46.78           C  
ATOM   1121  CG  PRO H 146      29.460  14.326  24.335  1.00 44.60           C  
ATOM   1122  C   PRO H 146      30.667  11.431  26.305  1.00 47.40           C  
ATOM   1123  O   PRO H 146      31.111  11.946  27.329  1.00 46.68           O  
ATOM   1124  N   PRO H 147      30.957  10.224  25.911  1.00 49.26           N  
ATOM   1125  CA  PRO H 147      31.826   9.384  26.679  1.00 51.41           C  
ATOM   1126  CD  PRO H 147      30.935   9.852  24.506  1.00 49.14           C  
ATOM   1127  CB  PRO H 147      32.074   8.153  25.810  1.00 52.03           C  
ATOM   1128  CG  PRO H 147      31.966   8.716  24.379  1.00 51.53           C  
ATOM   1129  C   PRO H 147      33.101  10.111  26.971  1.00 53.30           C  
ATOM   1130  O   PRO H 147      33.777  10.536  26.035  1.00 54.07           O  
ATOM   1131  N   GLY H 148      33.445  10.261  28.263  1.00 53.01           N  
ATOM   1132  CA  GLY H 148      34.685  10.873  28.639  1.00 53.35           C  
ATOM   1133  C   GLY H 148      34.588  12.372  28.630  1.00 56.34           C  
ATOM   1134  O   GLY H 148      35.593  13.048  28.842  1.00 55.64           O  
ATOM   1135  N   LYS H 149      33.388  12.943  28.401  1.00 53.23           N  
ATOM   1136  CA  LYS H 149      33.277  14.379  28.355  1.00 51.30           C  
ATOM   1137  CB  LYS H 149      32.804  14.946  27.003  1.00 52.56           C  
ATOM   1138  CG  LYS H 149      33.879  14.928  25.914  1.00 61.24           C  
ATOM   1139  CD  LYS H 149      33.376  15.396  24.547  1.00 66.48           C  
ATOM   1140  CE  LYS H 149      34.458  15.450  23.469  1.00 78.41           C  
ATOM   1141  NZ  LYS H 149      34.673  14.099  22.908  1.00 81.14           N1+
ATOM   1142  C   LYS H 149      32.306  14.842  29.403  1.00 51.36           C  
ATOM   1143  O   LYS H 149      31.850  14.060  30.237  1.00 49.58           O  
ATOM   1144  N   ARG H 150      32.008  16.163  29.382  1.00 48.55           N  
ATOM   1145  CA  ARG H 150      31.157  16.848  30.322  1.00 45.83           C  
ATOM   1146  CB  ARG H 150      31.450  18.354  30.460  1.00  0.00           C  
ATOM   1147  CG  ARG H 150      32.863  18.708  30.922  1.00  0.00           C  
ATOM   1148  CD  ARG H 150      33.924  18.500  29.841  1.00  0.00           C  
ATOM   1149  NE  ARG H 150      35.188  19.114  30.334  1.00  0.00           N  
ATOM   1150  CZ  ARG H 150      36.362  18.883  29.679  1.00  0.00           C  
ATOM   1151  NH1 ARG H 150      36.388  18.060  28.590  1.00  0.00           N1+
ATOM   1152  NH2 ARG H 150      37.512  19.476  30.116  1.00  0.00           N  
ATOM   1153  C   ARG H 150      29.724  16.778  29.902  1.00 46.02           C  
ATOM   1154  O   ARG H 150      29.375  16.181  28.883  1.00 43.81           O  
ATOM   1155  N   LEU H 151      28.851  17.396  30.730  1.00 44.01           N  
ATOM   1156  CA  LEU H 151      27.437  17.396  30.502  1.00 40.59           C  
ATOM   1157  CB  LEU H 151      26.577  17.388  31.779  1.00 40.09           C  
ATOM   1158  CG  LEU H 151      26.709  16.110  32.623  1.00 41.85           C  
ATOM   1159  CD1 LEU H 151      28.081  16.022  33.297  1.00 39.30           C  
ATOM   1160  CD2 LEU H 151      25.555  15.974  33.621  1.00 37.37           C  
ATOM   1161  C   LEU H 151      27.020  18.601  29.722  1.00 42.43           C  
ATOM   1162  O   LEU H 151      27.516  19.709  29.921  1.00 44.23           O  
ATOM   1163  N   GLU H 152      26.067  18.374  28.797  1.00 39.97           N  
ATOM   1164  CA  GLU H 152      25.509  19.394  27.961  1.00 39.72           C  
ATOM   1165  CB  GLU H 152      25.795  19.146  26.469  1.00 40.11           C  
ATOM   1166  CG  GLU H 152      25.273  20.238  25.535  1.00 38.48           C  
ATOM   1167  CD  GLU H 152      25.627  19.851  24.104  1.00 47.62           C  
ATOM   1168  OE1 GLU H 152      26.057  18.686  23.888  1.00 50.94           O  
ATOM   1169  OE2 GLU H 152      25.466  20.719  23.205  1.00 47.08           O1-
ATOM   1170  C   GLU H 152      24.019  19.344  28.147  1.00 38.69           C  
ATOM   1171  O   GLU H 152      23.424  18.269  28.156  1.00 39.83           O  
ATOM   1172  N   TRP H 153      23.370  20.516  28.296  1.00 36.63           N  
ATOM   1173  CA  TRP H 153      21.947  20.549  28.506  1.00 37.30           C  
ATOM   1174  CB  TRP H 153      21.536  21.672  29.473  1.00 36.71           C  
ATOM   1175  CG  TRP H 153      20.060  21.807  29.752  1.00 37.85           C  
ATOM   1176  CD2 TRP H 153      19.227  22.828  29.176  1.00 36.07           C  
ATOM   1177  CD1 TRP H 153      19.266  21.087  30.593  1.00 37.33           C  
ATOM   1178  NE1 TRP H 153      17.989  21.597  30.584  1.00 34.50           N  
ATOM   1179  CE2 TRP H 153      17.952  22.668  29.718  1.00 37.19           C  
ATOM   1180  CE3 TRP H 153      19.505  23.820  28.282  1.00 36.64           C  
ATOM   1181  CZ2 TRP H 153      16.930  23.506  29.370  1.00 36.80           C  
ATOM   1182  CZ3 TRP H 153      18.469  24.658  27.926  1.00 37.89           C  
ATOM   1183  CH2 TRP H 153      17.208  24.502  28.461  1.00 38.02           C  
ATOM   1184  C   TRP H 153      21.316  20.811  27.176  1.00 37.71           C  
ATOM   1185  O   TRP H 153      21.632  21.800  26.524  1.00 37.35           O  
ATOM   1186  N   ILE H 154      20.479  19.860  26.711  1.00 36.94           N  
ATOM   1187  CA  ILE H 154      19.802  19.915  25.441  1.00 36.63           C  
ATOM   1188  CB  ILE H 154      19.319  18.560  25.015  1.00 37.98           C  
ATOM   1189  CG1 ILE H 154      20.515  17.600  24.907  1.00 37.82           C  
ATOM   1190  CG2 ILE H 154      18.544  18.715  23.698  1.00 36.83           C  
ATOM   1191  CD1 ILE H 154      20.118  16.130  24.792  1.00 37.22           C  
ATOM   1192  C   ILE H 154      18.621  20.855  25.405  1.00 37.44           C  
ATOM   1193  O   ILE H 154      18.518  21.681  24.499  1.00 39.56           O  
ATOM   1194  N   GLY H 155      17.687  20.760  26.382  1.00 37.63           N  
ATOM   1195  CA  GLY H 155      16.504  21.592  26.350  1.00 35.83           C  
ATOM   1196  C   GLY H 155      15.479  21.025  27.299  1.00 36.50           C  
ATOM   1197  O   GLY H 155      15.714  20.003  27.940  1.00 35.30           O  
ATOM   1198  N   GLU H 156      14.300  21.683  27.416  1.00 36.74           N  
ATOM   1199  CA  GLU H 156      13.291  21.204  28.325  1.00 36.21           C  
ATOM   1200  CB  GLU H 156      13.328  21.897  29.694  1.00 37.22           C  
ATOM   1201  CG  GLU H 156      13.071  23.398  29.614  1.00 36.02           C  
ATOM   1202  CD  GLU H 156      13.387  23.985  30.975  1.00 22.81           C  
ATOM   1203  OE1 GLU H 156      13.926  23.231  31.827  1.00 22.14           O  
ATOM   1204  OE2 GLU H 156      13.099  25.195  31.179  1.00 24.83           O1-
ATOM   1205  C   GLU H 156      11.923  21.413  27.741  1.00 37.49           C  
ATOM   1206  O   GLU H 156      11.762  22.076  26.718  1.00 38.60           O  
ATOM   1207  N   ILE H 157      10.904  20.780  28.368  1.00 36.99           N  
ATOM   1208  CA  ILE H 157       9.526  20.872  27.955  1.00 37.42           C  
ATOM   1209  CB  ILE H 157       9.144  19.742  27.046  1.00 37.78           C  
ATOM   1210  CG1 ILE H 157       7.746  19.949  26.443  1.00 40.17           C  
ATOM   1211  CG2 ILE H 157       9.311  18.431  27.831  1.00 36.83           C  
ATOM   1212  CD1 ILE H 157       7.432  18.972  25.311  1.00 45.07           C  
ATOM   1213  C   ILE H 157       8.656  20.773  29.181  1.00 39.22           C  
ATOM   1214  O   ILE H 157       9.036  20.156  30.173  1.00 38.82           O  
ATOM   1215  N   LYS H 158       7.448  21.376  29.143  1.00 37.84           N  
ATOM   1216  CA  LYS H 158       6.539  21.328  30.263  1.00 38.57           C  
ATOM   1217  CB  LYS H 158       6.148  22.726  30.774  1.00 25.90           C  
ATOM   1218  CG  LYS H 158       5.281  22.730  32.036  1.00 25.79           C  
ATOM   1219  CD  LYS H 158       5.118  24.119  32.666  1.00 23.58           C  
ATOM   1220  CE  LYS H 158       4.100  25.007  31.945  1.00  0.00           C  
ATOM   1221  NZ  LYS H 158       4.039  26.345  32.581  1.00  0.00           N1+
ATOM   1222  C   LYS H 158       5.291  20.621  29.806  1.00 40.70           C  
ATOM   1223  O   LYS H 158       5.196  20.202  28.657  1.00 40.34           O  
ATOM   1224  N   HIS H 159       4.356  20.424  30.724  1.00 42.76           N  
ATOM   1225  CA  HIS H 159       3.208  19.695  30.332  1.00 45.46           C  
ATOM   1226  ND1 HIS H 159       0.069  20.620  31.486  1.00 37.98           N  
ATOM   1227  CG  HIS H 159       1.356  20.457  31.949  1.00 49.05           C  
ATOM   1228  CB  HIS H 159       2.263  19.353  31.501  1.00 45.97           C  
ATOM   1229  NE2 HIS H 159       0.422  22.244  32.963  1.00 36.51           N  
ATOM   1230  CD2 HIS H 159       1.555  21.458  32.850  1.00 50.21           C  
ATOM   1231  CE1 HIS H 159      -0.444  21.702  32.125  1.00 55.41           C  
ATOM   1232  C   HIS H 159       2.472  20.475  29.297  1.00 47.21           C  
ATOM   1233  O   HIS H 159       1.912  19.890  28.371  1.00 47.23           O  
ATOM   1234  N   ASN H 160       2.489  21.817  29.420  1.00 48.97           N  
ATOM   1235  CA  ASN H 160       1.781  22.694  28.526  1.00 51.26           C  
ATOM   1236  CB  ASN H 160       1.915  24.190  28.864  1.00 51.89           C  
ATOM   1237  CG  ASN H 160       3.354  24.613  28.606  1.00  0.00           C  
ATOM   1238  OD1 ASN H 160       4.294  23.975  29.074  1.00  0.00           O  
ATOM   1239  ND2 ASN H 160       3.532  25.715  27.827  1.00  0.00           N  
ATOM   1240  C   ASN H 160       2.330  22.509  27.155  1.00 52.99           C  
ATOM   1241  O   ASN H 160       1.607  22.651  26.169  1.00 54.67           O  
ATOM   1242  N   GLY H 161       3.631  22.176  27.055  1.00 50.85           N  
ATOM   1243  CA  GLY H 161       4.171  21.960  25.750  1.00 51.10           C  
ATOM   1244  C   GLY H 161       5.197  22.997  25.413  1.00 51.05           C  
ATOM   1245  O   GLY H 161       5.798  22.890  24.348  1.00 50.27           O  
ATOM   1246  N   SER H 162       5.441  24.011  26.279  1.00 42.43           N  
ATOM   1247  CA  SER H 162       6.413  25.021  25.942  1.00 42.64           C  
ATOM   1248  CB  SER H 162       6.379  26.230  26.892  1.00 42.36           C  
ATOM   1249  OG  SER H 162       6.692  25.822  28.215  1.00 60.54           O  
ATOM   1250  C   SER H 162       7.803  24.446  25.974  1.00 44.12           C  
ATOM   1251  O   SER H 162       8.188  23.768  26.927  1.00 43.39           O  
ATOM   1252  N   PRO H 163       8.539  24.669  24.905  1.00 42.25           N  
ATOM   1253  CA  PRO H 163       9.904  24.193  24.844  1.00 39.58           C  
ATOM   1254  CD  PRO H 163       7.900  24.594  23.599  1.00  0.00           C  
ATOM   1255  CB  PRO H 163      10.059  23.536  23.474  1.00 41.08           C  
ATOM   1256  CG  PRO H 163       9.018  24.253  22.606  1.00  0.00           C  
ATOM   1257  C   PRO H 163      10.939  25.273  25.028  1.00 42.95           C  
ATOM   1258  O   PRO H 163      10.618  26.453  24.909  1.00 45.12           O  
ATOM   1259  N   ASN H 164      12.203  24.871  25.285  1.00 41.24           N  
ATOM   1260  CA  ASN H 164      13.349  25.740  25.338  1.00 40.14           C  
ATOM   1261  CB  ASN H 164      13.757  26.145  26.771  1.00 40.95           C  
ATOM   1262  CG  ASN H 164      12.731  27.098  27.364  1.00 43.99           C  
ATOM   1263  OD1 ASN H 164      12.518  28.192  26.845  1.00 55.92           O  
ATOM   1264  ND2 ASN H 164      12.080  26.677  28.486  1.00 64.91           N  
ATOM   1265  C   ASN H 164      14.475  24.880  24.854  1.00 41.13           C  
ATOM   1266  O   ASN H 164      14.667  23.779  25.367  1.00 40.13           O  
ATOM   1267  N   TYR H 165      15.269  25.339  23.868  1.00 40.85           N  
ATOM   1268  CA  TYR H 165      16.317  24.460  23.427  1.00 39.34           C  
ATOM   1269  CB  TYR H 165      16.138  23.889  22.007  1.00 39.28           C  
ATOM   1270  CG  TYR H 165      14.875  23.095  21.942  1.00 41.46           C  
ATOM   1271  CD1 TYR H 165      14.768  21.869  22.556  1.00 41.37           C  
ATOM   1272  CD2 TYR H 165      13.777  23.593  21.283  1.00 41.86           C  
ATOM   1273  CE1 TYR H 165      13.597  21.147  22.491  1.00 40.95           C  
ATOM   1274  CE2 TYR H 165      12.606  22.878  21.212  1.00 44.61           C  
ATOM   1275  CZ  TYR H 165      12.512  21.649  21.815  1.00 44.19           C  
ATOM   1276  OH  TYR H 165      11.310  20.913  21.744  1.00 44.89           O  
ATOM   1277  C   TYR H 165      17.615  25.202  23.421  1.00 42.74           C  
ATOM   1278  O   TYR H 165      17.660  26.423  23.279  1.00 42.42           O  
ATOM   1279  N   HIS H 166      18.720  24.452  23.608  1.00 40.02           N  
ATOM   1280  CA  HIS H 166      20.029  25.031  23.584  1.00 40.66           C  
ATOM   1281  ND1 HIS H 166      22.862  25.099  25.539  1.00  0.00           N  
ATOM   1282  CG  HIS H 166      22.447  24.665  24.300  1.00 43.64           C  
ATOM   1283  CB  HIS H 166      21.114  24.037  24.036  1.00 44.46           C  
ATOM   1284  NE2 HIS H 166      24.529  25.515  24.128  1.00  0.00           N  
ATOM   1285  CD2 HIS H 166      23.476  24.928  23.449  1.00  0.00           C  
ATOM   1286  CE1 HIS H 166      24.113  25.598  25.380  1.00  0.00           C  
ATOM   1287  C   HIS H 166      20.298  25.419  22.163  1.00 43.47           C  
ATOM   1288  O   HIS H 166      20.044  24.657  21.231  1.00 40.81           O  
ATOM   1289  N   PRO H 167      20.821  26.596  21.979  1.00 45.65           N  
ATOM   1290  CA  PRO H 167      21.074  27.140  20.671  1.00 45.52           C  
ATOM   1291  CD  PRO H 167      21.538  27.303  23.027  1.00 48.18           C  
ATOM   1292  CB  PRO H 167      21.724  28.499  20.929  1.00 47.36           C  
ATOM   1293  CG  PRO H 167      22.433  28.306  22.283  1.00 52.24           C  
ATOM   1294  C   PRO H 167      21.964  26.250  19.860  1.00 46.53           C  
ATOM   1295  O   PRO H 167      21.939  26.358  18.636  1.00 48.73           O  
ATOM   1296  N   SER H 168      22.790  25.403  20.500  1.00 44.61           N  
ATOM   1297  CA  SER H 168      23.676  24.577  19.731  1.00 46.56           C  
ATOM   1298  CB  SER H 168      24.556  23.673  20.611  1.00 47.65           C  
ATOM   1299  OG  SER H 168      25.400  24.461  21.436  1.00 52.64           O  
ATOM   1300  C   SER H 168      22.873  23.665  18.847  1.00 48.12           C  
ATOM   1301  O   SER H 168      23.043  23.633  17.631  1.00 49.54           O  
ATOM   1302  N   LEU H 169      22.013  22.861  19.486  1.00 46.39           N  
ATOM   1303  CA  LEU H 169      21.153  21.831  18.963  1.00 47.84           C  
ATOM   1304  CB  LEU H 169      20.788  20.811  20.048  1.00 46.58           C  
ATOM   1305  CG  LEU H 169      22.029  20.089  20.599  1.00 51.19           C  
ATOM   1306  CD1 LEU H 169      21.648  19.075  21.684  1.00 52.75           C  
ATOM   1307  CD2 LEU H 169      22.851  19.458  19.467  1.00 49.82           C  
ATOM   1308  C   LEU H 169      19.869  22.293  18.331  1.00 50.79           C  
ATOM   1309  O   LEU H 169      19.250  21.522  17.600  1.00 51.44           O  
ATOM   1310  N   LYS H 170      19.424  23.535  18.591  1.00 51.42           N  
ATOM   1311  CA  LYS H 170      18.075  23.969  18.325  1.00 51.50           C  
ATOM   1312  CB  LYS H 170      17.918  25.494  18.476  1.00 55.22           C  
ATOM   1313  CG  LYS H 170      16.463  25.965  18.457  1.00 58.56           C  
ATOM   1314  CD  LYS H 170      16.290  27.406  18.941  1.00 66.33           C  
ATOM   1315  CE  LYS H 170      14.839  27.886  18.923  1.00 74.20           C  
ATOM   1316  NZ  LYS H 170      14.741  29.226  19.546  1.00 74.07           N1+
ATOM   1317  C   LYS H 170      17.583  23.601  16.957  1.00 52.13           C  
ATOM   1318  O   LYS H 170      16.447  23.147  16.824  1.00 55.23           O  
ATOM   1319  N   SER H 171      18.390  23.752  15.899  1.00 50.47           N  
ATOM   1320  CA  SER H 171      17.860  23.439  14.603  1.00 50.78           C  
ATOM   1321  CB  SER H 171      18.891  23.671  13.486  1.00 57.71           C  
ATOM   1322  OG  SER H 171      20.020  22.830  13.680  1.00 64.88           O  
ATOM   1323  C   SER H 171      17.429  21.995  14.534  1.00 51.81           C  
ATOM   1324  O   SER H 171      16.388  21.681  13.959  1.00 53.58           O  
ATOM   1325  N   ARG H 172      18.261  21.081  15.069  1.00 49.14           N  
ATOM   1326  CA  ARG H 172      18.088  19.648  15.043  1.00 48.51           C  
ATOM   1327  CB  ARG H 172      19.425  18.905  15.183  1.00 49.16           C  
ATOM   1328  CG  ARG H 172      20.355  19.168  13.997  1.00 52.49           C  
ATOM   1329  CD  ARG H 172      21.581  18.257  13.949  1.00 52.23           C  
ATOM   1330  NE  ARG H 172      22.462  18.616  15.095  1.00 49.47           N  
ATOM   1331  CZ  ARG H 172      23.240  17.656  15.676  1.00 58.99           C  
ATOM   1332  NH1 ARG H 172      23.181  16.367  15.230  1.00 56.10           N1+
ATOM   1333  NH2 ARG H 172      24.072  17.984  16.706  1.00 54.38           N  
ATOM   1334  C   ARG H 172      17.122  19.047  16.038  1.00 50.82           C  
ATOM   1335  O   ARG H 172      16.576  17.971  15.784  1.00 50.49           O  
ATOM   1336  N   VAL H 173      16.911  19.677  17.213  1.00 46.34           N  
ATOM   1337  CA  VAL H 173      16.218  18.972  18.262  1.00 43.83           C  
ATOM   1338  CB  VAL H 173      16.870  19.168  19.598  1.00 47.91           C  
ATOM   1339  CG1 VAL H 173      16.443  20.533  20.160  1.00 48.45           C  
ATOM   1340  CG2 VAL H 173      16.551  17.963  20.492  1.00 48.11           C  
ATOM   1341  C   VAL H 173      14.775  19.350  18.407  1.00 47.84           C  
ATOM   1342  O   VAL H 173      14.374  20.495  18.194  1.00 49.05           O  
ATOM   1343  N   THR H 174      13.947  18.341  18.767  1.00 45.96           N  
ATOM   1344  CA  THR H 174      12.552  18.541  19.029  1.00 42.54           C  
ATOM   1345  CB  THR H 174      11.674  18.102  17.893  1.00 46.15           C  
ATOM   1346  OG1 THR H 174      12.036  18.793  16.706  1.00 53.02           O  
ATOM   1347  CG2 THR H 174      10.209  18.403  18.245  1.00 50.60           C  
ATOM   1348  C   THR H 174      12.208  17.717  20.240  1.00 44.79           C  
ATOM   1349  O   THR H 174      12.601  16.555  20.348  1.00 47.75           O  
ATOM   1350  N   ILE H 175      11.464  18.305  21.198  1.00 42.79           N  
ATOM   1351  CA  ILE H 175      11.082  17.589  22.386  1.00 42.18           C  
ATOM   1352  CB  ILE H 175      11.461  18.288  23.663  1.00 44.24           C  
ATOM   1353  CG1 ILE H 175      12.976  18.532  23.743  1.00 57.00           C  
ATOM   1354  CG2 ILE H 175      10.928  17.439  24.831  1.00 56.98           C  
ATOM   1355  CD1 ILE H 175      13.801  17.254  23.810  1.00 59.12           C  
ATOM   1356  C   ILE H 175       9.584  17.542  22.378  1.00 44.90           C  
ATOM   1357  O   ILE H 175       8.932  18.530  22.040  1.00 44.53           O  
ATOM   1358  N   SER H 176       8.992  16.385  22.742  1.00 44.06           N  
ATOM   1359  CA  SER H 176       7.558  16.278  22.702  1.00 45.08           C  
ATOM   1360  CB  SER H 176       7.046  15.313  21.618  1.00 46.38           C  
ATOM   1361  OG  SER H 176       7.439  13.984  21.928  1.00 65.79           O  
ATOM   1362  C   SER H 176       7.061  15.763  24.016  1.00 47.90           C  
ATOM   1363  O   SER H 176       7.815  15.192  24.802  1.00 49.22           O  
ATOM   1364  N   LEU H 177       5.761  15.985  24.299  1.00 45.57           N  
ATOM   1365  CA  LEU H 177       5.199  15.530  25.540  1.00 45.72           C  
ATOM   1366  CB  LEU H 177       4.873  16.669  26.516  1.00 49.27           C  
ATOM   1367  CG  LEU H 177       4.180  16.171  27.797  1.00 28.47           C  
ATOM   1368  CD1 LEU H 177       5.080  15.204  28.580  1.00  0.00           C  
ATOM   1369  CD2 LEU H 177       3.666  17.342  28.649  1.00  0.00           C  
ATOM   1370  C   LEU H 177       3.901  14.831  25.290  1.00 49.44           C  
ATOM   1371  O   LEU H 177       3.095  15.259  24.465  1.00 50.43           O  
ATOM   1372  N   ASP H 178       3.678  13.710  26.007  1.00 48.55           N  
ATOM   1373  CA  ASP H 178       2.415  13.037  25.920  1.00 48.73           C  
ATOM   1374  CB  ASP H 178       2.472  11.648  25.269  1.00 50.90           C  
ATOM   1375  CG  ASP H 178       1.038  11.270  24.928  1.00 54.86           C  
ATOM   1376  OD1 ASP H 178       0.345  12.090  24.268  1.00 52.95           O  
ATOM   1377  OD2 ASP H 178       0.609  10.161  25.339  1.00 59.97           O1-
ATOM   1378  C   ASP H 178       1.918  12.854  27.323  1.00 51.39           C  
ATOM   1379  O   ASP H 178       2.438  12.037  28.081  1.00 50.11           O  
ATOM   1380  N   MET H 179       0.891  13.636  27.707  1.00 50.68           N  
ATOM   1381  CA  MET H 179       0.329  13.616  29.028  1.00 51.27           C  
ATOM   1382  CB  MET H 179      -0.725  14.720  29.212  1.00 56.38           C  
ATOM   1383  CG  MET H 179      -1.252  14.867  30.639  1.00  0.00           C  
ATOM   1384  SD  MET H 179      -2.496  16.178  30.830  1.00  0.00           S  
ATOM   1385  CE  MET H 179      -3.754  15.338  29.827  1.00  0.00           C  
ATOM   1386  C   MET H 179      -0.331  12.298  29.311  1.00 53.58           C  
ATOM   1387  O   MET H 179      -0.232  11.778  30.421  1.00 55.25           O  
ATOM   1388  N   SER H 180      -1.039  11.728  28.320  1.00 52.96           N  
ATOM   1389  CA  SER H 180      -1.753  10.500  28.549  1.00 53.99           C  
ATOM   1390  CB  SER H 180      -2.616  10.073  27.347  1.00 58.61           C  
ATOM   1391  OG  SER H 180      -1.796   9.798  26.221  1.00 64.23           O  
ATOM   1392  C   SER H 180      -0.789   9.394  28.848  1.00 53.94           C  
ATOM   1393  O   SER H 180      -0.989   8.626  29.789  1.00 57.55           O  
ATOM   1394  N   LYS H 181       0.272   9.284  28.029  1.00 52.06           N  
ATOM   1395  CA  LYS H 181       1.307   8.293  28.147  1.00 51.27           C  
ATOM   1396  CB  LYS H 181       2.225   8.220  26.914  1.00 52.29           C  
ATOM   1397  CG  LYS H 181       1.560   7.613  25.676  1.00 64.97           C  
ATOM   1398  CD  LYS H 181       2.335   7.872  24.382  1.00 64.98           C  
ATOM   1399  CE  LYS H 181       1.685   7.273  23.131  1.00 66.72           C  
ATOM   1400  NZ  LYS H 181       1.884   5.808  23.107  1.00 72.22           N1+
ATOM   1401  C   LYS H 181       2.166   8.582  29.341  1.00 53.31           C  
ATOM   1402  O   LYS H 181       2.834   7.684  29.848  1.00 52.93           O  
ATOM   1403  N   ASN H 182       2.183   9.853  29.788  1.00 50.08           N  
ATOM   1404  CA  ASN H 182       3.031  10.372  30.828  1.00 48.62           C  
ATOM   1405  CB  ASN H 182       2.679  10.024  32.305  1.00 50.25           C  
ATOM   1406  CG  ASN H 182       2.928   8.594  32.780  1.00 60.62           C  
ATOM   1407  OD1 ASN H 182       3.705   7.827  32.217  1.00 61.20           O  
ATOM   1408  ND2 ASN H 182       2.257   8.239  33.908  1.00 56.21           N  
ATOM   1409  C   ASN H 182       4.456  10.092  30.474  1.00 49.23           C  
ATOM   1410  O   ASN H 182       5.250   9.593  31.272  1.00 48.76           O  
ATOM   1411  N   GLN H 183       4.809  10.446  29.220  1.00 46.78           N  
ATOM   1412  CA  GLN H 183       6.131  10.228  28.706  1.00 45.75           C  
ATOM   1413  CB  GLN H 183       6.191   9.079  27.688  1.00 46.48           C  
ATOM   1414  CG  GLN H 183       5.767   7.723  28.247  1.00 55.11           C  
ATOM   1415  CD  GLN H 183       5.725   6.748  27.079  1.00 64.79           C  
ATOM   1416  OE1 GLN H 183       5.898   7.139  25.927  1.00 54.46           O  
ATOM   1417  NE2 GLN H 183       5.478   5.445  27.380  1.00 60.75           N  
ATOM   1418  C   GLN H 183       6.540  11.455  27.945  1.00 47.62           C  
ATOM   1419  O   GLN H 183       5.694  12.202  27.452  1.00 47.16           O  
ATOM   1420  N   PHE H 184       7.868  11.691  27.849  1.00 44.87           N  
ATOM   1421  CA  PHE H 184       8.416  12.796  27.110  1.00 42.51           C  
ATOM   1422  CB  PHE H 184       9.350  13.699  27.938  1.00 43.52           C  
ATOM   1423  CG  PHE H 184       8.642  14.040  29.195  1.00 44.66           C  
ATOM   1424  CD1 PHE H 184       8.707  13.162  30.245  1.00 44.07           C  
ATOM   1425  CD2 PHE H 184       7.927  15.202  29.345  1.00 42.72           C  
ATOM   1426  CE1 PHE H 184       8.062  13.425  31.429  1.00 43.47           C  
ATOM   1427  CE2 PHE H 184       7.279  15.473  30.528  1.00 44.52           C  
ATOM   1428  CZ  PHE H 184       7.342  14.584  31.570  1.00 43.68           C  
ATOM   1429  C   PHE H 184       9.321  12.175  26.090  1.00 43.56           C  
ATOM   1430  O   PHE H 184       9.950  11.153  26.363  1.00 44.23           O  
ATOM   1431  N   SER H 185       9.428  12.783  24.890  1.00 44.54           N  
ATOM   1432  CA  SER H 185      10.242  12.183  23.869  1.00 45.49           C  
ATOM   1433  CB  SER H 185       9.413  11.679  22.676  1.00 47.32           C  
ATOM   1434  OG  SER H 185      10.254  11.093  21.696  1.00 57.20           O  
ATOM   1435  C   SER H 185      11.220  13.199  23.349  1.00 47.38           C  
ATOM   1436  O   SER H 185      10.955  14.400  23.347  1.00 46.59           O  
ATOM   1437  N   LEU H 186      12.401  12.715  22.905  1.00 44.28           N  
ATOM   1438  CA  LEU H 186      13.451  13.530  22.359  1.00 43.35           C  
ATOM   1439  CB  LEU H 186      14.775  13.362  23.126  1.00 45.41           C  
ATOM   1440  CG  LEU H 186      15.988  14.062  22.484  1.00 47.15           C  
ATOM   1441  CD1 LEU H 186      15.918  15.589  22.616  1.00 44.58           C  
ATOM   1442  CD2 LEU H 186      17.308  13.475  23.002  1.00 45.98           C  
ATOM   1443  C   LEU H 186      13.735  13.051  20.970  1.00 46.54           C  
ATOM   1444  O   LEU H 186      13.926  11.855  20.751  1.00 47.31           O  
ATOM   1445  N   ASN H 187      13.761  13.973  19.985  1.00 44.29           N  
ATOM   1446  CA  ASN H 187      14.119  13.571  18.654  1.00 45.09           C  
ATOM   1447  CB  ASN H 187      12.963  13.609  17.633  1.00 47.76           C  
ATOM   1448  CG  ASN H 187      12.408  15.017  17.547  1.00 54.61           C  
ATOM   1449  OD1 ASN H 187      11.554  15.403  18.343  1.00  0.00           O  
ATOM   1450  ND2 ASN H 187      12.896  15.808  16.553  1.00  0.00           N  
ATOM   1451  C   ASN H 187      15.223  14.467  18.175  1.00 46.85           C  
ATOM   1452  O   ASN H 187      15.125  15.692  18.242  1.00 48.81           O  
ATOM   1453  N   LEU H 188      16.328  13.859  17.696  1.00 44.24           N  
ATOM   1454  CA  LEU H 188      17.454  14.608  17.218  1.00 45.15           C  
ATOM   1455  CB  LEU H 188      18.715  14.349  18.058  1.00 44.60           C  
ATOM   1456  CG  LEU H 188      19.951  15.149  17.619  1.00 48.85           C  
ATOM   1457  CD1 LEU H 188      19.734  16.653  17.812  1.00 48.82           C  
ATOM   1458  CD2 LEU H 188      21.214  14.653  18.336  1.00 47.86           C  
ATOM   1459  C   LEU H 188      17.725  14.144  15.815  1.00 47.79           C  
ATOM   1460  O   LEU H 188      18.036  12.976  15.593  1.00 47.57           O  
ATOM   1461  N   THR H 189      17.628  15.053  14.822  1.00 47.06           N  
ATOM   1462  CA  THR H 189      17.797  14.645  13.452  1.00 46.11           C  
ATOM   1463  CB  THR H 189      16.877  15.364  12.510  1.00 49.29           C  
ATOM   1464  OG1 THR H 189      17.113  16.763  12.565  1.00  0.00           O  
ATOM   1465  CG2 THR H 189      15.423  15.052  12.905  1.00  0.00           C  
ATOM   1466  C   THR H 189      19.205  14.881  12.980  1.00 49.57           C  
ATOM   1467  O   THR H 189      20.007  15.534  13.644  1.00 49.97           O  
ATOM   1468  N   SER H 190      19.527  14.321  11.791  1.00 50.56           N  
ATOM   1469  CA  SER H 190      20.794  14.470  11.122  1.00 48.38           C  
ATOM   1470  CB  SER H 190      20.996  15.872  10.517  1.00 52.24           C  
ATOM   1471  OG  SER H 190      22.258  15.953   9.873  1.00 58.78           O  
ATOM   1472  C   SER H 190      21.918  14.191  12.072  1.00 50.21           C  
ATOM   1473  O   SER H 190      22.819  15.010  12.239  1.00 48.56           O  
ATOM   1474  N   VAL H 191      21.901  13.001  12.698  1.00 47.61           N  
ATOM   1475  CA  VAL H 191      22.879  12.620  13.676  1.00 47.29           C  
ATOM   1476  CB  VAL H 191      22.443  11.395  14.434  1.00 47.82           C  
ATOM   1477  CG1 VAL H 191      22.295  10.238  13.443  1.00 46.81           C  
ATOM   1478  CG2 VAL H 191      23.416  11.108  15.580  1.00 48.07           C  
ATOM   1479  C   VAL H 191      24.220  12.380  13.039  1.00 51.14           C  
ATOM   1480  O   VAL H 191      24.321  11.928  11.898  1.00 50.01           O  
ATOM   1481  N   THR H 192      25.298  12.726  13.780  1.00 48.37           N  
ATOM   1482  CA  THR H 192      26.652  12.541  13.335  1.00 49.18           C  
ATOM   1483  CB  THR H 192      27.370  13.822  13.010  1.00 52.48           C  
ATOM   1484  OG1 THR H 192      27.472  14.640  14.166  1.00 53.08           O  
ATOM   1485  CG2 THR H 192      26.595  14.558  11.905  1.00 51.63           C  
ATOM   1486  C   THR H 192      27.398  11.892  14.463  1.00 50.57           C  
ATOM   1487  O   THR H 192      26.811  11.495  15.467  1.00 49.46           O  
ATOM   1488  N   ALA H 193      28.728  11.765  14.306  1.00 50.81           N  
ATOM   1489  CA  ALA H 193      29.592  11.124  15.258  1.00 51.27           C  
ATOM   1490  CB  ALA H 193      31.054  11.062  14.786  1.00 53.75           C  
ATOM   1491  C   ALA H 193      29.571  11.872  16.559  1.00 52.38           C  
ATOM   1492  O   ALA H 193      29.712  11.279  17.626  1.00 53.23           O  
ATOM   1493  N   ALA H 194      29.416  13.203  16.496  1.00 48.82           N  
ATOM   1494  CA  ALA H 194      29.450  14.059  17.651  1.00 49.06           C  
ATOM   1495  CB  ALA H 194      29.280  15.546  17.298  1.00 49.61           C  
ATOM   1496  C   ALA H 194      28.352  13.702  18.604  1.00 48.84           C  
ATOM   1497  O   ALA H 194      28.489  13.898  19.808  1.00 51.86           O  
ATOM   1498  N   ASP H 195      27.218  13.217  18.072  1.00 45.30           N  
ATOM   1499  CA  ASP H 195      26.015  12.886  18.786  1.00 42.93           C  
ATOM   1500  CB  ASP H 195      24.834  12.620  17.839  1.00 45.01           C  
ATOM   1501  CG  ASP H 195      24.497  13.944  17.169  1.00 52.73           C  
ATOM   1502  OD1 ASP H 195      24.475  14.979  17.886  1.00 48.11           O  
ATOM   1503  OD2 ASP H 195      24.276  13.940  15.928  1.00 53.49           O1-
ATOM   1504  C   ASP H 195      26.172  11.691  19.678  1.00 47.95           C  
ATOM   1505  O   ASP H 195      25.282  11.417  20.480  1.00 48.75           O  
ATOM   1506  N   THR H 196      27.232  10.879  19.511  1.00 44.08           N  
ATOM   1507  CA  THR H 196      27.367   9.732  20.367  1.00 42.69           C  
ATOM   1508  CB  THR H 196      28.564   8.888  20.043  1.00 45.26           C  
ATOM   1509  OG1 THR H 196      28.467   8.384  18.719  1.00 47.95           O  
ATOM   1510  CG2 THR H 196      28.646   7.734  21.052  1.00 45.54           C  
ATOM   1511  C   THR H 196      27.508  10.202  21.782  1.00 44.91           C  
ATOM   1512  O   THR H 196      28.392  10.996  22.101  1.00 46.70           O  
ATOM   1513  N   ALA H 197      26.621   9.717  22.681  1.00 42.53           N  
ATOM   1514  CA  ALA H 197      26.705  10.147  24.047  1.00 41.45           C  
ATOM   1515  CB  ALA H 197      26.424  11.648  24.231  1.00 40.86           C  
ATOM   1516  C   ALA H 197      25.689   9.409  24.862  1.00 43.17           C  
ATOM   1517  O   ALA H 197      24.886   8.640  24.336  1.00 43.77           O  
ATOM   1518  N   VAL H 198      25.738   9.612  26.197  1.00 41.32           N  
ATOM   1519  CA  VAL H 198      24.776   9.033  27.085  1.00 39.33           C  
ATOM   1520  CB  VAL H 198      25.346   8.685  28.429  1.00 40.10           C  
ATOM   1521  CG1 VAL H 198      24.212   8.158  29.324  1.00 39.32           C  
ATOM   1522  CG2 VAL H 198      26.499   7.687  28.230  1.00 39.23           C  
ATOM   1523  C   VAL H 198      23.748  10.101  27.284  1.00 41.42           C  
ATOM   1524  O   VAL H 198      24.070  11.218  27.686  1.00 38.33           O  
ATOM   1525  N   TYR H 199      22.472   9.778  27.004  1.00 39.92           N  
ATOM   1526  CA  TYR H 199      21.425  10.754  27.091  1.00 38.93           C  
ATOM   1527  CB  TYR H 199      20.426  10.676  25.923  1.00 40.95           C  
ATOM   1528  CG  TYR H 199      21.110  11.132  24.681  1.00 40.22           C  
ATOM   1529  CD1 TYR H 199      22.023  10.332  24.033  1.00 40.80           C  
ATOM   1530  CD2 TYR H 199      20.817  12.367  24.153  1.00 40.88           C  
ATOM   1531  CE1 TYR H 199      22.640  10.768  22.882  1.00 39.22           C  
ATOM   1532  CE2 TYR H 199      21.429  12.807  23.005  1.00 40.27           C  
ATOM   1533  CZ  TYR H 199      22.344  12.008  22.367  1.00 38.77           C  
ATOM   1534  OH  TYR H 199      22.975  12.458  21.189  1.00 42.77           O  
ATOM   1535  C   TYR H 199      20.647  10.512  28.345  1.00 41.20           C  
ATOM   1536  O   TYR H 199      20.312   9.371  28.663  1.00 41.37           O  
ATOM   1537  N   PHE H 200      20.353  11.596  29.098  1.00 40.19           N  
ATOM   1538  CA  PHE H 200      19.614  11.460  30.322  1.00 38.49           C  
ATOM   1539  CB  PHE H 200      20.296  12.056  31.572  1.00 38.44           C  
ATOM   1540  CG  PHE H 200      21.615  11.430  31.868  1.00 38.85           C  
ATOM   1541  CD1 PHE H 200      21.701  10.215  32.502  1.00 40.29           C  
ATOM   1542  CD2 PHE H 200      22.777  12.069  31.511  1.00 38.42           C  
ATOM   1543  CE1 PHE H 200      22.924   9.648  32.778  1.00 38.54           C  
ATOM   1544  CE2 PHE H 200      24.002  11.509  31.784  1.00 40.57           C  
ATOM   1545  CZ  PHE H 200      24.080  10.295  32.420  1.00 40.77           C  
ATOM   1546  C   PHE H 200      18.379  12.297  30.213  1.00 40.43           C  
ATOM   1547  O   PHE H 200      18.358  13.309  29.516  1.00 41.99           O  
ATOM   1548  N   CYS H 201      17.297  11.863  30.891  1.00 39.09           N  
ATOM   1549  CA  CYS H 201      16.138  12.697  31.033  1.00 39.47           C  
ATOM   1550  CB  CYS H 201      14.787  12.045  30.629  1.00 40.61           C  
ATOM   1551  SG  CYS H 201      14.381  10.488  31.482  1.00 43.69           S  
ATOM   1552  C   CYS H 201      16.116  13.056  32.481  1.00 40.20           C  
ATOM   1553  O   CYS H 201      16.439  12.227  33.335  1.00 40.54           O  
ATOM   1554  N   ALA H 202      15.789  14.323  32.798  1.00 38.32           N  
ATOM   1555  CA  ALA H 202      15.817  14.706  34.175  1.00 38.50           C  
ATOM   1556  CB  ALA H 202      17.103  15.445  34.584  1.00 37.88           C  
ATOM   1557  C   ALA H 202      14.665  15.617  34.439  1.00 37.45           C  
ATOM   1558  O   ALA H 202      14.152  16.292  33.546  1.00 38.92           O  
ATOM   1559  N   ARG H 203      14.215  15.627  35.702  1.00 36.87           N  
ATOM   1560  CA  ARG H 203      13.120  16.445  36.121  1.00 36.60           C  
ATOM   1561  CB  ARG H 203      12.401  15.796  37.314  1.00 33.14           C  
ATOM   1562  CG  ARG H 203      11.291  16.561  38.032  1.00 35.62           C  
ATOM   1563  CD  ARG H 203      10.566  15.604  38.985  1.00 38.77           C  
ATOM   1564  NE  ARG H 203       9.723  16.357  39.953  1.00 42.06           N  
ATOM   1565  CZ  ARG H 203      10.059  16.337  41.276  1.00 45.62           C  
ATOM   1566  NH1 ARG H 203      11.246  15.794  41.672  1.00 41.26           N1+
ATOM   1567  NH2 ARG H 203       9.197  16.833  42.213  1.00 42.65           N  
ATOM   1568  C   ARG H 203      13.712  17.739  36.529  1.00 38.10           C  
ATOM   1569  O   ARG H 203      14.762  17.749  37.165  1.00 38.71           O  
ATOM   1570  N   ARG H 204      13.096  18.862  36.105  1.00 35.76           N  
ATOM   1571  CA  ARG H 204      13.570  20.136  36.564  1.00 35.55           C  
ATOM   1572  CB  ARG H 204      13.843  21.126  35.426  1.00 36.35           C  
ATOM   1573  CG  ARG H 204      15.032  20.721  34.555  1.00 35.51           C  
ATOM   1574  CD  ARG H 204      15.473  21.837  33.613  1.00 39.25           C  
ATOM   1575  NE  ARG H 204      15.488  23.079  34.434  1.00  0.00           N  
ATOM   1576  CZ  ARG H 204      16.398  24.061  34.184  1.00  0.00           C  
ATOM   1577  NH1 ARG H 204      17.274  23.939  33.145  1.00  0.00           N1+
ATOM   1578  NH2 ARG H 204      16.426  25.163  34.991  1.00  0.00           N  
ATOM   1579  C   ARG H 204      12.487  20.719  37.418  1.00 37.71           C  
ATOM   1580  O   ARG H 204      11.668  21.502  36.941  1.00 38.66           O  
ATOM   1581  N   SER H 205      12.644  20.560  38.755  1.00 33.47           N  
ATOM   1582  CA  SER H 205      11.725  21.016  39.758  1.00 37.10           C  
ATOM   1583  CB  SER H 205      12.158  20.687  41.196  1.00 57.15           C  
ATOM   1584  OG  SER H 205      12.205  19.281  41.392  1.00  0.00           O  
ATOM   1585  C   SER H 205      11.573  22.495  39.656  1.00 41.55           C  
ATOM   1586  O   SER H 205      12.362  23.199  39.025  1.00 40.79           O  
ATOM   1587  N   ASN H 206      10.485  22.985  40.274  1.00 39.11           N  
ATOM   1588  CA  ASN H 206      10.147  24.372  40.283  1.00 42.09           C  
ATOM   1589  CB  ASN H 206       8.661  24.603  40.594  1.00 42.10           C  
ATOM   1590  CG  ASN H 206       7.865  23.865  39.522  1.00 56.06           C  
ATOM   1591  OD1 ASN H 206       6.793  23.316  39.783  1.00 73.30           O  
ATOM   1592  ND2 ASN H 206       8.413  23.831  38.277  1.00 36.40           N  
ATOM   1593  C   ASN H 206      10.947  25.007  41.361  1.00 39.48           C  
ATOM   1594  O   ASN H 206      11.337  24.341  42.315  1.00 43.90           O  
ATOM   1595  N   TRP H 207      11.220  26.317  41.230  1.00 41.13           N  
ATOM   1596  CA  TRP H 207      11.967  26.994  42.244  1.00 43.51           C  
ATOM   1597  CB  TRP H 207      12.382  28.419  41.843  1.00 43.68           C  
ATOM   1598  CG  TRP H 207      11.247  29.313  41.418  1.00 26.82           C  
ATOM   1599  CD2 TRP H 207      10.603  30.253  42.290  1.00 33.23           C  
ATOM   1600  CD1 TRP H 207      10.652  29.447  40.196  1.00 34.02           C  
ATOM   1601  NE1 TRP H 207       9.673  30.410  40.256  1.00  0.00           N  
ATOM   1602  CE2 TRP H 207       9.634  30.916  41.537  1.00 38.34           C  
ATOM   1603  CE3 TRP H 207      10.811  30.542  43.607  1.00  0.00           C  
ATOM   1604  CZ2 TRP H 207       8.850  31.881  42.100  1.00  0.00           C  
ATOM   1605  CZ3 TRP H 207      10.017  31.517  44.170  1.00  0.00           C  
ATOM   1606  CH2 TRP H 207       9.056  32.174  43.430  1.00  0.00           C  
ATOM   1607  C   TRP H 207      11.106  27.012  43.451  1.00 47.53           C  
ATOM   1608  O   TRP H 207       9.880  26.972  43.352  1.00 42.51           O  
ATOM   1609  N   PRO H 208      11.709  27.049  44.602  1.00 43.86           N  
ATOM   1610  CA  PRO H 208      13.140  27.142  44.710  1.00 44.42           C  
ATOM   1611  CD  PRO H 208      11.041  27.680  45.728  1.00 17.74           C  
ATOM   1612  CB  PRO H 208      13.420  27.518  46.158  1.00 39.44           C  
ATOM   1613  CG  PRO H 208      12.160  28.290  46.582  1.00 20.72           C  
ATOM   1614  C   PRO H 208      13.927  25.953  44.260  1.00 42.98           C  
ATOM   1615  O   PRO H 208      15.149  26.073  44.182  1.00 43.28           O  
ATOM   1616  N   TYR H 209      13.292  24.800  43.974  1.00 37.97           N  
ATOM   1617  CA  TYR H 209      14.079  23.648  43.627  1.00 35.22           C  
ATOM   1618  CB  TYR H 209      13.349  22.323  43.933  1.00 38.56           C  
ATOM   1619  CG  TYR H 209      12.885  22.380  45.352  1.00 22.90           C  
ATOM   1620  CD1 TYR H 209      13.720  22.038  46.388  1.00 28.69           C  
ATOM   1621  CD2 TYR H 209      11.607  22.797  45.646  1.00 22.58           C  
ATOM   1622  CE1 TYR H 209      13.285  22.104  47.692  1.00 28.02           C  
ATOM   1623  CE2 TYR H 209      11.162  22.866  46.946  1.00 23.12           C  
ATOM   1624  CZ  TYR H 209      12.002  22.515  47.974  1.00 25.93           C  
ATOM   1625  OH  TYR H 209      11.549  22.586  49.310  1.00 38.66           O  
ATOM   1626  C   TYR H 209      14.319  23.671  42.142  1.00 36.20           C  
ATOM   1627  O   TYR H 209      13.720  22.918  41.377  1.00 36.87           O  
ATOM   1628  N   LEU H 210      15.225  24.562  41.708  1.00 34.93           N  
ATOM   1629  CA  LEU H 210      15.677  24.759  40.357  1.00 38.43           C  
ATOM   1630  CB  LEU H 210      16.218  26.157  40.067  1.00 35.35           C  
ATOM   1631  CG  LEU H 210      15.045  27.147  40.047  1.00 35.07           C  
ATOM   1632  CD1 LEU H 210      15.480  28.555  39.627  1.00 47.42           C  
ATOM   1633  CD2 LEU H 210      13.892  26.595  39.193  1.00 48.70           C  
ATOM   1634  C   LEU H 210      16.641  23.725  39.837  1.00 35.43           C  
ATOM   1635  O   LEU H 210      16.921  23.766  38.642  1.00 35.10           O  
ATOM   1636  N   PRO H 211      17.285  22.911  40.638  1.00 31.91           N  
ATOM   1637  CA  PRO H 211      18.148  21.899  40.066  1.00 28.60           C  
ATOM   1638  CD  PRO H 211      17.890  23.469  41.844  1.00  0.00           C  
ATOM   1639  CB  PRO H 211      19.194  21.571  41.125  1.00 27.65           C  
ATOM   1640  CG  PRO H 211      19.289  22.855  41.955  1.00 33.79           C  
ATOM   1641  C   PRO H 211      17.477  20.656  39.553  1.00 31.92           C  
ATOM   1642  O   PRO H 211      16.267  20.494  39.704  1.00 28.66           O  
ATOM   1643  N   PHE H 212      18.273  19.759  38.931  1.00 29.35           N  
ATOM   1644  CA  PHE H 212      17.727  18.541  38.411  1.00 25.83           C  
ATOM   1645  CB  PHE H 212      18.665  17.804  37.441  1.00 30.04           C  
ATOM   1646  CG  PHE H 212      19.047  18.659  36.282  1.00 29.64           C  
ATOM   1647  CD1 PHE H 212      18.198  18.853  35.220  1.00 27.67           C  
ATOM   1648  CD2 PHE H 212      20.291  19.247  36.252  1.00 27.12           C  
ATOM   1649  CE1 PHE H 212      18.591  19.635  34.159  1.00 28.47           C  
ATOM   1650  CE2 PHE H 212      20.684  20.029  35.195  1.00 28.47           C  
ATOM   1651  CZ  PHE H 212      19.828  20.231  34.143  1.00 27.80           C  
ATOM   1652  C   PHE H 212      17.612  17.601  39.565  1.00 28.49           C  
ATOM   1653  O   PHE H 212      18.585  16.969  39.970  1.00 29.42           O  
ATOM   1654  N   ASP H 213      16.406  17.493  40.136  1.00 30.35           N  
ATOM   1655  CA  ASP H 213      16.227  16.645  41.268  1.00 32.03           C  
ATOM   1656  CB  ASP H 213      14.949  17.115  42.006  1.00 33.57           C  
ATOM   1657  CG  ASP H 213      14.424  16.122  43.020  1.00 34.13           C  
ATOM   1658  OD1 ASP H 213      15.129  15.141  43.372  1.00 37.33           O  
ATOM   1659  OD2 ASP H 213      13.265  16.344  43.453  1.00 45.70           O1-
ATOM   1660  C   ASP H 213      16.319  15.156  40.908  1.00 31.35           C  
ATOM   1661  O   ASP H 213      17.183  14.480  41.461  1.00 34.98           O  
ATOM   1662  N   PRO H 214      15.500  14.602  40.028  1.00 41.58           N  
ATOM   1663  CA  PRO H 214      15.582  13.212  39.652  1.00 42.27           C  
ATOM   1664  CD  PRO H 214      14.099  15.012  40.076  1.00  0.00           C  
ATOM   1665  CB  PRO H 214      14.167  12.643  39.685  1.00 42.97           C  
ATOM   1666  CG  PRO H 214      13.284  13.867  39.461  1.00 43.90           C  
ATOM   1667  C   PRO H 214      16.235  13.041  38.315  1.00 43.58           C  
ATOM   1668  O   PRO H 214      16.112  13.930  37.471  1.00 43.32           O  
ATOM   1669  N   TRP H 215      16.856  11.872  38.073  1.00 41.86           N  
ATOM   1670  CA  TRP H 215      17.518  11.626  36.822  1.00 43.81           C  
ATOM   1671  CB  TRP H 215      19.052  11.667  36.931  1.00 43.00           C  
ATOM   1672  CG  TRP H 215      19.631  13.023  37.248  1.00 41.27           C  
ATOM   1673  CD2 TRP H 215      20.440  13.787  36.342  1.00 41.55           C  
ATOM   1674  CD1 TRP H 215      19.551  13.746  38.402  1.00 43.00           C  
ATOM   1675  NE1 TRP H 215      20.255  14.918  38.269  1.00 42.03           N  
ATOM   1676  CE2 TRP H 215      20.810  14.957  37.007  1.00 43.93           C  
ATOM   1677  CE3 TRP H 215      20.849  13.534  35.063  1.00 40.77           C  
ATOM   1678  CZ2 TRP H 215      21.597  15.892  36.399  1.00 43.38           C  
ATOM   1679  CZ3 TRP H 215      21.637  14.485  34.452  1.00 41.81           C  
ATOM   1680  CH2 TRP H 215      22.003  15.643  35.108  1.00 41.43           C  
ATOM   1681  C   TRP H 215      17.193  10.230  36.386  1.00 45.32           C  
ATOM   1682  O   TRP H 215      16.944   9.348  37.206  1.00 45.78           O  
ATOM   1683  N   GLY H 216      17.192  10.000  35.058  1.00 43.17           N  
ATOM   1684  CA  GLY H 216      16.953   8.682  34.539  1.00 43.11           C  
ATOM   1685  C   GLY H 216      18.247   7.932  34.638  1.00 47.06           C  
ATOM   1686  O   GLY H 216      19.268   8.496  35.023  1.00 47.63           O  
ATOM   1687  N   GLN H 217      18.230   6.625  34.299  1.00 47.73           N  
ATOM   1688  CA  GLN H 217      19.404   5.793  34.386  1.00 48.74           C  
ATOM   1689  CB  GLN H 217      19.140   4.286  34.178  1.00 50.58           C  
ATOM   1690  CG  GLN H 217      18.756   3.871  32.754  1.00 59.84           C  
ATOM   1691  CD  GLN H 217      17.264   4.064  32.528  1.00 69.09           C  
ATOM   1692  OE1 GLN H 217      16.571   4.701  33.320  1.00 69.31           O  
ATOM   1693  NE2 GLN H 217      16.755   3.485  31.407  1.00 64.29           N  
ATOM   1694  C   GLN H 217      20.407   6.217  33.355  1.00 49.44           C  
ATOM   1695  O   GLN H 217      21.612   6.150  33.590  1.00 50.14           O  
ATOM   1696  N   GLY H 218      19.937   6.646  32.169  1.00 47.52           N  
ATOM   1697  CA  GLY H 218      20.834   7.054  31.125  1.00 46.63           C  
ATOM   1698  C   GLY H 218      20.843   5.996  30.069  1.00 47.82           C  
ATOM   1699  O   GLY H 218      20.825   4.802  30.365  1.00 48.05           O  
ATOM   1700  N   THR H 219      20.867   6.427  28.789  1.00 45.93           N  
ATOM   1701  CA  THR H 219      20.880   5.498  27.697  1.00 46.20           C  
ATOM   1702  CB  THR H 219      19.627   5.549  26.871  1.00 49.59           C  
ATOM   1703  OG1 THR H 219      18.494   5.280  27.686  1.00 63.84           O  
ATOM   1704  CG2 THR H 219      19.728   4.509  25.744  1.00 64.16           C  
ATOM   1705  C   THR H 219      22.013   5.874  26.795  1.00 47.48           C  
ATOM   1706  O   THR H 219      22.107   7.013  26.341  1.00 48.01           O  
ATOM   1707  N   LEU H 220      22.911   4.913  26.506  1.00 46.92           N  
ATOM   1708  CA  LEU H 220      24.015   5.205  25.639  1.00 47.83           C  
ATOM   1709  CB  LEU H 220      25.208   4.250  25.809  1.00 49.74           C  
ATOM   1710  CG  LEU H 220      26.387   4.564  24.866  1.00 54.62           C  
ATOM   1711  CD1 LEU H 220      27.044   5.910  25.216  1.00 50.64           C  
ATOM   1712  CD2 LEU H 220      27.391   3.401  24.822  1.00 56.93           C  
ATOM   1713  C   LEU H 220      23.541   5.058  24.233  1.00 49.43           C  
ATOM   1714  O   LEU H 220      22.898   4.072  23.875  1.00 51.00           O  
ATOM   1715  N   VAL H 221      23.844   6.066  23.392  1.00 46.55           N  
ATOM   1716  CA  VAL H 221      23.487   5.976  22.009  1.00 46.44           C  
ATOM   1717  CB  VAL H 221      22.463   6.990  21.590  1.00 49.72           C  
ATOM   1718  CG1 VAL H 221      22.273   6.906  20.067  1.00 48.53           C  
ATOM   1719  CG2 VAL H 221      21.174   6.723  22.387  1.00 47.95           C  
ATOM   1720  C   VAL H 221      24.736   6.224  21.225  1.00 49.52           C  
ATOM   1721  O   VAL H 221      25.422   7.227  21.425  1.00 48.86           O  
ATOM   1722  N   THR H 222      25.068   5.302  20.301  1.00 47.18           N  
ATOM   1723  CA  THR H 222      26.262   5.465  19.524  1.00 48.17           C  
ATOM   1724  CB  THR H 222      27.213   4.307  19.624  1.00 50.76           C  
ATOM   1725  OG1 THR H 222      26.544   3.103  19.287  1.00 50.73           O  
ATOM   1726  CG2 THR H 222      27.789   4.222  21.044  1.00 48.16           C  
ATOM   1727  C   THR H 222      25.879   5.582  18.090  1.00 50.90           C  
ATOM   1728  O   THR H 222      24.967   4.906  17.615  1.00 53.00           O  
ATOM   1729  N   VAL H 223      26.571   6.472  17.355  1.00 49.57           N  
ATOM   1730  CA  VAL H 223      26.265   6.594  15.964  1.00 50.78           C  
ATOM   1731  CB  VAL H 223      26.042   8.013  15.513  1.00 51.49           C  
ATOM   1732  CG1 VAL H 223      27.368   8.788  15.510  1.00 52.42           C  
ATOM   1733  CG2 VAL H 223      25.331   7.979  14.156  1.00 49.53           C  
ATOM   1734  C   VAL H 223      27.412   6.000  15.199  1.00 54.04           C  
ATOM   1735  O   VAL H 223      28.575   6.332  15.430  1.00 53.63           O  
ATOM   1736  N   SER H 224      27.110   5.057  14.283  1.00 52.50           N  
ATOM   1737  CA  SER H 224      28.151   4.454  13.501  1.00 54.79           C  
ATOM   1738  CB  SER H 224      28.876   3.298  14.209  1.00 57.51           C  
ATOM   1739  OG  SER H 224      29.591   3.787  15.333  1.00 62.21           O  
ATOM   1740  C   SER H 224      27.525   3.884  12.271  1.00 57.05           C  
ATOM   1741  O   SER H 224      26.314   3.681  12.210  1.00 57.86           O  
ATOM   1742  N   SER H 225      28.350   3.617  11.241  1.00 57.04           N  
ATOM   1743  CA  SER H 225      27.835   3.049  10.031  1.00 59.04           C  
ATOM   1744  CB  SER H 225      28.688   3.379   8.793  1.00 61.06           C  
ATOM   1745  OG  SER H 225      29.997   2.853   8.941  1.00 70.03           O  
ATOM   1746  C   SER H 225      27.827   1.536  10.211  1.00 68.76           C  
ATOM   1747  O   SER H 225      27.408   0.825   9.259  1.00 64.56           O  
ATOM   1748  OXT SER H 225      28.236   1.069  11.308  1.00  0.00           O1-
TER    1749      SER H 225 
CONECT  166  660
CONECT  660  166
CONECT  971 1551
CONECT 1551  971
END
