# Supplementary material for: Fully automated antibody structure prediction using BIOVIA tools: Validation study
Source: PLoS One. 2017 May 18;12(5):e0177923. doi: 10.1371/journal.pone.0177923 (PMC5436848; doi:10.1371/journal.pone.0177923)
Supplement: S3 Dataset — Predicted structures using the Top5 framework method, Chothia CDR definition with canonical filtering, using up to 5 CDR templates rather than the default 3, and generating 10 CDR models. (ZIP) [file pone.0177923.s005.zip › 4RDQ_FG_FV_FinalModel.pdb]

REMARK   Accelrys Discovery Studio PDB file
REMARK   Created:  2015-11-30T17:54:29Z
SSBOND   1 CYS L   23    CYS L   88                                     
SSBOND   2 CYS H  129    CYS H  203                                     
ATOM      1  N   ASP L   1      25.466  33.446  26.228  1.00 63.47           N1+
ATOM      2  CA  ASP L   1      25.493  32.277  27.131  1.00 60.68           C  
ATOM      3  CB  ASP L   1      25.856  31.000  26.354  1.00 63.97           C  
ATOM      4  CG  ASP L   1      24.718  30.694  25.390  1.00 64.04           C  
ATOM      5  OD1 ASP L   1      23.717  31.460  25.389  1.00 73.29           O  
ATOM      6  OD2 ASP L   1      24.835  29.687  24.641  1.00 58.74           O1-
ATOM      7  C   ASP L   1      26.509  32.492  28.200  1.00 56.14           C  
ATOM      8  O   ASP L   1      27.501  33.191  28.009  1.00 56.52           O  
ATOM      9  N   ILE L   2      26.265  31.885  29.371  1.00 50.35           N  
ATOM     10  CA  ILE L   2      27.137  32.034  30.494  1.00 48.31           C  
ATOM     11  CB  ILE L   2      26.401  31.972  31.802  1.00 46.84           C  
ATOM     12  CG1 ILE L   2      25.387  33.125  31.895  1.00 48.72           C  
ATOM     13  CG2 ILE L   2      27.430  31.952  32.944  1.00 44.95           C  
ATOM     14  CD1 ILE L   2      24.388  32.973  33.042  1.00 48.71           C  
ATOM     15  C   ILE L   2      28.093  30.885  30.472  1.00 47.13           C  
ATOM     16  O   ILE L   2      27.715  29.748  30.197  1.00 49.56           O  
ATOM     17  N   GLN L   3      29.384  31.158  30.728  1.00 42.67           N  
ATOM     18  CA  GLN L   3      30.339  30.092  30.737  1.00 44.40           C  
ATOM     19  CB  GLN L   3      31.672  30.457  30.063  1.00 46.85           C  
ATOM     20  CG  GLN L   3      31.545  30.764  28.570  1.00 52.86           C  
ATOM     21  CD  GLN L   3      31.258  29.459  27.844  1.00 63.18           C  
ATOM     22  OE1 GLN L   3      31.682  28.389  28.278  1.00 66.87           O  
ATOM     23  NE2 GLN L   3      30.516  29.546  26.709  1.00 63.15           N  
ATOM     24  C   GLN L   3      30.653  29.788  32.163  1.00 44.06           C  
ATOM     25  O   GLN L   3      30.901  30.692  32.958  1.00 44.62           O  
ATOM     26  N   MET L   4      30.635  28.494  32.528  1.00 43.12           N  
ATOM     27  CA  MET L   4      30.984  28.136  33.868  1.00 42.49           C  
ATOM     28  CB  MET L   4      30.046  27.084  34.485  1.00 45.14           C  
ATOM     29  CG  MET L   4      28.589  27.545  34.567  1.00 44.34           C  
ATOM     30  SD  MET L   4      28.311  29.015  35.600  1.00 38.98           S  
ATOM     31  CE  MET L   4      28.592  28.160  37.175  1.00 36.66           C  
ATOM     32  C   MET L   4      32.342  27.522  33.777  1.00 41.66           C  
ATOM     33  O   MET L   4      32.564  26.605  32.987  1.00 41.67           O  
ATOM     34  N   THR L   5      33.300  28.035  34.570  1.00 40.99           N  
ATOM     35  CA  THR L   5      34.629  27.499  34.529  1.00 39.97           C  
ATOM     36  CB  THR L   5      35.680  28.543  34.277  1.00 42.14           C  
ATOM     37  OG1 THR L   5      35.439  29.194  33.038  1.00 45.47           O  
ATOM     38  CG2 THR L   5      37.061  27.869  34.263  1.00 40.40           C  
ATOM     39  C   THR L   5      34.905  26.913  35.875  1.00 38.44           C  
ATOM     40  O   THR L   5      34.830  27.608  36.887  1.00 38.68           O  
ATOM     41  N   GLN L   6      35.236  25.609  35.931  1.00 39.81           N  
ATOM     42  CA  GLN L   6      35.491  25.065  37.228  1.00 43.00           C  
ATOM     43  CB  GLN L   6      34.508  23.966  37.682  1.00 43.11           C  
ATOM     44  CG  GLN L   6      34.468  22.690  36.846  1.00 41.97           C  
ATOM     45  CD  GLN L   6      33.394  21.800  37.462  1.00 40.56           C  
ATOM     46  OE1 GLN L   6      32.278  21.714  36.954  1.00 38.37           O  
ATOM     47  NE2 GLN L   6      33.733  21.123  38.592  1.00 40.93           N  
ATOM     48  C   GLN L   6      36.907  24.610  37.318  1.00 43.12           C  
ATOM     49  O   GLN L   6      37.513  24.179  36.336  1.00 40.56           O  
ATOM     50  N   SER L   7      37.478  24.757  38.526  1.00 44.26           N  
ATOM     51  CA  SER L   7      38.855  24.434  38.745  1.00 46.52           C  
ATOM     52  CB  SER L   7      39.720  25.706  38.793  1.00 49.35           C  
ATOM     53  OG  SER L   7      41.082  25.386  39.011  1.00 52.42           O  
ATOM     54  C   SER L   7      38.947  23.769  40.083  1.00 45.58           C  
ATOM     55  O   SER L   7      38.164  24.077  40.983  1.00 46.57           O  
ATOM     56  N   PRO L   8      39.863  22.851  40.259  1.00 44.60           N  
ATOM     57  CA  PRO L   8      40.735  22.396  39.207  1.00 43.98           C  
ATOM     58  CD  PRO L   8      40.457  22.658  41.571  1.00 41.27           C  
ATOM     59  CB  PRO L   8      42.021  21.928  39.888  1.00 41.55           C  
ATOM     60  CG  PRO L   8      41.603  21.659  41.342  1.00 39.18           C  
ATOM     61  C   PRO L   8      40.060  21.293  38.455  1.00 44.80           C  
ATOM     62  O   PRO L   8      39.080  20.743  38.957  1.00 45.62           O  
ATOM     63  N   ALA L   9      40.564  20.955  37.253  1.00 42.79           N  
ATOM     64  CA  ALA L   9      39.997  19.893  36.476  1.00 40.87           C  
ATOM     65  CB  ALA L   9      40.683  19.724  35.110  1.00 41.52           C  
ATOM     66  C   ALA L   9      40.175  18.613  37.228  1.00 39.82           C  
ATOM     67  O   ALA L   9      39.269  17.783  37.283  1.00 38.80           O  
ATOM     68  N   SER L  10      41.363  18.409  37.832  1.00 39.39           N  
ATOM     69  CA  SER L  10      41.572  17.195  38.565  1.00 38.34           C  
ATOM     70  CB  SER L  10      42.553  16.216  37.897  1.00 39.71           C  
ATOM     71  OG  SER L  10      43.867  16.751  37.907  1.00 44.65           O  
ATOM     72  C   SER L  10      42.147  17.572  39.889  1.00 40.56           C  
ATOM     73  O   SER L  10      42.848  18.571  40.014  1.00 42.52           O  
ATOM     74  N   LEU L  11      41.838  16.774  40.932  1.00 40.08           N  
ATOM     75  CA  LEU L  11      42.331  17.103  42.234  1.00 42.29           C  
ATOM     76  CB  LEU L  11      41.289  17.912  43.020  1.00 43.85           C  
ATOM     77  CG  LEU L  11      41.704  18.337  44.434  1.00 46.85           C  
ATOM     78  CD1 LEU L  11      42.929  19.263  44.418  1.00 47.84           C  
ATOM     79  CD2 LEU L  11      40.502  18.956  45.162  1.00 48.27           C  
ATOM     80  C   LEU L  11      42.613  15.827  42.966  1.00 41.73           C  
ATOM     81  O   LEU L  11      41.807  14.900  42.942  1.00 42.65           O  
ATOM     82  N   SER L  12      43.780  15.755  43.642  1.00 41.05           N  
ATOM     83  CA  SER L  12      44.140  14.572  44.373  1.00 39.95           C  
ATOM     84  CB  SER L  12      45.563  14.062  44.077  1.00 40.23           C  
ATOM     85  OG  SER L  12      45.668  13.638  42.726  1.00 44.08           O  
ATOM     86  C   SER L  12      44.104  14.911  45.830  1.00 39.30           C  
ATOM     87  O   SER L  12      44.599  15.958  46.246  1.00 37.68           O  
ATOM     88  N   ALA L  13      43.509  14.022  46.648  1.00 40.51           N  
ATOM     89  CA  ALA L  13      43.421  14.292  48.055  1.00 43.29           C  
ATOM     90  CB  ALA L  13      42.156  15.076  48.442  1.00 41.73           C  
ATOM     91  C   ALA L  13      43.369  12.984  48.775  1.00 44.47           C  
ATOM     92  O   ALA L  13      43.144  11.936  48.173  1.00 45.87           O  
ATOM     93  N   SER L  14      43.592  13.016  50.102  1.00 44.99           N  
ATOM     94  CA  SER L  14      43.573  11.812  50.877  1.00 45.02           C  
ATOM     95  CB  SER L  14      44.787  11.660  51.812  1.00 48.22           C  
ATOM     96  OG  SER L  14      45.982  11.544  51.055  1.00 50.95           O  
ATOM     97  C   SER L  14      42.352  11.845  51.734  1.00 44.10           C  
ATOM     98  O   SER L  14      41.759  12.899  51.962  1.00 45.04           O  
ATOM     99  N   VAL L  15      41.934  10.664  52.222  1.00 43.15           N  
ATOM    100  CA  VAL L  15      40.763  10.589  53.040  1.00 45.30           C  
ATOM    101  CB  VAL L  15      40.383   9.183  53.399  1.00 41.60           C  
ATOM    102  CG1 VAL L  15      39.189   9.229  54.367  1.00 39.99           C  
ATOM    103  CG2 VAL L  15      40.117   8.402  52.102  1.00 41.56           C  
ATOM    104  C   VAL L  15      41.052  11.309  54.314  1.00 47.54           C  
ATOM    105  O   VAL L  15      42.145  11.205  54.868  1.00 51.23           O  
ATOM    106  N   GLY L  16      40.061  12.082  54.798  1.00 43.72           N  
ATOM    107  CA  GLY L  16      40.205  12.789  56.035  1.00 45.05           C  
ATOM    108  C   GLY L  16      40.626  14.199  55.758  1.00 46.81           C  
ATOM    109  O   GLY L  16      40.532  15.055  56.637  1.00 47.36           O  
ATOM    110  N   GLU L  17      41.104  14.496  54.535  1.00 47.34           N  
ATOM    111  CA  GLU L  17      41.509  15.851  54.303  1.00 49.35           C  
ATOM    112  CB  GLU L  17      42.675  16.047  53.313  1.00 51.28           C  
ATOM    113  CG  GLU L  17      42.386  15.689  51.857  1.00 57.89           C  
ATOM    114  CD  GLU L  17      43.655  16.000  51.074  1.00 61.45           C  
ATOM    115  OE1 GLU L  17      44.686  15.322  51.328  1.00 60.39           O  
ATOM    116  OE2 GLU L  17      43.616  16.927  50.222  1.00 63.00           O1-
ATOM    117  C   GLU L  17      40.332  16.633  53.824  1.00 52.10           C  
ATOM    118  O   GLU L  17      39.317  16.072  53.414  1.00 51.98           O  
ATOM    119  N   THR L  18      40.435  17.974  53.896  1.00 51.42           N  
ATOM    120  CA  THR L  18      39.341  18.788  53.464  1.00 49.93           C  
ATOM    121  CB  THR L  18      38.946  19.838  54.454  1.00 49.19           C  
ATOM    122  OG1 THR L  18      37.658  20.330  54.131  1.00 51.17           O  
ATOM    123  CG2 THR L  18      39.962  20.990  54.397  1.00 47.44           C  
ATOM    124  C   THR L  18      39.776  19.481  52.215  1.00 50.27           C  
ATOM    125  O   THR L  18      40.948  19.817  52.062  1.00 51.66           O  
ATOM    126  N   VAL L  19      38.840  19.689  51.266  1.00 50.18           N  
ATOM    127  CA  VAL L  19      39.250  20.322  50.049  1.00 50.08           C  
ATOM    128  CB  VAL L  19      39.615  19.335  48.986  1.00 48.17           C  
ATOM    129  CG1 VAL L  19      38.343  18.612  48.521  1.00 43.10           C  
ATOM    130  CG2 VAL L  19      40.382  20.071  47.884  1.00 46.13           C  
ATOM    131  C   VAL L  19      38.139  21.194  49.538  1.00 47.87           C  
ATOM    132  O   VAL L  19      36.983  21.048  49.930  1.00 48.22           O  
ATOM    133  N   THR L  20      38.485  22.165  48.665  1.00 46.90           N  
ATOM    134  CA  THR L  20      37.495  23.034  48.089  1.00 47.36           C  
ATOM    135  CB  THR L  20      37.549  24.459  48.569  1.00 47.07           C  
ATOM    136  OG1 THR L  20      38.858  24.983  48.406  1.00 49.53           O  
ATOM    137  CG2 THR L  20      37.107  24.538  50.033  1.00 43.66           C  
ATOM    138  C   THR L  20      37.687  23.082  46.609  1.00 46.56           C  
ATOM    139  O   THR L  20      38.810  23.076  46.107  1.00 45.82           O  
ATOM    140  N   ILE L  21      36.564  23.124  45.868  1.00 46.35           N  
ATOM    141  CA  ILE L  21      36.620  23.237  44.443  1.00 45.79           C  
ATOM    142  CB  ILE L  21      36.113  22.022  43.714  1.00 43.47           C  
ATOM    143  CG1 ILE L  21      34.657  21.710  44.073  1.00 41.65           C  
ATOM    144  CG2 ILE L  21      37.079  20.865  44.006  1.00 40.21           C  
ATOM    145  CD1 ILE L  21      34.080  20.569  43.239  1.00 38.64           C  
ATOM    146  C   ILE L  21      35.839  24.460  44.079  1.00 45.46           C  
ATOM    147  O   ILE L  21      34.878  24.818  44.759  1.00 46.30           O  
ATOM    148  N   THR L  22      36.258  25.157  43.001  1.00 43.72           N  
ATOM    149  CA  THR L  22      35.664  26.427  42.698  1.00 42.51           C  
ATOM    150  CB  THR L  22      36.687  27.525  42.591  1.00 44.03           C  
ATOM    151  OG1 THR L  22      37.483  27.583  43.764  1.00 44.91           O  
ATOM    152  CG2 THR L  22      35.960  28.863  42.426  1.00 43.73           C  
ATOM    153  C   THR L  22      34.975  26.371  41.368  1.00 41.27           C  
ATOM    154  O   THR L  22      35.278  25.532  40.522  1.00 39.97           O  
ATOM    155  N   CYS L  23      33.988  27.273  41.175  1.00 44.05           N  
ATOM    156  CA  CYS L  23      33.281  27.385  39.929  1.00 46.56           C  
ATOM    157  CB  CYS L  23      31.901  26.678  39.970  1.00 47.66           C  
ATOM    158  SG  CYS L  23      30.980  26.722  38.400  1.00 56.13           S  
ATOM    159  C   CYS L  23      33.105  28.857  39.666  1.00 48.13           C  
ATOM    160  O   CYS L  23      32.715  29.613  40.555  1.00 50.16           O  
ATOM    161  N   ARG L  24      33.408  29.307  38.427  1.00 45.46           N  
ATOM    162  CA  ARG L  24      33.342  30.711  38.115  1.00 44.21           C  
ATOM    163  CB  ARG L  24      34.704  31.262  37.662  1.00 48.07           C  
ATOM    164  CG  ARG L  24      34.816  32.786  37.698  1.00 52.78           C  
ATOM    165  CD  ARG L  24      36.177  33.294  37.224  1.00 58.73           C  
ATOM    166  NE  ARG L  24      37.219  32.622  38.050  1.00 69.36           N  
ATOM    167  CZ  ARG L  24      37.627  33.175  39.229  1.00 69.69           C  
ATOM    168  NH1 ARG L  24      37.066  34.338  39.671  1.00 68.07           N1+
ATOM    169  NH2 ARG L  24      38.603  32.565  39.964  1.00 68.25           N  
ATOM    170  C   ARG L  24      32.374  30.901  36.986  1.00 46.07           C  
ATOM    171  O   ARG L  24      32.410  30.172  35.996  1.00 46.91           O  
ATOM    172  N   ALA L  25      31.486  31.908  37.104  1.00 46.57           N  
ATOM    173  CA  ALA L  25      30.500  32.162  36.091  1.00 45.83           C  
ATOM    174  CB  ALA L  25      29.107  32.493  36.655  1.00 42.94           C  
ATOM    175  C   ALA L  25      30.957  33.346  35.300  1.00 44.88           C  
ATOM    176  O   ALA L  25      31.529  34.289  35.842  1.00 41.57           O  
ATOM    177  N   SER L  26      30.685  33.400  33.980  1.00 41.55           N  
ATOM    178  CA  SER L  26      31.120  34.528  33.191  1.00 42.09           C  
ATOM    179  CB  SER L  26      30.888  34.327  31.682  1.00 44.40           C  
ATOM    180  OG  SER L  26      29.501  34.199  31.415  1.00 46.85           O  
ATOM    181  C   SER L  26      30.378  35.768  33.599  1.00 44.97           C  
ATOM    182  O   SER L  26      30.946  36.860  33.582  1.00 45.91           O  
ATOM    183  N   GLU L  27      29.084  35.638  33.969  1.00 48.62           N  
ATOM    184  CA  GLU L  27      28.298  36.798  34.302  1.00 50.54           C  
ATOM    185  CB  GLU L  27      27.265  37.149  33.224  1.00 63.37           C  
ATOM    186  CG  GLU L  27      26.274  36.015  32.982  1.00 66.12           C  
ATOM    187  CD  GLU L  27      25.516  36.325  31.703  1.00 75.37           C  
ATOM    188  OE1 GLU L  27      24.471  37.019  31.766  1.00 88.26           O  
ATOM    189  OE2 GLU L  27      25.984  35.850  30.633  1.00 87.24           O1-
ATOM    190  C   GLU L  27      27.578  36.547  35.595  1.00 50.64           C  
ATOM    191  O   GLU L  27      27.471  35.416  36.053  1.00 49.87           O  
ATOM    192  N   ASN L  28      27.077  37.624  36.229  1.00 50.88           N  
ATOM    193  CA  ASN L  28      26.459  37.563  37.523  1.00 50.12           C  
ATOM    194  CB  ASN L  28      26.158  38.980  38.069  1.00 53.52           C  
ATOM    195  CG  ASN L  28      25.894  38.942  39.575  1.00 54.54           C  
ATOM    196  OD1 ASN L  28      25.025  38.223  40.065  1.00 54.35           O  
ATOM    197  ND2 ASN L  28      26.704  39.720  40.343  1.00 56.26           N  
ATOM    198  C   ASN L  28      25.164  36.789  37.484  1.00 47.56           C  
ATOM    199  O   ASN L  28      24.197  37.146  36.813  1.00 45.99           O  
ATOM    200  N   ILE L  29      25.162  35.675  38.231  1.00 45.53           N  
ATOM    201  CA  ILE L  29      24.004  34.913  38.576  1.00 42.48           C  
ATOM    202  CB  ILE L  29      24.136  33.443  38.343  1.00 36.04           C  
ATOM    203  CG1 ILE L  29      25.406  32.922  39.050  1.00 36.28           C  
ATOM    204  CG2 ILE L  29      24.012  33.186  36.833  1.00 38.78           C  
ATOM    205  CD1 ILE L  29      25.507  31.397  39.130  1.00 32.84           C  
ATOM    206  C   ILE L  29      23.980  35.168  40.037  1.00 46.29           C  
ATOM    207  O   ILE L  29      25.036  35.290  40.637  1.00 47.21           O  
ATOM    208  N   TYR L  30      22.830  35.410  40.662  1.00 47.85           N  
ATOM    209  CA  TYR L  30      23.017  35.757  42.037  1.00 45.97           C  
ATOM    210  CB  TYR L  30      21.722  36.354  42.603  1.00 48.63           C  
ATOM    211  CG  TYR L  30      21.416  37.501  41.708  1.00 50.68           C  
ATOM    212  CD1 TYR L  30      20.694  37.277  40.561  1.00 54.43           C  
ATOM    213  CD2 TYR L  30      21.857  38.775  42.013  1.00 54.69           C  
ATOM    214  CE1 TYR L  30      20.409  38.324  39.726  1.00 58.96           C  
ATOM    215  CE2 TYR L  30      21.565  39.828  41.163  1.00 59.20           C  
ATOM    216  CZ  TYR L  30      20.836  39.597  40.014  1.00 60.13           C  
ATOM    217  OH  TYR L  30      20.521  40.650  39.124  1.00 59.78           O  
ATOM    218  C   TYR L  30      23.432  34.579  42.880  1.00 46.91           C  
ATOM    219  O   TYR L  30      24.593  34.462  43.280  1.00 46.84           O  
ATOM    220  N   SER L  31      22.516  33.602  43.059  1.00 45.04           N  
ATOM    221  CA  SER L  31      22.789  32.468  43.896  1.00 45.12           C  
ATOM    222  CB  SER L  31      22.087  32.532  45.263  1.00 50.52           C  
ATOM    223  OG  SER L  31      22.582  33.636  46.002  0.93 57.40           O  
ATOM    224  C   SER L  31      22.192  31.303  43.202  1.00 42.93           C  
ATOM    225  O   SER L  31      21.846  30.306  43.830  1.00 39.23           O  
ATOM    226  N   TYR L  32      22.107  31.375  41.868  1.00 41.71           N  
ATOM    227  CA  TYR L  32      21.507  30.287  41.178  1.00 36.82           C  
ATOM    228  CB  TYR L  32      20.818  30.753  39.875  1.00 38.83           C  
ATOM    229  CG  TYR L  32      19.699  31.711  40.169  1.00 40.48           C  
ATOM    230  CD1 TYR L  32      18.514  31.242  40.685  1.00 40.78           C  
ATOM    231  CD2 TYR L  32      19.808  33.068  39.948  1.00 41.99           C  
ATOM    232  CE1 TYR L  32      17.458  32.083  40.966  1.00 39.88           C  
ATOM    233  CE2 TYR L  32      18.753  33.915  40.225  1.00 43.88           C  
ATOM    234  CZ  TYR L  32      17.572  33.431  40.735  1.00 40.30           C  
ATOM    235  OH  TYR L  32      16.499  34.306  41.012  1.00 40.15           O  
ATOM    236  C   TYR L  32      22.636  29.369  40.779  1.00 37.62           C  
ATOM    237  O   TYR L  32      23.033  29.383  39.613  1.00 36.66           O  
ATOM    238  N   LEU L  33      23.179  28.533  41.714  1.00 39.86           N  
ATOM    239  CA  LEU L  33      24.245  27.666  41.317  1.00 38.65           C  
ATOM    240  CB  LEU L  33      25.620  28.128  41.829  1.00 35.36           C  
ATOM    241  CG  LEU L  33      26.837  27.557  41.070  1.00 38.68           C  
ATOM    242  CD1 LEU L  33      28.078  27.494  41.966  1.00 41.31           C  
ATOM    243  CD2 LEU L  33      26.542  26.268  40.308  1.00 40.36           C  
ATOM    244  C   LEU L  33      23.994  26.354  42.011  1.00 37.65           C  
ATOM    245  O   LEU L  33      23.707  26.318  43.211  1.00 31.78           O  
ATOM    246  N   THR L  34      24.107  25.236  41.268  1.00 35.83           N  
ATOM    247  CA  THR L  34      23.903  23.941  41.841  1.00 34.18           C  
ATOM    248  CB  THR L  34      22.808  23.200  41.154  1.00 33.23           C  
ATOM    249  OG1 THR L  34      22.650  21.940  41.769  1.00  0.00           O  
ATOM    250  CG2 THR L  34      23.170  23.008  39.675  1.00  0.00           C  
ATOM    251  C   THR L  34      25.164  23.137  41.691  1.00 34.73           C  
ATOM    252  O   THR L  34      25.993  23.425  40.831  1.00 35.71           O  
ATOM    253  N   TRP L  35      25.365  22.119  42.557  1.00 34.87           N  
ATOM    254  CA  TRP L  35      26.518  21.262  42.473  1.00 37.37           C  
ATOM    255  CB  TRP L  35      27.483  21.349  43.671  1.00 37.92           C  
ATOM    256  CG  TRP L  35      28.327  22.599  43.690  1.00 36.58           C  
ATOM    257  CD2 TRP L  35      29.567  22.723  42.977  1.00 36.54           C  
ATOM    258  CD1 TRP L  35      28.117  23.794  44.313  1.00 37.54           C  
ATOM    259  NE1 TRP L  35      29.146  24.658  44.025  1.00 36.63           N  
ATOM    260  CE2 TRP L  35      30.045  24.011  43.204  1.00 36.62           C  
ATOM    261  CE3 TRP L  35      30.247  21.837  42.191  1.00 37.53           C  
ATOM    262  CZ2 TRP L  35      31.217  24.436  42.645  1.00 38.04           C  
ATOM    263  CZ3 TRP L  35      31.431  22.266  41.632  1.00 36.85           C  
ATOM    264  CH2 TRP L  35      31.905  23.542  41.854  1.00 38.13           C  
ATOM    265  C   TRP L  35      26.030  19.853  42.409  1.00 36.71           C  
ATOM    266  O   TRP L  35      25.090  19.485  43.117  1.00 38.60           O  
ATOM    267  N   TYR L  36      26.669  19.030  41.546  1.00 34.46           N  
ATOM    268  CA  TYR L  36      26.245  17.666  41.402  1.00 34.33           C  
ATOM    269  CB  TYR L  36      25.690  17.325  40.004  1.00 34.23           C  
ATOM    270  CG  TYR L  36      24.488  18.159  39.699  1.00 33.26           C  
ATOM    271  CD1 TYR L  36      24.637  19.415  39.157  1.00 31.50           C  
ATOM    272  CD2 TYR L  36      23.215  17.692  39.940  1.00 34.11           C  
ATOM    273  CE1 TYR L  36      23.540  20.193  38.864  1.00 33.81           C  
ATOM    274  CE2 TYR L  36      22.114  18.465  39.650  1.00 33.53           C  
ATOM    275  CZ  TYR L  36      22.275  19.719  39.112  1.00 35.42           C  
ATOM    276  OH  TYR L  36      21.148  20.516  38.813  1.00 36.37           O  
ATOM    277  C   TYR L  36      27.434  16.774  41.578  1.00 33.95           C  
ATOM    278  O   TYR L  36      28.566  17.149  41.267  1.00 35.30           O  
ATOM    279  N   GLN L  37      27.193  15.558  42.110  1.00 32.84           N  
ATOM    280  CA  GLN L  37      28.251  14.603  42.224  1.00 32.47           C  
ATOM    281  CB  GLN L  37      28.489  14.046  43.641  1.00 30.58           C  
ATOM    282  CG  GLN L  37      29.644  13.036  43.690  1.00 33.68           C  
ATOM    283  CD  GLN L  37      29.800  12.538  45.119  1.00 38.56           C  
ATOM    284  OE1 GLN L  37      28.818  12.313  45.822  1.00 44.47           O  
ATOM    285  NE2 GLN L  37      31.072  12.361  45.565  1.00 35.82           N  
ATOM    286  C   GLN L  37      27.879  13.446  41.355  1.00 36.43           C  
ATOM    287  O   GLN L  37      26.717  13.039  41.302  1.00 38.22           O  
ATOM    288  N   GLN L  38      28.865  12.914  40.612  1.00 36.48           N  
ATOM    289  CA  GLN L  38      28.580  11.786  39.780  1.00 36.62           C  
ATOM    290  CB  GLN L  38      28.608  12.120  38.274  1.00 35.81           C  
ATOM    291  CG  GLN L  38      28.259  10.939  37.364  1.00 37.32           C  
ATOM    292  CD  GLN L  38      28.154  11.441  35.927  1.00 38.00           C  
ATOM    293  OE1 GLN L  38      28.268  12.635  35.661  1.00 38.92           O  
ATOM    294  NE2 GLN L  38      27.921  10.504  34.971  1.00 39.02           N  
ATOM    295  C   GLN L  38      29.620  10.749  40.063  1.00 39.79           C  
ATOM    296  O   GLN L  38      30.819  10.985  39.910  1.00 38.30           O  
ATOM    297  N   LYS L  39      29.175   9.564  40.520  1.00 42.70           N  
ATOM    298  CA  LYS L  39      30.078   8.480  40.758  1.00 44.36           C  
ATOM    299  CB  LYS L  39      29.644   7.520  41.880  1.00 43.33           C  
ATOM    300  CG  LYS L  39      29.932   8.068  43.280  1.00 42.97           C  
ATOM    301  CD  LYS L  39      29.285   7.265  44.410  1.00 46.44           C  
ATOM    302  CE  LYS L  39      29.836   7.597  45.800  1.00 52.19           C  
ATOM    303  NZ  LYS L  39      29.232   8.844  46.316  1.00 56.74           N1+
ATOM    304  C   LYS L  39      30.173   7.723  39.482  1.00 44.66           C  
ATOM    305  O   LYS L  39      29.277   7.777  38.642  1.00 43.21           O  
ATOM    306  N   GLN L  40      31.275   6.982  39.307  1.00 47.62           N  
ATOM    307  CA  GLN L  40      31.491   6.334  38.054  1.00 48.61           C  
ATOM    308  CB  GLN L  40      32.816   5.550  38.020  1.00 49.61           C  
ATOM    309  CG  GLN L  40      33.131   4.876  36.683  1.00 54.80           C  
ATOM    310  CD  GLN L  40      32.566   3.464  36.708  1.00 58.73           C  
ATOM    311  OE1 GLN L  40      32.048   2.973  35.707  1.00 60.83           O  
ATOM    312  NE2 GLN L  40      32.685   2.782  37.878  1.00 59.22           N  
ATOM    313  C   GLN L  40      30.356   5.406  37.758  1.00 48.48           C  
ATOM    314  O   GLN L  40      29.973   4.577  38.583  1.00 50.11           O  
ATOM    315  N   GLY L  41      29.773   5.566  36.551  1.00 47.42           N  
ATOM    316  CA  GLY L  41      28.742   4.699  36.051  1.00 48.01           C  
ATOM    317  C   GLY L  41      27.399   5.049  36.618  1.00 49.50           C  
ATOM    318  O   GLY L  41      26.449   4.283  36.456  1.00 49.93           O  
ATOM    319  N   LYS L  42      27.259   6.217  37.273  1.00 49.23           N  
ATOM    320  CA  LYS L  42      25.996   6.503  37.897  1.00 46.77           C  
ATOM    321  CB  LYS L  42      26.141   6.622  39.426  1.00 45.65           C  
ATOM    322  CG  LYS L  42      24.847   6.389  40.201  1.00 49.62           C  
ATOM    323  CD  LYS L  42      24.379   4.931  40.189  1.00 55.36           C  
ATOM    324  CE  LYS L  42      24.645   4.179  41.494  1.00 58.72           C  
ATOM    325  NZ  LYS L  42      26.070   3.795  41.593  1.00 59.10           N1+
ATOM    326  C   LYS L  42      25.476   7.813  37.375  1.00 44.40           C  
ATOM    327  O   LYS L  42      26.197   8.565  36.723  1.00 43.50           O  
ATOM    328  N   SER L  43      24.176   8.097  37.626  1.00 43.53           N  
ATOM    329  CA  SER L  43      23.565   9.329  37.212  1.00 43.07           C  
ATOM    330  CB  SER L  43      22.028   9.247  37.215  1.00 42.77           C  
ATOM    331  OG  SER L  43      21.462  10.353  36.532  1.00 42.34           O  
ATOM    332  C   SER L  43      24.007  10.370  38.197  1.00 41.84           C  
ATOM    333  O   SER L  43      24.408  10.045  39.312  1.00 39.14           O  
ATOM    334  N   PRO L  44      23.966  11.619  37.828  1.00 41.43           N  
ATOM    335  CA  PRO L  44      24.393  12.651  38.726  1.00 39.85           C  
ATOM    336  CD  PRO L  44      24.075  12.019  36.437  1.00 39.28           C  
ATOM    337  CB  PRO L  44      24.603  13.902  37.866  1.00 39.11           C  
ATOM    338  CG  PRO L  44      23.987  13.549  36.499  1.00 37.78           C  
ATOM    339  C   PRO L  44      23.390  12.810  39.816  1.00 38.63           C  
ATOM    340  O   PRO L  44      22.217  12.506  39.604  1.00 40.35           O  
ATOM    341  N   GLN L  45      23.839  13.252  41.002  1.00 33.03           N  
ATOM    342  CA  GLN L  45      22.931  13.451  42.083  1.00 36.63           C  
ATOM    343  CB  GLN L  45      23.064  12.397  43.194  1.00 40.56           C  
ATOM    344  CG  GLN L  45      24.448  12.325  43.829  1.00 47.26           C  
ATOM    345  CD  GLN L  45      24.402  11.216  44.867  0.90 52.30           C  
ATOM    346  OE1 GLN L  45      24.864  11.387  45.992  0.90 56.72           O  
ATOM    347  NE2 GLN L  45      23.851  10.036  44.473  0.90 52.26           N  
ATOM    348  C   GLN L  45      23.177  14.822  42.607  1.00 35.75           C  
ATOM    349  O   GLN L  45      24.287  15.347  42.547  1.00 34.22           O  
ATOM    350  N   LEU L  46      22.112  15.458  43.114  1.00 35.96           N  
ATOM    351  CA  LEU L  46      22.220  16.823  43.540  1.00 36.92           C  
ATOM    352  CB  LEU L  46      20.828  17.452  43.590  1.00 37.02           C  
ATOM    353  CG  LEU L  46      20.793  18.896  44.081  1.00 34.34           C  
ATOM    354  CD1 LEU L  46      21.634  19.799  43.181  1.00 34.08           C  
ATOM    355  CD2 LEU L  46      19.345  19.376  44.256  1.00 32.94           C  
ATOM    356  C   LEU L  46      22.821  16.915  44.923  1.00 36.67           C  
ATOM    357  O   LEU L  46      22.327  16.267  45.843  1.00 36.92           O  
ATOM    358  N   LEU L  47      23.989  17.593  45.069  1.00 37.04           N  
ATOM    359  CA  LEU L  47      24.578  17.935  46.347  1.00 37.89           C  
ATOM    360  CB  LEU L  47      26.105  18.073  46.263  1.00 37.29           C  
ATOM    361  CG  LEU L  47      26.829  16.758  45.935  1.00 38.81           C  
ATOM    362  CD1 LEU L  47      28.350  16.952  45.927  1.00 36.91           C  
ATOM    363  CD2 LEU L  47      26.385  15.625  46.870  1.00 38.10           C  
ATOM    364  C   LEU L  47      24.078  19.231  46.933  1.00 39.90           C  
ATOM    365  O   LEU L  47      23.698  19.310  48.104  1.00 40.40           O  
ATOM    366  N   VAL L  48      24.088  20.307  46.115  1.00 40.32           N  
ATOM    367  CA  VAL L  48      23.782  21.609  46.647  1.00 39.04           C  
ATOM    368  CB  VAL L  48      25.036  22.370  46.995  1.00 36.20           C  
ATOM    369  CG1 VAL L  48      25.498  23.189  45.778  1.00 35.86           C  
ATOM    370  CG2 VAL L  48      24.841  23.160  48.289  1.00 34.52           C  
ATOM    371  C   VAL L  48      23.056  22.384  45.580  1.00 40.97           C  
ATOM    372  O   VAL L  48      23.340  22.248  44.390  1.00 41.85           O  
ATOM    373  N   TYR L  49      22.062  23.210  45.973  1.00 41.63           N  
ATOM    374  CA  TYR L  49      21.356  24.016  45.012  1.00 41.31           C  
ATOM    375  CB  TYR L  49      19.995  23.432  44.595  1.00 40.93           C  
ATOM    376  CG  TYR L  49      19.146  23.156  45.790  1.00 42.10           C  
ATOM    377  CD1 TYR L  49      19.227  21.930  46.407  1.00 41.77           C  
ATOM    378  CD2 TYR L  49      18.271  24.092  46.290  1.00 41.46           C  
ATOM    379  CE1 TYR L  49      18.456  21.638  47.506  1.00 43.84           C  
ATOM    380  CE2 TYR L  49      17.496  23.807  47.390  1.00 41.16           C  
ATOM    381  CZ  TYR L  49      17.587  22.580  48.003  1.00 42.85           C  
ATOM    382  OH  TYR L  49      16.790  22.289  49.133  1.00 42.67           O  
ATOM    383  C   TYR L  49      21.166  25.342  45.629  1.00 41.19           C  
ATOM    384  O   TYR L  49      21.185  25.391  46.856  1.00 39.98           O  
ATOM    385  N   ASN L  50      20.939  26.431  44.858  1.00 38.05           N  
ATOM    386  CA  ASN L  50      20.735  27.717  45.487  1.00 38.65           C  
ATOM    387  CB  ASN L  50      19.624  27.623  46.554  1.00 39.67           C  
ATOM    388  CG  ASN L  50      19.229  28.992  47.067  1.00 40.23           C  
ATOM    389  OD1 ASN L  50      19.449  30.008  46.410  1.00 40.41           O  
ATOM    390  ND2 ASN L  50      18.601  29.020  48.271  1.00 39.85           N  
ATOM    391  C   ASN L  50      22.016  28.148  46.158  1.00 38.91           C  
ATOM    392  O   ASN L  50      22.019  28.879  47.146  1.00 39.29           O  
ATOM    393  N   ALA L  51      23.143  27.649  45.619  1.00 38.96           N  
ATOM    394  CA  ALA L  51      24.512  27.950  45.948  1.00 38.60           C  
ATOM    395  CB  ALA L  51      24.811  29.462  45.916  1.00 36.06           C  
ATOM    396  C   ALA L  51      24.893  27.415  47.302  1.00 38.73           C  
ATOM    397  O   ALA L  51      25.957  26.817  47.462  1.00 38.77           O  
ATOM    398  N   LYS L  52      24.065  27.711  48.323  1.00 39.20           N  
ATOM    399  CA  LYS L  52      24.262  27.323  49.697  1.00 39.80           C  
ATOM    400  CB  LYS L  52      23.799  28.434  50.644  1.00 45.10           C  
ATOM    401  CG  LYS L  52      24.307  29.828  50.289  1.00 48.51           C  
ATOM    402  CD  LYS L  52      23.568  30.907  51.082  1.00 49.77           C  
ATOM    403  CE  LYS L  52      23.954  32.338  50.708  1.00 50.77           C  
ATOM    404  NZ  LYS L  52      23.456  33.297  51.723  1.00 51.11           N1+
ATOM    405  C   LYS L  52      23.552  26.085  50.177  1.00 39.68           C  
ATOM    406  O   LYS L  52      24.095  25.336  50.984  1.00 40.04           O  
ATOM    407  N   THR L  53      22.280  25.883  49.752  1.00 43.14           N  
ATOM    408  CA  THR L  53      21.491  24.876  50.425  1.00 44.10           C  
ATOM    409  CB  THR L  53      20.007  24.957  50.197  1.00 44.93           C  
ATOM    410  OG1 THR L  53      19.694  24.731  48.836  1.00 45.10           O  
ATOM    411  CG2 THR L  53      19.497  26.339  50.612  1.00 41.91           C  
ATOM    412  C   THR L  53      21.886  23.475  50.106  1.00 44.10           C  
ATOM    413  O   THR L  53      22.187  23.132  48.965  1.00 42.11           O  
ATOM    414  N   LEU L  54      21.866  22.618  51.154  1.00 44.40           N  
ATOM    415  CA  LEU L  54      22.191  21.228  51.022  1.00 43.45           C  
ATOM    416  CB  LEU L  54      22.499  20.502  52.347  1.00 42.52           C  
ATOM    417  CG  LEU L  54      23.555  21.168  53.241  1.00 44.76           C  
ATOM    418  CD1 LEU L  54      23.002  22.463  53.848  1.00 42.75           C  
ATOM    419  CD2 LEU L  54      24.094  20.199  54.303  1.00 48.30           C  
ATOM    420  C   LEU L  54      20.975  20.531  50.514  1.00 45.33           C  
ATOM    421  O   LEU L  54      19.855  20.864  50.899  1.00 45.96           O  
ATOM    422  N   THR L  55      21.188  19.509  49.663  1.00 44.17           N  
ATOM    423  CA  THR L  55      20.130  18.731  49.088  1.00 43.28           C  
ATOM    424  CB  THR L  55      20.605  17.933  47.908  1.00 38.07           C  
ATOM    425  OG1 THR L  55      21.182  18.797  46.941  1.00  0.00           O  
ATOM    426  CG2 THR L  55      19.416  17.175  47.295  1.00  0.00           C  
ATOM    427  C   THR L  55      19.707  17.767  50.144  1.00 47.97           C  
ATOM    428  O   THR L  55      20.414  17.556  51.131  1.00 48.13           O  
ATOM    429  N   GLU L  56      18.522  17.157  49.971  1.00 50.98           N  
ATOM    430  CA  GLU L  56      18.094  16.271  51.001  1.00 54.98           C  
ATOM    431  CB  GLU L  56      16.608  15.901  50.903  1.00 58.84           C  
ATOM    432  CG  GLU L  56      16.068  15.309  52.203  1.00 68.01           C  
ATOM    433  CD  GLU L  56      14.559  15.480  52.189  1.00 87.45           C  
ATOM    434  OE1 GLU L  56      13.926  15.112  51.164  1.00 88.52           O  
ATOM    435  OE2 GLU L  56      14.020  15.990  53.206  1.00 88.60           O1-
ATOM    436  C   GLU L  56      18.937  15.034  50.972  1.00 54.49           C  
ATOM    437  O   GLU L  56      19.252  14.489  49.915  1.00 52.02           O  
ATOM    438  N   GLY L  57      19.354  14.580  52.168  1.00 53.92           N  
ATOM    439  CA  GLY L  57      20.093  13.357  52.304  1.00 52.81           C  
ATOM    440  C   GLY L  57      21.566  13.597  52.166  1.00 51.61           C  
ATOM    441  O   GLY L  57      22.357  12.670  52.339  1.00 52.65           O  
ATOM    442  N   VAL L  58      21.989  14.841  51.866  1.00 49.97           N  
ATOM    443  CA  VAL L  58      23.402  15.042  51.679  1.00 49.09           C  
ATOM    444  CB  VAL L  58      23.741  16.239  50.833  1.00 47.07           C  
ATOM    445  CG1 VAL L  58      24.039  17.452  51.727  1.00 47.04           C  
ATOM    446  CG2 VAL L  58      24.872  15.845  49.880  1.00 43.02           C  
ATOM    447  C   VAL L  58      24.047  15.227  53.028  1.00 49.59           C  
ATOM    448  O   VAL L  58      23.464  15.828  53.928  1.00 50.26           O  
ATOM    449  N   PRO L  59      25.246  14.715  53.187  1.00 48.51           N  
ATOM    450  CA  PRO L  59      25.945  14.820  54.449  1.00 48.57           C  
ATOM    451  CD  PRO L  59      25.628  13.513  52.463  1.00 45.98           C  
ATOM    452  CB  PRO L  59      27.091  13.813  54.379  1.00 48.50           C  
ATOM    453  CG  PRO L  59      26.576  12.745  53.399  1.00 46.78           C  
ATOM    454  C   PRO L  59      26.403  16.222  54.732  1.00 47.71           C  
ATOM    455  O   PRO L  59      26.585  16.999  53.798  1.00 47.18           O  
ATOM    456  N   SER L  60      26.602  16.549  56.024  1.00 47.83           N  
ATOM    457  CA  SER L  60      26.957  17.862  56.492  1.00 49.25           C  
ATOM    458  CB  SER L  60      26.829  17.999  58.017  1.00 50.87           C  
ATOM    459  OG  SER L  60      27.193  19.313  58.415  1.00 57.12           O  
ATOM    460  C   SER L  60      28.367  18.221  56.133  1.00 51.41           C  
ATOM    461  O   SER L  60      28.753  19.383  56.242  1.00 48.24           O  
ATOM    462  N   ARG L  61      29.194  17.248  55.717  1.00 54.31           N  
ATOM    463  CA  ARG L  61      30.560  17.559  55.400  1.00 53.29           C  
ATOM    464  CB  ARG L  61      31.451  16.328  55.153  1.00 51.61           C  
ATOM    465  CG  ARG L  61      30.968  15.389  54.051  1.00 50.77           C  
ATOM    466  CD  ARG L  61      31.912  14.209  53.816  1.00 50.52           C  
ATOM    467  NE  ARG L  61      31.194  13.245  52.940  1.00 48.09           N  
ATOM    468  CZ  ARG L  61      30.688  12.095  53.474  1.00 48.19           C  
ATOM    469  NH1 ARG L  61      30.982  11.755  54.761  1.00 46.06           N1+
ATOM    470  NH2 ARG L  61      29.888  11.283  52.726  1.00 51.44           N  
ATOM    471  C   ARG L  61      30.600  18.462  54.206  1.00 50.73           C  
ATOM    472  O   ARG L  61      31.560  19.215  54.031  1.00 50.52           O  
ATOM    473  N   PHE L  62      29.575  18.372  53.333  1.00 48.20           N  
ATOM    474  CA  PHE L  62      29.495  19.181  52.146  1.00 46.81           C  
ATOM    475  CB  PHE L  62      28.542  18.590  51.093  1.00 46.89           C  
ATOM    476  CG  PHE L  62      29.118  17.293  50.643  1.00 47.00           C  
ATOM    477  CD1 PHE L  62      30.065  17.261  49.649  1.00 44.21           C  
ATOM    478  CD2 PHE L  62      28.716  16.107  51.213  1.00 46.72           C  
ATOM    479  CE1 PHE L  62      30.603  16.068  49.227  1.00 43.53           C  
ATOM    480  CE2 PHE L  62      29.250  14.912  50.795  1.00 46.13           C  
ATOM    481  CZ  PHE L  62      30.195  14.888  49.800  1.00 44.87           C  
ATOM    482  C   PHE L  62      28.948  20.534  52.492  1.00 46.57           C  
ATOM    483  O   PHE L  62      27.977  20.659  53.237  1.00 47.67           O  
ATOM    484  N   SER L  63      29.572  21.600  51.948  1.00 44.47           N  
ATOM    485  CA  SER L  63      29.075  22.927  52.181  1.00 44.10           C  
ATOM    486  CB  SER L  63      29.828  23.681  53.290  1.00 44.68           C  
ATOM    487  OG  SER L  63      31.180  23.885  52.907  1.00 46.23           O  
ATOM    488  C   SER L  63      29.261  23.703  50.915  1.00 43.59           C  
ATOM    489  O   SER L  63      30.243  23.518  50.199  1.00 44.80           O  
ATOM    490  N   GLY L  64      28.311  24.609  50.608  1.00 41.46           N  
ATOM    491  CA  GLY L  64      28.420  25.393  49.413  1.00 43.30           C  
ATOM    492  C   GLY L  64      28.402  26.827  49.822  1.00 43.59           C  
ATOM    493  O   GLY L  64      27.791  27.189  50.827  1.00 42.88           O  
ATOM    494  N   SER L  65      29.083  27.688  49.040  1.00 44.56           N  
ATOM    495  CA  SER L  65      29.131  29.079  49.381  1.00 47.07           C  
ATOM    496  CB  SER L  65      30.284  29.452  50.329  1.00 47.92           C  
ATOM    497  OG  SER L  65      30.113  28.836  51.596  1.00 46.70           O  
ATOM    498  C   SER L  65      29.392  29.856  48.137  1.00 48.18           C  
ATOM    499  O   SER L  65      29.639  29.300  47.067  1.00 46.94           O  
ATOM    500  N   GLY L  66      29.344  31.195  48.269  1.00 50.68           N  
ATOM    501  CA  GLY L  66      29.644  32.048  47.156  1.00 51.41           C  
ATOM    502  C   GLY L  66      28.389  32.631  46.595  1.00 51.28           C  
ATOM    503  O   GLY L  66      27.280  32.151  46.830  1.00 49.61           O  
ATOM    504  N   SER L  67      28.556  33.734  45.843  1.00 52.46           N  
ATOM    505  CA  SER L  67      27.463  34.386  45.186  1.00 54.84           C  
ATOM    506  CB  SER L  67      26.671  35.338  46.099  1.00 55.86           C  
ATOM    507  OG  SER L  67      27.504  36.399  46.542  1.00 52.09           O  
ATOM    508  C   SER L  67      28.047  35.202  44.082  1.00 53.36           C  
ATOM    509  O   SER L  67      29.261  35.391  44.004  1.00 51.19           O  
ATOM    510  N   GLY L  68      27.189  35.713  43.184  1.00 53.12           N  
ATOM    511  CA  GLY L  68      27.700  36.527  42.121  1.00 52.47           C  
ATOM    512  C   GLY L  68      28.406  35.657  41.127  1.00 49.86           C  
ATOM    513  O   GLY L  68      27.787  34.824  40.469  1.00 47.91           O  
ATOM    514  N   THR L  69      29.691  35.968  40.881  1.00 48.45           N  
ATOM    515  CA  THR L  69      30.565  35.276  39.971  1.00 48.48           C  
ATOM    516  CB  THR L  69      31.631  36.182  39.432  1.00 51.02           C  
ATOM    517  OG1 THR L  69      32.357  35.528  38.404  1.00 54.90           O  
ATOM    518  CG2 THR L  69      32.567  36.592  40.580  1.00 50.42           C  
ATOM    519  C   THR L  69      31.244  34.048  40.514  1.00 46.21           C  
ATOM    520  O   THR L  69      31.457  33.093  39.766  1.00 44.26           O  
ATOM    521  N   GLN L  70      31.664  34.017  41.799  1.00 46.89           N  
ATOM    522  CA  GLN L  70      32.395  32.825  42.124  1.00 45.58           C  
ATOM    523  CB  GLN L  70      33.912  32.981  42.325  1.00 44.62           C  
ATOM    524  CG  GLN L  70      34.374  33.802  43.517  1.00 52.36           C  
ATOM    525  CD  GLN L  70      35.881  33.622  43.528  1.00 58.00           C  
ATOM    526  OE1 GLN L  70      36.442  32.942  42.670  1.00 60.18           O  
ATOM    527  NE2 GLN L  70      36.562  34.241  44.526  1.00 59.97           N  
ATOM    528  C   GLN L  70      31.790  32.089  43.269  1.00 44.43           C  
ATOM    529  O   GLN L  70      31.220  32.673  44.190  1.00 43.74           O  
ATOM    530  N   PHE L  71      31.913  30.747  43.205  1.00 44.29           N  
ATOM    531  CA  PHE L  71      31.276  29.885  44.151  1.00 43.89           C  
ATOM    532  CB  PHE L  71      30.064  29.151  43.552  1.00 43.05           C  
ATOM    533  CG  PHE L  71      29.115  30.156  42.988  1.00 40.64           C  
ATOM    534  CD1 PHE L  71      29.315  30.666  41.724  1.00 39.30           C  
ATOM    535  CD2 PHE L  71      28.022  30.585  43.706  1.00 40.66           C  
ATOM    536  CE1 PHE L  71      28.448  31.589  41.187  1.00 42.27           C  
ATOM    537  CE2 PHE L  71      27.151  31.509  43.174  1.00 42.19           C  
ATOM    538  CZ  PHE L  71      27.362  32.013  41.913  1.00 43.13           C  
ATOM    539  C   PHE L  71      32.259  28.814  44.504  1.00 43.30           C  
ATOM    540  O   PHE L  71      33.255  28.622  43.807  1.00 43.24           O  
ATOM    541  N   SER L  72      32.002  28.087  45.614  1.00 42.72           N  
ATOM    542  CA  SER L  72      32.915  27.048  45.991  1.00 44.13           C  
ATOM    543  CB  SER L  72      33.951  27.489  47.041  1.00 43.25           C  
ATOM    544  OG  SER L  72      34.748  28.552  46.545  1.00 47.00           O  
ATOM    545  C   SER L  72      32.153  25.938  46.642  1.00 45.73           C  
ATOM    546  O   SER L  72      31.102  26.148  47.245  1.00 47.23           O  
ATOM    547  N   LEU L  73      32.690  24.708  46.515  1.00 45.36           N  
ATOM    548  CA  LEU L  73      32.125  23.570  47.170  1.00 44.71           C  
ATOM    549  CB  LEU L  73      31.760  22.435  46.195  1.00 40.94           C  
ATOM    550  CG  LEU L  73      31.147  21.195  46.872  1.00 37.85           C  
ATOM    551  CD1 LEU L  73      29.788  21.525  47.519  1.00 38.41           C  
ATOM    552  CD2 LEU L  73      31.062  20.012  45.891  1.00 34.32           C  
ATOM    553  C   LEU L  73      33.210  23.069  48.072  1.00 45.66           C  
ATOM    554  O   LEU L  73      34.344  22.873  47.636  1.00 45.03           O  
ATOM    555  N   LYS L  74      32.897  22.865  49.365  1.00 43.44           N  
ATOM    556  CA  LYS L  74      33.910  22.437  50.285  1.00 42.24           C  
ATOM    557  CB  LYS L  74      34.130  23.433  51.435  1.00 46.42           C  
ATOM    558  CG  LYS L  74      35.327  23.106  52.329  1.00 49.39           C  
ATOM    559  CD  LYS L  74      35.702  24.253  53.269  1.00 52.24           C  
ATOM    560  CE  LYS L  74      36.892  23.942  54.175  1.00 54.78           C  
ATOM    561  NZ  LYS L  74      37.181  25.105  55.042  1.00 53.32           N1+
ATOM    562  C   LYS L  74      33.491  21.138  50.887  1.00 42.94           C  
ATOM    563  O   LYS L  74      32.334  20.952  51.261  1.00 44.64           O  
ATOM    564  N   ILE L  75      34.443  20.189  50.979  1.00 42.31           N  
ATOM    565  CA  ILE L  75      34.151  18.917  51.567  1.00 43.57           C  
ATOM    566  CB  ILE L  75      34.401  17.779  50.623  1.00 42.68           C  
ATOM    567  CG1 ILE L  75      33.582  17.966  49.337  1.00 42.79           C  
ATOM    568  CG2 ILE L  75      34.081  16.467  51.357  1.00 45.45           C  
ATOM    569  CD1 ILE L  75      34.017  17.039  48.203  1.00 39.64           C  
ATOM    570  C   ILE L  75      35.102  18.760  52.713  1.00 47.22           C  
ATOM    571  O   ILE L  75      36.317  18.817  52.528  1.00 47.51           O  
ATOM    572  N   ASN L  76      34.570  18.558  53.935  1.00 50.38           N  
ATOM    573  CA  ASN L  76      35.425  18.398  55.077  1.00 54.16           C  
ATOM    574  CB  ASN L  76      34.874  19.019  56.376  1.00 54.46           C  
ATOM    575  CG  ASN L  76      34.884  20.541  56.283  1.00 59.36           C  
ATOM    576  OD1 ASN L  76      35.782  21.143  55.699  1.00 61.52           O  
ATOM    577  ND2 ASN L  76      33.853  21.185  56.891  1.00 61.82           N  
ATOM    578  C   ASN L  76      35.521  16.931  55.340  1.00 57.70           C  
ATOM    579  O   ASN L  76      34.551  16.199  55.161  1.00 61.09           O  
ATOM    580  N   SER L  77      36.701  16.471  55.796  1.00 56.82           N  
ATOM    581  CA  SER L  77      36.910  15.083  56.110  1.00 56.06           C  
ATOM    582  CB  SER L  77      36.207  14.628  57.399  1.00 57.78           C  
ATOM    583  OG  SER L  77      36.785  15.274  58.522  1.00 60.18           O  
ATOM    584  C   SER L  77      36.423  14.207  55.004  1.00 53.72           C  
ATOM    585  O   SER L  77      35.400  13.536  55.134  1.00 54.12           O  
ATOM    586  N   LEU L  78      37.162  14.182  53.880  1.00 51.25           N  
ATOM    587  CA  LEU L  78      36.797  13.387  52.743  1.00 49.40           C  
ATOM    588  CB  LEU L  78      37.862  13.388  51.632  1.00 49.16           C  
ATOM    589  CG  LEU L  78      38.002  14.719  50.875  1.00 49.64           C  
ATOM    590  CD1 LEU L  78      39.092  14.632  49.793  1.00 46.69           C  
ATOM    591  CD2 LEU L  78      36.650  15.147  50.286  1.00 50.47           C  
ATOM    592  C   LEU L  78      36.658  11.960  53.166  1.00 48.22           C  
ATOM    593  O   LEU L  78      37.386  11.468  54.028  1.00 51.40           O  
ATOM    594  N   GLN L  79      35.675  11.268  52.555  0.90 43.79           N  
ATOM    595  CA  GLN L  79      35.416   9.881  52.816  0.90 45.55           C  
ATOM    596  CB  GLN L  79      33.959   9.609  53.220  0.90 46.65           C  
ATOM    597  CG  GLN L  79      33.504  10.373  54.468  0.90 48.64           C  
ATOM    598  CD  GLN L  79      34.083   9.702  55.703  0.90 50.52           C  
ATOM    599  OE1 GLN L  79      34.038   8.481  55.841  0.90 51.54           O  
ATOM    600  NE2 GLN L  79      34.643  10.525  56.630  0.90 50.67           N  
ATOM    601  C   GLN L  79      35.657   9.175  51.515  0.90 45.43           C  
ATOM    602  O   GLN L  79      35.720   9.812  50.466  0.90 46.61           O  
ATOM    603  N   PRO L  80      35.803   7.879  51.545  1.00 44.18           N  
ATOM    604  CA  PRO L  80      36.082   7.149  50.334  1.00 46.91           C  
ATOM    605  CD  PRO L  80      36.327   7.204  52.721  1.00 42.12           C  
ATOM    606  CB  PRO L  80      36.416   5.729  50.782  1.00 46.61           C  
ATOM    607  CG  PRO L  80      37.010   5.930  52.191  1.00 43.79           C  
ATOM    608  C   PRO L  80      34.995   7.244  49.306  1.00 47.94           C  
ATOM    609  O   PRO L  80      35.297   7.161  48.116  1.00 47.15           O  
ATOM    610  N   GLU L  81      33.735   7.413  49.736  1.00 49.20           N  
ATOM    611  CA  GLU L  81      32.597   7.496  48.862  1.00 49.70           C  
ATOM    612  CB  GLU L  81      31.251   7.415  49.611  1.00 51.16           C  
ATOM    613  CG  GLU L  81      31.101   8.393  50.780  1.00 54.09           C  
ATOM    614  CD  GLU L  81      31.535   7.677  52.056  1.00 63.64           C  
ATOM    615  OE1 GLU L  81      32.535   6.915  52.010  1.00 62.73           O  
ATOM    616  OE2 GLU L  81      30.857   7.877  53.099  1.00 65.93           O1-
ATOM    617  C   GLU L  81      32.642   8.766  48.064  1.00 46.79           C  
ATOM    618  O   GLU L  81      32.048   8.853  46.992  1.00 47.43           O  
ATOM    619  N   ASP L  82      33.325   9.794  48.594  1.00 40.81           N  
ATOM    620  CA  ASP L  82      33.394  11.119  48.037  1.00 40.25           C  
ATOM    621  CB  ASP L  82      34.098  12.106  48.983  1.00 42.46           C  
ATOM    622  CG  ASP L  82      33.238  12.246  50.230  1.00 45.52           C  
ATOM    623  OD1 ASP L  82      32.078  11.755  50.207  1.00 46.72           O  
ATOM    624  OD2 ASP L  82      33.733  12.842  51.223  1.00 42.51           O1-
ATOM    625  C   ASP L  82      34.132  11.171  46.729  1.00 40.18           C  
ATOM    626  O   ASP L  82      33.950  12.119  45.969  1.00 42.66           O  
ATOM    627  N   PHE L  83      35.036  10.216  46.441  1.00 38.06           N  
ATOM    628  CA  PHE L  83      35.794  10.337  45.226  1.00 38.51           C  
ATOM    629  CB  PHE L  83      37.012   9.393  45.186  1.00 39.89           C  
ATOM    630  CG  PHE L  83      37.929   9.855  46.273  1.00 42.87           C  
ATOM    631  CD1 PHE L  83      38.895  10.805  46.028  1.00 41.48           C  
ATOM    632  CD2 PHE L  83      37.815   9.349  47.549  1.00 45.59           C  
ATOM    633  CE1 PHE L  83      39.734  11.233  47.032  1.00 43.01           C  
ATOM    634  CE2 PHE L  83      38.650   9.774  48.557  1.00 45.17           C  
ATOM    635  CZ  PHE L  83      39.614  10.719  48.300  1.00 45.02           C  
ATOM    636  C   PHE L  83      34.910  10.088  44.040  1.00 39.83           C  
ATOM    637  O   PHE L  83      34.163   9.113  43.995  1.00 42.21           O  
ATOM    638  N   GLY L  84      34.998  10.984  43.032  1.00 37.44           N  
ATOM    639  CA  GLY L  84      34.191  10.908  41.847  1.00 37.09           C  
ATOM    640  C   GLY L  84      34.294  12.237  41.162  1.00 37.00           C  
ATOM    641  O   GLY L  84      35.234  12.993  41.401  1.00 38.94           O  
ATOM    642  N   GLY L  85      33.318  12.563  40.287  1.00 36.48           N  
ATOM    643  CA  GLY L  85      33.375  13.807  39.570  1.00 37.73           C  
ATOM    644  C   GLY L  85      32.371  14.751  40.157  1.00 38.59           C  
ATOM    645  O   GLY L  85      31.337  14.333  40.675  1.00 39.63           O  
ATOM    646  N   TYR L  86      32.669  16.067  40.078  1.00 37.72           N  
ATOM    647  CA  TYR L  86      31.799  17.089  40.593  1.00 36.32           C  
ATOM    648  CB  TYR L  86      32.417  17.900  41.746  1.00 37.06           C  
ATOM    649  CG  TYR L  86      32.588  17.006  42.923  1.00 37.46           C  
ATOM    650  CD1 TYR L  86      33.724  16.247  43.081  1.00 37.29           C  
ATOM    651  CD2 TYR L  86      31.604  16.930  43.878  1.00 37.81           C  
ATOM    652  CE1 TYR L  86      33.870  15.426  44.175  1.00 37.97           C  
ATOM    653  CE2 TYR L  86      31.745  16.111  44.970  1.00 37.32           C  
ATOM    654  CZ  TYR L  86      32.880  15.356  45.121  1.00 37.38           C  
ATOM    655  OH  TYR L  86      33.025  14.515  46.245  1.00 36.82           O  
ATOM    656  C   TYR L  86      31.535  18.077  39.493  1.00 35.56           C  
ATOM    657  O   TYR L  86      32.451  18.433  38.752  1.00 35.79           O  
ATOM    658  N   PHE L  87      30.269  18.544  39.357  1.00 36.01           N  
ATOM    659  CA  PHE L  87      29.945  19.502  38.328  1.00 36.12           C  
ATOM    660  CB  PHE L  87      28.980  18.987  37.242  1.00 33.95           C  
ATOM    661  CG  PHE L  87      29.432  17.684  36.684  1.00 36.73           C  
ATOM    662  CD1 PHE L  87      30.367  17.607  35.680  1.00 36.90           C  
ATOM    663  CD2 PHE L  87      28.896  16.522  37.185  1.00 38.91           C  
ATOM    664  CE1 PHE L  87      30.759  16.386  35.184  1.00 38.60           C  
ATOM    665  CE2 PHE L  87      29.283  15.300  36.692  1.00 37.83           C  
ATOM    666  CZ  PHE L  87      30.218  15.228  35.689  1.00 38.51           C  
ATOM    667  C   PHE L  87      29.144  20.615  38.949  1.00 36.24           C  
ATOM    668  O   PHE L  87      28.348  20.390  39.859  1.00 35.44           O  
ATOM    669  N   CYS L  88      29.328  21.855  38.445  1.00 34.41           N  
ATOM    670  CA  CYS L  88      28.548  22.984  38.875  1.00 34.21           C  
ATOM    671  CB  CYS L  88      29.399  24.223  39.257  1.00 34.43           C  
ATOM    672  SG  CYS L  88      30.542  24.777  37.950  1.00 53.90           S  
ATOM    673  C   CYS L  88      27.656  23.353  37.720  1.00 35.62           C  
ATOM    674  O   CYS L  88      28.003  23.103  36.567  1.00 36.35           O  
ATOM    675  N   GLN L  89      26.450  23.902  37.999  1.00 34.94           N  
ATOM    676  CA  GLN L  89      25.558  24.317  36.942  1.00 36.27           C  
ATOM    677  CB  GLN L  89      24.471  23.287  36.591  1.00 36.91           C  
ATOM    678  CG  GLN L  89      23.519  23.794  35.502  1.00 39.16           C  
ATOM    679  CD  GLN L  89      22.272  22.918  35.485  1.00 39.77           C  
ATOM    680  OE1 GLN L  89      21.990  22.232  34.507  1.00 40.19           O  
ATOM    681  NE2 GLN L  89      21.488  22.945  36.593  1.00 40.81           N  
ATOM    682  C   GLN L  89      24.796  25.517  37.411  1.00 38.37           C  
ATOM    683  O   GLN L  89      24.277  25.528  38.526  1.00 39.72           O  
ATOM    684  N   HIS L  90      24.701  26.564  36.563  1.00 38.11           N  
ATOM    685  CA  HIS L  90      23.956  27.733  36.937  1.00 37.16           C  
ATOM    686  ND1 HIS L  90      24.794  28.783  33.775  1.00 36.48           N  
ATOM    687  CG  HIS L  90      24.021  29.159  34.847  1.00 37.35           C  
ATOM    688  CB  HIS L  90      24.439  29.036  36.279  1.00 36.26           C  
ATOM    689  NE2 HIS L  90      22.892  29.572  32.938  1.00 36.15           N  
ATOM    690  CD2 HIS L  90      22.862  29.638  34.318  1.00 36.60           C  
ATOM    691  CE1 HIS L  90      24.072  29.052  32.658  1.00 35.83           C  
ATOM    692  C   HIS L  90      22.520  27.536  36.542  1.00 35.16           C  
ATOM    693  O   HIS L  90      22.215  26.894  35.539  1.00 36.58           O  
ATOM    694  N   HIS L  91      21.666  27.895  37.507  1.00 31.89           N  
ATOM    695  CA  HIS L  91      20.239  27.890  37.550  1.00 32.60           C  
ATOM    696  ND1 HIS L  91      19.873  26.684  41.191  1.00 37.46           N  
ATOM    697  CG  HIS L  91      19.970  26.698  39.816  1.00 34.73           C  
ATOM    698  CB  HIS L  91      19.692  27.908  38.982  1.00 34.77           C  
ATOM    699  NE2 HIS L  91      20.433  24.625  40.581  1.00 36.46           N  
ATOM    700  CD2 HIS L  91      20.316  25.425  39.463  1.00 37.26           C  
ATOM    701  CE1 HIS L  91      20.159  25.425  41.600  1.00 37.53           C  
ATOM    702  C   HIS L  91      19.679  29.128  36.945  1.00 32.82           C  
ATOM    703  O   HIS L  91      18.460  29.250  36.906  1.00 33.34           O  
ATOM    704  N   TYR L  92      20.517  30.122  36.589  1.00 37.31           N  
ATOM    705  CA  TYR L  92      19.948  31.398  36.254  1.00 38.27           C  
ATOM    706  CB  TYR L  92      20.721  32.553  36.919  1.00 41.09           C  
ATOM    707  CG  TYR L  92      19.984  33.841  36.729  1.00 41.63           C  
ATOM    708  CD1 TYR L  92      18.709  33.992  37.228  1.00 42.16           C  
ATOM    709  CD2 TYR L  92      20.583  34.908  36.095  1.00 41.64           C  
ATOM    710  CE1 TYR L  92      18.022  35.173  37.074  1.00 42.64           C  
ATOM    711  CE2 TYR L  92      19.903  36.091  35.938  1.00 42.91           C  
ATOM    712  CZ  TYR L  92      18.626  36.223  36.426  1.00 43.64           C  
ATOM    713  OH  TYR L  92      17.938  37.442  36.262  1.00 44.60           O  
ATOM    714  C   TYR L  92      19.911  31.638  34.778  1.00 39.21           C  
ATOM    715  O   TYR L  92      20.920  31.870  34.119  1.00 40.26           O  
ATOM    716  N   GLY L  93      18.691  31.602  34.218  1.00 40.81           N  
ATOM    717  CA  GLY L  93      18.509  31.904  32.836  1.00 41.51           C  
ATOM    718  C   GLY L  93      18.816  30.703  31.999  1.00 42.19           C  
ATOM    719  O   GLY L  93      19.355  29.696  32.456  1.00 42.57           O  
ATOM    720  N   THR L  94      18.469  30.805  30.708  1.00 39.27           N  
ATOM    721  CA  THR L  94      18.765  29.760  29.781  1.00 39.44           C  
ATOM    722  CB  THR L  94      17.628  29.407  28.859  1.00 39.68           C  
ATOM    723  OG1 THR L  94      17.198  30.562  28.150  1.00 43.79           O  
ATOM    724  CG2 THR L  94      16.463  28.792  29.660  1.00 43.05           C  
ATOM    725  C   THR L  94      19.840  30.310  28.908  1.00 39.25           C  
ATOM    726  O   THR L  94      20.009  31.523  28.809  1.00 39.26           O  
ATOM    727  N   PRO L  95      20.603  29.456  28.298  1.00 38.25           N  
ATOM    728  CA  PRO L  95      20.474  28.047  28.548  1.00 37.35           C  
ATOM    729  CD  PRO L  95      21.052  29.737  26.948  1.00 36.18           C  
ATOM    730  CB  PRO L  95      20.991  27.355  27.284  1.00 35.97           C  
ATOM    731  CG  PRO L  95      21.749  28.445  26.507  1.00 35.42           C  
ATOM    732  C   PRO L  95      21.230  27.697  29.791  1.00 37.44           C  
ATOM    733  O   PRO L  95      22.142  28.441  30.149  1.00 37.48           O  
ATOM    734  N   PRO L  96      20.883  26.635  30.466  1.00 36.36           N  
ATOM    735  CA  PRO L  96      21.660  26.282  31.621  1.00 35.67           C  
ATOM    736  CD  PRO L  96      19.475  26.305  30.637  1.00 22.41           C  
ATOM    737  CB  PRO L  96      20.787  25.316  32.421  1.00 33.94           C  
ATOM    738  CG  PRO L  96      19.350  25.729  32.056  1.00 36.01           C  
ATOM    739  C   PRO L  96      22.966  25.705  31.161  1.00 35.55           C  
ATOM    740  O   PRO L  96      22.970  24.984  30.164  1.00 35.21           O  
ATOM    741  N   THR L  97      24.090  25.997  31.853  1.00 32.42           N  
ATOM    742  CA  THR L  97      25.329  25.428  31.418  1.00 34.49           C  
ATOM    743  CB  THR L  97      26.268  26.430  30.810  1.00 37.87           C  
ATOM    744  OG1 THR L  97      26.572  27.451  31.748  1.00 40.98           O  
ATOM    745  CG2 THR L  97      25.607  27.035  29.559  1.00 37.98           C  
ATOM    746  C   THR L  97      26.004  24.814  32.604  1.00 32.03           C  
ATOM    747  O   THR L  97      25.848  25.277  33.732  1.00 30.14           O  
ATOM    748  N   PHE L  98      26.777  23.736  32.365  1.00 32.01           N  
ATOM    749  CA  PHE L  98      27.460  23.052  33.426  1.00 31.48           C  
ATOM    750  CB  PHE L  98      27.419  21.512  33.333  1.00 34.56           C  
ATOM    751  CG  PHE L  98      26.044  20.985  33.568  1.00 37.24           C  
ATOM    752  CD1 PHE L  98      25.621  20.688  34.838  1.00 40.06           C  
ATOM    753  CD2 PHE L  98      25.173  20.769  32.529  1.00 35.65           C  
ATOM    754  CE1 PHE L  98      24.359  20.195  35.067  1.00 39.26           C  
ATOM    755  CE2 PHE L  98      23.909  20.276  32.757  1.00 37.34           C  
ATOM    756  CZ  PHE L  98      23.492  19.982  34.028  1.00 39.66           C  
ATOM    757  C   PHE L  98      28.908  23.391  33.315  1.00 32.48           C  
ATOM    758  O   PHE L  98      29.393  23.776  32.251  1.00 32.48           O  
ATOM    759  N   GLY L  99      29.636  23.274  34.439  1.00 33.25           N  
ATOM    760  CA  GLY L  99      31.049  23.498  34.406  1.00 34.45           C  
ATOM    761  C   GLY L  99      31.644  22.264  33.799  1.00 35.15           C  
ATOM    762  O   GLY L  99      30.950  21.272  33.585  1.00 36.11           O  
ATOM    763  N   GLY L 100      32.958  22.308  33.510  1.00 37.69           N  
ATOM    764  CA  GLY L 100      33.696  21.240  32.891  1.00 39.46           C  
ATOM    765  C   GLY L 100      33.732  20.045  33.792  1.00 37.85           C  
ATOM    766  O   GLY L 100      33.819  18.910  33.328  1.00 38.22           O  
ATOM    767  N   GLY L 101      33.734  20.270  35.116  1.00 36.22           N  
ATOM    768  CA  GLY L 101      33.754  19.174  36.043  1.00 36.78           C  
ATOM    769  C   GLY L 101      35.100  19.090  36.691  1.00 39.09           C  
ATOM    770  O   GLY L 101      36.099  19.580  36.165  1.00 39.20           O  
ATOM    771  N   THR L 102      35.135  18.477  37.894  1.00 38.12           N  
ATOM    772  CA  THR L 102      36.364  18.282  38.607  1.00 36.62           C  
ATOM    773  CB  THR L 102      36.468  19.103  39.862  1.00 37.11           C  
ATOM    774  OG1 THR L 102      36.391  20.486  39.555  1.00 39.50           O  
ATOM    775  CG2 THR L 102      37.801  18.786  40.561  1.00 36.96           C  
ATOM    776  C   THR L 102      36.416  16.844  39.016  1.00 37.23           C  
ATOM    777  O   THR L 102      35.475  16.322  39.609  1.00 37.62           O  
ATOM    778  N   LYS L 103      37.531  16.153  38.712  1.00 39.46           N  
ATOM    779  CA  LYS L 103      37.586  14.785  39.122  1.00 41.86           C  
ATOM    780  CB  LYS L 103      38.208  13.818  38.105  1.00 41.87           C  
ATOM    781  CG  LYS L 103      38.138  12.383  38.623  1.00 45.43           C  
ATOM    782  CD  LYS L 103      38.366  11.298  37.578  1.00 52.05           C  
ATOM    783  CE  LYS L 103      38.281   9.895  38.183  1.00 56.74           C  
ATOM    784  NZ  LYS L 103      38.511   8.874  37.144  1.00 58.85           N1+
ATOM    785  C   LYS L 103      38.405  14.715  40.367  1.00 42.75           C  
ATOM    786  O   LYS L 103      39.547  15.174  40.405  1.00 43.23           O  
ATOM    787  N   LEU L 104      37.823  14.129  41.430  1.00 38.65           N  
ATOM    788  CA  LEU L 104      38.521  14.036  42.676  1.00 38.66           C  
ATOM    789  CB  LEU L 104      37.619  14.349  43.885  1.00 41.24           C  
ATOM    790  CG  LEU L 104      38.341  14.375  45.245  1.00 42.95           C  
ATOM    791  CD1 LEU L 104      39.432  15.458  45.281  1.00 45.42           C  
ATOM    792  CD2 LEU L 104      37.334  14.533  46.396  1.00 42.26           C  
ATOM    793  C   LEU L 104      39.043  12.636  42.784  1.00 42.71           C  
ATOM    794  O   LEU L 104      38.284  11.668  42.757  1.00 43.22           O  
ATOM    795  N   GLU L 105      40.380  12.511  42.915  1.00 41.19           N  
ATOM    796  CA  GLU L 105      41.050  11.241  42.928  1.00 39.92           C  
ATOM    797  CB  GLU L 105      42.164  11.163  41.873  1.00 45.19           C  
ATOM    798  CG  GLU L 105      42.891   9.820  41.861  1.00 50.84           C  
ATOM    799  CD  GLU L 105      44.294  10.026  41.300  1.00 52.88           C  
ATOM    800  OE1 GLU L 105      44.800  11.178  41.352  1.00 50.09           O  
ATOM    801  OE2 GLU L 105      44.890   9.020  40.828  1.00 55.85           O1-
ATOM    802  C   GLU L 105      41.745  11.076  44.245  1.00 36.47           C  
ATOM    803  O   GLU L 105      41.954  12.043  44.976  1.00 36.54           O  
ATOM    804  N   VAL L 106      42.117   9.822  44.580  1.00 37.15           N  
ATOM    805  CA  VAL L 106      42.791   9.566  45.820  1.00 38.77           C  
ATOM    806  CB  VAL L 106      42.524   8.203  46.385  1.00 36.93           C  
ATOM    807  CG1 VAL L 106      43.386   8.020  47.645  1.00 41.70           C  
ATOM    808  CG2 VAL L 106      41.013   8.065  46.638  1.00 41.99           C  
ATOM    809  C   VAL L 106      44.266   9.666  45.604  1.00 42.20           C  
ATOM    810  O   VAL L 106      44.812   9.143  44.633  1.00 41.10           O  
ATOM    811  N   LYS L 107      44.955  10.358  46.530  1.00 44.27           N  
ATOM    812  CA  LYS L 107      46.375  10.484  46.426  1.00 45.03           C  
ATOM    813  CB  LYS L 107      46.961  11.556  47.365  1.00 49.27           C  
ATOM    814  CG  LYS L 107      48.453  11.832  47.151  1.00 51.98           C  
ATOM    815  CD  LYS L 107      49.368  10.655  47.496  1.00 61.29           C  
ATOM    816  CE  LYS L 107      50.811  10.834  47.021  1.00 59.28           C  
ATOM    817  NZ  LYS L 107      50.885  10.644  45.555  1.00 51.73           N1+
ATOM    818  C   LYS L 107      46.943   9.129  46.826  1.00 42.33           C  
ATOM    819  O   LYS L 107      46.682   8.698  47.982  1.00 40.03           O  
ATOM    820  OXT LYS L 107      47.646   8.509  45.985  1.00  0.00           O1-
TER     821      LYS L 107 
ATOM    822  N   GLN H 108       7.991   6.132  45.429  1.00 51.54           N1+
ATOM    823  CA  GLN H 108       8.497   7.517  45.481  1.00 56.93           C  
ATOM    824  CB  GLN H 108       9.827   7.562  46.237  1.00 60.77           C  
ATOM    825  CG  GLN H 108       9.682   7.123  47.689  1.00 65.79           C  
ATOM    826  CD  GLN H 108      11.056   7.187  48.326  1.00 68.04           C  
ATOM    827  OE1 GLN H 108      11.774   8.174  48.189  1.00 74.42           O  
ATOM    828  NE2 GLN H 108      11.438   6.094  49.039  1.00 98.17           N  
ATOM    829  C   GLN H 108       8.718   8.058  44.111  1.00 58.49           C  
ATOM    830  O   GLN H 108       8.067   7.646  43.151  1.00 60.43           O  
ATOM    831  N   VAL H 109       9.662   9.006  43.999  1.00 56.84           N  
ATOM    832  CA  VAL H 109       9.978   9.645  42.757  1.00 53.01           C  
ATOM    833  CB  VAL H 109      10.957  10.759  42.952  1.00 49.32           C  
ATOM    834  CG1 VAL H 109      11.354  11.325  41.585  1.00 42.53           C  
ATOM    835  CG2 VAL H 109      10.347  11.783  43.914  1.00 49.17           C  
ATOM    836  C   VAL H 109      10.698   8.669  41.896  1.00 51.74           C  
ATOM    837  O   VAL H 109      11.677   8.066  42.330  1.00 50.13           O  
ATOM    838  N   GLN H 110      10.251   8.516  40.634  1.00 52.05           N  
ATOM    839  CA  GLN H 110      10.900   7.599  39.740  1.00 52.05           C  
ATOM    840  CB  GLN H 110      10.147   6.265  39.582  1.00 54.51           C  
ATOM    841  CG  GLN H 110      10.241   5.312  40.772  1.00 57.73           C  
ATOM    842  CD  GLN H 110      11.554   4.557  40.641  1.00 61.84           C  
ATOM    843  OE1 GLN H 110      11.638   3.370  40.953  1.00 74.66           O  
ATOM    844  NE2 GLN H 110      12.614   5.261  40.161  1.00 73.25           N  
ATOM    845  C   GLN H 110      10.886   8.187  38.368  1.00 48.73           C  
ATOM    846  O   GLN H 110       9.867   8.708  37.916  1.00 46.22           O  
ATOM    847  N   LEU H 111      12.038   8.127  37.676  1.00 46.80           N  
ATOM    848  CA  LEU H 111      12.092   8.520  36.301  1.00 45.59           C  
ATOM    849  CB  LEU H 111      13.084   9.659  36.020  1.00 42.49           C  
ATOM    850  CG  LEU H 111      12.685  11.013  36.637  1.00 42.14           C  
ATOM    851  CD1 LEU H 111      13.731  12.089  36.315  1.00 43.94           C  
ATOM    852  CD2 LEU H 111      11.273  11.439  36.205  1.00 40.34           C  
ATOM    853  C   LEU H 111      12.603   7.312  35.593  1.00 46.15           C  
ATOM    854  O   LEU H 111      13.771   6.959  35.748  1.00 47.82           O  
ATOM    855  N   GLN H 112      11.744   6.640  34.800  1.00 42.64           N  
ATOM    856  CA  GLN H 112      12.183   5.439  34.149  1.00 43.99           C  
ATOM    857  CB  GLN H 112      11.190   4.271  34.317  1.00 50.41           C  
ATOM    858  CG  GLN H 112      11.673   2.940  33.736  1.00 56.05           C  
ATOM    859  CD  GLN H 112      12.750   2.380  34.655  1.00 67.91           C  
ATOM    860  OE1 GLN H 112      13.205   3.047  35.582  1.00 69.36           O  
ATOM    861  NE2 GLN H 112      13.172   1.113  34.390  1.00 68.23           N  
ATOM    862  C   GLN H 112      12.311   5.733  32.687  1.00 42.73           C  
ATOM    863  O   GLN H 112      11.323   6.002  32.006  1.00 42.25           O  
ATOM    864  N   GLN H 113      13.556   5.696  32.169  1.00 41.80           N  
ATOM    865  CA  GLN H 113      13.796   5.943  30.779  1.00 41.57           C  
ATOM    866  CB  GLN H 113      15.121   6.642  30.406  1.00 42.72           C  
ATOM    867  CG  GLN H 113      15.187   8.143  30.693  1.00 43.84           C  
ATOM    868  CD  GLN H 113      16.165   8.374  31.827  1.00 43.56           C  
ATOM    869  OE1 GLN H 113      17.083   9.186  31.722  1.00 43.40           O  
ATOM    870  NE2 GLN H 113      15.968   7.634  32.944  1.00 43.55           N  
ATOM    871  C   GLN H 113      13.788   4.665  30.006  1.00 39.83           C  
ATOM    872  O   GLN H 113      13.898   3.568  30.551  1.00 35.99           O  
ATOM    873  N   SER H 114      13.671   4.821  28.675  1.00 38.21           N  
ATOM    874  CA  SER H 114      13.610   3.751  27.729  1.00 38.46           C  
ATOM    875  CB  SER H 114      13.247   4.262  26.325  1.00 40.15           C  
ATOM    876  OG  SER H 114      13.186   3.191  25.402  1.00 41.89           O  
ATOM    877  C   SER H 114      14.955   3.093  27.682  1.00 37.15           C  
ATOM    878  O   SER H 114      15.927   3.603  28.238  1.00 39.31           O  
ATOM    879  N   GLY H 115      15.034   1.925  27.012  1.00 38.12           N  
ATOM    880  CA  GLY H 115      16.242   1.143  26.969  1.00 40.65           C  
ATOM    881  C   GLY H 115      17.201   1.712  25.970  1.00 40.97           C  
ATOM    882  O   GLY H 115      16.929   2.689  25.276  1.00 42.86           O  
ATOM    883  N   PRO H 116      18.336   1.067  25.899  1.00 40.82           N  
ATOM    884  CA  PRO H 116      19.391   1.505  25.029  1.00 41.43           C  
ATOM    885  CD  PRO H 116      18.847   0.343  27.052  1.00 38.11           C  
ATOM    886  CB  PRO H 116      20.620   0.693  25.423  1.00 41.73           C  
ATOM    887  CG  PRO H 116      20.379   0.380  26.911  1.00 38.69           C  
ATOM    888  C   PRO H 116      19.006   1.391  23.594  1.00 41.69           C  
ATOM    889  O   PRO H 116      18.247   0.488  23.246  1.00 42.56           O  
ATOM    890  N   GLU H 117      19.520   2.304  22.745  1.00 43.30           N  
ATOM    891  CA  GLU H 117      19.132   2.280  21.367  1.00 45.27           C  
ATOM    892  CB  GLU H 117      18.409   3.568  20.927  1.00 48.85           C  
ATOM    893  CG  GLU H 117      17.071   3.811  21.628  1.00 55.50           C  
ATOM    894  CD  GLU H 117      16.004   2.976  20.938  1.00 60.45           C  
ATOM    895  OE1 GLU H 117      16.346   2.265  19.958  1.00 60.58           O  
ATOM    896  OE2 GLU H 117      14.827   3.043  21.383  1.00 64.74           O1-
ATOM    897  C   GLU H 117      20.349   2.175  20.505  1.00 43.17           C  
ATOM    898  O   GLU H 117      21.373   2.808  20.762  1.00 41.94           O  
ATOM    899  N   LEU H 118      20.264   1.324  19.463  1.00 41.56           N  
ATOM    900  CA  LEU H 118      21.291   1.244  18.466  1.00 41.04           C  
ATOM    901  CB  LEU H 118      21.880  -0.154  18.218  1.00 39.12           C  
ATOM    902  CG  LEU H 118      22.776  -0.672  19.355  1.00 44.61           C  
ATOM    903  CD1 LEU H 118      21.962  -0.993  20.616  1.00 46.04           C  
ATOM    904  CD2 LEU H 118      23.651  -1.840  18.880  1.00 43.21           C  
ATOM    905  C   LEU H 118      20.623   1.652  17.200  1.00 43.34           C  
ATOM    906  O   LEU H 118      19.632   1.049  16.788  1.00 43.98           O  
ATOM    907  N   VAL H 119      21.157   2.693  16.543  1.00 44.66           N  
ATOM    908  CA  VAL H 119      20.487   3.201  15.389  1.00 47.07           C  
ATOM    909  CB  VAL H 119      19.659   4.390  15.787  1.00 48.33           C  
ATOM    910  CG1 VAL H 119      20.573   5.403  16.491  1.00 45.92           C  
ATOM    911  CG2 VAL H 119      18.912   4.945  14.576  1.00 46.65           C  
ATOM    912  C   VAL H 119      21.517   3.568  14.362  1.00 45.75           C  
ATOM    913  O   VAL H 119      22.668   3.850  14.688  1.00 43.60           O  
ATOM    914  N   ARG H 120      21.123   3.538  13.072  1.00 43.95           N  
ATOM    915  CA  ARG H 120      22.032   3.830  11.998  1.00 42.81           C  
ATOM    916  CB  ARG H 120      21.652   3.149  10.676  1.00 46.68           C  
ATOM    917  CG  ARG H 120      21.707   1.623  10.765  1.00 51.38           C  
ATOM    918  CD  ARG H 120      21.687   0.943   9.399  1.00 58.74           C  
ATOM    919  NE  ARG H 120      22.911   1.403   8.685  1.00138.07           N  
ATOM    920  CZ  ARG H 120      22.835   1.768   7.373  1.00143.67           C  
ATOM    921  NH1 ARG H 120      21.650   1.665   6.706  1.00143.91           N1+
ATOM    922  NH2 ARG H 120      23.942   2.247   6.734  1.00133.67           N  
ATOM    923  C   ARG H 120      22.065   5.308  11.779  1.00 40.95           C  
ATOM    924  O   ARG H 120      21.142   6.031  12.145  1.00 41.49           O  
ATOM    925  N   PRO H 121      23.128   5.773  11.186  1.00 42.15           N  
ATOM    926  CA  PRO H 121      23.267   7.179  10.949  1.00 43.16           C  
ATOM    927  CD  PRO H 121      24.414   5.101  11.292  1.00 41.58           C  
ATOM    928  CB  PRO H 121      24.706   7.375  10.475  1.00 41.46           C  
ATOM    929  CG  PRO H 121      25.467   6.212  11.140  1.00 41.56           C  
ATOM    930  C   PRO H 121      22.225   7.648   9.988  1.00 43.66           C  
ATOM    931  O   PRO H 121      21.891   6.908   9.065  1.00 43.08           O  
ATOM    932  N   GLY H 122      21.694   8.869  10.208  1.00 42.97           N  
ATOM    933  CA  GLY H 122      20.707   9.447   9.341  1.00 42.78           C  
ATOM    934  C   GLY H 122      19.346   9.111   9.865  1.00 43.19           C  
ATOM    935  O   GLY H 122      18.349   9.702   9.454  1.00 43.69           O  
ATOM    936  N   ALA H 123      19.273   8.149  10.802  1.00 43.66           N  
ATOM    937  CA  ALA H 123      18.019   7.723  11.351  1.00 44.94           C  
ATOM    938  CB  ALA H 123      18.053   6.294  11.920  1.00 46.03           C  
ATOM    939  C   ALA H 123      17.637   8.645  12.463  1.00 46.59           C  
ATOM    940  O   ALA H 123      18.376   9.563  12.816  1.00 44.21           O  
ATOM    941  N   SER H 124      16.421   8.450  13.006  1.00 48.08           N  
ATOM    942  CA  SER H 124      15.968   9.235  14.115  1.00 48.76           C  
ATOM    943  CB  SER H 124      14.729  10.086  13.786  1.00 53.02           C  
ATOM    944  OG  SER H 124      13.666   9.256  13.343  1.00 58.75           O  
ATOM    945  C   SER H 124      15.621   8.277  15.211  1.00 46.78           C  
ATOM    946  O   SER H 124      15.384   7.095  14.963  1.00 48.51           O  
ATOM    947  N   VAL H 125      15.639   8.756  16.471  1.00 44.38           N  
ATOM    948  CA  VAL H 125      15.302   7.900  17.573  1.00 41.44           C  
ATOM    949  CB  VAL H 125      16.508   7.363  18.286  1.00 42.98           C  
ATOM    950  CG1 VAL H 125      17.288   8.542  18.889  1.00 40.85           C  
ATOM    951  CG2 VAL H 125      16.054   6.319  19.317  1.00 45.47           C  
ATOM    952  C   VAL H 125      14.496   8.712  18.542  1.00 39.30           C  
ATOM    953  O   VAL H 125      14.616   9.935  18.588  1.00 39.67           O  
ATOM    954  N   LYS H 126      13.625   8.043  19.325  1.00 38.78           N  
ATOM    955  CA  LYS H 126      12.799   8.724  20.282  1.00 38.52           C  
ATOM    956  CB  LYS H 126      11.296   8.560  19.996  1.00 36.54           C  
ATOM    957  CG  LYS H 126      10.399   9.281  21.001  1.00 39.75           C  
ATOM    958  CD  LYS H 126       8.905   9.117  20.720  1.00 45.99           C  
ATOM    959  CE  LYS H 126       8.418   9.810  19.449  1.00 46.96           C  
ATOM    960  NZ  LYS H 126       6.978   9.537  19.255  1.00 43.43           N1+
ATOM    961  C   LYS H 126      12.993   8.071  21.617  1.00 41.39           C  
ATOM    962  O   LYS H 126      12.694   6.886  21.763  1.00 43.93           O  
ATOM    963  N   MET H 127      13.468   8.825  22.640  1.00 40.46           N  
ATOM    964  CA  MET H 127      13.614   8.228  23.941  1.00 39.63           C  
ATOM    965  CB  MET H 127      14.829   8.610  24.823  1.00 38.77           C  
ATOM    966  CG  MET H 127      16.244   8.268  24.353  1.00 27.64           C  
ATOM    967  SD  MET H 127      17.200   9.592  23.553  1.00 34.73           S  
ATOM    968  CE  MET H 127      15.975  10.088  22.321  1.00 33.31           C  
ATOM    969  C   MET H 127      12.474   8.684  24.783  1.00 40.52           C  
ATOM    970  O   MET H 127      11.898   9.750  24.557  1.00 41.48           O  
ATOM    971  N   SER H 128      12.145   7.880  25.812  1.00 40.03           N  
ATOM    972  CA  SER H 128      11.028   8.164  26.664  1.00 39.94           C  
ATOM    973  CB  SER H 128       9.944   7.082  26.527  1.00 40.02           C  
ATOM    974  OG  SER H 128       8.838   7.354  27.369  1.00 41.31           O  
ATOM    975  C   SER H 128      11.492   8.197  28.092  1.00 40.68           C  
ATOM    976  O   SER H 128      12.511   7.600  28.440  1.00 38.49           O  
ATOM    977  N   CYS H 129      10.755   8.932  28.951  0.90 41.69           N  
ATOM    978  CA  CYS H 129      11.068   9.071  30.349  0.90 42.30           C  
ATOM    979  CB  CYS H 129      11.727  10.444  30.618  0.90 42.26           C  
ATOM    980  SG  CYS H 129      12.070  10.838  32.358  0.90 48.57           S  
ATOM    981  C   CYS H 129       9.764   9.035  31.093  0.90 42.98           C  
ATOM    982  O   CYS H 129       9.046  10.033  31.119  0.90 40.37           O  
ATOM    983  N   LYS H 130       9.427   7.896  31.735  1.00 44.66           N  
ATOM    984  CA  LYS H 130       8.166   7.798  32.420  1.00 45.90           C  
ATOM    985  CB  LYS H 130       7.599   6.370  32.465  1.00 47.13           C  
ATOM    986  CG  LYS H 130       6.179   6.302  33.034  1.00 57.96           C  
ATOM    987  CD  LYS H 130       5.474   4.985  32.721  1.00 58.97           C  
ATOM    988  CE  LYS H 130       5.681   4.561  31.270  1.00 61.02           C  
ATOM    989  NZ  LYS H 130       5.581   5.751  30.403  1.00 61.25           N1+
ATOM    990  C   LYS H 130       8.357   8.268  33.825  1.00 44.36           C  
ATOM    991  O   LYS H 130       9.287   7.855  34.518  1.00 42.84           O  
ATOM    992  N   ALA H 131       7.445   9.146  34.286  1.00 42.81           N  
ATOM    993  CA  ALA H 131       7.579   9.737  35.586  1.00 43.05           C  
ATOM    994  CB  ALA H 131       7.350  11.257  35.569  1.00 43.93           C  
ATOM    995  C   ALA H 131       6.546   9.171  36.499  1.00 45.25           C  
ATOM    996  O   ALA H 131       5.433   8.856  36.070  1.00 44.78           O  
ATOM    997  N   SER H 132       6.909   9.022  37.794  1.00 47.50           N  
ATOM    998  CA  SER H 132       5.991   8.497  38.762  1.00 47.52           C  
ATOM    999  CB  SER H 132       6.055   6.967  38.888  1.00 44.79           C  
ATOM   1000  OG  SER H 132       5.626   6.339  37.693  1.00 41.96           O  
ATOM   1001  C   SER H 132       6.373   9.008  40.118  1.00 45.86           C  
ATOM   1002  O   SER H 132       7.518   9.397  40.358  1.00 45.59           O  
ATOM   1003  N   GLY H 133       5.386   9.101  41.028  1.00 29.36           N  
ATOM   1004  CA  GLY H 133       5.686   9.564  42.348  1.00 25.77           C  
ATOM   1005  C   GLY H 133       5.354  11.028  42.514  1.00 28.79           C  
ATOM   1006  O   GLY H 133       5.246  11.503  43.642  1.00 31.70           O  
ATOM   1007  N   TYR H 134       5.172  11.798  41.422  1.00 27.46           N  
ATOM   1008  CA  TYR H 134       4.884  13.197  41.610  1.00 27.57           C  
ATOM   1009  CB  TYR H 134       6.144  14.089  41.566  1.00 26.45           C  
ATOM   1010  CG  TYR H 134       6.921  13.934  40.294  1.00 24.91           C  
ATOM   1011  CD1 TYR H 134       7.763  12.858  40.126  1.00 23.74           C  
ATOM   1012  CD2 TYR H 134       6.843  14.889  39.299  1.00 25.12           C  
ATOM   1013  CE1 TYR H 134       8.478  12.728  38.963  1.00 26.02           C  
ATOM   1014  CE2 TYR H 134       7.560  14.761  38.133  1.00 24.75           C  
ATOM   1015  CZ  TYR H 134       8.383  13.673  37.974  1.00 24.46           C  
ATOM   1016  OH  TYR H 134       9.135  13.504  36.795  1.00 28.35           O  
ATOM   1017  C   TYR H 134       3.906  13.663  40.574  1.00 28.79           C  
ATOM   1018  O   TYR H 134       3.493  12.899  39.700  1.00 29.99           O  
ATOM   1019  N   THR H 135       3.484  14.943  40.678  1.00 28.50           N  
ATOM   1020  CA  THR H 135       2.560  15.516  39.739  1.00 28.86           C  
ATOM   1021  CB  THR H 135       1.786  16.666  40.316  1.00 29.11           C  
ATOM   1022  OG1 THR H 135       1.045  16.209  41.438  1.00 30.53           O  
ATOM   1023  CG2 THR H 135       0.836  17.250  39.254  1.00 27.64           C  
ATOM   1024  C   THR H 135       3.379  16.014  38.592  1.00 29.48           C  
ATOM   1025  O   THR H 135       4.122  16.985  38.705  1.00 29.01           O  
ATOM   1026  N   PHE H 136       3.201  15.358  37.436  1.00 28.04           N  
ATOM   1027  CA  PHE H 136       3.961  15.569  36.233  1.00 26.14           C  
ATOM   1028  CB  PHE H 136       3.496  14.642  35.101  1.00 24.73           C  
ATOM   1029  CG  PHE H 136       4.476  14.676  33.978  1.00 24.38           C  
ATOM   1030  CD1 PHE H 136       5.647  13.954  34.064  1.00 23.71           C  
ATOM   1031  CD2 PHE H 136       4.219  15.399  32.838  1.00 23.00           C  
ATOM   1032  CE1 PHE H 136       6.555  13.961  33.029  1.00 23.77           C  
ATOM   1033  CE2 PHE H 136       5.121  15.404  31.809  1.00 25.97           C  
ATOM   1034  CZ  PHE H 136       6.287  14.690  31.896  1.00 24.49           C  
ATOM   1035  C   PHE H 136       3.818  16.975  35.733  1.00 28.51           C  
ATOM   1036  O   PHE H 136       4.783  17.560  35.251  1.00 29.34           O  
ATOM   1037  N   THR H 137       2.604  17.548  35.820  1.00 30.30           N  
ATOM   1038  CA  THR H 137       2.262  18.857  35.326  1.00 28.69           C  
ATOM   1039  CB  THR H 137       0.831  19.186  35.600  1.00 31.14           C  
ATOM   1040  OG1 THR H 137      -0.017  18.164  35.109  1.00 31.29           O  
ATOM   1041  CG2 THR H 137       0.519  20.523  34.916  1.00 29.53           C  
ATOM   1042  C   THR H 137       3.033  19.914  36.072  1.00 29.90           C  
ATOM   1043  O   THR H 137       3.264  21.005  35.557  1.00 32.02           O  
ATOM   1044  N   ASN H 138       3.358  19.639  37.346  1.00 29.41           N  
ATOM   1045  CA  ASN H 138       4.002  20.546  38.262  1.00 29.35           C  
ATOM   1046  CB  ASN H 138       4.010  20.012  39.699  1.00 32.36           C  
ATOM   1047  CG  ASN H 138       2.579  20.085  40.205  1.00 34.71           C  
ATOM   1048  OD1 ASN H 138       2.258  19.572  41.278  1.00 36.81           O  
ATOM   1049  ND2 ASN H 138       1.710  20.756  39.400  1.00 34.71           N  
ATOM   1050  C   ASN H 138       5.428  20.832  37.921  1.00 30.59           C  
ATOM   1051  O   ASN H 138       5.918  21.922  38.213  1.00 30.80           O  
ATOM   1052  N   TYR H 139       6.142  19.877  37.300  1.00 26.03           N  
ATOM   1053  CA  TYR H 139       7.551  20.091  37.179  1.00 24.06           C  
ATOM   1054  CB  TYR H 139       8.407  18.932  37.744  1.00 22.63           C  
ATOM   1055  CG  TYR H 139       8.130  18.693  39.194  1.00 26.57           C  
ATOM   1056  CD1 TYR H 139       6.935  18.146  39.599  1.00 26.29           C  
ATOM   1057  CD2 TYR H 139       9.064  18.978  40.160  1.00 25.89           C  
ATOM   1058  CE1 TYR H 139       6.661  17.902  40.925  1.00 28.40           C  
ATOM   1059  CE2 TYR H 139       8.800  18.737  41.487  1.00 27.71           C  
ATOM   1060  CZ  TYR H 139       7.602  18.204  41.873  1.00 27.84           C  
ATOM   1061  OH  TYR H 139       7.354  17.966  43.239  1.00 30.45           O  
ATOM   1062  C   TYR H 139       7.928  20.159  35.746  1.00 24.40           C  
ATOM   1063  O   TYR H 139       7.190  19.816  34.827  1.00 26.23           O  
ATOM   1064  N   TRP H 140       9.128  20.686  35.530  1.00 39.08           N  
ATOM   1065  CA  TRP H 140       9.609  20.793  34.185  1.00 36.20           C  
ATOM   1066  CB  TRP H 140      10.501  22.034  34.050  1.00 34.74           C  
ATOM   1067  CG  TRP H 140       9.839  23.252  34.655  1.00 36.64           C  
ATOM   1068  CD2 TRP H 140       9.192  24.313  33.939  1.00 40.74           C  
ATOM   1069  CD1 TRP H 140       9.731  23.562  35.981  1.00 40.65           C  
ATOM   1070  NE1 TRP H 140       9.052  24.744  36.136  1.00  0.00           N  
ATOM   1071  CE2 TRP H 140       8.719  25.220  34.886  1.00 17.09           C  
ATOM   1072  CE3 TRP H 140       9.017  24.529  32.603  1.00  0.00           C  
ATOM   1073  CZ2 TRP H 140       8.060  26.354  34.513  1.00  0.00           C  
ATOM   1074  CZ3 TRP H 140       8.341  25.669  32.230  1.00  0.00           C  
ATOM   1075  CH2 TRP H 140       7.870  26.565  33.165  1.00  0.00           C  
ATOM   1076  C   TRP H 140      10.461  19.572  33.947  1.00 38.30           C  
ATOM   1077  O   TRP H 140      11.020  19.018  34.893  1.00 38.59           O  
ATOM   1078  N   MET H 141      10.558  19.093  32.683  1.00 39.09           N  
ATOM   1079  CA  MET H 141      11.417  17.970  32.400  1.00 37.30           C  
ATOM   1080  CB  MET H 141      10.787  16.831  31.574  1.00 37.67           C  
ATOM   1081  CG  MET H 141      10.049  15.780  32.394  1.00 29.80           C  
ATOM   1082  SD  MET H 141      11.145  14.856  33.512  1.00 32.19           S  
ATOM   1083  CE  MET H 141       9.938  13.552  33.881  1.00 29.95           C  
ATOM   1084  C   MET H 141      12.557  18.448  31.567  1.00 35.87           C  
ATOM   1085  O   MET H 141      12.354  19.037  30.508  1.00 35.35           O  
ATOM   1086  N   HIS H 142      13.797  18.169  32.013  1.00 34.66           N  
ATOM   1087  CA  HIS H 142      14.959  18.612  31.296  1.00 34.19           C  
ATOM   1088  ND1 HIS H 142      15.807  21.880  32.098  1.00 23.54           N  
ATOM   1089  CG  HIS H 142      15.507  20.665  32.677  1.00 31.84           C  
ATOM   1090  CB  HIS H 142      15.991  19.346  32.166  1.00 30.60           C  
ATOM   1091  NE2 HIS H 142      14.502  22.308  33.844  1.00 24.59           N  
ATOM   1092  CD2 HIS H 142      14.710  20.945  33.741  1.00 23.67           C  
ATOM   1093  CE1 HIS H 142      15.180  22.828  32.838  1.00 25.33           C  
ATOM   1094  C   HIS H 142      15.665  17.420  30.746  1.00 33.48           C  
ATOM   1095  O   HIS H 142      15.498  16.301  31.228  1.00 34.94           O  
ATOM   1096  N   TRP H 143      16.465  17.636  29.682  1.00 32.26           N  
ATOM   1097  CA  TRP H 143      17.220  16.552  29.127  1.00 33.08           C  
ATOM   1098  CB  TRP H 143      16.731  16.118  27.736  1.00 34.62           C  
ATOM   1099  CG  TRP H 143      15.361  15.478  27.768  1.00 38.32           C  
ATOM   1100  CD2 TRP H 143      15.118  14.061  27.750  1.00 38.73           C  
ATOM   1101  CD1 TRP H 143      14.135  16.078  27.811  1.00 42.47           C  
ATOM   1102  NE1 TRP H 143      13.145  15.127  27.825  1.00 41.92           N  
ATOM   1103  CE2 TRP H 143      13.735  13.880  27.787  1.00 40.04           C  
ATOM   1104  CE3 TRP H 143      15.975  12.994  27.703  1.00 37.15           C  
ATOM   1105  CZ2 TRP H 143      13.187  12.630  27.777  1.00 39.82           C  
ATOM   1106  CZ3 TRP H 143      15.418  11.734  27.696  1.00 36.21           C  
ATOM   1107  CH2 TRP H 143      14.050  11.556  27.732  1.00 39.57           C  
ATOM   1108  C   TRP H 143      18.649  16.993  29.034  1.00 33.63           C  
ATOM   1109  O   TRP H 143      18.937  18.137  28.681  1.00 36.74           O  
ATOM   1110  N   VAL H 144      19.585  16.078  29.370  1.00 31.63           N  
ATOM   1111  CA  VAL H 144      20.990  16.389  29.378  1.00 32.13           C  
ATOM   1112  CB  VAL H 144      21.535  16.488  30.778  1.00 32.38           C  
ATOM   1113  CG1 VAL H 144      23.050  16.750  30.724  1.00 33.27           C  
ATOM   1114  CG2 VAL H 144      20.738  17.566  31.540  1.00 29.80           C  
ATOM   1115  C   VAL H 144      21.740  15.295  28.662  1.00 34.18           C  
ATOM   1116  O   VAL H 144      21.368  14.122  28.729  1.00 35.51           O  
ATOM   1117  N   LYS H 145      22.829  15.668  27.944  1.00 33.25           N  
ATOM   1118  CA  LYS H 145      23.664  14.730  27.228  1.00 32.00           C  
ATOM   1119  CB  LYS H 145      24.186  15.180  25.853  1.00 32.03           C  
ATOM   1120  CG  LYS H 145      23.322  14.887  24.638  1.00 32.74           C  
ATOM   1121  CD  LYS H 145      23.931  15.437  23.345  1.00 34.79           C  
ATOM   1122  CE  LYS H 145      25.140  14.646  22.838  1.00 37.60           C  
ATOM   1123  NZ  LYS H 145      25.655  15.259  21.592  1.00 39.09           N1+
ATOM   1124  C   LYS H 145      24.956  14.561  27.954  1.00 36.92           C  
ATOM   1125  O   LYS H 145      25.474  15.502  28.555  1.00 39.76           O  
ATOM   1126  N   GLN H 146      25.514  13.338  27.892  1.00 37.73           N  
ATOM   1127  CA  GLN H 146      26.801  13.041  28.455  1.00 37.20           C  
ATOM   1128  CB  GLN H 146      26.692  12.280  29.790  1.00 34.05           C  
ATOM   1129  CG  GLN H 146      28.026  11.871  30.423  1.00 33.61           C  
ATOM   1130  CD  GLN H 146      28.338  12.814  31.573  1.00 36.17           C  
ATOM   1131  OE1 GLN H 146      28.318  14.032  31.418  1.00 37.37           O  
ATOM   1132  NE2 GLN H 146      28.634  12.239  32.767  1.00 38.23           N  
ATOM   1133  C   GLN H 146      27.496  12.108  27.505  1.00 40.16           C  
ATOM   1134  O   GLN H 146      27.134  10.936  27.414  1.00 37.81           O  
ATOM   1135  N   ARG H 147      28.533  12.590  26.788  1.00 44.18           N  
ATOM   1136  CA  ARG H 147      29.283  11.746  25.894  1.00 46.05           C  
ATOM   1137  CB  ARG H 147      30.168  12.533  24.915  1.00 45.44           C  
ATOM   1138  CG  ARG H 147      29.387  13.350  23.881  1.00 48.40           C  
ATOM   1139  CD  ARG H 147      29.460  12.773  22.466  1.00 55.14           C  
ATOM   1140  NE  ARG H 147      30.893  12.773  22.057  1.00 81.72           N  
ATOM   1141  CZ  ARG H 147      31.448  13.890  21.502  1.00 85.54           C  
ATOM   1142  NH1 ARG H 147      30.695  15.015  21.332  1.00 82.99           N1+
ATOM   1143  NH2 ARG H 147      32.759  13.881  21.119  1.00 79.52           N  
ATOM   1144  C   ARG H 147      30.178  10.911  26.758  1.00 49.41           C  
ATOM   1145  O   ARG H 147      30.457  11.275  27.899  1.00 50.71           O  
ATOM   1146  N   PRO H 148      30.656   9.801  26.269  1.00 50.94           N  
ATOM   1147  CA  PRO H 148      31.435   8.955  27.124  1.00 50.77           C  
ATOM   1148  CD  PRO H 148      29.969   9.046  25.235  1.00 51.79           C  
ATOM   1149  CB  PRO H 148      31.648   7.662  26.344  1.00 51.58           C  
ATOM   1150  CG  PRO H 148      30.388   7.579  25.459  1.00 52.67           C  
ATOM   1151  C   PRO H 148      32.666   9.608  27.649  1.00 50.14           C  
ATOM   1152  O   PRO H 148      33.457  10.135  26.870  1.00 50.67           O  
ATOM   1153  N   GLY H 149      32.831   9.571  28.986  1.00 51.28           N  
ATOM   1154  CA  GLY H 149      33.997  10.091  29.631  1.00 52.37           C  
ATOM   1155  C   GLY H 149      33.998  11.585  29.574  1.00 51.54           C  
ATOM   1156  O   GLY H 149      35.033  12.207  29.808  1.00 49.23           O  
ATOM   1157  N   GLN H 150      32.846  12.221  29.283  1.00 50.08           N  
ATOM   1158  CA  GLN H 150      32.894  13.651  29.173  1.00 47.65           C  
ATOM   1159  CB  GLN H 150      32.694  14.162  27.737  1.00 49.85           C  
ATOM   1160  CG  GLN H 150      33.854  13.757  26.824  1.00 54.89           C  
ATOM   1161  CD  GLN H 150      33.593  14.291  25.427  1.00 59.24           C  
ATOM   1162  OE1 GLN H 150      32.755  15.170  25.227  1.00 73.18           O  
ATOM   1163  NE2 GLN H 150      34.335  13.746  24.427  1.00 71.82           N  
ATOM   1164  C   GLN H 150      31.865  14.279  30.062  1.00 45.25           C  
ATOM   1165  O   GLN H 150      31.180  13.606  30.831  1.00 45.08           O  
ATOM   1166  N   ALA H 151      31.774  15.622  29.980  1.00 43.10           N  
ATOM   1167  CA  ALA H 151      30.934  16.447  30.806  1.00 44.56           C  
ATOM   1168  CB  ALA H 151      31.410  17.908  30.891  1.00 46.68           C  
ATOM   1169  C   ALA H 151      29.511  16.468  30.326  1.00 44.19           C  
ATOM   1170  O   ALA H 151      29.170  15.926  29.277  1.00 43.00           O  
ATOM   1171  N   LEU H 152      28.635  17.086  31.153  1.00 43.59           N  
ATOM   1172  CA  LEU H 152      27.218  17.204  30.929  1.00 40.63           C  
ATOM   1173  CB  LEU H 152      26.448  17.424  32.243  1.00 37.34           C  
ATOM   1174  CG  LEU H 152      26.546  16.244  33.225  1.00 32.53           C  
ATOM   1175  CD1 LEU H 152      25.845  16.563  34.554  1.00 29.78           C  
ATOM   1176  CD2 LEU H 152      26.016  14.950  32.588  1.00 32.52           C  
ATOM   1177  C   LEU H 152      26.903  18.379  30.045  1.00 40.53           C  
ATOM   1178  O   LEU H 152      27.572  19.410  30.101  1.00 41.34           O  
ATOM   1179  N   GLU H 153      25.856  18.235  29.196  1.00 38.99           N  
ATOM   1180  CA  GLU H 153      25.367  19.298  28.349  1.00 38.23           C  
ATOM   1181  CB  GLU H 153      25.620  19.129  26.841  1.00 38.68           C  
ATOM   1182  CG  GLU H 153      26.986  19.592  26.347  1.00 44.10           C  
ATOM   1183  CD  GLU H 153      26.958  19.535  24.826  1.00 47.39           C  
ATOM   1184  OE1 GLU H 153      27.016  18.403  24.274  1.00 50.26           O  
ATOM   1185  OE2 GLU H 153      26.873  20.622  24.195  1.00 47.16           O1-
ATOM   1186  C   GLU H 153      23.874  19.357  28.474  1.00 35.95           C  
ATOM   1187  O   GLU H 153      23.193  18.335  28.489  1.00 35.43           O  
ATOM   1188  N   TRP H 154      23.316  20.582  28.518  1.00 35.76           N  
ATOM   1189  CA  TRP H 154      21.899  20.763  28.690  1.00 35.66           C  
ATOM   1190  CB  TRP H 154      21.604  22.013  29.534  1.00 36.38           C  
ATOM   1191  CG  TRP H 154      20.148  22.357  29.704  1.00 36.00           C  
ATOM   1192  CD2 TRP H 154      19.465  23.333  28.903  1.00 34.99           C  
ATOM   1193  CD1 TRP H 154      19.236  21.882  30.599  1.00 35.09           C  
ATOM   1194  NE1 TRP H 154      18.023  22.499  30.402  1.00 32.07           N  
ATOM   1195  CE2 TRP H 154      18.151  23.395  29.363  1.00 33.85           C  
ATOM   1196  CE3 TRP H 154      19.900  24.115  27.872  1.00 32.36           C  
ATOM   1197  CZ2 TRP H 154      17.246  24.245  28.795  1.00 35.03           C  
ATOM   1198  CZ3 TRP H 154      18.982  24.968  27.299  1.00 31.06           C  
ATOM   1199  CH2 TRP H 154      17.680  25.031  27.752  1.00 33.17           C  
ATOM   1200  C   TRP H 154      21.256  20.940  27.341  1.00 35.25           C  
ATOM   1201  O   TRP H 154      21.596  21.858  26.597  1.00 36.13           O  
ATOM   1202  N   ILE H 155      20.368  19.993  26.963  1.00 36.21           N  
ATOM   1203  CA  ILE H 155      19.636  20.009  25.720  1.00 38.71           C  
ATOM   1204  CB  ILE H 155      19.139  18.644  25.357  1.00 38.72           C  
ATOM   1205  CG1 ILE H 155      20.349  17.714  25.185  1.00 39.61           C  
ATOM   1206  CG2 ILE H 155      18.261  18.753  24.098  1.00 36.64           C  
ATOM   1207  CD1 ILE H 155      19.982  16.238  25.096  1.00 41.07           C  
ATOM   1208  C   ILE H 155      18.469  20.967  25.699  1.00 38.46           C  
ATOM   1209  O   ILE H 155      18.309  21.732  24.748  1.00 38.09           O  
ATOM   1210  N   GLY H 156      17.608  20.950  26.741  1.00 39.76           N  
ATOM   1211  CA  GLY H 156      16.432  21.790  26.758  1.00 40.06           C  
ATOM   1212  C   GLY H 156      15.455  21.219  27.746  1.00 39.54           C  
ATOM   1213  O   GLY H 156      15.743  20.216  28.399  1.00 35.27           O  
ATOM   1214  N   MET H 157      14.273  21.856  27.905  1.00 38.63           N  
ATOM   1215  CA  MET H 157      13.287  21.296  28.787  1.00 39.28           C  
ATOM   1216  CB  MET H 157      13.346  21.781  30.250  1.00 37.38           C  
ATOM   1217  CG  MET H 157      13.067  23.267  30.469  1.00 30.92           C  
ATOM   1218  SD  MET H 157      14.491  24.342  30.148  1.00  0.00           S  
ATOM   1219  CE  MET H 157      13.640  25.892  30.578  1.00  0.00           C  
ATOM   1220  C   MET H 157      11.916  21.587  28.255  1.00 39.93           C  
ATOM   1221  O   MET H 157      11.738  22.381  27.331  1.00 39.35           O  
ATOM   1222  N   ILE H 158      10.911  20.882  28.816  1.00 36.44           N  
ATOM   1223  CA  ILE H 158       9.534  21.028  28.446  1.00 37.21           C  
ATOM   1224  CB  ILE H 158       8.994  19.812  27.737  1.00 38.25           C  
ATOM   1225  CG1 ILE H 158       7.557  20.035  27.232  1.00 35.95           C  
ATOM   1226  CG2 ILE H 158       9.128  18.619  28.697  1.00 39.78           C  
ATOM   1227  CD1 ILE H 158       7.440  20.998  26.054  1.00 32.98           C  
ATOM   1228  C   ILE H 158       8.738  21.194  29.704  1.00 40.50           C  
ATOM   1229  O   ILE H 158       9.018  20.559  30.720  1.00 41.34           O  
ATOM   1230  N   ASP H 159       7.731  22.088  29.668  1.00 39.76           N  
ATOM   1231  CA  ASP H 159       6.856  22.277  30.791  1.00 40.46           C  
ATOM   1232  CB  ASP H 159       6.475  23.756  30.989  1.00 40.41           C  
ATOM   1233  CG  ASP H 159       5.491  23.885  32.139  1.00 40.87           C  
ATOM   1234  OD1 ASP H 159       4.346  23.384  31.989  1.00 41.13           O  
ATOM   1235  OD2 ASP H 159       5.858  24.494  33.177  1.00 36.56           O1-
ATOM   1236  C   ASP H 159       5.623  21.509  30.450  1.00 40.54           C  
ATOM   1237  O   ASP H 159       4.867  21.919  29.579  1.00 40.34           O  
ATOM   1238  N   PRO H 160       5.324  20.417  31.137  1.00 25.97           N  
ATOM   1239  CA  PRO H 160       4.232  19.521  30.802  1.00 26.33           C  
ATOM   1240  CD  PRO H 160       6.289  19.803  32.032  1.00 25.61           C  
ATOM   1241  CB  PRO H 160       4.383  18.329  31.750  1.00 25.56           C  
ATOM   1242  CG  PRO H 160       5.879  18.326  32.129  1.00 26.92           C  
ATOM   1243  C   PRO H 160       2.841  20.096  30.825  1.00 27.61           C  
ATOM   1244  O   PRO H 160       1.978  19.574  30.118  1.00 28.12           O  
ATOM   1245  N   SER H 161       2.554  21.114  31.655  1.00 27.86           N  
ATOM   1246  CA  SER H 161       1.191  21.567  31.622  1.00 28.83           C  
ATOM   1247  CB  SER H 161       0.853  22.557  32.757  1.00 28.58           C  
ATOM   1248  OG  SER H 161       1.678  23.710  32.687  1.00 27.63           O  
ATOM   1249  C   SER H 161       0.882  22.206  30.294  1.00 29.80           C  
ATOM   1250  O   SER H 161      -0.056  21.810  29.599  1.00 30.52           O  
ATOM   1251  N   LYS H 162       1.652  23.256  29.953  1.00 29.71           N  
ATOM   1252  CA  LYS H 162       1.530  24.047  28.757  1.00 30.11           C  
ATOM   1253  CB  LYS H 162       2.253  25.396  28.883  1.00 30.53           C  
ATOM   1254  CG  LYS H 162       1.630  26.354  29.897  1.00 30.71           C  
ATOM   1255  CD  LYS H 162       2.576  27.473  30.339  1.00 47.37           C  
ATOM   1256  CE  LYS H 162       1.934  28.489  31.288  1.00  0.00           C  
ATOM   1257  NZ  LYS H 162       1.121  27.796  32.316  1.00  0.00           N1+
ATOM   1258  C   LYS H 162       2.121  23.385  27.556  1.00 30.18           C  
ATOM   1259  O   LYS H 162       1.642  23.554  26.437  1.00 30.55           O  
ATOM   1260  N   SER H 163       3.194  22.615  27.769  1.00 29.62           N  
ATOM   1261  CA  SER H 163       4.029  22.057  26.746  1.00 29.22           C  
ATOM   1262  CB  SER H 163       3.217  21.451  25.584  1.00 29.53           C  
ATOM   1263  OG  SER H 163       2.433  20.365  26.058  1.00 30.06           O  
ATOM   1264  C   SER H 163       4.933  23.137  26.188  1.00 29.54           C  
ATOM   1265  O   SER H 163       5.559  22.932  25.146  1.00 29.61           O  
ATOM   1266  N   GLU H 164       5.076  24.319  26.844  1.00 41.71           N  
ATOM   1267  CA  GLU H 164       6.078  25.151  26.250  1.00 43.36           C  
ATOM   1268  CB  GLU H 164       6.140  26.586  26.791  1.00 63.42           C  
ATOM   1269  CG  GLU H 164       6.973  27.473  25.868  1.00 67.96           C  
ATOM   1270  CD  GLU H 164       6.949  28.899  26.388  1.00  0.00           C  
ATOM   1271  OE1 GLU H 164       6.299  29.135  27.440  1.00  0.00           O  
ATOM   1272  OE2 GLU H 164       7.581  29.773  25.736  1.00  0.00           O1-
ATOM   1273  C   GLU H 164       7.418  24.516  26.439  1.00 43.02           C  
ATOM   1274  O   GLU H 164       7.645  23.772  27.391  1.00 42.44           O  
ATOM   1275  N   THR H 165       8.349  24.784  25.499  1.00 44.22           N  
ATOM   1276  CA  THR H 165       9.644  24.182  25.605  1.00 44.83           C  
ATOM   1277  CB  THR H 165       9.773  22.981  24.716  1.00 45.28           C  
ATOM   1278  OG1 THR H 165      11.061  22.402  24.842  1.00 46.16           O  
ATOM   1279  CG2 THR H 165       9.495  23.398  23.266  1.00 45.60           C  
ATOM   1280  C   THR H 165      10.700  25.182  25.248  1.00 44.01           C  
ATOM   1281  O   THR H 165      10.444  26.135  24.518  1.00 42.83           O  
ATOM   1282  N   THR H 166      11.919  25.004  25.813  1.00 42.40           N  
ATOM   1283  CA  THR H 166      13.018  25.860  25.464  1.00 43.19           C  
ATOM   1284  CB  THR H 166      13.442  26.826  26.527  1.00 45.38           C  
ATOM   1285  OG1 THR H 166      14.292  27.814  25.962  1.00  0.00           O  
ATOM   1286  CG2 THR H 166      14.189  26.062  27.627  1.00  0.00           C  
ATOM   1287  C   THR H 166      14.189  24.981  25.160  1.00 44.89           C  
ATOM   1288  O   THR H 166      14.382  23.937  25.784  1.00 39.94           O  
ATOM   1289  N   LEU H 167      15.015  25.393  24.178  1.00 46.21           N  
ATOM   1290  CA  LEU H 167      16.094  24.540  23.775  1.00 46.46           C  
ATOM   1291  CB  LEU H 167      15.933  23.993  22.346  1.00 45.91           C  
ATOM   1292  CG  LEU H 167      14.726  23.052  22.187  1.00 33.53           C  
ATOM   1293  CD1 LEU H 167      14.905  21.776  23.025  1.00 33.49           C  
ATOM   1294  CD2 LEU H 167      13.406  23.779  22.480  1.00 34.72           C  
ATOM   1295  C   LEU H 167      17.394  25.272  23.809  1.00 48.39           C  
ATOM   1296  O   LEU H 167      17.455  26.495  23.700  1.00 50.71           O  
ATOM   1297  N   ASN H 168      18.482  24.499  23.992  1.00 48.22           N  
ATOM   1298  CA  ASN H 168      19.804  25.032  23.897  1.00 50.82           C  
ATOM   1299  CB  ASN H 168      20.885  23.984  24.242  1.00 51.28           C  
ATOM   1300  CG  ASN H 168      22.288  24.584  24.187  1.00 53.57           C  
ATOM   1301  OD1 ASN H 168      22.647  25.301  23.253  1.00 53.34           O  
ATOM   1302  ND2 ASN H 168      23.118  24.268  25.217  1.00 61.47           N  
ATOM   1303  C   ASN H 168      19.915  25.358  22.445  1.00 52.46           C  
ATOM   1304  O   ASN H 168      19.400  24.624  21.604  1.00 53.68           O  
ATOM   1305  N   GLN H 169      20.597  26.459  22.103  1.00 51.40           N  
ATOM   1306  CA  GLN H 169      20.630  26.879  20.733  1.00 51.77           C  
ATOM   1307  CB  GLN H 169      21.494  28.134  20.518  1.00 53.22           C  
ATOM   1308  CG  GLN H 169      21.003  29.369  21.276  1.00 60.49           C  
ATOM   1309  CD  GLN H 169      19.683  29.815  20.668  1.00 66.81           C  
ATOM   1310  OE1 GLN H 169      19.566  29.988  19.456  1.00 80.13           O  
ATOM   1311  NE2 GLN H 169      18.650  29.996  21.536  1.00 60.08           N  
ATOM   1312  C   GLN H 169      21.229  25.794  19.895  1.00 52.20           C  
ATOM   1313  O   GLN H 169      20.778  25.540  18.778  1.00 53.38           O  
ATOM   1314  N   LYS H 170      22.263  25.113  20.415  1.00 49.81           N  
ATOM   1315  CA  LYS H 170      22.978  24.136  19.642  1.00 47.91           C  
ATOM   1316  CB  LYS H 170      24.177  23.568  20.411  1.00 50.72           C  
ATOM   1317  CG  LYS H 170      25.183  24.655  20.792  1.00 54.15           C  
ATOM   1318  CD  LYS H 170      26.247  24.185  21.782  1.00 56.21           C  
ATOM   1319  CE  LYS H 170      27.407  23.454  21.107  1.00 57.77           C  
ATOM   1320  NZ  LYS H 170      26.899  22.276  20.368  1.00 58.22           N1+
ATOM   1321  C   LYS H 170      22.088  22.995  19.244  1.00 49.65           C  
ATOM   1322  O   LYS H 170      22.146  22.516  18.113  1.00 49.00           O  
ATOM   1323  N   PHE H 171      21.246  22.526  20.173  1.00 53.15           N  
ATOM   1324  CA  PHE H 171      20.384  21.395  19.979  1.00 56.32           C  
ATOM   1325  CB  PHE H 171      19.897  20.789  21.301  1.00 56.62           C  
ATOM   1326  CG  PHE H 171      21.139  20.209  21.884  1.00 61.41           C  
ATOM   1327  CD1 PHE H 171      21.607  18.993  21.442  1.00 64.01           C  
ATOM   1328  CD2 PHE H 171      21.846  20.881  22.855  1.00 63.13           C  
ATOM   1329  CE1 PHE H 171      22.757  18.452  21.966  1.00 63.76           C  
ATOM   1330  CE2 PHE H 171      22.997  20.345  23.383  1.00 63.71           C  
ATOM   1331  CZ  PHE H 171      23.454  19.128  22.938  1.00 63.08           C  
ATOM   1332  C   PHE H 171      19.229  21.690  19.079  1.00 59.47           C  
ATOM   1333  O   PHE H 171      18.614  20.760  18.558  1.00 60.36           O  
ATOM   1334  N   ARG H 172      18.845  22.973  18.926  1.00 63.01           N  
ATOM   1335  CA  ARG H 172      17.691  23.247  18.121  1.00 65.11           C  
ATOM   1336  CB  ARG H 172      17.343  24.741  17.976  1.00 66.35           C  
ATOM   1337  CG  ARG H 172      18.412  25.574  17.270  1.00 66.12           C  
ATOM   1338  CD  ARG H 172      18.038  27.052  17.145  1.00 70.43           C  
ATOM   1339  NE  ARG H 172      19.156  27.743  16.444  1.00  0.00           N  
ATOM   1340  CZ  ARG H 172      19.010  29.037  16.039  1.00  0.00           C  
ATOM   1341  NH1 ARG H 172      17.850  29.708  16.303  1.00  0.00           N1+
ATOM   1342  NH2 ARG H 172      20.023  29.662  15.369  1.00  0.00           N  
ATOM   1343  C   ARG H 172      17.903  22.688  16.748  1.00 62.92           C  
ATOM   1344  O   ARG H 172      18.945  22.867  16.118  1.00 64.72           O  
ATOM   1345  N   GLY H 173      16.882  21.958  16.264  1.00 55.92           N  
ATOM   1346  CA  GLY H 173      16.909  21.351  14.969  1.00 54.78           C  
ATOM   1347  C   GLY H 173      17.148  19.885  15.152  1.00 55.05           C  
ATOM   1348  O   GLY H 173      16.565  19.069  14.439  1.00 54.64           O  
ATOM   1349  N   LYS H 174      18.071  19.523  16.068  1.00 54.67           N  
ATOM   1350  CA  LYS H 174      18.358  18.149  16.384  1.00 52.47           C  
ATOM   1351  CB  LYS H 174      19.691  17.967  17.127  1.00 51.66           C  
ATOM   1352  CG  LYS H 174      20.923  18.184  16.252  1.00 49.54           C  
ATOM   1353  CD  LYS H 174      21.049  17.168  15.119  1.00 47.57           C  
ATOM   1354  CE  LYS H 174      21.856  15.928  15.499  1.00 45.54           C  
ATOM   1355  NZ  LYS H 174      23.276  16.297  15.695  1.00 46.43           N1+
ATOM   1356  C   LYS H 174      17.317  17.541  17.275  1.00 51.92           C  
ATOM   1357  O   LYS H 174      16.840  16.436  17.023  1.00 52.36           O  
ATOM   1358  N   ALA H 175      16.919  18.264  18.344  1.00 48.10           N  
ATOM   1359  CA  ALA H 175      16.096  17.631  19.335  1.00 43.73           C  
ATOM   1360  CB  ALA H 175      16.663  17.749  20.761  1.00 41.88           C  
ATOM   1361  C   ALA H 175      14.727  18.226  19.361  1.00 41.91           C  
ATOM   1362  O   ALA H 175      14.532  19.406  19.076  1.00 43.02           O  
ATOM   1363  N   THR H 176      13.729  17.375  19.676  1.00 40.96           N  
ATOM   1364  CA  THR H 176      12.367  17.806  19.797  1.00 39.71           C  
ATOM   1365  CB  THR H 176      11.490  17.300  18.691  1.00 38.00           C  
ATOM   1366  OG1 THR H 176      11.980  17.745  17.435  1.00 31.80           O  
ATOM   1367  CG2 THR H 176      10.060  17.817  18.917  1.00 33.41           C  
ATOM   1368  C   THR H 176      11.841  17.233  21.076  1.00 42.29           C  
ATOM   1369  O   THR H 176      11.898  16.022  21.290  1.00 41.86           O  
ATOM   1370  N   LEU H 177      11.295  18.093  21.961  1.00 42.55           N  
ATOM   1371  CA  LEU H 177      10.811  17.621  23.228  1.00 41.43           C  
ATOM   1372  CB  LEU H 177      11.307  18.471  24.407  1.00 39.46           C  
ATOM   1373  CG  LEU H 177      12.839  18.484  24.538  1.00 45.60           C  
ATOM   1374  CD1 LEU H 177      13.291  19.334  25.732  1.00 42.93           C  
ATOM   1375  CD2 LEU H 177      13.413  17.059  24.579  1.00 43.52           C  
ATOM   1376  C   LEU H 177       9.316  17.698  23.230  1.00 39.96           C  
ATOM   1377  O   LEU H 177       8.727  18.683  22.784  1.00 40.17           O  
ATOM   1378  N   ASN H 178       8.660  16.633  23.730  1.00 40.22           N  
ATOM   1379  CA  ASN H 178       7.226  16.615  23.812  1.00 43.08           C  
ATOM   1380  CB  ASN H 178       6.543  15.888  22.641  1.00 46.29           C  
ATOM   1381  CG  ASN H 178       6.665  16.779  21.411  1.00  0.00           C  
ATOM   1382  OD1 ASN H 178       6.336  17.964  21.454  1.00  0.00           O  
ATOM   1383  ND2 ASN H 178       7.152  16.198  20.282  1.00  0.00           N  
ATOM   1384  C   ASN H 178       6.855  15.920  25.082  1.00 43.19           C  
ATOM   1385  O   ASN H 178       7.716  15.393  25.787  1.00 45.00           O  
ATOM   1386  N   VAL H 179       5.553  15.941  25.435  1.00 40.68           N  
ATOM   1387  CA  VAL H 179       5.174  15.308  26.665  1.00 40.42           C  
ATOM   1388  CB  VAL H 179       5.137  16.284  27.804  1.00 43.29           C  
ATOM   1389  CG1 VAL H 179       3.681  16.719  28.070  1.00 46.14           C  
ATOM   1390  CG2 VAL H 179       5.912  15.692  28.983  1.00 45.97           C  
ATOM   1391  C   VAL H 179       3.781  14.780  26.495  1.00 45.70           C  
ATOM   1392  O   VAL H 179       2.970  15.376  25.785  1.00 46.72           O  
ATOM   1393  N   ASP H 180       3.480  13.632  27.144  1.00 47.63           N  
ATOM   1394  CA  ASP H 180       2.169  13.042  27.103  1.00 47.33           C  
ATOM   1395  CB  ASP H 180       2.170  11.589  26.595  1.00 47.78           C  
ATOM   1396  CG  ASP H 180       0.735  11.124  26.381  1.00 51.06           C  
ATOM   1397  OD1 ASP H 180      -0.203  11.866  26.780  1.00 53.57           O  
ATOM   1398  OD2 ASP H 180       0.559  10.014  25.814  1.00 53.44           O1-
ATOM   1399  C   ASP H 180       1.673  13.038  28.511  1.00 48.11           C  
ATOM   1400  O   ASP H 180       2.077  12.220  29.337  1.00 49.41           O  
ATOM   1401  N   LYS H 181       0.750  13.963  28.800  1.00 47.23           N  
ATOM   1402  CA  LYS H 181       0.230  14.204  30.109  1.00 48.30           C  
ATOM   1403  CB  LYS H 181      -0.750  15.385  30.046  1.00 48.29           C  
ATOM   1404  CG  LYS H 181      -0.914  16.170  31.340  1.00 55.55           C  
ATOM   1405  CD  LYS H 181      -1.519  17.552  31.085  1.00 59.10           C  
ATOM   1406  CE  LYS H 181      -1.556  18.456  32.315  1.00 59.11           C  
ATOM   1407  NZ  LYS H 181      -2.660  18.046  33.210  1.00 56.44           N1+
ATOM   1408  C   LYS H 181      -0.477  12.978  30.608  1.00 49.58           C  
ATOM   1409  O   LYS H 181      -0.356  12.618  31.778  1.00 48.62           O  
ATOM   1410  N   SER H 182      -1.230  12.289  29.730  1.00 50.00           N  
ATOM   1411  CA  SER H 182      -1.992  11.146  30.153  1.00 48.13           C  
ATOM   1412  CB  SER H 182      -2.878  10.573  29.030  1.00 50.74           C  
ATOM   1413  OG  SER H 182      -2.079  10.079  27.966  1.00 50.37           O  
ATOM   1414  C   SER H 182      -1.070  10.055  30.620  1.00 47.38           C  
ATOM   1415  O   SER H 182      -1.382   9.349  31.579  1.00 48.11           O  
ATOM   1416  N   SER H 183       0.061   9.867  29.912  1.00 48.51           N  
ATOM   1417  CA  SER H 183       1.048   8.855  30.200  1.00 46.79           C  
ATOM   1418  CB  SER H 183       1.937   8.542  28.987  1.00 44.98           C  
ATOM   1419  OG  SER H 183       1.141   8.148  27.883  1.00 47.87           O  
ATOM   1420  C   SER H 183       1.998   9.285  31.281  1.00 48.22           C  
ATOM   1421  O   SER H 183       2.701   8.452  31.854  1.00 49.31           O  
ATOM   1422  N   ASN H 184       2.061  10.592  31.596  1.00 46.66           N  
ATOM   1423  CA  ASN H 184       3.069  11.047  32.514  1.00 45.79           C  
ATOM   1424  CB  ASN H 184       3.004  10.390  33.904  1.00 43.59           C  
ATOM   1425  CG  ASN H 184       1.815  10.955  34.664  1.00 17.22           C  
ATOM   1426  OD1 ASN H 184       1.579  12.162  34.660  1.00 14.37           O  
ATOM   1427  ND2 ASN H 184       1.050  10.059  35.341  1.00 19.30           N  
ATOM   1428  C   ASN H 184       4.392  10.683  31.915  1.00 44.85           C  
ATOM   1429  O   ASN H 184       5.293  10.213  32.610  1.00 40.31           O  
ATOM   1430  N   THR H 185       4.538  10.895  30.590  1.00 46.39           N  
ATOM   1431  CA  THR H 185       5.751  10.532  29.912  1.00 46.16           C  
ATOM   1432  CB  THR H 185       5.530   9.445  28.909  1.00 45.66           C  
ATOM   1433  OG1 THR H 185       5.004   8.293  29.548  1.00 46.24           O  
ATOM   1434  CG2 THR H 185       6.866   9.122  28.228  1.00 43.24           C  
ATOM   1435  C   THR H 185       6.274  11.704  29.133  1.00 44.64           C  
ATOM   1436  O   THR H 185       5.515  12.443  28.509  1.00 43.32           O  
ATOM   1437  N   ALA H 186       7.612  11.881  29.143  1.00 41.54           N  
ATOM   1438  CA  ALA H 186       8.272  12.921  28.407  1.00 39.65           C  
ATOM   1439  CB  ALA H 186       9.261  13.735  29.255  1.00 38.10           C  
ATOM   1440  C   ALA H 186       9.061  12.228  27.339  1.00 40.63           C  
ATOM   1441  O   ALA H 186       9.504  11.098  27.535  1.00 39.92           O  
ATOM   1442  N   TYR H 187       9.244  12.885  26.172  1.00 42.12           N  
ATOM   1443  CA  TYR H 187       9.908  12.237  25.074  1.00 42.85           C  
ATOM   1444  CB  TYR H 187       8.996  12.039  23.851  1.00 43.76           C  
ATOM   1445  CG  TYR H 187       7.762  11.285  24.208  1.00 45.52           C  
ATOM   1446  CD1 TYR H 187       6.644  11.969  24.630  1.00 47.26           C  
ATOM   1447  CD2 TYR H 187       7.709   9.915  24.112  1.00 43.79           C  
ATOM   1448  CE1 TYR H 187       5.490  11.298  24.956  1.00 49.08           C  
ATOM   1449  CE2 TYR H 187       6.556   9.238  24.438  1.00 45.85           C  
ATOM   1450  CZ  TYR H 187       5.446   9.930  24.861  1.00 48.26           C  
ATOM   1451  OH  TYR H 187       4.264   9.236  25.192  1.00 49.12           O  
ATOM   1452  C   TYR H 187      10.957  13.160  24.534  1.00 42.67           C  
ATOM   1453  O   TYR H 187      10.853  14.380  24.647  1.00 42.76           O  
ATOM   1454  N   MET H 188      12.015  12.575  23.941  1.00 41.63           N  
ATOM   1455  CA  MET H 188      12.995  13.361  23.251  1.00 41.98           C  
ATOM   1456  CB  MET H 188      14.333  13.514  23.991  1.00 40.01           C  
ATOM   1457  CG  MET H 188      15.334  14.361  23.203  1.00 40.65           C  
ATOM   1458  SD  MET H 188      16.838  14.807  24.115  1.00 49.16           S  
ATOM   1459  CE  MET H 188      17.482  13.111  24.162  1.00 38.23           C  
ATOM   1460  C   MET H 188      13.279  12.655  21.969  1.00 43.52           C  
ATOM   1461  O   MET H 188      13.633  11.478  21.970  1.00 43.58           O  
ATOM   1462  N   GLN H 189      13.126  13.358  20.831  1.00 43.11           N  
ATOM   1463  CA  GLN H 189      13.395  12.719  19.578  1.00 42.20           C  
ATOM   1464  CB  GLN H 189      12.210  12.768  18.597  1.00 45.80           C  
ATOM   1465  CG  GLN H 189      12.431  11.945  17.328  1.00 51.37           C  
ATOM   1466  CD  GLN H 189      11.124  11.915  16.549  1.00 52.49           C  
ATOM   1467  OE1 GLN H 189      10.492  12.947  16.330  1.00 51.03           O  
ATOM   1468  NE2 GLN H 189      10.698  10.694  16.124  1.00 61.59           N  
ATOM   1469  C   GLN H 189      14.558  13.431  18.968  1.00 42.50           C  
ATOM   1470  O   GLN H 189      14.605  14.660  18.930  1.00 42.47           O  
ATOM   1471  N   LEU H 190      15.552  12.652  18.504  1.00 41.75           N  
ATOM   1472  CA  LEU H 190      16.720  13.201  17.883  1.00 40.87           C  
ATOM   1473  CB  LEU H 190      18.023  12.670  18.499  1.00 39.45           C  
ATOM   1474  CG  LEU H 190      18.233  13.117  19.958  1.00 38.45           C  
ATOM   1475  CD1 LEU H 190      19.526  12.532  20.542  1.00 35.61           C  
ATOM   1476  CD2 LEU H 190      18.191  14.650  20.077  1.00 39.20           C  
ATOM   1477  C   LEU H 190      16.684  12.764  16.454  1.00 42.56           C  
ATOM   1478  O   LEU H 190      16.486  11.587  16.157  1.00 43.96           O  
ATOM   1479  N   SER H 191      16.887  13.713  15.521  1.00 43.16           N  
ATOM   1480  CA  SER H 191      16.797  13.371  14.132  1.00 45.39           C  
ATOM   1481  CB  SER H 191      15.811  14.255  13.351  1.00 47.94           C  
ATOM   1482  OG  SER H 191      16.233  15.610  13.392  1.00 47.17           O  
ATOM   1483  C   SER H 191      18.145  13.527  13.499  1.00 43.19           C  
ATOM   1484  O   SER H 191      19.051  14.123  14.079  1.00 40.39           O  
ATOM   1485  N   SER H 192      18.301  12.956  12.285  1.00 45.34           N  
ATOM   1486  CA  SER H 192      19.518  13.040  11.523  1.00 47.35           C  
ATOM   1487  CB  SER H 192      19.773  14.436  10.930  1.00 49.41           C  
ATOM   1488  OG  SER H 192      18.761  14.754   9.986  1.00 53.57           O  
ATOM   1489  C   SER H 192      20.672  12.682  12.400  1.00 44.77           C  
ATOM   1490  O   SER H 192      21.596  13.472  12.581  1.00 43.58           O  
ATOM   1491  N   LEU H 193      20.645  11.460  12.953  1.00 42.96           N  
ATOM   1492  CA  LEU H 193      21.653  11.038  13.882  1.00 42.50           C  
ATOM   1493  CB  LEU H 193      21.290   9.714  14.579  1.00 43.30           C  
ATOM   1494  CG  LEU H 193      20.056   9.832  15.492  1.00 42.56           C  
ATOM   1495  CD1 LEU H 193      19.724   8.494  16.166  1.00 46.01           C  
ATOM   1496  CD2 LEU H 193      20.233  10.966  16.516  1.00 38.00           C  
ATOM   1497  C   LEU H 193      22.970  10.858  13.201  1.00 40.41           C  
ATOM   1498  O   LEU H 193      23.061  10.368  12.074  1.00 40.64           O  
ATOM   1499  N   THR H 194      24.039  11.275  13.908  1.00 39.22           N  
ATOM   1500  CA  THR H 194      25.392  11.144  13.456  1.00 42.37           C  
ATOM   1501  CB  THR H 194      26.059  12.455  13.151  1.00 45.23           C  
ATOM   1502  OG1 THR H 194      26.130  13.253  14.323  1.00 45.75           O  
ATOM   1503  CG2 THR H 194      25.254  13.181  12.061  1.00 46.22           C  
ATOM   1504  C   THR H 194      26.140  10.524  14.595  1.00 42.85           C  
ATOM   1505  O   THR H 194      25.598  10.347  15.683  1.00 41.77           O  
ATOM   1506  N   SER H 195      27.419  10.179  14.370  0.90 45.26           N  
ATOM   1507  CA  SER H 195      28.214   9.522  15.370  0.90 46.85           C  
ATOM   1508  CB  SER H 195      29.618   9.157  14.861  0.90 49.90           C  
ATOM   1509  OG  SER H 195      29.518   8.202  13.817  0.90 50.44           O  
ATOM   1510  C   SER H 195      28.386  10.438  16.543  0.90 43.32           C  
ATOM   1511  O   SER H 195      28.648   9.987  17.657  0.90 40.24           O  
ATOM   1512  N   GLU H 196      28.241  11.754  16.320  1.00 44.16           N  
ATOM   1513  CA  GLU H 196      28.417  12.744  17.346  1.00 47.67           C  
ATOM   1514  CB  GLU H 196      28.270  14.172  16.797  1.00 53.43           C  
ATOM   1515  CG  GLU H 196      28.681  15.264  17.782  1.00 59.67           C  
ATOM   1516  CD  GLU H 196      30.201  15.322  17.799  1.00 45.33           C  
ATOM   1517  OE1 GLU H 196      30.833  14.459  17.135  1.00 48.33           O  
ATOM   1518  OE2 GLU H 196      30.752  16.230  18.478  1.00 48.70           O1-
ATOM   1519  C   GLU H 196      27.373  12.562  18.407  1.00 45.92           C  
ATOM   1520  O   GLU H 196      27.617  12.825  19.583  1.00 48.93           O  
ATOM   1521  N   ASP H 197      26.170  12.126  17.997  1.00 41.72           N  
ATOM   1522  CA  ASP H 197      25.015  11.952  18.833  1.00 40.94           C  
ATOM   1523  CB  ASP H 197      23.734  11.706  18.018  1.00 39.63           C  
ATOM   1524  CG  ASP H 197      23.380  13.021  17.329  1.00 43.12           C  
ATOM   1525  OD1 ASP H 197      23.164  14.029  18.053  1.00 44.19           O  
ATOM   1526  OD2 ASP H 197      23.315  13.040  16.073  1.00 44.57           O1-
ATOM   1527  C   ASP H 197      25.187  10.831  19.814  1.00 39.90           C  
ATOM   1528  O   ASP H 197      24.441  10.756  20.788  1.00 38.50           O  
ATOM   1529  N   SER H 198      26.114   9.885  19.571  1.00 39.86           N  
ATOM   1530  CA  SER H 198      26.249   8.795  20.499  1.00 38.75           C  
ATOM   1531  CB  SER H 198      27.379   7.817  20.136  1.00 40.68           C  
ATOM   1532  OG  SER H 198      27.115   7.211  18.879  1.00 49.54           O  
ATOM   1533  C   SER H 198      26.553   9.355  21.848  1.00 37.34           C  
ATOM   1534  O   SER H 198      27.510  10.108  22.021  1.00 35.94           O  
ATOM   1535  N   ALA H 199      25.738   8.986  22.855  1.00 35.31           N  
ATOM   1536  CA  ALA H 199      25.970   9.498  24.175  1.00 36.88           C  
ATOM   1537  CB  ALA H 199      25.823  11.027  24.279  1.00 36.96           C  
ATOM   1538  C   ALA H 199      24.935   8.920  25.079  1.00 35.89           C  
ATOM   1539  O   ALA H 199      24.084   8.135  24.657  1.00 36.69           O  
ATOM   1540  N   VAL H 200      25.006   9.276  26.374  1.00 36.50           N  
ATOM   1541  CA  VAL H 200      23.988   8.845  27.278  1.00 36.13           C  
ATOM   1542  CB  VAL H 200      24.494   8.412  28.624  1.00 34.86           C  
ATOM   1543  CG1 VAL H 200      24.938   9.652  29.410  1.00 31.26           C  
ATOM   1544  CG2 VAL H 200      23.411   7.568  29.316  1.00 35.17           C  
ATOM   1545  C   VAL H 200      23.107  10.034  27.449  1.00 36.53           C  
ATOM   1546  O   VAL H 200      23.589  11.160  27.557  1.00 36.02           O  
ATOM   1547  N   TYR H 201      21.779   9.821  27.444  1.00 35.63           N  
ATOM   1548  CA  TYR H 201      20.853  10.910  27.562  1.00 35.22           C  
ATOM   1549  CB  TYR H 201      19.792  10.938  26.442  1.00 33.31           C  
ATOM   1550  CG  TYR H 201      20.486  11.276  25.170  1.00 34.88           C  
ATOM   1551  CD1 TYR H 201      20.689  12.590  24.826  1.00 36.05           C  
ATOM   1552  CD2 TYR H 201      20.939  10.289  24.328  1.00 35.42           C  
ATOM   1553  CE1 TYR H 201      21.331  12.922  23.658  1.00 38.22           C  
ATOM   1554  CE2 TYR H 201      21.581  10.615  23.158  1.00 36.93           C  
ATOM   1555  CZ  TYR H 201      21.778  11.931  22.822  1.00 37.69           C  
ATOM   1556  OH  TYR H 201      22.442  12.262  21.620  1.00 34.88           O  
ATOM   1557  C   TYR H 201      20.122  10.737  28.851  1.00 36.92           C  
ATOM   1558  O   TYR H 201      19.691   9.635  29.186  1.00 36.52           O  
ATOM   1559  N   TYR H 202      19.977  11.841  29.610  1.00 38.03           N  
ATOM   1560  CA  TYR H 202      19.329  11.802  30.885  1.00 38.12           C  
ATOM   1561  CB  TYR H 202      20.145  12.417  32.036  1.00 29.14           C  
ATOM   1562  CG  TYR H 202      21.428  11.698  32.267  1.00 35.39           C  
ATOM   1563  CD1 TYR H 202      21.467  10.556  33.029  1.00 34.00           C  
ATOM   1564  CD2 TYR H 202      22.597  12.196  31.742  1.00 36.66           C  
ATOM   1565  CE1 TYR H 202      22.659   9.910  33.247  1.00 33.92           C  
ATOM   1566  CE2 TYR H 202      23.791  11.552  31.956  1.00 36.75           C  
ATOM   1567  CZ  TYR H 202      23.822  10.404  32.710  1.00 35.34           C  
ATOM   1568  OH  TYR H 202      25.041   9.734  32.939  1.00 28.17           O  
ATOM   1569  C   TYR H 202      18.144  12.708  30.816  1.00 34.82           C  
ATOM   1570  O   TYR H 202      18.160  13.746  30.159  1.00 34.04           O  
ATOM   1571  N   CYS H 203      17.074  12.295  31.503  1.00 34.69           N  
ATOM   1572  CA  CYS H 203      15.877  13.047  31.700  1.00 36.85           C  
ATOM   1573  CB  CYS H 203      14.677  12.089  31.534  1.00 35.17           C  
ATOM   1574  SG  CYS H 203      13.099  12.599  32.252  1.00 51.17           S  
ATOM   1575  C   CYS H 203      16.000  13.477  33.132  1.00 35.78           C  
ATOM   1576  O   CYS H 203      16.448  12.693  33.965  1.00 34.09           O  
ATOM   1577  N   ALA H 204      15.671  14.743  33.456  1.00 33.37           N  
ATOM   1578  CA  ALA H 204      15.810  15.129  34.830  1.00 33.33           C  
ATOM   1579  CB  ALA H 204      17.092  15.918  35.120  1.00 34.80           C  
ATOM   1580  C   ALA H 204      14.672  16.031  35.154  1.00 36.94           C  
ATOM   1581  O   ALA H 204      14.221  16.795  34.304  1.00 37.37           O  
ATOM   1582  N   ARG H 205      14.178  15.965  36.406  1.00 38.58           N  
ATOM   1583  CA  ARG H 205      13.064  16.797  36.727  1.00 41.05           C  
ATOM   1584  CB  ARG H 205      12.171  16.329  37.883  1.00 48.59           C  
ATOM   1585  CG  ARG H 205      12.838  16.490  39.249  1.00 48.34           C  
ATOM   1586  CD  ARG H 205      11.843  17.050  40.269  1.00 47.67           C  
ATOM   1587  NE  ARG H 205      11.718  16.087  41.381  1.00 52.49           N  
ATOM   1588  CZ  ARG H 205      11.145  14.876  41.153  1.00 56.54           C  
ATOM   1589  NH1 ARG H 205      10.934  14.445  39.879  1.00 55.51           N1+
ATOM   1590  NH2 ARG H 205      10.779  14.111  42.221  1.00 59.21           N  
ATOM   1591  C   ARG H 205      13.629  18.079  37.228  1.00 42.88           C  
ATOM   1592  O   ARG H 205      14.683  18.102  37.870  1.00 43.92           O  
ATOM   1593  N   GLU H 206      12.902  19.181  36.978  1.00 41.59           N  
ATOM   1594  CA  GLU H 206      13.404  20.429  37.437  1.00 41.64           C  
ATOM   1595  CB  GLU H 206      13.239  21.640  36.503  1.00 45.73           C  
ATOM   1596  CG  GLU H 206      14.273  22.724  36.841  1.00  8.87           C  
ATOM   1597  CD  GLU H 206      13.996  23.991  36.051  1.00  0.00           C  
ATOM   1598  OE1 GLU H 206      12.932  24.059  35.378  1.00  0.00           O  
ATOM   1599  OE2 GLU H 206      14.854  24.910  36.110  1.00  0.00           O1-
ATOM   1600  C   GLU H 206      12.718  20.733  38.693  1.00 43.40           C  
ATOM   1601  O   GLU H 206      12.102  19.854  39.295  1.00 42.01           O  
ATOM   1602  N   VAL H 207      13.119  21.892  39.283  1.00 34.20           N  
ATOM   1603  CA  VAL H 207      12.755  22.433  40.571  1.00 36.14           C  
ATOM   1604  CB  VAL H 207      11.704  21.675  41.325  1.00 39.05           C  
ATOM   1605  CG1 VAL H 207      11.735  22.142  42.794  1.00  0.00           C  
ATOM   1606  CG2 VAL H 207      10.351  21.965  40.653  1.00  0.00           C  
ATOM   1607  C   VAL H 207      14.007  22.506  41.392  1.00 36.82           C  
ATOM   1608  O   VAL H 207      14.911  21.684  41.244  1.00 38.37           O  
ATOM   1609  N   TYR H 208      14.133  23.519  42.269  1.00 35.55           N  
ATOM   1610  CA  TYR H 208      15.359  23.573  43.008  1.00 35.75           C  
ATOM   1611  CB  TYR H 208      15.703  24.993  43.534  1.00 36.16           C  
ATOM   1612  CG  TYR H 208      14.589  25.748  44.205  1.00 36.28           C  
ATOM   1613  CD1 TYR H 208      13.445  26.109  43.524  1.00 35.82           C  
ATOM   1614  CD2 TYR H 208      14.727  26.168  45.511  1.00 39.61           C  
ATOM   1615  CE1 TYR H 208      12.452  26.830  44.150  1.00 73.07           C  
ATOM   1616  CE2 TYR H 208      13.736  26.889  46.136  1.00 38.66           C  
ATOM   1617  CZ  TYR H 208      12.592  27.225  45.456  1.00 76.22           C  
ATOM   1618  OH  TYR H 208      11.568  27.971  46.081  1.00 76.63           O  
ATOM   1619  C   TYR H 208      15.487  22.474  44.041  1.00 35.12           C  
ATOM   1620  O   TYR H 208      16.467  21.731  44.053  1.00 35.40           O  
ATOM   1621  N   TYR H 209      14.459  22.283  44.897  1.00 35.58           N  
ATOM   1622  CA  TYR H 209      14.473  21.327  45.991  1.00 35.82           C  
ATOM   1623  CB  TYR H 209      13.121  21.165  46.689  1.00 37.22           C  
ATOM   1624  CG  TYR H 209      12.643  22.458  47.197  1.00 32.82           C  
ATOM   1625  CD1 TYR H 209      12.318  23.438  46.301  1.00 36.41           C  
ATOM   1626  CD2 TYR H 209      12.483  22.681  48.539  1.00 35.78           C  
ATOM   1627  CE1 TYR H 209      11.860  24.657  46.710  1.00 38.73           C  
ATOM   1628  CE2 TYR H 209      12.016  23.909  48.963  1.00 38.04           C  
ATOM   1629  CZ  TYR H 209      11.713  24.900  48.051  1.00 39.43           C  
ATOM   1630  OH  TYR H 209      11.239  26.157  48.483  1.00 43.61           O  
ATOM   1631  C   TYR H 209      14.557  19.938  45.478  1.00 35.20           C  
ATOM   1632  O   TYR H 209      15.406  19.143  45.878  1.00 37.44           O  
ATOM   1633  N   PHE H 210      13.605  19.615  44.592  1.00 34.01           N  
ATOM   1634  CA  PHE H 210      13.551  18.280  44.118  1.00 32.56           C  
ATOM   1635  CB  PHE H 210      12.151  17.691  43.820  1.00 34.42           C  
ATOM   1636  CG  PHE H 210      11.716  16.791  44.933  1.00 36.33           C  
ATOM   1637  CD1 PHE H 210      12.453  15.658  45.171  1.00 36.31           C  
ATOM   1638  CD2 PHE H 210      10.581  16.997  45.687  1.00 38.19           C  
ATOM   1639  CE1 PHE H 210      12.109  14.769  46.159  1.00 36.82           C  
ATOM   1640  CE2 PHE H 210      10.225  16.105  46.681  1.00 38.39           C  
ATOM   1641  CZ  PHE H 210      11.001  15.000  46.935  1.00 37.75           C  
ATOM   1642  C   PHE H 210      14.305  18.249  42.876  1.00 33.81           C  
ATOM   1643  O   PHE H 210      13.889  18.803  41.860  1.00 33.77           O  
ATOM   1644  N   ASP H 211      15.472  17.603  42.949  1.00 33.25           N  
ATOM   1645  CA  ASP H 211      16.183  17.490  41.738  1.00 33.48           C  
ATOM   1646  CB  ASP H 211      17.489  18.291  41.703  1.00 34.62           C  
ATOM   1647  CG  ASP H 211      17.744  18.590  40.235  1.00 39.07           C  
ATOM   1648  OD1 ASP H 211      16.755  18.755  39.468  1.00 38.06           O  
ATOM   1649  OD2 ASP H 211      18.948  18.656  39.876  1.00 39.46           O1-
ATOM   1650  C   ASP H 211      16.513  16.056  41.600  1.00 33.53           C  
ATOM   1651  O   ASP H 211      17.440  15.559  42.234  1.00 34.56           O  
ATOM   1652  N   TYR H 212      15.715  15.347  40.794  1.00 38.60           N  
ATOM   1653  CA  TYR H 212      16.060  13.958  40.511  1.00 37.70           C  
ATOM   1654  CB  TYR H 212      15.075  12.908  41.054  1.00 38.51           C  
ATOM   1655  CG  TYR H 212      15.450  12.592  42.464  1.00 42.07           C  
ATOM   1656  CD1 TYR H 212      16.438  11.662  42.688  1.00 43.84           C  
ATOM   1657  CD2 TYR H 212      14.841  13.185  43.550  1.00 46.75           C  
ATOM   1658  CE1 TYR H 212      16.826  11.320  43.959  1.00 46.47           C  
ATOM   1659  CE2 TYR H 212      15.226  12.848  44.830  1.00 48.77           C  
ATOM   1660  CZ  TYR H 212      16.218  11.916  45.034  1.00 48.42           C  
ATOM   1661  OH  TYR H 212      16.616  11.567  46.342  1.00 48.96           O  
ATOM   1662  C   TYR H 212      16.285  13.669  39.045  1.00 37.88           C  
ATOM   1663  O   TYR H 212      15.728  14.329  38.166  1.00 38.36           O  
ATOM   1664  N   TRP H 213      17.103  12.619  38.758  1.00 34.75           N  
ATOM   1665  CA  TRP H 213      17.521  12.298  37.413  1.00 35.92           C  
ATOM   1666  CB  TRP H 213      19.051  12.370  37.259  1.00 35.71           C  
ATOM   1667  CG  TRP H 213      19.630  13.750  37.459  1.00 35.50           C  
ATOM   1668  CD2 TRP H 213      20.345  14.463  36.442  1.00 35.34           C  
ATOM   1669  CD1 TRP H 213      19.640  14.531  38.575  1.00 35.09           C  
ATOM   1670  NE1 TRP H 213      20.323  15.691  38.319  1.00 35.18           N  
ATOM   1671  CE2 TRP H 213      20.762  15.660  37.012  1.00 35.42           C  
ATOM   1672  CE3 TRP H 213      20.629  14.145  35.146  1.00 35.56           C  
ATOM   1673  CZ2 TRP H 213      21.470  16.574  36.297  1.00 36.05           C  
ATOM   1674  CZ3 TRP H 213      21.359  15.066  34.429  1.00 33.61           C  
ATOM   1675  CH2 TRP H 213      21.772  16.256  34.994  1.00 33.95           C  
ATOM   1676  C   TRP H 213      17.134  10.891  37.067  1.00 37.82           C  
ATOM   1677  O   TRP H 213      16.919  10.048  37.939  1.00 38.48           O  
ATOM   1678  N   GLY H 214      17.012  10.612  35.752  1.00 35.75           N  
ATOM   1679  CA  GLY H 214      16.684   9.296  35.278  1.00 36.64           C  
ATOM   1680  C   GLY H 214      17.956   8.503  35.257  1.00 38.17           C  
ATOM   1681  O   GLY H 214      19.035   9.040  35.499  1.00 37.38           O  
ATOM   1682  N   GLN H 215      17.849   7.186  34.980  1.00 39.19           N  
ATOM   1683  CA  GLN H 215      19.000   6.326  34.932  1.00 38.73           C  
ATOM   1684  CB  GLN H 215      18.722   4.815  34.926  1.00 37.26           C  
ATOM   1685  CG  GLN H 215      17.897   4.324  33.746  1.00 40.59           C  
ATOM   1686  CD  GLN H 215      16.531   4.038  34.331  1.00 46.70           C  
ATOM   1687  OE1 GLN H 215      16.400   3.221  35.238  1.00 49.69           O  
ATOM   1688  NE2 GLN H 215      15.484   4.735  33.834  1.00 50.60           N  
ATOM   1689  C   GLN H 215      19.849   6.629  33.741  1.00 38.25           C  
ATOM   1690  O   GLN H 215      21.053   6.383  33.764  1.00 38.98           O  
ATOM   1691  N   GLY H 216      19.244   7.113  32.642  1.00 37.46           N  
ATOM   1692  CA  GLY H 216      20.015   7.430  31.472  1.00 38.78           C  
ATOM   1693  C   GLY H 216      19.731   6.409  30.413  1.00 41.25           C  
ATOM   1694  O   GLY H 216      19.424   5.253  30.700  1.00 39.90           O  
ATOM   1695  N   THR H 217      19.813   6.845  29.139  1.00 41.72           N  
ATOM   1696  CA  THR H 217      19.593   5.976  28.019  1.00 39.60           C  
ATOM   1697  CB  THR H 217      18.391   6.375  27.208  1.00 36.19           C  
ATOM   1698  OG1 THR H 217      17.226   6.350  28.022  1.00 38.09           O  
ATOM   1699  CG2 THR H 217      18.231   5.408  26.024  1.00 34.27           C  
ATOM   1700  C   THR H 217      20.804   6.079  27.143  1.00 38.55           C  
ATOM   1701  O   THR H 217      21.236   7.174  26.786  1.00 37.36           O  
ATOM   1702  N   THR H 218      21.384   4.927  26.755  1.00 38.44           N  
ATOM   1703  CA  THR H 218      22.573   4.971  25.955  1.00 36.90           C  
ATOM   1704  CB  THR H 218      23.540   3.865  26.272  1.00 40.01           C  
ATOM   1705  OG1 THR H 218      23.919   3.929  27.640  1.00 30.15           O  
ATOM   1706  CG2 THR H 218      24.782   4.014  25.377  1.00 28.86           C  
ATOM   1707  C   THR H 218      22.172   4.847  24.523  1.00 35.91           C  
ATOM   1708  O   THR H 218      21.459   3.923  24.136  1.00 39.91           O  
ATOM   1709  N   LEU H 219      22.610   5.819  23.698  1.00 35.37           N  
ATOM   1710  CA  LEU H 219      22.299   5.821  22.299  1.00 36.49           C  
ATOM   1711  CB  LEU H 219      21.685   7.146  21.816  1.00 36.57           C  
ATOM   1712  CG  LEU H 219      21.340   7.174  20.313  1.00 31.60           C  
ATOM   1713  CD1 LEU H 219      20.203   6.198  19.980  1.00 30.49           C  
ATOM   1714  CD2 LEU H 219      21.060   8.606  19.832  1.00 31.53           C  
ATOM   1715  C   LEU H 219      23.583   5.643  21.557  1.00 37.49           C  
ATOM   1716  O   LEU H 219      24.527   6.410  21.740  1.00 34.34           O  
ATOM   1717  N   THR H 220      23.645   4.611  20.698  1.00 38.57           N  
ATOM   1718  CA  THR H 220      24.830   4.384  19.929  1.00 40.31           C  
ATOM   1719  CB  THR H 220      25.390   3.003  20.118  1.00 42.20           C  
ATOM   1720  OG1 THR H 220      25.697   2.787  21.489  1.00 42.36           O  
ATOM   1721  CG2 THR H 220      26.658   2.856  19.264  1.00 34.98           C  
ATOM   1722  C   THR H 220      24.443   4.519  18.493  1.00 40.77           C  
ATOM   1723  O   THR H 220      23.492   3.887  18.033  1.00 41.64           O  
ATOM   1724  N   VAL H 221      25.165   5.373  17.744  1.00 40.75           N  
ATOM   1725  CA  VAL H 221      24.849   5.534  16.356  1.00 40.18           C  
ATOM   1726  CB  VAL H 221      24.727   6.969  15.937  1.00 40.24           C  
ATOM   1727  CG1 VAL H 221      24.457   7.019  14.425  1.00 39.62           C  
ATOM   1728  CG2 VAL H 221      23.631   7.633  16.788  1.00 41.29           C  
ATOM   1729  C   VAL H 221      25.970   4.929  15.582  1.00 39.90           C  
ATOM   1730  O   VAL H 221      27.105   5.402  15.635  1.00 37.43           O  
ATOM   1731  N   SER H 222      25.674   3.852  14.830  1.00 40.68           N  
ATOM   1732  CA  SER H 222      26.729   3.224  14.097  1.00 42.10           C  
ATOM   1733  CB  SER H 222      27.555   2.241  14.946  1.00 42.91           C  
ATOM   1734  OG  SER H 222      26.734   1.168  15.381  1.00 42.69           O  
ATOM   1735  C   SER H 222      26.124   2.441  12.983  1.00 41.49           C  
ATOM   1736  O   SER H 222      24.933   2.138  12.985  1.00 37.53           O  
ATOM   1737  N   SER H 223      26.957   2.099  11.984  1.00 43.72           N  
ATOM   1738  CA  SER H 223      26.489   1.328  10.876  1.00 45.03           C  
ATOM   1739  CB  SER H 223      27.088   1.782   9.536  1.00 46.47           C  
ATOM   1740  OG  SER H 223      26.583   0.978   8.482  1.00 48.71           O  
ATOM   1741  C   SER H 223      26.954  -0.101  11.135  1.00 46.65           C  
ATOM   1742  O   SER H 223      26.741  -0.967  10.245  1.00 48.37           O  
ATOM   1743  OXT SER H 223      27.535  -0.343  12.227  1.00  0.00           O1-
TER    1744      SER H 223 
CONECT  158  672
CONECT  672  158
CONECT  980 1574
CONECT 1574  980
END
