# Supplementary material for: Fully automated antibody structure prediction using BIOVIA tools: Validation study
Source: PLoS One. 2017 May 18;12(5):e0177923. doi: 10.1371/journal.pone.0177923 (PMC5436848; doi:10.1371/journal.pone.0177923)
Supplement: S3 Dataset — Predicted structures using the Top5 framework method, Chothia CDR definition with canonical filtering, using up to 5 CDR templates rather than the default 3, and generating 10 CDR models. (ZIP) [file pone.0177923.s005.zip › 4RQQ_AB_FV_FinalModel.pdb]

REMARK   Accelrys Discovery Studio PDB file
REMARK   Created:  2015-11-30T17:45:15Z
SSBOND   1 CYS L   21    CYS L   91                                     
SSBOND   2 CYS H  130    CYS H  204                                     
ATOM      1  N   VAL L   1      29.662  30.967  30.367  1.00 40.63           N1+
ATOM      2  CA  VAL L   1      30.280  29.638  30.553  1.00 38.87           C  
ATOM      3  CB  VAL L   1      31.503  29.478  29.697  1.00 41.67           C  
ATOM      4  CG1 VAL L   1      31.076  29.573  28.222  1.00 45.65           C  
ATOM      5  CG2 VAL L   1      32.548  30.524  30.119  1.00 46.31           C  
ATOM      6  C   VAL L   1      30.665  29.424  31.979  1.00 39.08           C  
ATOM      7  O   VAL L   1      30.870  30.378  32.731  1.00 38.62           O  
ATOM      8  N   LEU L   2      30.738  28.143  32.386  1.00 37.02           N  
ATOM      9  CA  LEU L   2      31.113  27.834  33.732  1.00 37.08           C  
ATOM     10  CB  LEU L   2      30.156  26.848  34.428  1.00 36.01           C  
ATOM     11  CG  LEU L   2      28.744  27.415  34.658  1.00 35.10           C  
ATOM     12  CD1 LEU L   2      27.838  26.392  35.357  1.00 35.21           C  
ATOM     13  CD2 LEU L   2      28.798  28.766  35.388  1.00  0.00           C  
ATOM     14  C   LEU L   2      32.461  27.190  33.694  1.00 38.97           C  
ATOM     15  O   LEU L   2      32.649  26.185  33.011  1.00 40.62           O  
ATOM     16  N   THR L   3      33.436  27.763  34.431  1.00 40.03           N  
ATOM     17  CA  THR L   3      34.760  27.210  34.459  1.00 39.64           C  
ATOM     18  CB  THR L   3      35.836  28.192  34.093  1.00 41.24           C  
ATOM     19  OG1 THR L   3      35.835  29.284  35.001  1.00 45.43           O  
ATOM     20  CG2 THR L   3      35.589  28.690  32.661  1.00 41.19           C  
ATOM     21  C   THR L   3      35.047  26.744  35.851  1.00 39.89           C  
ATOM     22  O   THR L   3      34.873  27.483  36.818  1.00 41.64           O  
ATOM     23  N   GLN L   4      35.505  25.484  35.983  1.00 40.05           N  
ATOM     24  CA  GLN L   4      35.785  24.955  37.284  1.00 41.44           C  
ATOM     25  CB  GLN L   4      35.128  23.594  37.582  1.00 39.45           C  
ATOM     26  CG  GLN L   4      33.605  23.633  37.688  1.00 37.67           C  
ATOM     27  CD  GLN L   4      33.135  22.226  38.027  1.00 36.11           C  
ATOM     28  OE1 GLN L   4      32.151  21.733  37.476  1.00 34.49           O  
ATOM     29  NE2 GLN L   4      33.849  21.561  38.972  1.00 35.94           N  
ATOM     30  C   GLN L   4      37.253  24.721  37.397  1.00 43.03           C  
ATOM     31  O   GLN L   4      37.927  24.399  36.420  1.00 44.40           O  
ATOM     32  N   SER L   5      37.782  24.915  38.619  1.00 42.47           N  
ATOM     33  CA  SER L   5      39.159  24.645  38.891  0.88 42.76           C  
ATOM     34  CB  SER L   5      40.024  25.914  38.973  0.88 43.85           C  
ATOM     35  OG  SER L   5      39.577  26.741  40.035  1.00 39.48           O  
ATOM     36  C   SER L   5      39.181  23.995  40.236  1.00 42.69           C  
ATOM     37  O   SER L   5      38.370  24.337  41.094  1.00 42.92           O  
ATOM     38  N   PRO L   6      40.045  23.044  40.466  1.00 42.37           N  
ATOM     39  CA  PRO L   6      40.952  22.525  39.480  1.00 42.32           C  
ATOM     40  CD  PRO L   6      40.492  22.767  41.821  1.00 42.03           C  
ATOM     41  CB  PRO L   6      42.114  21.908  40.259  1.00 41.78           C  
ATOM     42  CG  PRO L   6      41.540  21.657  41.664  1.00 40.63           C  
ATOM     43  C   PRO L   6      40.221  21.506  38.669  1.00 41.91           C  
ATOM     44  O   PRO L   6      39.065  21.222  38.975  1.00 42.56           O  
ATOM     45  N   HIS L   7      40.845  21.007  37.587  1.00 41.95           N  
ATOM     46  CA  HIS L   7      40.289  19.947  36.798  1.00 39.31           C  
ATOM     47  ND1 HIS L   7      39.847  21.186  33.723  1.00  0.00           N  
ATOM     48  CG  HIS L   7      40.914  20.948  34.560  1.00 44.02           C  
ATOM     49  CB  HIS L   7      41.027  19.755  35.463  1.00 40.78           C  
ATOM     50  NE2 HIS L   7      41.262  22.877  33.444  1.00  0.00           N  
ATOM     51  CD2 HIS L   7      41.769  21.991  34.376  1.00 45.61           C  
ATOM     52  CE1 HIS L   7      40.107  22.351  33.080  1.00  0.00           C  
ATOM     53  C   HIS L   7      40.397  18.657  37.560  1.00 37.10           C  
ATOM     54  O   HIS L   7      39.514  17.808  37.481  1.00 36.44           O  
ATOM     55  N   SER L   8      41.512  18.465  38.295  1.00 37.66           N  
ATOM     56  CA  SER L   8      41.706  17.242  39.026  1.00 37.93           C  
ATOM     57  CB  SER L   8      42.813  16.353  38.428  1.00 39.19           C  
ATOM     58  OG  SER L   8      42.949  15.159  39.180  1.00 42.98           O  
ATOM     59  C   SER L   8      42.117  17.600  40.421  1.00 38.86           C  
ATOM     60  O   SER L   8      42.870  18.548  40.630  1.00 39.61           O  
ATOM     61  N   LEU L   9      41.621  16.843  41.424  1.00 38.02           N  
ATOM     62  CA  LEU L   9      41.934  17.186  42.779  1.00 38.07           C  
ATOM     63  CB  LEU L   9      40.725  17.863  43.452  1.00 38.54           C  
ATOM     64  CG  LEU L   9      40.921  18.324  44.903  1.00 39.39           C  
ATOM     65  CD1 LEU L   9      42.052  19.359  45.020  1.00 37.71           C  
ATOM     66  CD2 LEU L   9      39.595  18.841  45.485  1.00 39.73           C  
ATOM     67  C   LEU L   9      42.289  15.933  43.523  1.00 36.82           C  
ATOM     68  O   LEU L   9      41.459  15.042  43.695  1.00 35.94           O  
ATOM     69  N   SER L  10      43.547  15.831  43.999  1.00 37.89           N  
ATOM     70  CA  SER L  10      43.933  14.666  44.745  1.00 37.98           C  
ATOM     71  CB  SER L  10      45.356  14.179  44.425  1.00 39.09           C  
ATOM     72  OG  SER L  10      45.432  13.769  43.067  1.00 23.70           O  
ATOM     73  C   SER L  10      43.897  15.061  46.188  1.00 38.58           C  
ATOM     74  O   SER L  10      44.522  16.044  46.585  1.00 39.42           O  
ATOM     75  N   VAL L  11      43.144  14.306  47.014  1.00 37.95           N  
ATOM     76  CA  VAL L  11      43.028  14.644  48.406  1.00 39.47           C  
ATOM     77  CB  VAL L  11      41.666  15.136  48.805  1.00 40.11           C  
ATOM     78  CG1 VAL L  11      41.497  16.595  48.374  1.00 39.38           C  
ATOM     79  CG2 VAL L  11      40.630  14.218  48.138  1.00 39.10           C  
ATOM     80  C   VAL L  11      43.314  13.459  49.264  1.00 40.28           C  
ATOM     81  O   VAL L  11      42.891  12.339  48.980  1.00 39.23           O  
ATOM     82  N   THR L  12      44.044  13.701  50.369  1.00 41.28           N  
ATOM     83  CA  THR L  12      44.332  12.646  51.291  1.00 42.82           C  
ATOM     84  CB  THR L  12      45.439  12.969  52.252  1.00 43.11           C  
ATOM     85  OG1 THR L  12      46.634  13.257  51.540  1.00 29.59           O  
ATOM     86  CG2 THR L  12      45.658  11.764  53.184  1.00 30.90           C  
ATOM     87  C   THR L  12      43.079  12.453  52.073  1.00 42.81           C  
ATOM     88  O   THR L  12      42.298  13.387  52.249  1.00 43.19           O  
ATOM     89  N   PRO L  13      42.853  11.264  52.548  1.00 43.75           N  
ATOM     90  CA  PRO L  13      41.636  11.028  53.259  1.00 43.70           C  
ATOM     91  CD  PRO L  13      43.329  10.069  51.871  1.00 37.01           C  
ATOM     92  CB  PRO L  13      41.547   9.515  53.438  1.00 42.64           C  
ATOM     93  CG  PRO L  13      42.305   8.972  52.211  1.00 44.17           C  
ATOM     94  C   PRO L  13      41.583  11.823  54.518  1.00 45.79           C  
ATOM     95  O   PRO L  13      42.585  11.891  55.228  1.00 47.20           O  
ATOM     96  N   GLY L  14      40.418  12.434  54.805  1.00 46.00           N  
ATOM     97  CA  GLY L  14      40.247  13.188  56.010  1.00 46.07           C  
ATOM     98  C   GLY L  14      40.571  14.628  55.754  1.00 46.74           C  
ATOM     99  O   GLY L  14      40.271  15.489  56.579  1.00 48.36           O  
ATOM    100  N   GLU L  15      41.188  14.940  54.599  1.00 46.14           N  
ATOM    101  CA  GLU L  15      41.539  16.307  54.334  1.00 47.27           C  
ATOM    102  CB  GLU L  15      42.744  16.477  53.399  1.00 49.16           C  
ATOM    103  CG  GLU L  15      44.066  16.054  54.035  1.00 53.84           C  
ATOM    104  CD  GLU L  15      45.157  16.321  53.015  1.00 51.80           C  
ATOM    105  OE1 GLU L  15      44.833  16.322  51.797  1.00 54.19           O  
ATOM    106  OE2 GLU L  15      46.324  16.534  53.437  1.00 57.72           O1-
ATOM    107  C   GLU L  15      40.379  17.006  53.703  1.00 46.13           C  
ATOM    108  O   GLU L  15      39.459  16.376  53.185  1.00 45.03           O  
ATOM    109  N   SER L  16      40.390  18.353  53.768  1.00 46.05           N  
ATOM    110  CA  SER L  16      39.342  19.138  53.184  1.00 45.48           C  
ATOM    111  CB  SER L  16      39.182  20.525  53.831  1.00 47.65           C  
ATOM    112  OG  SER L  16      40.347  21.306  53.606  1.00  0.00           O  
ATOM    113  C   SER L  16      39.652  19.348  51.736  1.00 45.75           C  
ATOM    114  O   SER L  16      40.812  19.334  51.326  1.00 47.16           O  
ATOM    115  N   ALA L  17      38.602  19.548  50.915  1.00 43.79           N  
ATOM    116  CA  ALA L  17      38.789  19.783  49.514  1.00 42.48           C  
ATOM    117  CB  ALA L  17      38.338  18.602  48.634  1.00 41.18           C  
ATOM    118  C   ALA L  17      37.938  20.957  49.145  1.00 42.83           C  
ATOM    119  O   ALA L  17      36.860  21.159  49.702  1.00 44.63           O  
ATOM    120  N   SER L  18      38.416  21.779  48.193  1.00 42.98           N  
ATOM    121  CA  SER L  18      37.656  22.933  47.791  1.00 43.86           C  
ATOM    122  CB  SER L  18      38.272  24.248  48.293  1.00 45.19           C  
ATOM    123  OG  SER L  18      37.492  25.355  47.873  1.00 49.37           O  
ATOM    124  C   SER L  18      37.642  22.965  46.296  1.00 44.18           C  
ATOM    125  O   SER L  18      38.669  22.759  45.650  1.00 45.40           O  
ATOM    126  N   ILE L  19      36.458  23.227  45.701  1.00 42.05           N  
ATOM    127  CA  ILE L  19      36.338  23.271  44.273  1.00 40.40           C  
ATOM    128  CB  ILE L  19      35.419  22.210  43.741  1.00 38.20           C  
ATOM    129  CG1 ILE L  19      35.940  20.819  44.143  1.00 36.84           C  
ATOM    130  CG2 ILE L  19      35.289  22.398  42.222  1.00 39.44           C  
ATOM    131  CD1 ILE L  19      34.918  19.702  43.941  1.00 35.76           C  
ATOM    132  C   ILE L  19      35.756  24.603  43.923  1.00 41.04           C  
ATOM    133  O   ILE L  19      34.821  25.070  44.567  1.00 40.97           O  
ATOM    134  N   SER L  20      36.297  25.261  42.879  1.00 41.46           N  
ATOM    135  CA  SER L  20      35.831  26.574  42.542  1.00 43.43           C  
ATOM    136  CB  SER L  20      36.978  27.586  42.386  1.00 44.53           C  
ATOM    137  OG  SER L  20      36.469  28.874  42.062  1.00 48.05           O  
ATOM    138  C   SER L  20      35.091  26.527  41.241  1.00 43.27           C  
ATOM    139  O   SER L  20      35.438  25.769  40.337  1.00 43.00           O  
ATOM    140  N   CYS L  21      34.013  27.333  41.139  1.00 43.19           N  
ATOM    141  CA  CYS L  21      33.236  27.423  39.928  1.00 42.36           C  
ATOM    142  CB  CYS L  21      31.863  26.714  40.034  1.00 41.18           C  
ATOM    143  SG  CYS L  21      30.856  26.819  38.518  1.00 42.98           S  
ATOM    144  C   CYS L  21      33.006  28.882  39.660  1.00 42.77           C  
ATOM    145  O   CYS L  21      32.443  29.589  40.494  1.00 44.20           O  
ATOM    146  N   LYS L  22      33.451  29.371  38.480  1.00 42.31           N  
ATOM    147  CA  LYS L  22      33.274  30.756  38.146  1.00 44.34           C  
ATOM    148  CB  LYS L  22      34.587  31.503  37.859  1.00 46.41           C  
ATOM    149  CG  LYS L  22      35.451  31.695  39.107  1.00 56.82           C  
ATOM    150  CD  LYS L  22      36.852  32.230  38.815  1.00 60.08           C  
ATOM    151  CE  LYS L  22      37.701  32.418  40.073  1.00 37.46           C  
ATOM    152  NZ  LYS L  22      39.033  32.947  39.710  1.00 38.86           N1+
ATOM    153  C   LYS L  22      32.426  30.836  36.916  1.00 44.97           C  
ATOM    154  O   LYS L  22      32.536  30.006  36.017  1.00 43.06           O  
ATOM    155  N   SER L  23      31.551  31.859  36.850  1.00 44.32           N  
ATOM    156  CA  SER L  23      30.673  32.013  35.730  1.00 43.93           C  
ATOM    157  CB  SER L  23      29.194  32.093  36.145  1.00 43.99           C  
ATOM    158  OG  SER L  23      29.006  33.151  37.074  1.00 49.12           O  
ATOM    159  C   SER L  23      31.035  33.272  35.009  1.00 44.89           C  
ATOM    160  O   SER L  23      31.556  34.216  35.599  1.00 44.93           O  
ATOM    161  N   SER L  24      30.779  33.317  33.682  1.00 38.85           N  
ATOM    162  CA  SER L  24      31.093  34.451  32.847  1.00 38.72           C  
ATOM    163  CB  SER L  24      30.909  34.147  31.348  1.00 37.85           C  
ATOM    164  OG  SER L  24      29.549  33.851  31.063  1.00 38.76           O  
ATOM    165  C   SER L  24      30.209  35.616  33.197  1.00 40.75           C  
ATOM    166  O   SER L  24      30.618  36.768  33.051  1.00 42.48           O  
ATOM    167  N   HIS L  25      28.967  35.349  33.654  1.00 41.65           N  
ATOM    168  CA  HIS L  25      28.044  36.408  33.976  1.00 42.70           C  
ATOM    169  ND1 HIS L  25      27.863  35.935  30.688  1.00 43.05           N  
ATOM    170  CG  HIS L  25      27.401  36.876  31.580  1.00 44.70           C  
ATOM    171  CB  HIS L  25      26.904  36.544  32.955  1.00 43.34           C  
ATOM    172  NE2 HIS L  25      28.040  37.907  29.678  1.00 47.41           N  
ATOM    173  CD2 HIS L  25      27.514  38.076  30.946  1.00 44.85           C  
ATOM    174  CE1 HIS L  25      28.232  36.605  29.567  1.00 45.26           C  
ATOM    175  C   HIS L  25      27.423  36.102  35.306  1.00 42.17           C  
ATOM    176  O   HIS L  25      27.460  34.966  35.776  1.00 42.07           O  
ATOM    177  N   SER L  26      26.830  37.132  35.950  1.00 43.00           N  
ATOM    178  CA  SER L  26      26.269  36.986  37.266  1.00 43.28           C  
ATOM    179  CB  SER L  26      25.808  38.307  37.903  1.00 45.13           C  
ATOM    180  OG  SER L  26      24.634  38.774  37.254  1.00 47.08           O  
ATOM    181  C   SER L  26      25.071  36.089  37.229  1.00 41.38           C  
ATOM    182  O   SER L  26      24.215  36.169  36.350  1.00 41.93           O  
ATOM    183  N   LEU L  27      25.058  35.147  38.184  1.00 39.40           N  
ATOM    184  CA  LEU L  27      24.023  34.187  38.424  1.00 36.94           C  
ATOM    185  CB  LEU L  27      24.536  32.912  39.102  1.00 35.83           C  
ATOM    186  CG  LEU L  27      25.547  32.167  38.210  1.00 36.67           C  
ATOM    187  CD1 LEU L  27      25.882  30.774  38.767  1.00 33.04           C  
ATOM    188  CD2 LEU L  27      25.082  32.135  36.744  1.00 36.41           C  
ATOM    189  C   LEU L  27      22.890  34.753  39.222  1.00 37.10           C  
ATOM    190  O   LEU L  27      21.815  34.158  39.261  1.00 35.20           O  
ATOM    191  N   ILE L  28      23.124  35.866  39.948  1.00 38.38           N  
ATOM    192  CA  ILE L  28      22.131  36.374  40.856  1.00 39.22           C  
ATOM    193  CB  ILE L  28      22.657  37.403  41.818  1.00 38.89           C  
ATOM    194  CG1 ILE L  28      21.652  37.635  42.962  1.00 48.58           C  
ATOM    195  CG2 ILE L  28      23.006  38.671  41.022  1.00 47.95           C  
ATOM    196  CD1 ILE L  28      22.233  38.409  44.146  1.00 15.54           C  
ATOM    197  C   ILE L  28      20.969  36.968  40.129  1.00 39.74           C  
ATOM    198  O   ILE L  28      21.111  37.789  39.224  1.00 41.84           O  
ATOM    199  N   HIS L  29      19.765  36.523  40.533  1.00 39.08           N  
ATOM    200  CA  HIS L  29      18.520  36.976  39.994  1.00 39.03           C  
ATOM    201  ND1 HIS L  29      15.045  36.827  40.287  1.00 33.91           N  
ATOM    202  CG  HIS L  29      16.086  36.322  39.542  1.00 35.50           C  
ATOM    203  CB  HIS L  29      17.410  35.918  40.121  1.00 36.67           C  
ATOM    204  NE2 HIS L  29      14.329  36.726  38.186  1.00 36.68           N  
ATOM    205  CD2 HIS L  29      15.632  36.269  38.260  1.00 36.78           C  
ATOM    206  CE1 HIS L  29      14.019  37.051  39.427  1.00 35.32           C  
ATOM    207  C   HIS L  29      18.113  38.212  40.743  1.00 41.84           C  
ATOM    208  O   HIS L  29      18.691  38.554  41.772  1.00 43.80           O  
ATOM    209  N   GLY L  30      17.096  38.925  40.219  1.00 42.30           N  
ATOM    210  CA  GLY L  30      16.611  40.156  40.785  1.00 43.16           C  
ATOM    211  C   GLY L  30      16.108  39.907  42.173  1.00 42.72           C  
ATOM    212  O   GLY L  30      16.232  40.764  43.047  1.00 44.37           O  
ATOM    213  N   ASP L  31      15.502  38.725  42.400  1.00 40.89           N  
ATOM    214  CA  ASP L  31      14.961  38.335  43.673  1.00 40.85           C  
ATOM    215  CB  ASP L  31      14.068  37.075  43.631  1.00 39.43           C  
ATOM    216  CG  ASP L  31      14.853  35.847  43.197  1.00 38.85           C  
ATOM    217  OD1 ASP L  31      16.086  35.962  42.975  1.00 42.10           O  
ATOM    218  OD2 ASP L  31      14.213  34.768  43.080  1.00 52.47           O1-
ATOM    219  C   ASP L  31      16.102  38.159  44.628  1.00 41.73           C  
ATOM    220  O   ASP L  31      15.903  37.962  45.824  1.00 42.32           O  
ATOM    221  N   ARG L  32      17.330  38.215  44.075  1.00 41.34           N  
ATOM    222  CA  ARG L  32      18.611  38.102  44.723  1.00 42.49           C  
ATOM    223  CB  ARG L  32      18.920  39.161  45.808  1.00  0.00           C  
ATOM    224  CG  ARG L  32      18.010  39.209  47.034  1.00  0.00           C  
ATOM    225  CD  ARG L  32      18.133  40.529  47.795  1.00  0.00           C  
ATOM    226  NE  ARG L  32      17.783  41.607  46.824  1.00  0.00           N  
ATOM    227  CZ  ARG L  32      16.479  41.959  46.628  1.00  0.00           C  
ATOM    228  NH1 ARG L  32      15.488  41.368  47.357  1.00  0.00           N1+
ATOM    229  NH2 ARG L  32      16.162  42.897  45.688  1.00  0.00           N  
ATOM    230  C   ARG L  32      18.904  36.721  45.220  1.00 41.78           C  
ATOM    231  O   ARG L  32      19.511  36.537  46.273  1.00 43.31           O  
ATOM    232  N   ASN L  33      18.498  35.702  44.436  1.00 40.33           N  
ATOM    233  CA  ASN L  33      18.857  34.345  44.728  1.00 39.09           C  
ATOM    234  CB  ASN L  33      17.691  33.349  44.635  1.00 38.64           C  
ATOM    235  CG  ASN L  33      16.802  33.544  45.852  1.00 41.35           C  
ATOM    236  OD1 ASN L  33      17.276  33.553  46.986  1.00 44.33           O  
ATOM    237  ND2 ASN L  33      15.474  33.709  45.611  1.00 41.97           N  
ATOM    238  C   ASN L  33      19.845  33.951  43.673  1.00 38.32           C  
ATOM    239  O   ASN L  33      19.854  34.517  42.581  1.00 39.06           O  
ATOM    240  N   ASN L  34      20.735  32.989  43.980  1.00 37.17           N  
ATOM    241  CA  ASN L  34      21.692  32.560  43.001  1.00 35.95           C  
ATOM    242  CB  ASN L  34      23.119  32.418  43.557  1.00 36.16           C  
ATOM    243  CG  ASN L  34      23.681  33.801  43.854  1.00 24.26           C  
ATOM    244  OD1 ASN L  34      23.858  34.619  42.953  1.00 23.48           O  
ATOM    245  ND2 ASN L  34      23.978  34.073  45.154  1.00 25.46           N  
ATOM    246  C   ASN L  34      21.281  31.190  42.557  1.00 34.12           C  
ATOM    247  O   ASN L  34      21.144  30.284  43.378  1.00 32.95           O  
ATOM    248  N   TYR L  35      21.093  30.986  41.237  1.00 32.90           N  
ATOM    249  CA  TYR L  35      20.656  29.684  40.816  1.00 30.61           C  
ATOM    250  CB  TYR L  35      19.635  29.742  39.665  1.00 29.70           C  
ATOM    251  CG  TYR L  35      18.505  30.601  40.130  1.00 29.79           C  
ATOM    252  CD1 TYR L  35      17.526  30.102  40.960  1.00 29.57           C  
ATOM    253  CD2 TYR L  35      18.436  31.923  39.755  1.00 29.77           C  
ATOM    254  CE1 TYR L  35      16.490  30.897  41.394  1.00 29.54           C  
ATOM    255  CE2 TYR L  35      17.401  32.722  40.185  1.00 29.58           C  
ATOM    256  CZ  TYR L  35      16.426  32.210  41.008  1.00 31.47           C  
ATOM    257  OH  TYR L  35      15.362  33.021  41.456  1.00 32.18           O  
ATOM    258  C   TYR L  35      21.861  28.932  40.342  1.00 30.42           C  
ATOM    259  O   TYR L  35      22.159  28.860  39.149  1.00 30.30           O  
ATOM    260  N   LEU L  36      22.570  28.325  41.309  1.00 33.71           N  
ATOM    261  CA  LEU L  36      23.774  27.576  41.072  1.00 32.81           C  
ATOM    262  CB  LEU L  36      25.045  28.230  41.640  1.00 31.75           C  
ATOM    263  CG  LEU L  36      26.304  27.390  41.365  1.00 32.70           C  
ATOM    264  CD1 LEU L  36      26.751  27.510  39.901  1.00 30.03           C  
ATOM    265  CD2 LEU L  36      27.419  27.676  42.372  1.00 30.05           C  
ATOM    266  C   LEU L  36      23.659  26.278  41.816  1.00 32.03           C  
ATOM    267  O   LEU L  36      23.373  26.274  43.012  1.00 31.27           O  
ATOM    268  N   ALA L  37      23.914  25.144  41.131  1.00 31.09           N  
ATOM    269  CA  ALA L  37      23.784  23.847  41.756  1.00 30.34           C  
ATOM    270  CB  ALA L  37      22.661  22.992  41.151  1.00 31.09           C  
ATOM    271  C   ALA L  37      25.051  23.050  41.596  1.00 29.17           C  
ATOM    272  O   ALA L  37      25.849  23.290  40.693  1.00 28.48           O  
ATOM    273  N   TRP L  38      25.277  22.084  42.517  1.00 29.34           N  
ATOM    274  CA  TRP L  38      26.420  21.213  42.438  1.00 28.65           C  
ATOM    275  CB  TRP L  38      27.338  21.301  43.669  1.00 29.86           C  
ATOM    276  CG  TRP L  38      28.044  22.628  43.811  1.00 32.11           C  
ATOM    277  CD2 TRP L  38      29.326  22.925  43.231  1.00 32.40           C  
ATOM    278  CD1 TRP L  38      27.651  23.754  44.473  1.00 32.81           C  
ATOM    279  NE1 TRP L  38      28.607  24.734  44.343  1.00 33.30           N  
ATOM    280  CE2 TRP L  38      29.643  24.236  43.581  1.00 32.97           C  
ATOM    281  CE3 TRP L  38      30.168  22.164  42.471  1.00 30.31           C  
ATOM    282  CZ2 TRP L  38      30.814  24.810  43.172  1.00 33.11           C  
ATOM    283  CZ3 TRP L  38      31.347  22.746  42.061  1.00 32.02           C  
ATOM    284  CH2 TRP L  38      31.663  24.043  42.405  1.00 32.60           C  
ATOM    285  C   TRP L  38      25.937  19.791  42.345  1.00 28.36           C  
ATOM    286  O   TRP L  38      25.020  19.381  43.057  1.00 28.04           O  
ATOM    287  N   TYR L  39      26.570  18.997  41.453  1.00 27.72           N  
ATOM    288  CA  TYR L  39      26.212  17.618  41.230  1.00 28.18           C  
ATOM    289  CB  TYR L  39      25.698  17.335  39.813  1.00 27.39           C  
ATOM    290  CG  TYR L  39      24.334  17.894  39.727  1.00 26.97           C  
ATOM    291  CD1 TYR L  39      24.105  19.195  39.343  1.00 27.09           C  
ATOM    292  CD2 TYR L  39      23.282  17.081  40.055  1.00 27.90           C  
ATOM    293  CE1 TYR L  39      22.819  19.673  39.277  1.00 28.11           C  
ATOM    294  CE2 TYR L  39      22.001  17.549  39.992  1.00 27.50           C  
ATOM    295  CZ  TYR L  39      21.776  18.840  39.604  1.00 27.48           C  
ATOM    296  OH  TYR L  39      20.450  19.290  39.552  1.00 30.29           O  
ATOM    297  C   TYR L  39      27.423  16.751  41.367  1.00 28.98           C  
ATOM    298  O   TYR L  39      28.548  17.192  41.133  1.00 29.75           O  
ATOM    299  N   VAL L  40      27.212  15.479  41.771  1.00 28.36           N  
ATOM    300  CA  VAL L  40      28.307  14.554  41.864  1.00 29.84           C  
ATOM    301  CB  VAL L  40      28.546  14.051  43.260  1.00 29.55           C  
ATOM    302  CG1 VAL L  40      27.284  13.327  43.757  1.00  0.00           C  
ATOM    303  CG2 VAL L  40      29.803  13.163  43.244  1.00  0.00           C  
ATOM    304  C   VAL L  40      27.996  13.362  41.012  1.00 29.42           C  
ATOM    305  O   VAL L  40      26.909  12.792  41.094  1.00 29.44           O  
ATOM    306  N   GLN L  41      28.949  12.958  40.147  1.00 30.32           N  
ATOM    307  CA  GLN L  41      28.723  11.780  39.361  1.00 29.58           C  
ATOM    308  CB  GLN L  41      28.790  12.015  37.840  1.00 29.14           C  
ATOM    309  CG  GLN L  41      28.459  10.760  37.027  1.00 27.51           C  
ATOM    310  CD  GLN L  41      28.550  11.095  35.544  1.00 30.68           C  
ATOM    311  OE1 GLN L  41      29.091  12.131  35.161  1.00 30.75           O  
ATOM    312  NE2 GLN L  41      28.007  10.194  34.682  1.00 29.26           N  
ATOM    313  C   GLN L  41      29.791  10.789  39.714  1.00 31.17           C  
ATOM    314  O   GLN L  41      30.973  11.014  39.456  1.00 31.80           O  
ATOM    315  N   LYS L  42      29.385   9.656  40.323  1.00 33.01           N  
ATOM    316  CA  LYS L  42      30.303   8.617  40.692  1.00 35.79           C  
ATOM    317  CB  LYS L  42      29.773   7.712  41.816  1.00 35.08           C  
ATOM    318  CG  LYS L  42      29.692   8.413  43.174  1.00 35.68           C  
ATOM    319  CD  LYS L  42      28.850   7.662  44.208  1.00 37.90           C  
ATOM    320  CE  LYS L  42      29.007   8.195  45.634  1.00 43.26           C  
ATOM    321  NZ  LYS L  42      28.644   9.628  45.692  1.00 47.99           N1+
ATOM    322  C   LYS L  42      30.525   7.775  39.478  1.00 37.64           C  
ATOM    323  O   LYS L  42      29.709   7.768  38.558  1.00 37.41           O  
ATOM    324  N   PRO L  43      31.610   7.053  39.433  1.00 40.06           N  
ATOM    325  CA  PRO L  43      31.866   6.288  38.254  1.00 41.63           C  
ATOM    326  CD  PRO L  43      32.840   7.467  40.089  1.00 41.45           C  
ATOM    327  CB  PRO L  43      33.298   5.780  38.390  1.00 42.48           C  
ATOM    328  CG  PRO L  43      33.977   6.876  39.235  1.00 42.19           C  
ATOM    329  C   PRO L  43      30.831   5.239  38.039  1.00 42.48           C  
ATOM    330  O   PRO L  43      30.487   4.527  38.982  1.00 43.91           O  
ATOM    331  N   GLY L  44      30.324   5.140  36.796  1.00 41.51           N  
ATOM    332  CA  GLY L  44      29.374   4.130  36.439  1.00 42.31           C  
ATOM    333  C   GLY L  44      27.997   4.500  36.902  1.00 42.20           C  
ATOM    334  O   GLY L  44      27.098   3.660  36.873  1.00 42.60           O  
ATOM    335  N   ARG L  45      27.765   5.758  37.330  1.00 39.98           N  
ATOM    336  CA  ARG L  45      26.443   6.061  37.807  1.00 38.37           C  
ATOM    337  CB  ARG L  45      26.346   6.145  39.341  1.00 40.76           C  
ATOM    338  CG  ARG L  45      26.512   4.786  40.027  1.00 45.09           C  
ATOM    339  CD  ARG L  45      27.922   4.205  39.914  1.00 48.47           C  
ATOM    340  NE  ARG L  45      28.712   4.714  41.070  1.00  0.00           N  
ATOM    341  CZ  ARG L  45      28.687   4.041  42.257  1.00  0.00           C  
ATOM    342  NH1 ARG L  45      27.944   2.902  42.382  1.00  0.00           N1+
ATOM    343  NH2 ARG L  45      29.408   4.504  43.320  1.00  0.00           N  
ATOM    344  C   ARG L  45      25.979   7.373  37.254  1.00 35.70           C  
ATOM    345  O   ARG L  45      26.745   8.125  36.655  1.00 34.83           O  
ATOM    346  N   SER L  46      24.667   7.652  37.412  1.00 33.49           N  
ATOM    347  CA  SER L  46      24.095   8.897  36.978  1.00 31.82           C  
ATOM    348  CB  SER L  46      22.567   8.829  36.804  1.00 32.58           C  
ATOM    349  OG  SER L  46      21.957   8.322  37.980  1.00 45.32           O  
ATOM    350  C   SER L  46      24.451   9.951  37.993  1.00 31.13           C  
ATOM    351  O   SER L  46      24.845   9.635  39.114  1.00 32.07           O  
ATOM    352  N   PRO L  47      24.349  11.204  37.617  1.00 31.53           N  
ATOM    353  CA  PRO L  47      24.690  12.281  38.517  1.00 29.72           C  
ATOM    354  CD  PRO L  47      24.550  11.574  36.225  1.00 28.83           C  
ATOM    355  CB  PRO L  47      24.785  13.532  37.645  1.00 29.13           C  
ATOM    356  CG  PRO L  47      25.159  12.986  36.256  1.00 28.29           C  
ATOM    357  C   PRO L  47      23.695  12.412  39.635  1.00 29.25           C  
ATOM    358  O   PRO L  47      22.532  12.062  39.436  1.00 29.63           O  
ATOM    359  N   GLN L  48      24.139  12.909  40.812  1.00 29.33           N  
ATOM    360  CA  GLN L  48      23.297  13.085  41.969  1.00 29.90           C  
ATOM    361  CB  GLN L  48      23.816  12.356  43.214  1.00 33.40           C  
ATOM    362  CG  GLN L  48      23.930  10.847  43.059  1.00 40.09           C  
ATOM    363  CD  GLN L  48      24.703  10.333  44.262  1.00 45.30           C  
ATOM    364  OE1 GLN L  48      24.926  11.059  45.231  1.00 34.27           O  
ATOM    365  NE2 GLN L  48      25.133   9.044  44.196  1.00 28.65           N  
ATOM    366  C   GLN L  48      23.367  14.536  42.358  1.00 28.65           C  
ATOM    367  O   GLN L  48      24.413  15.166  42.225  1.00 27.82           O  
ATOM    368  N   LEU L  49      22.253  15.098  42.880  1.00 27.69           N  
ATOM    369  CA  LEU L  49      22.209  16.489  43.271  1.00 28.76           C  
ATOM    370  CB  LEU L  49      20.777  17.065  43.284  1.00 28.60           C  
ATOM    371  CG  LEU L  49      20.678  18.517  43.802  1.00 28.00           C  
ATOM    372  CD1 LEU L  49      21.450  19.491  42.899  1.00 29.01           C  
ATOM    373  CD2 LEU L  49      19.215  18.945  44.014  1.00 30.49           C  
ATOM    374  C   LEU L  49      22.744  16.670  44.670  1.00 29.12           C  
ATOM    375  O   LEU L  49      22.276  16.008  45.594  1.00 29.49           O  
ATOM    376  N   LEU L  50      23.843  17.452  44.832  1.00 27.34           N  
ATOM    377  CA  LEU L  50      24.378  17.820  46.121  1.00 29.47           C  
ATOM    378  CB  LEU L  50      25.900  17.988  46.081  1.00 30.76           C  
ATOM    379  CG  LEU L  50      26.624  16.672  45.754  1.00 32.71           C  
ATOM    380  CD1 LEU L  50      28.143  16.864  45.732  1.00 33.61           C  
ATOM    381  CD2 LEU L  50      26.193  15.543  46.700  1.00 32.26           C  
ATOM    382  C   LEU L  50      23.806  19.084  46.742  1.00 30.97           C  
ATOM    383  O   LEU L  50      23.334  19.061  47.879  1.00 32.84           O  
ATOM    384  N   ILE L  51      23.828  20.228  46.003  1.00 30.35           N  
ATOM    385  CA  ILE L  51      23.450  21.514  46.566  1.00 30.40           C  
ATOM    386  CB  ILE L  51      24.655  22.371  46.856  1.00 31.32           C  
ATOM    387  CG1 ILE L  51      25.611  21.678  47.842  1.00 32.09           C  
ATOM    388  CG2 ILE L  51      24.162  23.740  47.345  1.00 32.61           C  
ATOM    389  CD1 ILE L  51      24.998  21.420  49.217  1.00 33.26           C  
ATOM    390  C   ILE L  51      22.618  22.311  45.554  1.00 30.98           C  
ATOM    391  O   ILE L  51      22.908  22.211  44.363  1.00 30.78           O  
ATOM    392  N   TYR L  52      21.574  23.101  45.993  1.00 31.02           N  
ATOM    393  CA  TYR L  52      20.834  24.083  45.157  1.00 32.74           C  
ATOM    394  CB  TYR L  52      19.207  24.097  44.894  1.00 33.85           C  
ATOM    395  CG  TYR L  52      18.381  25.462  44.563  1.00 36.80           C  
ATOM    396  CD1 TYR L  52      18.529  26.356  43.471  1.00 40.43           C  
ATOM    397  CD2 TYR L  52      17.358  25.918  45.390  1.00 36.94           C  
ATOM    398  CE1 TYR L  52      17.803  27.533  43.223  1.00 36.75           C  
ATOM    399  CE2 TYR L  52      16.612  27.086  45.165  1.00 41.47           C  
ATOM    400  CZ  TYR L  52      16.815  27.934  44.086  1.00 41.22           C  
ATOM    401  OH  TYR L  52      16.063  29.126  43.852  1.00 42.34           O  
ATOM    402  C   TYR L  52      20.991  25.432  45.751  1.00 33.98           C  
ATOM    403  O   TYR L  52      21.169  25.606  46.955  1.00 33.04           O  
ATOM    404  N   LEU L  53      20.951  26.474  44.894  1.00 26.90           N  
ATOM    405  CA  LEU L  53      20.870  27.840  45.331  1.00 26.85           C  
ATOM    406  CB  LEU L  53      19.631  28.044  46.233  1.00 19.39           C  
ATOM    407  CG  LEU L  53      19.049  29.472  46.390  1.00 20.78           C  
ATOM    408  CD1 LEU L  53      17.927  29.460  47.439  1.00 19.78           C  
ATOM    409  CD2 LEU L  53      20.087  30.578  46.629  1.00 20.51           C  
ATOM    410  C   LEU L  53      22.127  28.164  46.063  1.00 26.21           C  
ATOM    411  O   LEU L  53      22.147  28.854  47.081  1.00 26.89           O  
ATOM    412  N   ALA L  54      23.223  27.596  45.551  1.00 26.66           N  
ATOM    413  CA  ALA L  54      24.550  27.900  45.974  1.00 26.91           C  
ATOM    414  CB  ALA L  54      24.832  29.411  45.994  1.00 31.56           C  
ATOM    415  C   ALA L  54      24.850  27.363  47.333  1.00 26.80           C  
ATOM    416  O   ALA L  54      25.999  27.006  47.579  1.00 27.09           O  
ATOM    417  N   SER L  55      23.850  27.187  48.224  1.00 27.73           N  
ATOM    418  CA  SER L  55      24.281  26.818  49.545  1.00 28.92           C  
ATOM    419  CB  SER L  55      24.435  28.060  50.439  1.00 30.01           C  
ATOM    420  OG  SER L  55      24.886  27.697  51.733  1.00 30.46           O  
ATOM    421  C   SER L  55      23.320  25.876  50.234  1.00 29.03           C  
ATOM    422  O   SER L  55      23.541  25.529  51.393  1.00 29.73           O  
ATOM    423  N   SER L  56      22.258  25.392  49.561  1.00 35.29           N  
ATOM    424  CA  SER L  56      21.331  24.524  50.233  1.00 35.64           C  
ATOM    425  CB  SER L  56      19.867  24.730  49.777  1.00 37.49           C  
ATOM    426  OG  SER L  56      19.666  24.179  48.484  1.00  0.00           O  
ATOM    427  C   SER L  56      21.691  23.109  49.903  1.00 34.44           C  
ATOM    428  O   SER L  56      21.831  22.748  48.735  1.00 33.46           O  
ATOM    429  N   ARG L  57      21.856  22.267  50.943  1.00 32.97           N  
ATOM    430  CA  ARG L  57      22.172  20.881  50.738  1.00 33.91           C  
ATOM    431  CB  ARG L  57      22.750  20.205  51.994  1.00 34.78           C  
ATOM    432  CG  ARG L  57      24.216  20.551  52.253  1.00 38.07           C  
ATOM    433  CD  ARG L  57      24.674  20.289  53.689  1.00 41.63           C  
ATOM    434  NE  ARG L  57      24.165  18.958  54.118  1.00 46.27           N  
ATOM    435  CZ  ARG L  57      23.981  18.720  55.450  1.00 48.68           C  
ATOM    436  NH1 ARG L  57      24.250  19.707  56.352  1.00 48.06           N1+
ATOM    437  NH2 ARG L  57      23.527  17.507  55.882  1.00 49.21           N  
ATOM    438  C   ARG L  57      20.907  20.171  50.389  1.00 33.38           C  
ATOM    439  O   ARG L  57      19.845  20.462  50.936  1.00 35.30           O  
ATOM    440  N   ALA L  58      20.994  19.217  49.443  1.00 32.99           N  
ATOM    441  CA  ALA L  58      19.842  18.457  49.063  1.00 35.81           C  
ATOM    442  CB  ALA L  58      19.987  17.759  47.702  1.00 33.85           C  
ATOM    443  C   ALA L  58      19.620  17.439  50.132  1.00 38.82           C  
ATOM    444  O   ALA L  58      20.532  17.119  50.892  1.00 39.63           O  
ATOM    445  N   SER L  59      18.392  16.902  50.230  1.00 40.23           N  
ATOM    446  CA  SER L  59      18.117  15.993  51.304  0.90 42.03           C  
ATOM    447  CB  SER L  59      16.650  15.520  51.336  0.90 44.36           C  
ATOM    448  OG  SER L  59      16.450  14.620  52.417  0.90 47.61           O  
ATOM    449  C   SER L  59      18.986  14.778  51.150  1.00 42.07           C  
ATOM    450  O   SER L  59      19.151  14.234  50.058  1.00 43.34           O  
ATOM    451  N   GLY L  60      19.580  14.328  52.275  1.00 41.36           N  
ATOM    452  CA  GLY L  60      20.374  13.132  52.276  1.00 40.45           C  
ATOM    453  C   GLY L  60      21.834  13.451  52.143  1.00 39.68           C  
ATOM    454  O   GLY L  60      22.669  12.593  52.422  1.00 40.90           O  
ATOM    455  N   VAL L  61      22.203  14.677  51.718  1.00 38.89           N  
ATOM    456  CA  VAL L  61      23.612  14.955  51.604  1.00 39.44           C  
ATOM    457  CB  VAL L  61      23.992  16.156  50.784  1.00 38.15           C  
ATOM    458  CG1 VAL L  61      23.732  15.876  49.305  1.00 37.33           C  
ATOM    459  CG2 VAL L  61      23.230  17.373  51.317  1.00 36.44           C  
ATOM    460  C   VAL L  61      24.164  15.208  52.961  1.00 41.53           C  
ATOM    461  O   VAL L  61      23.538  15.857  53.797  1.00 42.57           O  
ATOM    462  N   PRO L  62      25.354  14.714  53.176  1.00 44.01           N  
ATOM    463  CA  PRO L  62      25.995  14.886  54.448  1.00 44.82           C  
ATOM    464  CD  PRO L  62      25.789  13.496  52.509  1.00 43.66           C  
ATOM    465  CB  PRO L  62      27.173  13.917  54.460  1.00 45.72           C  
ATOM    466  CG  PRO L  62      26.737  12.799  53.499  1.00 44.00           C  
ATOM    467  C   PRO L  62      26.405  16.311  54.649  1.00 45.15           C  
ATOM    468  O   PRO L  62      26.634  17.021  53.672  1.00 44.87           O  
ATOM    469  N   ASP L  63      26.538  16.719  55.924  1.00 46.30           N  
ATOM    470  CA  ASP L  63      26.868  18.050  56.350  1.00 46.44           C  
ATOM    471  CB  ASP L  63      26.819  18.223  57.881  1.00 50.16           C  
ATOM    472  CG  ASP L  63      27.848  17.304  58.528  1.00 62.99           C  
ATOM    473  OD1 ASP L  63      28.052  16.173  58.011  1.00 63.73           O  
ATOM    474  OD2 ASP L  63      28.447  17.726  59.554  1.00 67.31           O1-
ATOM    475  C   ASP L  63      28.246  18.400  55.880  1.00 45.49           C  
ATOM    476  O   ASP L  63      28.612  19.574  55.829  1.00 45.53           O  
ATOM    477  N   ARG L  64      29.051  17.380  55.541  1.00 45.63           N  
ATOM    478  CA  ARG L  64      30.417  17.550  55.130  1.00 44.84           C  
ATOM    479  CB  ARG L  64      31.082  16.214  54.746  1.00 44.90           C  
ATOM    480  CG  ARG L  64      31.130  15.212  55.898  1.00 47.89           C  
ATOM    481  CD  ARG L  64      31.932  13.938  55.615  1.00 46.29           C  
ATOM    482  NE  ARG L  64      31.134  13.040  54.732  1.00 45.97           N  
ATOM    483  CZ  ARG L  64      31.301  13.067  53.379  1.00 46.10           C  
ATOM    484  NH1 ARG L  64      32.172  13.951  52.814  1.00 43.83           N1+
ATOM    485  NH2 ARG L  64      30.610  12.196  52.588  1.00 46.51           N  
ATOM    486  C   ARG L  64      30.466  18.426  53.912  1.00 43.19           C  
ATOM    487  O   ARG L  64      31.448  19.140  53.708  1.00 43.94           O  
ATOM    488  N   PHE L  65      29.427  18.353  53.050  1.00 40.13           N  
ATOM    489  CA  PHE L  65      29.375  19.127  51.838  1.00 38.57           C  
ATOM    490  CB  PHE L  65      28.465  18.496  50.763  1.00 36.64           C  
ATOM    491  CG  PHE L  65      29.062  17.202  50.321  1.00 35.95           C  
ATOM    492  CD1 PHE L  65      29.971  17.168  49.292  1.00 34.42           C  
ATOM    493  CD2 PHE L  65      28.714  16.021  50.935  1.00 35.69           C  
ATOM    494  CE1 PHE L  65      30.522  15.978  48.877  1.00 34.75           C  
ATOM    495  CE2 PHE L  65      29.261  14.827  50.525  1.00 36.23           C  
ATOM    496  CZ  PHE L  65      30.172  14.803  49.497  1.00 34.29           C  
ATOM    497  C   PHE L  65      28.792  20.479  52.137  1.00 38.10           C  
ATOM    498  O   PHE L  65      27.775  20.593  52.821  1.00 39.29           O  
ATOM    499  N   SER L  66      29.428  21.550  51.616  1.00 36.88           N  
ATOM    500  CA  SER L  66      28.938  22.875  51.884  1.00 38.23           C  
ATOM    501  CB  SER L  66      29.689  23.518  53.060  1.00 39.16           C  
ATOM    502  OG  SER L  66      29.184  24.811  53.336  1.00 43.26           O  
ATOM    503  C   SER L  66      29.182  23.712  50.660  1.00 39.13           C  
ATOM    504  O   SER L  66      30.231  23.605  50.023  1.00 41.39           O  
ATOM    505  N   GLY L  67      28.219  24.590  50.301  1.00 38.27           N  
ATOM    506  CA  GLY L  67      28.391  25.402  49.130  1.00 36.79           C  
ATOM    507  C   GLY L  67      28.311  26.836  49.551  1.00 37.97           C  
ATOM    508  O   GLY L  67      27.603  27.177  50.498  1.00 38.83           O  
ATOM    509  N   SER L  68      29.042  27.712  48.832  1.00 38.49           N  
ATOM    510  CA  SER L  68      29.079  29.100  49.182  1.00 40.30           C  
ATOM    511  CB  SER L  68      30.170  29.386  50.234  1.00 42.33           C  
ATOM    512  OG  SER L  68      30.193  30.761  50.565  1.00 44.31           O  
ATOM    513  C   SER L  68      29.427  29.881  47.950  1.00 41.12           C  
ATOM    514  O   SER L  68      29.707  29.306  46.901  1.00 40.77           O  
ATOM    515  N   GLY L  69      29.383  31.231  48.041  1.00 41.02           N  
ATOM    516  CA  GLY L  69      29.761  32.050  46.919  1.00 40.02           C  
ATOM    517  C   GLY L  69      28.628  32.950  46.543  1.00 40.26           C  
ATOM    518  O   GLY L  69      27.527  32.836  47.076  1.00 40.35           O  
ATOM    519  N   SER L  70      28.898  33.896  45.619  1.00 41.57           N  
ATOM    520  CA  SER L  70      27.870  34.779  45.153  1.00 44.90           C  
ATOM    521  CB  SER L  70      27.648  36.002  46.063  1.00 47.18           C  
ATOM    522  OG  SER L  70      26.615  36.819  45.533  1.00 51.31           O  
ATOM    523  C   SER L  70      28.288  35.287  43.806  1.00 45.71           C  
ATOM    524  O   SER L  70      29.449  35.175  43.416  1.00 46.86           O  
ATOM    525  N   ASP L  71      27.331  35.874  43.061  1.00 43.67           N  
ATOM    526  CA  ASP L  71      27.558  36.426  41.753  1.00 42.78           C  
ATOM    527  CB  ASP L  71      28.257  37.807  41.764  1.00  0.00           C  
ATOM    528  CG  ASP L  71      29.601  37.752  42.485  1.00  0.00           C  
ATOM    529  OD1 ASP L  71      29.604  37.693  43.743  1.00  0.00           O  
ATOM    530  OD2 ASP L  71      30.646  37.792  41.781  1.00  0.00           O1-
ATOM    531  C   ASP L  71      28.272  35.463  40.851  1.00 42.80           C  
ATOM    532  O   ASP L  71      27.680  34.484  40.399  1.00 42.69           O  
ATOM    533  N   LYS L  72      29.506  35.817  40.440  1.00 42.97           N  
ATOM    534  CA  LYS L  72      30.349  35.049  39.563  1.00 42.72           C  
ATOM    535  CB  LYS L  72      31.413  35.908  38.856  1.00 43.41           C  
ATOM    536  CG  LYS L  72      30.824  36.865  37.817  1.00  0.00           C  
ATOM    537  CD  LYS L  72      31.818  37.909  37.305  1.00  0.00           C  
ATOM    538  CE  LYS L  72      31.222  38.859  36.264  1.00  0.00           C  
ATOM    539  NZ  LYS L  72      32.244  39.832  35.819  1.00  0.00           N1+
ATOM    540  C   LYS L  72      31.075  33.896  40.206  1.00 43.75           C  
ATOM    541  O   LYS L  72      31.291  32.882  39.546  1.00 44.51           O  
ATOM    542  N   ASP L  73      31.515  34.018  41.481  1.00 43.61           N  
ATOM    543  CA  ASP L  73      32.386  33.006  42.034  1.00 43.71           C  
ATOM    544  CB  ASP L  73      33.626  33.587  42.737  1.00 47.01           C  
ATOM    545  CG  ASP L  73      34.529  34.234  41.697  1.00 54.40           C  
ATOM    546  OD1 ASP L  73      34.179  34.182  40.488  1.00 57.03           O  
ATOM    547  OD2 ASP L  73      35.586  34.787  42.101  1.00 58.57           O1-
ATOM    548  C   ASP L  73      31.680  32.163  43.057  1.00 41.03           C  
ATOM    549  O   ASP L  73      31.002  32.681  43.943  1.00 40.74           O  
ATOM    550  N   PHE L  74      31.851  30.822  42.969  1.00 38.36           N  
ATOM    551  CA  PHE L  74      31.205  29.941  43.904  1.00 37.67           C  
ATOM    552  CB  PHE L  74      29.978  29.224  43.312  1.00 35.46           C  
ATOM    553  CG  PHE L  74      29.008  30.273  42.879  1.00 35.01           C  
ATOM    554  CD1 PHE L  74      28.143  30.852  43.777  1.00 33.43           C  
ATOM    555  CD2 PHE L  74      28.970  30.695  41.572  1.00 35.17           C  
ATOM    556  CE1 PHE L  74      27.254  31.823  43.379  1.00 33.81           C  
ATOM    557  CE2 PHE L  74      28.080  31.667  41.171  1.00 36.09           C  
ATOM    558  CZ  PHE L  74      27.213  32.231  42.071  1.00 35.03           C  
ATOM    559  C   PHE L  74      32.184  28.876  44.322  1.00 38.09           C  
ATOM    560  O   PHE L  74      33.143  28.592  43.606  1.00 39.12           O  
ATOM    561  N   THR L  75      31.966  28.265  45.511  1.00 36.75           N  
ATOM    562  CA  THR L  75      32.887  27.271  45.987  1.00 37.75           C  
ATOM    563  CB  THR L  75      33.815  27.817  47.028  1.00 39.98           C  
ATOM    564  OG1 THR L  75      34.535  28.925  46.511  1.00 44.40           O  
ATOM    565  CG2 THR L  75      34.789  26.709  47.462  1.00 39.63           C  
ATOM    566  C   THR L  75      32.131  26.141  46.630  1.00 37.48           C  
ATOM    567  O   THR L  75      31.127  26.351  47.312  1.00 38.28           O  
ATOM    568  N   LEU L  76      32.606  24.898  46.415  1.00 37.02           N  
ATOM    569  CA  LEU L  76      32.055  23.753  47.073  1.00 36.43           C  
ATOM    570  CB  LEU L  76      31.636  22.623  46.110  1.00 34.77           C  
ATOM    571  CG  LEU L  76      31.041  21.388  46.812  1.00 35.16           C  
ATOM    572  CD1 LEU L  76      29.701  21.718  47.495  1.00 35.03           C  
ATOM    573  CD2 LEU L  76      30.938  20.197  45.843  1.00 32.94           C  
ATOM    574  C   LEU L  76      33.150  23.219  47.935  1.00 36.84           C  
ATOM    575  O   LEU L  76      34.267  23.005  47.468  1.00 35.63           O  
ATOM    576  N   LYS L  77      32.876  23.004  49.237  1.00 37.38           N  
ATOM    577  CA  LYS L  77      33.911  22.517  50.106  1.00 39.73           C  
ATOM    578  CB  LYS L  77      34.205  23.453  51.288  1.00 42.41           C  
ATOM    579  CG  LYS L  77      34.795  24.796  50.852  1.00 46.86           C  
ATOM    580  CD  LYS L  77      34.784  25.860  51.949  1.00 51.70           C  
ATOM    581  CE  LYS L  77      35.379  27.197  51.506  1.00 53.86           C  
ATOM    582  NZ  LYS L  77      35.351  28.162  52.627  1.00 55.27           N1+
ATOM    583  C   LYS L  77      33.470  21.212  50.675  1.00 40.09           C  
ATOM    584  O   LYS L  77      32.306  21.030  51.033  1.00 39.31           O  
ATOM    585  N   ILE L  78      34.408  20.247  50.736  1.00 39.88           N  
ATOM    586  CA  ILE L  78      34.101  18.976  51.311  1.00 40.65           C  
ATOM    587  CB  ILE L  78      34.280  17.848  50.340  1.00 39.79           C  
ATOM    588  CG1 ILE L  78      33.419  18.089  49.090  1.00 40.44           C  
ATOM    589  CG2 ILE L  78      33.943  16.534  51.063  1.00 37.78           C  
ATOM    590  CD1 ILE L  78      33.799  17.198  47.910  1.00 41.35           C  
ATOM    591  C   ILE L  78      35.082  18.769  52.414  1.00 43.31           C  
ATOM    592  O   ILE L  78      36.286  18.677  52.176  1.00 43.57           O  
ATOM    593  N   SER L  79      34.595  18.721  53.665  1.00 45.70           N  
ATOM    594  CA  SER L  79      35.494  18.472  54.747  1.00 47.94           C  
ATOM    595  CB  SER L  79      35.041  19.096  56.078  1.00 48.96           C  
ATOM    596  OG  SER L  79      33.789  18.553  56.469  1.00 51.50           O  
ATOM    597  C   SER L  79      35.550  16.987  54.922  1.00 48.26           C  
ATOM    598  O   SER L  79      34.609  16.283  54.565  1.00 49.50           O  
ATOM    599  N   ARG L  80      36.672  16.480  55.465  1.00 49.22           N  
ATOM    600  CA  ARG L  80      36.841  15.084  55.766  1.00 50.11           C  
ATOM    601  CB  ARG L  80      36.113  14.658  57.051  1.00 52.70           C  
ATOM    602  CG  ARG L  80      36.754  15.250  58.309  1.00 58.24           C  
ATOM    603  CD  ARG L  80      35.891  15.118  59.564  1.00 65.03           C  
ATOM    604  NE  ARG L  80      34.682  15.956  59.336  1.00 68.89           N  
ATOM    605  CZ  ARG L  80      33.464  15.551  59.799  1.00 69.12           C  
ATOM    606  NH1 ARG L  80      33.359  14.419  60.553  1.00 69.56           N1+
ATOM    607  NH2 ARG L  80      32.348  16.268  59.484  1.00 69.68           N  
ATOM    608  C   ARG L  80      36.403  14.215  54.626  1.00 49.06           C  
ATOM    609  O   ARG L  80      35.405  13.503  54.724  1.00 49.07           O  
ATOM    610  N   VAL L  81      37.164  14.249  53.514  1.00 45.92           N  
ATOM    611  CA  VAL L  81      36.869  13.493  52.328  1.00 43.68           C  
ATOM    612  CB  VAL L  81      37.828  13.770  51.201  1.00 43.43           C  
ATOM    613  CG1 VAL L  81      37.508  12.833  50.025  1.00 41.23           C  
ATOM    614  CG2 VAL L  81      37.746  15.263  50.837  1.00 43.98           C  
ATOM    615  C   VAL L  81      36.938  12.026  52.628  1.00 43.92           C  
ATOM    616  O   VAL L  81      37.772  11.568  53.410  1.00 44.30           O  
ATOM    617  N   GLU L  82      36.025  11.260  51.988  1.00 43.70           N  
ATOM    618  CA  GLU L  82      35.913   9.839  52.171  1.00 45.03           C  
ATOM    619  CB  GLU L  82      34.551   9.425  52.759  1.00 46.60           C  
ATOM    620  CG  GLU L  82      34.305  10.001  54.155  1.00 49.38           C  
ATOM    621  CD  GLU L  82      32.944   9.538  54.649  1.00 52.41           C  
ATOM    622  OE1 GLU L  82      31.925   9.840  53.972  1.00 54.74           O  
ATOM    623  OE2 GLU L  82      32.905   8.874  55.717  1.00 51.84           O1-
ATOM    624  C   GLU L  82      36.032   9.195  50.820  1.00 43.21           C  
ATOM    625  O   GLU L  82      35.984   9.862  49.788  1.00 41.68           O  
ATOM    626  N   THR L  83      36.198   7.857  50.803  1.00 42.99           N  
ATOM    627  CA  THR L  83      36.380   7.100  49.594  1.00 42.73           C  
ATOM    628  CB  THR L  83      36.611   5.642  49.855  1.00 41.45           C  
ATOM    629  OG1 THR L  83      35.475   5.071  50.488  1.00  0.00           O  
ATOM    630  CG2 THR L  83      37.849   5.494  50.757  1.00  0.00           C  
ATOM    631  C   THR L  83      35.154   7.209  48.740  1.00 42.45           C  
ATOM    632  O   THR L  83      35.246   7.260  47.514  1.00 42.41           O  
ATOM    633  N   GLU L  84      33.966   7.248  49.371  1.00 42.75           N  
ATOM    634  CA  GLU L  84      32.714   7.287  48.667  0.90 42.56           C  
ATOM    635  CB  GLU L  84      31.489   7.274  49.599  0.90 45.09           C  
ATOM    636  CG  GLU L  84      31.392   8.522  50.479  0.90 49.91           C  
ATOM    637  CD  GLU L  84      30.152   8.407  51.352  1.00 67.73           C  
ATOM    638  OE1 GLU L  84      29.377   7.436  51.157  1.00 68.83           O  
ATOM    639  OE2 GLU L  84      29.962   9.299  52.223  1.00 70.03           O1-
ATOM    640  C   GLU L  84      32.627   8.552  47.869  1.00 39.66           C  
ATOM    641  O   GLU L  84      31.927   8.604  46.861  1.00 39.28           O  
ATOM    642  N   ASP L  85      33.313   9.610  48.330  1.00 38.91           N  
ATOM    643  CA  ASP L  85      33.283  10.934  47.769  1.00 37.89           C  
ATOM    644  CB  ASP L  85      33.977  11.973  48.669  1.00 38.15           C  
ATOM    645  CG  ASP L  85      33.117  12.160  49.915  1.00 39.84           C  
ATOM    646  OD1 ASP L  85      31.955  11.675  49.910  1.00 40.01           O  
ATOM    647  OD2 ASP L  85      33.611  12.792  50.887  1.00 41.18           O1-
ATOM    648  C   ASP L  85      33.904  11.014  46.400  1.00 36.68           C  
ATOM    649  O   ASP L  85      33.664  11.986  45.688  1.00 36.45           O  
ATOM    650  N   VAL L  86      34.758  10.051  45.998  1.00 36.16           N  
ATOM    651  CA  VAL L  86      35.424  10.165  44.724  1.00 35.05           C  
ATOM    652  CB  VAL L  86      36.442   9.089  44.464  1.00 36.09           C  
ATOM    653  CG1 VAL L  86      37.574   9.228  45.496  1.00 21.93           C  
ATOM    654  CG2 VAL L  86      35.742   7.720  44.485  1.00 26.01           C  
ATOM    655  C   VAL L  86      34.437  10.145  43.596  1.00 32.89           C  
ATOM    656  O   VAL L  86      33.419   9.456  43.647  1.00 32.16           O  
ATOM    657  N   GLY L  87      34.730  10.935  42.538  1.00 30.08           N  
ATOM    658  CA  GLY L  87      33.878  11.016  41.384  1.00 29.26           C  
ATOM    659  C   GLY L  87      34.113  12.352  40.743  1.00 29.41           C  
ATOM    660  O   GLY L  87      35.114  13.012  41.016  1.00 31.41           O  
ATOM    661  N   THR L  88      33.185  12.787  39.861  1.00 28.39           N  
ATOM    662  CA  THR L  88      33.344  14.051  39.195  1.00 27.96           C  
ATOM    663  CB  THR L  88      33.200  13.955  37.704  1.00 28.10           C  
ATOM    664  OG1 THR L  88      34.151  13.038  37.182  1.00 24.42           O  
ATOM    665  CG2 THR L  88      33.429  15.348  37.097  1.00 27.68           C  
ATOM    666  C   THR L  88      32.283  14.988  39.694  1.00 28.48           C  
ATOM    667  O   THR L  88      31.108  14.634  39.776  1.00 27.83           O  
ATOM    668  N   TYR L  89      32.681  16.234  40.031  1.00 28.90           N  
ATOM    669  CA  TYR L  89      31.763  17.207  40.555  1.00 29.66           C  
ATOM    670  CB  TYR L  89      32.289  17.953  41.797  1.00 29.49           C  
ATOM    671  CG  TYR L  89      32.378  16.996  42.938  1.00 29.83           C  
ATOM    672  CD1 TYR L  89      33.507  16.238  43.153  1.00 30.88           C  
ATOM    673  CD2 TYR L  89      31.320  16.857  43.802  1.00 29.57           C  
ATOM    674  CE1 TYR L  89      33.575  15.361  44.213  1.00 30.24           C  
ATOM    675  CE2 TYR L  89      31.381  15.982  44.860  1.00 30.33           C  
ATOM    676  CZ  TYR L  89      32.510  15.230  45.070  1.00 30.32           C  
ATOM    677  OH  TYR L  89      32.574  14.333  46.157  1.00 31.33           O  
ATOM    678  C   TYR L  89      31.523  18.250  39.503  1.00 31.63           C  
ATOM    679  O   TYR L  89      32.463  18.752  38.888  1.00 33.90           O  
ATOM    680  N   TYR L  90      30.235  18.589  39.263  1.00 31.57           N  
ATOM    681  CA  TYR L  90      29.909  19.576  38.268  1.00 31.04           C  
ATOM    682  CB  TYR L  90      29.010  19.063  37.124  1.00 29.53           C  
ATOM    683  CG  TYR L  90      29.636  17.926  36.388  1.00 28.83           C  
ATOM    684  CD1 TYR L  90      30.511  18.147  35.350  1.00 27.42           C  
ATOM    685  CD2 TYR L  90      29.340  16.629  36.732  1.00 28.26           C  
ATOM    686  CE1 TYR L  90      31.077  17.097  34.669  1.00 27.04           C  
ATOM    687  CE2 TYR L  90      29.904  15.574  36.053  1.00 26.76           C  
ATOM    688  CZ  TYR L  90      30.777  15.806  35.018  1.00 27.57           C  
ATOM    689  OH  TYR L  90      31.361  14.732  34.314  1.00 34.17           O  
ATOM    690  C   TYR L  90      29.073  20.650  38.906  1.00 30.99           C  
ATOM    691  O   TYR L  90      28.216  20.366  39.741  1.00 30.45           O  
ATOM    692  N   CYS L  91      29.319  21.925  38.533  1.00 30.52           N  
ATOM    693  CA  CYS L  91      28.480  23.017  38.954  1.00 30.61           C  
ATOM    694  CB  CYS L  91      29.254  24.315  39.311  1.00 31.53           C  
ATOM    695  SG  CYS L  91      30.396  24.892  38.016  1.00 36.91           S  
ATOM    696  C   CYS L  91      27.544  23.278  37.803  1.00 31.46           C  
ATOM    697  O   CYS L  91      27.863  22.925  36.667  1.00 30.09           O  
ATOM    698  N   MET L  92      26.344  23.859  38.068  1.00 31.11           N  
ATOM    699  CA  MET L  92      25.383  24.083  37.012  1.00 29.48           C  
ATOM    700  CB  MET L  92      24.339  22.949  36.929  1.00 27.19           C  
ATOM    701  CG  MET L  92      23.297  23.089  35.814  1.00 27.41           C  
ATOM    702  SD  MET L  92      22.098  21.716  35.752  1.00 25.41           S  
ATOM    703  CE  MET L  92      21.133  22.319  34.336  1.00 35.86           C  
ATOM    704  C   MET L  92      24.641  25.370  37.263  1.00 30.00           C  
ATOM    705  O   MET L  92      24.230  25.655  38.385  1.00 29.92           O  
ATOM    706  N   GLN L  93      24.426  26.181  36.203  1.00 28.74           N  
ATOM    707  CA  GLN L  93      23.733  27.434  36.368  1.00 29.43           C  
ATOM    708  CB  GLN L  93      24.486  28.640  35.772  1.00 29.38           C  
ATOM    709  CG  GLN L  93      24.650  28.598  34.253  1.00 26.29           C  
ATOM    710  CD  GLN L  93      23.420  29.229  33.620  1.00 28.47           C  
ATOM    711  OE1 GLN L  93      22.680  29.964  34.273  1.00 28.39           O  
ATOM    712  NE2 GLN L  93      23.198  28.946  32.309  1.00 26.52           N  
ATOM    713  C   GLN L  93      22.370  27.348  35.731  1.00 30.31           C  
ATOM    714  O   GLN L  93      22.216  26.938  34.583  1.00 29.15           O  
ATOM    715  N   GLY L  94      21.373  27.707  36.571  1.00 17.80           N  
ATOM    716  CA  GLY L  94      19.961  27.884  36.367  1.00 20.25           C  
ATOM    717  C   GLY L  94      19.557  29.222  35.800  1.00 21.37           C  
ATOM    718  O   GLY L  94      18.449  29.357  35.289  1.00 20.16           O  
ATOM    719  N   ARG L  95      20.362  30.288  35.997  1.00 21.14           N  
ATOM    720  CA  ARG L  95      19.882  31.609  35.672  1.00 22.07           C  
ATOM    721  CB  ARG L  95      20.809  32.744  36.141  1.00 20.52           C  
ATOM    722  CG  ARG L  95      20.144  34.114  35.982  1.00 23.77           C  
ATOM    723  CD  ARG L  95      21.068  35.313  36.196  1.00 12.27           C  
ATOM    724  NE  ARG L  95      20.235  36.534  35.999  1.00  0.00           N  
ATOM    725  CZ  ARG L  95      20.792  37.679  35.504  1.00  0.00           C  
ATOM    726  NH1 ARG L  95      22.120  37.711  35.193  1.00  0.00           N1+
ATOM    727  NH2 ARG L  95      20.017  38.787  35.315  1.00  0.00           N  
ATOM    728  C   ARG L  95      19.605  31.859  34.217  1.00 23.28           C  
ATOM    729  O   ARG L  95      18.520  32.326  33.874  1.00 22.27           O  
ATOM    730  N   GLU L  96      20.542  31.559  33.299  1.00 22.58           N  
ATOM    731  CA  GLU L  96      20.219  31.954  31.956  1.00 24.17           C  
ATOM    732  CB  GLU L  96      21.254  32.891  31.310  1.00 24.85           C  
ATOM    733  CG  GLU L  96      22.629  32.249  31.135  1.00 27.49           C  
ATOM    734  CD  GLU L  96      23.549  33.243  30.441  1.00 31.66           C  
ATOM    735  OE1 GLU L  96      23.090  34.379  30.151  1.00 31.91           O  
ATOM    736  OE2 GLU L  96      24.725  32.872  30.184  1.00 24.90           O1-
ATOM    737  C   GLU L  96      20.101  30.754  31.076  1.00 24.61           C  
ATOM    738  O   GLU L  96      20.865  29.799  31.190  1.00 24.51           O  
ATOM    739  N   SER L  97      19.103  30.764  30.168  1.00 23.62           N  
ATOM    740  CA  SER L  97      18.973  29.671  29.254  1.00 23.02           C  
ATOM    741  CB  SER L  97      17.553  29.513  28.676  1.00 22.65           C  
ATOM    742  OG  SER L  97      16.635  29.169  29.704  1.00 20.94           O  
ATOM    743  C   SER L  97      19.903  29.956  28.120  1.00 23.84           C  
ATOM    744  O   SER L  97      20.134  31.118  27.784  1.00 23.45           O  
ATOM    745  N   PRO L  98      20.467  28.939  27.526  1.00 21.63           N  
ATOM    746  CA  PRO L  98      20.263  27.585  27.967  1.00 21.29           C  
ATOM    747  CD  PRO L  98      20.842  29.005  26.126  1.00 20.51           C  
ATOM    748  CB  PRO L  98      20.619  26.688  26.780  1.00 19.93           C  
ATOM    749  CG  PRO L  98      21.397  27.606  25.821  1.00 22.50           C  
ATOM    750  C   PRO L  98      21.081  27.319  29.190  1.00 22.21           C  
ATOM    751  O   PRO L  98      22.113  27.961  29.374  1.00 22.75           O  
ATOM    752  N   TRP L  99      20.647  26.359  30.027  1.00 20.10           N  
ATOM    753  CA  TRP L  99      21.313  26.069  31.262  1.00 19.56           C  
ATOM    754  CB  TRP L  99      20.407  25.276  32.215  1.00 18.02           C  
ATOM    755  CG  TRP L  99      19.245  26.141  32.646  1.00 20.89           C  
ATOM    756  CD2 TRP L  99      17.893  25.690  32.805  1.00 19.44           C  
ATOM    757  CD1 TRP L  99      19.234  27.481  32.898  1.00 20.36           C  
ATOM    758  NE1 TRP L  99      17.962  27.893  33.214  1.00 20.40           N  
ATOM    759  CE2 TRP L  99      17.126  26.801  33.157  1.00 20.61           C  
ATOM    760  CE3 TRP L  99      17.336  24.454  32.662  1.00 19.10           C  
ATOM    761  CZ2 TRP L  99      15.781  26.694  33.372  1.00 18.99           C  
ATOM    762  CZ3 TRP L  99      15.983  24.353  32.886  1.00 21.65           C  
ATOM    763  CH2 TRP L  99      15.219  25.446  33.234  1.00 19.89           C  
ATOM    764  C   TRP L  99      22.586  25.339  30.968  1.00 20.96           C  
ATOM    765  O   TRP L  99      22.668  24.589  29.996  1.00 19.15           O  
ATOM    766  N   THR L 100      23.635  25.558  31.800  1.00 29.49           N  
ATOM    767  CA  THR L 100      24.907  24.977  31.456  1.00 29.12           C  
ATOM    768  CB  THR L 100      25.827  25.955  30.786  1.00 30.73           C  
ATOM    769  OG1 THR L 100      26.051  27.072  31.634  1.00 31.12           O  
ATOM    770  CG2 THR L 100      25.190  26.413  29.463  1.00 29.08           C  
ATOM    771  C   THR L 100      25.611  24.438  32.661  1.00 29.11           C  
ATOM    772  O   THR L 100      25.400  24.891  33.783  1.00 28.68           O  
ATOM    773  N   PHE L 101      26.493  23.438  32.431  1.00 30.23           N  
ATOM    774  CA  PHE L 101      27.251  22.794  33.470  1.00 28.64           C  
ATOM    775  CB  PHE L 101      27.316  21.257  33.352  1.00 26.23           C  
ATOM    776  CG  PHE L 101      25.987  20.610  33.567  1.00 26.47           C  
ATOM    777  CD1 PHE L 101      25.068  20.522  32.548  1.00 25.44           C  
ATOM    778  CD2 PHE L 101      25.672  20.057  34.787  1.00 25.21           C  
ATOM    779  CE1 PHE L 101      23.850  19.912  32.750  1.00 25.39           C  
ATOM    780  CE2 PHE L 101      24.457  19.446  34.995  1.00 25.09           C  
ATOM    781  CZ  PHE L 101      23.539  19.374  33.974  1.00 24.53           C  
ATOM    782  C   PHE L 101      28.675  23.221  33.317  1.00 30.60           C  
ATOM    783  O   PHE L 101      29.105  23.679  32.259  1.00 29.52           O  
ATOM    784  N   GLY L 102      29.452  23.105  34.407  1.00 32.85           N  
ATOM    785  CA  GLY L 102      30.842  23.419  34.296  1.00 34.39           C  
ATOM    786  C   GLY L 102      31.521  22.209  33.752  1.00 35.40           C  
ATOM    787  O   GLY L 102      30.916  21.147  33.614  1.00 35.56           O  
ATOM    788  N   GLN L 103      32.805  22.358  33.375  1.00 35.98           N  
ATOM    789  CA  GLN L 103      33.529  21.169  33.079  1.00 35.97           C  
ATOM    790  CB  GLN L 103      34.957  21.400  32.553  1.00 41.15           C  
ATOM    791  CG  GLN L 103      35.017  22.108  31.196  1.00 31.74           C  
ATOM    792  CD  GLN L 103      34.828  23.599  31.433  1.00 36.89           C  
ATOM    793  OE1 GLN L 103      34.744  24.052  32.574  1.00 37.60           O  
ATOM    794  NE2 GLN L 103      34.762  24.387  30.326  1.00 36.70           N  
ATOM    795  C   GLN L 103      33.629  20.633  34.461  1.00 35.28           C  
ATOM    796  O   GLN L 103      33.570  21.396  35.414  1.00 37.18           O  
ATOM    797  N   GLY L 104      33.731  19.324  34.652  1.00 34.06           N  
ATOM    798  CA  GLY L 104      33.718  18.853  36.000  1.00 33.53           C  
ATOM    799  C   GLY L 104      35.084  18.900  36.603  1.00 35.12           C  
ATOM    800  O   GLY L 104      36.073  19.278  35.975  1.00 36.88           O  
ATOM    801  N   THR L 105      35.138  18.530  37.895  1.00 34.19           N  
ATOM    802  CA  THR L 105      36.380  18.421  38.590  1.00 33.64           C  
ATOM    803  CB  THR L 105      36.506  19.358  39.765  1.00 32.74           C  
ATOM    804  OG1 THR L 105      37.839  19.350  40.236  1.00 33.33           O  
ATOM    805  CG2 THR L 105      35.562  18.951  40.906  1.00 32.15           C  
ATOM    806  C   THR L 105      36.441  17.005  39.071  1.00 33.76           C  
ATOM    807  O   THR L 105      35.498  16.510  39.685  1.00 34.04           O  
ATOM    808  N   LYS L 106      37.544  16.291  38.781  1.00 33.96           N  
ATOM    809  CA  LYS L 106      37.596  14.930  39.222  1.00 35.87           C  
ATOM    810  CB  LYS L 106      38.353  13.968  38.285  1.00 38.08           C  
ATOM    811  CG  LYS L 106      37.624  13.672  36.973  1.00 43.60           C  
ATOM    812  CD  LYS L 106      38.430  12.805  36.003  1.00 48.09           C  
ATOM    813  CE  LYS L 106      38.392  11.314  36.351  1.00 48.83           C  
ATOM    814  NZ  LYS L 106      39.041  10.525  35.281  1.00 50.51           N1+
ATOM    815  C   LYS L 106      38.299  14.899  40.531  1.00 36.32           C  
ATOM    816  O   LYS L 106      39.383  15.458  40.689  1.00 36.80           O  
ATOM    817  N   VAL L 107      37.677  14.235  41.519  1.00 35.37           N  
ATOM    818  CA  VAL L 107      38.281  14.138  42.809  1.00 36.60           C  
ATOM    819  CB  VAL L 107      37.325  14.401  43.936  1.00 37.68           C  
ATOM    820  CG1 VAL L 107      38.047  14.146  45.270  1.00 25.99           C  
ATOM    821  CG2 VAL L 107      36.778  15.830  43.785  1.00 27.10           C  
ATOM    822  C   VAL L 107      38.769  12.737  42.954  1.00 37.43           C  
ATOM    823  O   VAL L 107      38.046  11.780  42.680  1.00 38.87           O  
ATOM    824  N   ASP L 108      40.039  12.588  43.367  1.00 37.53           N  
ATOM    825  CA  ASP L 108      40.592  11.286  43.573  1.00 37.25           C  
ATOM    826  CB  ASP L 108      41.912  11.060  42.819  1.00 38.16           C  
ATOM    827  CG  ASP L 108      41.594  10.992  41.332  1.00 42.02           C  
ATOM    828  OD1 ASP L 108      40.387  11.090  40.980  1.00  0.00           O  
ATOM    829  OD2 ASP L 108      42.552  10.845  40.526  1.00  0.00           O1-
ATOM    830  C   ASP L 108      40.899  11.216  45.061  1.00 37.76           C  
ATOM    831  O   ASP L 108      41.606  12.136  45.555  1.00 37.53           O  
ATOM    832  OXT ASP L 108      40.432  10.251  45.724  1.00  0.00           O1-
TER     833      ASP L 108 
ATOM    834  N   ILE H 109       9.095   5.156  45.671  1.00 45.78           N1+
ATOM    835  CA  ILE H 109      10.236   6.070  45.440  1.00 44.32           C  
ATOM    836  CB  ILE H 109      11.546   5.351  45.628  1.00 47.46           C  
ATOM    837  CG1 ILE H 109      11.727   4.880  47.084  1.00  0.00           C  
ATOM    838  CG2 ILE H 109      12.671   6.287  45.157  1.00  0.00           C  
ATOM    839  CD1 ILE H 109      10.825   3.719  47.502  1.00  0.00           C  
ATOM    840  C   ILE H 109      10.172   6.606  44.047  1.00 40.90           C  
ATOM    841  O   ILE H 109       9.640   5.959  43.147  1.00 40.74           O  
ATOM    842  N   LYS H 110      10.704   7.827  43.839  1.00 37.69           N  
ATOM    843  CA  LYS H 110      10.662   8.414  42.536  1.00 37.92           C  
ATOM    844  CB  LYS H 110      11.145   9.876  42.508  1.00 37.24           C  
ATOM    845  CG  LYS H 110      10.312  10.801  43.396  1.00  0.00           C  
ATOM    846  CD  LYS H 110       8.830  10.843  43.016  1.00  0.00           C  
ATOM    847  CE  LYS H 110       7.994  11.761  43.911  1.00  0.00           C  
ATOM    848  NZ  LYS H 110       7.927  11.207  45.282  1.00  0.00           N1+
ATOM    849  C   LYS H 110      11.578   7.622  41.668  1.00 37.86           C  
ATOM    850  O   LYS H 110      12.720   7.351  42.036  1.00 38.53           O  
ATOM    851  N   GLN H 111      11.091   7.211  40.478  1.00 36.52           N  
ATOM    852  CA  GLN H 111      11.944   6.451  39.615  1.00 35.64           C  
ATOM    853  CB  GLN H 111      11.638   4.943  39.597  1.00 35.67           C  
ATOM    854  CG  GLN H 111      11.957   4.227  40.908  1.00 38.79           C  
ATOM    855  CD  GLN H 111      11.600   2.756  40.730  1.00 44.33           C  
ATOM    856  OE1 GLN H 111      11.062   2.355  39.699  1.00 46.30           O  
ATOM    857  NE2 GLN H 111      11.913   1.928  41.761  1.00 45.11           N  
ATOM    858  C   GLN H 111      11.740   6.925  38.213  1.00 34.72           C  
ATOM    859  O   GLN H 111      10.648   7.331  37.825  1.00 33.73           O  
ATOM    860  N   LEU H 112      12.828   6.913  37.430  1.00 33.68           N  
ATOM    861  CA  LEU H 112      12.749   7.240  36.042  1.00 31.20           C  
ATOM    862  CB  LEU H 112      13.572   8.483  35.659  1.00 29.34           C  
ATOM    863  CG  LEU H 112      13.091   9.776  36.351  1.00 29.43           C  
ATOM    864  CD1 LEU H 112      13.947  10.982  35.932  1.00 28.44           C  
ATOM    865  CD2 LEU H 112      11.590  10.007  36.120  1.00 28.12           C  
ATOM    866  C   LEU H 112      13.360   6.071  35.342  1.00 31.80           C  
ATOM    867  O   LEU H 112      14.539   5.778  35.543  1.00 32.36           O  
ATOM    868  N   VAL H 113      12.573   5.360  34.508  1.00 31.70           N  
ATOM    869  CA  VAL H 113      13.108   4.208  33.844  1.00 32.45           C  
ATOM    870  CB  VAL H 113      12.198   3.016  33.916  1.00 33.31           C  
ATOM    871  CG1 VAL H 113      12.815   1.871  33.094  1.00 27.78           C  
ATOM    872  CG2 VAL H 113      11.965   2.667  35.396  1.00 28.15           C  
ATOM    873  C   VAL H 113      13.280   4.552  32.399  1.00 31.68           C  
ATOM    874  O   VAL H 113      12.318   4.881  31.707  1.00 31.30           O  
ATOM    875  N   GLN H 114      14.528   4.475  31.901  1.00 30.10           N  
ATOM    876  CA  GLN H 114      14.784   4.816  30.532  1.00 31.20           C  
ATOM    877  CB  GLN H 114      16.100   5.584  30.316  1.00 29.17           C  
ATOM    878  CG  GLN H 114      16.080   6.978  30.942  1.00 27.45           C  
ATOM    879  CD  GLN H 114      17.418   7.651  30.675  1.00 27.17           C  
ATOM    880  OE1 GLN H 114      17.850   8.515  31.434  1.00 30.34           O  
ATOM    881  NE2 GLN H 114      18.097   7.254  29.567  1.00 15.76           N  
ATOM    882  C   GLN H 114      14.854   3.565  29.720  1.00 32.59           C  
ATOM    883  O   GLN H 114      15.061   2.473  30.247  1.00 33.27           O  
ATOM    884  N   SER H 115      14.675   3.714  28.393  1.00 34.06           N  
ATOM    885  CA  SER H 115      14.689   2.602  27.488  1.00 35.50           C  
ATOM    886  CB  SER H 115      14.160   2.960  26.087  1.00 36.29           C  
ATOM    887  OG  SER H 115      14.896   4.043  25.542  1.00 37.88           O  
ATOM    888  C   SER H 115      16.092   2.089  27.385  1.00 36.96           C  
ATOM    889  O   SER H 115      17.037   2.731  27.836  1.00 37.81           O  
ATOM    890  N   GLY H 116      16.255   0.892  26.787  1.00 38.42           N  
ATOM    891  CA  GLY H 116      17.532   0.232  26.741  1.00 38.30           C  
ATOM    892  C   GLY H 116      18.414   0.855  25.706  1.00 39.54           C  
ATOM    893  O   GLY H 116      18.000   1.673  24.886  1.00 40.07           O  
ATOM    894  N   PRO H 117      19.648   0.421  25.748  1.00 37.69           N  
ATOM    895  CA  PRO H 117      20.689   0.906  24.881  1.00 34.63           C  
ATOM    896  CD  PRO H 117      19.969  -0.879  26.315  1.00 55.41           C  
ATOM    897  CB  PRO H 117      21.910   0.046  25.198  1.00 35.88           C  
ATOM    898  CG  PRO H 117      21.291  -1.292  25.645  1.00 57.07           C  
ATOM    899  C   PRO H 117      20.267   0.739  23.458  1.00 33.40           C  
ATOM    900  O   PRO H 117      19.514  -0.189  23.164  1.00 33.00           O  
ATOM    901  N   GLU H 118      20.719   1.635  22.557  1.00 33.27           N  
ATOM    902  CA  GLU H 118      20.297   1.490  21.198  1.00 33.32           C  
ATOM    903  CB  GLU H 118      19.207   2.496  20.804  1.00 33.78           C  
ATOM    904  CG  GLU H 118      17.950   2.328  21.659  1.00 37.24           C  
ATOM    905  CD  GLU H 118      16.823   3.123  21.028  1.00 44.03           C  
ATOM    906  OE1 GLU H 118      16.317   2.670  19.968  1.00 46.39           O  
ATOM    907  OE2 GLU H 118      16.447   4.185  21.592  1.00 43.72           O1-
ATOM    908  C   GLU H 118      21.463   1.670  20.280  1.00 32.07           C  
ATOM    909  O   GLU H 118      22.377   2.451  20.543  1.00 32.12           O  
ATOM    910  N   VAL H 119      21.460   0.904  19.170  1.00 31.68           N  
ATOM    911  CA  VAL H 119      22.482   1.027  18.174  1.00 32.02           C  
ATOM    912  CB  VAL H 119      23.153  -0.271  17.833  1.00 31.27           C  
ATOM    913  CG1 VAL H 119      24.166  -0.017  16.704  1.00 29.85           C  
ATOM    914  CG2 VAL H 119      23.774  -0.857  19.112  1.00 28.05           C  
ATOM    915  C   VAL H 119      21.785   1.500  16.937  1.00 32.26           C  
ATOM    916  O   VAL H 119      20.791   0.910  16.516  1.00 32.73           O  
ATOM    917  N   ARG H 120      22.282   2.591  16.321  1.00 32.26           N  
ATOM    918  CA  ARG H 120      21.626   3.097  15.150  1.00 34.16           C  
ATOM    919  CB  ARG H 120      20.790   4.364  15.410  1.00 34.12           C  
ATOM    920  CG  ARG H 120      19.574   4.112  16.304  1.00 32.48           C  
ATOM    921  CD  ARG H 120      18.419   3.419  15.579  1.00 38.04           C  
ATOM    922  NE  ARG H 120      17.315   3.241  16.563  1.00  0.00           N  
ATOM    923  CZ  ARG H 120      16.077   2.854  16.137  1.00  0.00           C  
ATOM    924  NH1 ARG H 120      15.852   2.629  14.811  1.00  0.00           N1+
ATOM    925  NH2 ARG H 120      15.063   2.696  17.039  1.00  0.00           N  
ATOM    926  C   ARG H 120      22.665   3.450  14.133  1.00 35.35           C  
ATOM    927  O   ARG H 120      23.813   3.739  14.465  1.00 35.48           O  
ATOM    928  N   LYS H 121      22.272   3.422  12.844  1.00 36.02           N  
ATOM    929  CA  LYS H 121      23.166   3.740  11.769  1.00 37.13           C  
ATOM    930  CB  LYS H 121      22.731   3.153  10.416  1.00 39.20           C  
ATOM    931  CG  LYS H 121      22.787   1.625  10.376  1.00 48.62           C  
ATOM    932  CD  LYS H 121      22.061   1.018   9.175  1.00 53.32           C  
ATOM    933  CE  LYS H 121      22.112  -0.511   9.137  1.00 61.81           C  
ATOM    934  NZ  LYS H 121      21.389  -1.013   7.947  1.00 64.55           N1+
ATOM    935  C   LYS H 121      23.205   5.226  11.632  1.00 36.15           C  
ATOM    936  O   LYS H 121      22.293   5.932  12.057  1.00 34.79           O  
ATOM    937  N   PRO H 122      24.259   5.725  11.051  1.00 36.38           N  
ATOM    938  CA  PRO H 122      24.363   7.143  10.881  1.00 34.99           C  
ATOM    939  CD  PRO H 122      25.561   5.085  11.146  1.00 35.77           C  
ATOM    940  CB  PRO H 122      25.796   7.399  10.424  1.00 36.25           C  
ATOM    941  CG  PRO H 122      26.585   6.230  11.045  1.00 36.32           C  
ATOM    942  C   PRO H 122      23.309   7.616   9.934  1.00 34.79           C  
ATOM    943  O   PRO H 122      23.025   6.916   8.963  1.00 36.18           O  
ATOM    944  N   GLY H 123      22.714   8.793  10.206  1.00 34.16           N  
ATOM    945  CA  GLY H 123      21.716   9.339   9.334  1.00 33.40           C  
ATOM    946  C   GLY H 123      20.361   8.857   9.755  1.00 32.65           C  
ATOM    947  O   GLY H 123      19.354   9.246   9.166  1.00 33.78           O  
ATOM    948  N   THR H 124      20.288   8.001  10.792  1.00 31.60           N  
ATOM    949  CA  THR H 124      19.010   7.496  11.211  1.00 31.18           C  
ATOM    950  CB  THR H 124      19.065   6.086  11.728  1.00 31.49           C  
ATOM    951  OG1 THR H 124      17.756   5.547  11.846  1.00  0.00           O  
ATOM    952  CG2 THR H 124      19.759   6.095  13.101  1.00  0.00           C  
ATOM    953  C   THR H 124      18.502   8.365  12.319  1.00 32.47           C  
ATOM    954  O   THR H 124      19.060   9.424  12.602  1.00 31.79           O  
ATOM    955  N   SER H 125      17.393   7.937  12.959  1.00 32.32           N  
ATOM    956  CA  SER H 125      16.822   8.692  14.033  1.00 32.97           C  
ATOM    957  CB  SER H 125      15.506   9.378  13.628  1.00 34.33           C  
ATOM    958  OG  SER H 125      15.012  10.174  14.693  1.00 31.01           O  
ATOM    959  C   SER H 125      16.525   7.726  15.141  1.00 31.79           C  
ATOM    960  O   SER H 125      16.286   6.544  14.899  1.00 31.69           O  
ATOM    961  N   VAL H 126      16.562   8.203  16.402  1.00 31.08           N  
ATOM    962  CA  VAL H 126      16.291   7.327  17.501  1.00 30.84           C  
ATOM    963  CB  VAL H 126      17.540   6.943  18.239  1.00 29.31           C  
ATOM    964  CG1 VAL H 126      18.093   8.180  18.960  1.00 29.64           C  
ATOM    965  CG2 VAL H 126      17.228   5.763  19.161  1.00 29.25           C  
ATOM    966  C   VAL H 126      15.373   8.039  18.447  1.00 31.03           C  
ATOM    967  O   VAL H 126      15.436   9.259  18.596  1.00 30.04           O  
ATOM    968  N   LYS H 127      14.465   7.287  19.100  1.00 29.46           N  
ATOM    969  CA  LYS H 127      13.554   7.898  20.019  1.00 30.51           C  
ATOM    970  CB  LYS H 127      12.106   7.842  19.495  1.00 32.06           C  
ATOM    971  CG  LYS H 127      11.047   8.485  20.387  1.00 34.56           C  
ATOM    972  CD  LYS H 127      10.653   7.598  21.560  1.00 39.39           C  
ATOM    973  CE  LYS H 127       9.668   6.509  21.139  1.00 43.04           C  
ATOM    974  NZ  LYS H 127       9.492   5.529  22.231  1.00 46.56           N1+
ATOM    975  C   LYS H 127      13.711   7.205  21.341  1.00 30.80           C  
ATOM    976  O   LYS H 127      13.502   5.999  21.458  1.00 30.20           O  
ATOM    977  N   VAL H 128      14.107   7.971  22.380  1.00 31.19           N  
ATOM    978  CA  VAL H 128      14.359   7.421  23.683  1.00 31.08           C  
ATOM    979  CB  VAL H 128      15.601   7.972  24.326  1.00 30.08           C  
ATOM    980  CG1 VAL H 128      15.734   7.388  25.741  1.00 31.58           C  
ATOM    981  CG2 VAL H 128      16.802   7.674  23.411  1.00 32.01           C  
ATOM    982  C   VAL H 128      13.216   7.781  24.574  1.00 30.20           C  
ATOM    983  O   VAL H 128      12.660   8.873  24.469  1.00 30.47           O  
ATOM    984  N   SER H 129      12.849   6.862  25.494  1.00 30.13           N  
ATOM    985  CA  SER H 129      11.713   7.075  26.349  1.00 30.09           C  
ATOM    986  CB  SER H 129      10.681   5.936  26.278  1.00 30.94           C  
ATOM    987  OG  SER H 129      10.234   5.753  24.944  1.00 33.01           O  
ATOM    988  C   SER H 129      12.169   7.093  27.775  1.00 28.97           C  
ATOM    989  O   SER H 129      13.216   6.546  28.120  1.00 28.51           O  
ATOM    990  N   CYS H 130      11.378   7.757  28.646  1.00 29.24           N  
ATOM    991  CA  CYS H 130      11.683   7.835  30.047  1.00 30.30           C  
ATOM    992  CB  CYS H 130      12.401   9.162  30.400  1.00 28.41           C  
ATOM    993  SG  CYS H 130      12.835   9.373  32.156  1.00 32.04           S  
ATOM    994  C   CYS H 130      10.362   7.763  30.761  1.00 31.56           C  
ATOM    995  O   CYS H 130       9.580   8.710  30.725  1.00 32.30           O  
ATOM    996  N   LYS H 131      10.078   6.633  31.439  1.00 31.75           N  
ATOM    997  CA  LYS H 131       8.810   6.505  32.098  1.00 30.95           C  
ATOM    998  CB  LYS H 131       8.238   5.079  32.072  1.00 31.57           C  
ATOM    999  CG  LYS H 131       6.860   4.979  32.723  1.00 35.70           C  
ATOM   1000  CD  LYS H 131       6.147   3.655  32.460  1.00 40.49           C  
ATOM   1001  CE  LYS H 131       4.778   3.549  33.135  1.00 42.43           C  
ATOM   1002  NZ  LYS H 131       3.755   4.255  32.329  1.00 43.62           N1+
ATOM   1003  C   LYS H 131       8.993   6.885  33.531  1.00 30.90           C  
ATOM   1004  O   LYS H 131       9.961   6.478  34.169  1.00 29.51           O  
ATOM   1005  N   ALA H 132       8.053   7.683  34.083  1.00 30.19           N  
ATOM   1006  CA  ALA H 132       8.243   8.113  35.440  1.00 30.95           C  
ATOM   1007  CB  ALA H 132       8.205   9.642  35.602  1.00 30.67           C  
ATOM   1008  C   ALA H 132       7.182   7.558  36.342  1.00 32.20           C  
ATOM   1009  O   ALA H 132       5.990   7.678  36.057  1.00 31.92           O  
ATOM   1010  N   PRO H 133       7.627   6.833  37.351  1.00 30.91           N  
ATOM   1011  CA  PRO H 133       6.733   6.410  38.413  1.00 31.30           C  
ATOM   1012  CD  PRO H 133       8.495   5.732  36.953  1.00  0.00           C  
ATOM   1013  CB  PRO H 133       6.846   4.890  38.490  1.00 31.97           C  
ATOM   1014  CG  PRO H 133       8.262   4.610  37.975  1.00  0.00           C  
ATOM   1015  C   PRO H 133       7.083   7.042  39.741  1.00 31.58           C  
ATOM   1016  O   PRO H 133       8.164   7.619  39.866  1.00 31.96           O  
ATOM   1017  N   GLY H 134       6.103   6.925  40.668  1.00 19.84           N  
ATOM   1018  CA  GLY H 134       6.134   7.429  42.003  1.00 19.89           C  
ATOM   1019  C   GLY H 134       5.170   8.574  42.184  1.00 19.71           C  
ATOM   1020  O   GLY H 134       4.668   8.773  43.291  1.00 20.19           O  
ATOM   1021  N   ASN H 135       4.849   9.350  41.124  1.00 29.31           N  
ATOM   1022  CA  ASN H 135       4.043  10.513  41.407  1.00 29.20           C  
ATOM   1023  CB  ASN H 135       4.846  11.634  42.092  1.00 19.35           C  
ATOM   1024  CG  ASN H 135       5.900  12.115  41.096  1.00 20.04           C  
ATOM   1025  OD1 ASN H 135       6.748  11.346  40.648  1.00 28.52           O  
ATOM   1026  ND2 ASN H 135       5.840  13.423  40.726  1.00 26.49           N  
ATOM   1027  C   ASN H 135       3.507  11.151  40.161  1.00 29.09           C  
ATOM   1028  O   ASN H 135       3.707  10.707  39.035  1.00 17.85           O  
ATOM   1029  N   THR H 136       2.812  12.284  40.342  0.90 22.87           N  
ATOM   1030  CA  THR H 136       2.222  12.919  39.203  0.90 23.35           C  
ATOM   1031  CB  THR H 136       1.010  13.724  39.570  0.90 28.88           C  
ATOM   1032  OG1 THR H 136       1.352  14.732  40.509  0.88 32.47           O  
ATOM   1033  CG2 THR H 136      -0.034  12.771  40.185  0.88 28.59           C  
ATOM   1034  C   THR H 136       3.230  13.764  38.464  0.90 23.12           C  
ATOM   1035  O   THR H 136       3.708  14.794  38.933  0.90 28.95           O  
ATOM   1036  N   LEU H 137       3.573  13.292  37.250  1.00 22.34           N  
ATOM   1037  CA  LEU H 137       4.521  13.834  36.296  1.00 22.25           C  
ATOM   1038  CB  LEU H 137       4.861  12.831  35.176  1.00 18.98           C  
ATOM   1039  CG  LEU H 137       6.130  13.160  34.357  1.00 19.49           C  
ATOM   1040  CD1 LEU H 137       5.951  14.349  33.404  1.00 19.59           C  
ATOM   1041  CD2 LEU H 137       7.348  13.328  35.282  1.00 19.74           C  
ATOM   1042  C   LEU H 137       3.929  15.067  35.737  1.00 22.13           C  
ATOM   1043  O   LEU H 137       4.564  15.937  35.136  1.00 18.71           O  
ATOM   1044  N   LYS H 138       2.617  15.114  35.893  1.00 35.55           N  
ATOM   1045  CA  LYS H 138       1.883  16.269  35.569  1.00 35.81           C  
ATOM   1046  CB  LYS H 138       0.397  16.076  35.913  1.00 26.80           C  
ATOM   1047  CG  LYS H 138      -0.573  17.123  35.361  1.00  0.00           C  
ATOM   1048  CD  LYS H 138      -0.452  18.507  35.994  1.00  0.00           C  
ATOM   1049  CE  LYS H 138      -1.525  19.474  35.490  1.00  0.00           C  
ATOM   1050  NZ  LYS H 138      -1.477  20.735  36.257  1.00  0.00           N1+
ATOM   1051  C   LYS H 138       2.474  17.338  36.451  1.00 35.67           C  
ATOM   1052  O   LYS H 138       2.319  18.512  36.143  1.00 26.22           O  
ATOM   1053  N   THR H 139       3.053  16.962  37.622  1.00 17.86           N  
ATOM   1054  CA  THR H 139       3.697  17.852  38.568  1.00 17.93           C  
ATOM   1055  CB  THR H 139       3.749  17.328  39.969  1.00 20.06           C  
ATOM   1056  OG1 THR H 139       2.430  17.116  40.450  1.00 18.85           O  
ATOM   1057  CG2 THR H 139       4.475  18.366  40.848  1.00 18.36           C  
ATOM   1058  C   THR H 139       5.102  18.346  38.267  1.00 17.61           C  
ATOM   1059  O   THR H 139       5.369  19.513  38.538  1.00 19.01           O  
ATOM   1060  N   TYR H 140       6.053  17.528  37.745  1.00 14.69           N  
ATOM   1061  CA  TYR H 140       7.438  17.983  37.649  1.00 14.74           C  
ATOM   1062  CB  TYR H 140       8.436  17.183  38.497  1.00 21.68           C  
ATOM   1063  CG  TYR H 140       8.377  17.773  39.853  1.00 21.93           C  
ATOM   1064  CD1 TYR H 140       9.186  18.848  40.113  1.00 22.01           C  
ATOM   1065  CD2 TYR H 140       7.545  17.301  40.841  1.00 19.79           C  
ATOM   1066  CE1 TYR H 140       9.173  19.444  41.344  1.00 19.36           C  
ATOM   1067  CE2 TYR H 140       7.532  17.900  42.080  1.00 22.77           C  
ATOM   1068  CZ  TYR H 140       8.351  18.975  42.330  1.00 19.51           C  
ATOM   1069  OH  TYR H 140       8.358  19.608  43.591  1.00 21.22           O  
ATOM   1070  C   TYR H 140       8.003  18.007  36.248  1.00 14.98           C  
ATOM   1071  O   TYR H 140       7.656  17.156  35.434  1.00 22.46           O  
ATOM   1072  N   ASP H 141       8.938  18.974  35.963  1.00 26.32           N  
ATOM   1073  CA  ASP H 141       9.525  19.190  34.663  1.00 27.07           C  
ATOM   1074  CB  ASP H 141      10.385  20.463  34.633  1.00 30.43           C  
ATOM   1075  CG  ASP H 141       9.496  21.647  34.994  1.00 33.68           C  
ATOM   1076  OD1 ASP H 141       8.338  21.698  34.502  1.00 50.49           O  
ATOM   1077  OD2 ASP H 141       9.964  22.511  35.784  1.00 50.82           O1-
ATOM   1078  C   ASP H 141      10.438  18.042  34.329  1.00 27.49           C  
ATOM   1079  O   ASP H 141      10.957  17.375  35.220  1.00 25.95           O  
ATOM   1080  N   LEU H 142      10.648  17.779  33.016  1.00 26.57           N  
ATOM   1081  CA  LEU H 142      11.546  16.736  32.598  1.00 25.08           C  
ATOM   1082  CB  LEU H 142      10.873  15.670  31.721  1.00 25.77           C  
ATOM   1083  CG  LEU H 142       9.767  14.901  32.471  1.00 21.42           C  
ATOM   1084  CD1 LEU H 142       9.108  13.838  31.578  1.00 26.63           C  
ATOM   1085  CD2 LEU H 142      10.293  14.322  33.795  1.00  0.00           C  
ATOM   1086  C   LEU H 142      12.650  17.366  31.801  1.00 24.88           C  
ATOM   1087  O   LEU H 142      12.404  18.191  30.922  1.00 25.14           O  
ATOM   1088  N   HIS H 143      13.911  16.982  32.100  1.00 23.89           N  
ATOM   1089  CA  HIS H 143      15.060  17.530  31.430  1.00 24.82           C  
ATOM   1090  ND1 HIS H 143      15.726  20.711  32.634  1.00 15.47           N  
ATOM   1091  CG  HIS H 143      15.519  19.425  33.075  1.00 26.45           C  
ATOM   1092  CB  HIS H 143      16.057  18.207  32.386  1.00 25.18           C  
ATOM   1093  NE2 HIS H 143      14.512  20.866  34.490  1.00 13.59           N  
ATOM   1094  CD2 HIS H 143      14.775  19.537  34.208  1.00 15.22           C  
ATOM   1095  CE1 HIS H 143      15.103  21.532  33.516  1.00 15.58           C  
ATOM   1096  C   HIS H 143      15.821  16.412  30.793  1.00 25.04           C  
ATOM   1097  O   HIS H 143      15.755  15.269  31.243  1.00 25.20           O  
ATOM   1098  N   TRP H 144      16.557  16.721  29.703  1.00 24.74           N  
ATOM   1099  CA  TRP H 144      17.377  15.731  29.064  1.00 23.76           C  
ATOM   1100  CB  TRP H 144      16.915  15.401  27.635  1.00 22.47           C  
ATOM   1101  CG  TRP H 144      15.569  14.713  27.610  1.00 23.30           C  
ATOM   1102  CD2 TRP H 144      15.386  13.288  27.606  1.00 23.06           C  
ATOM   1103  CD1 TRP H 144      14.319  15.262  27.603  1.00 23.96           C  
ATOM   1104  NE1 TRP H 144      13.369  14.269  27.600  1.00 23.92           N  
ATOM   1105  CE2 TRP H 144      14.012  13.048  27.600  1.00 23.96           C  
ATOM   1106  CE3 TRP H 144      16.289  12.263  27.609  1.00 25.06           C  
ATOM   1107  CZ2 TRP H 144      13.519  11.774  27.597  1.00 24.05           C  
ATOM   1108  CZ3 TRP H 144      15.789  10.979  27.603  1.00 23.39           C  
ATOM   1109  CH2 TRP H 144      14.430  10.741  27.599  1.00 24.02           C  
ATOM   1110  C   TRP H 144      18.777  16.265  29.019  1.00 25.02           C  
ATOM   1111  O   TRP H 144      19.004  17.426  28.683  1.00 24.84           O  
ATOM   1112  N   VAL H 145      19.756  15.412  29.390  1.00 24.33           N  
ATOM   1113  CA  VAL H 145      21.142  15.793  29.392  1.00 24.61           C  
ATOM   1114  CB  VAL H 145      21.718  15.894  30.777  1.00 24.05           C  
ATOM   1115  CG1 VAL H 145      23.222  16.199  30.673  1.00 22.76           C  
ATOM   1116  CG2 VAL H 145      20.922  16.956  31.553  1.00 22.76           C  
ATOM   1117  C   VAL H 145      21.900  14.721  28.668  1.00 25.61           C  
ATOM   1118  O   VAL H 145      21.554  13.541  28.744  1.00 26.23           O  
ATOM   1119  N   ARG H 146      22.969  15.116  27.946  1.00 26.14           N  
ATOM   1120  CA  ARG H 146      23.740  14.185  27.165  1.00 26.52           C  
ATOM   1121  CB  ARG H 146      23.784  14.580  25.680  1.00 26.28           C  
ATOM   1122  CG  ARG H 146      24.589  13.632  24.800  1.00 27.66           C  
ATOM   1123  CD  ARG H 146      24.327  13.822  23.306  1.00 29.56           C  
ATOM   1124  NE  ARG H 146      25.073  15.020  22.837  1.00 22.47           N  
ATOM   1125  CZ  ARG H 146      25.032  15.338  21.509  1.00 24.46           C  
ATOM   1126  NH1 ARG H 146      24.283  14.581  20.655  1.00 22.82           N1+
ATOM   1127  NH2 ARG H 146      25.733  16.410  21.038  1.00 24.56           N  
ATOM   1128  C   ARG H 146      25.147  14.164  27.683  1.00 26.90           C  
ATOM   1129  O   ARG H 146      25.665  15.181  28.140  1.00 26.15           O  
ATOM   1130  N   SER H 147      25.791  12.977  27.666  1.00 28.12           N  
ATOM   1131  CA  SER H 147      27.159  12.891  28.096  1.00 29.20           C  
ATOM   1132  CB  SER H 147      27.315  12.320  29.517  1.00 28.39           C  
ATOM   1133  OG  SER H 147      26.863  10.974  29.555  1.00  0.00           O  
ATOM   1134  C   SER H 147      27.892  11.972  27.167  1.00 29.49           C  
ATOM   1135  O   SER H 147      27.565  10.792  27.060  1.00 28.85           O  
ATOM   1136  N   VAL H 148      28.924  12.493  26.477  1.00 31.54           N  
ATOM   1137  CA  VAL H 148      29.698  11.671  25.590  1.00 34.05           C  
ATOM   1138  CB  VAL H 148      30.372  12.425  24.483  1.00 33.84           C  
ATOM   1139  CG1 VAL H 148      29.287  13.037  23.581  1.00  0.00           C  
ATOM   1140  CG2 VAL H 148      31.315  13.461  25.102  1.00  0.00           C  
ATOM   1141  C   VAL H 148      30.730  10.989  26.422  1.00 36.35           C  
ATOM   1142  O   VAL H 148      31.057  11.440  27.519  1.00 34.90           O  
ATOM   1143  N   PRO H 149      31.257   9.901  25.944  1.00 39.17           N  
ATOM   1144  CA  PRO H 149      32.190   9.175  26.747  1.00 41.71           C  
ATOM   1145  CD  PRO H 149      30.546   9.037  25.015  1.00 44.44           C  
ATOM   1146  CB  PRO H 149      32.451   7.871  25.998  1.00 42.22           C  
ATOM   1147  CG  PRO H 149      31.125   7.629  25.246  1.00 43.76           C  
ATOM   1148  C   PRO H 149      33.401   9.977  27.084  1.00 43.73           C  
ATOM   1149  O   PRO H 149      33.982  10.601  26.198  1.00 43.87           O  
ATOM   1150  N   GLY H 150      33.783   9.969  28.375  1.00 45.24           N  
ATOM   1151  CA  GLY H 150      34.957  10.650  28.830  1.00 46.87           C  
ATOM   1152  C   GLY H 150      34.733  12.129  28.796  1.00 47.46           C  
ATOM   1153  O   GLY H 150      35.697  12.894  28.795  1.00 48.74           O  
ATOM   1154  N   GLN H 151      33.467  12.591  28.772  1.00 47.31           N  
ATOM   1155  CA  GLN H 151      33.291  14.012  28.708  1.00 45.74           C  
ATOM   1156  CB  GLN H 151      32.910  14.555  27.323  1.00 48.90           C  
ATOM   1157  CG  GLN H 151      34.034  14.383  26.298  1.00 52.41           C  
ATOM   1158  CD  GLN H 151      33.691  15.205  25.066  1.00 59.40           C  
ATOM   1159  OE1 GLN H 151      32.650  15.859  25.009  1.00 61.61           O  
ATOM   1160  NE2 GLN H 151      34.592  15.176  24.048  1.00 59.15           N  
ATOM   1161  C   GLN H 151      32.258  14.456  29.693  1.00 42.96           C  
ATOM   1162  O   GLN H 151      31.718  13.663  30.462  1.00 41.82           O  
ATOM   1163  N   GLY H 152      31.974  15.775  29.678  1.00 40.38           N  
ATOM   1164  CA  GLY H 152      31.104  16.405  30.626  1.00 38.58           C  
ATOM   1165  C   GLY H 152      29.666  16.271  30.239  1.00 35.80           C  
ATOM   1166  O   GLY H 152      29.303  15.537  29.320  1.00 35.05           O  
ATOM   1167  N   LEU H 153      28.812  17.011  30.976  1.00 33.74           N  
ATOM   1168  CA  LEU H 153      27.387  16.969  30.831  1.00 30.69           C  
ATOM   1169  CB  LEU H 153      26.671  17.092  32.187  1.00 28.31           C  
ATOM   1170  CG  LEU H 153      26.975  15.926  33.147  1.00 28.59           C  
ATOM   1171  CD1 LEU H 153      26.333  16.156  34.522  1.00 28.48           C  
ATOM   1172  CD2 LEU H 153      26.564  14.577  32.535  1.00 26.96           C  
ATOM   1173  C   LEU H 153      26.951  18.132  29.991  1.00 30.36           C  
ATOM   1174  O   LEU H 153      27.476  19.238  30.109  1.00 30.59           O  
ATOM   1175  N   GLN H 154      25.972  17.882  29.100  1.00 27.85           N  
ATOM   1176  CA  GLN H 154      25.455  18.910  28.246  1.00 28.64           C  
ATOM   1177  CB  GLN H 154      25.780  18.659  26.762  1.00 29.54           C  
ATOM   1178  CG  GLN H 154      25.251  19.735  25.815  1.00 34.40           C  
ATOM   1179  CD  GLN H 154      25.640  19.346  24.395  1.00 41.35           C  
ATOM   1180  OE1 GLN H 154      26.164  18.257  24.160  1.00 40.93           O  
ATOM   1181  NE2 GLN H 154      25.374  20.254  23.419  1.00  0.00           N  
ATOM   1182  C   GLN H 154      23.960  18.889  28.393  1.00 26.57           C  
ATOM   1183  O   GLN H 154      23.344  17.827  28.359  1.00 25.99           O  
ATOM   1184  N   TRP H 155      23.331  20.075  28.541  1.00 26.55           N  
ATOM   1185  CA  TRP H 155      21.910  20.116  28.754  1.00 27.08           C  
ATOM   1186  CB  TRP H 155      21.517  21.276  29.679  1.00 27.38           C  
ATOM   1187  CG  TRP H 155      20.039  21.425  29.901  1.00 27.09           C  
ATOM   1188  CD2 TRP H 155      19.234  22.366  29.182  1.00 28.56           C  
ATOM   1189  CD1 TRP H 155      19.207  20.777  30.765  1.00 26.98           C  
ATOM   1190  NE1 TRP H 155      17.927  21.255  30.626  1.00 28.57           N  
ATOM   1191  CE2 TRP H 155      17.932  22.235  29.655  1.00 28.37           C  
ATOM   1192  CE3 TRP H 155      19.558  23.268  28.210  1.00 29.19           C  
ATOM   1193  CZ2 TRP H 155      16.926  23.010  29.157  1.00 26.64           C  
ATOM   1194  CZ3 TRP H 155      18.540  24.047  27.706  1.00 29.04           C  
ATOM   1195  CH2 TRP H 155      17.250  23.919  28.173  1.00 28.81           C  
ATOM   1196  C   TRP H 155      21.227  20.293  27.431  1.00 26.19           C  
ATOM   1197  O   TRP H 155      21.484  21.259  26.717  1.00 26.43           O  
ATOM   1198  N   MET H 156      20.425  19.282  27.030  1.00 24.51           N  
ATOM   1199  CA  MET H 156      19.710  19.270  25.785  1.00 25.93           C  
ATOM   1200  CB  MET H 156      19.347  17.831  25.394  1.00 25.24           C  
ATOM   1201  CG  MET H 156      20.613  16.975  25.256  1.00 19.53           C  
ATOM   1202  SD  MET H 156      20.346  15.205  24.961  1.00 26.38           S  
ATOM   1203  CE  MET H 156      19.921  15.401  23.209  1.00 19.22           C  
ATOM   1204  C   MET H 156      18.481  20.137  25.737  1.00 27.39           C  
ATOM   1205  O   MET H 156      18.326  20.940  24.818  1.00 29.44           O  
ATOM   1206  N   GLY H 157      17.587  20.033  26.747  1.00 26.74           N  
ATOM   1207  CA  GLY H 157      16.344  20.761  26.689  1.00 26.41           C  
ATOM   1208  C   GLY H 157      15.428  20.237  27.762  1.00 26.49           C  
ATOM   1209  O   GLY H 157      15.766  19.298  28.479  1.00 26.41           O  
ATOM   1210  N   TRP H 158      14.230  20.846  27.906  1.00 26.70           N  
ATOM   1211  CA  TRP H 158      13.324  20.397  28.931  1.00 25.89           C  
ATOM   1212  CB  TRP H 158      13.540  21.098  30.286  1.00 25.61           C  
ATOM   1213  CG  TRP H 158      13.314  22.592  30.273  1.00 27.28           C  
ATOM   1214  CD2 TRP H 158      12.260  23.284  30.957  1.00 27.88           C  
ATOM   1215  CD1 TRP H 158      14.084  23.550  29.697  1.00 29.83           C  
ATOM   1216  NE1 TRP H 158      13.558  24.795  29.941  1.00 33.80           N  
ATOM   1217  CE2 TRP H 158      12.441  24.647  30.726  1.00 29.83           C  
ATOM   1218  CE3 TRP H 158      11.231  22.827  31.721  1.00 31.43           C  
ATOM   1219  CZ2 TRP H 158      11.594  25.578  31.255  1.00 33.97           C  
ATOM   1220  CZ3 TRP H 158      10.377  23.768  32.247  1.00 31.49           C  
ATOM   1221  CH2 TRP H 158      10.549  25.116  32.021  1.00 32.90           C  
ATOM   1222  C   TRP H 158      11.914  20.641  28.494  1.00 26.93           C  
ATOM   1223  O   TRP H 158      11.659  21.296  27.483  1.00 26.70           O  
ATOM   1224  N   ILE H 159      10.962  20.029  29.235  1.00 26.32           N  
ATOM   1225  CA  ILE H 159       9.552  20.231  29.045  1.00 25.69           C  
ATOM   1226  CB  ILE H 159       8.835  19.034  28.476  1.00 25.11           C  
ATOM   1227  CG1 ILE H 159       7.331  19.325  28.315  1.00 25.38           C  
ATOM   1228  CG2 ILE H 159       9.143  17.820  29.371  1.00 23.33           C  
ATOM   1229  CD1 ILE H 159       6.986  20.386  27.268  1.00 23.78           C  
ATOM   1230  C   ILE H 159       8.954  20.494  30.399  1.00 25.26           C  
ATOM   1231  O   ILE H 159       9.184  19.735  31.339  1.00 25.96           O  
ATOM   1232  N   SER H 160       8.162  21.581  30.530  1.00 25.08           N  
ATOM   1233  CA  SER H 160       7.527  21.902  31.779  1.00 24.20           C  
ATOM   1234  CB  SER H 160       6.891  23.306  31.807  1.00 24.09           C  
ATOM   1235  OG  SER H 160       5.840  23.389  30.852  1.00 21.64           O  
ATOM   1236  C   SER H 160       6.443  20.890  32.008  1.00 24.25           C  
ATOM   1237  O   SER H 160       5.873  20.326  31.073  1.00 24.83           O  
ATOM   1238  N   HIS H 161       6.186  20.562  33.295  1.00 17.30           N  
ATOM   1239  CA  HIS H 161       5.200  19.597  33.704  1.00 19.20           C  
ATOM   1240  ND1 HIS H 161       6.526  21.134  36.487  1.00 28.08           N  
ATOM   1241  CG  HIS H 161       5.334  20.645  36.002  1.00 26.36           C  
ATOM   1242  CB  HIS H 161       5.214  19.369  35.221  1.00 19.16           C  
ATOM   1243  NE2 HIS H 161       4.953  22.570  37.113  1.00 26.56           N  
ATOM   1244  CD2 HIS H 161       4.384  21.536  36.392  1.00 25.72           C  
ATOM   1245  CE1 HIS H 161       6.239  22.286  37.143  1.00 27.45           C  
ATOM   1246  C   HIS H 161       3.845  20.116  33.312  1.00 21.82           C  
ATOM   1247  O   HIS H 161       2.947  19.348  32.963  1.00 22.75           O  
ATOM   1248  N   GLU H 162       3.676  21.453  33.377  1.00 24.34           N  
ATOM   1249  CA  GLU H 162       2.446  22.122  33.049  1.00 27.78           C  
ATOM   1250  CB  GLU H 162       2.508  23.655  33.211  1.00 31.07           C  
ATOM   1251  CG  GLU H 162       2.504  24.160  34.658  1.00 35.77           C  
ATOM   1252  CD  GLU H 162       3.935  24.322  35.146  1.00 38.65           C  
ATOM   1253  OE1 GLU H 162       4.859  23.872  34.419  1.00 39.85           O  
ATOM   1254  OE2 GLU H 162       4.128  24.899  36.251  1.00 39.61           O1-
ATOM   1255  C   GLU H 162       2.169  21.839  31.612  1.00 27.80           C  
ATOM   1256  O   GLU H 162       1.017  21.726  31.195  1.00 28.83           O  
ATOM   1257  N   GLY H 163       3.241  21.728  30.812  1.00 26.60           N  
ATOM   1258  CA  GLY H 163       3.078  21.395  29.431  1.00 26.65           C  
ATOM   1259  C   GLY H 163       2.966  22.635  28.615  1.00 27.69           C  
ATOM   1260  O   GLY H 163       2.508  22.611  27.472  1.00 28.64           O  
ATOM   1261  N   ASP H 164       3.384  23.773  29.177  1.00 26.75           N  
ATOM   1262  CA  ASP H 164       3.251  24.964  28.402  1.00 27.67           C  
ATOM   1263  CB  ASP H 164       2.471  26.045  29.168  1.00 31.54           C  
ATOM   1264  CG  ASP H 164       3.113  26.296  30.535  1.00 36.00           C  
ATOM   1265  OD1 ASP H 164       4.367  26.334  30.643  1.00 38.29           O  
ATOM   1266  OD2 ASP H 164       2.331  26.432  31.512  1.00 38.30           O1-
ATOM   1267  C   ASP H 164       4.597  25.496  28.049  1.00 26.76           C  
ATOM   1268  O   ASP H 164       4.719  26.605  27.525  1.00 28.91           O  
ATOM   1269  N   LYS H 165       5.650  24.707  28.315  1.00 28.66           N  
ATOM   1270  CA  LYS H 165       6.960  25.197  28.009  1.00 28.80           C  
ATOM   1271  CB  LYS H 165       7.666  25.870  29.200  1.00 30.61           C  
ATOM   1272  CG  LYS H 165       7.253  27.325  29.422  1.00 27.73           C  
ATOM   1273  CD  LYS H 165       7.699  28.261  28.294  1.00 36.46           C  
ATOM   1274  CE  LYS H 165       9.169  28.678  28.397  1.00 38.93           C  
ATOM   1275  NZ  LYS H 165       9.519  29.588  27.284  1.00 40.79           N1+
ATOM   1276  C   LYS H 165       7.832  24.062  27.591  1.00 28.44           C  
ATOM   1277  O   LYS H 165       7.835  22.986  28.188  1.00 28.45           O  
ATOM   1278  N   LYS H 166       8.582  24.291  26.504  1.00 28.38           N  
ATOM   1279  CA  LYS H 166       9.577  23.384  26.031  1.00 28.83           C  
ATOM   1280  CB  LYS H 166       9.116  22.527  24.841  1.00 30.42           C  
ATOM   1281  CG  LYS H 166       8.649  23.355  23.642  1.00 63.95           C  
ATOM   1282  CD  LYS H 166       8.470  22.534  22.364  1.00  0.00           C  
ATOM   1283  CE  LYS H 166       7.858  23.331  21.210  1.00  0.00           C  
ATOM   1284  NZ  LYS H 166       6.454  23.678  21.524  1.00  0.00           N1+
ATOM   1285  C   LYS H 166      10.655  24.284  25.547  1.00 29.30           C  
ATOM   1286  O   LYS H 166      10.374  25.310  24.928  1.00 30.84           O  
ATOM   1287  N   VAL H 167      11.920  23.968  25.867  1.00 29.26           N  
ATOM   1288  CA  VAL H 167      12.953  24.798  25.335  1.00 29.19           C  
ATOM   1289  CB  VAL H 167      13.473  25.865  26.255  1.00 29.39           C  
ATOM   1290  CG1 VAL H 167      12.290  26.701  26.771  1.00  0.00           C  
ATOM   1291  CG2 VAL H 167      14.375  25.233  27.314  1.00  0.00           C  
ATOM   1292  C   VAL H 167      14.085  23.896  25.012  1.00 29.15           C  
ATOM   1293  O   VAL H 167      14.249  22.834  25.615  1.00 29.80           O  
ATOM   1294  N   ILE H 168      14.896  24.307  24.027  1.00 26.62           N  
ATOM   1295  CA  ILE H 168      15.981  23.480  23.613  1.00 27.35           C  
ATOM   1296  CB  ILE H 168      15.807  22.950  22.221  1.00 27.94           C  
ATOM   1297  CG1 ILE H 168      16.852  21.867  21.906  1.00  0.00           C  
ATOM   1298  CG2 ILE H 168      15.826  24.150  21.262  1.00  0.00           C  
ATOM   1299  CD1 ILE H 168      16.639  20.571  22.685  1.00 26.69           C  
ATOM   1300  C   ILE H 168      17.225  24.303  23.622  1.00 28.58           C  
ATOM   1301  O   ILE H 168      17.180  25.532  23.567  1.00 29.41           O  
ATOM   1302  N   VAL H 169      18.379  23.624  23.751  1.00 29.66           N  
ATOM   1303  CA  VAL H 169      19.636  24.302  23.669  1.00 30.73           C  
ATOM   1304  CB  VAL H 169      20.795  23.480  24.143  1.00 29.91           C  
ATOM   1305  CG1 VAL H 169      20.921  22.260  23.222  1.00  0.00           C  
ATOM   1306  CG2 VAL H 169      22.050  24.369  24.169  1.00  0.00           C  
ATOM   1307  C   VAL H 169      19.843  24.603  22.220  1.00 31.57           C  
ATOM   1308  O   VAL H 169      19.325  23.901  21.356  1.00 32.21           O  
ATOM   1309  N   GLU H 170      20.611  25.664  21.919  1.00 33.22           N  
ATOM   1310  CA  GLU H 170      20.808  26.110  20.566  1.00 34.70           C  
ATOM   1311  CB  GLU H 170      21.767  27.313  20.487  1.00 37.97           C  
ATOM   1312  CG  GLU H 170      22.191  27.684  19.063  1.00 44.74           C  
ATOM   1313  CD  GLU H 170      21.086  28.494  18.403  1.00 49.46           C  
ATOM   1314  OE1 GLU H 170      20.296  29.137  19.143  1.00 51.57           O  
ATOM   1315  OE2 GLU H 170      21.022  28.485  17.144  1.00 68.12           O1-
ATOM   1316  C   GLU H 170      21.426  25.022  19.753  1.00 35.09           C  
ATOM   1317  O   GLU H 170      21.026  24.790  18.612  1.00 36.36           O  
ATOM   1318  N   ARG H 171      22.404  24.304  20.324  1.00 34.88           N  
ATOM   1319  CA  ARG H 171      23.113  23.320  19.563  1.00 35.39           C  
ATOM   1320  CB  ARG H 171      24.215  22.631  20.388  1.00 34.86           C  
ATOM   1321  CG  ARG H 171      25.074  21.652  19.586  1.00 36.52           C  
ATOM   1322  CD  ARG H 171      26.163  20.974  20.420  1.00 40.98           C  
ATOM   1323  NE  ARG H 171      26.921  20.056  19.522  1.00  0.00           N  
ATOM   1324  CZ  ARG H 171      28.006  20.519  18.830  1.00  0.00           C  
ATOM   1325  NH1 ARG H 171      28.407  21.815  18.975  1.00  0.00           N1+
ATOM   1326  NH2 ARG H 171      28.690  19.680  17.997  1.00  0.00           N  
ATOM   1327  C   ARG H 171      22.164  22.258  19.095  1.00 35.62           C  
ATOM   1328  O   ARG H 171      22.261  21.781  17.966  1.00 37.68           O  
ATOM   1329  N   PHE H 172      21.232  21.860  19.975  1.00 33.67           N  
ATOM   1330  CA  PHE H 172      20.282  20.808  19.746  1.00 32.04           C  
ATOM   1331  CB  PHE H 172      19.771  20.148  21.033  1.00 30.05           C  
ATOM   1332  CG  PHE H 172      20.904  19.259  21.411  1.00 32.59           C  
ATOM   1333  CD1 PHE H 172      21.940  19.695  22.200  1.00 31.85           C  
ATOM   1334  CD2 PHE H 172      20.948  17.976  20.931  1.00 30.79           C  
ATOM   1335  CE1 PHE H 172      22.981  18.861  22.527  1.00 31.19           C  
ATOM   1336  CE2 PHE H 172      21.985  17.136  21.255  1.00 30.62           C  
ATOM   1337  CZ  PHE H 172      23.010  17.576  22.054  1.00 30.18           C  
ATOM   1338  C   PHE H 172      19.154  21.165  18.839  1.00 33.17           C  
ATOM   1339  O   PHE H 172      18.479  20.262  18.348  1.00 34.35           O  
ATOM   1340  N   LYS H 173      18.856  22.465  18.658  1.00 33.52           N  
ATOM   1341  CA  LYS H 173      17.748  22.842  17.825  1.00 35.95           C  
ATOM   1342  CB  LYS H 173      17.634  24.357  17.591  1.00 37.82           C  
ATOM   1343  CG  LYS H 173      17.230  25.112  18.857  1.00 41.87           C  
ATOM   1344  CD  LYS H 173      17.406  26.627  18.781  1.00 47.08           C  
ATOM   1345  CE  LYS H 173      16.986  27.338  20.069  1.00 64.87           C  
ATOM   1346  NZ  LYS H 173      17.212  28.794  19.942  1.00 69.43           N1+
ATOM   1347  C   LYS H 173      17.880  22.167  16.495  1.00 35.34           C  
ATOM   1348  O   LYS H 173      18.928  22.203  15.851  1.00 36.17           O  
ATOM   1349  N   ALA H 174      16.759  21.550  16.076  1.00 34.00           N  
ATOM   1350  CA  ALA H 174      16.553  20.763  14.892  1.00 34.31           C  
ATOM   1351  CB  ALA H 174      17.254  21.352  13.654  1.00 55.10           C  
ATOM   1352  C   ALA H 174      17.055  19.354  15.082  1.00 35.12           C  
ATOM   1353  O   ALA H 174      16.609  18.452  14.375  1.00 37.13           O  
ATOM   1354  N   LYS H 175      17.997  19.110  16.017  1.00 33.73           N  
ATOM   1355  CA  LYS H 175      18.459  17.773  16.296  1.00 32.10           C  
ATOM   1356  CB  LYS H 175      19.834  17.751  16.978  1.00 30.89           C  
ATOM   1357  CG  LYS H 175      20.371  16.337  17.158  1.00 32.79           C  
ATOM   1358  CD  LYS H 175      21.876  16.286  17.407  1.00 34.73           C  
ATOM   1359  CE  LYS H 175      22.697  16.621  16.160  1.00 43.65           C  
ATOM   1360  NZ  LYS H 175      24.139  16.453  16.442  1.00 43.92           N1+
ATOM   1361  C   LYS H 175      17.500  17.008  17.170  1.00 31.65           C  
ATOM   1362  O   LYS H 175      17.193  15.850  16.893  1.00 32.87           O  
ATOM   1363  N   VAL H 176      16.979  17.653  18.240  1.00 30.52           N  
ATOM   1364  CA  VAL H 176      16.207  16.959  19.244  1.00 29.17           C  
ATOM   1365  CB  VAL H 176      16.730  17.200  20.631  1.00 27.15           C  
ATOM   1366  CG1 VAL H 176      15.814  16.491  21.639  1.00 22.84           C  
ATOM   1367  CG2 VAL H 176      18.200  16.764  20.695  1.00 22.35           C  
ATOM   1368  C   VAL H 176      14.788  17.453  19.263  1.00 28.45           C  
ATOM   1369  O   VAL H 176      14.523  18.632  19.034  1.00 28.88           O  
ATOM   1370  N   THR H 177      13.829  16.531  19.523  1.00 28.12           N  
ATOM   1371  CA  THR H 177      12.442  16.883  19.682  1.00 28.67           C  
ATOM   1372  CB  THR H 177      11.560  16.344  18.594  1.00 30.12           C  
ATOM   1373  OG1 THR H 177      11.995  16.824  17.331  1.00 31.82           O  
ATOM   1374  CG2 THR H 177      10.115  16.800  18.860  1.00 29.90           C  
ATOM   1375  C   THR H 177      11.995  16.263  20.975  1.00 28.67           C  
ATOM   1376  O   THR H 177      12.216  15.075  21.204  1.00 29.20           O  
ATOM   1377  N   ILE H 178      11.340  17.052  21.855  1.00 28.13           N  
ATOM   1378  CA  ILE H 178      10.939  16.538  23.136  1.00 28.09           C  
ATOM   1379  CB  ILE H 178      11.425  17.372  24.289  1.00 28.15           C  
ATOM   1380  CG1 ILE H 178      12.963  17.395  24.313  1.00 30.56           C  
ATOM   1381  CG2 ILE H 178      10.800  16.824  25.581  1.00 30.71           C  
ATOM   1382  CD1 ILE H 178      13.545  18.449  25.254  1.00 30.88           C  
ATOM   1383  C   ILE H 178       9.449  16.537  23.199  1.00 28.11           C  
ATOM   1384  O   ILE H 178       8.800  17.547  22.931  1.00 29.38           O  
ATOM   1385  N   ASP H 179       8.870  15.368  23.539  1.00 27.12           N  
ATOM   1386  CA  ASP H 179       7.448  15.252  23.651  1.00 27.91           C  
ATOM   1387  CB  ASP H 179       6.786  14.598  22.428  1.00 29.22           C  
ATOM   1388  CG  ASP H 179       6.879  15.579  21.269  1.00  0.00           C  
ATOM   1389  OD1 ASP H 179       6.587  16.785  21.491  1.00  0.00           O  
ATOM   1390  OD2 ASP H 179       7.235  15.136  20.144  1.00  0.00           O1-
ATOM   1391  C   ASP H 179       7.163  14.389  24.833  1.00 28.65           C  
ATOM   1392  O   ASP H 179       8.062  13.774  25.403  1.00 28.15           O  
ATOM   1393  N   TRP H 180       5.895  14.360  25.274  1.00 29.66           N  
ATOM   1394  CA  TRP H 180       5.584  13.495  26.369  1.00 30.02           C  
ATOM   1395  CB  TRP H 180       5.794  14.163  27.739  1.00 29.27           C  
ATOM   1396  CG  TRP H 180       4.957  15.399  27.965  1.00 35.14           C  
ATOM   1397  CD2 TRP H 180       4.955  16.150  29.188  1.00  0.00           C  
ATOM   1398  CD1 TRP H 180       4.083  16.025  27.126  1.00  0.00           C  
ATOM   1399  NE1 TRP H 180       3.536  17.121  27.751  1.00  0.00           N  
ATOM   1400  CE2 TRP H 180       4.065  17.209  29.021  1.00  0.00           C  
ATOM   1401  CE3 TRP H 180       5.642  15.971  30.353  1.00  0.00           C  
ATOM   1402  CZ2 TRP H 180       3.847  18.109  30.025  1.00  0.00           C  
ATOM   1403  CZ3 TRP H 180       5.419  16.879  31.365  1.00  0.00           C  
ATOM   1404  CH2 TRP H 180       4.538  17.929  31.202  1.00  0.00           C  
ATOM   1405  C   TRP H 180       4.150  13.123  26.258  1.00 31.79           C  
ATOM   1406  O   TRP H 180       3.375  13.775  25.558  1.00 33.56           O  
ATOM   1407  N   ASP H 181       3.757  11.995  26.876  1.00 33.06           N  
ATOM   1408  CA  ASP H 181       2.341  11.850  26.937  1.00 33.35           C  
ATOM   1409  CB  ASP H 181       1.652  10.793  26.040  1.00 34.16           C  
ATOM   1410  CG  ASP H 181       1.937   9.374  26.449  1.00 38.23           C  
ATOM   1411  OD1 ASP H 181       2.994   8.839  26.025  1.00 41.45           O  
ATOM   1412  OD2 ASP H 181       1.084   8.788  27.166  1.00 40.45           O1-
ATOM   1413  C   ASP H 181       1.988  11.706  28.381  1.00 33.10           C  
ATOM   1414  O   ASP H 181       2.549  10.885  29.106  1.00 31.81           O  
ATOM   1415  N   ARG H 182       1.077  12.577  28.848  1.00 33.94           N  
ATOM   1416  CA  ARG H 182       0.690  12.621  30.226  1.00 34.77           C  
ATOM   1417  CB  ARG H 182      -0.257  13.791  30.543  1.00 34.82           C  
ATOM   1418  CG  ARG H 182      -0.438  14.037  32.042  1.00 46.04           C  
ATOM   1419  CD  ARG H 182      -1.390  15.191  32.368  1.00 47.22           C  
ATOM   1420  NE  ARG H 182      -2.781  14.667  32.261  1.00  0.00           N  
ATOM   1421  CZ  ARG H 182      -3.835  15.445  32.643  1.00  0.00           C  
ATOM   1422  NH1 ARG H 182      -3.619  16.712  33.102  1.00  0.00           N1+
ATOM   1423  NH2 ARG H 182      -5.108  14.956  32.566  1.00  0.00           N  
ATOM   1424  C   ARG H 182      -0.011  11.354  30.582  1.00 35.74           C  
ATOM   1425  O   ARG H 182       0.148  10.832  31.683  1.00 37.13           O  
ATOM   1426  N   SER H 183      -0.807  10.809  29.652  1.00 35.64           N  
ATOM   1427  CA  SER H 183      -1.580   9.656  30.001  1.00 36.20           C  
ATOM   1428  CB  SER H 183      -2.461   9.143  28.844  1.00 35.59           C  
ATOM   1429  OG  SER H 183      -1.664   8.657  27.775  1.00 42.27           O  
ATOM   1430  C   SER H 183      -0.677   8.535  30.430  1.00 35.42           C  
ATOM   1431  O   SER H 183      -0.979   7.830  31.392  1.00 35.87           O  
ATOM   1432  N   THR H 184       0.425   8.309  29.691  1.00 32.48           N  
ATOM   1433  CA  THR H 184       1.384   7.273  29.971  1.00 31.15           C  
ATOM   1434  CB  THR H 184       2.190   6.837  28.794  1.00 32.00           C  
ATOM   1435  OG1 THR H 184       2.803   5.588  29.062  1.00 30.71           O  
ATOM   1436  CG2 THR H 184       3.292   7.870  28.571  1.00 28.22           C  
ATOM   1437  C   THR H 184       2.375   7.666  31.029  1.00 31.11           C  
ATOM   1438  O   THR H 184       3.054   6.808  31.588  1.00 32.44           O  
ATOM   1439  N   ASN H 185       2.552   8.972  31.291  1.00 31.35           N  
ATOM   1440  CA  ASN H 185       3.574   9.375  32.216  1.00 31.62           C  
ATOM   1441  CB  ASN H 185       3.434   8.760  33.623  1.00 32.06           C  
ATOM   1442  CG  ASN H 185       2.159   9.306  34.249  1.00  0.00           C  
ATOM   1443  OD1 ASN H 185       1.913  10.511  34.241  1.00  0.00           O  
ATOM   1444  ND2 ASN H 185       1.317   8.392  34.803  1.00  0.00           N  
ATOM   1445  C   ASN H 185       4.905   8.965  31.657  1.00 32.32           C  
ATOM   1446  O   ASN H 185       5.782   8.491  32.378  1.00 32.89           O  
ATOM   1447  N   THR H 186       5.080   9.137  30.332  1.00 31.23           N  
ATOM   1448  CA  THR H 186       6.326   8.809  29.703  1.00 30.53           C  
ATOM   1449  CB  THR H 186       6.226   7.649  28.755  1.00 31.16           C  
ATOM   1450  OG1 THR H 186       5.761   6.496  29.438  1.00 35.42           O  
ATOM   1451  CG2 THR H 186       7.615   7.376  28.160  1.00 32.58           C  
ATOM   1452  C   THR H 186       6.761  10.005  28.910  1.00 29.69           C  
ATOM   1453  O   THR H 186       5.946  10.675  28.276  1.00 30.54           O  
ATOM   1454  N   ALA H 187       8.077  10.303  28.933  1.00 27.74           N  
ATOM   1455  CA  ALA H 187       8.618  11.419  28.202  1.00 26.39           C  
ATOM   1456  CB  ALA H 187       9.484  12.357  29.058  1.00 25.54           C  
ATOM   1457  C   ALA H 187       9.504  10.859  27.130  1.00 27.48           C  
ATOM   1458  O   ALA H 187      10.118   9.810  27.319  1.00 28.84           O  
ATOM   1459  N   TYR H 188       9.585  11.550  25.969  1.00 26.55           N  
ATOM   1460  CA  TYR H 188      10.343  11.021  24.868  1.00 25.88           C  
ATOM   1461  CB  TYR H 188       9.482  10.638  23.650  1.00 26.13           C  
ATOM   1462  CG  TYR H 188       8.448   9.642  24.050  1.00 26.24           C  
ATOM   1463  CD1 TYR H 188       8.736   8.299  24.078  1.00 27.37           C  
ATOM   1464  CD2 TYR H 188       7.182  10.053  24.399  1.00 27.41           C  
ATOM   1465  CE1 TYR H 188       7.779   7.381  24.443  1.00 28.40           C  
ATOM   1466  CE2 TYR H 188       6.220   9.141  24.765  1.00 28.06           C  
ATOM   1467  CZ  TYR H 188       6.519   7.800  24.787  1.00 28.65           C  
ATOM   1468  OH  TYR H 188       5.539   6.856  25.160  1.00 33.37           O  
ATOM   1469  C   TYR H 188      11.285  12.064  24.343  1.00 26.43           C  
ATOM   1470  O   TYR H 188      11.024  13.264  24.412  1.00 27.50           O  
ATOM   1471  N   LEU H 189      12.441  11.607  23.816  1.00 27.89           N  
ATOM   1472  CA  LEU H 189      13.376  12.485  23.170  1.00 28.68           C  
ATOM   1473  CB  LEU H 189      14.680  12.668  23.982  1.00 28.68           C  
ATOM   1474  CG  LEU H 189      15.668  13.748  23.472  1.00 29.80           C  
ATOM   1475  CD1 LEU H 189      16.908  13.804  24.379  1.00  0.00           C  
ATOM   1476  CD2 LEU H 189      16.064  13.571  21.994  1.00  0.00           C  
ATOM   1477  C   LEU H 189      13.711  11.824  21.870  1.00 29.76           C  
ATOM   1478  O   LEU H 189      14.084  10.651  21.832  1.00 27.28           O  
ATOM   1479  N   GLN H 190      13.579  12.570  20.755  1.00 31.17           N  
ATOM   1480  CA  GLN H 190      13.890  11.981  19.488  1.00 32.11           C  
ATOM   1481  CB  GLN H 190      12.738  12.058  18.474  1.00 34.92           C  
ATOM   1482  CG  GLN H 190      13.073  11.412  17.130  1.00 39.49           C  
ATOM   1483  CD  GLN H 190      11.836  11.506  16.253  1.00 37.25           C  
ATOM   1484  OE1 GLN H 190      10.749  11.085  16.647  1.00 40.26           O  
ATOM   1485  NE2 GLN H 190      12.005  12.076  15.030  1.00 46.52           N  
ATOM   1486  C   GLN H 190      15.059  12.726  18.914  1.00 31.56           C  
ATOM   1487  O   GLN H 190      15.075  13.957  18.879  1.00 32.86           O  
ATOM   1488  N   LEU H 191      16.089  11.974  18.468  1.00 30.90           N  
ATOM   1489  CA  LEU H 191      17.245  12.573  17.860  1.00 31.22           C  
ATOM   1490  CB  LEU H 191      18.595  12.065  18.403  1.00 29.81           C  
ATOM   1491  CG  LEU H 191      18.938  12.458  19.848  1.00 29.91           C  
ATOM   1492  CD1 LEU H 191      20.302  11.895  20.257  1.00 28.26           C  
ATOM   1493  CD2 LEU H 191      18.892  13.975  20.053  1.00 27.30           C  
ATOM   1494  C   LEU H 191      17.244  12.167  16.420  1.00 31.59           C  
ATOM   1495  O   LEU H 191      17.013  11.001  16.100  1.00 31.06           O  
ATOM   1496  N   SER H 192      17.536  13.118  15.508  0.93 31.71           N  
ATOM   1497  CA  SER H 192      17.501  12.802  14.106  0.93 33.01           C  
ATOM   1498  CB  SER H 192      16.477  13.639  13.318  0.93 33.37           C  
ATOM   1499  OG  SER H 192      15.165  13.398  13.801  1.00 40.37           O  
ATOM   1500  C   SER H 192      18.833  13.109  13.487  0.93 34.48           C  
ATOM   1501  O   SER H 192      19.647  13.826  14.063  0.93 34.39           O  
ATOM   1502  N   GLY H 193      19.087  12.530  12.291  1.00 34.82           N  
ATOM   1503  CA  GLY H 193      20.283  12.817  11.545  1.00 34.68           C  
ATOM   1504  C   GLY H 193      21.469  12.448  12.373  1.00 33.38           C  
ATOM   1505  O   GLY H 193      22.354  13.272  12.597  1.00 32.14           O  
ATOM   1506  N   LEU H 194      21.522  11.186  12.836  1.00 32.50           N  
ATOM   1507  CA  LEU H 194      22.549  10.775  13.749  1.00 31.86           C  
ATOM   1508  CB  LEU H 194      22.269   9.396  14.371  1.00 29.33           C  
ATOM   1509  CG  LEU H 194      21.035   9.391  15.292  1.00 29.42           C  
ATOM   1510  CD1 LEU H 194      20.787   7.997  15.891  1.00 27.73           C  
ATOM   1511  CD2 LEU H 194      21.151  10.474  16.379  1.00 26.86           C  
ATOM   1512  C   LEU H 194      23.899  10.726  13.103  1.00 33.79           C  
ATOM   1513  O   LEU H 194      24.057  10.341  11.945  1.00 37.05           O  
ATOM   1514  N   THR H 195      24.915  11.144  13.884  1.00 34.43           N  
ATOM   1515  CA  THR H 195      26.291  11.118  13.486  1.00 35.66           C  
ATOM   1516  CB  THR H 195      26.895  12.480  13.298  1.00 37.05           C  
ATOM   1517  OG1 THR H 195      26.847  13.213  14.513  1.00 41.59           O  
ATOM   1518  CG2 THR H 195      26.120  13.223  12.197  1.00 41.30           C  
ATOM   1519  C   THR H 195      27.026  10.456  14.609  1.00 35.54           C  
ATOM   1520  O   THR H 195      26.456  10.199  15.667  1.00 35.83           O  
ATOM   1521  N   SER H 196      28.318  10.154  14.400  1.00 35.98           N  
ATOM   1522  CA  SER H 196      29.096   9.482  15.399  1.00 37.06           C  
ATOM   1523  CB  SER H 196      30.526   9.172  14.925  1.00 37.45           C  
ATOM   1524  OG  SER H 196      31.244   8.513  15.958  1.00 41.55           O  
ATOM   1525  C   SER H 196      29.198  10.362  16.604  1.00 36.12           C  
ATOM   1526  O   SER H 196      29.328   9.883  17.728  1.00 35.01           O  
ATOM   1527  N   GLY H 197      29.117  11.687  16.394  1.00 35.72           N  
ATOM   1528  CA  GLY H 197      29.247  12.661  17.441  1.00 37.05           C  
ATOM   1529  C   GLY H 197      28.156  12.466  18.442  1.00 34.30           C  
ATOM   1530  O   GLY H 197      28.320  12.799  19.614  1.00 34.91           O  
ATOM   1531  N   ASP H 198      26.991  11.982  17.976  1.00 32.39           N  
ATOM   1532  CA  ASP H 198      25.815  11.755  18.766  1.00 30.80           C  
ATOM   1533  CB  ASP H 198      24.571  11.477  17.910  1.00 30.17           C  
ATOM   1534  CG  ASP H 198      24.214  12.789  17.231  1.00 33.26           C  
ATOM   1535  OD1 ASP H 198      24.432  13.856  17.865  1.00 34.75           O  
ATOM   1536  OD2 ASP H 198      23.727  12.746  16.070  1.00 22.49           O1-
ATOM   1537  C   ASP H 198      25.994  10.610  19.718  1.00 30.46           C  
ATOM   1538  O   ASP H 198      25.218  10.474  20.660  1.00 29.33           O  
ATOM   1539  N   THR H 199      26.962   9.707  19.473  1.00 30.62           N  
ATOM   1540  CA  THR H 199      27.124   8.604  20.381  1.00 29.79           C  
ATOM   1541  CB  THR H 199      28.280   7.714  20.033  1.00 29.68           C  
ATOM   1542  OG1 THR H 199      28.111   7.179  18.728  1.00 22.95           O  
ATOM   1543  CG2 THR H 199      28.361   6.579  21.067  1.00 19.41           C  
ATOM   1544  C   THR H 199      27.371   9.163  21.746  1.00 29.69           C  
ATOM   1545  O   THR H 199      28.313   9.923  21.960  1.00 31.20           O  
ATOM   1546  N   ALA H 200      26.504   8.797  22.714  1.00 28.21           N  
ATOM   1547  CA  ALA H 200      26.648   9.302  24.048  1.00 27.69           C  
ATOM   1548  CB  ALA H 200      26.417  10.819  24.153  1.00 27.18           C  
ATOM   1549  C   ALA H 200      25.606   8.644  24.897  1.00 27.89           C  
ATOM   1550  O   ALA H 200      24.810   7.838  24.415  1.00 27.38           O  
ATOM   1551  N   VAL H 201      25.626   8.948  26.210  1.00 27.43           N  
ATOM   1552  CA  VAL H 201      24.627   8.448  27.107  1.00 26.98           C  
ATOM   1553  CB  VAL H 201      25.174   8.051  28.447  1.00 25.58           C  
ATOM   1554  CG1 VAL H 201      24.007   7.613  29.347  1.00 25.84           C  
ATOM   1555  CG2 VAL H 201      26.238   6.961  28.236  1.00 23.91           C  
ATOM   1556  C   VAL H 201      23.666   9.579  27.315  1.00 26.84           C  
ATOM   1557  O   VAL H 201      24.079  10.717  27.532  1.00 27.46           O  
ATOM   1558  N   TYR H 202      22.349   9.295  27.250  1.00 25.17           N  
ATOM   1559  CA  TYR H 202      21.378  10.344  27.386  1.00 25.34           C  
ATOM   1560  CB  TYR H 202      20.338  10.362  26.249  1.00 26.87           C  
ATOM   1561  CG  TYR H 202      21.043  10.685  24.976  1.00 28.26           C  
ATOM   1562  CD1 TYR H 202      21.666   9.706  24.239  1.00 28.27           C  
ATOM   1563  CD2 TYR H 202      21.077  11.978  24.513  1.00 28.26           C  
ATOM   1564  CE1 TYR H 202      22.314  10.013  23.064  1.00 27.81           C  
ATOM   1565  CE2 TYR H 202      21.723  12.290  23.342  1.00 27.88           C  
ATOM   1566  CZ  TYR H 202      22.345  11.309  22.612  1.00 28.84           C  
ATOM   1567  OH  TYR H 202      23.007  11.630  21.407  1.00 29.24           O  
ATOM   1568  C   TYR H 202      20.629  10.106  28.661  1.00 25.48           C  
ATOM   1569  O   TYR H 202      20.159   8.998  28.916  1.00 24.29           O  
ATOM   1570  N   TYR H 203      20.490  11.159  29.496  1.00 25.21           N  
ATOM   1571  CA  TYR H 203      19.836  11.000  30.762  1.00 25.90           C  
ATOM   1572  CB  TYR H 203      20.642  11.492  31.981  1.00 26.02           C  
ATOM   1573  CG  TYR H 203      21.900  10.714  32.171  1.00 25.79           C  
ATOM   1574  CD1 TYR H 203      21.890   9.507  32.831  1.00 23.65           C  
ATOM   1575  CD2 TYR H 203      23.099  11.188  31.696  1.00 25.32           C  
ATOM   1576  CE1 TYR H 203      23.048   8.790  33.014  1.00 23.87           C  
ATOM   1577  CE2 TYR H 203      24.262  10.477  31.876  1.00 24.88           C  
ATOM   1578  CZ  TYR H 203      24.240   9.272  32.535  1.00 24.58           C  
ATOM   1579  OH  TYR H 203      25.432   8.540  32.721  1.00 22.36           O  
ATOM   1580  C   TYR H 203      18.602  11.844  30.780  1.00 26.58           C  
ATOM   1581  O   TYR H 203      18.548  12.911  30.171  1.00 25.79           O  
ATOM   1582  N   CYS H 204      17.553  11.341  31.461  1.00 25.70           N  
ATOM   1583  CA  CYS H 204      16.367  12.109  31.691  1.00 27.22           C  
ATOM   1584  CB  CYS H 204      15.045  11.373  31.341  1.00 27.35           C  
ATOM   1585  SG  CYS H 204      14.839   9.779  32.195  1.00 32.81           S  
ATOM   1586  C   CYS H 204      16.380  12.402  33.158  1.00 28.25           C  
ATOM   1587  O   CYS H 204      16.871  11.600  33.952  1.00 28.94           O  
ATOM   1588  N   ALA H 205      15.894  13.589  33.564  1.00 27.81           N  
ATOM   1589  CA  ALA H 205      15.882  13.887  34.968  1.00 27.90           C  
ATOM   1590  CB  ALA H 205      17.111  14.689  35.430  1.00 27.17           C  
ATOM   1591  C   ALA H 205      14.676  14.727  35.244  1.00 27.23           C  
ATOM   1592  O   ALA H 205      14.269  15.526  34.403  1.00 26.83           O  
ATOM   1593  N   LYS H 206      14.049  14.549  36.430  1.00 27.49           N  
ATOM   1594  CA  LYS H 206      12.940  15.391  36.781  1.00 27.72           C  
ATOM   1595  CB  LYS H 206      11.967  14.829  37.835  1.00 27.68           C  
ATOM   1596  CG  LYS H 206      12.375  15.114  39.282  1.00 26.84           C  
ATOM   1597  CD  LYS H 206      11.225  14.946  40.280  1.00 28.88           C  
ATOM   1598  CE  LYS H 206      11.548  15.460  41.684  1.00  0.00           C  
ATOM   1599  NZ  LYS H 206      10.384  15.273  42.576  1.00  0.00           N1+
ATOM   1600  C   LYS H 206      13.554  16.609  37.375  1.00 28.23           C  
ATOM   1601  O   LYS H 206      14.686  16.570  37.853  1.00 29.56           O  
ATOM   1602  N   GLY H 207      12.831  17.740  37.353  1.00 28.68           N  
ATOM   1603  CA  GLY H 207      13.451  18.908  37.897  1.00 29.82           C  
ATOM   1604  C   GLY H 207      12.415  19.815  38.451  1.00 32.23           C  
ATOM   1605  O   GLY H 207      11.218  19.629  38.236  1.00 32.07           O  
ATOM   1606  N   SER H 208      12.879  20.829  39.205  1.00 32.58           N  
ATOM   1607  CA  SER H 208      12.005  21.808  39.773  1.00 32.82           C  
ATOM   1608  CB  SER H 208      12.024  21.847  41.306  1.00 46.52           C  
ATOM   1609  OG  SER H 208      11.651  20.586  41.841  1.00 29.24           O  
ATOM   1610  C   SER H 208      12.479  23.142  39.301  1.00 32.62           C  
ATOM   1611  O   SER H 208      13.676  23.361  39.111  1.00 33.12           O  
ATOM   1612  N   LYS H 209      11.520  24.069  39.116  1.00 32.95           N  
ATOM   1613  CA  LYS H 209      11.807  25.368  38.581  1.00 32.41           C  
ATOM   1614  CB  LYS H 209      11.163  25.568  37.194  1.00 19.68           C  
ATOM   1615  CG  LYS H 209       9.631  25.460  37.239  1.00 14.01           C  
ATOM   1616  CD  LYS H 209       8.898  25.954  35.985  1.00 14.65           C  
ATOM   1617  CE  LYS H 209       8.608  24.845  34.972  1.00 21.64           C  
ATOM   1618  NZ  LYS H 209       7.567  25.271  34.014  1.00 26.42           N1+
ATOM   1619  C   LYS H 209      11.189  26.421  39.459  1.00 34.25           C  
ATOM   1620  O   LYS H 209      10.341  26.115  40.300  1.00 34.84           O  
ATOM   1621  N   HIS H 210      11.710  27.668  39.308  1.00 35.39           N  
ATOM   1622  CA  HIS H 210      11.164  28.890  39.853  1.00 35.93           C  
ATOM   1623  ND1 HIS H 210      13.490  30.533  42.439  1.00 24.90           N  
ATOM   1624  CG  HIS H 210      12.378  30.021  41.804  1.00 44.08           C  
ATOM   1625  CB  HIS H 210      12.186  29.954  40.322  1.00 35.44           C  
ATOM   1626  NE2 HIS H 210      11.959  30.207  44.014  1.00 25.51           N  
ATOM   1627  CD2 HIS H 210      11.461  29.808  42.786  1.00 19.69           C  
ATOM   1628  CE1 HIS H 210      13.183  30.630  43.759  1.00 25.00           C  
ATOM   1629  C   HIS H 210      10.509  29.588  38.706  1.00 36.23           C  
ATOM   1630  O   HIS H 210      11.162  29.968  37.735  1.00 35.77           O  
ATOM   1631  N   ARG H 211       9.187  29.784  38.809  1.00 35.95           N  
ATOM   1632  CA  ARG H 211       8.446  30.477  37.795  1.00 34.47           C  
ATOM   1633  CB  ARG H 211       7.055  29.865  37.624  1.00 33.52           C  
ATOM   1634  CG  ARG H 211       6.409  30.097  36.263  1.00 50.47           C  
ATOM   1635  CD  ARG H 211       7.066  29.258  35.167  1.00 23.13           C  
ATOM   1636  NE  ARG H 211       6.075  29.116  34.066  1.00 21.54           N  
ATOM   1637  CZ  ARG H 211       5.145  28.117  34.125  1.00 28.66           C  
ATOM   1638  NH1 ARG H 211       5.100  27.274  35.196  1.00 21.78           N1+
ATOM   1639  NH2 ARG H 211       4.246  27.960  33.115  1.00 20.35           N  
ATOM   1640  C   ARG H 211       8.233  31.848  38.356  1.00 35.12           C  
ATOM   1641  O   ARG H 211       7.412  32.025  39.258  1.00 36.79           O  
ATOM   1642  N   LEU H 212       8.948  32.866  37.829  1.00 35.07           N  
ATOM   1643  CA  LEU H 212       8.838  34.143  38.461  1.00 35.17           C  
ATOM   1644  CB  LEU H 212       9.977  34.433  39.458  1.00 34.82           C  
ATOM   1645  CG  LEU H 212      11.271  33.605  39.297  1.00 24.29           C  
ATOM   1646  CD1 LEU H 212      12.079  33.973  38.046  1.00 26.65           C  
ATOM   1647  CD2 LEU H 212      12.100  33.666  40.589  1.00 25.42           C  
ATOM   1648  C   LEU H 212       8.570  35.256  37.503  1.00 36.09           C  
ATOM   1649  O   LEU H 212       8.833  35.178  36.304  1.00 36.88           O  
ATOM   1650  N   ARG H 213       7.981  36.325  38.066  1.00 44.92           N  
ATOM   1651  CA  ARG H 213       7.521  37.489  37.369  1.00 44.52           C  
ATOM   1652  CB  ARG H 213       6.822  38.449  38.347  1.00 58.47           C  
ATOM   1653  CG  ARG H 213       5.790  39.436  37.778  1.00 59.82           C  
ATOM   1654  CD  ARG H 213       4.320  39.001  37.906  1.00 32.43           C  
ATOM   1655  NE  ARG H 213       4.082  37.799  37.064  1.00 33.83           N  
ATOM   1656  CZ  ARG H 213       2.963  37.047  37.290  1.00 63.72           C  
ATOM   1657  NH1 ARG H 213       2.108  37.415  38.288  1.00 36.72           N1+
ATOM   1658  NH2 ARG H 213       2.699  35.937  36.538  1.00 37.20           N  
ATOM   1659  C   ARG H 213       8.747  38.253  36.991  1.00 45.89           C  
ATOM   1660  O   ARG H 213       9.339  38.898  37.856  1.00 45.24           O  
ATOM   1661  N   ASP H 214       9.129  38.255  35.695  1.00 32.26           N  
ATOM   1662  CA  ASP H 214      10.334  38.930  35.320  1.00 32.23           C  
ATOM   1663  CB  ASP H 214      10.978  38.379  34.047  1.00 33.29           C  
ATOM   1664  CG  ASP H 214      11.649  37.081  34.450  1.00 35.40           C  
ATOM   1665  OD1 ASP H 214      10.926  36.097  34.763  1.00 36.65           O  
ATOM   1666  OD2 ASP H 214      12.906  37.065  34.483  1.00 35.99           O1-
ATOM   1667  C   ASP H 214      10.046  40.359  35.107  1.00 32.94           C  
ATOM   1668  O   ASP H 214      10.876  41.063  34.525  1.00 33.41           O  
ATOM   1669  N   TYR H 215       8.843  40.773  35.570  1.00 30.06           N  
ATOM   1670  CA  TYR H 215       8.495  42.140  35.722  1.00 29.06           C  
ATOM   1671  CB  TYR H 215       9.729  43.016  35.966  1.00 28.13           C  
ATOM   1672  CG  TYR H 215       9.979  42.723  37.412  1.00 30.77           C  
ATOM   1673  CD1 TYR H 215      10.349  41.478  37.921  1.00 31.85           C  
ATOM   1674  CD2 TYR H 215       9.714  43.793  38.239  1.00 30.74           C  
ATOM   1675  CE1 TYR H 215      10.488  41.376  39.285  1.00 34.20           C  
ATOM   1676  CE2 TYR H 215       9.861  43.689  39.583  1.00 33.49           C  
ATOM   1677  CZ  TYR H 215      10.244  42.481  40.093  1.00 35.90           C  
ATOM   1678  OH  TYR H 215      10.378  42.418  41.488  1.00 39.89           O  
ATOM   1679  C   TYR H 215       7.301  42.545  35.001  1.00 27.18           C  
ATOM   1680  O   TYR H 215       6.955  42.012  33.946  1.00 24.32           O  
ATOM   1681  N   ALA H 216       6.555  43.361  35.760  1.00 28.88           N  
ATOM   1682  CA  ALA H 216       5.291  43.825  35.372  1.00 27.01           C  
ATOM   1683  CB  ALA H 216       4.136  43.195  36.181  1.00 28.15           C  
ATOM   1684  C   ALA H 216       5.276  45.298  35.570  1.00 28.45           C  
ATOM   1685  O   ALA H 216       5.798  45.850  36.538  1.00 30.07           O  
ATOM   1686  N   LEU H 217       4.677  45.981  34.587  1.00 30.39           N  
ATOM   1687  CA  LEU H 217       4.565  47.399  34.651  1.00 29.76           C  
ATOM   1688  CB  LEU H 217       5.667  48.087  33.846  1.00 30.39           C  
ATOM   1689  CG  LEU H 217       5.577  47.898  32.330  1.00 32.58           C  
ATOM   1690  CD1 LEU H 217       6.742  48.622  31.647  1.00 32.75           C  
ATOM   1691  CD2 LEU H 217       5.438  46.422  31.920  1.00 32.67           C  
ATOM   1692  C   LEU H 217       3.195  47.742  34.206  1.00 28.99           C  
ATOM   1693  O   LEU H 217       2.680  47.222  33.217  1.00 29.72           O  
HETATM 1694  N   UNK H 218       2.558  48.620  34.989  1.00 40.93           N  
HETATM 1695  CA  UNK H 218       1.191  48.939  34.744  1.00 42.32           C  
HETATM 1696  C   UNK H 218       1.107  49.775  33.515  1.00 42.87           C  
HETATM 1697  O   UNK H 218       1.917  50.679  33.307  1.00 43.50           O  
ATOM   1698  N   ASP H 219       0.111  49.469  32.659  1.00 43.36           N  
ATOM   1699  CA  ASP H 219      -0.356  50.414  31.691  1.00 45.10           C  
ATOM   1700  CB  ASP H 219      -0.032  50.018  30.228  1.00 44.30           C  
ATOM   1701  CG  ASP H 219      -0.328  51.227  29.347  1.00 45.46           C  
ATOM   1702  OD1 ASP H 219      -1.470  51.747  29.438  1.00 46.91           O  
ATOM   1703  OD2 ASP H 219       0.569  51.665  28.584  1.00  0.00           O1-
ATOM   1704  C   ASP H 219      -1.849  50.547  31.866  1.00 46.04           C  
ATOM   1705  O   ASP H 219      -2.620  49.633  31.579  1.00 45.48           O  
ATOM   1706  N   ASP H 220      -2.306  51.713  32.352  1.00 48.24           N  
ATOM   1707  CA  ASP H 220      -3.709  51.922  32.598  1.00 50.30           C  
ATOM   1708  CB  ASP H 220      -3.975  53.176  33.435  1.00 51.61           C  
ATOM   1709  CG  ASP H 220      -3.508  52.856  34.849  1.00 54.75           C  
ATOM   1710  OD1 ASP H 220      -3.055  51.704  35.087  1.00  0.00           O  
ATOM   1711  OD2 ASP H 220      -3.608  53.765  35.715  1.00  0.00           O1-
ATOM   1712  C   ASP H 220      -4.473  52.013  31.311  1.00 50.36           C  
ATOM   1713  O   ASP H 220      -5.655  51.669  31.256  1.00 50.97           O  
ATOM   1714  N   ASP H 221      -3.823  52.545  30.259  1.00 50.69           N  
ATOM   1715  CA  ASP H 221      -4.462  52.759  28.989  1.00 51.05           C  
ATOM   1716  CB  ASP H 221      -3.621  53.613  28.025  1.00 51.86           C  
ATOM   1717  CG  ASP H 221      -3.565  55.031  28.578  1.00 54.91           C  
ATOM   1718  OD1 ASP H 221      -3.915  55.195  29.779  1.00  0.00           O  
ATOM   1719  OD2 ASP H 221      -3.170  55.963  27.830  1.00  0.00           O1-
ATOM   1720  C   ASP H 221      -4.790  51.475  28.283  1.00 50.00           C  
ATOM   1721  O   ASP H 221      -5.882  51.342  27.735  1.00 50.55           O  
ATOM   1722  N   GLY H 222      -3.878  50.479  28.285  1.00 48.79           N  
ATOM   1723  CA  GLY H 222      -4.123  49.281  27.523  1.00 47.43           C  
ATOM   1724  C   GLY H 222      -3.631  48.114  28.316  1.00 46.17           C  
ATOM   1725  O   GLY H 222      -3.529  48.195  29.538  1.00 46.26           O  
ATOM   1726  N   ALA H 223      -3.324  46.988  27.627  1.00 44.96           N  
ATOM   1727  CA  ALA H 223      -2.885  45.795  28.294  1.00 43.63           C  
ATOM   1728  CB  ALA H 223      -2.669  44.603  27.345  1.00 43.38           C  
ATOM   1729  C   ALA H 223      -1.589  46.092  28.984  1.00 42.66           C  
ATOM   1730  O   ALA H 223      -0.807  46.928  28.532  1.00 42.87           O  
ATOM   1731  N   LEU H 224      -1.356  45.420  30.134  1.00 41.32           N  
ATOM   1732  CA  LEU H 224      -0.180  45.664  30.914  1.00 39.99           C  
ATOM   1733  CB  LEU H 224      -0.387  45.573  32.437  1.00 39.80           C  
ATOM   1734  CG  LEU H 224      -0.689  44.154  32.956  1.00 40.70           C  
ATOM   1735  CD1 LEU H 224      -0.893  44.165  34.483  1.00  0.00           C  
ATOM   1736  CD2 LEU H 224      -1.854  43.505  32.183  1.00  0.00           C  
ATOM   1737  C   LEU H 224       0.828  44.657  30.535  1.00 38.36           C  
ATOM   1738  O   LEU H 224       0.498  43.593  30.016  1.00 37.85           O  
ATOM   1739  N   ASN H 225       2.105  44.990  30.764  1.00 37.24           N  
ATOM   1740  CA  ASN H 225       3.086  44.022  30.421  1.00 36.15           C  
ATOM   1741  CB  ASN H 225       4.385  44.585  29.824  1.00 36.61           C  
ATOM   1742  CG  ASN H 225       4.138  44.767  28.329  1.00 37.15           C  
ATOM   1743  OD1 ASN H 225       3.861  43.802  27.617  1.00  0.00           O  
ATOM   1744  ND2 ASN H 225       4.227  46.033  27.841  1.00  0.00           N  
ATOM   1745  C   ASN H 225       3.495  43.269  31.633  1.00 34.94           C  
ATOM   1746  O   ASN H 225       3.948  43.853  32.617  1.00 35.00           O  
ATOM   1747  N   TRP H 226       3.298  41.936  31.599  1.00 33.74           N  
ATOM   1748  CA  TRP H 226       3.877  41.132  32.628  1.00 32.79           C  
ATOM   1749  CB  TRP H 226       2.930  40.584  33.717  1.00 32.21           C  
ATOM   1750  CG  TRP H 226       1.931  39.528  33.325  1.00 32.75           C  
ATOM   1751  CD2 TRP H 226       0.508  39.705  33.403  1.00  0.00           C  
ATOM   1752  CD1 TRP H 226       2.138  38.233  32.943  1.00  0.00           C  
ATOM   1753  NE1 TRP H 226       0.936  37.591  32.787  1.00  0.00           N  
ATOM   1754  CE2 TRP H 226      -0.077  38.483  33.067  1.00  0.00           C  
ATOM   1755  CE3 TRP H 226      -0.245  40.791  33.741  1.00  0.00           C  
ATOM   1756  CZ2 TRP H 226      -1.434  38.330  33.070  1.00  0.00           C  
ATOM   1757  CZ3 TRP H 226      -1.614  40.637  33.726  1.00  0.00           C  
ATOM   1758  CH2 TRP H 226      -2.195  39.431  33.398  1.00  0.00           C  
ATOM   1759  C   TRP H 226       4.519  39.988  31.921  1.00 32.20           C  
ATOM   1760  O   TRP H 226       3.987  39.484  30.933  1.00 31.84           O  
ATOM   1761  N   ALA H 227       5.707  39.576  32.395  1.00 31.45           N  
ATOM   1762  CA  ALA H 227       6.426  38.510  31.764  1.00 31.33           C  
ATOM   1763  CB  ALA H 227       7.735  38.973  31.104  1.00 31.92           C  
ATOM   1764  C   ALA H 227       6.808  37.550  32.834  1.00 30.07           C  
ATOM   1765  O   ALA H 227       7.036  37.951  33.974  1.00 30.03           O  
ATOM   1766  N   VAL H 228       6.862  36.249  32.485  1.00 28.67           N  
ATOM   1767  CA  VAL H 228       7.252  35.254  33.438  1.00 28.10           C  
ATOM   1768  CB  VAL H 228       6.163  34.269  33.755  1.00 27.67           C  
ATOM   1769  CG1 VAL H 228       6.738  33.189  34.688  1.00  0.00           C  
ATOM   1770  CG2 VAL H 228       4.963  35.034  34.339  1.00  0.00           C  
ATOM   1771  C   VAL H 228       8.375  34.477  32.818  1.00 27.74           C  
ATOM   1772  O   VAL H 228       8.423  34.328  31.599  1.00 27.92           O  
ATOM   1773  N   ASP H 229       9.323  33.986  33.646  1.00 27.71           N  
ATOM   1774  CA  ASP H 229      10.439  33.231  33.140  1.00 27.26           C  
ATOM   1775  CB  ASP H 229      11.752  34.044  33.147  1.00  0.00           C  
ATOM   1776  CG  ASP H 229      12.756  33.496  32.127  1.00  0.00           C  
ATOM   1777  OD1 ASP H 229      12.771  32.266  31.861  1.00  0.00           O  
ATOM   1778  OD2 ASP H 229      13.535  34.326  31.587  1.00  0.00           O1-
ATOM   1779  C   ASP H 229      10.622  32.039  34.034  1.00 27.26           C  
ATOM   1780  O   ASP H 229      10.200  32.053  35.190  1.00 27.74           O  
ATOM   1781  N   VAL H 230      11.241  30.957  33.508  1.00 26.28           N  
ATOM   1782  CA  VAL H 230      11.482  29.798  34.310  1.00 25.83           C  
ATOM   1783  CB  VAL H 230      11.097  28.525  33.622  1.00 25.82           C  
ATOM   1784  CG1 VAL H 230      11.480  27.346  34.531  1.00  0.00           C  
ATOM   1785  CG2 VAL H 230       9.605  28.595  33.265  1.00  0.00           C  
ATOM   1786  C   VAL H 230      12.952  29.705  34.628  1.00 25.23           C  
ATOM   1787  O   VAL H 230      13.811  29.847  33.755  1.00 24.86           O  
ATOM   1788  N   ASP H 231      13.267  29.468  35.921  1.00 24.61           N  
ATOM   1789  CA  ASP H 231      14.620  29.339  36.392  1.00 24.51           C  
ATOM   1790  CB  ASP H 231      14.977  30.340  37.502  1.00 25.31           C  
ATOM   1791  CG  ASP H 231      14.940  31.742  36.912  1.00 25.61           C  
ATOM   1792  OD1 ASP H 231      14.576  31.873  35.713  1.00  0.00           O  
ATOM   1793  OD2 ASP H 231      15.273  32.704  37.656  1.00  0.00           O1-
ATOM   1794  C   ASP H 231      14.747  27.970  36.987  1.00 24.40           C  
ATOM   1795  O   ASP H 231      13.860  27.503  37.694  1.00 24.30           O  
ATOM   1796  N   TYR H 232      15.892  27.308  36.756  1.00 24.39           N  
ATOM   1797  CA  TYR H 232      16.089  25.940  37.145  1.00 24.02           C  
ATOM   1798  CB  TYR H 232      17.013  25.333  36.082  1.00 23.57           C  
ATOM   1799  CG  TYR H 232      17.688  24.076  36.456  1.00 23.68           C  
ATOM   1800  CD1 TYR H 232      17.056  22.857  36.389  1.00 21.74           C  
ATOM   1801  CD2 TYR H 232      19.007  24.151  36.831  1.00 21.21           C  
ATOM   1802  CE1 TYR H 232      17.746  21.717  36.724  1.00  0.00           C  
ATOM   1803  CE2 TYR H 232      19.698  23.021  37.167  1.00  0.00           C  
ATOM   1804  CZ  TYR H 232      19.065  21.809  37.106  1.00  0.00           C  
ATOM   1805  OH  TYR H 232      19.789  20.657  37.443  1.00  0.00           O  
ATOM   1806  C   TYR H 232      16.703  25.903  38.523  1.00 24.24           C  
ATOM   1807  O   TYR H 232      17.915  26.037  38.681  1.00 24.49           O  
ATOM   1808  N   LEU H 233      15.841  25.885  39.572  1.00 24.51           N  
ATOM   1809  CA  LEU H 233      16.307  25.934  40.938  1.00 25.34           C  
ATOM   1810  CB  LEU H 233      15.355  26.825  41.789  1.00 25.70           C  
ATOM   1811  CG  LEU H 233      14.010  26.235  42.263  1.00  0.00           C  
ATOM   1812  CD1 LEU H 233      13.105  27.298  42.897  1.00  0.00           C  
ATOM   1813  CD2 LEU H 233      13.335  25.409  41.163  1.00  0.00           C  
ATOM   1814  C   LEU H 233      16.636  24.697  41.705  1.00 25.57           C  
ATOM   1815  O   LEU H 233      17.791  24.297  41.877  1.00 26.11           O  
ATOM   1816  N   SER H 234      15.566  23.933  42.023  1.00  0.00           N  
ATOM   1817  CA  SER H 234      15.621  22.826  42.922  1.00  0.00           C  
ATOM   1818  CB  SER H 234      14.273  22.142  43.173  1.00  0.00           C  
ATOM   1819  OG  SER H 234      14.437  21.058  44.075  1.00  0.00           O  
ATOM   1820  C   SER H 234      16.486  21.903  42.211  1.00  0.00           C  
ATOM   1821  O   SER H 234      17.106  21.030  42.817  1.00  0.00           O  
ATOM   1822  N   ASN H 235      16.462  22.089  40.882  1.00 41.72           N  
ATOM   1823  CA  ASN H 235      17.420  21.462  40.074  1.00 41.28           C  
ATOM   1824  CB  ASN H 235      18.798  21.187  40.712  1.00 53.49           C  
ATOM   1825  CG  ASN H 235      19.569  22.487  40.870  1.00  0.00           C  
ATOM   1826  OD1 ASN H 235      19.796  23.213  39.904  1.00  0.00           O  
ATOM   1827  ND2 ASN H 235      19.976  22.795  42.130  1.00  0.00           N  
ATOM   1828  C   ASN H 235      16.864  20.198  39.611  1.00 39.69           C  
ATOM   1829  O   ASN H 235      15.648  20.025  39.582  1.00 37.36           O  
ATOM   1830  N   LEU H 236      17.789  19.327  39.181  1.00 36.62           N  
ATOM   1831  CA  LEU H 236      17.476  18.012  38.740  1.00 35.70           C  
ATOM   1832  CB  LEU H 236      18.465  17.508  37.674  1.00 33.68           C  
ATOM   1833  CG  LEU H 236      18.544  18.397  36.419  1.00 33.68           C  
ATOM   1834  CD1 LEU H 236      19.558  17.849  35.403  1.00 25.30           C  
ATOM   1835  CD2 LEU H 236      17.153  18.638  35.814  1.00 24.77           C  
ATOM   1836  C   LEU H 236      17.679  17.123  39.928  1.00 35.42           C  
ATOM   1837  O   LEU H 236      18.804  16.734  40.223  1.00 35.10           O  
ATOM   1838  N   GLU H 237      16.597  16.814  40.669  1.00 30.34           N  
ATOM   1839  CA  GLU H 237      16.662  16.007  41.859  1.00 30.16           C  
ATOM   1840  CB  GLU H 237      15.395  16.111  42.724  1.00 30.98           C  
ATOM   1841  CG  GLU H 237      15.122  17.504  43.290  1.00 32.76           C  
ATOM   1842  CD  GLU H 237      13.961  17.375  44.264  1.00  0.00           C  
ATOM   1843  OE1 GLU H 237      14.031  16.478  45.145  1.00  0.00           O  
ATOM   1844  OE2 GLU H 237      12.991  18.171  44.142  1.00  0.00           O1-
ATOM   1845  C   GLU H 237      16.838  14.536  41.582  1.00 30.63           C  
ATOM   1846  O   GLU H 237      17.572  13.860  42.297  1.00 31.13           O  
ATOM   1847  N   PHE H 238      16.136  13.970  40.577  1.00 28.97           N  
ATOM   1848  CA  PHE H 238      16.242  12.547  40.370  1.00 30.02           C  
ATOM   1849  CB  PHE H 238      14.956  11.773  40.713  1.00 30.28           C  
ATOM   1850  CG  PHE H 238      14.755  11.844  42.190  1.00 39.22           C  
ATOM   1851  CD1 PHE H 238      14.129  12.926  42.764  1.00 40.05           C  
ATOM   1852  CD2 PHE H 238      15.190  10.822  43.002  1.00 40.44           C  
ATOM   1853  CE1 PHE H 238      13.945  12.989  44.126  1.00 41.92           C  
ATOM   1854  CE2 PHE H 238      15.009  10.879  44.364  1.00 43.69           C  
ATOM   1855  CZ  PHE H 238      14.383  11.963  44.929  1.00 43.65           C  
ATOM   1856  C   PHE H 238      16.547  12.283  38.930  1.00 29.86           C  
ATOM   1857  O   PHE H 238      15.915  12.840  38.034  1.00 29.81           O  
ATOM   1858  N   TRP H 239      17.508  11.373  38.674  1.00 29.42           N  
ATOM   1859  CA  TRP H 239      17.955  11.136  37.331  1.00 27.11           C  
ATOM   1860  CB  TRP H 239      19.477  11.304  37.183  1.00 26.06           C  
ATOM   1861  CG  TRP H 239      19.977  12.709  37.411  1.00 27.11           C  
ATOM   1862  CD2 TRP H 239      20.701  13.481  36.442  1.00 26.53           C  
ATOM   1863  CD1 TRP H 239      19.904  13.472  38.539  1.00 27.12           C  
ATOM   1864  NE1 TRP H 239      20.528  14.679  38.330  1.00 26.36           N  
ATOM   1865  CE2 TRP H 239      21.028  14.696  37.044  1.00 26.36           C  
ATOM   1866  CE3 TRP H 239      21.072  13.200  35.158  1.00 26.37           C  
ATOM   1867  CZ2 TRP H 239      21.731  15.651  36.369  1.00 27.08           C  
ATOM   1868  CZ3 TRP H 239      21.775  14.170  34.478  1.00 27.01           C  
ATOM   1869  CH2 TRP H 239      22.099  15.371  35.070  1.00 25.54           C  
ATOM   1870  C   TRP H 239      17.664   9.721  36.961  1.00 26.48           C  
ATOM   1871  O   TRP H 239      17.591   8.839  37.815  1.00 26.78           O  
ATOM   1872  N   GLY H 240      17.475   9.483  35.648  1.00 25.02           N  
ATOM   1873  CA  GLY H 240      17.270   8.156  35.159  1.00 24.50           C  
ATOM   1874  C   GLY H 240      18.625   7.521  35.071  1.00 25.75           C  
ATOM   1875  O   GLY H 240      19.645   8.168  35.307  1.00 25.20           O  
ATOM   1876  N   GLN H 241      18.650   6.218  34.726  1.00 24.08           N  
ATOM   1877  CA  GLN H 241      19.847   5.424  34.637  1.00 24.88           C  
ATOM   1878  CB  GLN H 241      19.593   3.957  34.261  1.00 26.16           C  
ATOM   1879  CG  GLN H 241      18.431   3.292  34.985  1.00 29.56           C  
ATOM   1880  CD  GLN H 241      17.222   3.501  34.083  1.00 35.92           C  
ATOM   1881  OE1 GLN H 241      16.654   4.591  34.023  1.00 38.95           O  
ATOM   1882  NE2 GLN H 241      16.833   2.432  33.339  1.00 39.22           N  
ATOM   1883  C   GLN H 241      20.667   5.919  33.492  1.00 25.84           C  
ATOM   1884  O   GLN H 241      21.895   5.849  33.514  1.00 27.47           O  
ATOM   1885  N   GLY H 242      19.992   6.381  32.425  1.00 24.77           N  
ATOM   1886  CA  GLY H 242      20.677   6.810  31.243  1.00 24.60           C  
ATOM   1887  C   GLY H 242      20.470   5.766  30.191  1.00 25.52           C  
ATOM   1888  O   GLY H 242      20.201   4.604  30.495  1.00 25.13           O  
ATOM   1889  N   THR H 243      20.556   6.179  28.907  1.00 25.50           N  
ATOM   1890  CA  THR H 243      20.421   5.236  27.837  1.00 25.92           C  
ATOM   1891  CB  THR H 243      19.125   5.386  27.080  1.00 24.95           C  
ATOM   1892  OG1 THR H 243      18.804   4.169  26.434  1.00 26.55           O  
ATOM   1893  CG2 THR H 243      19.228   6.510  26.036  1.00 23.43           C  
ATOM   1894  C   THR H 243      21.600   5.444  26.930  1.00 26.34           C  
ATOM   1895  O   THR H 243      21.914   6.564  26.527  1.00 25.62           O  
ATOM   1896  N   ALA H 244      22.312   4.356  26.584  1.00 25.36           N  
ATOM   1897  CA  ALA H 244      23.475   4.533  25.768  1.00 25.82           C  
ATOM   1898  CB  ALA H 244      24.574   3.488  26.026  1.00 25.65           C  
ATOM   1899  C   ALA H 244      23.068   4.404  24.339  1.00 25.81           C  
ATOM   1900  O   ALA H 244      22.459   3.413  23.938  1.00 25.88           O  
ATOM   1901  N   VAL H 245      23.394   5.429  23.530  1.00 26.06           N  
ATOM   1902  CA  VAL H 245      23.084   5.370  22.135  1.00 27.05           C  
ATOM   1903  CB  VAL H 245      22.337   6.576  21.641  1.00 27.39           C  
ATOM   1904  CG1 VAL H 245      22.146   6.454  20.119  1.00 31.65           C  
ATOM   1905  CG2 VAL H 245      21.014   6.687  22.418  1.00 30.96           C  
ATOM   1906  C   VAL H 245      24.389   5.310  21.415  1.00 28.17           C  
ATOM   1907  O   VAL H 245      25.249   6.175  21.587  1.00 27.83           O  
ATOM   1908  N   THR H 246      24.570   4.261  20.593  1.00 28.79           N  
ATOM   1909  CA  THR H 246      25.783   4.117  19.847  1.00 29.46           C  
ATOM   1910  CB  THR H 246      26.431   2.775  20.009  1.00 28.60           C  
ATOM   1911  OG1 THR H 246      25.525   1.756  19.617  1.00 28.73           O  
ATOM   1912  CG2 THR H 246      26.846   2.586  21.473  1.00 27.96           C  
ATOM   1913  C   THR H 246      25.433   4.249  18.404  1.00 30.44           C  
ATOM   1914  O   THR H 246      24.573   3.534  17.892  1.00 29.49           O  
ATOM   1915  N   VAL H 247      26.098   5.188  17.708  1.00 30.87           N  
ATOM   1916  CA  VAL H 247      25.823   5.357  16.314  1.00 32.25           C  
ATOM   1917  CB  VAL H 247      25.781   6.797  15.898  1.00 31.59           C  
ATOM   1918  CG1 VAL H 247      25.549   6.865  14.379  1.00 31.98           C  
ATOM   1919  CG2 VAL H 247      24.703   7.513  16.728  1.00 29.85           C  
ATOM   1920  C   VAL H 247      26.943   4.709  15.574  1.00 33.75           C  
ATOM   1921  O   VAL H 247      28.081   5.177  15.612  1.00 35.34           O  
ATOM   1922  N   SER H 248      26.642   3.598  14.878  1.00 33.40           N  
ATOM   1923  CA  SER H 248      27.674   2.923  14.151  1.00 34.33           C  
ATOM   1924  CB  SER H 248      28.475   1.927  15.008  1.00 34.32           C  
ATOM   1925  OG  SER H 248      27.631   0.873  15.450  1.00 33.09           O  
ATOM   1926  C   SER H 248      27.025   2.138  13.061  1.00 35.87           C  
ATOM   1927  O   SER H 248      25.832   1.842  13.112  1.00 34.85           O  
ATOM   1928  N   SER H 249      27.812   1.785  12.029  1.00 37.09           N  
ATOM   1929  CA  SER H 249      27.286   1.018  10.940  1.00 39.02           C  
ATOM   1930  CB  SER H 249      28.088   1.187   9.640  1.00 39.52           C  
ATOM   1931  OG  SER H 249      29.408   0.695   9.816  1.00 44.22           O  
ATOM   1932  C   SER H 249      27.362  -0.448  11.346  1.00 39.09           C  
ATOM   1933  O   SER H 249      27.052  -1.317  10.488  1.00 40.28           O  
ATOM   1934  OXT SER H 249      27.732  -0.718  12.520  1.00  0.00           O1-
TER    1935      SER H 249 
CONECT  143  695
CONECT  695  143
CONECT  993 1585
CONECT 1585  993
CONECT 1694 1695
CONECT 1695 1694 1696
CONECT 1696 1695 1697
CONECT 1697 1696
END
