# Supplementary material for: Fully automated antibody structure prediction using BIOVIA tools: Validation study
Source: PLoS One. 2017 May 18;12(5):e0177923. doi: 10.1371/journal.pone.0177923 (PMC5436848; doi:10.1371/journal.pone.0177923)
Supplement: S3 Dataset — Predicted structures using the Top5 framework method, Chothia CDR definition with canonical filtering, using up to 5 CDR templates rather than the default 3, and generating 10 CDR models. (ZIP) [file pone.0177923.s005.zip › 4TOY_LH_FV_FinalModel.pdb]

REMARK   Accelrys Discovery Studio PDB file
REMARK   Created:  2015-11-30T15:51:27Z
SSBOND   1 CYS L   21    CYS L   89                                     
SSBOND   2 CYS H  132    CYS H  214                                     
ATOM      1  N   SER L   1      33.540  25.097  28.522  1.00 73.10           N1+
ATOM      2  CA  SER L   1      32.302  25.332  29.300  1.00 63.92           C  
ATOM      3  CB  SER L   1      32.284  24.450  30.559  1.00 62.01           C  
ATOM      4  OG  SER L   1      32.288  23.078  30.196  1.00 65.33           O  
ATOM      5  C   SER L   1      32.214  26.764  29.727  1.00 56.85           C  
ATOM      6  O   SER L   1      33.231  27.443  29.859  1.00 57.42           O  
ATOM      7  N   VAL L   2      30.978  27.259  29.939  1.00 45.71           N  
ATOM      8  CA  VAL L   2      30.756  28.616  30.339  1.00 44.70           C  
ATOM      9  CB  VAL L   2      29.305  28.997  30.404  1.00 43.02           C  
ATOM     10  CG1 VAL L   2      28.641  28.251  31.572  1.00 33.83           C  
ATOM     11  CG2 VAL L   2      29.213  30.527  30.524  1.00 34.20           C  
ATOM     12  C   VAL L   2      31.332  28.791  31.704  1.00 44.06           C  
ATOM     13  O   VAL L   2      31.835  29.859  32.050  1.00 44.52           O  
ATOM     14  N   LEU L   3      31.245  27.734  32.534  1.00 41.98           N  
ATOM     15  CA  LEU L   3      31.749  27.835  33.869  1.00 39.71           C  
ATOM     16  CB  LEU L   3      30.796  27.231  34.914  1.00 37.62           C  
ATOM     17  CG  LEU L   3      29.404  27.890  34.914  1.00 36.17           C  
ATOM     18  CD1 LEU L   3      28.494  27.273  35.987  1.00 34.35           C  
ATOM     19  CD2 LEU L   3      29.505  29.420  35.019  1.00 36.49           C  
ATOM     20  C   LEU L   3      33.022  27.064  33.921  1.00 39.68           C  
ATOM     21  O   LEU L   3      33.094  25.939  33.430  1.00 40.20           O  
ATOM     22  N   THR L   4      34.072  27.645  34.532  1.00 38.21           N  
ATOM     23  CA  THR L   4      35.310  26.930  34.529  1.00 38.07           C  
ATOM     24  CB  THR L   4      36.502  27.745  34.117  1.00 38.26           C  
ATOM     25  OG1 THR L   4      36.700  28.825  35.014  1.00 41.21           O  
ATOM     26  CG2 THR L   4      36.278  28.271  32.693  1.00 36.82           C  
ATOM     27  C   THR L   4      35.588  26.404  35.895  1.00 36.75           C  
ATOM     28  O   THR L   4      35.481  27.108  36.897  1.00 37.38           O  
ATOM     29  N   GLN L   5      35.933  25.107  35.944  1.00 36.30           N  
ATOM     30  CA  GLN L   5      36.327  24.471  37.162  1.00 35.69           C  
ATOM     31  CB  GLN L   5      35.249  23.538  37.750  1.00 35.83           C  
ATOM     32  CG  GLN L   5      34.762  22.419  36.829  1.00 36.27           C  
ATOM     33  CD  GLN L   5      33.664  21.668  37.573  1.00 34.93           C  
ATOM     34  OE1 GLN L   5      32.544  21.532  37.083  1.00 37.78           O  
ATOM     35  NE2 GLN L   5      33.991  21.165  38.794  1.00 32.27           N  
ATOM     36  C   GLN L   5      37.597  23.738  36.874  1.00 36.77           C  
ATOM     37  O   GLN L   5      37.903  23.431  35.724  1.00 37.46           O  
ATOM     38  N   SER L   6      38.400  23.473  37.921  1.00 38.16           N  
ATOM     39  CA  SER L   6      39.656  22.818  37.705  1.00 38.42           C  
ATOM     40  CB  SER L   6      40.514  22.702  38.975  1.00 38.33           C  
ATOM     41  OG  SER L   6      40.887  23.995  39.431  1.00  0.00           O  
ATOM     42  C   SER L   6      39.372  21.438  37.219  1.00 38.27           C  
ATOM     43  O   SER L   6      38.377  20.821  37.593  1.00 38.73           O  
ATOM     44  N   ALA L   7      40.257  20.923  36.349  1.00 38.82           N  
ATOM     45  CA  ALA L   7      40.073  19.622  35.783  1.00 39.14           C  
ATOM     46  CB  ALA L   7      41.163  19.264  34.758  1.00 40.65           C  
ATOM     47  C   ALA L   7      40.122  18.599  36.871  1.00 39.00           C  
ATOM     48  O   ALA L   7      39.329  17.658  36.879  1.00 39.78           O  
ATOM     49  N   SER L   8      41.056  18.743  37.830  1.00 40.01           N  
ATOM     50  CA  SER L   8      41.131  17.723  38.833  1.00 40.31           C  
ATOM     51  CB  SER L   8      42.092  16.586  38.444  1.00 40.82           C  
ATOM     52  OG  SER L   8      42.134  15.599  39.463  1.00 41.74           O  
ATOM     53  C   SER L   8      41.617  18.307  40.119  1.00 39.73           C  
ATOM     54  O   SER L   8      42.280  19.345  40.139  1.00 40.23           O  
ATOM     55  N   VAL L   9      41.263  17.647  41.241  1.00 37.15           N  
ATOM     56  CA  VAL L   9      41.702  18.055  42.545  1.00 38.06           C  
ATOM     57  CB  VAL L   9      40.660  18.810  43.320  1.00 36.79           C  
ATOM     58  CG1 VAL L   9      40.376  20.146  42.618  1.00 36.69           C  
ATOM     59  CG2 VAL L   9      39.418  17.915  43.455  1.00 38.35           C  
ATOM     60  C   VAL L   9      41.988  16.806  43.324  1.00 39.52           C  
ATOM     61  O   VAL L   9      41.392  15.760  43.071  1.00 40.57           O  
ATOM     62  N   SER L  10      42.925  16.874  44.292  1.00 39.97           N  
ATOM     63  CA  SER L  10      43.227  15.711  45.080  1.00 40.03           C  
ATOM     64  CB  SER L  10      44.505  14.984  44.632  1.00 39.35           C  
ATOM     65  OG  SER L  10      45.631  15.834  44.792  1.00 41.39           O  
ATOM     66  C   SER L  10      43.425  16.136  46.504  1.00 41.18           C  
ATOM     67  O   SER L  10      43.788  17.279  46.774  1.00 41.05           O  
ATOM     68  N   GLY L  11      43.180  15.212  47.460  1.00 41.18           N  
ATOM     69  CA  GLY L  11      43.353  15.532  48.851  1.00 42.68           C  
ATOM     70  C   GLY L  11      43.481  14.257  49.624  1.00 43.77           C  
ATOM     71  O   GLY L  11      43.103  13.185  49.156  1.00 44.78           O  
ATOM     72  N   SER L  12      44.045  14.356  50.843  1.00 44.27           N  
ATOM     73  CA  SER L  12      44.208  13.211  51.688  1.00 45.52           C  
ATOM     74  CB  SER L  12      45.427  13.322  52.621  1.00 47.53           C  
ATOM     75  OG  SER L  12      45.337  14.500  53.408  1.00 58.96           O  
ATOM     76  C   SER L  12      42.968  13.052  52.510  1.00 45.07           C  
ATOM     77  O   SER L  12      42.186  13.989  52.668  1.00 45.23           O  
ATOM     78  N   LEU L  13      42.767  11.841  53.064  1.00 45.58           N  
ATOM     79  CA  LEU L  13      41.592  11.538  53.828  1.00 45.66           C  
ATOM     80  CB  LEU L  13      41.548  10.043  54.234  1.00 46.50           C  
ATOM     81  CG  LEU L  13      40.314   9.519  55.012  1.00 47.11           C  
ATOM     82  CD1 LEU L  13      40.472   8.013  55.274  1.00  0.00           C  
ATOM     83  CD2 LEU L  13      40.029  10.271  56.323  1.00  0.00           C  
ATOM     84  C   LEU L  13      41.614  12.388  55.059  1.00 46.16           C  
ATOM     85  O   LEU L  13      42.659  12.586  55.675  1.00 46.48           O  
ATOM     86  N   GLY L  14      40.433  12.933  55.425  1.00 46.07           N  
ATOM     87  CA  GLY L  14      40.269  13.692  56.632  1.00 46.21           C  
ATOM     88  C   GLY L  14      40.421  15.152  56.340  1.00 46.47           C  
ATOM     89  O   GLY L  14      39.907  15.995  57.073  1.00 47.87           O  
ATOM     90  N   GLN L  15      41.112  15.482  55.241  1.00 45.90           N  
ATOM     91  CA  GLN L  15      41.373  16.844  54.878  1.00 45.24           C  
ATOM     92  CB  GLN L  15      42.502  16.951  53.838  1.00 46.92           C  
ATOM     93  CG  GLN L  15      42.831  18.375  53.407  1.00 49.55           C  
ATOM     94  CD  GLN L  15      43.954  18.295  52.382  1.00 52.23           C  
ATOM     95  OE1 GLN L  15      44.814  17.421  52.452  1.00 53.89           O  
ATOM     96  NE2 GLN L  15      43.942  19.229  51.392  1.00 54.38           N  
ATOM     97  C   GLN L  15      40.138  17.410  54.261  1.00 44.75           C  
ATOM     98  O   GLN L  15      39.202  16.681  53.937  1.00 46.22           O  
ATOM     99  N   SER L  16      40.091  18.750  54.123  1.00 46.54           N  
ATOM    100  CA  SER L  16      38.967  19.370  53.486  1.00 44.83           C  
ATOM    101  CB  SER L  16      38.311  20.479  54.324  1.00 44.97           C  
ATOM    102  OG  SER L  16      39.209  21.566  54.486  1.00 48.71           O  
ATOM    103  C   SER L  16      39.476  20.002  52.232  1.00 45.78           C  
ATOM    104  O   SER L  16      40.577  20.549  52.198  1.00 46.76           O  
ATOM    105  N   VAL L  17      38.676  19.927  51.154  1.00 44.41           N  
ATOM    106  CA  VAL L  17      39.081  20.464  49.891  1.00 44.12           C  
ATOM    107  CB  VAL L  17      39.474  19.363  48.944  1.00 45.22           C  
ATOM    108  CG1 VAL L  17      38.407  18.264  49.023  1.00 45.77           C  
ATOM    109  CG2 VAL L  17      39.636  19.930  47.530  1.00 45.61           C  
ATOM    110  C   VAL L  17      37.932  21.236  49.317  1.00 43.44           C  
ATOM    111  O   VAL L  17      36.776  20.987  49.652  1.00 43.04           O  
ATOM    112  N   THR L  18      38.232  22.236  48.457  1.00 43.45           N  
ATOM    113  CA  THR L  18      37.185  23.017  47.863  1.00 42.70           C  
ATOM    114  CB  THR L  18      37.169  24.445  48.323  1.00 43.28           C  
ATOM    115  OG1 THR L  18      38.351  25.110  47.901  1.00 45.14           O  
ATOM    116  CG2 THR L  18      37.079  24.465  49.858  1.00 42.39           C  
ATOM    117  C   THR L  18      37.405  23.037  46.382  1.00 43.36           C  
ATOM    118  O   THR L  18      38.541  23.064  45.911  1.00 42.84           O  
ATOM    119  N   ILE L  19      36.300  23.012  45.608  1.00 40.99           N  
ATOM    120  CA  ILE L  19      36.382  23.043  44.175  1.00 41.40           C  
ATOM    121  CB  ILE L  19      35.626  21.916  43.531  1.00 40.69           C  
ATOM    122  CG1 ILE L  19      36.175  20.565  44.016  1.00 40.40           C  
ATOM    123  CG2 ILE L  19      35.699  22.095  42.006  1.00 38.44           C  
ATOM    124  CD1 ILE L  19      35.268  19.382  43.682  1.00 40.18           C  
ATOM    125  C   ILE L  19      35.746  24.324  43.738  1.00 41.03           C  
ATOM    126  O   ILE L  19      34.603  24.613  44.092  1.00 42.03           O  
ATOM    127  N   SER L  20      36.488  25.141  42.965  1.00 37.93           N  
ATOM    128  CA  SER L  20      35.974  26.412  42.544  1.00 39.21           C  
ATOM    129  CB  SER L  20      37.069  27.472  42.340  1.00 39.95           C  
ATOM    130  OG  SER L  20      37.929  27.089  41.278  1.00 43.66           O  
ATOM    131  C   SER L  20      35.247  26.266  41.244  1.00 38.59           C  
ATOM    132  O   SER L  20      35.523  25.367  40.452  1.00 39.43           O  
ATOM    133  N   CYS L  21      34.262  27.157  41.014  1.00 40.99           N  
ATOM    134  CA  CYS L  21      33.523  27.202  39.787  1.00 41.79           C  
ATOM    135  CB  CYS L  21      32.108  26.584  39.912  1.00 41.38           C  
ATOM    136  SG  CYS L  21      31.146  26.622  38.370  1.00 42.37           S  
ATOM    137  C   CYS L  21      33.406  28.658  39.460  1.00 42.98           C  
ATOM    138  O   CYS L  21      32.635  29.379  40.091  1.00 44.12           O  
ATOM    139  N   THR L  22      34.166  29.131  38.450  1.00 41.17           N  
ATOM    140  CA  THR L  22      34.170  30.546  38.199  1.00 41.97           C  
ATOM    141  CB  THR L  22      35.533  31.138  37.984  1.00 45.27           C  
ATOM    142  OG1 THR L  22      36.074  30.686  36.754  1.00 48.91           O  
ATOM    143  CG2 THR L  22      36.450  30.706  39.140  1.00 47.26           C  
ATOM    144  C   THR L  22      33.402  30.819  36.951  1.00 42.23           C  
ATOM    145  O   THR L  22      33.528  30.110  35.953  1.00 42.63           O  
ATOM    146  N   GLY L  23      32.610  31.908  36.946  1.00 34.89           N  
ATOM    147  CA  GLY L  23      31.844  32.248  35.780  1.00 35.81           C  
ATOM    148  C   GLY L  23      31.846  33.738  35.649  1.00 37.15           C  
ATOM    149  O   GLY L  23      32.702  34.444  36.182  1.00 36.97           O  
ATOM    150  N   PRO L  24      30.934  34.184  34.831  1.00 38.32           N  
ATOM    151  CA  PRO L  24      30.755  35.602  34.650  1.00 40.02           C  
ATOM    152  CD  PRO L  24      30.781  33.476  33.568  1.00  0.00           C  
ATOM    153  CB  PRO L  24      30.420  35.823  33.171  1.00 40.05           C  
ATOM    154  CG  PRO L  24      30.010  34.438  32.653  1.00  0.00           C  
ATOM    155  C   PRO L  24      29.761  36.249  35.567  1.00 41.77           C  
ATOM    156  O   PRO L  24      28.986  35.561  36.231  1.00 41.93           O  
ATOM    157  N   ASN L  25      29.779  37.595  35.574  1.00 43.70           N  
ATOM    158  CA  ASN L  25      28.940  38.452  36.357  1.00 45.26           C  
ATOM    159  CB  ASN L  25      29.359  39.926  36.212  1.00 45.73           C  
ATOM    160  CG  ASN L  25      28.685  40.761  37.293  1.00  0.00           C  
ATOM    161  OD1 ASN L  25      29.174  40.861  38.418  1.00  0.00           O  
ATOM    162  ND2 ASN L  25      27.545  41.406  36.931  1.00  0.00           N  
ATOM    163  C   ASN L  25      27.556  38.314  35.835  1.00 46.02           C  
ATOM    164  O   ASN L  25      26.572  38.389  36.569  1.00 46.60           O  
ATOM    165  N   SER L  26      27.457  38.124  34.515  1.00 46.19           N  
ATOM    166  CA  SER L  26      26.173  38.015  33.911  1.00 46.90           C  
ATOM    167  CB  SER L  26      26.203  38.083  32.368  1.00 48.10           C  
ATOM    168  OG  SER L  26      26.954  37.011  31.818  1.00 50.23           O  
ATOM    169  C   SER L  26      25.530  36.735  34.340  1.00 46.95           C  
ATOM    170  O   SER L  26      24.316  36.601  34.206  1.00 47.08           O  
ATOM    171  N   VAL L  27      26.310  35.780  34.897  1.00 46.82           N  
ATOM    172  CA  VAL L  27      25.782  34.478  35.236  1.00 46.07           C  
ATOM    173  CB  VAL L  27      26.415  33.362  34.441  1.00 46.26           C  
ATOM    174  CG1 VAL L  27      27.940  33.400  34.599  1.00 59.32           C  
ATOM    175  CG2 VAL L  27      25.781  32.032  34.878  1.00 60.08           C  
ATOM    176  C   VAL L  27      25.849  34.200  36.719  1.00 46.11           C  
ATOM    177  O   VAL L  27      24.994  34.659  37.475  1.00 45.86           O  
ATOM    178  N   CYS L  28      26.867  33.445  37.186  1.00 45.51           N  
ATOM    179  CA  CYS L  28      26.965  33.021  38.553  1.00 45.14           C  
ATOM    180  CB  CYS L  28      28.297  32.319  38.862  1.00 44.83           C  
ATOM    181  SG  CYS L  28      28.442  30.730  37.993  1.00  0.00           S  
ATOM    182  C   CYS L  28      26.871  34.236  39.417  1.00 45.12           C  
ATOM    183  O   CYS L  28      26.344  34.190  40.525  1.00 44.91           O  
ATOM    184  N   CYS L  29      27.410  35.368  38.951  1.00 45.28           N  
ATOM    185  CA  CYS L  29      27.325  36.551  39.749  1.00 45.06           C  
ATOM    186  CB  CYS L  29      28.222  37.696  39.255  1.00  0.00           C  
ATOM    187  SG  CYS L  29      28.226  39.070  40.443  1.00  0.00           S  
ATOM    188  C   CYS L  29      25.920  37.086  39.821  1.00 45.06           C  
ATOM    189  O   CYS L  29      25.521  37.678  40.820  1.00 45.60           O  
ATOM    190  N   SER L  30      25.136  36.951  38.744  1.00 44.20           N  
ATOM    191  CA  SER L  30      23.834  37.564  38.700  1.00 43.25           C  
ATOM    192  CB  SER L  30      23.213  37.528  37.293  1.00 49.50           C  
ATOM    193  OG  SER L  30      24.004  38.275  36.383  1.00 53.15           O  
ATOM    194  C   SER L  30      22.818  36.938  39.624  1.00 42.23           C  
ATOM    195  O   SER L  30      22.147  37.649  40.372  1.00 42.76           O  
ATOM    196  N   HIS L  31      22.651  35.599  39.594  1.00 40.85           N  
ATOM    197  CA  HIS L  31      21.598  35.005  40.378  1.00 39.62           C  
ATOM    198  ND1 HIS L  31      18.617  36.207  39.798  1.00  0.00           N  
ATOM    199  CG  HIS L  31      19.514  35.514  39.015  1.00 40.61           C  
ATOM    200  CB  HIS L  31      20.428  34.448  39.549  1.00 39.08           C  
ATOM    201  NE2 HIS L  31      18.365  36.964  37.723  1.00  0.00           N  
ATOM    202  CD2 HIS L  31      19.348  35.989  37.750  1.00 38.38           C  
ATOM    203  CE1 HIS L  31      17.956  37.059  38.975  1.00 39.58           C  
ATOM    204  C   HIS L  31      22.152  33.885  41.188  1.00 38.95           C  
ATOM    205  O   HIS L  31      23.070  33.189  40.757  1.00 38.72           O  
ATOM    206  N   LYS L  32      21.558  33.662  42.382  1.00 37.80           N  
ATOM    207  CA  LYS L  32      22.131  32.731  43.305  1.00 37.53           C  
ATOM    208  CB  LYS L  32      21.889  33.152  44.764  1.00 38.89           C  
ATOM    209  CG  LYS L  32      22.590  34.472  45.108  1.00 41.37           C  
ATOM    210  CD  LYS L  32      22.041  35.662  44.316  1.00  0.00           C  
ATOM    211  CE  LYS L  32      22.830  36.960  44.489  1.00  0.00           C  
ATOM    212  NZ  LYS L  32      22.314  37.985  43.553  1.00  0.00           N1+
ATOM    213  C   LYS L  32      21.573  31.367  43.086  1.00 36.11           C  
ATOM    214  O   LYS L  32      21.256  30.648  44.034  1.00 35.53           O  
ATOM    215  N   SER L  33      21.483  30.953  41.809  1.00 34.64           N  
ATOM    216  CA  SER L  33      21.056  29.616  41.570  1.00 33.55           C  
ATOM    217  CB  SER L  33      19.868  29.496  40.592  1.00 33.91           C  
ATOM    218  OG  SER L  33      20.200  29.999  39.306  1.00  0.00           O  
ATOM    219  C   SER L  33      22.224  28.891  40.998  1.00 32.37           C  
ATOM    220  O   SER L  33      22.402  28.749  39.797  1.00 32.24           O  
ATOM    221  N   ILE L  34      23.083  28.406  41.879  1.00 38.18           N  
ATOM    222  CA  ILE L  34      24.194  27.586  41.489  1.00 38.09           C  
ATOM    223  CB  ILE L  34      25.572  28.128  41.800  1.00 37.65           C  
ATOM    224  CG1 ILE L  34      25.889  28.231  43.305  1.00 38.35           C  
ATOM    225  CG2 ILE L  34      25.692  29.471  41.061  1.00 38.97           C  
ATOM    226  CD1 ILE L  34      26.230  26.912  44.001  1.00  0.00           C  
ATOM    227  C   ILE L  34      24.003  26.277  42.191  1.00 37.74           C  
ATOM    228  O   ILE L  34      23.640  26.243  43.367  1.00 37.27           O  
ATOM    229  N   SER L  35      24.231  25.159  41.473  1.00 36.93           N  
ATOM    230  CA  SER L  35      24.002  23.855  42.035  1.00 36.22           C  
ATOM    231  CB  SER L  35      22.890  23.069  41.322  1.00 36.64           C  
ATOM    232  OG  SER L  35      21.663  23.776  41.368  1.00 44.94           O  
ATOM    233  C   SER L  35      25.221  23.012  41.829  1.00 36.42           C  
ATOM    234  O   SER L  35      26.074  23.325  41.000  1.00 36.30           O  
ATOM    235  N   TRP L  36      25.326  21.904  42.596  1.00 34.92           N  
ATOM    236  CA  TRP L  36      26.445  21.016  42.447  1.00 35.14           C  
ATOM    237  CB  TRP L  36      27.419  21.075  43.634  1.00 35.84           C  
ATOM    238  CG  TRP L  36      28.138  22.398  43.750  1.00 35.90           C  
ATOM    239  CD2 TRP L  36      29.406  22.682  43.138  1.00 36.24           C  
ATOM    240  CD1 TRP L  36      27.762  23.534  44.404  1.00 35.79           C  
ATOM    241  NE1 TRP L  36      28.713  24.510  44.236  1.00 36.74           N  
ATOM    242  CE2 TRP L  36      29.732  23.999  43.458  1.00 37.13           C  
ATOM    243  CE3 TRP L  36      30.230  21.909  42.371  1.00 36.31           C  
ATOM    244  CZ2 TRP L  36      30.892  24.565  43.012  1.00 39.28           C  
ATOM    245  CZ3 TRP L  36      31.400  22.481  41.925  1.00 34.81           C  
ATOM    246  CH2 TRP L  36      31.724  23.785  42.239  1.00 36.80           C  
ATOM    247  C   TRP L  36      25.933  19.609  42.284  1.00 36.17           C  
ATOM    248  O   TRP L  36      24.949  19.203  42.904  1.00 35.65           O  
ATOM    249  N   TYR L  37      26.622  18.825  41.426  1.00 35.84           N  
ATOM    250  CA  TYR L  37      26.253  17.483  41.059  1.00 35.42           C  
ATOM    251  CB  TYR L  37      26.104  17.356  39.532  1.00 35.35           C  
ATOM    252  CG  TYR L  37      24.956  18.149  39.005  1.00 35.66           C  
ATOM    253  CD1 TYR L  37      24.503  19.295  39.614  1.00 34.24           C  
ATOM    254  CD2 TYR L  37      24.384  17.779  37.815  1.00 34.51           C  
ATOM    255  CE1 TYR L  37      23.454  20.012  39.087  1.00 36.17           C  
ATOM    256  CE2 TYR L  37      23.343  18.494  37.276  1.00 33.43           C  
ATOM    257  CZ  TYR L  37      22.863  19.609  37.920  1.00 35.40           C  
ATOM    258  OH  TYR L  37      21.786  20.340  37.379  1.00 38.41           O  
ATOM    259  C   TYR L  37      27.416  16.583  41.352  1.00 36.63           C  
ATOM    260  O   TYR L  37      28.568  16.956  41.131  1.00 37.35           O  
ATOM    261  N   GLN L  38      27.140  15.357  41.846  1.00 36.15           N  
ATOM    262  CA  GLN L  38      28.190  14.403  42.082  1.00 36.06           C  
ATOM    263  CB  GLN L  38      28.210  13.874  43.526  1.00 36.55           C  
ATOM    264  CG  GLN L  38      29.316  12.857  43.809  1.00 37.46           C  
ATOM    265  CD  GLN L  38      29.191  12.443  45.269  1.00 39.27           C  
ATOM    266  OE1 GLN L  38      28.118  12.060  45.726  1.00 39.30           O  
ATOM    267  NE2 GLN L  38      30.319  12.533  46.025  1.00 40.84           N  
ATOM    268  C   GLN L  38      27.924  13.241  41.168  1.00 36.37           C  
ATOM    269  O   GLN L  38      26.789  12.780  41.055  1.00 36.61           O  
ATOM    270  N   TRP L  39      28.969  12.752  40.469  1.00 35.94           N  
ATOM    271  CA  TRP L  39      28.818  11.670  39.530  1.00 36.81           C  
ATOM    272  CB  TRP L  39      29.132  12.107  38.087  1.00 34.74           C  
ATOM    273  CG  TRP L  39      29.281  10.976  37.093  1.00 35.34           C  
ATOM    274  CD2 TRP L  39      28.348  10.639  36.052  1.00  0.00           C  
ATOM    275  CD1 TRP L  39      30.341  10.131  36.945  1.00  0.00           C  
ATOM    276  NE1 TRP L  39      30.120   9.273  35.896  1.00  0.00           N  
ATOM    277  CE2 TRP L  39      28.902   9.578  35.331  1.00  0.00           C  
ATOM    278  CE3 TRP L  39      27.137  11.171  35.714  1.00  0.00           C  
ATOM    279  CZ2 TRP L  39      28.250   9.033  34.262  1.00  0.00           C  
ATOM    280  CZ3 TRP L  39      26.482  10.611  34.637  1.00  0.00           C  
ATOM    281  CH2 TRP L  39      27.025   9.563  33.926  1.00  0.00           C  
ATOM    282  C   TRP L  39      29.821  10.594  39.813  1.00 37.99           C  
ATOM    283  O   TRP L  39      31.022  10.800  39.656  1.00 38.95           O  
ATOM    284  N   PRO L  40      29.354   9.450  40.232  1.00 40.49           N  
ATOM    285  CA  PRO L  40      30.220   8.306  40.361  1.00 42.79           C  
ATOM    286  CD  PRO L  40      28.261   9.409  41.187  1.00  0.00           C  
ATOM    287  CB  PRO L  40      29.602   7.417  41.442  1.00 42.13           C  
ATOM    288  CG  PRO L  40      28.159   7.930  41.587  1.00 44.02           C  
ATOM    289  C   PRO L  40      30.298   7.642  39.016  1.00 43.47           C  
ATOM    290  O   PRO L  40      29.373   7.817  38.224  1.00 43.41           O  
ATOM    291  N   PRO L  41      31.328   6.892  38.738  1.00 47.65           N  
ATOM    292  CA  PRO L  41      31.486   6.254  37.459  1.00 49.02           C  
ATOM    293  CD  PRO L  41      32.124   6.256  39.773  1.00 50.32           C  
ATOM    294  CB  PRO L  41      32.760   5.423  37.582  1.00 50.93           C  
ATOM    295  CG  PRO L  41      32.783   5.051  39.078  1.00 50.71           C  
ATOM    296  C   PRO L  41      30.315   5.380  37.133  1.00 48.60           C  
ATOM    297  O   PRO L  41      29.874   4.620  37.993  1.00 48.76           O  
ATOM    298  N   GLY L  42      29.800   5.483  35.892  1.00 45.37           N  
ATOM    299  CA  GLY L  42      28.760   4.614  35.421  1.00 45.51           C  
ATOM    300  C   GLY L  42      27.445   4.942  36.062  1.00 45.90           C  
ATOM    301  O   GLY L  42      26.498   4.167  35.940  1.00 46.90           O  
ATOM    302  N   ARG L  43      27.330   6.096  36.749  1.00 41.78           N  
ATOM    303  CA  ARG L  43      26.083   6.387  37.405  1.00 41.67           C  
ATOM    304  CB  ARG L  43      26.194   6.462  38.939  1.00 44.04           C  
ATOM    305  CG  ARG L  43      26.682   5.177  39.615  1.00 55.29           C  
ATOM    306  CD  ARG L  43      25.594   4.129  39.859  1.00 59.10           C  
ATOM    307  NE  ARG L  43      25.659   3.148  38.738  1.00  0.00           N  
ATOM    308  CZ  ARG L  43      25.558   1.810  38.995  1.00  0.00           C  
ATOM    309  NH1 ARG L  43      25.385   1.368  40.274  1.00  0.00           N1+
ATOM    310  NH2 ARG L  43      25.639   0.913  37.970  1.00  0.00           N  
ATOM    311  C   ARG L  43      25.616   7.736  36.956  1.00 39.65           C  
ATOM    312  O   ARG L  43      26.388   8.514  36.398  1.00 39.93           O  
ATOM    313  N   ALA L  44      24.316   8.031  37.170  1.00 40.52           N  
ATOM    314  CA  ALA L  44      23.750   9.301  36.813  1.00 39.16           C  
ATOM    315  CB  ALA L  44      22.212   9.298  36.772  1.00 38.11           C  
ATOM    316  C   ALA L  44      24.177  10.298  37.849  1.00 38.83           C  
ATOM    317  O   ALA L  44      24.539   9.931  38.964  1.00 39.73           O  
ATOM    318  N   PRO L  45      24.148  11.561  37.510  1.00 38.99           N  
ATOM    319  CA  PRO L  45      24.590  12.581  38.421  1.00 39.16           C  
ATOM    320  CD  PRO L  45      24.234  11.980  36.121  1.00 38.80           C  
ATOM    321  CB  PRO L  45      24.707  13.856  37.584  1.00 39.45           C  
ATOM    322  CG  PRO L  45      24.940  13.343  36.150  1.00 37.95           C  
ATOM    323  C   PRO L  45      23.613  12.710  39.552  1.00 39.18           C  
ATOM    324  O   PRO L  45      22.432  12.433  39.347  1.00 39.25           O  
ATOM    325  N   THR L  46      24.080  13.121  40.751  1.00 42.37           N  
ATOM    326  CA  THR L  46      23.208  13.281  41.882  1.00 43.18           C  
ATOM    327  CB  THR L  46      23.593  12.438  43.062  1.00 45.25           C  
ATOM    328  OG1 THR L  46      24.883  12.808  43.528  1.00  0.00           O  
ATOM    329  CG2 THR L  46      23.587  10.959  42.639  1.00  0.00           C  
ATOM    330  C   THR L  46      23.311  14.710  42.316  1.00 42.67           C  
ATOM    331  O   THR L  46      24.375  15.317  42.213  1.00 43.23           O  
ATOM    332  N   LEU L  47      22.204  15.288  42.827  1.00 37.14           N  
ATOM    333  CA  LEU L  47      22.204  16.685  43.165  1.00 35.85           C  
ATOM    334  CB  LEU L  47      20.824  17.342  42.986  1.00 33.74           C  
ATOM    335  CG  LEU L  47      20.816  18.868  43.171  1.00 35.28           C  
ATOM    336  CD1 LEU L  47      21.683  19.572  42.112  1.00 35.10           C  
ATOM    337  CD2 LEU L  47      19.374  19.398  43.202  1.00 34.60           C  
ATOM    338  C   LEU L  47      22.666  16.803  44.593  1.00 36.62           C  
ATOM    339  O   LEU L  47      22.021  16.294  45.508  1.00 37.62           O  
ATOM    340  N   ILE L  48      23.894  17.343  44.779  1.00 35.78           N  
ATOM    341  CA  ILE L  48      24.516  17.568  46.058  1.00 36.23           C  
ATOM    342  CB  ILE L  48      26.017  17.535  45.983  1.00 36.94           C  
ATOM    343  CG1 ILE L  48      26.632  17.487  47.392  1.00  0.00           C  
ATOM    344  CG2 ILE L  48      26.481  18.723  45.133  1.00  0.00           C  
ATOM    345  CD1 ILE L  48      26.387  16.168  48.126  1.00 28.81           C  
ATOM    346  C   ILE L  48      24.109  18.847  46.742  1.00 36.79           C  
ATOM    347  O   ILE L  48      23.856  18.857  47.947  1.00 36.91           O  
ATOM    348  N   ILE L  49      24.099  19.975  45.996  1.00 35.75           N  
ATOM    349  CA  ILE L  49      23.813  21.260  46.576  1.00 35.94           C  
ATOM    350  CB  ILE L  49      25.058  22.071  46.812  1.00 37.01           C  
ATOM    351  CG1 ILE L  49      25.989  21.373  47.819  1.00 36.86           C  
ATOM    352  CG2 ILE L  49      24.635  23.481  47.247  1.00 36.54           C  
ATOM    353  CD1 ILE L  49      25.386  21.213  49.214  1.00 39.22           C  
ATOM    354  C   ILE L  49      22.972  22.038  45.608  1.00 36.36           C  
ATOM    355  O   ILE L  49      23.177  21.951  44.398  1.00 36.09           O  
ATOM    356  N   TYR L  50      21.981  22.811  46.109  1.00 36.33           N  
ATOM    357  CA  TYR L  50      21.203  23.627  45.215  1.00 35.73           C  
ATOM    358  CB  TYR L  50      19.848  23.027  44.789  1.00 35.86           C  
ATOM    359  CG  TYR L  50      19.026  22.730  45.991  1.00 37.04           C  
ATOM    360  CD1 TYR L  50      19.219  21.557  46.681  1.00 37.90           C  
ATOM    361  CD2 TYR L  50      18.058  23.610  46.418  1.00 37.55           C  
ATOM    362  CE1 TYR L  50      18.467  21.264  47.791  1.00 37.28           C  
ATOM    363  CE2 TYR L  50      17.302  23.321  47.530  1.00 38.21           C  
ATOM    364  CZ  TYR L  50      17.507  22.148  48.216  1.00 38.85           C  
ATOM    365  OH  TYR L  50      16.733  21.847  49.358  1.00 42.60           O  
ATOM    366  C   TYR L  50      20.990  24.967  45.853  1.00 37.03           C  
ATOM    367  O   TYR L  50      21.061  25.107  47.073  1.00 37.08           O  
ATOM    368  N   GLU L  51      20.763  25.999  45.023  1.00 27.98           N  
ATOM    369  CA  GLU L  51      20.590  27.334  45.511  1.00 28.82           C  
ATOM    370  CB  GLU L  51      19.260  27.514  46.261  1.00 31.62           C  
ATOM    371  CG  GLU L  51      19.011  28.930  46.778  1.00 36.99           C  
ATOM    372  CD  GLU L  51      17.658  28.928  47.474  1.00 48.21           C  
ATOM    373  OE1 GLU L  51      17.425  28.016  48.309  1.00 44.67           O  
ATOM    374  OE2 GLU L  51      16.836  29.834  47.176  1.00 48.03           O1-
ATOM    375  C   GLU L  51      21.755  27.755  46.368  1.00 28.83           C  
ATOM    376  O   GLU L  51      21.588  28.197  47.503  1.00 29.28           O  
ATOM    377  N   ASP L  52      22.984  27.619  45.823  1.00 32.38           N  
ATOM    378  CA  ASP L  52      24.187  28.076  46.468  1.00 31.56           C  
ATOM    379  CB  ASP L  52      24.077  29.493  47.056  1.00 34.62           C  
ATOM    380  CG  ASP L  52      24.099  30.508  45.922  1.00 37.21           C  
ATOM    381  OD1 ASP L  52      24.445  30.114  44.777  1.00 36.60           O  
ATOM    382  OD2 ASP L  52      23.775  31.695  46.190  1.00 42.81           O1-
ATOM    383  C   ASP L  52      24.603  27.176  47.585  1.00 32.27           C  
ATOM    384  O   ASP L  52      25.697  26.614  47.533  1.00 31.26           O  
ATOM    385  N   ASN L  53      23.784  27.041  48.655  1.00 27.62           N  
ATOM    386  CA  ASN L  53      24.297  26.217  49.712  1.00 28.81           C  
ATOM    387  CB  ASN L  53      24.941  27.040  50.840  1.00 28.85           C  
ATOM    388  CG  ASN L  53      23.873  27.937  51.441  1.00 42.68           C  
ATOM    389  OD1 ASN L  53      23.140  28.617  50.725  1.00 43.09           O  
ATOM    390  ND2 ASN L  53      23.777  27.939  52.797  1.00 45.54           N  
ATOM    391  C   ASN L  53      23.270  25.310  50.356  1.00 28.70           C  
ATOM    392  O   ASN L  53      23.516  24.857  51.472  1.00 29.59           O  
ATOM    393  N   GLU L  54      22.118  24.979  49.722  1.00 42.41           N  
ATOM    394  CA  GLU L  54      21.227  24.063  50.393  0.88 43.36           C  
ATOM    395  CB  GLU L  54      19.738  24.233  50.033  0.88 43.62           C  
ATOM    396  CG  GLU L  54      19.050  25.406  50.737  0.88 45.32           C  
ATOM    397  CD  GLU L  54      19.418  26.697  50.024  0.71 43.78           C  
ATOM    398  OE1 GLU L  54      19.723  26.631  48.804  0.71 39.78           O  
ATOM    399  OE2 GLU L  54      19.394  27.767  50.689  1.00  0.00           O1-
ATOM    400  C   GLU L  54      21.596  22.652  50.063  1.00 43.22           C  
ATOM    401  O   GLU L  54      22.127  22.371  48.992  1.00 43.92           O  
ATOM    402  N   ARG L  55      21.313  21.718  50.999  1.00 42.09           N  
ATOM    403  CA  ARG L  55      21.604  20.328  50.778  1.00 42.87           C  
ATOM    404  CB  ARG L  55      22.375  19.675  51.938  1.00 42.73           C  
ATOM    405  CG  ARG L  55      23.782  20.231  52.157  1.00 45.59           C  
ATOM    406  CD  ARG L  55      24.443  19.718  53.438  1.00 47.15           C  
ATOM    407  NE  ARG L  55      23.671  20.272  54.586  1.00 49.89           N  
ATOM    408  CZ  ARG L  55      24.007  21.489  55.103  1.00 54.44           C  
ATOM    409  NH1 ARG L  55      25.058  22.182  54.577  1.00 56.88           N1+
ATOM    410  NH2 ARG L  55      23.294  22.014  56.143  1.00 52.62           N  
ATOM    411  C   ARG L  55      20.303  19.590  50.691  1.00 44.06           C  
ATOM    412  O   ARG L  55      19.388  19.826  51.478  1.00 44.75           O  
ATOM    413  N   ALA L  56      20.204  18.660  49.720  1.00 45.72           N  
ATOM    414  CA  ALA L  56      19.032  17.843  49.546  1.00 46.08           C  
ATOM    415  CB  ALA L  56      19.038  17.031  48.238  1.00 45.97           C  
ATOM    416  C   ALA L  56      19.029  16.877  50.694  1.00 48.76           C  
ATOM    417  O   ALA L  56      20.034  16.733  51.389  1.00 48.57           O  
ATOM    418  N   PRO L  57      17.918  16.242  50.956  1.00 50.04           N  
ATOM    419  CA  PRO L  57      17.873  15.305  52.041  0.91 51.66           C  
ATOM    420  CD  PRO L  57      16.627  16.875  50.734  1.00  0.00           C  
ATOM    421  CB  PRO L  57      16.396  15.007  52.278  0.91 54.33           C  
ATOM    422  CG  PRO L  57      15.696  16.298  51.813  1.00  0.00           C  
ATOM    423  C   PRO L  57      18.718  14.099  51.784  1.00 51.37           C  
ATOM    424  O   PRO L  57      18.697  13.576  50.670  1.00 52.14           O  
ATOM    425  N   GLY L  58      19.459  13.633  52.810  1.00 52.36           N  
ATOM    426  CA  GLY L  58      20.262  12.455  52.668  1.00 52.05           C  
ATOM    427  C   GLY L  58      21.672  12.840  52.341  1.00 51.41           C  
ATOM    428  O   GLY L  58      22.583  12.023  52.466  1.00 54.46           O  
ATOM    429  N   ILE L  59      21.896  14.102  51.928  1.00 47.37           N  
ATOM    430  CA  ILE L  59      23.223  14.526  51.587  1.00 46.66           C  
ATOM    431  CB  ILE L  59      23.257  15.727  50.686  1.00 45.55           C  
ATOM    432  CG1 ILE L  59      22.590  15.405  49.339  1.00 44.76           C  
ATOM    433  CG2 ILE L  59      24.720  16.187  50.561  1.00 46.42           C  
ATOM    434  CD1 ILE L  59      22.312  16.640  48.484  1.00  0.00           C  
ATOM    435  C   ILE L  59      23.907  14.902  52.862  1.00 47.19           C  
ATOM    436  O   ILE L  59      23.357  15.642  53.676  1.00 45.41           O  
ATOM    437  N   SER L  60      25.141  14.395  53.067  1.00 49.53           N  
ATOM    438  CA  SER L  60      25.834  14.650  54.299  1.00 50.12           C  
ATOM    439  CB  SER L  60      27.109  13.808  54.490  1.00 51.71           C  
ATOM    440  OG  SER L  60      28.113  14.216  53.572  1.00 60.69           O  
ATOM    441  C   SER L  60      26.224  16.093  54.362  1.00 50.43           C  
ATOM    442  O   SER L  60      26.421  16.769  53.355  1.00 50.57           O  
ATOM    443  N   PRO L  61      26.311  16.553  55.580  1.00 50.75           N  
ATOM    444  CA  PRO L  61      26.647  17.908  55.928  1.00 51.18           C  
ATOM    445  CD  PRO L  61      25.933  15.753  56.732  1.00  0.00           C  
ATOM    446  CB  PRO L  61      26.356  18.030  57.425  1.00 55.52           C  
ATOM    447  CG  PRO L  61      26.398  16.580  57.941  1.00 63.68           C  
ATOM    448  C   PRO L  61      28.070  18.218  55.594  1.00 49.91           C  
ATOM    449  O   PRO L  61      28.457  19.382  55.672  1.00 50.33           O  
ATOM    450  N   ARG L  62      28.868  17.196  55.245  1.00 47.81           N  
ATOM    451  CA  ARG L  62      30.255  17.394  54.944  1.00 47.00           C  
ATOM    452  CB  ARG L  62      31.010  16.084  54.666  1.00 46.47           C  
ATOM    453  CG  ARG L  62      31.119  15.197  55.907  1.00 47.25           C  
ATOM    454  CD  ARG L  62      32.108  14.036  55.776  1.00 48.14           C  
ATOM    455  NE  ARG L  62      31.600  13.115  54.722  1.00 48.12           N  
ATOM    456  CZ  ARG L  62      32.011  13.258  53.429  1.00 45.37           C  
ATOM    457  NH1 ARG L  62      32.916  14.226  53.103  1.00 43.90           N1+
ATOM    458  NH2 ARG L  62      31.524  12.427  52.462  1.00 42.98           N  
ATOM    459  C   ARG L  62      30.355  18.268  53.735  1.00 45.72           C  
ATOM    460  O   ARG L  62      31.358  18.961  53.555  1.00 45.20           O  
ATOM    461  N   PHE L  63      29.336  18.220  52.851  1.00 43.76           N  
ATOM    462  CA  PHE L  63      29.356  19.015  51.655  1.00 42.94           C  
ATOM    463  CB  PHE L  63      28.583  18.376  50.490  1.00 41.10           C  
ATOM    464  CG  PHE L  63      29.298  17.132  50.090  1.00 39.99           C  
ATOM    465  CD1 PHE L  63      30.328  17.176  49.179  1.00 41.26           C  
ATOM    466  CD2 PHE L  63      28.938  15.918  50.628  1.00 41.85           C  
ATOM    467  CE1 PHE L  63      30.988  16.029  48.809  1.00 42.28           C  
ATOM    468  CE2 PHE L  63      29.594  14.767  50.262  1.00 42.30           C  
ATOM    469  CZ  PHE L  63      30.622  14.820  49.351  1.00 38.60           C  
ATOM    470  C   PHE L  63      28.712  20.339  51.931  1.00 42.38           C  
ATOM    471  O   PHE L  63      27.603  20.411  52.458  1.00 43.98           O  
ATOM    472  N   SER L  64      29.408  21.437  51.569  1.00 42.19           N  
ATOM    473  CA  SER L  64      28.870  22.748  51.786  1.00 43.16           C  
ATOM    474  CB  SER L  64      29.560  23.515  52.928  1.00 44.96           C  
ATOM    475  OG  SER L  64      30.920  23.757  52.604  1.00 48.43           O  
ATOM    476  C   SER L  64      29.078  23.537  50.533  1.00 42.42           C  
ATOM    477  O   SER L  64      29.968  23.238  49.737  1.00 43.93           O  
ATOM    478  N   GLY L  65      28.245  24.575  50.323  1.00 41.28           N  
ATOM    479  CA  GLY L  65      28.387  25.364  49.137  1.00 40.93           C  
ATOM    480  C   GLY L  65      28.503  26.792  49.549  1.00 42.19           C  
ATOM    481  O   GLY L  65      27.888  27.231  50.521  1.00 44.23           O  
ATOM    482  N   TYR L  66      29.320  27.558  48.803  1.00 42.65           N  
ATOM    483  CA  TYR L  66      29.500  28.941  49.112  1.00 43.51           C  
ATOM    484  CB  TYR L  66      30.803  29.210  49.888  1.00 43.80           C  
ATOM    485  CG  TYR L  66      30.852  30.650  50.266  1.00  0.00           C  
ATOM    486  CD1 TYR L  66      30.270  31.072  51.440  1.00  0.00           C  
ATOM    487  CD2 TYR L  66      31.468  31.577  49.460  1.00  0.00           C  
ATOM    488  CE1 TYR L  66      30.305  32.396  51.809  1.00  0.00           C  
ATOM    489  CE2 TYR L  66      31.508  32.903  49.822  1.00  0.00           C  
ATOM    490  CZ  TYR L  66      30.925  33.314  50.997  1.00  0.00           C  
ATOM    491  OH  TYR L  66      30.965  34.674  51.371  1.00  0.00           O  
ATOM    492  C   TYR L  66      29.566  29.665  47.809  1.00 42.98           C  
ATOM    493  O   TYR L  66      29.846  29.071  46.769  1.00 43.03           O  
ATOM    494  N   LYS L  67      29.253  30.971  47.818  1.00 45.67           N  
ATOM    495  CA  LYS L  67      29.373  31.698  46.594  1.00 45.78           C  
ATOM    496  CB  LYS L  67      28.123  31.634  45.695  1.00 46.21           C  
ATOM    497  CG  LYS L  67      28.301  32.380  44.369  1.00 49.90           C  
ATOM    498  CD  LYS L  67      27.264  32.026  43.302  1.00 50.68           C  
ATOM    499  CE  LYS L  67      25.845  32.470  43.653  1.00 51.21           C  
ATOM    500  NZ  LYS L  67      25.724  33.940  43.546  1.00 50.78           N1+
ATOM    501  C   LYS L  67      29.614  33.121  46.943  1.00 47.53           C  
ATOM    502  O   LYS L  67      29.012  33.674  47.860  1.00 48.54           O  
ATOM    503  N   SER L  68      30.557  33.741  46.228  1.00 44.46           N  
ATOM    504  CA  SER L  68      30.792  35.131  46.434  1.00 45.85           C  
ATOM    505  CB  SER L  68      31.809  35.437  47.547  1.00 46.36           C  
ATOM    506  OG  SER L  68      33.094  34.957  47.179  1.00 50.91           O  
ATOM    507  C   SER L  68      31.385  35.587  45.162  1.00 45.36           C  
ATOM    508  O   SER L  68      32.134  34.831  44.543  1.00 45.52           O  
ATOM    509  N   TYR L  69      31.081  36.827  44.730  1.00 43.96           N  
ATOM    510  CA  TYR L  69      31.707  37.199  43.504  1.00 43.05           C  
ATOM    511  CB  TYR L  69      33.246  37.120  43.531  1.00  0.00           C  
ATOM    512  CG  TYR L  69      33.724  38.106  44.539  1.00  0.00           C  
ATOM    513  CD1 TYR L  69      33.910  39.426  44.197  1.00  0.00           C  
ATOM    514  CD2 TYR L  69      33.986  37.710  45.831  1.00  0.00           C  
ATOM    515  CE1 TYR L  69      34.354  40.334  45.129  1.00  0.00           C  
ATOM    516  CE2 TYR L  69      34.428  38.615  46.767  1.00  0.00           C  
ATOM    517  CZ  TYR L  69      34.613  39.930  46.417  1.00  0.00           C  
ATOM    518  OH  TYR L  69      35.068  40.860  47.375  1.00  0.00           O  
ATOM    519  C   TYR L  69      31.193  36.284  42.443  1.00 43.98           C  
ATOM    520  O   TYR L  69      30.148  35.653  42.584  1.00 44.71           O  
ATOM    521  N   TRP L  70      31.904  36.294  41.312  1.00 44.36           N  
ATOM    522  CA  TRP L  70      31.644  35.539  40.124  1.00 44.09           C  
ATOM    523  CB  TRP L  70      32.605  35.915  38.984  1.00 45.20           C  
ATOM    524  CG  TRP L  70      32.495  37.357  38.543  1.00 53.68           C  
ATOM    525  CD2 TRP L  70      33.256  38.425  39.127  1.00  0.00           C  
ATOM    526  CD1 TRP L  70      31.716  37.921  37.574  1.00  0.00           C  
ATOM    527  NE1 TRP L  70      31.946  39.277  37.520  1.00  0.00           N  
ATOM    528  CE2 TRP L  70      32.892  39.599  38.470  1.00  0.00           C  
ATOM    529  CE3 TRP L  70      34.183  38.424  40.129  1.00  0.00           C  
ATOM    530  CZ2 TRP L  70      33.454  40.798  38.808  1.00  0.00           C  
ATOM    531  CZ3 TRP L  70      34.747  39.633  40.469  1.00  0.00           C  
ATOM    532  CH2 TRP L  70      34.389  40.797  39.820  1.00  0.00           C  
ATOM    533  C   TRP L  70      31.813  34.063  40.369  1.00 43.76           C  
ATOM    534  O   TRP L  70      31.419  33.260  39.522  1.00 43.83           O  
ATOM    535  N   SER L  71      32.472  33.640  41.470  1.00 42.16           N  
ATOM    536  CA  SER L  71      32.736  32.229  41.597  1.00 42.35           C  
ATOM    537  CB  SER L  71      34.227  31.942  41.832  1.00 44.97           C  
ATOM    538  OG  SER L  71      34.444  30.546  41.954  1.00 42.62           O  
ATOM    539  C   SER L  71      31.968  31.588  42.725  1.00 40.55           C  
ATOM    540  O   SER L  71      31.635  32.217  43.730  1.00 41.17           O  
ATOM    541  N   ALA L  72      31.682  30.275  42.561  1.00 38.66           N  
ATOM    542  CA  ALA L  72      30.980  29.465  43.520  1.00 38.38           C  
ATOM    543  CB  ALA L  72      29.796  28.685  42.920  1.00 36.62           C  
ATOM    544  C   ALA L  72      31.968  28.450  44.007  1.00 37.64           C  
ATOM    545  O   ALA L  72      32.950  28.170  43.322  1.00 37.69           O  
ATOM    546  N   TYR L  73      31.770  27.908  45.230  1.00 39.66           N  
ATOM    547  CA  TYR L  73      32.734  26.964  45.718  1.00 40.09           C  
ATOM    548  CB  TYR L  73      33.676  27.557  46.780  1.00 40.74           C  
ATOM    549  CG  TYR L  73      34.468  28.665  46.175  1.00  0.00           C  
ATOM    550  CD1 TYR L  73      33.914  29.915  46.024  1.00  0.00           C  
ATOM    551  CD2 TYR L  73      35.768  28.458  45.771  1.00  0.00           C  
ATOM    552  CE1 TYR L  73      34.643  30.942  45.472  1.00  0.00           C  
ATOM    553  CE2 TYR L  73      36.501  29.481  45.219  1.00  0.00           C  
ATOM    554  CZ  TYR L  73      35.939  30.726  45.068  1.00  0.00           C  
ATOM    555  OH  TYR L  73      36.690  31.777  44.502  1.00  0.00           O  
ATOM    556  C   TYR L  73      32.033  25.829  46.402  1.00 40.55           C  
ATOM    557  O   TYR L  73      31.047  26.025  47.111  1.00 41.74           O  
ATOM    558  N   LEU L  74      32.556  24.600  46.208  1.00 40.67           N  
ATOM    559  CA  LEU L  74      32.046  23.438  46.875  1.00 39.92           C  
ATOM    560  CB  LEU L  74      31.786  22.262  45.917  1.00 39.42           C  
ATOM    561  CG  LEU L  74      31.243  20.997  46.605  1.00 39.30           C  
ATOM    562  CD1 LEU L  74      29.869  21.251  47.250  1.00 38.42           C  
ATOM    563  CD2 LEU L  74      31.235  19.805  45.634  1.00 39.89           C  
ATOM    564  C   LEU L  74      33.118  23.005  47.827  1.00 41.31           C  
ATOM    565  O   LEU L  74      34.280  22.877  47.443  1.00 40.97           O  
ATOM    566  N   THR L  75      32.761  22.781  49.107  1.00 42.11           N  
ATOM    567  CA  THR L  75      33.756  22.378  50.060  1.00 41.78           C  
ATOM    568  CB  THR L  75      33.883  23.326  51.216  1.00 41.58           C  
ATOM    569  OG1 THR L  75      34.208  24.625  50.746  1.00 47.88           O  
ATOM    570  CG2 THR L  75      34.988  22.817  52.156  1.00 45.31           C  
ATOM    571  C   THR L  75      33.370  21.044  50.610  1.00 42.46           C  
ATOM    572  O   THR L  75      32.224  20.815  50.995  1.00 43.19           O  
ATOM    573  N   ILE L  76      34.346  20.117  50.652  1.00 39.33           N  
ATOM    574  CA  ILE L  76      34.111  18.794  51.149  1.00 39.84           C  
ATOM    575  CB  ILE L  76      34.538  17.750  50.160  1.00 39.53           C  
ATOM    576  CG1 ILE L  76      33.794  17.944  48.828  1.00 41.34           C  
ATOM    577  CG2 ILE L  76      34.324  16.366  50.793  1.00 39.80           C  
ATOM    578  CD1 ILE L  76      34.409  17.162  47.669  1.00 41.50           C  
ATOM    579  C   ILE L  76      34.991  18.634  52.350  1.00 41.13           C  
ATOM    580  O   ILE L  76      36.213  18.734  52.248  1.00 41.75           O  
ATOM    581  N   SER L  77      34.393  18.364  53.526  1.00 43.59           N  
ATOM    582  CA  SER L  77      35.181  18.227  54.720  0.87 45.17           C  
ATOM    583  CB  SER L  77      34.612  18.990  55.928  0.87 44.92           C  
ATOM    584  OG  SER L  77      34.618  20.387  55.683  0.87 44.90           O  
ATOM    585  C   SER L  77      35.187  16.782  55.100  1.00 45.03           C  
ATOM    586  O   SER L  77      34.343  16.013  54.645  1.00 46.15           O  
ATOM    587  N   ASP L  78      36.155  16.384  55.954  1.00 43.25           N  
ATOM    588  CA  ASP L  78      36.247  15.027  56.417  1.00 43.69           C  
ATOM    589  CB  ASP L  78      35.057  14.615  57.298  1.00  0.00           C  
ATOM    590  CG  ASP L  78      35.093  15.438  58.577  1.00  0.00           C  
ATOM    591  OD1 ASP L  78      36.189  15.531  59.194  1.00  0.00           O  
ATOM    592  OD2 ASP L  78      34.020  15.978  58.958  1.00  0.00           O1-
ATOM    593  C   ASP L  78      36.246  14.127  55.226  1.00 43.92           C  
ATOM    594  O   ASP L  78      35.519  13.137  55.181  1.00 44.56           O  
ATOM    595  N   LEU L  79      37.112  14.437  54.248  1.00 45.56           N  
ATOM    596  CA  LEU L  79      37.165  13.751  52.989  1.00 44.78           C  
ATOM    597  CB  LEU L  79      38.351  14.265  52.148  1.00 44.06           C  
ATOM    598  CG  LEU L  79      38.511  13.659  50.746  1.00 43.84           C  
ATOM    599  CD1 LEU L  79      37.319  14.008  49.843  1.00 44.26           C  
ATOM    600  CD2 LEU L  79      39.852  14.090  50.123  1.00 44.67           C  
ATOM    601  C   LEU L  79      37.314  12.274  53.214  1.00 45.95           C  
ATOM    602  O   LEU L  79      38.151  11.828  53.997  1.00 46.91           O  
ATOM    603  N   ARG L  80      36.474  11.478  52.511  1.00 46.44           N  
ATOM    604  CA  ARG L  80      36.474  10.043  52.629  1.00 47.43           C  
ATOM    605  CB  ARG L  80      35.159   9.481  53.195  1.00 47.88           C  
ATOM    606  CG  ARG L  80      34.873   9.920  54.633  1.00 51.93           C  
ATOM    607  CD  ARG L  80      35.633   9.114  55.688  1.00 57.23           C  
ATOM    608  NE  ARG L  80      35.256   9.652  57.028  1.00  0.00           N  
ATOM    609  CZ  ARG L  80      35.987  10.661  57.592  1.00  0.00           C  
ATOM    610  NH1 ARG L  80      37.060  11.178  56.928  1.00  0.00           N1+
ATOM    611  NH2 ARG L  80      35.644  11.149  58.821  1.00  0.00           N  
ATOM    612  C   ARG L  80      36.651   9.473  51.254  1.00 46.61           C  
ATOM    613  O   ARG L  80      36.480  10.161  50.250  1.00 46.38           O  
ATOM    614  N   PRO L  81      37.001   8.217  51.186  1.00 46.79           N  
ATOM    615  CA  PRO L  81      37.257   7.584  49.919  1.00 46.85           C  
ATOM    616  CD  PRO L  81      37.723   7.579  52.274  1.00  0.00           C  
ATOM    617  CB  PRO L  81      37.842   6.215  50.259  1.00 46.29           C  
ATOM    618  CG  PRO L  81      38.531   6.445  51.618  1.00  0.00           C  
ATOM    619  C   PRO L  81      36.067   7.540  49.010  1.00 46.26           C  
ATOM    620  O   PRO L  81      36.250   7.523  47.794  1.00 46.79           O  
ATOM    621  N   GLU L  82      34.850   7.531  49.575  1.00 45.86           N  
ATOM    622  CA  GLU L  82      33.617   7.440  48.844  1.00 46.19           C  
ATOM    623  CB  GLU L  82      32.416   7.341  49.794  1.00 47.62           C  
ATOM    624  CG  GLU L  82      32.279   8.574  50.686  1.00 54.54           C  
ATOM    625  CD  GLU L  82      31.492   8.168  51.916  1.00 59.44           C  
ATOM    626  OE1 GLU L  82      31.987   7.265  52.643  1.00 61.96           O  
ATOM    627  OE2 GLU L  82      30.398   8.746  52.149  1.00 61.93           O1-
ATOM    628  C   GLU L  82      33.445   8.669  48.008  1.00 45.56           C  
ATOM    629  O   GLU L  82      32.793   8.641  46.966  1.00 46.23           O  
ATOM    630  N   ASP L  83      34.029   9.787  48.468  1.00 43.52           N  
ATOM    631  CA  ASP L  83      33.908  11.085  47.869  1.00 42.62           C  
ATOM    632  CB  ASP L  83      34.599  12.179  48.702  1.00 41.91           C  
ATOM    633  CG  ASP L  83      33.815  12.340  49.998  1.00 43.21           C  
ATOM    634  OD1 ASP L  83      32.629  11.915  50.030  1.00 46.53           O  
ATOM    635  OD2 ASP L  83      34.391  12.889  50.974  1.00 43.91           O1-
ATOM    636  C   ASP L  83      34.511  11.103  46.495  1.00 42.14           C  
ATOM    637  O   ASP L  83      34.209  11.992  45.704  1.00 41.63           O  
ATOM    638  N   GLU L  84      35.428  10.170  46.183  1.00 43.05           N  
ATOM    639  CA  GLU L  84      36.058  10.213  44.892  1.00 42.67           C  
ATOM    640  CB  GLU L  84      37.108   9.101  44.723  1.00 44.02           C  
ATOM    641  CG  GLU L  84      38.036   9.286  43.526  1.00 48.22           C  
ATOM    642  CD  GLU L  84      39.172   8.283  43.671  1.00 53.30           C  
ATOM    643  OE1 GLU L  84      39.773   8.227  44.778  1.00 53.33           O  
ATOM    644  OE2 GLU L  84      39.453   7.557  42.680  1.00 56.64           O1-
ATOM    645  C   GLU L  84      35.021  10.082  43.815  1.00 42.67           C  
ATOM    646  O   GLU L  84      34.399   9.031  43.664  1.00 42.87           O  
ATOM    647  N   THR L  85      34.828  11.169  43.027  1.00 39.94           N  
ATOM    648  CA  THR L  85      33.873  11.203  41.945  1.00 38.93           C  
ATOM    649  CB  THR L  85      32.442  11.392  42.376  1.00 40.01           C  
ATOM    650  OG1 THR L  85      32.305  12.635  43.048  1.00  0.00           O  
ATOM    651  CG2 THR L  85      31.983  10.243  43.286  1.00  0.00           C  
ATOM    652  C   THR L  85      34.161  12.417  41.111  1.00 39.86           C  
ATOM    653  O   THR L  85      35.153  13.116  41.312  1.00 40.22           O  
ATOM    654  N   THR L  86      33.274  12.699  40.134  1.00 39.33           N  
ATOM    655  CA  THR L  86      33.403  13.879  39.327  1.00 38.75           C  
ATOM    656  CB  THR L  86      33.142  13.644  37.868  1.00 38.74           C  
ATOM    657  OG1 THR L  86      31.809  13.197  37.672  1.00  0.00           O  
ATOM    658  CG2 THR L  86      34.138  12.592  37.354  1.00  0.00           C  
ATOM    659  C   THR L  86      32.360  14.830  39.829  1.00 38.03           C  
ATOM    660  O   THR L  86      31.253  14.417  40.170  1.00 38.02           O  
ATOM    661  N   TYR L  87      32.697  16.134  39.913  1.00 36.27           N  
ATOM    662  CA  TYR L  87      31.758  17.089  40.438  1.00 35.52           C  
ATOM    663  CB  TYR L  87      32.267  17.823  41.691  1.00 33.93           C  
ATOM    664  CG  TYR L  87      32.373  16.826  42.794  1.00 35.48           C  
ATOM    665  CD1 TYR L  87      33.469  15.999  42.893  1.00 35.10           C  
ATOM    666  CD2 TYR L  87      31.374  16.723  43.734  1.00 33.70           C  
ATOM    667  CE1 TYR L  87      33.562  15.082  43.913  1.00 33.82           C  
ATOM    668  CE2 TYR L  87      31.461  15.807  44.756  1.00 34.86           C  
ATOM    669  CZ  TYR L  87      32.558  14.985  44.846  1.00 35.54           C  
ATOM    670  OH  TYR L  87      32.653  14.044  45.892  1.00 35.31           O  
ATOM    671  C   TYR L  87      31.483  18.133  39.396  1.00 35.77           C  
ATOM    672  O   TYR L  87      32.405  18.622  38.742  1.00 36.83           O  
ATOM    673  N   TYR L  88      30.191  18.500  39.213  1.00 35.39           N  
ATOM    674  CA  TYR L  88      29.878  19.501  38.228  1.00 35.37           C  
ATOM    675  CB  TYR L  88      28.927  19.073  37.094  1.00 34.42           C  
ATOM    676  CG  TYR L  88      29.254  17.732  36.532  1.00 34.67           C  
ATOM    677  CD1 TYR L  88      30.414  17.465  35.841  1.00 32.54           C  
ATOM    678  CD2 TYR L  88      28.358  16.712  36.743  1.00 36.37           C  
ATOM    679  CE1 TYR L  88      30.655  16.202  35.348  1.00 33.95           C  
ATOM    680  CE2 TYR L  88      28.590  15.451  36.251  1.00 35.72           C  
ATOM    681  CZ  TYR L  88      29.740  15.194  35.547  1.00 34.97           C  
ATOM    682  OH  TYR L  88      29.981  13.900  35.040  1.00 35.49           O  
ATOM    683  C   TYR L  88      29.092  20.595  38.896  1.00 35.98           C  
ATOM    684  O   TYR L  88      28.249  20.343  39.757  1.00 36.89           O  
ATOM    685  N   CYS L  89      29.355  21.856  38.493  1.00 36.01           N  
ATOM    686  CA  CYS L  89      28.617  22.994  38.976  1.00 36.87           C  
ATOM    687  CB  CYS L  89      29.519  24.207  39.320  1.00 38.15           C  
ATOM    688  SG  CYS L  89      30.659  24.681  37.982  1.00 43.11           S  
ATOM    689  C   CYS L  89      27.653  23.383  37.889  1.00 36.86           C  
ATOM    690  O   CYS L  89      27.907  23.143  36.708  1.00 37.76           O  
ATOM    691  N   CYS L  90      26.495  23.966  38.262  1.00 34.71           N  
ATOM    692  CA  CYS L  90      25.500  24.308  37.285  1.00 35.28           C  
ATOM    693  CB  CYS L  90      24.348  23.292  37.233  1.00 33.88           C  
ATOM    694  SG  CYS L  90      23.085  23.714  36.000  1.00  0.00           S  
ATOM    695  C   CYS L  90      24.904  25.627  37.640  1.00 35.43           C  
ATOM    696  O   CYS L  90      24.750  25.966  38.816  1.00 35.60           O  
ATOM    697  N   SER L  91      24.543  26.416  36.611  1.00 35.62           N  
ATOM    698  CA  SER L  91      23.979  27.698  36.884  1.00 35.83           C  
ATOM    699  CB  SER L  91      24.989  28.849  36.723  1.00 36.48           C  
ATOM    700  OG  SER L  91      24.360  30.091  37.000  1.00 47.14           O  
ATOM    701  C   SER L  91      22.902  27.936  35.901  1.00 37.19           C  
ATOM    702  O   SER L  91      22.923  27.410  34.788  1.00 37.28           O  
ATOM    703  N   TYR L  92      21.885  28.754  36.270  1.00 19.26           N  
ATOM    704  CA  TYR L  92      20.613  28.860  35.581  1.00 20.25           C  
ATOM    705  CB  TYR L  92      19.473  28.903  36.625  1.00 19.95           C  
ATOM    706  CG  TYR L  92      18.118  29.137  36.055  1.00 21.85           C  
ATOM    707  CD1 TYR L  92      17.549  28.257  35.165  1.00 22.95           C  
ATOM    708  CD2 TYR L  92      17.384  30.225  36.470  1.00 20.99           C  
ATOM    709  CE1 TYR L  92      16.287  28.484  34.671  1.00 23.27           C  
ATOM    710  CE2 TYR L  92      16.120  30.459  35.983  1.00 21.65           C  
ATOM    711  CZ  TYR L  92      15.570  29.588  35.073  1.00 22.79           C  
ATOM    712  OH  TYR L  92      14.274  29.819  34.565  1.00 23.27           O  
ATOM    713  C   TYR L  92      20.537  30.039  34.647  1.00 21.01           C  
ATOM    714  O   TYR L  92      20.966  31.136  34.981  1.00 22.33           O  
ATOM    715  N   THR L  93      19.989  29.834  33.421  1.00 21.94           N  
ATOM    716  CA  THR L  93      19.950  30.895  32.448  1.00 22.69           C  
ATOM    717  CB  THR L  93      20.456  30.482  31.099  1.00 23.31           C  
ATOM    718  OG1 THR L  93      19.600  29.496  30.541  1.00 26.31           O  
ATOM    719  CG2 THR L  93      21.879  29.917  31.270  1.00 23.89           C  
ATOM    720  C   THR L  93      18.553  31.450  32.279  1.00 24.12           C  
ATOM    721  O   THR L  93      17.570  30.896  32.764  1.00 23.97           O  
ATOM    722  N   HIS L  94      18.450  32.583  31.545  1.00 23.31           N  
ATOM    723  CA  HIS L  94      17.231  33.311  31.282  1.00 23.55           C  
ATOM    724  ND1 HIS L  94      18.372  36.274  32.146  1.00  0.00           N  
ATOM    725  CG  HIS L  94      18.532  35.475  31.038  1.00  0.00           C  
ATOM    726  CB  HIS L  94      17.468  34.588  30.456  1.00 29.18           C  
ATOM    727  NE2 HIS L  94      20.461  36.575  31.445  1.00  0.00           N  
ATOM    728  CD2 HIS L  94      19.814  35.670  30.621  1.00  0.00           C  
ATOM    729  CE1 HIS L  94      19.557  36.910  32.346  1.00  0.00           C  
ATOM    730  C   HIS L  94      16.392  32.402  30.481  1.00 25.53           C  
ATOM    731  O   HIS L  94      15.163  32.454  30.491  1.00 25.69           O  
ATOM    732  N   ASN L  95      17.092  31.519  29.774  1.00 23.83           N  
ATOM    733  CA  ASN L  95      16.528  30.540  28.911  1.00 23.79           C  
ATOM    734  CB  ASN L  95      17.617  29.679  28.258  1.00 23.50           C  
ATOM    735  CG  ASN L  95      18.500  30.604  27.430  1.00  0.00           C  
ATOM    736  OD1 ASN L  95      18.128  31.019  26.334  1.00  0.00           O  
ATOM    737  ND2 ASN L  95      19.697  30.950  27.976  1.00  0.00           N  
ATOM    738  C   ASN L  95      15.666  29.657  29.752  1.00 23.63           C  
ATOM    739  O   ASN L  95      14.807  28.946  29.234  1.00 23.92           O  
ATOM    740  N   SER L  96      15.864  29.697  31.082  1.00 23.60           N  
ATOM    741  CA  SER L  96      15.200  28.772  31.947  1.00 23.85           C  
ATOM    742  CB  SER L  96      13.684  28.645  31.710  1.00 24.31           C  
ATOM    743  OG  SER L  96      13.028  29.840  32.104  1.00 26.84           O  
ATOM    744  C   SER L  96      15.849  27.487  31.610  1.00 23.22           C  
ATOM    745  O   SER L  96      15.286  26.402  31.749  1.00 23.77           O  
ATOM    746  N   GLY L  97      17.106  27.632  31.151  1.00 22.19           N  
ATOM    747  CA  GLY L  97      17.928  26.533  30.786  1.00 21.71           C  
ATOM    748  C   GLY L  97      19.093  26.520  31.691  1.00 20.94           C  
ATOM    749  O   GLY L  97      19.411  27.504  32.354  1.00 20.19           O  
ATOM    750  N   CYS L  98      19.779  25.375  31.725  1.00 20.37           N  
ATOM    751  CA  CYS L  98      20.848  25.319  32.650  1.00 18.49           C  
ATOM    752  CB  CYS L  98      20.816  24.053  33.525  1.00 18.60           C  
ATOM    753  SG  CYS L  98      19.343  23.929  34.576  1.00  0.00           S  
ATOM    754  C   CYS L  98      22.125  25.220  31.906  1.00 17.88           C  
ATOM    755  O   CYS L  98      22.239  24.509  30.921  1.00 18.00           O  
ATOM    756  N   VAL L  99      23.139  25.974  32.311  1.00 35.65           N  
ATOM    757  CA  VAL L  99      24.443  25.568  31.798  1.00 35.11           C  
ATOM    758  CB  VAL L  99      25.240  26.751  31.317  1.00 35.32           C  
ATOM    759  CG1 VAL L  99      26.600  26.282  30.785  1.00 38.21           C  
ATOM    760  CG2 VAL L  99      24.402  27.497  30.265  1.00 36.21           C  
ATOM    761  C   VAL L  99      25.257  24.853  32.871  1.00 35.01           C  
ATOM    762  O   VAL L  99      24.996  25.015  34.063  1.00 35.61           O  
ATOM    763  N   PHE L 100      26.282  24.045  32.466  1.00 34.61           N  
ATOM    764  CA  PHE L 100      27.102  23.261  33.374  1.00 34.52           C  
ATOM    765  CB  PHE L 100      27.065  21.750  33.086  1.00 33.72           C  
ATOM    766  CG  PHE L 100      25.704  21.216  33.360  1.00 34.46           C  
ATOM    767  CD1 PHE L 100      24.713  21.299  32.410  1.00 33.92           C  
ATOM    768  CD2 PHE L 100      25.426  20.620  34.566  1.00 32.66           C  
ATOM    769  CE1 PHE L 100      23.458  20.798  32.666  1.00 33.92           C  
ATOM    770  CE2 PHE L 100      24.172  20.120  34.822  1.00 32.02           C  
ATOM    771  CZ  PHE L 100      23.183  20.207  33.873  1.00 31.89           C  
ATOM    772  C   PHE L 100      28.565  23.619  33.261  1.00 35.64           C  
ATOM    773  O   PHE L 100      29.014  24.168  32.257  1.00 36.83           O  
ATOM    774  N   GLY L 101      29.351  23.306  34.326  1.00 34.39           N  
ATOM    775  CA  GLY L 101      30.776  23.529  34.358  1.00 34.59           C  
ATOM    776  C   GLY L 101      31.446  22.356  33.701  1.00 35.71           C  
ATOM    777  O   GLY L 101      30.802  21.363  33.371  1.00 35.82           O  
ATOM    778  N   THR L 102      32.781  22.440  33.528  1.00 35.12           N  
ATOM    779  CA  THR L 102      33.589  21.452  32.860  1.00 33.52           C  
ATOM    780  CB  THR L 102      35.014  21.891  32.690  1.00  0.00           C  
ATOM    781  OG1 THR L 102      35.068  23.103  31.951  1.00  0.00           O  
ATOM    782  CG2 THR L 102      35.784  20.787  31.946  1.00  0.00           C  
ATOM    783  C   THR L 102      33.610  20.164  33.630  1.00 32.76           C  
ATOM    784  O   THR L 102      33.708  19.088  33.040  1.00 33.81           O  
ATOM    785  N   GLY L 103      33.565  20.229  34.971  1.00 32.94           N  
ATOM    786  CA  GLY L 103      33.613  19.029  35.760  1.00 33.67           C  
ATOM    787  C   GLY L 103      34.973  18.921  36.371  1.00 34.95           C  
ATOM    788  O   GLY L 103      35.977  19.307  35.775  1.00 35.39           O  
ATOM    789  N   THR L 104      35.034  18.386  37.606  1.00 35.44           N  
ATOM    790  CA  THR L 104      36.310  18.253  38.240  1.00 36.06           C  
ATOM    791  CB  THR L 104      36.507  19.251  39.353  1.00 35.79           C  
ATOM    792  OG1 THR L 104      37.883  19.366  39.664  1.00 35.15           O  
ATOM    793  CG2 THR L 104      35.730  18.809  40.602  1.00 32.65           C  
ATOM    794  C   THR L 104      36.416  16.859  38.785  1.00 37.76           C  
ATOM    795  O   THR L 104      35.496  16.352  39.428  1.00 38.01           O  
ATOM    796  N   LYS L 105      37.553  16.183  38.530  1.00 38.15           N  
ATOM    797  CA  LYS L 105      37.696  14.853  39.046  1.00 39.14           C  
ATOM    798  CB  LYS L 105      38.574  13.916  38.203  1.00 40.86           C  
ATOM    799  CG  LYS L 105      38.664  12.526  38.836  1.00 44.68           C  
ATOM    800  CD  LYS L 105      39.415  11.484  38.011  1.00 47.84           C  
ATOM    801  CE  LYS L 105      39.556  10.150  38.745  1.00 51.37           C  
ATOM    802  NZ  LYS L 105      40.453   9.244  37.996  1.00 51.26           N1+
ATOM    803  C   LYS L 105      38.358  14.947  40.378  1.00 39.43           C  
ATOM    804  O   LYS L 105      39.468  15.461  40.501  1.00 40.08           O  
ATOM    805  N   VAL L 106      37.686  14.433  41.421  1.00 39.27           N  
ATOM    806  CA  VAL L 106      38.272  14.488  42.726  1.00 39.83           C  
ATOM    807  CB  VAL L 106      37.292  14.844  43.809  1.00 39.08           C  
ATOM    808  CG1 VAL L 106      36.201  13.762  43.875  1.00  0.00           C  
ATOM    809  CG2 VAL L 106      38.071  15.019  45.123  1.00  0.00           C  
ATOM    810  C   VAL L 106      38.837  13.140  43.038  1.00 41.23           C  
ATOM    811  O   VAL L 106      38.166  12.120  42.893  1.00 41.78           O  
ATOM    812  N   SER L 107      40.115  13.104  43.466  1.00 42.49           N  
ATOM    813  CA  SER L 107      40.710  11.844  43.800  1.00 43.30           C  
ATOM    814  CB  SER L 107      41.920  11.477  42.925  1.00 44.21           C  
ATOM    815  OG  SER L 107      42.966  12.416  43.121  1.00  0.00           O  
ATOM    816  C   SER L 107      41.185  11.924  45.215  1.00 43.63           C  
ATOM    817  O   SER L 107      41.721  12.942  45.651  1.00 43.48           O  
ATOM    818  N   VAL L 108      40.988  10.826  45.973  1.00 43.80           N  
ATOM    819  CA  VAL L 108      41.395  10.787  47.345  1.00 44.78           C  
ATOM    820  CB  VAL L 108      40.393  10.097  48.226  1.00 45.67           C  
ATOM    821  CG1 VAL L 108      40.962  10.007  49.651  1.00 45.56           C  
ATOM    822  CG2 VAL L 108      39.056  10.850  48.129  1.00 45.86           C  
ATOM    823  C   VAL L 108      42.656   9.989  47.398  1.00 47.00           C  
ATOM    824  O   VAL L 108      42.678   8.819  47.024  1.00 49.26           O  
ATOM    825  N   LEU L 109      43.740  10.615  47.890  1.00 45.24           N  
ATOM    826  CA  LEU L 109      45.023   9.979  47.942  1.00 46.03           C  
ATOM    827  CB  LEU L 109      46.187  10.962  48.135  1.00 47.35           C  
ATOM    828  CG  LEU L 109      46.374  11.928  46.951  1.00 48.79           C  
ATOM    829  CD1 LEU L 109      47.552  12.884  47.198  1.00 48.76           C  
ATOM    830  CD2 LEU L 109      46.491  11.168  45.620  1.00 49.46           C  
ATOM    831  C   LEU L 109      45.051   9.022  49.083  1.00 46.95           C  
ATOM    832  O   LEU L 109      44.242   9.098  50.005  1.00 47.34           O  
ATOM    833  N   GLY L 110      45.990   8.059  49.019  1.00 54.79           N  
ATOM    834  CA  GLY L 110      46.133   7.096  50.066  1.00 55.93           C  
ATOM    835  C   GLY L 110      44.884   6.224  50.073  1.00 56.82           C  
ATOM    836  O   GLY L 110      44.858   5.246  50.868  1.00 56.90           O  
ATOM    837  OXT GLY L 110      43.943   6.520  49.290  1.00  0.00           O1-
TER     838      GLY L 110 
HETATM  839  N   UNK H 111       7.054   6.605  44.157  1.00 49.68           N  
HETATM  840  CA  UNK H 111       8.450   7.005  43.866  1.00 49.17           C  
HETATM  841  C   UNK H 111       8.538   7.564  42.485  1.00 47.42           C  
HETATM  842  O   UNK H 111       7.974   7.010  41.544  1.00 48.17           O  
ATOM    843  N   GLY H 112       9.253   8.694  42.335  1.00 30.48           N  
ATOM    844  CA  GLY H 112       9.430   9.258  41.030  1.00 33.56           C  
ATOM    845  C   GLY H 112      10.233   8.306  40.207  1.00 33.37           C  
ATOM    846  O   GLY H 112      11.319   7.889  40.608  1.00 34.00           O  
ATOM    847  N   GLN H 113       9.722   7.961  39.006  1.00 50.32           N  
ATOM    848  CA  GLN H 113      10.437   7.054  38.159  0.90 50.69           C  
ATOM    849  CB  GLN H 113       9.759   5.677  38.031  0.90 51.31           C  
ATOM    850  CG  GLN H 113       9.748   4.854  39.321  0.90 54.02           C  
ATOM    851  CD  GLN H 113      11.136   4.259  39.514  0.90 57.68           C  
ATOM    852  OE1 GLN H 113      12.067   4.569  38.772  0.90 56.23           O  
ATOM    853  NE2 GLN H 113      11.282   3.377  40.538  0.90 59.54           N  
ATOM    854  C   GLN H 113      10.497   7.614  36.773  1.00 50.11           C  
ATOM    855  O   GLN H 113       9.523   8.165  36.261  1.00 50.52           O  
ATOM    856  N   LEU H 114      11.680   7.509  36.138  1.00 44.73           N  
ATOM    857  CA  LEU H 114      11.796   7.889  34.765  1.00 42.99           C  
ATOM    858  CB  LEU H 114      12.609   9.171  34.520  1.00 42.09           C  
ATOM    859  CG  LEU H 114      11.948  10.422  35.130  1.00 43.41           C  
ATOM    860  CD1 LEU H 114      12.048  10.419  36.658  1.00 42.24           C  
ATOM    861  CD2 LEU H 114      12.471  11.717  34.495  1.00 42.54           C  
ATOM    862  C   LEU H 114      12.468   6.757  34.055  1.00 43.50           C  
ATOM    863  O   LEU H 114      13.558   6.331  34.436  1.00 44.05           O  
ATOM    864  N   VAL H 115      11.813   6.223  33.006  1.00 41.41           N  
ATOM    865  CA  VAL H 115      12.393   5.143  32.265  1.00 41.38           C  
ATOM    866  CB  VAL H 115      11.545   3.907  32.238  1.00 43.57           C  
ATOM    867  CG1 VAL H 115      11.507   3.300  33.650  1.00 40.76           C  
ATOM    868  CG2 VAL H 115      10.156   4.289  31.706  1.00 43.92           C  
ATOM    869  C   VAL H 115      12.564   5.606  30.857  1.00 41.49           C  
ATOM    870  O   VAL H 115      11.631   6.121  30.242  1.00 41.74           O  
ATOM    871  N   GLN H 116      13.779   5.412  30.308  1.00 41.47           N  
ATOM    872  CA  GLN H 116      14.059   5.864  28.979  1.00 40.62           C  
ATOM    873  CB  GLN H 116      15.377   6.646  28.862  1.00 40.38           C  
ATOM    874  CG  GLN H 116      15.368   7.941  29.674  1.00 39.81           C  
ATOM    875  CD  GLN H 116      16.709   8.634  29.494  1.00 41.70           C  
ATOM    876  OE1 GLN H 116      17.431   8.880  30.457  1.00 40.63           O  
ATOM    877  NE2 GLN H 116      17.053   8.965  28.219  1.00 40.46           N  
ATOM    878  C   GLN H 116      14.159   4.675  28.081  1.00 41.58           C  
ATOM    879  O   GLN H 116      14.259   3.538  28.539  1.00 42.54           O  
ATOM    880  N   SER H 117      14.125   4.933  26.757  1.00 39.68           N  
ATOM    881  CA  SER H 117      14.177   3.900  25.764  1.00 39.43           C  
ATOM    882  CB  SER H 117      13.868   4.404  24.342  1.00 39.56           C  
ATOM    883  OG  SER H 117      14.830   5.370  23.946  1.00 39.75           O  
ATOM    884  C   SER H 117      15.547   3.302  25.766  1.00 39.26           C  
ATOM    885  O   SER H 117      16.455   3.798  26.428  1.00 39.52           O  
ATOM    886  N   GLY H 118      15.718   2.192  25.018  1.00 39.99           N  
ATOM    887  CA  GLY H 118      16.961   1.475  25.003  1.00 38.80           C  
ATOM    888  C   GLY H 118      17.961   2.182  24.145  1.00 38.83           C  
ATOM    889  O   GLY H 118      17.642   3.124  23.420  1.00 39.55           O  
ATOM    890  N   ALA H 119      19.220   1.700  24.209  1.00 39.20           N  
ATOM    891  CA  ALA H 119      20.320   2.283  23.498  1.00 39.16           C  
ATOM    892  CB  ALA H 119      21.685   1.684  23.879  1.00 39.49           C  
ATOM    893  C   ALA H 119      20.126   2.070  22.033  1.00 39.81           C  
ATOM    894  O   ALA H 119      19.472   1.118  21.610  1.00 41.22           O  
ATOM    895  N   GLU H 120      20.686   2.985  21.213  1.00 38.79           N  
ATOM    896  CA  GLU H 120      20.519   2.845  19.797  1.00 40.06           C  
ATOM    897  CB  GLU H 120      19.389   3.708  19.214  1.00 41.01           C  
ATOM    898  CG  GLU H 120      17.999   3.248  19.655  1.00 45.07           C  
ATOM    899  CD  GLU H 120      16.968   4.167  19.022  1.00 48.40           C  
ATOM    900  OE1 GLU H 120      16.754   5.282  19.564  1.00 47.10           O  
ATOM    901  OE2 GLU H 120      16.385   3.767  17.977  1.00 49.83           O1-
ATOM    902  C   GLU H 120      21.774   3.237  19.090  1.00 39.15           C  
ATOM    903  O   GLU H 120      22.639   3.917  19.640  1.00 40.60           O  
ATOM    904  N   LEU H 121      21.906   2.764  17.836  1.00 39.15           N  
ATOM    905  CA  LEU H 121      23.025   3.112  17.010  1.00 39.04           C  
ATOM    906  CB  LEU H 121      23.870   1.899  16.582  1.00 39.59           C  
ATOM    907  CG  LEU H 121      24.506   1.145  17.765  1.00  0.00           C  
ATOM    908  CD1 LEU H 121      25.396  -0.011  17.282  1.00  0.00           C  
ATOM    909  CD2 LEU H 121      25.235   2.107  18.715  1.00  0.00           C  
ATOM    910  C   LEU H 121      22.455   3.723  15.768  1.00 39.30           C  
ATOM    911  O   LEU H 121      21.455   3.242  15.237  1.00 40.39           O  
ATOM    912  N   LYS H 122      23.059   4.828  15.285  1.00 39.24           N  
ATOM    913  CA  LYS H 122      22.561   5.442  14.087  1.00 39.22           C  
ATOM    914  CB  LYS H 122      21.668   6.672  14.328  1.00 38.94           C  
ATOM    915  CG  LYS H 122      20.174   6.344  14.380  1.00 39.50           C  
ATOM    916  CD  LYS H 122      19.742   5.412  15.506  1.00 39.89           C  
ATOM    917  CE  LYS H 122      18.236   5.125  15.495  1.00 51.24           C  
ATOM    918  NZ  LYS H 122      17.898   4.218  14.376  1.00 50.29           N1+
ATOM    919  C   LYS H 122      23.700   5.857  13.211  1.00 40.73           C  
ATOM    920  O   LYS H 122      24.803   6.139  13.678  1.00 41.33           O  
ATOM    921  N   LYS H 123      23.444   5.872  11.888  1.00 41.63           N  
ATOM    922  CA  LYS H 123      24.427   6.288  10.933  0.91 41.92           C  
ATOM    923  CB  LYS H 123      24.117   5.835   9.495  0.91 42.26           C  
ATOM    924  CG  LYS H 123      24.074   4.312   9.333  0.91 46.59           C  
ATOM    925  CD  LYS H 123      25.392   3.610   9.672  0.91 50.90           C  
ATOM    926  CE  LYS H 123      25.299   2.084   9.629  0.91 52.30           C  
ATOM    927  NZ  LYS H 123      25.164   1.622   8.230  0.91 54.30           N1+
ATOM    928  C   LYS H 123      24.419   7.779  10.965  1.00 41.48           C  
ATOM    929  O   LYS H 123      23.422   8.391  11.342  1.00 42.44           O  
ATOM    930  N   PRO H 124      25.503   8.393  10.596  1.00 39.30           N  
ATOM    931  CA  PRO H 124      25.530   9.823  10.648  1.00 39.64           C  
ATOM    932  CD  PRO H 124      26.819   7.814  10.802  1.00 40.76           C  
ATOM    933  CB  PRO H 124      26.987  10.216  10.422  1.00 39.19           C  
ATOM    934  CG  PRO H 124      27.766   9.014  10.988  1.00 41.07           C  
ATOM    935  C   PRO H 124      24.555  10.410   9.683  1.00 39.98           C  
ATOM    936  O   PRO H 124      24.436   9.907   8.567  1.00 43.06           O  
ATOM    937  N   GLY H 125      23.851  11.481  10.098  1.00 44.21           N  
ATOM    938  CA  GLY H 125      22.914  12.147   9.242  1.00 44.49           C  
ATOM    939  C   GLY H 125      21.521  11.679   9.545  1.00 45.01           C  
ATOM    940  O   GLY H 125      20.551  12.287   9.097  1.00 45.98           O  
ATOM    941  N   ALA H 126      21.385  10.585  10.315  1.00 39.98           N  
ATOM    942  CA  ALA H 126      20.097  10.052  10.663  1.00 39.21           C  
ATOM    943  CB  ALA H 126      20.125   8.557  11.026  1.00 39.85           C  
ATOM    944  C   ALA H 126      19.583  10.793  11.856  1.00 39.08           C  
ATOM    945  O   ALA H 126      20.233  11.698  12.376  1.00 39.32           O  
ATOM    946  N   SER H 127      18.355  10.448  12.290  1.00 41.23           N  
ATOM    947  CA  SER H 127      17.780  11.094  13.434  0.91 41.55           C  
ATOM    948  CB  SER H 127      16.462  11.820  13.120  0.91 42.19           C  
ATOM    949  OG  SER H 127      15.490  10.894  12.661  0.91 45.65           O  
ATOM    950  C   SER H 127      17.489  10.049  14.468  1.00 41.42           C  
ATOM    951  O   SER H 127      17.371   8.864  14.159  1.00 42.65           O  
ATOM    952  N   VAL H 128      17.404  10.476  15.746  1.00 39.64           N  
ATOM    953  CA  VAL H 128      17.141   9.585  16.839  1.00 38.12           C  
ATOM    954  CB  VAL H 128      18.333   9.402  17.735  1.00 39.20           C  
ATOM    955  CG1 VAL H 128      17.892   8.729  19.032  1.00 44.45           C  
ATOM    956  CG2 VAL H 128      19.371   8.555  16.999  1.00 38.37           C  
ATOM    957  C   VAL H 128      16.064  10.175  17.688  1.00 38.79           C  
ATOM    958  O   VAL H 128      16.041  11.377  17.947  1.00 38.65           O  
ATOM    959  N   LYS H 129      15.130   9.321  18.145  1.00 39.79           N  
ATOM    960  CA  LYS H 129      14.084   9.789  18.999  1.00 41.15           C  
ATOM    961  CB  LYS H 129      12.688   9.526  18.412  1.00 42.22           C  
ATOM    962  CG  LYS H 129      11.575  10.373  19.026  1.00 41.52           C  
ATOM    963  CD  LYS H 129      10.303  10.383  18.176  1.00 42.41           C  
ATOM    964  CE  LYS H 129       9.205  11.296  18.722  1.00 41.71           C  
ATOM    965  NZ  LYS H 129       8.048  11.300  17.800  1.00 41.82           N1+
ATOM    966  C   LYS H 129      14.230   9.004  20.264  1.00 41.47           C  
ATOM    967  O   LYS H 129      14.155   7.777  20.252  1.00 42.68           O  
ATOM    968  N   ILE H 130      14.450   9.701  21.396  1.00 38.94           N  
ATOM    969  CA  ILE H 130      14.649   9.031  22.649  1.00 38.36           C  
ATOM    970  CB  ILE H 130      15.910   9.480  23.345  1.00 37.84           C  
ATOM    971  CG1 ILE H 130      16.323   8.513  24.470  1.00 38.98           C  
ATOM    972  CG2 ILE H 130      15.711  10.933  23.804  1.00 37.01           C  
ATOM    973  CD1 ILE H 130      15.346   8.450  25.641  1.00  0.00           C  
ATOM    974  C   ILE H 130      13.467   9.368  23.502  1.00 38.12           C  
ATOM    975  O   ILE H 130      13.016  10.512  23.529  1.00 37.61           O  
ATOM    976  N   SER H 131      12.916   8.360  24.207  1.00 39.33           N  
ATOM    977  CA  SER H 131      11.725   8.582  24.974  1.00 39.99           C  
ATOM    978  CB  SER H 131      10.635   7.532  24.706  1.00 41.14           C  
ATOM    979  OG  SER H 131      11.090   6.247  25.101  1.00 44.00           O  
ATOM    980  C   SER H 131      12.029   8.540  26.440  1.00 39.75           C  
ATOM    981  O   SER H 131      12.964   7.876  26.883  1.00 40.65           O  
ATOM    982  N   CYS H 132      11.236   9.292  27.231  1.00 39.66           N  
ATOM    983  CA  CYS H 132      11.391   9.313  28.658  1.00 40.38           C  
ATOM    984  CB  CYS H 132      12.022  10.637  29.162  1.00 40.18           C  
ATOM    985  SG  CYS H 132      12.256  10.744  30.966  1.00 42.65           S  
ATOM    986  C   CYS H 132      10.008   9.174  29.219  1.00 41.24           C  
ATOM    987  O   CYS H 132       9.157  10.039  29.021  1.00 41.60           O  
ATOM    988  N   LYS H 133       9.737   8.062  29.931  1.00 40.14           N  
ATOM    989  CA  LYS H 133       8.414   7.858  30.447  1.00 41.35           C  
ATOM    990  CB  LYS H 133       7.897   6.419  30.280  1.00 41.50           C  
ATOM    991  CG  LYS H 133       6.435   6.241  30.702  1.00 46.13           C  
ATOM    992  CD  LYS H 133       5.821   4.917  30.240  1.00 51.33           C  
ATOM    993  CE  LYS H 133       4.360   4.738  30.660  1.00 50.00           C  
ATOM    994  NZ  LYS H 133       3.469   5.507  29.761  1.00 48.44           N1+
ATOM    995  C   LYS H 133       8.440   8.169  31.904  1.00 42.44           C  
ATOM    996  O   LYS H 133       9.301   7.697  32.641  1.00 43.47           O  
ATOM    997  N   THR H 134       7.464   8.972  32.363  1.00 42.60           N  
ATOM    998  CA  THR H 134       7.476   9.376  33.736  1.00 42.32           C  
ATOM    999  CB  THR H 134       7.289  10.850  33.922  1.00 41.74           C  
ATOM   1000  OG1 THR H 134       6.008  11.232  33.448  1.00  0.00           O  
ATOM   1001  CG2 THR H 134       8.391  11.594  33.147  1.00  0.00           C  
ATOM   1002  C   THR H 134       6.356   8.706  34.456  1.00 43.16           C  
ATOM   1003  O   THR H 134       5.305   8.426  33.883  1.00 45.37           O  
ATOM   1004  N   SER H 135       6.587   8.395  35.746  1.00 48.08           N  
ATOM   1005  CA  SER H 135       5.577   7.802  36.572  1.00 49.84           C  
ATOM   1006  CB  SER H 135       5.550   6.267  36.471  1.00 52.13           C  
ATOM   1007  OG  SER H 135       6.828   5.736  36.785  1.00 53.80           O  
ATOM   1008  C   SER H 135       5.873   8.187  37.994  1.00 50.05           C  
ATOM   1009  O   SER H 135       7.006   8.541  38.315  1.00 50.46           O  
ATOM   1010  N   GLY H 136       4.862   8.085  38.884  1.00 46.19           N  
ATOM   1011  CA  GLY H 136       5.089   8.274  40.291  1.00 48.16           C  
ATOM   1012  C   GLY H 136       4.704   9.655  40.722  1.00 49.22           C  
ATOM   1013  O   GLY H 136       4.545   9.913  41.913  1.00 52.33           O  
ATOM   1014  N   TYR H 137       4.571  10.595  39.771  1.00 46.79           N  
ATOM   1015  CA  TYR H 137       4.137  11.918  40.118  1.00 45.05           C  
ATOM   1016  CB  TYR H 137       5.272  12.977  40.266  1.00 44.47           C  
ATOM   1017  CG  TYR H 137       6.047  13.099  38.995  1.00 44.15           C  
ATOM   1018  CD1 TYR H 137       5.597  13.874  37.953  1.00 43.89           C  
ATOM   1019  CD2 TYR H 137       7.248  12.448  38.863  1.00 43.82           C  
ATOM   1020  CE1 TYR H 137       6.322  13.960  36.786  1.00 44.81           C  
ATOM   1021  CE2 TYR H 137       7.974  12.531  37.705  1.00 45.25           C  
ATOM   1022  CZ  TYR H 137       7.512  13.283  36.662  1.00 46.44           C  
ATOM   1023  OH  TYR H 137       8.276  13.345  35.478  1.00 46.04           O  
ATOM   1024  C   TYR H 137       3.232  12.367  39.019  1.00 47.84           C  
ATOM   1025  O   TYR H 137       3.140  11.712  37.982  1.00 47.41           O  
ATOM   1026  N   ARG H 138       2.502  13.479  39.233  1.00 49.44           N  
ATOM   1027  CA  ARG H 138       1.664  13.982  38.187  1.00 50.44           C  
ATOM   1028  CB  ARG H 138       0.641  15.009  38.691  1.00 47.75           C  
ATOM   1029  CG  ARG H 138      -0.386  14.394  39.640  1.00  0.00           C  
ATOM   1030  CD  ARG H 138      -1.222  15.423  40.404  1.00  0.00           C  
ATOM   1031  NE  ARG H 138      -2.171  14.663  41.263  1.00  0.00           N  
ATOM   1032  CZ  ARG H 138      -3.468  14.518  40.867  1.00  0.00           C  
ATOM   1033  NH1 ARG H 138      -3.891  15.102  39.710  1.00  0.00           N1+
ATOM   1034  NH2 ARG H 138      -4.343  13.792  41.623  1.00  0.00           N  
ATOM   1035  C   ARG H 138       2.594  14.628  37.208  1.00 48.23           C  
ATOM   1036  O   ARG H 138       3.338  15.548  37.545  1.00 44.19           O  
ATOM   1037  N   PHE H 139       2.538  14.157  35.949  1.00 47.19           N  
ATOM   1038  CA  PHE H 139       3.466  14.494  34.902  1.00 45.88           C  
ATOM   1039  CB  PHE H 139       3.220  13.639  33.648  1.00 45.12           C  
ATOM   1040  CG  PHE H 139       4.192  14.031  32.595  1.00 45.29           C  
ATOM   1041  CD1 PHE H 139       5.544  13.881  32.783  1.00 45.75           C  
ATOM   1042  CD2 PHE H 139       3.740  14.522  31.397  1.00 42.90           C  
ATOM   1043  CE1 PHE H 139       6.438  14.231  31.801  1.00 45.78           C  
ATOM   1044  CE2 PHE H 139       4.627  14.873  30.413  1.00 42.59           C  
ATOM   1045  CZ  PHE H 139       5.978  14.731  30.609  1.00 43.89           C  
ATOM   1046  C   PHE H 139       3.457  15.946  34.518  1.00 48.03           C  
ATOM   1047  O   PHE H 139       4.519  16.527  34.298  1.00 50.39           O  
ATOM   1048  N   ASN H 140       2.272  16.576  34.414  1.00 47.63           N  
ATOM   1049  CA  ASN H 140       2.190  17.927  33.926  1.00 49.19           C  
ATOM   1050  CB  ASN H 140       0.765  18.385  33.567  1.00 48.43           C  
ATOM   1051  CG  ASN H 140      -0.085  18.410  34.820  1.00 34.51           C  
ATOM   1052  OD1 ASN H 140      -0.256  17.394  35.488  1.00 35.18           O  
ATOM   1053  ND2 ASN H 140      -0.627  19.612  35.155  1.00 38.73           N  
ATOM   1054  C   ASN H 140       2.790  18.916  34.878  1.00 49.60           C  
ATOM   1055  O   ASN H 140       3.194  20.004  34.474  1.00 50.31           O  
ATOM   1056  N   PHE H 141       2.833  18.592  36.179  1.00 45.83           N  
ATOM   1057  CA  PHE H 141       3.295  19.556  37.128  1.00 43.89           C  
ATOM   1058  CB  PHE H 141       3.140  19.095  38.590  1.00 45.33           C  
ATOM   1059  CG  PHE H 141       1.676  19.087  38.874  1.00 59.99           C  
ATOM   1060  CD1 PHE H 141       1.021  20.227  39.281  1.00 33.09           C  
ATOM   1061  CD2 PHE H 141       0.955  17.929  38.727  1.00 33.18           C  
ATOM   1062  CE1 PHE H 141      -0.332  20.206  39.532  1.00 33.54           C  
ATOM   1063  CE2 PHE H 141      -0.396  17.898  38.976  1.00 36.90           C  
ATOM   1064  CZ  PHE H 141      -1.041  19.039  39.381  1.00 36.02           C  
ATOM   1065  C   PHE H 141       4.717  19.906  36.872  1.00 44.12           C  
ATOM   1066  O   PHE H 141       5.089  21.072  36.965  1.00 46.82           O  
ATOM   1067  N   TYR H 142       5.567  18.936  36.514  1.00 42.71           N  
ATOM   1068  CA  TYR H 142       6.937  19.320  36.498  1.00 41.99           C  
ATOM   1069  CB  TYR H 142       7.755  18.431  37.415  1.00 41.62           C  
ATOM   1070  CG  TYR H 142       8.873  19.308  37.750  1.00 43.83           C  
ATOM   1071  CD1 TYR H 142       8.734  20.189  38.780  1.00 45.73           C  
ATOM   1072  CD2 TYR H 142      10.037  19.276  37.040  1.00 41.65           C  
ATOM   1073  CE1 TYR H 142       9.770  21.017  39.098  1.00 48.46           C  
ATOM   1074  CE2 TYR H 142      11.077  20.095  37.346  1.00 45.93           C  
ATOM   1075  CZ  TYR H 142      10.944  20.965  38.391  1.00 49.81           C  
ATOM   1076  OH  TYR H 142      12.012  21.817  38.732  1.00 52.98           O  
ATOM   1077  C   TYR H 142       7.477  19.199  35.107  1.00 43.47           C  
ATOM   1078  O   TYR H 142       6.986  18.457  34.268  1.00 46.20           O  
ATOM   1079  N   HIS H 143       8.512  19.984  34.802  1.00 36.71           N  
ATOM   1080  CA  HIS H 143       9.066  20.001  33.483  1.00 34.47           C  
ATOM   1081  ND1 HIS H 143       7.776  22.930  32.800  1.00  0.00           N  
ATOM   1082  CG  HIS H 143       8.813  22.469  33.578  1.00 11.43           C  
ATOM   1083  CB  HIS H 143       9.722  21.336  33.201  1.00 33.78           C  
ATOM   1084  NE2 HIS H 143       7.794  24.182  34.638  1.00  0.00           N  
ATOM   1085  CD2 HIS H 143       8.810  23.245  34.698  1.00 12.39           C  
ATOM   1086  CE1 HIS H 143       7.201  23.954  33.480  1.00 16.81           C  
ATOM   1087  C   HIS H 143      10.114  18.945  33.376  1.00 35.61           C  
ATOM   1088  O   HIS H 143      10.586  18.439  34.391  1.00 35.06           O  
ATOM   1089  N   ILE H 144      10.485  18.575  32.128  1.00 34.98           N  
ATOM   1090  CA  ILE H 144      11.500  17.589  31.888  0.94 32.35           C  
ATOM   1091  CB  ILE H 144      11.081  16.440  31.007  0.94 36.35           C  
ATOM   1092  CG1 ILE H 144      10.063  15.531  31.714  1.00 39.59           C  
ATOM   1093  CG2 ILE H 144      12.351  15.692  30.570  1.00 42.99           C  
ATOM   1094  CD1 ILE H 144       8.698  16.173  31.929  1.00 46.01           C  
ATOM   1095  C   ILE H 144      12.656  18.241  31.199  1.00 34.87           C  
ATOM   1096  O   ILE H 144      12.490  19.002  30.247  1.00 34.33           O  
ATOM   1097  N   ASN H 145      13.878  17.952  31.690  1.00 37.53           N  
ATOM   1098  CA  ASN H 145      15.064  18.505  31.103  1.00 37.57           C  
ATOM   1099  CB  ASN H 145      15.963  19.191  32.143  1.00 37.91           C  
ATOM   1100  CG  ASN H 145      15.183  20.381  32.695  1.00 38.97           C  
ATOM   1101  OD1 ASN H 145      15.437  21.527  32.328  1.00 49.07           O  
ATOM   1102  ND2 ASN H 145      14.188  20.102  33.581  1.00 49.25           N  
ATOM   1103  C   ASN H 145      15.841  17.385  30.475  1.00 36.96           C  
ATOM   1104  O   ASN H 145      15.688  16.225  30.854  1.00 37.27           O  
ATOM   1105  N   TRP H 146      16.670  17.710  29.457  1.00 35.23           N  
ATOM   1106  CA  TRP H 146      17.478  16.714  28.804  1.00 34.24           C  
ATOM   1107  CB  TRP H 146      17.133  16.527  27.317  1.00 34.62           C  
ATOM   1108  CG  TRP H 146      15.760  15.945  27.089  1.00 35.18           C  
ATOM   1109  CD2 TRP H 146      15.488  14.541  26.963  1.00 34.03           C  
ATOM   1110  CD1 TRP H 146      14.561  16.583  26.967  1.00 36.11           C  
ATOM   1111  NE1 TRP H 146      13.557  15.663  26.778  1.00 35.01           N  
ATOM   1112  CE2 TRP H 146      14.114  14.402  26.774  1.00 33.77           C  
ATOM   1113  CE3 TRP H 146      16.316  13.457  27.006  1.00 34.32           C  
ATOM   1114  CZ2 TRP H 146      13.543  13.169  26.623  1.00 35.84           C  
ATOM   1115  CZ3 TRP H 146      15.738  12.215  26.852  1.00 36.24           C  
ATOM   1116  CH2 TRP H 146      14.379  12.075  26.665  1.00 36.15           C  
ATOM   1117  C   TRP H 146      18.909  17.151  28.887  1.00 34.59           C  
ATOM   1118  O   TRP H 146      19.241  18.290  28.565  1.00 34.86           O  
ATOM   1119  N   ILE H 147      19.798  16.238  29.338  1.00 33.50           N  
ATOM   1120  CA  ILE H 147      21.200  16.529  29.452  1.00 33.36           C  
ATOM   1121  CB  ILE H 147      21.673  16.613  30.874  1.00 33.73           C  
ATOM   1122  CG1 ILE H 147      20.927  17.725  31.629  1.00 35.30           C  
ATOM   1123  CG2 ILE H 147      23.198  16.801  30.852  1.00 32.16           C  
ATOM   1124  CD1 ILE H 147      21.135  19.116  31.032  1.00  0.00           C  
ATOM   1125  C   ILE H 147      21.952  15.395  28.821  1.00 35.30           C  
ATOM   1126  O   ILE H 147      21.560  14.234  28.943  1.00 35.67           O  
ATOM   1127  N   ARG H 148      23.063  15.698  28.117  1.00 35.03           N  
ATOM   1128  CA  ARG H 148      23.788  14.612  27.515  1.00 35.21           C  
ATOM   1129  CB  ARG H 148      23.786  14.602  25.977  1.00 34.67           C  
ATOM   1130  CG  ARG H 148      24.487  15.797  25.330  1.00 33.49           C  
ATOM   1131  CD  ARG H 148      24.590  15.668  23.809  1.00 35.78           C  
ATOM   1132  NE  ARG H 148      25.456  16.776  23.321  1.00 36.97           N  
ATOM   1133  CZ  ARG H 148      25.800  16.848  22.002  1.00 38.40           C  
ATOM   1134  NH1 ARG H 148      25.332  15.911  21.131  1.00 39.02           N1+
ATOM   1135  NH2 ARG H 148      26.608  17.851  21.552  1.00 37.69           N  
ATOM   1136  C   ARG H 148      25.223  14.670  27.933  1.00 35.10           C  
ATOM   1137  O   ARG H 148      25.737  15.720  28.314  1.00 34.83           O  
ATOM   1138  N   GLN H 149      25.904  13.505  27.919  1.00 34.87           N  
ATOM   1139  CA  GLN H 149      27.305  13.530  28.217  1.00 34.91           C  
ATOM   1140  CB  GLN H 149      27.682  13.163  29.663  1.00 33.79           C  
ATOM   1141  CG  GLN H 149      27.428  11.707  30.041  1.00 34.24           C  
ATOM   1142  CD  GLN H 149      27.938  11.513  31.460  1.00 34.18           C  
ATOM   1143  OE1 GLN H 149      28.495  10.468  31.793  1.00 34.90           O  
ATOM   1144  NE2 GLN H 149      27.748  12.547  32.323  1.00 34.74           N  
ATOM   1145  C   GLN H 149      28.007  12.574  27.309  1.00 35.77           C  
ATOM   1146  O   GLN H 149      27.693  11.385  27.269  1.00 37.25           O  
ATOM   1147  N   THR H 150      28.998  13.079  26.548  1.00 37.03           N  
ATOM   1148  CA  THR H 150      29.719  12.194  25.683  1.00 37.92           C  
ATOM   1149  CB  THR H 150      30.431  12.866  24.541  1.00 37.51           C  
ATOM   1150  OG1 THR H 150      31.422  13.761  25.018  1.00  0.00           O  
ATOM   1151  CG2 THR H 150      29.391  13.625  23.699  1.00  0.00           C  
ATOM   1152  C   THR H 150      30.703  11.463  26.535  1.00 39.43           C  
ATOM   1153  O   THR H 150      31.029  11.895  27.640  1.00 39.65           O  
ATOM   1154  N   ALA H 151      31.201  10.315  26.042  1.00 41.12           N  
ATOM   1155  CA  ALA H 151      32.060   9.519  26.864  1.00 42.53           C  
ATOM   1156  CB  ALA H 151      32.536   8.224  26.182  1.00 42.35           C  
ATOM   1157  C   ALA H 151      33.270  10.308  27.247  1.00 43.00           C  
ATOM   1158  O   ALA H 151      33.959  10.881  26.405  1.00 43.26           O  
ATOM   1159  N   GLY H 152      33.541  10.356  28.567  1.00 43.17           N  
ATOM   1160  CA  GLY H 152      34.717  10.985  29.094  1.00 44.06           C  
ATOM   1161  C   GLY H 152      34.550  12.472  29.115  1.00 45.48           C  
ATOM   1162  O   GLY H 152      35.448  13.192  29.549  1.00 46.46           O  
ATOM   1163  N   ARG H 153      33.386  12.979  28.673  1.00 42.39           N  
ATOM   1164  CA  ARG H 153      33.201  14.403  28.608  0.93 41.11           C  
ATOM   1165  CB  ARG H 153      32.590  14.880  27.276  0.93 42.16           C  
ATOM   1166  CG  ARG H 153      32.550  16.401  27.096  0.93 47.04           C  
ATOM   1167  CD  ARG H 153      31.903  16.866  25.789  0.93 49.36           C  
ATOM   1168  NE  ARG H 153      32.804  16.477  24.667  1.00  0.00           N  
ATOM   1169  CZ  ARG H 153      32.655  17.059  23.441  1.00  0.00           C  
ATOM   1170  NH1 ARG H 153      31.672  17.985  23.240  1.00  0.00           N1+
ATOM   1171  NH2 ARG H 153      33.490  16.717  22.417  1.00  0.00           N  
ATOM   1172  C   ARG H 153      32.278  14.806  29.717  1.00 40.79           C  
ATOM   1173  O   ARG H 153      31.803  13.968  30.482  1.00 41.04           O  
ATOM   1174  N   GLY H 154      32.047  16.127  29.856  1.00 40.52           N  
ATOM   1175  CA  GLY H 154      31.216  16.658  30.898  1.00 39.77           C  
ATOM   1176  C   GLY H 154      29.786  16.716  30.448  1.00 40.14           C  
ATOM   1177  O   GLY H 154      29.446  16.400  29.309  1.00 40.38           O  
ATOM   1178  N   PRO H 155      28.949  17.124  31.372  1.00 40.80           N  
ATOM   1179  CA  PRO H 155      27.542  17.251  31.105  1.00 38.70           C  
ATOM   1180  CD  PRO H 155      29.194  16.753  32.755  1.00  0.00           C  
ATOM   1181  CB  PRO H 155      26.848  17.298  32.465  1.00 38.52           C  
ATOM   1182  CG  PRO H 155      27.808  16.525  33.382  1.00 37.22           C  
ATOM   1183  C   PRO H 155      27.237  18.441  30.256  1.00 38.89           C  
ATOM   1184  O   PRO H 155      27.957  19.438  30.326  1.00 39.92           O  
ATOM   1185  N   GLU H 156      26.165  18.351  29.444  1.00 37.98           N  
ATOM   1186  CA  GLU H 156      25.781  19.445  28.608  1.00 37.99           C  
ATOM   1187  CB  GLU H 156      26.205  19.259  27.141  1.00 37.77           C  
ATOM   1188  CG  GLU H 156      26.101  20.528  26.293  1.00 41.48           C  
ATOM   1189  CD  GLU H 156      26.564  20.175  24.888  1.00 45.27           C  
ATOM   1190  OE1 GLU H 156      26.306  19.020  24.461  1.00 48.33           O  
ATOM   1191  OE2 GLU H 156      27.176  21.047  24.219  1.00 44.91           O1-
ATOM   1192  C   GLU H 156      24.283  19.516  28.658  1.00 37.73           C  
ATOM   1193  O   GLU H 156      23.605  18.501  28.508  1.00 37.79           O  
ATOM   1194  N   TRP H 157      23.724  20.726  28.871  1.00 35.94           N  
ATOM   1195  CA  TRP H 157      22.299  20.870  28.970  1.00 35.53           C  
ATOM   1196  CB  TRP H 157      21.901  22.052  29.872  1.00 35.96           C  
ATOM   1197  CG  TRP H 157      20.421  22.266  30.069  1.00 35.06           C  
ATOM   1198  CD2 TRP H 157      19.647  23.253  29.371  1.00 34.05           C  
ATOM   1199  CD1 TRP H 157      19.566  21.639  30.926  1.00 34.61           C  
ATOM   1200  NE1 TRP H 157      18.306  22.173  30.806  1.00 33.43           N  
ATOM   1201  CE2 TRP H 157      18.342  23.168  29.852  1.00 33.96           C  
ATOM   1202  CE3 TRP H 157      19.996  24.159  28.413  1.00 34.20           C  
ATOM   1203  CZ2 TRP H 157      17.361  23.992  29.379  1.00 34.98           C  
ATOM   1204  CZ3 TRP H 157      19.003  24.984  27.932  1.00 34.36           C  
ATOM   1205  CH2 TRP H 157      17.710  24.902  28.406  1.00 36.29           C  
ATOM   1206  C   TRP H 157      21.741  21.121  27.602  1.00 34.84           C  
ATOM   1207  O   TRP H 157      22.227  22.000  26.896  1.00 36.42           O  
ATOM   1208  N   MET H 158      20.828  20.238  27.134  1.00 35.56           N  
ATOM   1209  CA  MET H 158      20.166  20.376  25.860  1.00 36.43           C  
ATOM   1210  CB  MET H 158      19.728  19.013  25.308  1.00 36.48           C  
ATOM   1211  CG  MET H 158      20.922  18.084  25.075  1.00 36.71           C  
ATOM   1212  SD  MET H 158      20.501  16.444  24.421  1.00 39.88           S  
ATOM   1213  CE  MET H 158      20.111  17.032  22.749  1.00 39.12           C  
ATOM   1214  C   MET H 158      18.965  21.285  25.832  1.00 36.78           C  
ATOM   1215  O   MET H 158      18.875  22.176  24.988  1.00 36.99           O  
ATOM   1216  N   GLY H 159      18.018  21.108  26.784  1.00 35.58           N  
ATOM   1217  CA  GLY H 159      16.778  21.838  26.710  1.00 35.75           C  
ATOM   1218  C   GLY H 159      15.770  21.232  27.656  1.00 36.72           C  
ATOM   1219  O   GLY H 159      16.038  20.239  28.332  1.00 36.01           O  
ATOM   1220  N   TRP H 160      14.552  21.821  27.674  1.00 37.67           N  
ATOM   1221  CA  TRP H 160      13.507  21.551  28.630  1.00 38.53           C  
ATOM   1222  CB  TRP H 160      13.623  22.670  29.680  1.00 37.32           C  
ATOM   1223  CG  TRP H 160      12.431  23.097  30.490  1.00 43.34           C  
ATOM   1224  CD2 TRP H 160      11.441  24.017  29.998  1.00 33.37           C  
ATOM   1225  CD1 TRP H 160      12.092  22.816  31.775  1.00 22.73           C  
ATOM   1226  NE1 TRP H 160      10.976  23.533  32.124  1.00 34.07           N  
ATOM   1227  CE2 TRP H 160      10.553  24.262  31.041  1.00 35.48           C  
ATOM   1228  CE3 TRP H 160      11.290  24.617  28.782  1.00 31.64           C  
ATOM   1229  CZ2 TRP H 160       9.492  25.105  30.888  1.00 34.59           C  
ATOM   1230  CZ3 TRP H 160      10.216  25.464  28.625  1.00 32.04           C  
ATOM   1231  CH2 TRP H 160       9.334  25.702  29.658  1.00 33.64           C  
ATOM   1232  C   TRP H 160      12.167  21.657  27.971  1.00 39.44           C  
ATOM   1233  O   TRP H 160      12.014  22.331  26.956  1.00 39.14           O  
ATOM   1234  N   ILE H 161      11.154  20.956  28.524  1.00 39.32           N  
ATOM   1235  CA  ILE H 161       9.825  21.078  27.993  1.00 40.33           C  
ATOM   1236  CB  ILE H 161       9.471  19.996  27.012  1.00 39.68           C  
ATOM   1237  CG1 ILE H 161       8.093  20.271  26.384  1.00 40.78           C  
ATOM   1238  CG2 ILE H 161       9.590  18.636  27.724  1.00 36.04           C  
ATOM   1239  CD1 ILE H 161       7.794  19.400  25.165  1.00 40.26           C  
ATOM   1240  C   ILE H 161       8.845  21.020  29.121  1.00 41.14           C  
ATOM   1241  O   ILE H 161       8.999  20.241  30.060  1.00 41.55           O  
ATOM   1242  N   SER H 162       7.780  21.842  29.033  1.00 41.59           N  
ATOM   1243  CA  SER H 162       6.795  21.850  30.071  1.00 43.86           C  
ATOM   1244  CB  SER H 162       6.265  23.260  30.386  1.00 45.41           C  
ATOM   1245  OG  SER H 162       5.297  23.199  31.423  1.00 29.76           O  
ATOM   1246  C   SER H 162       5.640  21.027  29.585  1.00 45.53           C  
ATOM   1247  O   SER H 162       5.070  21.260  28.520  1.00 45.59           O  
ATOM   1248  N   PRO H 163       5.293  20.050  30.309  0.90 30.71           N  
ATOM   1249  CA  PRO H 163       4.223  19.286  29.789  0.90 33.04           C  
ATOM   1250  CD  PRO H 163       6.236  19.247  31.069  0.90 31.56           C  
ATOM   1251  CB  PRO H 163       4.205  17.995  30.600  0.90 33.04           C  
ATOM   1252  CG  PRO H 163       5.679  17.816  31.009  0.90 34.35           C  
ATOM   1253  C   PRO H 163       2.944  20.065  29.818  0.90 35.37           C  
ATOM   1254  O   PRO H 163       2.033  19.754  29.050  0.90 36.92           O  
ATOM   1255  N   TYR H 164       2.819  21.061  30.711  1.00 35.53           N  
ATOM   1256  CA  TYR H 164       1.556  21.732  30.768  1.00 35.44           C  
ATOM   1257  CB  TYR H 164       1.488  22.712  31.956  1.00 37.31           C  
ATOM   1258  CG  TYR H 164       0.184  23.434  31.931  1.00 39.01           C  
ATOM   1259  CD1 TYR H 164      -0.947  22.879  32.487  1.00 39.79           C  
ATOM   1260  CD2 TYR H 164       0.097  24.679  31.351  1.00 39.64           C  
ATOM   1261  CE1 TYR H 164      -2.142  23.560  32.462  1.00 40.54           C  
ATOM   1262  CE2 TYR H 164      -1.094  25.366  31.322  1.00 40.85           C  
ATOM   1263  CZ  TYR H 164      -2.217  24.802  31.877  1.00 42.59           C  
ATOM   1264  OH  TYR H 164      -3.445  25.499  31.853  1.00 46.90           O  
ATOM   1265  C   TYR H 164       1.299  22.521  29.514  1.00 34.91           C  
ATOM   1266  O   TYR H 164       0.319  22.273  28.809  1.00 35.57           O  
ATOM   1267  N   SER H 165       2.194  23.486  29.209  1.00 33.86           N  
ATOM   1268  CA  SER H 165       2.046  24.387  28.092  1.00 33.57           C  
ATOM   1269  CB  SER H 165       2.741  25.739  28.319  1.00 33.28           C  
ATOM   1270  OG  SER H 165       4.140  25.543  28.447  1.00  0.00           O  
ATOM   1271  C   SER H 165       2.575  23.820  26.808  1.00 33.83           C  
ATOM   1272  O   SER H 165       2.082  24.159  25.732  1.00 33.36           O  
ATOM   1273  N   GLY H 166       3.603  22.953  26.878  1.00 32.09           N  
ATOM   1274  CA  GLY H 166       4.200  22.439  25.673  1.00 31.12           C  
ATOM   1275  C   GLY H 166       5.295  23.368  25.255  1.00 31.18           C  
ATOM   1276  O   GLY H 166       5.826  23.303  24.146  1.00 32.26           O  
ATOM   1277  N   ASP H 167       5.654  24.286  26.155  1.00 46.35           N  
ATOM   1278  CA  ASP H 167       6.645  25.274  25.814  1.00 44.89           C  
ATOM   1279  CB  ASP H 167       6.550  26.600  26.597  1.00 46.40           C  
ATOM   1280  CG  ASP H 167       6.875  26.376  28.066  1.00 30.10           C  
ATOM   1281  OD1 ASP H 167       6.813  25.206  28.528  1.00 35.74           O  
ATOM   1282  OD2 ASP H 167       7.193  27.385  28.750  1.00 30.84           O1-
ATOM   1283  C   ASP H 167       8.000  24.675  26.028  1.00 43.56           C  
ATOM   1284  O   ASP H 167       8.199  23.837  26.905  1.00 42.86           O  
ATOM   1285  N   LYS H 168       8.982  25.094  25.208  1.00 42.99           N  
ATOM   1286  CA  LYS H 168      10.278  24.495  25.297  1.00 41.72           C  
ATOM   1287  CB  LYS H 168      10.626  23.655  24.057  1.00 40.80           C  
ATOM   1288  CG  LYS H 168      10.691  24.488  22.774  1.00  0.00           C  
ATOM   1289  CD  LYS H 168      11.254  23.733  21.569  1.00  0.00           C  
ATOM   1290  CE  LYS H 168      10.204  22.895  20.838  1.00  0.00           C  
ATOM   1291  NZ  LYS H 168       9.234  23.784  20.158  1.00  0.00           N1+
ATOM   1292  C   LYS H 168      11.315  25.563  25.417  1.00 41.44           C  
ATOM   1293  O   LYS H 168      11.066  26.740  25.169  1.00 41.08           O  
ATOM   1294  N   ASN H 169      12.511  25.157  25.881  1.00 43.46           N  
ATOM   1295  CA  ASN H 169      13.664  26.004  25.928  1.00 42.65           C  
ATOM   1296  CB  ASN H 169      14.081  26.428  27.349  1.00 42.78           C  
ATOM   1297  CG  ASN H 169      13.011  27.356  27.908  1.00 51.07           C  
ATOM   1298  OD1 ASN H 169      12.463  27.112  28.982  1.00 54.78           O  
ATOM   1299  ND2 ASN H 169      12.706  28.454  27.166  1.00 50.85           N  
ATOM   1300  C   ASN H 169      14.754  25.135  25.391  1.00 42.76           C  
ATOM   1301  O   ASN H 169      14.784  23.933  25.654  1.00 43.56           O  
ATOM   1302  N   LEU H 170      15.664  25.710  24.589  1.00 40.58           N  
ATOM   1303  CA  LEU H 170      16.709  24.907  24.025  1.00 39.96           C  
ATOM   1304  CB  LEU H 170      16.540  24.659  22.515  1.00 39.17           C  
ATOM   1305  CG  LEU H 170      15.269  23.868  22.157  1.00 39.97           C  
ATOM   1306  CD1 LEU H 170      15.319  22.440  22.722  1.00 38.62           C  
ATOM   1307  CD2 LEU H 170      14.000  24.631  22.572  1.00 38.86           C  
ATOM   1308  C   LEU H 170      17.993  25.650  24.192  1.00 40.24           C  
ATOM   1309  O   LEU H 170      18.012  26.879  24.205  1.00 40.74           O  
ATOM   1310  N   ALA H 171      19.106  24.913  24.370  1.00 37.73           N  
ATOM   1311  CA  ALA H 171      20.384  25.566  24.399  1.00 38.16           C  
ATOM   1312  CB  ALA H 171      21.540  24.654  24.846  1.00 37.65           C  
ATOM   1313  C   ALA H 171      20.639  25.977  22.977  1.00 39.38           C  
ATOM   1314  O   ALA H 171      20.206  25.297  22.049  1.00 39.29           O  
ATOM   1315  N   PRO H 172      21.319  27.067  22.758  1.00 44.27           N  
ATOM   1316  CA  PRO H 172      21.531  27.571  21.428  1.00 46.23           C  
ATOM   1317  CD  PRO H 172      21.511  28.088  23.770  1.00 62.83           C  
ATOM   1318  CB  PRO H 172      22.117  28.976  21.596  1.00 49.28           C  
ATOM   1319  CG  PRO H 172      22.470  29.080  23.095  1.00 55.47           C  
ATOM   1320  C   PRO H 172      22.330  26.667  20.546  1.00 45.94           C  
ATOM   1321  O   PRO H 172      22.145  26.718  19.331  1.00 46.87           O  
ATOM   1322  N   ALA H 173      23.222  25.838  21.111  1.00 47.02           N  
ATOM   1323  CA  ALA H 173      24.031  24.998  20.279  1.00 46.80           C  
ATOM   1324  CB  ALA H 173      25.041  24.163  21.084  1.00 46.96           C  
ATOM   1325  C   ALA H 173      23.146  24.040  19.548  1.00 47.61           C  
ATOM   1326  O   ALA H 173      23.341  23.778  18.363  1.00 49.50           O  
ATOM   1327  N   PHE H 174      22.161  23.481  20.268  1.00 45.78           N  
ATOM   1328  CA  PHE H 174      21.249  22.483  19.783  1.00 45.64           C  
ATOM   1329  CB  PHE H 174      20.535  21.719  20.907  1.00 44.84           C  
ATOM   1330  CG  PHE H 174      21.584  20.931  21.606  1.00 42.82           C  
ATOM   1331  CD1 PHE H 174      22.112  19.803  21.020  1.00 40.95           C  
ATOM   1332  CD2 PHE H 174      22.033  21.316  22.846  1.00 42.54           C  
ATOM   1333  CE1 PHE H 174      23.081  19.074  21.664  1.00 50.89           C  
ATOM   1334  CE2 PHE H 174      23.003  20.590  23.495  1.00 51.65           C  
ATOM   1335  CZ  PHE H 174      23.528  19.466  22.903  1.00 52.67           C  
ATOM   1336  C   PHE H 174      20.190  23.026  18.879  1.00 46.45           C  
ATOM   1337  O   PHE H 174      19.667  22.288  18.047  1.00 47.18           O  
ATOM   1338  N   GLN H 175      19.807  24.305  19.052  1.00 47.34           N  
ATOM   1339  CA  GLN H 175      18.686  24.867  18.346  0.92 47.86           C  
ATOM   1340  CB  GLN H 175      18.556  26.386  18.548  0.92 48.08           C  
ATOM   1341  CG  GLN H 175      17.273  26.979  17.968  0.92 48.92           C  
ATOM   1342  CD  GLN H 175      17.289  28.474  18.247  0.92 50.50           C  
ATOM   1343  OE1 GLN H 175      16.356  29.194  17.896  0.92 53.10           O  
ATOM   1344  NE2 GLN H 175      18.378  28.960  18.901  0.92 49.73           N  
ATOM   1345  C   GLN H 175      18.740  24.571  16.872  1.00 48.40           C  
ATOM   1346  O   GLN H 175      19.780  24.675  16.224  1.00 48.87           O  
ATOM   1347  N   ASP H 176      17.548  24.208  16.343  1.00 45.62           N  
ATOM   1348  CA  ASP H 176      17.177  23.818  15.007  1.00 45.52           C  
ATOM   1349  CB  ASP H 176      17.877  24.653  13.920  1.00  0.00           C  
ATOM   1350  CG  ASP H 176      17.221  24.319  12.586  1.00  0.00           C  
ATOM   1351  OD1 ASP H 176      15.995  24.033  12.589  1.00  0.00           O  
ATOM   1352  OD2 ASP H 176      17.934  24.358  11.547  1.00  0.00           O1-
ATOM   1353  C   ASP H 176      17.509  22.375  14.747  1.00 46.76           C  
ATOM   1354  O   ASP H 176      16.906  21.758  13.872  1.00 47.25           O  
ATOM   1355  N   ARG H 177      18.472  21.798  15.487  1.00 44.43           N  
ATOM   1356  CA  ARG H 177      18.820  20.403  15.404  1.00 43.73           C  
ATOM   1357  CB  ARG H 177      20.239  20.127  15.919  1.00 46.38           C  
ATOM   1358  CG  ARG H 177      21.336  20.811  15.105  1.00 46.19           C  
ATOM   1359  CD  ARG H 177      22.734  20.560  15.668  1.00 41.78           C  
ATOM   1360  NE  ARG H 177      22.892  19.084  15.768  1.00 40.29           N  
ATOM   1361  CZ  ARG H 177      23.832  18.540  16.594  1.00 38.99           C  
ATOM   1362  NH1 ARG H 177      24.647  19.336  17.346  1.00 40.19           N1+
ATOM   1363  NH2 ARG H 177      23.949  17.185  16.667  1.00 37.95           N  
ATOM   1364  C   ARG H 177      17.900  19.553  16.236  1.00 42.24           C  
ATOM   1365  O   ARG H 177      17.613  18.410  15.884  1.00 42.28           O  
ATOM   1366  N   VAL H 178      17.436  20.086  17.386  1.00 41.23           N  
ATOM   1367  CA  VAL H 178      16.733  19.269  18.339  1.00 39.73           C  
ATOM   1368  CB  VAL H 178      17.372  19.300  19.698  1.00 39.67           C  
ATOM   1369  CG1 VAL H 178      17.264  20.731  20.251  1.00 38.96           C  
ATOM   1370  CG2 VAL H 178      16.707  18.239  20.588  1.00 37.08           C  
ATOM   1371  C   VAL H 178      15.318  19.719  18.507  1.00 39.61           C  
ATOM   1372  O   VAL H 178      14.999  20.899  18.379  1.00 40.18           O  
ATOM   1373  N   ILE H 179      14.420  18.744  18.768  1.00 38.40           N  
ATOM   1374  CA  ILE H 179      13.037  19.030  19.013  1.00 39.11           C  
ATOM   1375  CB  ILE H 179      12.137  18.592  17.894  1.00 40.61           C  
ATOM   1376  CG1 ILE H 179      12.496  19.319  16.588  1.00  0.00           C  
ATOM   1377  CG2 ILE H 179      10.685  18.816  18.346  1.00 41.91           C  
ATOM   1378  CD1 ILE H 179      12.345  20.836  16.670  1.00  0.00           C  
ATOM   1379  C   ILE H 179      12.627  18.247  20.221  1.00 38.90           C  
ATOM   1380  O   ILE H 179      12.836  17.036  20.288  1.00 38.90           O  
ATOM   1381  N   MET H 180      12.019  18.919  21.217  1.00 38.41           N  
ATOM   1382  CA  MET H 180      11.565  18.216  22.380  1.00 38.59           C  
ATOM   1383  CB  MET H 180      12.021  18.864  23.696  1.00 37.58           C  
ATOM   1384  CG  MET H 180      13.539  18.851  23.886  1.00 23.22           C  
ATOM   1385  SD  MET H 180      14.111  19.622  25.428  1.00 27.02           S  
ATOM   1386  CE  MET H 180      15.877  19.355  25.097  1.00 25.17           C  
ATOM   1387  C   MET H 180      10.071  18.279  22.347  1.00 38.97           C  
ATOM   1388  O   MET H 180       9.494  19.329  22.071  1.00 40.48           O  
ATOM   1389  N   THR H 181       9.405  17.134  22.596  1.00 37.24           N  
ATOM   1390  CA  THR H 181       7.971  17.115  22.582  1.00 37.63           C  
ATOM   1391  CB  THR H 181       7.388  16.488  21.348  1.00 38.81           C  
ATOM   1392  OG1 THR H 181       7.788  15.129  21.257  1.00 39.38           O  
ATOM   1393  CG2 THR H 181       7.872  17.265  20.115  1.00 39.21           C  
ATOM   1394  C   THR H 181       7.516  16.289  23.739  1.00 38.46           C  
ATOM   1395  O   THR H 181       8.294  15.535  24.321  1.00 38.04           O  
ATOM   1396  N   THR H 182       6.234  16.436  24.123  1.00 39.93           N  
ATOM   1397  CA  THR H 182       5.717  15.650  25.203  1.00 40.14           C  
ATOM   1398  CB  THR H 182       5.574  16.416  26.484  1.00 39.38           C  
ATOM   1399  OG1 THR H 182       6.832  16.939  26.886  1.00  0.00           O  
ATOM   1400  CG2 THR H 182       5.025  15.468  27.563  1.00  0.00           C  
ATOM   1401  C   THR H 182       4.355  15.175  24.816  1.00 42.52           C  
ATOM   1402  O   THR H 182       3.658  15.816  24.029  1.00 43.06           O  
ATOM   1403  N   ASP H 183       3.952  14.008  25.352  1.00 44.56           N  
ATOM   1404  CA  ASP H 183       2.642  13.498  25.073  1.00 45.95           C  
ATOM   1405  CB  ASP H 183       2.662  12.100  24.434  1.00 48.59           C  
ATOM   1406  CG  ASP H 183       1.276  11.812  23.879  1.00 54.77           C  
ATOM   1407  OD1 ASP H 183       0.391  12.701  23.998  1.00 55.60           O  
ATOM   1408  OD2 ASP H 183       1.086  10.699  23.322  1.00 55.56           O1-
ATOM   1409  C   ASP H 183       1.946  13.401  26.391  1.00 46.97           C  
ATOM   1410  O   ASP H 183       1.929  12.350  27.032  1.00 48.14           O  
ATOM   1411  N   THR H 184       1.415  14.547  26.851  1.00 44.64           N  
ATOM   1412  CA  THR H 184       0.734  14.658  28.105  1.00 46.27           C  
ATOM   1413  CB  THR H 184       0.489  16.088  28.489  1.00 45.63           C  
ATOM   1414  OG1 THR H 184       1.717  16.802  28.557  1.00 30.53           O  
ATOM   1415  CG2 THR H 184      -0.219  16.118  29.853  1.00 33.06           C  
ATOM   1416  C   THR H 184      -0.595  14.010  28.057  1.00 47.92           C  
ATOM   1417  O   THR H 184      -0.938  13.257  28.969  1.00 48.58           O  
ATOM   1418  N   GLU H 185      -1.366  14.306  26.987  1.00  0.00           N  
ATOM   1419  CA  GLU H 185      -2.710  13.821  26.873  1.00  0.00           C  
ATOM   1420  CB  GLU H 185      -3.674  14.481  27.883  1.00  0.00           C  
ATOM   1421  CG  GLU H 185      -5.052  13.818  27.969  1.00  0.00           C  
ATOM   1422  CD  GLU H 185      -5.947  14.637  28.879  1.00  0.00           C  
ATOM   1423  OE1 GLU H 185      -6.092  15.862  28.625  1.00  0.00           O  
ATOM   1424  OE2 GLU H 185      -6.504  14.041  29.837  1.00  0.00           O1-
ATOM   1425  C   GLU H 185      -3.205  14.171  25.502  1.00  0.00           C  
ATOM   1426  O   GLU H 185      -2.489  14.754  24.688  1.00  0.00           O  
ATOM   1427  N   VAL H 186      -4.467  13.792  25.227  1.00  0.00           N  
ATOM   1428  CA  VAL H 186      -5.175  14.085  24.021  1.00  0.00           C  
ATOM   1429  CB  VAL H 186      -6.581  13.539  24.056  1.00  0.00           C  
ATOM   1430  CG1 VAL H 186      -7.378  14.350  25.091  1.00  0.00           C  
ATOM   1431  CG2 VAL H 186      -7.196  13.529  22.647  1.00  0.00           C  
ATOM   1432  C   VAL H 186      -5.244  15.577  23.971  1.00  0.00           C  
ATOM   1433  O   VAL H 186      -4.944  16.240  24.962  1.00  0.00           O  
ATOM   1434  N   PRO H 187      -5.592  16.146  22.852  1.00  0.00           N  
ATOM   1435  CA  PRO H 187      -5.643  17.575  22.788  1.00  0.00           C  
ATOM   1436  CD  PRO H 187      -5.253  15.567  21.560  1.00  0.00           C  
ATOM   1437  CB  PRO H 187      -5.899  17.906  21.321  1.00  0.00           C  
ATOM   1438  CG  PRO H 187      -5.195  16.753  20.580  1.00  0.00           C  
ATOM   1439  C   PRO H 187      -6.621  18.136  23.764  1.00  0.00           C  
ATOM   1440  O   PRO H 187      -6.527  19.323  24.070  1.00  0.00           O  
ATOM   1441  N   VAL H 188      -7.575  17.327  24.260  1.00  0.00           N  
ATOM   1442  CA  VAL H 188      -8.466  17.860  25.246  1.00  0.00           C  
ATOM   1443  CB  VAL H 188      -9.530  16.897  25.688  1.00  0.00           C  
ATOM   1444  CG1 VAL H 188     -10.341  17.556  26.818  1.00  0.00           C  
ATOM   1445  CG2 VAL H 188     -10.375  16.502  24.465  1.00  0.00           C  
ATOM   1446  C   VAL H 188      -7.612  18.187  26.428  1.00  0.00           C  
ATOM   1447  O   VAL H 188      -6.644  17.484  26.715  1.00  0.00           O  
ATOM   1448  N   THR H 189      -7.937  19.283  27.140  1.00  0.00           N  
ATOM   1449  CA  THR H 189      -7.095  19.705  28.219  1.00  0.00           C  
ATOM   1450  CB  THR H 189      -7.388  21.097  28.699  1.00  0.00           C  
ATOM   1451  OG1 THR H 189      -6.404  21.506  29.637  1.00  0.00           O  
ATOM   1452  CG2 THR H 189      -8.784  21.123  29.340  1.00  0.00           C  
ATOM   1453  C   THR H 189      -7.233  18.780  29.383  1.00  0.00           C  
ATOM   1454  O   THR H 189      -8.334  18.463  29.834  1.00  0.00           O  
ATOM   1455  N   SER H 190      -6.074  18.300  29.870  1.00  0.00           N  
ATOM   1456  CA  SER H 190      -5.976  17.460  31.027  1.00  0.00           C  
ATOM   1457  CB  SER H 190      -7.076  16.391  31.130  1.00  0.00           C  
ATOM   1458  OG  SER H 190      -6.890  15.613  32.304  1.00  0.00           O  
ATOM   1459  C   SER H 190      -4.655  16.779  30.901  1.00  0.00           C  
ATOM   1460  O   SER H 190      -4.055  16.791  29.827  1.00  0.00           O  
ATOM   1461  N   PHE H 191      -4.132  16.187  31.992  1.00  0.00           N  
ATOM   1462  CA  PHE H 191      -2.858  15.565  31.803  1.00  0.00           C  
ATOM   1463  CB  PHE H 191      -1.772  16.116  32.760  1.00  0.00           C  
ATOM   1464  CG  PHE H 191      -2.193  15.945  34.183  1.00  0.00           C  
ATOM   1465  CD1 PHE H 191      -3.201  16.718  34.710  1.00  0.00           C  
ATOM   1466  CD2 PHE H 191      -1.562  15.038  35.004  1.00  0.00           C  
ATOM   1467  CE1 PHE H 191      -3.588  16.572  36.022  1.00  0.00           C  
ATOM   1468  CE2 PHE H 191      -1.944  14.885  36.316  1.00  0.00           C  
ATOM   1469  CZ  PHE H 191      -2.961  15.653  36.828  1.00  0.00           C  
ATOM   1470  C   PHE H 191      -2.982  14.083  31.965  1.00  0.00           C  
ATOM   1471  O   PHE H 191      -2.636  13.516  32.999  1.00  0.00           O  
ATOM   1472  N   THR H 192      -3.490  13.393  30.928  1.00  0.00           N  
ATOM   1473  CA  THR H 192      -3.494  11.966  31.029  1.00  0.00           C  
ATOM   1474  CB  THR H 192      -4.776  11.389  31.558  1.00  0.00           C  
ATOM   1475  OG1 THR H 192      -5.865  11.698  30.701  1.00  0.00           O  
ATOM   1476  CG2 THR H 192      -5.026  11.966  32.961  1.00  0.00           C  
ATOM   1477  C   THR H 192      -3.247  11.408  29.667  1.00  0.00           C  
ATOM   1478  O   THR H 192      -4.134  11.382  28.817  1.00  0.00           O  
ATOM   1479  N   SER H 193      -2.018  10.925  29.425  1.00 46.87           N  
ATOM   1480  CA  SER H 193      -1.723  10.331  28.159  1.00 48.60           C  
ATOM   1481  CB  SER H 193      -1.210  11.297  27.078  1.00 49.65           C  
ATOM   1482  OG  SER H 193      -1.150  10.653  25.814  1.00 50.11           O  
ATOM   1483  C   SER H 193      -0.624   9.374  28.443  1.00 48.57           C  
ATOM   1484  O   SER H 193      -0.674   8.623  29.414  1.00 49.32           O  
ATOM   1485  N   THR H 194       0.378   9.350  27.553  1.00 48.39           N  
ATOM   1486  CA  THR H 194       1.512   8.500  27.708  1.00 48.08           C  
ATOM   1487  CB  THR H 194       2.395   8.493  26.497  1.00 47.73           C  
ATOM   1488  OG1 THR H 194       3.403   7.502  26.627  1.00 49.48           O  
ATOM   1489  CG2 THR H 194       3.029   9.883  26.341  1.00 48.61           C  
ATOM   1490  C   THR H 194       2.322   8.968  28.877  1.00 46.11           C  
ATOM   1491  O   THR H 194       2.934   8.158  29.572  1.00 46.74           O  
ATOM   1492  N   GLY H 195       2.372  10.297  29.117  1.00 45.85           N  
ATOM   1493  CA  GLY H 195       3.176  10.781  30.201  1.00 44.48           C  
ATOM   1494  C   GLY H 195       4.586  10.536  29.788  1.00 43.87           C  
ATOM   1495  O   GLY H 195       5.425  10.129  30.592  1.00 43.46           O  
ATOM   1496  N   ALA H 196       4.872  10.748  28.490  1.00 42.12           N  
ATOM   1497  CA  ALA H 196       6.202  10.506  28.028  1.00 41.35           C  
ATOM   1498  CB  ALA H 196       6.295   9.338  27.032  1.00 41.74           C  
ATOM   1499  C   ALA H 196       6.704  11.731  27.331  1.00 41.30           C  
ATOM   1500  O   ALA H 196       5.946  12.457  26.691  1.00 41.23           O  
ATOM   1501  N   ALA H 197       8.021  11.984  27.455  1.00 38.83           N  
ATOM   1502  CA  ALA H 197       8.640  13.115  26.826  1.00 38.24           C  
ATOM   1503  CB  ALA H 197       9.456  13.986  27.797  1.00 37.02           C  
ATOM   1504  C   ALA H 197       9.591  12.576  25.804  1.00 38.37           C  
ATOM   1505  O   ALA H 197      10.198  11.524  26.007  1.00 39.30           O  
ATOM   1506  N   TYR H 198       9.732  13.282  24.662  1.00 39.39           N  
ATOM   1507  CA  TYR H 198      10.588  12.797  23.616  1.00 39.17           C  
ATOM   1508  CB  TYR H 198       9.843  12.455  22.312  1.00 37.92           C  
ATOM   1509  CG  TYR H 198       8.887  11.340  22.573  1.00 39.82           C  
ATOM   1510  CD1 TYR H 198       7.625  11.600  23.057  1.00 40.33           C  
ATOM   1511  CD2 TYR H 198       9.249  10.034  22.329  1.00 40.58           C  
ATOM   1512  CE1 TYR H 198       6.740  10.573  23.292  1.00 42.81           C  
ATOM   1513  CE2 TYR H 198       8.369   9.005  22.563  1.00 41.57           C  
ATOM   1514  CZ  TYR H 198       7.112   9.274  23.046  1.00 42.56           C  
ATOM   1515  OH  TYR H 198       6.206   8.219  23.287  1.00 44.35           O  
ATOM   1516  C   TYR H 198      11.581  13.856  23.249  1.00 38.85           C  
ATOM   1517  O   TYR H 198      11.273  15.047  23.227  1.00 39.25           O  
ATOM   1518  N   MET H 199      12.825  13.423  22.964  1.00 39.95           N  
ATOM   1519  CA  MET H 199      13.856  14.315  22.523  1.00 40.21           C  
ATOM   1520  CB  MET H 199      15.067  14.340  23.476  1.00 40.19           C  
ATOM   1521  CG  MET H 199      16.189  15.305  23.083  1.00 41.51           C  
ATOM   1522  SD  MET H 199      17.177  14.800  21.644  1.00 43.93           S  
ATOM   1523  CE  MET H 199      17.963  13.382  22.462  1.00 43.10           C  
ATOM   1524  C   MET H 199      14.314  13.783  21.203  1.00 41.92           C  
ATOM   1525  O   MET H 199      14.705  12.620  21.097  1.00 42.91           O  
ATOM   1526  N   GLU H 200      14.264  14.620  20.147  1.00 42.34           N  
ATOM   1527  CA  GLU H 200      14.696  14.153  18.864  1.00 41.86           C  
ATOM   1528  CB  GLU H 200      13.606  14.214  17.780  1.00 41.83           C  
ATOM   1529  CG  GLU H 200      13.981  13.462  16.500  1.00 44.44           C  
ATOM   1530  CD  GLU H 200      12.754  13.426  15.600  1.00 49.14           C  
ATOM   1531  OE1 GLU H 200      11.932  14.375  15.683  1.00 50.24           O  
ATOM   1532  OE2 GLU H 200      12.618  12.445  14.821  1.00 52.89           O1-
ATOM   1533  C   GLU H 200      15.844  15.005  18.427  1.00 43.02           C  
ATOM   1534  O   GLU H 200      15.804  16.231  18.540  1.00 43.38           O  
ATOM   1535  N   ILE H 201      16.919  14.354  17.942  1.00 40.04           N  
ATOM   1536  CA  ILE H 201      18.072  15.059  17.468  1.00 40.00           C  
ATOM   1537  CB  ILE H 201      19.315  14.776  18.264  1.00 39.48           C  
ATOM   1538  CG1 ILE H 201      20.456  15.710  17.824  1.00  0.00           C  
ATOM   1539  CG2 ILE H 201      19.644  13.277  18.156  1.00  0.00           C  
ATOM   1540  CD1 ILE H 201      21.653  15.709  18.772  1.00 40.56           C  
ATOM   1541  C   ILE H 201      18.311  14.624  16.055  1.00 41.33           C  
ATOM   1542  O   ILE H 201      18.334  13.431  15.751  1.00 41.99           O  
ATOM   1543  N   ARG H 202      18.506  15.595  15.143  1.00 40.32           N  
ATOM   1544  CA  ARG H 202      18.670  15.258  13.758  0.94 40.95           C  
ATOM   1545  CB  ARG H 202      17.664  15.965  12.833  0.94 42.71           C  
ATOM   1546  CG  ARG H 202      16.214  15.604  13.165  1.00 32.94           C  
ATOM   1547  CD  ARG H 202      15.168  16.274  12.276  1.00 32.80           C  
ATOM   1548  NE  ARG H 202      13.861  16.101  12.963  1.00 37.24           N  
ATOM   1549  CZ  ARG H 202      13.497  16.995  13.928  1.00 43.12           C  
ATOM   1550  NH1 ARG H 202      14.276  18.088  14.175  1.00 39.81           N1+
ATOM   1551  NH2 ARG H 202      12.363  16.793  14.657  1.00 42.02           N  
ATOM   1552  C   ARG H 202      20.051  15.640  13.335  1.00 40.91           C  
ATOM   1553  O   ARG H 202      20.833  16.148  14.134  1.00 40.04           O  
ATOM   1554  N   ASN H 203      20.386  15.344  12.059  1.00 42.40           N  
ATOM   1555  CA  ASN H 203      21.674  15.626  11.485  1.00 44.08           C  
ATOM   1556  CB  ASN H 203      21.930  17.115  11.152  1.00 44.31           C  
ATOM   1557  CG  ASN H 203      21.905  17.974  12.406  1.00  0.00           C  
ATOM   1558  OD1 ASN H 203      22.936  18.215  13.032  1.00  0.00           O  
ATOM   1559  ND2 ASN H 203      20.691  18.457  12.784  1.00  0.00           N  
ATOM   1560  C   ASN H 203      22.727  15.110  12.409  1.00 44.62           C  
ATOM   1561  O   ASN H 203      23.687  15.806  12.738  1.00 44.67           O  
ATOM   1562  N   LEU H 204      22.580  13.835  12.820  1.00 43.41           N  
ATOM   1563  CA  LEU H 204      23.490  13.244  13.756  1.00 43.37           C  
ATOM   1564  CB  LEU H 204      23.104  11.804  14.155  1.00 41.72           C  
ATOM   1565  CG  LEU H 204      21.835  11.698  15.019  1.00 41.13           C  
ATOM   1566  CD1 LEU H 204      21.519  10.233  15.355  1.00 39.91           C  
ATOM   1567  CD2 LEU H 204      21.948  12.565  16.285  1.00 40.68           C  
ATOM   1568  C   LEU H 204      24.860  13.174  13.171  1.00 44.87           C  
ATOM   1569  O   LEU H 204      25.060  12.776  12.025  1.00 45.89           O  
ATOM   1570  N   LYS H 205      25.848  13.581  13.980  1.00 46.48           N  
ATOM   1571  CA  LYS H 205      27.220  13.497  13.597  0.91 47.60           C  
ATOM   1572  CB  LYS H 205      27.871  14.871  13.359  0.91 48.76           C  
ATOM   1573  CG  LYS H 205      27.286  15.974  14.235  0.91 52.10           C  
ATOM   1574  CD  LYS H 205      28.026  17.304  14.111  0.91 56.96           C  
ATOM   1575  CE  LYS H 205      27.304  18.458  14.805  1.00  0.00           C  
ATOM   1576  NZ  LYS H 205      26.147  18.897  13.991  1.00  0.00           N1+
ATOM   1577  C   LYS H 205      27.908  12.715  14.671  1.00 47.04           C  
ATOM   1578  O   LYS H 205      27.308  12.383  15.690  1.00 46.49           O  
ATOM   1579  N   PHE H 206      29.195  12.394  14.465  1.00 47.83           N  
ATOM   1580  CA  PHE H 206      29.929  11.531  15.346  1.00 48.24           C  
ATOM   1581  CB  PHE H 206      31.387  11.334  14.900  1.00 49.37           C  
ATOM   1582  CG  PHE H 206      31.370  10.596  13.606  1.00 65.73           C  
ATOM   1583  CD1 PHE H 206      31.265   9.224  13.584  1.00 68.36           C  
ATOM   1584  CD2 PHE H 206      31.463  11.275  12.413  1.00 65.92           C  
ATOM   1585  CE1 PHE H 206      31.252   8.541  12.391  1.00 67.96           C  
ATOM   1586  CE2 PHE H 206      31.451  10.598  11.217  1.00 67.18           C  
ATOM   1587  CZ  PHE H 206      31.344   9.228  11.204  1.00 69.30           C  
ATOM   1588  C   PHE H 206      29.971  12.107  16.726  1.00 47.26           C  
ATOM   1589  O   PHE H 206      29.877  11.379  17.713  1.00 47.60           O  
ATOM   1590  N   ASP H 207      30.112  13.436  16.840  1.00 47.12           N  
ATOM   1591  CA  ASP H 207      30.258  14.044  18.131  1.00 46.61           C  
ATOM   1592  CB  ASP H 207      30.583  15.550  18.096  1.00 47.38           C  
ATOM   1593  CG  ASP H 207      29.426  16.294  17.464  1.00 54.93           C  
ATOM   1594  OD1 ASP H 207      29.091  15.971  16.296  1.00 67.47           O  
ATOM   1595  OD2 ASP H 207      28.864  17.201  18.133  1.00 66.92           O1-
ATOM   1596  C   ASP H 207      29.023  13.832  18.957  1.00 45.20           C  
ATOM   1597  O   ASP H 207      29.072  13.956  20.179  1.00 44.75           O  
ATOM   1598  N   ASP H 208      27.877  13.543  18.315  1.00 40.05           N  
ATOM   1599  CA  ASP H 208      26.621  13.348  18.987  1.00 38.62           C  
ATOM   1600  CB  ASP H 208      25.440  13.204  18.014  1.00 39.49           C  
ATOM   1601  CG  ASP H 208      25.184  14.582  17.422  1.00 41.17           C  
ATOM   1602  OD1 ASP H 208      25.514  15.586  18.108  1.00 41.46           O  
ATOM   1603  OD2 ASP H 208      24.660  14.649  16.280  1.00 40.96           O1-
ATOM   1604  C   ASP H 208      26.659  12.133  19.871  1.00 38.46           C  
ATOM   1605  O   ASP H 208      25.800  11.986  20.739  1.00 38.34           O  
ATOM   1606  N   THR H 209      27.600  11.192  19.652  1.00 38.27           N  
ATOM   1607  CA  THR H 209      27.620  10.021  20.486  1.00 37.05           C  
ATOM   1608  CB  THR H 209      28.753   9.076  20.209  1.00 37.89           C  
ATOM   1609  OG1 THR H 209      30.000   9.722  20.400  1.00 41.04           O  
ATOM   1610  CG2 THR H 209      28.642   8.584  18.768  1.00 33.11           C  
ATOM   1611  C   THR H 209      27.732  10.435  21.918  1.00 36.78           C  
ATOM   1612  O   THR H 209      28.622  11.195  22.296  1.00 38.30           O  
ATOM   1613  N   GLY H 210      26.807   9.927  22.761  1.00 34.40           N  
ATOM   1614  CA  GLY H 210      26.834  10.271  24.152  1.00 34.79           C  
ATOM   1615  C   GLY H 210      25.702   9.576  24.833  1.00 33.93           C  
ATOM   1616  O   GLY H 210      24.907   8.883  24.201  1.00 33.80           O  
ATOM   1617  N   THR H 211      25.619   9.745  26.169  1.00 33.83           N  
ATOM   1618  CA  THR H 211      24.531   9.186  26.911  1.00 32.72           C  
ATOM   1619  CB  THR H 211      24.910   8.649  28.263  1.00 32.95           C  
ATOM   1620  OG1 THR H 211      23.809   7.963  28.840  1.00  0.00           O  
ATOM   1621  CG2 THR H 211      25.348   9.808  29.170  1.00 30.35           C  
ATOM   1622  C   THR H 211      23.560  10.309  27.098  1.00 33.36           C  
ATOM   1623  O   THR H 211      23.948  11.422  27.448  1.00 34.04           O  
ATOM   1624  N   TYR H 212      22.263  10.047  26.843  1.00 33.21           N  
ATOM   1625  CA  TYR H 212      21.288  11.095  26.936  1.00 32.48           C  
ATOM   1626  CB  TYR H 212      20.376  11.194  25.699  1.00 32.17           C  
ATOM   1627  CG  TYR H 212      21.186  11.677  24.543  1.00 33.01           C  
ATOM   1628  CD1 TYR H 212      22.023  10.826  23.858  1.00 32.81           C  
ATOM   1629  CD2 TYR H 212      21.092  12.987  24.133  1.00 32.64           C  
ATOM   1630  CE1 TYR H 212      22.763  11.279  22.789  1.00 33.42           C  
ATOM   1631  CE2 TYR H 212      21.827  13.445  23.067  1.00 34.17           C  
ATOM   1632  CZ  TYR H 212      22.666  12.591  22.393  1.00 34.77           C  
ATOM   1633  OH  TYR H 212      23.420  13.063  21.298  1.00 36.69           O  
ATOM   1634  C   TYR H 212      20.412  10.819  28.116  1.00 33.78           C  
ATOM   1635  O   TYR H 212      19.830   9.743  28.242  1.00 35.00           O  
ATOM   1636  N   PHE H 213      20.296  11.813  29.019  1.00 33.22           N  
ATOM   1637  CA  PHE H 213      19.515  11.637  30.208  1.00 33.00           C  
ATOM   1638  CB  PHE H 213      20.244  12.029  31.507  1.00 31.48           C  
ATOM   1639  CG  PHE H 213      21.373  11.108  31.811  1.00 31.94           C  
ATOM   1640  CD1 PHE H 213      21.149   9.924  32.475  1.00 32.34           C  
ATOM   1641  CD2 PHE H 213      22.662  11.439  31.456  1.00 32.57           C  
ATOM   1642  CE1 PHE H 213      22.189   9.076  32.769  1.00 32.77           C  
ATOM   1643  CE2 PHE H 213      23.707  10.595  31.746  1.00 32.87           C  
ATOM   1644  CZ  PHE H 213      23.471   9.411  32.402  1.00 33.56           C  
ATOM   1645  C   PHE H 213      18.355  12.580  30.174  1.00 33.83           C  
ATOM   1646  O   PHE H 213      18.424  13.652  29.577  1.00 34.52           O  
ATOM   1647  N   CYS H 214      17.239  12.170  30.811  1.00 34.58           N  
ATOM   1648  CA  CYS H 214      16.125  13.047  31.020  0.91 34.69           C  
ATOM   1649  CB  CYS H 214      14.751  12.501  30.541  0.91 36.23           C  
ATOM   1650  SG  CYS H 214      14.275  10.891  31.253  0.91 40.26           S  
ATOM   1651  C   CYS H 214      16.081  13.254  32.508  1.00 35.76           C  
ATOM   1652  O   CYS H 214      16.455  12.361  33.270  1.00 36.30           O  
ATOM   1653  N   ALA H 215      15.681  14.458  32.974  1.00 36.45           N  
ATOM   1654  CA  ALA H 215      15.645  14.673  34.392  1.00 34.46           C  
ATOM   1655  CB  ALA H 215      16.911  15.356  34.942  1.00 34.39           C  
ATOM   1656  C   ALA H 215      14.484  15.563  34.730  1.00 35.27           C  
ATOM   1657  O   ALA H 215      14.105  16.428  33.941  1.00 36.15           O  
ATOM   1658  N   LYS H 216      13.881  15.349  35.924  1.00 37.50           N  
ATOM   1659  CA  LYS H 216      12.805  16.192  36.376  1.00 37.41           C  
ATOM   1660  CB  LYS H 216      11.461  15.462  36.466  1.00 38.00           C  
ATOM   1661  CG  LYS H 216      10.325  16.386  36.889  1.00 39.28           C  
ATOM   1662  CD  LYS H 216       8.953  15.871  36.478  1.00 39.76           C  
ATOM   1663  CE  LYS H 216       8.578  16.301  35.062  1.00  0.00           C  
ATOM   1664  NZ  LYS H 216       7.250  15.761  34.704  1.00  0.00           N1+
ATOM   1665  C   LYS H 216      13.167  16.733  37.749  1.00 37.95           C  
ATOM   1666  O   LYS H 216      13.916  16.112  38.496  1.00 37.39           O  
ATOM   1667  N   GLY H 217      12.674  17.928  38.146  1.00 36.51           N  
ATOM   1668  CA  GLY H 217      13.035  18.421  39.455  1.00 37.50           C  
ATOM   1669  C   GLY H 217      11.764  18.477  40.203  1.00 39.51           C  
ATOM   1670  O   GLY H 217      10.699  18.475  39.596  1.00 39.62           O  
ATOM   1671  N   LEU H 218      11.755  18.613  41.531  1.00 34.77           N  
ATOM   1672  CA  LEU H 218      10.434  18.721  42.091  1.00 36.25           C  
ATOM   1673  CB  LEU H 218      10.361  18.384  43.595  1.00 35.15           C  
ATOM   1674  CG  LEU H 218      10.762  16.928  43.913  1.00 39.24           C  
ATOM   1675  CD1 LEU H 218      10.546  16.594  45.396  1.00 39.81           C  
ATOM   1676  CD2 LEU H 218      10.064  15.938  42.967  1.00 40.83           C  
ATOM   1677  C   LEU H 218       9.935  20.135  41.893  1.00 36.36           C  
ATOM   1678  O   LEU H 218      10.725  21.078  41.899  1.00 38.18           O  
ATOM   1679  N   LEU H 219       8.609  20.354  41.694  1.00 37.91           N  
ATOM   1680  CA  LEU H 219       8.211  21.727  41.507  1.00 42.52           C  
ATOM   1681  CB  LEU H 219       6.753  22.039  41.110  1.00 42.01           C  
ATOM   1682  CG  LEU H 219       6.360  21.691  39.663  1.00 42.52           C  
ATOM   1683  CD1 LEU H 219       5.899  20.232  39.538  1.00 39.67           C  
ATOM   1684  CD2 LEU H 219       5.375  22.728  39.106  1.00 37.68           C  
ATOM   1685  C   LEU H 219       8.457  22.415  42.797  1.00 44.73           C  
ATOM   1686  O   LEU H 219       8.402  21.796  43.855  1.00 44.82           O  
ATOM   1687  N   ARG H 220       8.740  23.728  42.747  1.00 45.33           N  
ATOM   1688  CA  ARG H 220       9.133  24.372  43.959  1.00 48.62           C  
ATOM   1689  CB  ARG H 220      10.486  25.095  43.859  1.00 50.59           C  
ATOM   1690  CG  ARG H 220      11.069  25.476  45.222  1.00 54.07           C  
ATOM   1691  CD  ARG H 220      11.510  24.274  46.061  1.00 43.72           C  
ATOM   1692  NE  ARG H 220      10.288  23.535  46.485  1.00  0.00           N  
ATOM   1693  CZ  ARG H 220      10.398  22.432  47.285  1.00 55.16           C  
ATOM   1694  NH1 ARG H 220      11.627  22.008  47.701  1.00  0.00           N1+
ATOM   1695  NH2 ARG H 220       9.277  21.749  47.656  1.00  0.00           N  
ATOM   1696  C   ARG H 220       8.097  25.352  44.383  1.00 49.82           C  
ATOM   1697  O   ARG H 220       7.120  25.623  43.687  1.00 53.18           O  
ATOM   1698  N   ASP H 221       8.300  25.889  45.594  1.00 49.99           N  
ATOM   1699  CA  ASP H 221       7.351  26.772  46.176  1.00 50.69           C  
ATOM   1700  CB  ASP H 221       7.377  26.730  47.710  1.00 56.24           C  
ATOM   1701  CG  ASP H 221       6.140  27.460  48.211  1.00 59.24           C  
ATOM   1702  OD1 ASP H 221       5.440  28.090  47.376  1.00 74.10           O  
ATOM   1703  OD2 ASP H 221       5.878  27.388  49.442  1.00 74.48           O1-
ATOM   1704  C   ASP H 221       7.652  28.172  45.754  1.00 52.36           C  
ATOM   1705  O   ASP H 221       7.576  28.529  44.580  1.00 51.32           O  
ATOM   1706  N   GLY H 222       8.017  28.998  46.748  1.00 54.83           N  
ATOM   1707  CA  GLY H 222       8.183  30.409  46.574  1.00 56.28           C  
ATOM   1708  C   GLY H 222       9.232  30.732  45.564  1.00 55.39           C  
ATOM   1709  O   GLY H 222       9.040  31.648  44.765  1.00 57.37           O  
ATOM   1710  N   SER H 223      10.373  30.014  45.559  1.00 50.58           N  
ATOM   1711  CA  SER H 223      11.399  30.410  44.636  1.00 51.60           C  
ATOM   1712  CB  SER H 223      12.746  30.736  45.294  1.00 46.07           C  
ATOM   1713  OG  SER H 223      13.356  29.540  45.754  1.00  0.00           O  
ATOM   1714  C   SER H 223      11.651  29.292  43.691  1.00 51.54           C  
ATOM   1715  O   SER H 223      11.357  28.134  43.979  1.00 52.70           O  
ATOM   1716  N   SER H 224      12.208  29.625  42.514  1.00 49.37           N  
ATOM   1717  CA  SER H 224      12.431  28.587  41.563  1.00 49.12           C  
ATOM   1718  CB  SER H 224      11.894  28.928  40.159  1.00 51.37           C  
ATOM   1719  OG  SER H 224      12.148  27.863  39.253  1.00 49.59           O  
ATOM   1720  C   SER H 224      13.899  28.376  41.427  1.00 48.03           C  
ATOM   1721  O   SER H 224      14.644  29.281  41.058  1.00 46.45           O  
ATOM   1722  N   THR H 225      14.360  27.150  41.724  1.00 44.97           N  
ATOM   1723  CA  THR H 225      15.752  26.864  41.577  1.00 43.12           C  
ATOM   1724  CB  THR H 225      16.402  26.434  42.857  1.00 46.97           C  
ATOM   1725  OG1 THR H 225      16.237  27.433  43.852  1.00  0.00           O  
ATOM   1726  CG2 THR H 225      17.897  26.203  42.585  1.00  0.00           C  
ATOM   1727  C   THR H 225      15.843  25.728  40.617  1.00 40.60           C  
ATOM   1728  O   THR H 225      15.055  24.787  40.690  1.00 40.78           O  
ATOM   1729  N   TRP H 226      16.811  25.779  39.685  1.00 39.30           N  
ATOM   1730  CA  TRP H 226      16.884  24.719  38.727  1.00 38.73           C  
ATOM   1731  CB  TRP H 226      17.246  25.185  37.313  1.00 38.62           C  
ATOM   1732  CG  TRP H 226      16.054  25.848  36.686  1.00 39.84           C  
ATOM   1733  CD2 TRP H 226      15.329  25.333  35.558  1.00 34.74           C  
ATOM   1734  CD1 TRP H 226      15.427  27.000  37.059  1.00 38.74           C  
ATOM   1735  NE1 TRP H 226      14.348  27.230  36.244  1.00 37.13           N  
ATOM   1736  CE2 TRP H 226      14.276  26.215  35.313  1.00 35.34           C  
ATOM   1737  CE3 TRP H 226      15.520  24.216  34.793  1.00 33.83           C  
ATOM   1738  CZ2 TRP H 226      13.393  25.992  34.299  1.00 36.15           C  
ATOM   1739  CZ3 TRP H 226      14.627  24.002  33.765  1.00 36.42           C  
ATOM   1740  CH2 TRP H 226      13.584  24.873  33.524  1.00 34.42           C  
ATOM   1741  C   TRP H 226      17.850  23.710  39.205  1.00 36.57           C  
ATOM   1742  O   TRP H 226      19.053  23.951  39.322  1.00 34.84           O  
ATOM   1743  N   LEU H 227      17.291  22.529  39.503  1.00 34.17           N  
ATOM   1744  CA  LEU H 227      18.056  21.472  40.062  1.00 34.83           C  
ATOM   1745  CB  LEU H 227      17.714  21.326  41.542  1.00 35.81           C  
ATOM   1746  CG  LEU H 227      17.633  22.690  42.236  1.00 34.30           C  
ATOM   1747  CD1 LEU H 227      17.179  22.533  43.695  1.00 33.17           C  
ATOM   1748  CD2 LEU H 227      18.928  23.491  42.038  1.00 34.32           C  
ATOM   1749  C   LEU H 227      17.471  20.245  39.474  1.00 34.68           C  
ATOM   1750  O   LEU H 227      16.304  19.974  39.747  1.00 35.18           O  
ATOM   1751  N   PRO H 228      18.166  19.505  38.667  1.00 32.21           N  
ATOM   1752  CA  PRO H 228      17.554  18.279  38.268  1.00 32.14           C  
ATOM   1753  CD  PRO H 228      18.938  20.101  37.588  1.00  0.00           C  
ATOM   1754  CB  PRO H 228      18.297  17.816  37.020  1.00 31.93           C  
ATOM   1755  CG  PRO H 228      18.769  19.143  36.394  1.00 30.43           C  
ATOM   1756  C   PRO H 228      17.577  17.335  39.408  1.00 31.53           C  
ATOM   1757  O   PRO H 228      18.630  16.796  39.750  1.00 32.26           O  
ATOM   1758  N   TYR H 229      16.410  17.129  40.013  1.00 32.74           N  
ATOM   1759  CA  TYR H 229      16.282  16.221  41.088  1.00 33.42           C  
ATOM   1760  CB  TYR H 229      15.094  16.551  42.005  1.00 37.64           C  
ATOM   1761  CG  TYR H 229      15.485  17.505  43.069  1.00 39.78           C  
ATOM   1762  CD1 TYR H 229      15.678  18.844  42.826  1.00  0.00           C  
ATOM   1763  CD2 TYR H 229      15.634  17.018  44.347  1.00  0.00           C  
ATOM   1764  CE1 TYR H 229      16.033  19.683  43.856  1.00  0.00           C  
ATOM   1765  CE2 TYR H 229      15.988  17.849  45.378  1.00  0.00           C  
ATOM   1766  CZ  TYR H 229      16.188  19.183  45.128  1.00  0.00           C  
ATOM   1767  OH  TYR H 229      16.552  20.037  46.187  1.00  0.00           O  
ATOM   1768  C   TYR H 229      16.265  14.790  40.622  1.00 30.00           C  
ATOM   1769  O   TYR H 229      16.827  13.950  41.328  1.00 33.61           O  
ATOM   1770  N   LEU H 230      15.671  14.411  39.448  1.00 43.38           N  
ATOM   1771  CA  LEU H 230      15.591  12.994  39.583  1.00 43.84           C  
ATOM   1772  CB  LEU H 230      14.174  12.443  39.816  1.00 46.17           C  
ATOM   1773  CG  LEU H 230      13.589  12.822  41.189  1.00 52.75           C  
ATOM   1774  CD1 LEU H 230      13.378  14.339  41.310  1.00 57.17           C  
ATOM   1775  CD2 LEU H 230      12.324  12.008  41.504  1.00 55.15           C  
ATOM   1776  C   LEU H 230      16.013  12.620  38.183  1.00 42.69           C  
ATOM   1777  O   LEU H 230      15.437  13.131  37.224  1.00 42.85           O  
ATOM   1778  N   TRP H 231      17.039  11.761  38.006  1.00 37.88           N  
ATOM   1779  CA  TRP H 231      17.562  11.514  36.677  1.00 37.27           C  
ATOM   1780  CB  TRP H 231      19.106  11.521  36.601  1.00 35.50           C  
ATOM   1781  CG  TRP H 231      19.812  12.845  36.811  1.00 36.15           C  
ATOM   1782  CD2 TRP H 231      20.394  13.635  35.757  1.00 35.58           C  
ATOM   1783  CD1 TRP H 231      20.077  13.508  37.972  1.00 34.29           C  
ATOM   1784  NE1 TRP H 231      20.791  14.652  37.704  1.00 35.87           N  
ATOM   1785  CE2 TRP H 231      20.985  14.750  36.350  1.00 36.56           C  
ATOM   1786  CE3 TRP H 231      20.442  13.444  34.407  1.00 34.67           C  
ATOM   1787  CZ2 TRP H 231      21.626  15.698  35.604  1.00 36.40           C  
ATOM   1788  CZ3 TRP H 231      21.084  14.403  33.656  1.00 37.98           C  
ATOM   1789  CH2 TRP H 231      21.662  15.511  34.241  1.00 36.35           C  
ATOM   1790  C   TRP H 231      17.157  10.157  36.179  1.00 38.39           C  
ATOM   1791  O   TRP H 231      16.950   9.218  36.945  1.00 39.63           O  
ATOM   1792  N   GLY H 232      17.037  10.028  34.839  1.00 36.31           N  
ATOM   1793  CA  GLY H 232      16.717   8.767  34.225  1.00 36.59           C  
ATOM   1794  C   GLY H 232      17.982   7.955  34.165  1.00 36.61           C  
ATOM   1795  O   GLY H 232      19.067   8.441  34.479  1.00 36.41           O  
ATOM   1796  N   GLN H 233      17.860   6.682  33.738  1.00 38.40           N  
ATOM   1797  CA  GLN H 233      18.961   5.759  33.655  1.00 38.43           C  
ATOM   1798  CB  GLN H 233      18.540   4.319  33.289  1.00 39.36           C  
ATOM   1799  CG  GLN H 233      17.953   4.146  31.884  1.00 40.69           C  
ATOM   1800  CD  GLN H 233      16.453   4.404  31.923  1.00 43.02           C  
ATOM   1801  OE1 GLN H 233      15.993   5.454  32.368  1.00 41.47           O  
ATOM   1802  NE2 GLN H 233      15.663   3.408  31.438  1.00 39.39           N  
ATOM   1803  C   GLN H 233      19.941   6.226  32.623  1.00 38.80           C  
ATOM   1804  O   GLN H 233      21.143   5.998  32.753  1.00 40.41           O  
ATOM   1805  N   GLY H 234      19.453   6.864  31.545  1.00 37.42           N  
ATOM   1806  CA  GLY H 234      20.324   7.335  30.505  1.00 36.52           C  
ATOM   1807  C   GLY H 234      20.247   6.366  29.373  1.00 36.52           C  
ATOM   1808  O   GLY H 234      20.034   5.172  29.576  1.00 38.01           O  
ATOM   1809  N   THR H 235      20.399   6.875  28.135  1.00 38.12           N  
ATOM   1810  CA  THR H 235      20.382   6.015  26.987  1.00 38.55           C  
ATOM   1811  CB  THR H 235      19.194   6.224  26.098  1.00 37.83           C  
ATOM   1812  OG1 THR H 235      19.227   7.525  25.530  1.00 41.49           O  
ATOM   1813  CG2 THR H 235      17.921   6.059  26.943  1.00 38.45           C  
ATOM   1814  C   THR H 235      21.590   6.351  26.172  1.00 38.35           C  
ATOM   1815  O   THR H 235      21.879   7.522  25.933  1.00 37.73           O  
ATOM   1816  N   LEU H 236      22.320   5.322  25.701  1.00 34.28           N  
ATOM   1817  CA  LEU H 236      23.512   5.576  24.944  1.00 33.81           C  
ATOM   1818  CB  LEU H 236      24.615   4.525  25.170  1.00 34.21           C  
ATOM   1819  CG  LEU H 236      25.901   4.773  24.355  1.00 34.91           C  
ATOM   1820  CD1 LEU H 236      26.590   6.086  24.767  1.00 35.35           C  
ATOM   1821  CD2 LEU H 236      26.846   3.563  24.428  1.00 31.89           C  
ATOM   1822  C   LEU H 236      23.169   5.556  23.488  1.00 34.86           C  
ATOM   1823  O   LEU H 236      22.595   4.595  22.977  1.00 35.75           O  
ATOM   1824  N   LEU H 237      23.509   6.656  22.787  1.00 34.66           N  
ATOM   1825  CA  LEU H 237      23.308   6.763  21.371  1.00 34.25           C  
ATOM   1826  CB  LEU H 237      22.609   8.072  20.961  1.00 33.55           C  
ATOM   1827  CG  LEU H 237      22.436   8.246  19.441  1.00  0.00           C  
ATOM   1828  CD1 LEU H 237      21.485   7.191  18.856  1.00  0.00           C  
ATOM   1829  CD2 LEU H 237      22.025   9.686  19.091  1.00  0.00           C  
ATOM   1830  C   LEU H 237      24.667   6.787  20.751  1.00 35.72           C  
ATOM   1831  O   LEU H 237      25.476   7.669  21.040  1.00 35.91           O  
ATOM   1832  N   THR H 238      24.954   5.806  19.871  1.00 35.39           N  
ATOM   1833  CA  THR H 238      26.243   5.772  19.248  1.00 36.16           C  
ATOM   1834  CB  THR H 238      26.926   4.442  19.351  1.00 36.48           C  
ATOM   1835  OG1 THR H 238      27.082   4.079  20.714  1.00 37.25           O  
ATOM   1836  CG2 THR H 238      28.303   4.544  18.675  1.00 37.52           C  
ATOM   1837  C   THR H 238      26.047   6.067  17.797  1.00 37.82           C  
ATOM   1838  O   THR H 238      25.207   5.467  17.130  1.00 37.98           O  
ATOM   1839  N   VAL H 239      26.832   7.029  17.278  1.00 37.71           N  
ATOM   1840  CA  VAL H 239      26.736   7.424  15.908  1.00 37.86           C  
ATOM   1841  CB  VAL H 239      26.731   8.917  15.762  1.00 37.26           C  
ATOM   1842  CG1 VAL H 239      26.633   9.272  14.272  1.00 36.76           C  
ATOM   1843  CG2 VAL H 239      25.591   9.487  16.621  1.00 35.81           C  
ATOM   1844  C   VAL H 239      27.958   6.917  15.215  1.00 39.95           C  
ATOM   1845  O   VAL H 239      29.067   7.378  15.482  1.00 40.16           O  
ATOM   1846  N   SER H 240      27.789   5.947  14.295  1.00 40.13           N  
ATOM   1847  CA  SER H 240      28.933   5.441  13.597  1.00 40.90           C  
ATOM   1848  CB  SER H 240      29.610   4.249  14.293  1.00 43.19           C  
ATOM   1849  OG  SER H 240      30.193   4.664  15.520  1.00 43.57           O  
ATOM   1850  C   SER H 240      28.489   4.971  12.252  1.00 42.22           C  
ATOM   1851  O   SER H 240      27.325   4.631  12.047  1.00 41.53           O  
ATOM   1852  N   SER H 241      29.432   4.957  11.290  1.00 47.60           N  
ATOM   1853  CA  SER H 241      29.119   4.500   9.971  0.91 48.32           C  
ATOM   1854  CB  SER H 241      29.299   5.583   8.892  0.91 48.90           C  
ATOM   1855  OG  SER H 241      30.662   5.974   8.808  0.91 50.43           O  
ATOM   1856  C   SER H 241      30.094   3.374   9.658  1.00 49.20           C  
ATOM   1857  O   SER H 241      29.619   2.238   9.394  1.00 51.04           O  
ATOM   1858  OXT SER H 241      31.327   3.634   9.679  1.00  0.00           O  
TER    1859      SER H 241 
CONECT  136  688
CONECT  688  136
CONECT  839  840
CONECT  840  839  841
CONECT  841  840  842
CONECT  842  841
CONECT  985 1650
CONECT 1650  985
END
