# Supplementary material for: Fully automated antibody structure prediction using BIOVIA tools: Validation study
Source: PLoS One. 2017 May 18;12(5):e0177923. doi: 10.1371/journal.pone.0177923 (PMC5436848; doi:10.1371/journal.pone.0177923)
Supplement: S3 Dataset — Predicted structures using the Top5 framework method, Chothia CDR definition with canonical filtering, using up to 5 CDR templates rather than the default 3, and generating 10 CDR models. (ZIP) [file pone.0177923.s005.zip › 4U0R_CB_FV_FinalModel.pdb]

REMARK   Accelrys Discovery Studio PDB file
REMARK   Created:  2015-11-30T22:26:06Z
SSBOND   1 CYS L   23    CYS L   92                                     
SSBOND   2 CYS H  132    CYS H  206                                     
ATOM      1  N   ASP L   1      25.528  32.707  26.095  1.00 59.89           N1+
ATOM      2  CA  ASP L   1      25.210  31.851  27.258  1.00 59.10           C  
ATOM      3  CB  ASP L   1      25.350  30.370  26.879  1.00 59.95           C  
ATOM      4  CG  ASP L   1      24.294  30.061  25.826  1.00 61.70           C  
ATOM      5  OD1 ASP L   1      23.312  30.844  25.719  1.00 63.88           O  
ATOM      6  OD2 ASP L   1      24.460  29.039  25.110  1.00 63.00           O1-
ATOM      7  C   ASP L   1      26.176  32.155  28.356  1.00 58.31           C  
ATOM      8  O   ASP L   1      27.183  32.828  28.142  1.00 57.80           O  
ATOM      9  N   ILE L   2      25.891  31.664  29.575  1.00 56.50           N  
ATOM     10  CA  ILE L   2      26.776  31.932  30.669  1.00 55.59           C  
ATOM     11  CB  ILE L   2      26.083  32.085  31.994  1.00 55.45           C  
ATOM     12  CG1 ILE L   2      25.098  33.266  31.968  1.00 64.56           C  
ATOM     13  CG2 ILE L   2      27.165  32.212  33.080  1.00 54.61           C  
ATOM     14  CD1 ILE L   2      24.192  33.329  33.198  1.00 64.81           C  
ATOM     15  C   ILE L   2      27.670  30.743  30.794  1.00 54.45           C  
ATOM     16  O   ILE L   2      27.201  29.623  30.983  1.00 54.58           O  
ATOM     17  N   VAL L   3      28.994  30.964  30.676  1.00 52.82           N  
ATOM     18  CA  VAL L   3      29.927  29.878  30.750  1.00 50.64           C  
ATOM     19  CB  VAL L   3      31.168  30.072  29.932  1.00 51.12           C  
ATOM     20  CG1 VAL L   3      30.785  30.064  28.448  1.00 55.42           C  
ATOM     21  CG2 VAL L   3      31.857  31.367  30.392  1.00 54.17           C  
ATOM     22  C   VAL L   3      30.384  29.717  32.158  1.00 48.70           C  
ATOM     23  O   VAL L   3      30.596  30.692  32.878  1.00 48.21           O  
ATOM     24  N   LEU L   4      30.544  28.451  32.578  1.00 46.98           N  
ATOM     25  CA  LEU L   4      30.998  28.169  33.903  1.00 45.46           C  
ATOM     26  CB  LEU L   4      30.120  27.134  34.630  1.00 44.35           C  
ATOM     27  CG  LEU L   4      28.640  27.550  34.753  1.00 44.23           C  
ATOM     28  CD1 LEU L   4      27.828  26.505  35.534  1.00 42.00           C  
ATOM     29  CD2 LEU L   4      28.495  28.971  35.321  1.00 42.44           C  
ATOM     30  C   LEU L   4      32.354  27.566  33.764  1.00 44.29           C  
ATOM     31  O   LEU L   4      32.561  26.671  32.945  1.00 43.82           O  
ATOM     32  N   THR L   5      33.327  28.056  34.556  1.00 43.95           N  
ATOM     33  CA  THR L   5      34.639  27.493  34.471  1.00 44.91           C  
ATOM     34  CB  THR L   5      35.684  28.496  34.049  1.00 44.60           C  
ATOM     35  OG1 THR L   5      36.881  27.827  33.694  1.00 44.26           O  
ATOM     36  CG2 THR L   5      35.952  29.506  35.176  1.00 44.62           C  
ATOM     37  C   THR L   5      34.969  26.919  35.818  1.00 43.70           C  
ATOM     38  O   THR L   5      34.916  27.602  36.840  1.00 43.99           O  
ATOM     39  N   GLN L   6      35.311  25.614  35.849  1.00 43.78           N  
ATOM     40  CA  GLN L   6      35.595  24.970  37.098  1.00 42.85           C  
ATOM     41  CB  GLN L   6      34.905  23.604  37.264  1.00 41.65           C  
ATOM     42  CG  GLN L   6      33.381  23.680  37.343  1.00 41.22           C  
ATOM     43  CD  GLN L   6      32.841  22.266  37.510  1.00 40.36           C  
ATOM     44  OE1 GLN L   6      31.762  21.936  37.019  1.00 39.33           O  
ATOM     45  NE2 GLN L   6      33.607  21.406  38.230  1.00 39.05           N  
ATOM     46  C   GLN L   6      37.062  24.707  37.178  1.00 43.16           C  
ATOM     47  O   GLN L   6      37.717  24.426  36.176  1.00 43.73           O  
ATOM     48  N   SER L   7      37.619  24.821  38.400  1.00 43.58           N  
ATOM     49  CA  SER L   7      39.012  24.540  38.597  1.00 46.01           C  
ATOM     50  CB  SER L   7      39.903  25.790  38.490  1.00 46.32           C  
ATOM     51  OG  SER L   7      39.553  26.726  39.499  1.00 48.28           O  
ATOM     52  C   SER L   7      39.164  23.990  39.978  1.00 45.63           C  
ATOM     53  O   SER L   7      38.426  24.370  40.888  1.00 46.44           O  
ATOM     54  N   PRO L   8      40.091  23.090  40.187  1.00 44.98           N  
ATOM     55  CA  PRO L   8      40.953  22.570  39.159  1.00 43.52           C  
ATOM     56  CD  PRO L   8      40.667  22.933  41.511  1.00 43.78           C  
ATOM     57  CB  PRO L   8      42.194  22.034  39.878  1.00 44.51           C  
ATOM     58  CG  PRO L   8      41.747  21.856  41.337  1.00 44.79           C  
ATOM     59  C   PRO L   8      40.237  21.511  38.381  1.00 43.86           C  
ATOM     60  O   PRO L   8      39.136  21.121  38.770  1.00 44.79           O  
ATOM     61  N   ALA L   9      40.835  21.063  37.261  1.00 43.19           N  
ATOM     62  CA  ALA L   9      40.260  20.029  36.452  1.00 43.07           C  
ATOM     63  CB  ALA L   9      41.077  19.745  35.180  1.00 43.92           C  
ATOM     64  C   ALA L   9      40.214  18.766  37.254  1.00 44.72           C  
ATOM     65  O   ALA L   9      39.222  18.041  37.221  1.00 44.84           O  
ATOM     66  N   SER L  10      41.294  18.467  38.003  1.00 44.74           N  
ATOM     67  CA  SER L  10      41.326  17.257  38.776  1.00 44.76           C  
ATOM     68  CB  SER L  10      42.179  16.158  38.119  1.00 45.88           C  
ATOM     69  OG  SER L  10      42.144  14.969  38.894  1.00 47.45           O  
ATOM     70  C   SER L  10      41.944  17.604  40.099  1.00 44.89           C  
ATOM     71  O   SER L  10      42.712  18.560  40.196  1.00 43.86           O  
ATOM     72  N   LEU L  11      41.611  16.843  41.165  1.00 44.73           N  
ATOM     73  CA  LEU L  11      42.124  17.184  42.464  1.00 44.29           C  
ATOM     74  CB  LEU L  11      41.110  18.062  43.222  1.00 44.99           C  
ATOM     75  CG  LEU L  11      41.510  18.515  44.633  1.00 46.53           C  
ATOM     76  CD1 LEU L  11      42.757  19.410  44.612  1.00 46.57           C  
ATOM     77  CD2 LEU L  11      40.316  19.189  45.330  1.00 46.46           C  
ATOM     78  C   LEU L  11      42.363  15.927  43.258  1.00 44.09           C  
ATOM     79  O   LEU L  11      41.510  15.043  43.306  1.00 44.09           O  
ATOM     80  N   ALA L  12      43.543  15.808  43.910  1.00 43.10           N  
ATOM     81  CA  ALA L  12      43.803  14.640  44.709  1.00 41.49           C  
ATOM     82  CB  ALA L  12      45.092  13.898  44.314  1.00 41.74           C  
ATOM     83  C   ALA L  12      43.960  15.080  46.134  1.00 41.65           C  
ATOM     84  O   ALA L  12      44.775  15.950  46.439  1.00 42.58           O  
ATOM     85  N   VAL L  13      43.177  14.473  47.053  1.00 40.63           N  
ATOM     86  CA  VAL L  13      43.246  14.862  48.435  1.00 41.63           C  
ATOM     87  CB  VAL L  13      42.077  15.698  48.872  1.00 41.89           C  
ATOM     88  CG1 VAL L  13      42.164  15.905  50.391  1.00 42.05           C  
ATOM     89  CG2 VAL L  13      42.090  17.016  48.079  1.00 40.17           C  
ATOM     90  C   VAL L  13      43.250  13.633  49.295  1.00 41.15           C  
ATOM     91  O   VAL L  13      42.566  12.653  49.006  1.00 41.03           O  
ATOM     92  N   SER L  14      44.023  13.665  50.402  1.00 40.39           N  
ATOM     93  CA  SER L  14      44.111  12.536  51.285  1.00 40.06           C  
ATOM     94  CB  SER L  14      45.318  12.587  52.239  1.00 39.45           C  
ATOM     95  OG  SER L  14      46.526  12.496  51.496  1.00 43.00           O  
ATOM     96  C   SER L  14      42.867  12.482  52.116  1.00 40.75           C  
ATOM     97  O   SER L  14      42.156  13.476  52.256  1.00 40.41           O  
ATOM     98  N   LEU L  15      42.567  11.300  52.695  1.00 41.18           N  
ATOM     99  CA  LEU L  15      41.370  11.179  53.476  1.00 42.09           C  
ATOM    100  CB  LEU L  15      41.018   9.749  53.933  1.00 42.93           C  
ATOM    101  CG  LEU L  15      40.501   8.816  52.823  1.00 42.93           C  
ATOM    102  CD1 LEU L  15      40.179   7.425  53.386  1.00 43.01           C  
ATOM    103  CD2 LEU L  15      39.300   9.428  52.085  1.00 43.21           C  
ATOM    104  C   LEU L  15      41.497  12.011  54.706  1.00 42.23           C  
ATOM    105  O   LEU L  15      42.555  12.081  55.330  1.00 42.21           O  
ATOM    106  N   GLY L  16      40.389  12.683  55.069  1.00 42.44           N  
ATOM    107  CA  GLY L  16      40.340  13.475  56.261  1.00 41.84           C  
ATOM    108  C   GLY L  16      40.602  14.911  55.929  1.00 42.39           C  
ATOM    109  O   GLY L  16      40.259  15.802  56.705  1.00 43.34           O  
ATOM    110  N   GLN L  17      41.198  15.181  54.754  1.00 43.61           N  
ATOM    111  CA  GLN L  17      41.528  16.533  54.401  1.00 44.84           C  
ATOM    112  CB  GLN L  17      42.667  16.656  53.379  1.00 46.61           C  
ATOM    113  CG  GLN L  17      44.009  16.168  53.926  1.00 49.54           C  
ATOM    114  CD  GLN L  17      45.075  16.484  52.890  1.00 52.57           C  
ATOM    115  OE1 GLN L  17      44.953  16.127  51.720  1.00 54.14           O  
ATOM    116  NE2 GLN L  17      46.151  17.189  53.331  1.00 52.32           N  
ATOM    117  C   GLN L  17      40.322  17.210  53.836  1.00 45.36           C  
ATOM    118  O   GLN L  17      39.247  16.619  53.737  1.00 45.40           O  
ATOM    119  N   ARG L  18      40.471  18.506  53.491  1.00 45.04           N  
ATOM    120  CA  ARG L  18      39.364  19.253  52.968  1.00 45.44           C  
ATOM    121  CB  ARG L  18      39.280  20.697  53.486  1.00 46.95           C  
ATOM    122  CG  ARG L  18      40.451  21.554  53.009  1.00 49.19           C  
ATOM    123  CD  ARG L  18      40.525  22.944  53.640  1.00 51.80           C  
ATOM    124  NE  ARG L  18      39.210  23.610  53.445  1.00 53.94           N  
ATOM    125  CZ  ARG L  18      38.326  23.677  54.482  1.00 54.89           C  
ATOM    126  NH1 ARG L  18      38.687  23.218  55.716  1.00 55.75           N1+
ATOM    127  NH2 ARG L  18      37.087  24.212  54.286  1.00 56.55           N  
ATOM    128  C   ARG L  18      39.556  19.370  51.492  1.00 45.13           C  
ATOM    129  O   ARG L  18      40.680  19.491  51.006  1.00 46.28           O  
ATOM    130  N   ALA L  19      38.444  19.321  50.736  1.00 44.42           N  
ATOM    131  CA  ALA L  19      38.539  19.458  49.314  1.00 43.32           C  
ATOM    132  CB  ALA L  19      37.918  18.280  48.543  1.00 43.50           C  
ATOM    133  C   ALA L  19      37.786  20.691  48.934  1.00 42.42           C  
ATOM    134  O   ALA L  19      36.675  20.926  49.406  1.00 42.98           O  
ATOM    135  N   THR L  20      38.392  21.529  48.071  1.00 40.98           N  
ATOM    136  CA  THR L  20      37.726  22.729  47.653  1.00 40.32           C  
ATOM    137  CB  THR L  20      38.392  23.973  48.160  1.00 41.00           C  
ATOM    138  OG1 THR L  20      38.432  23.964  49.580  1.00 41.70           O  
ATOM    139  CG2 THR L  20      37.605  25.194  47.655  1.00 39.65           C  
ATOM    140  C   THR L  20      37.761  22.791  46.156  1.00 41.10           C  
ATOM    141  O   THR L  20      38.825  22.721  45.544  1.00 40.89           O  
ATOM    142  N   ILE L  21      36.578  22.940  45.528  1.00 41.68           N  
ATOM    143  CA  ILE L  21      36.501  23.036  44.098  1.00 40.22           C  
ATOM    144  CB  ILE L  21      35.667  21.954  43.468  1.00 40.97           C  
ATOM    145  CG1 ILE L  21      36.271  20.569  43.748  1.00 41.68           C  
ATOM    146  CG2 ILE L  21      35.539  22.265  41.969  1.00 41.22           C  
ATOM    147  CD1 ILE L  21      35.350  19.413  43.358  1.00 41.91           C  
ATOM    148  C   ILE L  21      35.836  24.341  43.801  1.00 41.46           C  
ATOM    149  O   ILE L  21      34.899  24.735  44.493  1.00 41.15           O  
ATOM    150  N   SER L  22      36.305  25.058  42.759  1.00 41.06           N  
ATOM    151  CA  SER L  22      35.732  26.346  42.487  1.00 41.41           C  
ATOM    152  CB  SER L  22      36.758  27.489  42.566  1.00 41.64           C  
ATOM    153  OG  SER L  22      37.851  27.218  41.703  1.00 43.66           O  
ATOM    154  C   SER L  22      35.092  26.368  41.133  1.00 41.81           C  
ATOM    155  O   SER L  22      35.430  25.587  40.245  1.00 41.71           O  
ATOM    156  N   CYS L  23      34.100  27.270  40.973  1.00 42.94           N  
ATOM    157  CA  CYS L  23      33.372  27.434  39.744  1.00 44.20           C  
ATOM    158  CB  CYS L  23      32.003  26.709  39.783  1.00 43.34           C  
ATOM    159  SG  CYS L  23      31.003  26.859  38.268  1.00 44.59           S  
ATOM    160  C   CYS L  23      33.150  28.911  39.551  1.00 44.98           C  
ATOM    161  O   CYS L  23      32.673  29.602  40.452  1.00 44.38           O  
ATOM    162  N   ARG L  24      33.494  29.433  38.353  1.00 46.85           N  
ATOM    163  CA  ARG L  24      33.374  30.842  38.089  1.00 48.14           C  
ATOM    164  CB  ARG L  24      34.715  31.470  37.667  1.00 51.09           C  
ATOM    165  CG  ARG L  24      34.745  32.999  37.721  1.00 55.73           C  
ATOM    166  CD  ARG L  24      36.092  33.586  37.296  1.00 59.36           C  
ATOM    167  NE  ARG L  24      36.027  33.772  35.823  1.00 63.33           N  
ATOM    168  CZ  ARG L  24      35.693  34.988  35.305  1.00 64.48           C  
ATOM    169  NH1 ARG L  24      35.646  36.088  36.114  1.00 64.89           N1+
ATOM    170  NH2 ARG L  24      35.415  35.105  33.975  1.00 65.08           N  
ATOM    171  C   ARG L  24      32.410  31.019  36.953  1.00 48.41           C  
ATOM    172  O   ARG L  24      32.429  30.259  35.988  1.00 48.10           O  
ATOM    173  N   ALA L  25      31.537  32.044  37.040  1.00 48.63           N  
ATOM    174  CA  ALA L  25      30.546  32.245  36.019  1.00 48.00           C  
ATOM    175  CB  ALA L  25      29.124  32.436  36.577  1.00 46.81           C  
ATOM    176  C   ALA L  25      30.895  33.477  35.241  1.00 47.76           C  
ATOM    177  O   ALA L  25      31.405  34.455  35.785  1.00 46.37           O  
ATOM    178  N   SER L  26      30.607  33.447  33.922  1.00 33.59           N  
ATOM    179  CA  SER L  26      30.882  34.544  33.036  1.00 34.27           C  
ATOM    180  CB  SER L  26      30.577  34.214  31.565  1.00 32.67           C  
ATOM    181  OG  SER L  26      29.195  33.933  31.398  1.00 32.20           O  
ATOM    182  C   SER L  26      30.035  35.719  33.424  1.00 35.53           C  
ATOM    183  O   SER L  26      30.503  36.857  33.412  1.00 35.51           O  
ATOM    184  N   GLU L  27      28.759  35.465  33.779  1.00 36.39           N  
ATOM    185  CA  GLU L  27      27.863  36.523  34.153  1.00 36.43           C  
ATOM    186  CB  GLU L  27      26.633  36.634  33.241  1.00 37.98           C  
ATOM    187  CG  GLU L  27      26.976  37.004  31.801  1.00 44.01           C  
ATOM    188  CD  GLU L  27      25.673  37.074  31.019  1.00 47.36           C  
ATOM    189  OE1 GLU L  27      24.602  37.232  31.664  1.00 49.14           O  
ATOM    190  OE2 GLU L  27      25.731  36.975  29.766  1.00 49.61           O1-
ATOM    191  C   GLU L  27      27.357  36.192  35.521  1.00 35.78           C  
ATOM    192  O   GLU L  27      27.484  35.056  35.972  1.00 35.80           O  
ATOM    193  N   SER L  28      26.782  37.189  36.228  1.00 34.96           N  
ATOM    194  CA  SER L  28      26.326  36.939  37.566  1.00 35.47           C  
ATOM    195  CB  SER L  28      25.926  38.201  38.351  1.00 34.73           C  
ATOM    196  OG  SER L  28      24.674  38.691  37.893  1.00 35.19           O  
ATOM    197  C   SER L  28      25.119  36.052  37.523  1.00 35.12           C  
ATOM    198  O   SER L  28      24.241  36.203  36.677  1.00 34.76           O  
ATOM    199  N   VAL L  29      25.127  35.041  38.410  1.00 34.02           N  
ATOM    200  CA  VAL L  29      24.100  34.069  38.667  1.00 33.30           C  
ATOM    201  CB  VAL L  29      24.626  32.753  39.159  1.00 33.24           C  
ATOM    202  CG1 VAL L  29      25.409  32.086  38.018  1.00 32.47           C  
ATOM    203  CG2 VAL L  29      25.475  32.999  40.410  1.00 32.23           C  
ATOM    204  C   VAL L  29      23.072  34.575  39.642  1.00 33.63           C  
ATOM    205  O   VAL L  29      22.078  33.891  39.887  1.00 33.30           O  
ATOM    206  N   GLU L  30      23.339  35.713  40.318  1.00 34.58           N  
ATOM    207  CA  GLU L  30      22.470  36.229  41.348  1.00 37.08           C  
ATOM    208  CB  GLU L  30      23.018  37.496  42.021  1.00 38.58           C  
ATOM    209  CG  GLU L  30      24.331  37.280  42.768  1.00 41.08           C  
ATOM    210  CD  GLU L  30      24.030  36.542  44.062  1.00 52.08           C  
ATOM    211  OE1 GLU L  30      22.908  36.711  44.609  1.00 51.32           O  
ATOM    212  OE2 GLU L  30      24.934  35.798  44.523  1.00 50.32           O1-
ATOM    213  C   GLU L  30      21.139  36.615  40.772  1.00 37.95           C  
ATOM    214  O   GLU L  30      21.061  37.229  39.709  1.00 39.29           O  
ATOM    215  N   TYR L  31      20.048  36.240  41.478  1.00 37.86           N  
ATOM    216  CA  TYR L  31      18.717  36.559  41.043  1.00 38.26           C  
ATOM    217  CB  TYR L  31      18.105  35.348  40.308  1.00 38.92           C  
ATOM    218  CG  TYR L  31      16.735  35.623  39.789  1.00 47.73           C  
ATOM    219  CD1 TYR L  31      16.561  36.263  38.583  1.00 37.23           C  
ATOM    220  CD2 TYR L  31      15.624  35.213  40.492  1.00 36.85           C  
ATOM    221  CE1 TYR L  31      15.299  36.506  38.093  1.00 37.10           C  
ATOM    222  CE2 TYR L  31      14.360  35.454  40.004  1.00 36.99           C  
ATOM    223  CZ  TYR L  31      14.195  36.103  38.805  1.00 38.60           C  
ATOM    224  OH  TYR L  31      12.898  36.349  38.305  1.00 38.68           O  
ATOM    225  C   TYR L  31      17.892  36.836  42.268  1.00 38.72           C  
ATOM    226  O   TYR L  31      17.680  35.946  43.089  1.00 37.30           O  
ATOM    227  N   TYR L  32      17.399  38.082  42.419  1.00 38.29           N  
ATOM    228  CA  TYR L  32      16.536  38.448  43.509  1.00 38.06           C  
ATOM    229  CB  TYR L  32      15.079  37.992  43.328  1.00 38.72           C  
ATOM    230  CG  TYR L  32      14.472  38.894  42.311  1.00 39.25           C  
ATOM    231  CD1 TYR L  32      14.614  38.657  40.963  1.00 39.67           C  
ATOM    232  CD2 TYR L  32      13.758  39.995  42.722  1.00 40.04           C  
ATOM    233  CE1 TYR L  32      14.046  39.507  40.042  1.00 40.48           C  
ATOM    234  CE2 TYR L  32      13.188  40.848  41.807  1.00 41.86           C  
ATOM    235  CZ  TYR L  32      13.334  40.603  40.463  1.00 42.02           C  
ATOM    236  OH  TYR L  32      12.750  41.478  39.521  1.00 43.76           O  
ATOM    237  C   TYR L  32      17.038  37.959  44.837  1.00 37.85           C  
ATOM    238  O   TYR L  32      16.284  37.359  45.601  1.00 37.24           O  
ATOM    239  N   GLY L  33      18.324  38.202  45.155  1.00 36.78           N  
ATOM    240  CA  GLY L  33      18.818  37.880  46.465  1.00 36.17           C  
ATOM    241  C   GLY L  33      19.206  36.437  46.592  1.00 36.04           C  
ATOM    242  O   GLY L  33      19.450  35.968  47.703  1.00 36.36           O  
ATOM    243  N   THR L  34      19.268  35.677  45.482  1.00 35.61           N  
ATOM    244  CA  THR L  34      19.665  34.301  45.610  1.00 34.68           C  
ATOM    245  CB  THR L  34      18.517  33.338  45.523  1.00 35.58           C  
ATOM    246  OG1 THR L  34      17.897  33.425  44.249  1.00  0.00           O  
ATOM    247  CG2 THR L  34      17.505  33.675  46.631  1.00  0.00           C  
ATOM    248  C   THR L  34      20.605  33.984  44.489  1.00 33.40           C  
ATOM    249  O   THR L  34      20.690  34.725  43.513  1.00 32.67           O  
ATOM    250  N   SER L  35      21.357  32.872  44.605  1.00 31.39           N  
ATOM    251  CA  SER L  35      22.278  32.493  43.570  1.00 30.32           C  
ATOM    252  CB  SER L  35      23.690  32.196  44.103  1.00 30.37           C  
ATOM    253  OG  SER L  35      24.220  33.336  44.758  1.00 31.54           O  
ATOM    254  C   SER L  35      21.760  31.214  42.991  1.00 30.01           C  
ATOM    255  O   SER L  35      21.508  30.263  43.725  1.00 29.31           O  
ATOM    256  N   LEU L  36      21.603  31.144  41.652  1.00 29.14           N  
ATOM    257  CA  LEU L  36      21.045  29.956  41.071  1.00 27.83           C  
ATOM    258  CB  LEU L  36      20.192  30.272  39.834  1.00 28.48           C  
ATOM    259  CG  LEU L  36      19.147  31.372  40.099  1.00 28.01           C  
ATOM    260  CD1 LEU L  36      18.154  31.491  38.933  1.00 28.23           C  
ATOM    261  CD2 LEU L  36      18.478  31.215  41.474  1.00 29.42           C  
ATOM    262  C   LEU L  36      22.174  29.090  40.626  1.00 28.56           C  
ATOM    263  O   LEU L  36      22.362  28.817  39.441  1.00 28.54           O  
ATOM    264  N   MET L  37      22.932  28.593  41.607  1.00 39.43           N  
ATOM    265  CA  MET L  37      24.087  27.776  41.351  1.00 38.59           C  
ATOM    266  CB  MET L  37      25.399  28.421  41.831  1.00 39.64           C  
ATOM    267  CG  MET L  37      26.628  27.543  41.592  1.00 42.49           C  
ATOM    268  SD  MET L  37      27.056  27.277  39.845  1.00 44.37           S  
ATOM    269  CE  MET L  37      27.807  28.909  39.596  1.00 44.49           C  
ATOM    270  C   MET L  37      23.929  26.474  42.079  1.00 37.29           C  
ATOM    271  O   MET L  37      23.576  26.437  43.257  1.00 35.95           O  
ATOM    272  N   GLN L  38      24.199  25.353  41.377  1.00 37.18           N  
ATOM    273  CA  GLN L  38      24.062  24.067  42.002  1.00 35.73           C  
ATOM    274  CB  GLN L  38      22.869  23.225  41.506  1.00 34.26           C  
ATOM    275  CG  GLN L  38      21.498  23.673  42.013  1.00 34.21           C  
ATOM    276  CD  GLN L  38      21.009  24.835  41.164  1.00 32.54           C  
ATOM    277  OE1 GLN L  38      20.023  25.487  41.501  1.00 38.39           O  
ATOM    278  NE2 GLN L  38      21.715  25.104  40.032  1.00 34.45           N  
ATOM    279  C   GLN L  38      25.271  23.241  41.731  1.00 35.03           C  
ATOM    280  O   GLN L  38      26.026  23.485  40.791  1.00 35.65           O  
ATOM    281  N   TRP L  39      25.475  22.225  42.590  1.00 34.05           N  
ATOM    282  CA  TRP L  39      26.586  21.336  42.435  1.00 31.80           C  
ATOM    283  CB  TRP L  39      27.581  21.408  43.605  1.00 31.60           C  
ATOM    284  CG  TRP L  39      28.302  22.731  43.698  1.00 32.68           C  
ATOM    285  CD2 TRP L  39      29.556  23.012  43.058  1.00 32.31           C  
ATOM    286  CD1 TRP L  39      27.944  23.867  44.363  1.00 34.21           C  
ATOM    287  NE1 TRP L  39      28.895  24.841  44.174  1.00 34.39           N  
ATOM    288  CE2 TRP L  39      29.893  24.328  43.373  1.00 33.66           C  
ATOM    289  CE3 TRP L  39      30.358  22.237  42.273  1.00 31.02           C  
ATOM    290  CZ2 TRP L  39      31.046  24.893  42.905  1.00 33.04           C  
ATOM    291  CZ3 TRP L  39      31.519  22.809  41.801  1.00 31.07           C  
ATOM    292  CH2 TRP L  39      31.856  24.111  42.111  1.00 31.48           C  
ATOM    293  C   TRP L  39      26.059  19.936  42.378  1.00 31.93           C  
ATOM    294  O   TRP L  39      25.149  19.567  43.120  1.00 32.34           O  
ATOM    295  N   PHE L  40      26.631  19.113  41.476  1.00 31.65           N  
ATOM    296  CA  PHE L  40      26.200  17.749  41.330  1.00 30.55           C  
ATOM    297  CB  PHE L  40      25.634  17.423  39.934  1.00 29.15           C  
ATOM    298  CG  PHE L  40      24.364  18.176  39.722  1.00 28.64           C  
ATOM    299  CD1 PHE L  40      24.388  19.483  39.293  1.00 26.79           C  
ATOM    300  CD2 PHE L  40      23.148  17.569  39.938  1.00 27.37           C  
ATOM    301  CE1 PHE L  40      23.216  20.176  39.093  1.00 28.44           C  
ATOM    302  CE2 PHE L  40      21.972  18.257  39.740  1.00 27.37           C  
ATOM    303  CZ  PHE L  40      22.006  19.563  39.316  1.00 27.29           C  
ATOM    304  C   PHE L  40      27.399  16.863  41.501  1.00 32.13           C  
ATOM    305  O   PHE L  40      28.530  17.254  41.215  1.00 29.61           O  
ATOM    306  N   GLN L  41      27.163  15.630  41.998  1.00 32.28           N  
ATOM    307  CA  GLN L  41      28.202  14.657  42.185  1.00 32.19           C  
ATOM    308  CB  GLN L  41      28.259  14.105  43.622  1.00 32.28           C  
ATOM    309  CG  GLN L  41      29.357  13.063  43.841  1.00 34.33           C  
ATOM    310  CD  GLN L  41      29.180  12.467  45.233  1.00 36.55           C  
ATOM    311  OE1 GLN L  41      28.090  12.028  45.595  1.00 35.86           O  
ATOM    312  NE2 GLN L  41      30.275  12.448  46.037  1.00 35.66           N  
ATOM    313  C   GLN L  41      27.862  13.496  41.305  1.00 32.50           C  
ATOM    314  O   GLN L  41      26.740  12.994  41.341  1.00 33.63           O  
ATOM    315  N   GLN L  42      28.820  13.036  40.477  1.00 33.32           N  
ATOM    316  CA  GLN L  42      28.507  11.929  39.621  1.00 35.07           C  
ATOM    317  CB  GLN L  42      28.444  12.321  38.131  1.00 34.02           C  
ATOM    318  CG  GLN L  42      28.081  11.164  37.195  1.00 35.00           C  
ATOM    319  CD  GLN L  42      28.052  11.693  35.765  1.00 35.14           C  
ATOM    320  OE1 GLN L  42      29.068  12.128  35.227  1.00 37.54           O  
ATOM    321  NE2 GLN L  42      26.851  11.659  35.127  1.00 32.16           N  
ATOM    322  C   GLN L  42      29.567  10.884  39.762  1.00 35.83           C  
ATOM    323  O   GLN L  42      30.742  11.123  39.485  1.00 35.28           O  
ATOM    324  N   LYS L  43      29.160   9.676  40.196  1.00 36.98           N  
ATOM    325  CA  LYS L  43      30.077   8.585  40.325  1.00 38.50           C  
ATOM    326  CB  LYS L  43      29.766   7.667  41.519  1.00 39.58           C  
ATOM    327  CG  LYS L  43      30.070   8.348  42.858  1.00 40.41           C  
ATOM    328  CD  LYS L  43      29.469   7.661  44.083  1.00 40.70           C  
ATOM    329  CE  LYS L  43      29.828   8.357  45.399  1.00 41.32           C  
ATOM    330  NZ  LYS L  43      29.214   7.644  46.541  1.00 40.95           N1+
ATOM    331  C   LYS L  43      29.994   7.808  39.051  1.00 40.03           C  
ATOM    332  O   LYS L  43      29.020   7.908  38.304  1.00 39.99           O  
ATOM    333  N   PRO L  44      31.003   7.038  38.776  1.00 41.95           N  
ATOM    334  CA  PRO L  44      31.014   6.319  37.537  1.00 41.87           C  
ATOM    335  CD  PRO L  44      32.345   7.338  39.248  1.00 41.63           C  
ATOM    336  CB  PRO L  44      32.421   5.737  37.414  1.00 42.67           C  
ATOM    337  CG  PRO L  44      33.292   6.748  38.188  1.00 42.50           C  
ATOM    338  C   PRO L  44      29.901   5.329  37.452  1.00 41.96           C  
ATOM    339  O   PRO L  44      29.586   4.682  38.450  1.00 42.03           O  
ATOM    340  N   GLY L  45      29.278   5.220  36.262  1.00 41.54           N  
ATOM    341  CA  GLY L  45      28.228   4.278  36.028  1.00 41.74           C  
ATOM    342  C   GLY L  45      26.968   4.764  36.674  1.00 42.22           C  
ATOM    343  O   GLY L  45      25.994   4.018  36.766  1.00 43.23           O  
ATOM    344  N   GLN L  46      26.937   6.030  37.141  1.00 41.70           N  
ATOM    345  CA  GLN L  46      25.732   6.474  37.784  1.00 40.07           C  
ATOM    346  CB  GLN L  46      25.841   6.559  39.316  1.00 42.51           C  
ATOM    347  CG  GLN L  46      26.009   5.187  39.972  1.00 47.10           C  
ATOM    348  CD  GLN L  46      26.102   5.367  41.480  1.00 49.84           C  
ATOM    349  OE1 GLN L  46      26.929   4.743  42.142  1.00 51.04           O  
ATOM    350  NE2 GLN L  46      25.215   6.227  42.045  1.00 51.55           N  
ATOM    351  C   GLN L  46      25.362   7.834  37.275  1.00 38.26           C  
ATOM    352  O   GLN L  46      26.169   8.550  36.686  1.00 36.74           O  
ATOM    353  N   PRO L  47      24.111   8.169  37.473  1.00 36.90           N  
ATOM    354  CA  PRO L  47      23.578   9.449  37.084  1.00 36.72           C  
ATOM    355  CD  PRO L  47      23.070   7.165  37.612  1.00 35.63           C  
ATOM    356  CB  PRO L  47      22.060   9.275  37.010  1.00 36.96           C  
ATOM    357  CG  PRO L  47      21.782   7.982  37.794  1.00 35.05           C  
ATOM    358  C   PRO L  47      24.011  10.490  38.066  1.00 36.72           C  
ATOM    359  O   PRO L  47      24.332  10.132  39.195  1.00 37.15           O  
ATOM    360  N   PRO L  48      24.017  11.741  37.696  1.00 35.48           N  
ATOM    361  CA  PRO L  48      24.435  12.797  38.572  1.00 35.57           C  
ATOM    362  CD  PRO L  48      23.920  12.162  36.309  1.00 34.07           C  
ATOM    363  CB  PRO L  48      24.520  14.053  37.699  1.00 34.62           C  
ATOM    364  CG  PRO L  48      23.764  13.687  36.406  1.00 35.63           C  
ATOM    365  C   PRO L  48      23.495  12.904  39.726  1.00 35.54           C  
ATOM    366  O   PRO L  48      22.317  12.580  39.580  1.00 35.04           O  
ATOM    367  N   ARG L  49      24.013  13.336  40.890  1.00 36.27           N  
ATOM    368  CA  ARG L  49      23.227  13.451  42.083  1.00 36.13           C  
ATOM    369  CB  ARG L  49      23.772  12.562  43.210  1.00 38.61           C  
ATOM    370  CG  ARG L  49      23.005  12.621  44.531  1.00 42.39           C  
ATOM    371  CD  ARG L  49      23.642  11.713  45.584  1.00 45.22           C  
ATOM    372  NE  ARG L  49      22.866  11.818  46.850  1.00  0.00           N  
ATOM    373  CZ  ARG L  49      22.719  10.711  47.636  1.00  0.00           C  
ATOM    374  NH1 ARG L  49      23.201   9.507  47.209  1.00  0.00           N1+
ATOM    375  NH2 ARG L  49      22.097  10.807  48.848  1.00  0.00           N  
ATOM    376  C   ARG L  49      23.328  14.873  42.539  1.00 34.92           C  
ATOM    377  O   ARG L  49      24.379  15.498  42.427  1.00 34.27           O  
ATOM    378  N   LEU L  50      22.226  15.418  43.084  1.00 35.19           N  
ATOM    379  CA  LEU L  50      22.201  16.795  43.494  1.00 34.69           C  
ATOM    380  CB  LEU L  50      20.773  17.361  43.520  1.00 34.08           C  
ATOM    381  CG  LEU L  50      20.683  18.814  44.010  1.00 34.67           C  
ATOM    382  CD1 LEU L  50      21.455  19.770  43.091  1.00 32.57           C  
ATOM    383  CD2 LEU L  50      19.217  19.227  44.212  1.00 35.18           C  
ATOM    384  C   LEU L  50      22.774  16.936  44.873  1.00 34.83           C  
ATOM    385  O   LEU L  50      22.249  16.367  45.828  1.00 33.99           O  
ATOM    386  N   LEU L  51      23.958  17.585  44.974  1.00 34.04           N  
ATOM    387  CA  LEU L  51      24.595  17.882  46.233  1.00 36.29           C  
ATOM    388  CB  LEU L  51      26.118  18.049  46.094  1.00 34.83           C  
ATOM    389  CG  LEU L  51      26.861  16.730  45.816  1.00 35.76           C  
ATOM    390  CD1 LEU L  51      28.373  16.954  45.686  1.00 34.68           C  
ATOM    391  CD2 LEU L  51      26.526  15.681  46.888  1.00 33.93           C  
ATOM    392  C   LEU L  51      24.092  19.124  46.906  1.00 35.68           C  
ATOM    393  O   LEU L  51      23.654  19.093  48.054  1.00 36.85           O  
ATOM    394  N   ILE L  52      24.141  20.263  46.180  1.00 36.58           N  
ATOM    395  CA  ILE L  52      23.816  21.522  46.777  1.00 35.95           C  
ATOM    396  CB  ILE L  52      25.022  22.291  47.230  1.00 36.39           C  
ATOM    397  CG1 ILE L  52      25.713  21.508  48.358  1.00 36.85           C  
ATOM    398  CG2 ILE L  52      24.585  23.710  47.633  1.00 35.67           C  
ATOM    399  CD1 ILE L  52      27.073  22.064  48.763  1.00 36.81           C  
ATOM    400  C   ILE L  52      23.077  22.338  45.776  1.00 35.94           C  
ATOM    401  O   ILE L  52      23.318  22.250  44.572  1.00 34.72           O  
ATOM    402  N   HIS L  53      22.134  23.156  46.275  1.00 36.33           N  
ATOM    403  CA  HIS L  53      21.336  23.982  45.427  1.00 38.09           C  
ATOM    404  ND1 HIS L  53      19.011  23.321  47.668  1.00  0.00           N  
ATOM    405  CG  HIS L  53      19.479  22.709  46.525  1.00 40.53           C  
ATOM    406  CB  HIS L  53      19.911  23.430  45.281  1.00 38.77           C  
ATOM    407  NE2 HIS L  53      19.032  21.135  48.081  1.00  0.00           N  
ATOM    408  CD2 HIS L  53      19.482  21.374  46.796  1.00 40.90           C  
ATOM    409  CE1 HIS L  53      18.760  22.333  48.565  1.00 42.34           C  
ATOM    410  C   HIS L  53      21.257  25.333  46.062  1.00 38.51           C  
ATOM    411  O   HIS L  53      21.364  25.460  47.281  1.00 38.85           O  
ATOM    412  N   GLY L  54      21.114  26.376  45.216  1.00 35.56           N  
ATOM    413  CA  GLY L  54      21.008  27.711  45.720  1.00 37.02           C  
ATOM    414  C   GLY L  54      22.328  28.086  46.304  1.00 38.04           C  
ATOM    415  O   GLY L  54      22.413  28.886  47.232  1.00 37.34           O  
ATOM    416  N   ALA L  55      23.394  27.455  45.796  1.00 38.73           N  
ATOM    417  CA  ALA L  55      24.740  27.759  46.174  1.00 39.68           C  
ATOM    418  CB  ALA L  55      25.048  29.264  46.097  1.00 35.51           C  
ATOM    419  C   ALA L  55      25.059  27.300  47.571  1.00 39.84           C  
ATOM    420  O   ALA L  55      26.211  26.953  47.829  1.00 39.01           O  
ATOM    421  N   SER L  56      24.074  27.190  48.494  1.00 39.79           N  
ATOM    422  CA  SER L  56      24.499  26.848  49.829  1.00 39.00           C  
ATOM    423  CB  SER L  56      24.573  28.076  50.753  1.00 39.69           C  
ATOM    424  OG  SER L  56      23.280  28.638  50.923  1.00 40.70           O  
ATOM    425  C   SER L  56      23.583  25.855  50.519  1.00 39.15           C  
ATOM    426  O   SER L  56      23.840  25.500  51.669  1.00 40.93           O  
ATOM    427  N   ASN L  57      22.522  25.343  49.863  1.00 43.88           N  
ATOM    428  CA  ASN L  57      21.619  24.430  50.505  1.00 44.46           C  
ATOM    429  CB  ASN L  57      20.142  24.681  50.155  1.00 44.52           C  
ATOM    430  CG  ASN L  57      19.700  25.924  50.912  1.00 46.06           C  
ATOM    431  OD1 ASN L  57      19.719  25.953  52.141  1.00 47.19           O  
ATOM    432  ND2 ASN L  57      19.293  26.984  50.163  1.00 45.70           N  
ATOM    433  C   ASN L  57      21.966  23.029  50.111  1.00 45.48           C  
ATOM    434  O   ASN L  57      22.161  22.723  48.938  1.00 45.72           O  
ATOM    435  N   VAL L  58      22.057  22.134  51.115  1.00 46.42           N  
ATOM    436  CA  VAL L  58      22.414  20.762  50.889  1.00 47.20           C  
ATOM    437  CB  VAL L  58      22.986  20.130  52.123  1.00 49.84           C  
ATOM    438  CG1 VAL L  58      23.271  18.649  51.849  1.00 44.83           C  
ATOM    439  CG2 VAL L  58      24.223  20.939  52.547  1.00 44.11           C  
ATOM    440  C   VAL L  58      21.186  19.998  50.491  1.00 47.98           C  
ATOM    441  O   VAL L  58      20.114  20.188  51.059  1.00 50.12           O  
ATOM    442  N   GLN L  59      21.326  19.096  49.496  1.00 48.02           N  
ATOM    443  CA  GLN L  59      20.235  18.294  49.012  1.00 47.73           C  
ATOM    444  CB  GLN L  59      20.598  17.511  47.737  1.00 51.34           C  
ATOM    445  CG  GLN L  59      19.572  16.449  47.331  1.00 50.51           C  
ATOM    446  CD  GLN L  59      18.289  17.141  46.904  1.00 50.52           C  
ATOM    447  OE1 GLN L  59      17.289  16.488  46.608  1.00 50.59           O  
ATOM    448  NE2 GLN L  59      18.312  18.500  46.876  1.00  0.00           N  
ATOM    449  C   GLN L  59      19.878  17.310  50.079  1.00 49.19           C  
ATOM    450  O   GLN L  59      20.717  16.911  50.882  1.00 48.06           O  
ATOM    451  N   SER L  60      18.600  16.892  50.130  1.00 50.46           N  
ATOM    452  CA  SER L  60      18.211  15.995  51.175  1.00 52.60           C  
ATOM    453  CB  SER L  60      16.708  15.677  51.198  1.00 53.20           C  
ATOM    454  OG  SER L  60      16.339  14.983  50.015  1.00 56.20           O  
ATOM    455  C   SER L  60      18.955  14.713  51.006  1.00 52.89           C  
ATOM    456  O   SER L  60      18.970  14.126  49.927  1.00 54.16           O  
ATOM    457  N   GLY L  61      19.580  14.238  52.102  1.00 53.21           N  
ATOM    458  CA  GLY L  61      20.300  12.999  52.066  1.00 51.69           C  
ATOM    459  C   GLY L  61      21.770  13.257  51.948  1.00 50.06           C  
ATOM    460  O   GLY L  61      22.568  12.329  52.068  1.00 50.10           O  
ATOM    461  N   VAL L  62      22.176  14.517  51.710  1.00 48.32           N  
ATOM    462  CA  VAL L  62      23.578  14.797  51.572  1.00 47.22           C  
ATOM    463  CB  VAL L  62      23.847  15.995  50.711  1.00 45.51           C  
ATOM    464  CG1 VAL L  62      25.358  16.256  50.659  1.00 43.31           C  
ATOM    465  CG2 VAL L  62      23.214  15.750  49.333  1.00 45.89           C  
ATOM    466  C   VAL L  62      24.161  15.030  52.935  1.00 46.76           C  
ATOM    467  O   VAL L  62      23.545  15.666  53.788  1.00 47.47           O  
ATOM    468  N   PRO L  63      25.352  14.523  53.143  1.00 45.50           N  
ATOM    469  CA  PRO L  63      26.007  14.636  54.423  1.00 45.08           C  
ATOM    470  CD  PRO L  63      25.782  13.338  52.417  1.00 44.66           C  
ATOM    471  CB  PRO L  63      27.161  13.636  54.393  1.00 44.54           C  
ATOM    472  CG  PRO L  63      26.706  12.574  53.380  1.00 44.55           C  
ATOM    473  C   PRO L  63      26.480  16.032  54.696  1.00 45.45           C  
ATOM    474  O   PRO L  63      26.646  16.811  53.761  1.00 47.07           O  
ATOM    475  N   ALA L  64      26.724  16.339  55.982  1.00 45.32           N  
ATOM    476  CA  ALA L  64      27.152  17.614  56.484  1.00 44.42           C  
ATOM    477  CB  ALA L  64      27.285  17.627  58.016  1.00 46.20           C  
ATOM    478  C   ALA L  64      28.491  17.950  55.911  1.00 43.54           C  
ATOM    479  O   ALA L  64      28.842  19.119  55.752  1.00 42.49           O  
ATOM    480  N   ARG L  65      29.286  16.921  55.587  1.00 45.09           N  
ATOM    481  CA  ARG L  65      30.633  17.127  55.150  1.00 44.83           C  
ATOM    482  CB  ARG L  65      31.386  15.822  54.837  1.00 45.10           C  
ATOM    483  CG  ARG L  65      30.755  14.985  53.729  1.00 47.93           C  
ATOM    484  CD  ARG L  65      31.552  13.727  53.382  1.00 47.54           C  
ATOM    485  NE  ARG L  65      30.815  12.546  53.907  1.00 47.65           N  
ATOM    486  CZ  ARG L  65      30.831  11.382  53.193  1.00 49.09           C  
ATOM    487  NH1 ARG L  65      31.538  11.311  52.028  1.00 48.86           N1+
ATOM    488  NH2 ARG L  65      30.141  10.292  53.638  1.00 50.49           N  
ATOM    489  C   ARG L  65      30.650  18.012  53.939  1.00 43.67           C  
ATOM    490  O   ARG L  65      31.658  18.668  53.678  1.00 43.59           O  
ATOM    491  N   PHE L  66      29.562  18.028  53.141  1.00 41.87           N  
ATOM    492  CA  PHE L  66      29.534  18.848  51.957  1.00 41.66           C  
ATOM    493  CB  PHE L  66      28.675  18.244  50.833  1.00 39.82           C  
ATOM    494  CG  PHE L  66      29.274  16.939  50.423  1.00 40.19           C  
ATOM    495  CD1 PHE L  66      29.006  15.789  51.132  1.00 40.05           C  
ATOM    496  CD2 PHE L  66      30.097  16.858  49.326  1.00 38.87           C  
ATOM    497  CE1 PHE L  66      29.553  14.583  50.758  1.00 39.18           C  
ATOM    498  CE2 PHE L  66      30.647  15.655  48.946  1.00 37.65           C  
ATOM    499  CZ  PHE L  66      30.375  14.513  49.661  1.00 38.08           C  
ATOM    500  C   PHE L  66      28.940  20.193  52.279  1.00 42.68           C  
ATOM    501  O   PHE L  66      28.000  20.303  53.064  1.00 45.04           O  
ATOM    502  N   SER L  67      29.503  21.267  51.680  1.00 43.11           N  
ATOM    503  CA  SER L  67      28.986  22.595  51.874  1.00 42.97           C  
ATOM    504  CB  SER L  67      29.543  23.297  53.126  1.00 43.15           C  
ATOM    505  OG  SER L  67      30.950  23.463  53.016  1.00 45.06           O  
ATOM    506  C   SER L  67      29.372  23.416  50.680  1.00 42.79           C  
ATOM    507  O   SER L  67      30.328  23.093  49.978  1.00 41.73           O  
ATOM    508  N   GLY L  68      28.631  24.515  50.417  1.00 44.00           N  
ATOM    509  CA  GLY L  68      28.947  25.340  49.283  1.00 44.58           C  
ATOM    510  C   GLY L  68      28.821  26.770  49.703  1.00 45.50           C  
ATOM    511  O   GLY L  68      28.094  27.088  50.644  1.00 46.84           O  
ATOM    512  N   SER L  69      29.530  27.680  49.001  1.00 46.72           N  
ATOM    513  CA  SER L  69      29.475  29.070  49.366  1.00 47.48           C  
ATOM    514  CB  SER L  69      30.540  29.468  50.401  1.00 47.34           C  
ATOM    515  OG  SER L  69      31.840  29.289  49.857  1.00 48.51           O  
ATOM    516  C   SER L  69      29.726  29.905  48.147  1.00 47.37           C  
ATOM    517  O   SER L  69      30.038  29.388  47.076  1.00 47.59           O  
ATOM    518  N   GLY L  70      29.598  31.242  48.294  1.00 48.62           N  
ATOM    519  CA  GLY L  70      29.855  32.133  47.195  1.00 49.55           C  
ATOM    520  C   GLY L  70      28.588  32.778  46.721  1.00 51.60           C  
ATOM    521  O   GLY L  70      27.480  32.425  47.126  1.00 52.83           O  
ATOM    522  N   SER L  71      28.751  33.797  45.852  1.00 52.46           N  
ATOM    523  CA  SER L  71      27.647  34.520  45.294  1.00 51.91           C  
ATOM    524  CB  SER L  71      27.061  35.571  46.251  1.00 52.69           C  
ATOM    525  OG  SER L  71      28.051  36.535  46.579  1.00 54.19           O  
ATOM    526  C   SER L  71      28.176  35.237  44.096  1.00 51.51           C  
ATOM    527  O   SER L  71      29.373  35.208  43.823  1.00 51.14           O  
ATOM    528  N   GLY L  72      27.289  35.896  43.327  1.00 52.69           N  
ATOM    529  CA  GLY L  72      27.764  36.617  42.185  1.00 51.60           C  
ATOM    530  C   GLY L  72      28.288  35.631  41.187  1.00 51.49           C  
ATOM    531  O   GLY L  72      27.565  34.749  40.729  1.00 51.67           O  
ATOM    532  N   THR L  73      29.530  35.864  40.723  1.00 52.21           N  
ATOM    533  CA  THR L  73      30.226  35.034  39.777  1.00 51.68           C  
ATOM    534  CB  THR L  73      31.245  35.810  38.993  1.00 52.48           C  
ATOM    535  OG1 THR L  73      32.217  36.376  39.861  1.00 51.96           O  
ATOM    536  CG2 THR L  73      30.512  36.923  38.223  1.00 51.39           C  
ATOM    537  C   THR L  73      30.912  33.823  40.363  1.00 51.89           C  
ATOM    538  O   THR L  73      30.959  32.775  39.718  1.00 52.40           O  
ATOM    539  N   ASP L  74      31.483  33.921  41.584  1.00 51.72           N  
ATOM    540  CA  ASP L  74      32.328  32.851  42.070  1.00 52.24           C  
ATOM    541  CB  ASP L  74      33.648  33.357  42.677  1.00 56.06           C  
ATOM    542  CG  ASP L  74      34.561  33.810  41.552  1.00 60.39           C  
ATOM    543  OD1 ASP L  74      34.940  32.944  40.720  1.00 62.54           O  
ATOM    544  OD2 ASP L  74      34.888  35.026  41.504  1.00 63.04           O1-
ATOM    545  C   ASP L  74      31.674  32.026  43.134  1.00 48.69           C  
ATOM    546  O   ASP L  74      31.038  32.551  44.046  1.00 48.13           O  
ATOM    547  N   PHE L  75      31.848  30.686  43.043  1.00 46.76           N  
ATOM    548  CA  PHE L  75      31.296  29.787  44.020  1.00 44.51           C  
ATOM    549  CB  PHE L  75      29.991  29.120  43.558  1.00 43.21           C  
ATOM    550  CG  PHE L  75      29.006  30.205  43.309  1.00 43.69           C  
ATOM    551  CD1 PHE L  75      28.983  30.847  42.093  1.00 42.65           C  
ATOM    552  CD2 PHE L  75      28.111  30.581  44.280  1.00 42.50           C  
ATOM    553  CE1 PHE L  75      28.079  31.852  41.845  1.00 43.98           C  
ATOM    554  CE2 PHE L  75      27.205  31.585  44.037  1.00 42.63           C  
ATOM    555  CZ  PHE L  75      27.187  32.224  42.822  1.00 42.86           C  
ATOM    556  C   PHE L  75      32.277  28.669  44.234  1.00 43.03           C  
ATOM    557  O   PHE L  75      33.184  28.471  43.426  1.00 43.33           O  
ATOM    558  N   SER L  76      32.129  27.915  45.350  1.00 41.13           N  
ATOM    559  CA  SER L  76      33.009  26.808  45.609  1.00 40.41           C  
ATOM    560  CB  SER L  76      34.224  27.162  46.487  1.00 41.02           C  
ATOM    561  OG  SER L  76      35.057  28.112  45.844  1.00 42.87           O  
ATOM    562  C   SER L  76      32.270  25.757  46.384  1.00 39.23           C  
ATOM    563  O   SER L  76      31.340  26.049  47.133  1.00 39.10           O  
ATOM    564  N   LEU L  77      32.702  24.487  46.224  1.00 37.96           N  
ATOM    565  CA  LEU L  77      32.121  23.374  46.920  1.00 37.17           C  
ATOM    566  CB  LEU L  77      31.795  22.205  45.960  1.00 36.50           C  
ATOM    567  CG  LEU L  77      30.954  21.049  46.545  1.00 36.12           C  
ATOM    568  CD1 LEU L  77      30.713  19.955  45.497  1.00 35.84           C  
ATOM    569  CD2 LEU L  77      31.552  20.472  47.830  1.00 35.75           C  
ATOM    570  C   LEU L  77      33.177  22.927  47.887  1.00 37.08           C  
ATOM    571  O   LEU L  77      34.352  22.862  47.530  1.00 37.02           O  
ATOM    572  N   ASN L  78      32.802  22.633  49.151  1.00 37.54           N  
ATOM    573  CA  ASN L  78      33.806  22.223  50.094  1.00 38.33           C  
ATOM    574  CB  ASN L  78      34.028  23.240  51.227  1.00 39.52           C  
ATOM    575  CG  ASN L  78      34.645  24.489  50.612  1.00 42.20           C  
ATOM    576  OD1 ASN L  78      33.939  25.365  50.115  1.00 50.99           O  
ATOM    577  ND2 ASN L  78      36.002  24.577  50.650  1.00 49.24           N  
ATOM    578  C   ASN L  78      33.412  20.922  50.723  1.00 39.01           C  
ATOM    579  O   ASN L  78      32.272  20.735  51.146  1.00 39.38           O  
ATOM    580  N   ILE L  79      34.372  19.976  50.790  1.00 39.53           N  
ATOM    581  CA  ILE L  79      34.130  18.694  51.383  1.00 41.10           C  
ATOM    582  CB  ILE L  79      34.363  17.564  50.423  1.00 39.53           C  
ATOM    583  CG1 ILE L  79      33.423  17.692  49.216  1.00 39.45           C  
ATOM    584  CG2 ILE L  79      34.209  16.238  51.183  1.00 39.10           C  
ATOM    585  CD1 ILE L  79      33.801  16.775  48.055  1.00 39.79           C  
ATOM    586  C   ILE L  79      35.129  18.526  52.482  1.00 43.66           C  
ATOM    587  O   ILE L  79      36.335  18.571  52.243  1.00 43.81           O  
ATOM    588  N   HIS L  80      34.651  18.341  53.727  1.00 45.78           N  
ATOM    589  CA  HIS L  80      35.551  18.137  54.826  1.00 47.19           C  
ATOM    590  ND1 HIS L  80      36.681  19.116  57.856  1.00 56.76           N  
ATOM    591  CG  HIS L  80      37.048  19.304  56.543  1.00 55.11           C  
ATOM    592  CB  HIS L  80      36.070  19.464  55.416  1.00 50.63           C  
ATOM    593  NE2 HIS L  80      38.903  19.153  57.820  1.00 59.00           N  
ATOM    594  CD2 HIS L  80      38.410  19.324  56.539  1.00 56.05           C  
ATOM    595  CE1 HIS L  80      37.827  19.032  58.577  1.00 57.85           C  
ATOM    596  C   HIS L  80      34.781  17.444  55.905  1.00 48.07           C  
ATOM    597  O   HIS L  80      33.736  17.940  56.326  1.00 47.84           O  
ATOM    598  N   PRO L  81      35.243  16.322  56.397  1.00 46.63           N  
ATOM    599  CA  PRO L  81      36.437  15.705  55.880  1.00 46.15           C  
ATOM    600  CD  PRO L  81      35.099  16.095  57.826  1.00 45.79           C  
ATOM    601  CB  PRO L  81      36.993  14.833  57.004  1.00 46.33           C  
ATOM    602  CG  PRO L  81      36.423  15.467  58.282  1.00 47.19           C  
ATOM    603  C   PRO L  81      36.111  14.902  54.657  1.00 45.57           C  
ATOM    604  O   PRO L  81      34.966  14.476  54.512  1.00 45.92           O  
ATOM    605  N   VAL L  82      37.098  14.673  53.767  1.00 44.80           N  
ATOM    606  CA  VAL L  82      36.860  13.861  52.607  1.00 44.74           C  
ATOM    607  CB  VAL L  82      37.835  14.063  51.482  1.00 44.59           C  
ATOM    608  CG1 VAL L  82      37.548  15.404  50.800  1.00 50.33           C  
ATOM    609  CG2 VAL L  82      39.253  13.991  52.060  1.00 50.76           C  
ATOM    610  C   VAL L  82      36.931  12.427  53.016  1.00 44.83           C  
ATOM    611  O   VAL L  82      37.757  12.040  53.842  1.00 43.42           O  
ATOM    612  N   GLU L  83      36.048  11.598  52.427  1.00 45.10           N  
ATOM    613  CA  GLU L  83      35.983  10.210  52.778  1.00 46.59           C  
ATOM    614  CB  GLU L  83      34.645   9.830  53.435  1.00 47.52           C  
ATOM    615  CG  GLU L  83      34.475  10.520  54.792  1.00 50.28           C  
ATOM    616  CD  GLU L  83      33.083  10.242  55.338  1.00 53.59           C  
ATOM    617  OE1 GLU L  83      32.451   9.251  54.888  1.00 54.55           O  
ATOM    618  OE2 GLU L  83      32.633  11.027  56.217  1.00 54.58           O1-
ATOM    619  C   GLU L  83      36.183   9.387  51.538  1.00 46.73           C  
ATOM    620  O   GLU L  83      36.241   9.903  50.425  1.00 45.69           O  
ATOM    621  N   GLU L  84      36.290   8.057  51.718  1.00 47.30           N  
ATOM    622  CA  GLU L  84      36.608   7.148  50.653  1.00 48.96           C  
ATOM    623  CB  GLU L  84      36.750   5.699  51.138  1.00 52.83           C  
ATOM    624  CG  GLU L  84      37.986   5.512  52.018  1.00 66.04           C  
ATOM    625  CD  GLU L  84      38.039   4.057  52.446  1.00 68.85           C  
ATOM    626  OE1 GLU L  84      38.636   3.246  51.690  1.00 70.57           O  
ATOM    627  OE2 GLU L  84      37.481   3.736  53.529  1.00 69.72           O1-
ATOM    628  C   GLU L  84      35.570   7.186  49.570  1.00 48.92           C  
ATOM    629  O   GLU L  84      35.905   7.079  48.394  1.00 49.85           O  
ATOM    630  N   ASP L  85      34.287   7.347  49.933  1.00 48.86           N  
ATOM    631  CA  ASP L  85      33.199   7.334  48.990  1.00 46.94           C  
ATOM    632  CB  ASP L  85      31.808   7.417  49.643  1.00 49.80           C  
ATOM    633  CG  ASP L  85      31.407   6.046  50.155  1.00 54.80           C  
ATOM    634  OD1 ASP L  85      32.028   5.040  49.721  1.00 57.86           O  
ATOM    635  OD2 ASP L  85      30.460   5.984  50.983  1.00 56.33           O1-
ATOM    636  C   ASP L  85      33.265   8.496  48.045  1.00 44.32           C  
ATOM    637  O   ASP L  85      32.658   8.452  46.978  1.00 45.03           O  
ATOM    638  N   ASP L  86      33.965   9.574  48.432  1.00 42.68           N  
ATOM    639  CA  ASP L  86      33.965  10.839  47.746  1.00 41.82           C  
ATOM    640  CB  ASP L  86      34.699  11.926  48.543  1.00 41.92           C  
ATOM    641  CG  ASP L  86      33.827  12.218  49.750  1.00 42.22           C  
ATOM    642  OD1 ASP L  86      32.606  11.921  49.667  1.00 42.48           O  
ATOM    643  OD2 ASP L  86      34.362  12.734  50.766  1.00 44.28           O1-
ATOM    644  C   ASP L  86      34.520  10.861  46.349  1.00 39.94           C  
ATOM    645  O   ASP L  86      34.059  11.693  45.566  1.00 40.68           O  
ATOM    646  N   PHE L  87      35.513  10.021  45.976  1.00 40.01           N  
ATOM    647  CA  PHE L  87      36.090  10.219  44.667  1.00 39.41           C  
ATOM    648  CB  PHE L  87      37.272   9.294  44.311  1.00 40.71           C  
ATOM    649  CG  PHE L  87      36.793   7.903  44.082  1.00 53.05           C  
ATOM    650  CD1 PHE L  87      36.619   7.025  45.126  1.00 44.44           C  
ATOM    651  CD2 PHE L  87      36.532   7.475  42.800  1.00  0.00           C  
ATOM    652  CE1 PHE L  87      36.182   5.743  44.889  1.00  0.00           C  
ATOM    653  CE2 PHE L  87      36.096   6.194  42.559  1.00  0.00           C  
ATOM    654  CZ  PHE L  87      35.918   5.325  43.606  1.00  0.00           C  
ATOM    655  C   PHE L  87      35.041  10.094  43.603  1.00 38.89           C  
ATOM    656  O   PHE L  87      34.303   9.111  43.536  1.00 38.41           O  
ATOM    657  N   ALA L  88      34.948  11.138  42.749  1.00 37.76           N  
ATOM    658  CA  ALA L  88      33.941  11.174  41.729  1.00 35.78           C  
ATOM    659  CB  ALA L  88      32.509  11.191  42.290  1.00 34.76           C  
ATOM    660  C   ALA L  88      34.111  12.433  40.935  1.00 35.16           C  
ATOM    661  O   ALA L  88      35.078  13.173  41.109  1.00 34.31           O  
ATOM    662  N   MET L  89      33.164  12.680  40.003  1.00 33.01           N  
ATOM    663  CA  MET L  89      33.181  13.866  39.193  1.00 33.22           C  
ATOM    664  CB  MET L  89      32.723  13.645  37.741  1.00 34.86           C  
ATOM    665  CG  MET L  89      33.742  12.913  36.871  1.00 40.36           C  
ATOM    666  SD  MET L  89      35.235  13.884  36.512  1.00 46.20           S  
ATOM    667  CE  MET L  89      34.414  15.026  35.365  1.00 44.62           C  
ATOM    668  C   MET L  89      32.215  14.833  39.801  1.00 32.85           C  
ATOM    669  O   MET L  89      31.126  14.451  40.223  1.00 31.91           O  
ATOM    670  N   TYR L  90      32.604  16.123  39.869  1.00 31.01           N  
ATOM    671  CA  TYR L  90      31.741  17.115  40.443  1.00 30.52           C  
ATOM    672  CB  TYR L  90      32.332  17.784  41.697  1.00 29.28           C  
ATOM    673  CG  TYR L  90      32.407  16.765  42.784  1.00 28.82           C  
ATOM    674  CD1 TYR L  90      33.444  15.860  42.830  1.00 27.90           C  
ATOM    675  CD2 TYR L  90      31.444  16.718  43.766  1.00 28.85           C  
ATOM    676  CE1 TYR L  90      33.517  14.922  43.832  1.00 28.37           C  
ATOM    677  CE2 TYR L  90      31.510  15.781  44.773  1.00 29.35           C  
ATOM    678  CZ  TYR L  90      32.549  14.881  44.805  1.00 29.01           C  
ATOM    679  OH  TYR L  90      32.627  13.917  45.833  1.00 29.77           O  
ATOM    680  C   TYR L  90      31.520  18.190  39.423  1.00 32.50           C  
ATOM    681  O   TYR L  90      32.464  18.649  38.781  1.00 33.20           O  
ATOM    682  N   PHE L  91      30.250  18.618  39.251  1.00 32.29           N  
ATOM    683  CA  PHE L  91      29.936  19.618  38.269  1.00 32.64           C  
ATOM    684  CB  PHE L  91      28.993  19.129  37.152  1.00 31.93           C  
ATOM    685  CG  PHE L  91      29.644  18.059  36.340  1.00 31.44           C  
ATOM    686  CD1 PHE L  91      29.542  16.735  36.700  1.00 30.04           C  
ATOM    687  CD2 PHE L  91      30.346  18.380  35.203  1.00 31.63           C  
ATOM    688  CE1 PHE L  91      30.138  15.751  35.944  1.00 28.93           C  
ATOM    689  CE2 PHE L  91      30.943  17.402  34.443  1.00 30.32           C  
ATOM    690  CZ  PHE L  91      30.841  16.082  34.811  1.00 29.90           C  
ATOM    691  C   PHE L  91      29.189  20.728  38.935  1.00 34.42           C  
ATOM    692  O   PHE L  91      28.462  20.515  39.905  1.00 34.92           O  
ATOM    693  N   CYS L  92      29.367  21.960  38.417  1.00 34.87           N  
ATOM    694  CA  CYS L  92      28.620  23.082  38.900  1.00 35.28           C  
ATOM    695  CB  CYS L  92      29.471  24.347  39.198  1.00 36.49           C  
ATOM    696  SG  CYS L  92      30.451  24.950  37.785  1.00 41.05           S  
ATOM    697  C   CYS L  92      27.636  23.393  37.814  1.00 34.96           C  
ATOM    698  O   CYS L  92      27.909  23.150  36.641  1.00 33.97           O  
ATOM    699  N   GLN L  93      26.438  23.893  38.175  1.00 35.86           N  
ATOM    700  CA  GLN L  93      25.428  24.164  37.189  1.00 35.26           C  
ATOM    701  CB  GLN L  93      24.274  23.158  37.200  1.00 36.04           C  
ATOM    702  CG  GLN L  93      23.140  23.587  36.272  1.00 34.77           C  
ATOM    703  CD  GLN L  93      21.883  22.846  36.686  1.00 35.25           C  
ATOM    704  OE1 GLN L  93      21.509  22.821  37.858  1.00 35.62           O  
ATOM    705  NE2 GLN L  93      21.206  22.228  35.688  1.00 35.54           N  
ATOM    706  C   GLN L  93      24.771  25.474  37.512  1.00 36.96           C  
ATOM    707  O   GLN L  93      24.651  25.853  38.675  1.00 37.79           O  
ATOM    708  N   GLN L  94      24.299  26.180  36.464  1.00 37.54           N  
ATOM    709  CA  GLN L  94      23.667  27.465  36.601  1.00 37.89           C  
ATOM    710  CB  GLN L  94      24.483  28.538  35.858  1.00 35.63           C  
ATOM    711  CG  GLN L  94      23.769  29.858  35.612  1.00 35.69           C  
ATOM    712  CD  GLN L  94      23.077  29.717  34.265  1.00 36.06           C  
ATOM    713  OE1 GLN L  94      21.854  29.774  34.165  1.00 37.37           O  
ATOM    714  NE2 GLN L  94      23.884  29.514  33.190  1.00 33.16           N  
ATOM    715  C   GLN L  94      22.267  27.392  36.034  1.00 38.66           C  
ATOM    716  O   GLN L  94      22.061  26.908  34.923  1.00 38.94           O  
ATOM    717  N   SER L  95      21.259  27.696  36.881  1.00 34.73           N  
ATOM    718  CA  SER L  95      19.867  27.689  36.524  1.00 36.99           C  
ATOM    719  CB  SER L  95      19.001  27.030  37.609  1.00 34.97           C  
ATOM    720  OG  SER L  95      19.228  27.668  38.856  1.00 26.81           O  
ATOM    721  C   SER L  95      19.318  29.055  36.232  1.00 38.76           C  
ATOM    722  O   SER L  95      18.133  29.187  35.931  1.00 38.30           O  
ATOM    723  N   THR L  96      20.126  30.121  36.344  1.00 39.15           N  
ATOM    724  CA  THR L  96      19.555  31.434  36.228  1.00 40.35           C  
ATOM    725  CB  THR L  96      20.535  32.532  36.533  1.00 39.49           C  
ATOM    726  OG1 THR L  96      19.845  33.764  36.653  1.00 37.90           O  
ATOM    727  CG2 THR L  96      21.591  32.622  35.418  1.00 36.23           C  
ATOM    728  C   THR L  96      18.979  31.666  34.867  1.00 42.04           C  
ATOM    729  O   THR L  96      17.866  32.181  34.747  1.00 41.75           O  
ATOM    730  N   LYS L  97      19.700  31.286  33.795  1.00 42.23           N  
ATOM    731  CA  LYS L  97      19.176  31.584  32.496  1.00 42.12           C  
ATOM    732  CB  LYS L  97      19.966  32.679  31.760  1.00 45.44           C  
ATOM    733  CG  LYS L  97      19.835  34.066  32.391  1.00 49.05           C  
ATOM    734  CD  LYS L  97      20.905  35.055  31.919  1.00 56.74           C  
ATOM    735  CE  LYS L  97      20.936  35.264  30.403  1.00  0.00           C  
ATOM    736  NZ  LYS L  97      22.146  36.027  30.024  1.00  0.00           N1+
ATOM    737  C   LYS L  97      19.232  30.366  31.638  1.00 42.05           C  
ATOM    738  O   LYS L  97      19.911  29.387  31.945  1.00 42.74           O  
ATOM    739  N   VAL L  98      18.465  30.404  30.531  1.00 41.12           N  
ATOM    740  CA  VAL L  98      18.474  29.345  29.572  1.00 41.97           C  
ATOM    741  CB  VAL L  98      17.142  29.150  28.901  1.00 42.27           C  
ATOM    742  CG1 VAL L  98      17.290  28.107  27.780  1.00 41.18           C  
ATOM    743  CG2 VAL L  98      16.109  28.766  29.975  1.00 42.01           C  
ATOM    744  C   VAL L  98      19.444  29.776  28.523  1.00 41.25           C  
ATOM    745  O   VAL L  98      19.518  30.960  28.195  1.00 42.99           O  
ATOM    746  N   PRO L  99      20.212  28.866  27.997  1.00 41.10           N  
ATOM    747  CA  PRO L  99      20.156  27.493  28.410  1.00 39.43           C  
ATOM    748  CD  PRO L  99      20.698  29.007  26.635  1.00 41.09           C  
ATOM    749  CB  PRO L  99      20.734  26.673  27.252  1.00 40.26           C  
ATOM    750  CG  PRO L  99      21.463  27.704  26.371  1.00 41.75           C  
ATOM    751  C   PRO L  99      20.873  27.279  29.699  1.00 38.83           C  
ATOM    752  O   PRO L  99      21.731  28.084  30.061  1.00 39.06           O  
ATOM    753  N   TRP L 100      20.523  26.198  30.416  1.00 37.65           N  
ATOM    754  CA  TRP L 100      21.204  25.914  31.639  1.00 35.47           C  
ATOM    755  CB  TRP L 100      20.420  24.943  32.532  1.00 36.18           C  
ATOM    756  CG  TRP L 100      19.121  25.543  33.014  1.00 36.92           C  
ATOM    757  CD2 TRP L 100      17.915  24.795  33.236  1.00 36.25           C  
ATOM    758  CD1 TRP L 100      18.822  26.848  33.281  1.00 36.15           C  
ATOM    759  NE1 TRP L 100      17.505  26.959  33.658  1.00 36.74           N  
ATOM    760  CE2 TRP L 100      16.936  25.705  33.633  1.00 36.82           C  
ATOM    761  CE3 TRP L 100      17.642  23.463  33.109  1.00 35.11           C  
ATOM    762  CZ2 TRP L 100      15.666  25.292  33.908  1.00 34.97           C  
ATOM    763  CZ3 TRP L 100      16.361  23.049  33.400  1.00 35.33           C  
ATOM    764  CH2 TRP L 100      15.390  23.945  33.792  1.00 34.38           C  
ATOM    765  C   TRP L 100      22.498  25.291  31.236  1.00 34.40           C  
ATOM    766  O   TRP L 100      22.546  24.466  30.327  1.00 34.40           O  
ATOM    767  N   THR L 101      23.594  25.702  31.893  1.00 40.27           N  
ATOM    768  CA  THR L 101      24.890  25.186  31.558  1.00 39.35           C  
ATOM    769  CB  THR L 101      25.813  26.228  31.000  1.00 39.58           C  
ATOM    770  OG1 THR L 101      25.993  27.280  31.938  1.00 40.43           O  
ATOM    771  CG2 THR L 101      25.208  26.775  29.695  1.00 39.66           C  
ATOM    772  C   THR L 101      25.555  24.581  32.756  1.00 37.96           C  
ATOM    773  O   THR L 101      25.297  24.952  33.900  1.00 36.68           O  
ATOM    774  N   PHE L 102      26.453  23.607  32.492  1.00 36.72           N  
ATOM    775  CA  PHE L 102      27.162  22.911  33.528  1.00 36.22           C  
ATOM    776  CB  PHE L 102      27.033  21.373  33.437  1.00 34.44           C  
ATOM    777  CG  PHE L 102      25.616  20.939  33.654  1.00 34.15           C  
ATOM    778  CD1 PHE L 102      24.690  21.003  32.634  1.00 35.03           C  
ATOM    779  CD2 PHE L 102      25.212  20.442  34.872  1.00 33.45           C  
ATOM    780  CE1 PHE L 102      23.388  20.595  32.830  1.00 33.14           C  
ATOM    781  CE2 PHE L 102      23.912  20.032  35.074  1.00 33.15           C  
ATOM    782  CZ  PHE L 102      22.995  20.109  34.053  1.00 34.42           C  
ATOM    783  C   PHE L 102      28.622  23.224  33.374  1.00 36.94           C  
ATOM    784  O   PHE L 102      29.089  23.573  32.292  1.00 36.86           O  
ATOM    785  N   GLY L 103      29.387  23.114  34.478  1.00 37.02           N  
ATOM    786  CA  GLY L 103      30.795  23.380  34.429  1.00 36.16           C  
ATOM    787  C   GLY L 103      31.426  22.204  33.756  1.00 35.14           C  
ATOM    788  O   GLY L 103      30.771  21.194  33.509  1.00 34.56           O  
ATOM    789  N   GLY L 104      32.734  22.312  33.455  1.00 35.78           N  
ATOM    790  CA  GLY L 104      33.476  21.291  32.770  1.00 34.77           C  
ATOM    791  C   GLY L 104      33.505  20.046  33.597  1.00 36.68           C  
ATOM    792  O   GLY L 104      33.537  18.937  33.065  1.00 36.01           O  
ATOM    793  N   GLY L 105      33.546  20.197  34.932  1.00 35.91           N  
ATOM    794  CA  GLY L 105      33.580  19.050  35.790  1.00 36.63           C  
ATOM    795  C   GLY L 105      34.962  18.924  36.349  1.00 37.62           C  
ATOM    796  O   GLY L 105      35.948  19.238  35.685  1.00 37.06           O  
ATOM    797  N   THR L 106      35.050  18.455  37.612  1.00 37.53           N  
ATOM    798  CA  THR L 106      36.314  18.296  38.274  1.00 37.59           C  
ATOM    799  CB  THR L 106      36.484  19.236  39.437  1.00 37.81           C  
ATOM    800  OG1 THR L 106      36.388  20.584  39.007  1.00 40.10           O  
ATOM    801  CG2 THR L 106      37.856  19.006  40.072  1.00 36.74           C  
ATOM    802  C   THR L 106      36.363  16.906  38.829  1.00 37.69           C  
ATOM    803  O   THR L 106      35.423  16.450  39.477  1.00 37.26           O  
ATOM    804  N   LYS L 107      37.487  16.200  38.607  1.00 37.82           N  
ATOM    805  CA  LYS L 107      37.598  14.839  39.044  1.00 38.90           C  
ATOM    806  CB  LYS L 107      38.416  13.998  38.045  1.00 42.00           C  
ATOM    807  CG  LYS L 107      38.143  12.493  38.057  1.00 46.23           C  
ATOM    808  CD  LYS L 107      38.473  11.778  39.363  1.00 49.30           C  
ATOM    809  CE  LYS L 107      38.230  10.270  39.277  1.00 53.13           C  
ATOM    810  NZ  LYS L 107      36.810  10.002  38.957  1.00 53.94           N1+
ATOM    811  C   LYS L 107      38.321  14.853  40.357  1.00 38.58           C  
ATOM    812  O   LYS L 107      39.421  15.392  40.468  1.00 39.32           O  
ATOM    813  N   LEU L 108      37.703  14.255  41.396  1.00 38.08           N  
ATOM    814  CA  LEU L 108      38.285  14.229  42.709  1.00 38.16           C  
ATOM    815  CB  LEU L 108      37.250  14.510  43.814  1.00 36.70           C  
ATOM    816  CG  LEU L 108      37.808  14.455  45.248  1.00 36.02           C  
ATOM    817  CD1 LEU L 108      38.846  15.558  45.498  1.00 34.92           C  
ATOM    818  CD2 LEU L 108      36.672  14.470  46.283  1.00 35.59           C  
ATOM    819  C   LEU L 108      38.828  12.861  42.949  1.00 37.89           C  
ATOM    820  O   LEU L 108      38.110  11.868  42.850  1.00 38.05           O  
ATOM    821  N   GLU L 109      40.133  12.781  43.277  1.00 39.46           N  
ATOM    822  CA  GLU L 109      40.745  11.509  43.517  1.00 41.16           C  
ATOM    823  CB  GLU L 109      41.971  11.249  42.626  1.00 43.03           C  
ATOM    824  CG  GLU L 109      41.648  11.120  41.138  1.00 48.23           C  
ATOM    825  CD  GLU L 109      42.962  10.883  40.408  1.00 51.33           C  
ATOM    826  OE1 GLU L 109      44.021  11.279  40.963  1.00 52.39           O  
ATOM    827  OE2 GLU L 109      42.927  10.302  39.289  1.00 52.15           O1-
ATOM    828  C   GLU L 109      41.243  11.513  44.921  1.00 39.91           C  
ATOM    829  O   GLU L 109      41.676  12.543  45.435  1.00 39.69           O  
ATOM    830  N   ILE L 110      41.175  10.346  45.589  1.00 39.31           N  
ATOM    831  CA  ILE L 110      41.667  10.262  46.929  1.00 39.60           C  
ATOM    832  CB  ILE L 110      41.008   9.181  47.730  1.00 39.60           C  
ATOM    833  CG1 ILE L 110      39.520   9.517  47.932  1.00 40.05           C  
ATOM    834  CG2 ILE L 110      41.799   9.007  49.036  1.00 38.44           C  
ATOM    835  CD1 ILE L 110      38.695   8.362  48.497  1.00 41.13           C  
ATOM    836  C   ILE L 110      43.152   9.949  46.826  1.00 40.01           C  
ATOM    837  O   ILE L 110      43.539   9.217  45.877  1.00 40.14           O  
ATOM    838  OXT ILE L 110      43.922  10.445  47.692  1.00  0.00           O1-
TER     839      ILE L 110 
ATOM    840  N   LYS H 111       9.586   5.795  47.110  1.00 59.98           N1+
ATOM    841  CA  LYS H 111      10.439   6.965  46.802  1.00 60.27           C  
ATOM    842  CB  LYS H 111      11.902   6.644  47.147  1.00 61.70           C  
ATOM    843  CG  LYS H 111      12.094   6.449  48.654  1.00 64.29           C  
ATOM    844  CD  LYS H 111      13.395   5.750  49.046  1.00 71.69           C  
ATOM    845  CE  LYS H 111      13.514   5.510  50.553  1.00  0.00           C  
ATOM    846  NZ  LYS H 111      14.745   4.746  50.846  1.00  0.00           N1+
ATOM    847  C   LYS H 111      10.302   7.323  45.359  1.00 57.66           C  
ATOM    848  O   LYS H 111       9.640   6.619  44.598  1.00 57.59           O  
ATOM    849  N   VAL H 112      10.914   8.446  44.941  1.00 55.14           N  
ATOM    850  CA  VAL H 112      10.745   8.856  43.580  1.00 53.55           C  
ATOM    851  CB  VAL H 112      11.096  10.291  43.314  1.00 54.10           C  
ATOM    852  CG1 VAL H 112      10.141  11.188  44.112  1.00 55.01           C  
ATOM    853  CG2 VAL H 112      12.574  10.515  43.653  1.00 54.59           C  
ATOM    854  C   VAL H 112      11.605   8.014  42.705  1.00 52.07           C  
ATOM    855  O   VAL H 112      12.760   7.733  43.024  1.00 50.86           O  
ATOM    856  N   LYS H 113      11.041   7.578  41.561  1.00 49.93           N  
ATOM    857  CA  LYS H 113      11.808   6.773  40.660  1.00 49.33           C  
ATOM    858  CB  LYS H 113      11.421   5.282  40.697  1.00 50.62           C  
ATOM    859  CG  LYS H 113      11.635   4.611  42.058  1.00 54.12           C  
ATOM    860  CD  LYS H 113      10.946   3.248  42.191  1.00 50.49           C  
ATOM    861  CE  LYS H 113      11.162   2.574  43.550  1.00  0.00           C  
ATOM    862  NZ  LYS H 113      10.401   1.304  43.615  1.00  0.00           N1+
ATOM    863  C   LYS H 113      11.542   7.249  39.268  1.00 47.89           C  
ATOM    864  O   LYS H 113      10.408   7.565  38.908  1.00 48.26           O  
ATOM    865  N   LEU H 114      12.613   7.338  38.456  1.00 44.71           N  
ATOM    866  CA  LEU H 114      12.483   7.688  37.071  1.00 42.40           C  
ATOM    867  CB  LEU H 114      13.192   9.000  36.689  1.00 40.81           C  
ATOM    868  CG  LEU H 114      12.704  10.236  37.465  1.00 41.50           C  
ATOM    869  CD1 LEU H 114      13.125  10.164  38.940  1.00 41.33           C  
ATOM    870  CD2 LEU H 114      13.149  11.541  36.790  1.00 39.59           C  
ATOM    871  C   LEU H 114      13.184   6.602  36.314  1.00 41.94           C  
ATOM    872  O   LEU H 114      14.372   6.363  36.528  1.00 40.69           O  
ATOM    873  N   VAL H 115      12.468   5.909  35.408  1.00 41.79           N  
ATOM    874  CA  VAL H 115      13.103   4.850  34.678  1.00 41.48           C  
ATOM    875  CB  VAL H 115      12.447   3.517  34.896  1.00 41.71           C  
ATOM    876  CG1 VAL H 115      13.135   2.470  34.004  1.00 41.00           C  
ATOM    877  CG2 VAL H 115      12.503   3.189  36.398  1.00 41.20           C  
ATOM    878  C   VAL H 115      13.004   5.173  33.224  1.00 41.29           C  
ATOM    879  O   VAL H 115      11.920   5.381  32.685  1.00 42.24           O  
ATOM    880  N   GLU H 116      14.161   5.210  32.544  1.00 40.70           N  
ATOM    881  CA  GLU H 116      14.176   5.558  31.155  1.00 39.65           C  
ATOM    882  CB  GLU H 116      15.375   6.434  30.782  1.00 38.05           C  
ATOM    883  CG  GLU H 116      15.363   7.782  31.497  1.00 36.25           C  
ATOM    884  CD  GLU H 116      16.627   8.516  31.105  1.00 37.07           C  
ATOM    885  OE1 GLU H 116      16.817   8.742  29.880  1.00 34.79           O  
ATOM    886  OE2 GLU H 116      17.421   8.852  32.023  1.00 37.40           O1-
ATOM    887  C   GLU H 116      14.263   4.310  30.339  1.00 40.37           C  
ATOM    888  O   GLU H 116      14.579   3.232  30.842  1.00 39.51           O  
ATOM    889  N   SER H 117      13.933   4.436  29.038  1.00 40.69           N  
ATOM    890  CA  SER H 117      14.026   3.325  28.138  1.00 40.27           C  
ATOM    891  CB  SER H 117      12.885   2.306  28.305  1.00 41.70           C  
ATOM    892  OG  SER H 117      11.636   2.916  28.018  1.00 41.57           O  
ATOM    893  C   SER H 117      13.935   3.870  26.747  1.00 40.78           C  
ATOM    894  O   SER H 117      13.594   5.035  26.550  1.00 40.09           O  
ATOM    895  N   GLY H 118      14.233   3.022  25.739  1.00 40.97           N  
ATOM    896  CA  GLY H 118      14.117   3.444  24.371  1.00 40.74           C  
ATOM    897  C   GLY H 118      15.457   3.741  23.762  1.00 42.93           C  
ATOM    898  O   GLY H 118      15.529   4.076  22.581  1.00 43.43           O  
ATOM    899  N   GLY H 119      16.559   3.617  24.527  1.00 42.80           N  
ATOM    900  CA  GLY H 119      17.847   3.927  23.959  1.00 41.89           C  
ATOM    901  C   GLY H 119      18.217   2.850  22.987  1.00 42.34           C  
ATOM    902  O   GLY H 119      17.660   1.754  23.018  1.00 41.96           O  
ATOM    903  N   GLY H 120      19.184   3.139  22.086  1.00 41.85           N  
ATOM    904  CA  GLY H 120      19.578   2.140  21.130  1.00 40.87           C  
ATOM    905  C   GLY H 120      20.446   2.761  20.076  1.00 39.26           C  
ATOM    906  O   GLY H 120      20.799   3.937  20.146  1.00 39.45           O  
ATOM    907  N   VAL H 121      20.813   1.953  19.056  1.00 39.07           N  
ATOM    908  CA  VAL H 121      21.652   2.413  17.984  1.00 40.53           C  
ATOM    909  CB  VAL H 121      22.525   1.340  17.400  1.00 40.78           C  
ATOM    910  CG1 VAL H 121      23.479   0.823  18.493  1.00  0.00           C  
ATOM    911  CG2 VAL H 121      21.620   0.256  16.791  1.00  0.00           C  
ATOM    912  C   VAL H 121      20.759   2.888  16.882  1.00 39.62           C  
ATOM    913  O   VAL H 121      19.746   2.262  16.574  1.00 39.31           O  
ATOM    914  N   VAL H 122      21.110   4.039  16.272  1.00 40.03           N  
ATOM    915  CA  VAL H 122      20.322   4.569  15.198  1.00 41.13           C  
ATOM    916  CB  VAL H 122      19.441   5.705  15.632  1.00 40.51           C  
ATOM    917  CG1 VAL H 122      18.706   6.267  14.405  1.00 39.86           C  
ATOM    918  CG2 VAL H 122      18.515   5.200  16.754  1.00 40.70           C  
ATOM    919  C   VAL H 122      21.270   5.104  14.176  1.00 41.66           C  
ATOM    920  O   VAL H 122      22.329   5.632  14.510  1.00 40.18           O  
ATOM    921  N   GLN H 123      20.917   4.978  12.883  1.00 43.01           N  
ATOM    922  CA  GLN H 123      21.807   5.473  11.876  1.00 44.97           C  
ATOM    923  CB  GLN H 123      21.701   4.732  10.535  1.00 46.91           C  
ATOM    924  CG  GLN H 123      22.233   3.304  10.697  1.00 50.87           C  
ATOM    925  CD  GLN H 123      22.176   2.556   9.376  1.00 53.49           C  
ATOM    926  OE1 GLN H 123      22.349   3.138   8.307  1.00 44.35           O  
ATOM    927  NE2 GLN H 123      21.946   1.218   9.455  1.00 44.70           N  
ATOM    928  C   GLN H 123      21.579   6.939  11.731  1.00 44.25           C  
ATOM    929  O   GLN H 123      20.539   7.469  12.122  1.00 43.37           O  
ATOM    930  N   PRO H 124      22.546   7.621  11.191  1.00 43.62           N  
ATOM    931  CA  PRO H 124      22.439   9.044  11.102  1.00 43.62           C  
ATOM    932  CD  PRO H 124      23.931   7.180  11.254  1.00 42.92           C  
ATOM    933  CB  PRO H 124      23.799   9.529  10.608  1.00 42.23           C  
ATOM    934  CG  PRO H 124      24.770   8.468  11.166  1.00 43.48           C  
ATOM    935  C   PRO H 124      21.273   9.453  10.271  1.00 43.92           C  
ATOM    936  O   PRO H 124      21.014   8.829   9.244  1.00 43.54           O  
ATOM    937  N   GLY H 125      20.551  10.497  10.720  1.00 43.00           N  
ATOM    938  CA  GLY H 125      19.410  10.980  10.006  1.00 41.53           C  
ATOM    939  C   GLY H 125      18.207  10.224  10.474  1.00 41.74           C  
ATOM    940  O   GLY H 125      17.088  10.513  10.054  1.00 42.08           O  
ATOM    941  N   GLY H 126      18.399   9.245  11.378  1.00 41.28           N  
ATOM    942  CA  GLY H 126      17.288   8.456  11.829  1.00 40.15           C  
ATOM    943  C   GLY H 126      16.602   9.180  12.944  1.00 39.32           C  
ATOM    944  O   GLY H 126      16.952  10.310  13.278  1.00 38.39           O  
ATOM    945  N   SER H 127      15.580   8.529  13.540  1.00 39.93           N  
ATOM    946  CA  SER H 127      14.848   9.127  14.619  1.00 40.96           C  
ATOM    947  CB  SER H 127      13.441   9.598  14.217  1.00 42.17           C  
ATOM    948  OG  SER H 127      13.532  10.648  13.265  1.00 44.78           O  
ATOM    949  C   SER H 127      14.678   8.094  15.690  1.00 40.78           C  
ATOM    950  O   SER H 127      14.791   6.896  15.438  1.00 40.16           O  
ATOM    951  N   ARG H 128      14.442   8.544  16.941  1.00 40.94           N  
ATOM    952  CA  ARG H 128      14.216   7.610  18.008  1.00 40.78           C  
ATOM    953  CB  ARG H 128      15.507   7.028  18.595  1.00 42.22           C  
ATOM    954  CG  ARG H 128      16.469   8.089  19.116  1.00 43.62           C  
ATOM    955  CD  ARG H 128      17.867   7.529  19.366  1.00 37.19           C  
ATOM    956  NE  ARG H 128      18.774   8.683  19.609  1.00 37.03           N  
ATOM    957  CZ  ARG H 128      20.092   8.589  19.262  1.00 37.85           C  
ATOM    958  NH1 ARG H 128      20.575   7.432  18.722  1.00 39.40           N1+
ATOM    959  NH2 ARG H 128      20.925   9.654  19.442  1.00 37.81           N  
ATOM    960  C   ARG H 128      13.457   8.302  19.093  1.00 40.04           C  
ATOM    961  O   ARG H 128      13.596   9.506  19.301  1.00 40.27           O  
ATOM    962  N   LYS H 129      12.616   7.539  19.819  1.00 39.98           N  
ATOM    963  CA  LYS H 129      11.839   8.138  20.863  1.00 39.50           C  
ATOM    964  CB  LYS H 129      10.329   7.877  20.732  1.00 41.65           C  
ATOM    965  CG  LYS H 129       9.489   8.707  21.702  1.00 45.08           C  
ATOM    966  CD  LYS H 129       8.004   8.747  21.345  1.00 48.36           C  
ATOM    967  CE  LYS H 129       7.211   7.565  21.899  1.00 49.78           C  
ATOM    968  NZ  LYS H 129       5.789   7.679  21.506  1.00 50.96           N1+
ATOM    969  C   LYS H 129      12.294   7.567  22.169  1.00 38.73           C  
ATOM    970  O   LYS H 129      12.459   6.358  22.314  1.00 38.36           O  
ATOM    971  N   LEU H 130      12.519   8.449  23.161  1.00 36.93           N  
ATOM    972  CA  LEU H 130      12.956   8.022  24.460  1.00 36.27           C  
ATOM    973  CB  LEU H 130      14.137   8.851  25.006  1.00 35.46           C  
ATOM    974  CG  LEU H 130      15.434   8.747  24.174  1.00 35.29           C  
ATOM    975  CD1 LEU H 130      16.567   9.599  24.774  1.00 34.29           C  
ATOM    976  CD2 LEU H 130      15.856   7.283  23.975  1.00 33.48           C  
ATOM    977  C   LEU H 130      11.812   8.246  25.396  1.00 36.77           C  
ATOM    978  O   LEU H 130      11.060   9.209  25.250  1.00 35.81           O  
ATOM    979  N   SER H 131      11.647   7.346  26.385  1.00 36.85           N  
ATOM    980  CA  SER H 131      10.570   7.495  27.319  1.00 37.37           C  
ATOM    981  CB  SER H 131       9.512   6.386  27.201  1.00 38.24           C  
ATOM    982  OG  SER H 131      10.100   5.121  27.464  1.00 40.75           O  
ATOM    983  C   SER H 131      11.136   7.439  28.707  1.00 37.14           C  
ATOM    984  O   SER H 131      12.158   6.799  28.950  1.00 37.37           O  
ATOM    985  N   CYS H 132      10.483   8.147  29.653  1.00 37.23           N  
ATOM    986  CA  CYS H 132      10.907   8.163  31.027  1.00 38.00           C  
ATOM    987  CB  CYS H 132      11.528   9.528  31.430  1.00 37.81           C  
ATOM    988  SG  CYS H 132      12.043   9.669  33.174  1.00 42.54           S  
ATOM    989  C   CYS H 132       9.682   7.905  31.860  1.00 37.42           C  
ATOM    990  O   CYS H 132       8.727   8.680  31.832  1.00 37.46           O  
ATOM    991  N   ALA H 133       9.673   6.800  32.637  1.00 36.74           N  
ATOM    992  CA  ALA H 133       8.508   6.484  33.418  1.00 37.90           C  
ATOM    993  CB  ALA H 133       8.208   4.978  33.509  1.00 36.98           C  
ATOM    994  C   ALA H 133       8.725   6.978  34.810  1.00 38.40           C  
ATOM    995  O   ALA H 133       9.728   6.662  35.447  1.00 39.35           O  
ATOM    996  N   ALA H 134       7.755   7.753  35.330  1.00 38.47           N  
ATOM    997  CA  ALA H 134       7.909   8.325  36.633  1.00 40.34           C  
ATOM    998  CB  ALA H 134       7.636   9.840  36.665  1.00 38.49           C  
ATOM    999  C   ALA H 134       6.953   7.678  37.581  1.00 41.48           C  
ATOM   1000  O   ALA H 134       5.852   7.278  37.204  1.00 41.77           O  
ATOM   1001  N   SER H 135       7.389   7.528  38.850  1.00 42.35           N  
ATOM   1002  CA  SER H 135       6.550   6.973  39.870  1.00 42.53           C  
ATOM   1003  CB  SER H 135       6.612   5.437  39.948  1.00 42.74           C  
ATOM   1004  OG  SER H 135       7.934   5.016  40.248  1.00 45.51           O  
ATOM   1005  C   SER H 135       7.020   7.509  41.186  1.00 43.03           C  
ATOM   1006  O   SER H 135       8.182   7.888  41.337  1.00 44.06           O  
ATOM   1007  N   GLY H 136       6.153   7.441  42.218  1.00 35.42           N  
ATOM   1008  CA  GLY H 136       6.569   7.767  43.553  1.00 35.79           C  
ATOM   1009  C   GLY H 136       6.170   9.160  43.903  1.00 36.79           C  
ATOM   1010  O   GLY H 136       6.161   9.521  45.079  1.00 38.29           O  
ATOM   1011  N   PHE H 137       5.833   9.992  42.903  1.00 35.52           N  
ATOM   1012  CA  PHE H 137       5.447  11.328  43.243  1.00 39.90           C  
ATOM   1013  CB  PHE H 137       6.606  12.348  43.209  1.00 37.28           C  
ATOM   1014  CG  PHE H 137       7.182  12.446  41.835  1.00 34.32           C  
ATOM   1015  CD1 PHE H 137       6.582  13.216  40.873  1.00 33.26           C  
ATOM   1016  CD2 PHE H 137       8.341  11.787  41.503  1.00 31.87           C  
ATOM   1017  CE1 PHE H 137       7.116  13.314  39.609  1.00 25.43           C  
ATOM   1018  CE2 PHE H 137       8.878  11.883  40.240  1.00 29.37           C  
ATOM   1019  CZ  PHE H 137       8.268  12.647  39.282  1.00 26.80           C  
ATOM   1020  C   PHE H 137       4.378  11.770  42.297  1.00 36.91           C  
ATOM   1021  O   PHE H 137       4.078  11.087  41.316  1.00 35.29           O  
ATOM   1022  N   THR H 138       3.746  12.926  42.588  1.00 32.31           N  
ATOM   1023  CA  THR H 138       2.713  13.399  41.718  1.00 40.16           C  
ATOM   1024  CB  THR H 138       1.708  14.288  42.415  1.00 43.91           C  
ATOM   1025  OG1 THR H 138       0.591  14.529  41.574  1.00 37.02           O  
ATOM   1026  CG2 THR H 138       2.356  15.602  42.865  1.00 35.40           C  
ATOM   1027  C   THR H 138       3.400  14.090  40.571  1.00 33.96           C  
ATOM   1028  O   THR H 138       3.933  15.193  40.679  1.00 35.37           O  
ATOM   1029  N   PHE H 139       3.377  13.407  39.413  1.00 36.49           N  
ATOM   1030  CA  PHE H 139       4.078  13.751  38.208  1.00 36.26           C  
ATOM   1031  CB  PHE H 139       3.857  12.657  37.143  1.00 34.84           C  
ATOM   1032  CG  PHE H 139       4.629  12.951  35.905  1.00 29.58           C  
ATOM   1033  CD1 PHE H 139       5.995  12.796  35.881  1.00 27.87           C  
ATOM   1034  CD2 PHE H 139       3.980  13.346  34.759  1.00 27.88           C  
ATOM   1035  CE1 PHE H 139       6.707  13.057  34.734  1.00 27.14           C  
ATOM   1036  CE2 PHE H 139       4.686  13.608  33.609  1.00 28.20           C  
ATOM   1037  CZ  PHE H 139       6.053  13.465  33.597  1.00 27.20           C  
ATOM   1038  C   PHE H 139       3.612  15.075  37.672  1.00 34.89           C  
ATOM   1039  O   PHE H 139       4.415  15.890  37.220  1.00 29.01           O  
ATOM   1040  N   SER H 140       2.293  15.327  37.724  1.00 31.73           N  
ATOM   1041  CA  SER H 140       1.697  16.503  37.151  1.00 38.93           C  
ATOM   1042  CB  SER H 140       0.169  16.515  37.324  1.00 35.37           C  
ATOM   1043  OG  SER H 140      -0.387  15.322  36.795  1.00 40.44           O  
ATOM   1044  C   SER H 140       2.202  17.745  37.828  1.00 39.44           C  
ATOM   1045  O   SER H 140       2.164  18.827  37.248  1.00 38.56           O  
ATOM   1046  N   ASP H 141       2.647  17.634  39.089  1.00 30.92           N  
ATOM   1047  CA  ASP H 141       3.090  18.766  39.860  1.00 32.48           C  
ATOM   1048  CB  ASP H 141       3.223  18.472  41.363  1.00 37.18           C  
ATOM   1049  CG  ASP H 141       1.822  18.431  41.958  1.00 34.63           C  
ATOM   1050  OD1 ASP H 141       0.844  18.611  41.184  1.00 31.79           O  
ATOM   1051  OD2 ASP H 141       1.709  18.237  43.197  1.00 44.03           O1-
ATOM   1052  C   ASP H 141       4.408  19.310  39.396  1.00 33.80           C  
ATOM   1053  O   ASP H 141       4.690  20.486  39.623  1.00 34.90           O  
ATOM   1054  N   TYR H 142       5.266  18.493  38.752  1.00 31.19           N  
ATOM   1055  CA  TYR H 142       6.598  18.979  38.511  1.00 29.35           C  
ATOM   1056  CB  TYR H 142       7.698  18.050  39.058  1.00 27.83           C  
ATOM   1057  CG  TYR H 142       7.572  17.908  40.539  1.00 33.45           C  
ATOM   1058  CD1 TYR H 142       8.222  18.771  41.386  1.00 31.45           C  
ATOM   1059  CD2 TYR H 142       6.808  16.906  41.089  1.00 32.25           C  
ATOM   1060  CE1 TYR H 142       8.111  18.639  42.750  1.00 35.68           C  
ATOM   1061  CE2 TYR H 142       6.693  16.767  42.452  1.00 37.77           C  
ATOM   1062  CZ  TYR H 142       7.346  17.636  43.289  1.00 36.41           C  
ATOM   1063  OH  TYR H 142       7.231  17.499  44.689  1.00 40.60           O  
ATOM   1064  C   TYR H 142       6.893  19.101  37.050  1.00 26.90           C  
ATOM   1065  O   TYR H 142       6.289  18.458  36.194  1.00 31.13           O  
ATOM   1066  N   GLY H 143       7.835  20.010  36.738  1.00 40.70           N  
ATOM   1067  CA  GLY H 143       8.317  20.175  35.394  1.00 38.56           C  
ATOM   1068  C   GLY H 143       9.406  19.161  35.223  1.00 37.96           C  
ATOM   1069  O   GLY H 143       9.978  18.701  36.211  1.00 38.51           O  
ATOM   1070  N   MET H 144       9.748  18.801  33.965  1.00 36.85           N  
ATOM   1071  CA  MET H 144      10.734  17.771  33.774  1.00 34.87           C  
ATOM   1072  CB  MET H 144      10.129  16.443  33.280  1.00 34.45           C  
ATOM   1073  CG  MET H 144       9.137  15.822  34.269  1.00 35.74           C  
ATOM   1074  SD  MET H 144       9.861  15.293  35.852  1.00 37.50           S  
ATOM   1075  CE  MET H 144      10.630  13.786  35.193  1.00 34.51           C  
ATOM   1076  C   MET H 144      11.745  18.218  32.758  1.00 34.44           C  
ATOM   1077  O   MET H 144      11.509  19.142  31.981  1.00 34.52           O  
ATOM   1078  N   ALA H 145      12.927  17.559  32.754  1.00 32.82           N  
ATOM   1079  CA  ALA H 145      13.971  17.934  31.841  1.00 32.17           C  
ATOM   1080  CB  ALA H 145      15.040  18.847  32.467  1.00 31.16           C  
ATOM   1081  C   ALA H 145      14.683  16.710  31.346  1.00 32.43           C  
ATOM   1082  O   ALA H 145      14.561  15.619  31.902  1.00 31.46           O  
ATOM   1083  N   TRP H 146      15.417  16.873  30.226  1.00 32.35           N  
ATOM   1084  CA  TRP H 146      16.228  15.826  29.676  1.00 30.07           C  
ATOM   1085  CB  TRP H 146      15.812  15.405  28.255  1.00 29.38           C  
ATOM   1086  CG  TRP H 146      14.480  14.694  28.162  1.00 29.69           C  
ATOM   1087  CD2 TRP H 146      14.326  13.270  28.261  1.00 29.15           C  
ATOM   1088  CD1 TRP H 146      13.230  15.204  27.965  1.00 29.82           C  
ATOM   1089  NE1 TRP H 146      12.306  14.186  27.929  1.00 29.84           N  
ATOM   1090  CE2 TRP H 146      12.967  12.990  28.112  1.00 29.56           C  
ATOM   1091  CE3 TRP H 146      15.240  12.276  28.456  1.00 29.31           C  
ATOM   1092  CZ2 TRP H 146      12.504  11.706  28.157  1.00 29.04           C  
ATOM   1093  CZ3 TRP H 146      14.769  10.983  28.505  1.00 28.64           C  
ATOM   1094  CH2 TRP H 146      13.426  10.703  28.359  1.00 29.91           C  
ATOM   1095  C   TRP H 146      17.607  16.404  29.590  1.00 29.79           C  
ATOM   1096  O   TRP H 146      17.779  17.546  29.168  1.00 29.44           O  
ATOM   1097  N   VAL H 147      18.627  15.633  30.023  1.00 29.01           N  
ATOM   1098  CA  VAL H 147      19.991  16.082  29.967  1.00 29.45           C  
ATOM   1099  CB  VAL H 147      20.568  16.383  31.321  1.00 28.74           C  
ATOM   1100  CG1 VAL H 147      22.042  16.788  31.152  1.00 27.17           C  
ATOM   1101  CG2 VAL H 147      19.704  17.462  31.998  1.00 27.77           C  
ATOM   1102  C   VAL H 147      20.791  14.956  29.378  1.00 30.31           C  
ATOM   1103  O   VAL H 147      20.493  13.788  29.620  1.00 31.31           O  
ATOM   1104  N   ARG H 148      21.834  15.268  28.577  1.00 31.14           N  
ATOM   1105  CA  ARG H 148      22.591  14.195  27.990  1.00 30.86           C  
ATOM   1106  CB  ARG H 148      22.461  14.086  26.459  1.00 29.89           C  
ATOM   1107  CG  ARG H 148      22.944  15.300  25.663  1.00 30.84           C  
ATOM   1108  CD  ARG H 148      22.683  15.131  24.165  1.00 31.96           C  
ATOM   1109  NE  ARG H 148      23.173  16.342  23.454  1.00 32.60           N  
ATOM   1110  CZ  ARG H 148      22.739  16.587  22.185  1.00 34.05           C  
ATOM   1111  NH1 ARG H 148      21.826  15.755  21.607  1.00 33.42           N1+
ATOM   1112  NH2 ARG H 148      23.220  17.659  21.491  1.00 32.06           N  
ATOM   1113  C   ARG H 148      24.041  14.370  28.314  1.00 32.57           C  
ATOM   1114  O   ARG H 148      24.494  15.464  28.643  1.00 33.07           O  
ATOM   1115  N   GLN H 149      24.805  13.258  28.266  1.00 33.97           N  
ATOM   1116  CA  GLN H 149      26.210  13.322  28.558  1.00 35.95           C  
ATOM   1117  CB  GLN H 149      26.560  12.719  29.928  1.00 35.01           C  
ATOM   1118  CG  GLN H 149      28.051  12.773  30.263  1.00 36.41           C  
ATOM   1119  CD  GLN H 149      28.245  12.146  31.636  1.00 36.90           C  
ATOM   1120  OE1 GLN H 149      27.437  11.333  32.083  1.00 38.05           O  
ATOM   1121  NE2 GLN H 149      29.347  12.539  32.329  1.00 35.76           N  
ATOM   1122  C   GLN H 149      26.959  12.532  27.524  1.00 37.64           C  
ATOM   1123  O   GLN H 149      26.763  11.326  27.387  1.00 38.71           O  
ATOM   1124  N   ALA H 150      27.863  13.200  26.779  1.00 38.93           N  
ATOM   1125  CA  ALA H 150      28.656  12.533  25.781  1.00 41.44           C  
ATOM   1126  CB  ALA H 150      29.378  13.498  24.824  1.00 40.50           C  
ATOM   1127  C   ALA H 150      29.703  11.741  26.504  1.00 44.07           C  
ATOM   1128  O   ALA H 150      30.051  12.065  27.637  1.00 43.62           O  
ATOM   1129  N   PRO H 151      30.227  10.720  25.867  1.00 47.13           N  
ATOM   1130  CA  PRO H 151      31.128   9.777  26.477  1.00 48.83           C  
ATOM   1131  CD  PRO H 151      30.201  10.609  24.418  1.00 48.01           C  
ATOM   1132  CB  PRO H 151      31.752   8.985  25.325  1.00 49.23           C  
ATOM   1133  CG  PRO H 151      30.807   9.227  24.133  1.00 47.88           C  
ATOM   1134  C   PRO H 151      32.176  10.365  27.371  1.00 50.69           C  
ATOM   1135  O   PRO H 151      32.128  10.147  28.578  1.00 50.65           O  
ATOM   1136  N   GLY H 152      33.141  11.104  26.821  1.00 52.44           N  
ATOM   1137  CA  GLY H 152      34.173  11.681  27.631  1.00 55.05           C  
ATOM   1138  C   GLY H 152      33.638  12.842  28.391  1.00 55.15           C  
ATOM   1139  O   GLY H 152      34.105  13.179  29.477  1.00 56.17           O  
ATOM   1140  N   LYS H 153      32.628  13.480  27.787  1.00 54.66           N  
ATOM   1141  CA  LYS H 153      32.198  14.801  28.101  1.00 52.84           C  
ATOM   1142  CB  LYS H 153      31.453  15.454  26.928  1.00 54.47           C  
ATOM   1143  CG  LYS H 153      32.331  15.605  25.682  1.00 55.69           C  
ATOM   1144  CD  LYS H 153      33.573  16.473  25.897  1.00 56.39           C  
ATOM   1145  CE  LYS H 153      34.674  15.794  26.715  1.00 56.55           C  
ATOM   1146  NZ  LYS H 153      35.406  14.823  25.875  1.00 55.64           N1+
ATOM   1147  C   LYS H 153      31.382  15.008  29.324  1.00 50.58           C  
ATOM   1148  O   LYS H 153      31.212  14.174  30.216  1.00 49.48           O  
ATOM   1149  N   GLY H 154      30.945  16.274  29.392  1.00 48.24           N  
ATOM   1150  CA  GLY H 154      30.167  16.796  30.452  1.00 46.39           C  
ATOM   1151  C   GLY H 154      28.722  16.691  30.119  1.00 43.82           C  
ATOM   1152  O   GLY H 154      28.295  16.100  29.125  1.00 43.02           O  
ATOM   1153  N   PRO H 155      27.988  17.247  31.039  1.00 41.23           N  
ATOM   1154  CA  PRO H 155      26.564  17.279  30.896  1.00 38.97           C  
ATOM   1155  CD  PRO H 155      28.384  17.077  32.429  1.00  0.00           C  
ATOM   1156  CB  PRO H 155      25.991  17.375  32.310  1.00 35.57           C  
ATOM   1157  CG  PRO H 155      27.089  16.768  33.195  1.00 36.64           C  
ATOM   1158  C   PRO H 155      26.105  18.391  30.014  1.00 38.42           C  
ATOM   1159  O   PRO H 155      26.690  19.474  30.058  1.00 38.08           O  
ATOM   1160  N   GLU H 156      25.042  18.147  29.224  1.00 37.55           N  
ATOM   1161  CA  GLU H 156      24.484  19.179  28.404  1.00 36.64           C  
ATOM   1162  CB  GLU H 156      24.773  19.025  26.905  1.00 38.23           C  
ATOM   1163  CG  GLU H 156      24.159  20.156  26.078  1.00 41.40           C  
ATOM   1164  CD  GLU H 156      24.237  19.768  24.612  1.00 43.22           C  
ATOM   1165  OE1 GLU H 156      24.617  18.600  24.331  1.00 43.23           O  
ATOM   1166  OE2 GLU H 156      23.908  20.628  23.754  1.00 45.89           O1-
ATOM   1167  C   GLU H 156      22.995  19.105  28.545  1.00 35.63           C  
ATOM   1168  O   GLU H 156      22.389  18.060  28.317  1.00 35.77           O  
ATOM   1169  N   TRP H 157      22.370  20.236  28.921  1.00 34.24           N  
ATOM   1170  CA  TRP H 157      20.944  20.310  29.083  1.00 34.64           C  
ATOM   1171  CB  TRP H 157      20.515  21.612  29.779  1.00 34.11           C  
ATOM   1172  CG  TRP H 157      19.047  21.915  29.668  1.00 34.35           C  
ATOM   1173  CD2 TRP H 157      18.520  22.853  28.718  1.00 33.55           C  
ATOM   1174  CD1 TRP H 157      17.982  21.429  30.368  1.00 32.75           C  
ATOM   1175  NE1 TRP H 157      16.820  21.999  29.902  1.00 33.06           N  
ATOM   1176  CE2 TRP H 157      17.137  22.879  28.887  1.00 32.45           C  
ATOM   1177  CE3 TRP H 157      19.139  23.627  27.777  1.00 32.18           C  
ATOM   1178  CZ2 TRP H 157      16.347  23.683  28.114  1.00 31.72           C  
ATOM   1179  CZ3 TRP H 157      18.340  24.438  27.002  1.00 31.89           C  
ATOM   1180  CH2 TRP H 157      16.970  24.466  27.166  1.00 32.85           C  
ATOM   1181  C   TRP H 157      20.309  20.277  27.728  1.00 35.41           C  
ATOM   1182  O   TRP H 157      20.684  21.047  26.849  1.00 35.85           O  
ATOM   1183  N   VAL H 158      19.429  19.280  27.491  1.00 34.30           N  
ATOM   1184  CA  VAL H 158      18.711  19.135  26.252  1.00 35.55           C  
ATOM   1185  CB  VAL H 158      18.420  17.696  25.936  1.00 35.53           C  
ATOM   1186  CG1 VAL H 158      17.629  17.622  24.619  1.00 34.24           C  
ATOM   1187  CG2 VAL H 158      19.753  16.932  25.900  1.00 35.04           C  
ATOM   1188  C   VAL H 158      17.406  19.881  26.166  1.00 35.54           C  
ATOM   1189  O   VAL H 158      17.163  20.604  25.201  1.00 34.63           O  
ATOM   1190  N   THR H 159      16.511  19.711  27.170  1.00 35.17           N  
ATOM   1191  CA  THR H 159      15.174  20.240  27.034  1.00 34.63           C  
ATOM   1192  CB  THR H 159      14.304  19.313  26.259  1.00 33.62           C  
ATOM   1193  OG1 THR H 159      14.222  18.096  26.984  1.00  0.00           O  
ATOM   1194  CG2 THR H 159      14.901  19.050  24.867  1.00  0.00           C  
ATOM   1195  C   THR H 159      14.499  20.299  28.377  1.00 35.14           C  
ATOM   1196  O   THR H 159      14.891  19.608  29.315  1.00 35.71           O  
ATOM   1197  N   PHE H 160      13.412  21.103  28.466  1.00 35.88           N  
ATOM   1198  CA  PHE H 160      12.634  21.296  29.665  1.00 37.34           C  
ATOM   1199  CB  PHE H 160      13.044  22.604  30.372  1.00 37.30           C  
ATOM   1200  CG  PHE H 160      12.020  23.043  31.366  1.00 29.12           C  
ATOM   1201  CD1 PHE H 160      11.949  22.493  32.624  1.00 31.66           C  
ATOM   1202  CD2 PHE H 160      11.138  24.048  31.033  1.00 31.25           C  
ATOM   1203  CE1 PHE H 160      11.001  22.925  33.524  1.00 33.90           C  
ATOM   1204  CE2 PHE H 160      10.189  24.485  31.928  1.00 31.81           C  
ATOM   1205  CZ  PHE H 160      10.118  23.920  33.179  1.00 33.35           C  
ATOM   1206  C   PHE H 160      11.185  21.419  29.284  1.00 38.69           C  
ATOM   1207  O   PHE H 160      10.859  21.940  28.219  1.00 39.45           O  
ATOM   1208  N   ILE H 161      10.276  20.916  30.150  1.00 38.74           N  
ATOM   1209  CA  ILE H 161       8.863  21.021  29.896  1.00 38.32           C  
ATOM   1210  CB  ILE H 161       8.265  19.739  29.392  1.00 38.01           C  
ATOM   1211  CG1 ILE H 161       6.855  19.981  28.836  1.00 36.98           C  
ATOM   1212  CG2 ILE H 161       8.324  18.703  30.527  1.00 36.90           C  
ATOM   1213  CD1 ILE H 161       6.330  18.819  27.995  1.00 36.48           C  
ATOM   1214  C   ILE H 161       8.181  21.367  31.193  1.00 39.36           C  
ATOM   1215  O   ILE H 161       8.569  20.886  32.256  1.00 37.77           O  
ATOM   1216  N   SER H 162       7.127  22.211  31.135  1.00 39.77           N  
ATOM   1217  CA  SER H 162       6.414  22.623  32.319  1.00 41.50           C  
ATOM   1218  CB  SER H 162       5.396  23.751  32.076  1.00 34.96           C  
ATOM   1219  OG  SER H 162       6.049  24.933  31.639  1.00 36.79           O  
ATOM   1220  C   SER H 162       5.622  21.459  32.829  1.00 43.32           C  
ATOM   1221  O   SER H 162       5.394  20.485  32.114  1.00 42.38           O  
ATOM   1222  N   ASN H 163       5.063  21.666  34.043  0.90 34.64           N  
ATOM   1223  CA  ASN H 163       4.187  20.713  34.648  0.90 34.34           C  
ATOM   1224  CB  ASN H 163       3.696  21.126  36.056  0.90 34.48           C  
ATOM   1225  CG  ASN H 163       2.828  22.377  35.987  0.88 27.16           C  
ATOM   1226  OD1 ASN H 163       1.640  22.336  36.301  0.75 31.34           O  
ATOM   1227  ND2 ASN H 163       3.434  23.524  35.572  1.00 23.40           N  
ATOM   1228  C   ASN H 163       2.999  20.533  33.751  0.90 34.70           C  
ATOM   1229  O   ASN H 163       2.568  19.409  33.506  0.90 35.27           O  
ATOM   1230  N   MET H 164       2.423  21.656  33.284  1.00 35.34           N  
ATOM   1231  CA  MET H 164       1.293  21.785  32.400  1.00 34.90           C  
ATOM   1232  CB  MET H 164       0.546  23.111  32.595  1.00 40.85           C  
ATOM   1233  CG  MET H 164      -0.147  23.190  33.957  1.00 56.66           C  
ATOM   1234  SD  MET H 164      -1.057  24.730  34.276  1.00  0.00           S  
ATOM   1235  CE  MET H 164      -1.665  24.219  35.910  1.00  0.00           C  
ATOM   1236  C   MET H 164       1.634  21.584  30.947  1.00 35.29           C  
ATOM   1237  O   MET H 164       0.738  21.442  30.114  1.00 35.12           O  
ATOM   1238  N   ALA H 165       2.931  21.640  30.589  1.00 34.76           N  
ATOM   1239  CA  ALA H 165       3.367  21.553  29.217  1.00 34.43           C  
ATOM   1240  CB  ALA H 165       2.654  20.449  28.416  1.00 39.73           C  
ATOM   1241  C   ALA H 165       3.101  22.859  28.546  1.00 35.48           C  
ATOM   1242  O   ALA H 165       3.214  22.976  27.326  1.00 35.76           O  
ATOM   1243  N   TYR H 166       2.771  23.895  29.339  1.00 34.90           N  
ATOM   1244  CA  TYR H 166       2.601  25.192  28.763  1.00 35.03           C  
ATOM   1245  CB  TYR H 166       2.134  26.287  29.737  1.00 42.28           C  
ATOM   1246  CG  TYR H 166       0.671  26.126  29.944  1.00 33.85           C  
ATOM   1247  CD1 TYR H 166      -0.206  26.509  28.956  1.00 44.52           C  
ATOM   1248  CD2 TYR H 166       0.173  25.620  31.116  1.00 42.08           C  
ATOM   1249  CE1 TYR H 166      -1.562  26.373  29.131  1.00 46.11           C  
ATOM   1250  CE2 TYR H 166      -1.182  25.480  31.299  1.00 43.87           C  
ATOM   1251  CZ  TYR H 166      -2.052  25.855  30.305  1.00 44.41           C  
ATOM   1252  OH  TYR H 166      -3.444  25.714  30.488  1.00 43.79           O  
ATOM   1253  C   TYR H 166       3.912  25.636  28.223  1.00 34.96           C  
ATOM   1254  O   TYR H 166       3.961  26.220  27.141  1.00 34.63           O  
ATOM   1255  N   SER H 167       5.022  25.384  28.952  1.00 54.36           N  
ATOM   1256  CA  SER H 167       6.221  25.921  28.373  1.00 53.29           C  
ATOM   1257  CB  SER H 167       6.891  26.975  29.274  1.00 55.41           C  
ATOM   1258  OG  SER H 167       8.067  27.477  28.660  1.00  0.00           O  
ATOM   1259  C   SER H 167       7.220  24.829  28.135  1.00 52.92           C  
ATOM   1260  O   SER H 167       7.328  23.878  28.907  1.00 51.36           O  
ATOM   1261  N   ILE H 168       7.952  24.930  27.004  1.00 51.84           N  
ATOM   1262  CA  ILE H 168       9.009  24.006  26.700  1.00 51.60           C  
ATOM   1263  CB  ILE H 168       8.630  22.954  25.697  1.00 51.28           C  
ATOM   1264  CG1 ILE H 168       8.214  23.594  24.367  1.00 39.56           C  
ATOM   1265  CG2 ILE H 168       7.552  22.057  26.320  1.00 49.93           C  
ATOM   1266  CD1 ILE H 168       8.057  22.580  23.235  1.00 39.75           C  
ATOM   1267  C   ILE H 168      10.163  24.790  26.143  1.00 52.06           C  
ATOM   1268  O   ILE H 168       9.968  25.704  25.343  1.00 53.25           O  
ATOM   1269  N   TYR H 169      11.404  24.448  26.561  1.00 51.55           N  
ATOM   1270  CA  TYR H 169      12.572  25.149  26.090  1.00 51.24           C  
ATOM   1271  CB  TYR H 169      13.373  25.882  27.183  1.00 52.46           C  
ATOM   1272  CG  TYR H 169      12.556  26.940  27.836  1.00 55.19           C  
ATOM   1273  CD1 TYR H 169      12.221  28.094  27.166  1.00 39.29           C  
ATOM   1274  CD2 TYR H 169      12.159  26.784  29.144  1.00 55.43           C  
ATOM   1275  CE1 TYR H 169      11.476  29.069  27.788  1.00 55.75           C  
ATOM   1276  CE2 TYR H 169      11.415  27.755  29.770  1.00 37.42           C  
ATOM   1277  CZ  TYR H 169      11.071  28.898  29.089  1.00 37.78           C  
ATOM   1278  OH  TYR H 169      10.307  29.896  29.731  1.00 39.67           O  
ATOM   1279  C   TYR H 169      13.551  24.145  25.561  1.00 49.66           C  
ATOM   1280  O   TYR H 169      13.645  23.031  26.078  1.00 50.72           O  
ATOM   1281  N   TYR H 170      14.320  24.522  24.512  1.00 48.40           N  
ATOM   1282  CA  TYR H 170      15.306  23.627  23.970  1.00 46.86           C  
ATOM   1283  CB  TYR H 170      14.961  23.067  22.574  1.00 45.03           C  
ATOM   1284  CG  TYR H 170      13.679  22.304  22.603  1.00 43.53           C  
ATOM   1285  CD1 TYR H 170      13.635  21.006  23.057  1.00 43.36           C  
ATOM   1286  CD2 TYR H 170      12.508  22.890  22.180  1.00 42.35           C  
ATOM   1287  CE1 TYR H 170      12.451  20.305  23.078  1.00 44.64           C  
ATOM   1288  CE2 TYR H 170      11.322  22.195  22.197  1.00 42.84           C  
ATOM   1289  CZ  TYR H 170      11.292  20.898  22.646  1.00 43.85           C  
ATOM   1290  OH  TYR H 170      10.076  20.181  22.663  1.00 43.60           O  
ATOM   1291  C   TYR H 170      16.594  24.378  23.777  1.00 47.84           C  
ATOM   1292  O   TYR H 170      16.609  25.599  23.624  1.00 48.75           O  
ATOM   1293  N   ALA H 171      17.727  23.649  23.807  1.00 47.03           N  
ATOM   1294  CA  ALA H 171      19.001  24.248  23.539  1.00 47.40           C  
ATOM   1295  CB  ALA H 171      20.200  23.390  23.979  1.00 46.23           C  
ATOM   1296  C   ALA H 171      19.071  24.392  22.059  1.00 47.64           C  
ATOM   1297  O   ALA H 171      18.413  23.661  21.320  1.00 46.77           O  
ATOM   1298  N   ASP H 172      19.900  25.332  21.584  1.00 49.06           N  
ATOM   1299  CA  ASP H 172      19.971  25.620  20.185  1.00 49.52           C  
ATOM   1300  CB  ASP H 172      20.893  26.813  19.866  1.00 51.33           C  
ATOM   1301  CG  ASP H 172      22.301  26.538  20.379  1.00 54.63           C  
ATOM   1302  OD1 ASP H 172      22.479  25.576  21.171  1.00 57.09           O  
ATOM   1303  OD2 ASP H 172      23.220  27.304  19.989  1.00 56.56           O1-
ATOM   1304  C   ASP H 172      20.419  24.415  19.414  1.00 48.41           C  
ATOM   1305  O   ASP H 172      19.994  24.219  18.277  1.00 48.92           O  
ATOM   1306  N   THR H 173      21.275  23.563  20.004  1.00 48.18           N  
ATOM   1307  CA  THR H 173      21.790  22.453  19.258  1.00 47.20           C  
ATOM   1308  CB  THR H 173      22.733  21.607  20.065  1.00 47.03           C  
ATOM   1309  OG1 THR H 173      22.071  21.077  21.204  1.00 31.67           O  
ATOM   1310  CG2 THR H 173      23.928  22.476  20.497  1.00 31.40           C  
ATOM   1311  C   THR H 173      20.671  21.575  18.774  1.00 46.88           C  
ATOM   1312  O   THR H 173      20.648  21.188  17.607  1.00 46.32           O  
ATOM   1313  N   VAL H 174      19.747  21.191  19.672  1.00 46.16           N  
ATOM   1314  CA  VAL H 174      18.629  20.326  19.386  1.00 46.92           C  
ATOM   1315  CB  VAL H 174      18.170  19.544  20.581  1.00 46.79           C  
ATOM   1316  CG1 VAL H 174      19.331  18.646  21.035  1.00 44.45           C  
ATOM   1317  CG2 VAL H 174      17.675  20.513  21.661  1.00 44.73           C  
ATOM   1318  C   VAL H 174      17.434  21.014  18.788  1.00 47.55           C  
ATOM   1319  O   VAL H 174      16.566  20.336  18.242  1.00 46.87           O  
ATOM   1320  N   THR H 175      17.305  22.348  18.936  1.00 48.97           N  
ATOM   1321  CA  THR H 175      16.113  23.034  18.500  1.00 50.80           C  
ATOM   1322  CB  THR H 175      16.218  24.532  18.554  1.00 52.71           C  
ATOM   1323  OG1 THR H 175      17.303  24.976  17.753  1.00  0.00           O  
ATOM   1324  CG2 THR H 175      16.401  24.979  20.012  1.00  0.00           C  
ATOM   1325  C   THR H 175      15.764  22.678  17.088  1.00 51.99           C  
ATOM   1326  O   THR H 175      16.546  22.870  16.158  1.00 53.77           O  
ATOM   1327  N   GLY H 176      14.540  22.135  16.918  1.00 50.90           N  
ATOM   1328  CA  GLY H 176      13.981  21.785  15.645  1.00 50.02           C  
ATOM   1329  C   GLY H 176      13.956  20.294  15.488  1.00 49.04           C  
ATOM   1330  O   GLY H 176      12.985  19.739  14.975  1.00 49.40           O  
ATOM   1331  N   ARG H 177      15.054  19.617  15.865  1.00 46.76           N  
ATOM   1332  CA  ARG H 177      15.186  18.187  15.753  1.00 45.31           C  
ATOM   1333  CB  ARG H 177      16.660  17.765  15.736  1.00 45.38           C  
ATOM   1334  CG  ARG H 177      17.415  18.428  14.582  1.00 46.20           C  
ATOM   1335  CD  ARG H 177      18.890  18.046  14.512  1.00 44.73           C  
ATOM   1336  NE  ARG H 177      19.514  18.456  15.799  1.00 45.19           N  
ATOM   1337  CZ  ARG H 177      20.385  17.598  16.400  1.00 44.98           C  
ATOM   1338  NH1 ARG H 177      20.648  16.400  15.807  1.00 44.20           N1+
ATOM   1339  NH2 ARG H 177      20.983  17.926  17.583  1.00 43.16           N  
ATOM   1340  C   ARG H 177      14.482  17.417  16.842  1.00 43.84           C  
ATOM   1341  O   ARG H 177      13.927  16.346  16.588  1.00 43.56           O  
ATOM   1342  N   PHE H 178      14.499  17.942  18.087  1.00 42.82           N  
ATOM   1343  CA  PHE H 178      14.027  17.237  19.256  1.00 41.42           C  
ATOM   1344  CB  PHE H 178      15.011  17.377  20.431  1.00 42.25           C  
ATOM   1345  CG  PHE H 178      16.240  16.578  20.173  1.00 40.47           C  
ATOM   1346  CD1 PHE H 178      16.929  16.692  18.988  1.00 40.05           C  
ATOM   1347  CD2 PHE H 178      16.742  15.756  21.155  1.00 39.37           C  
ATOM   1348  CE1 PHE H 178      18.072  15.959  18.770  1.00 39.30           C  
ATOM   1349  CE2 PHE H 178      17.885  15.024  20.944  1.00 38.88           C  
ATOM   1350  CZ  PHE H 178      18.551  15.120  19.746  1.00 39.87           C  
ATOM   1351  C   PHE H 178      12.746  17.840  19.753  1.00 42.03           C  
ATOM   1352  O   PHE H 178      12.567  19.057  19.722  1.00 41.07           O  
ATOM   1353  N   THR H 179      11.814  16.982  20.231  1.00 40.64           N  
ATOM   1354  CA  THR H 179      10.578  17.452  20.795  1.00 40.56           C  
ATOM   1355  CB  THR H 179       9.367  17.168  19.954  1.00 41.72           C  
ATOM   1356  OG1 THR H 179       9.268  15.777  19.696  1.00 43.22           O  
ATOM   1357  CG2 THR H 179       9.456  17.961  18.640  1.00 40.41           C  
ATOM   1358  C   THR H 179      10.363  16.770  22.113  1.00 40.39           C  
ATOM   1359  O   THR H 179      10.528  15.557  22.242  1.00 40.11           O  
ATOM   1360  N   ILE H 180       9.960  17.562  23.127  1.00 40.38           N  
ATOM   1361  CA  ILE H 180       9.724  17.103  24.467  1.00 41.17           C  
ATOM   1362  CB  ILE H 180      10.246  18.065  25.491  1.00 39.86           C  
ATOM   1363  CG1 ILE H 180      11.765  18.079  25.415  1.00 39.83           C  
ATOM   1364  CG2 ILE H 180       9.710  17.686  26.873  1.00 39.77           C  
ATOM   1365  CD1 ILE H 180      12.318  16.669  25.569  1.00 40.58           C  
ATOM   1366  C   ILE H 180       8.249  17.031  24.678  1.00 41.12           C  
ATOM   1367  O   ILE H 180       7.522  17.952  24.315  1.00 40.99           O  
ATOM   1368  N   SER H 181       7.765  15.914  25.259  1.00 40.41           N  
ATOM   1369  CA  SER H 181       6.356  15.788  25.498  1.00 40.66           C  
ATOM   1370  CB  SER H 181       5.619  14.998  24.400  1.00 39.33           C  
ATOM   1371  OG  SER H 181       6.104  13.663  24.346  1.00 41.34           O  
ATOM   1372  C   SER H 181       6.159  15.046  26.782  1.00 41.31           C  
ATOM   1373  O   SER H 181       7.077  14.406  27.291  1.00 39.57           O  
ATOM   1374  N   ARG H 182       4.940  15.141  27.354  1.00 41.94           N  
ATOM   1375  CA  ARG H 182       4.658  14.461  28.585  1.00 42.82           C  
ATOM   1376  CB  ARG H 182       4.852  15.365  29.818  1.00 41.74           C  
ATOM   1377  CG  ARG H 182       3.918  16.578  29.804  1.00 36.65           C  
ATOM   1378  CD  ARG H 182       4.375  17.758  30.666  1.00 36.86           C  
ATOM   1379  NE  ARG H 182       4.065  17.494  32.101  1.00 36.11           N  
ATOM   1380  CZ  ARG H 182       4.979  16.887  32.909  1.00 35.43           C  
ATOM   1381  NH1 ARG H 182       6.091  16.304  32.376  1.00 36.27           N1+
ATOM   1382  NH2 ARG H 182       4.794  16.884  34.260  1.00 33.82           N  
ATOM   1383  C   ARG H 182       3.218  14.050  28.574  1.00 44.84           C  
ATOM   1384  O   ARG H 182       2.367  14.753  28.030  1.00 44.67           O  
ATOM   1385  N   GLU H 183       2.917  12.867  29.151  1.00 45.84           N  
ATOM   1386  CA  GLU H 183       1.550  12.455  29.297  1.00 47.92           C  
ATOM   1387  CB  GLU H 183       1.205  11.126  28.599  1.00 49.06           C  
ATOM   1388  CG  GLU H 183      -0.270  10.740  28.755  1.00 49.70           C  
ATOM   1389  CD  GLU H 183      -0.522   9.423  28.031  1.00  0.00           C  
ATOM   1390  OE1 GLU H 183       0.169   9.160  27.010  1.00  0.00           O  
ATOM   1391  OE2 GLU H 183      -1.414   8.659  28.492  1.00  0.00           O1-
ATOM   1392  C   GLU H 183       1.354  12.255  30.765  1.00 48.95           C  
ATOM   1393  O   GLU H 183       1.791  11.255  31.333  1.00 48.89           O  
ATOM   1394  N   ASN H 184       0.667  13.213  31.410  1.00 49.95           N  
ATOM   1395  CA  ASN H 184       0.480  13.198  32.831  1.00 50.53           C  
ATOM   1396  CB  ASN H 184      -0.174  14.489  33.351  1.00 50.43           C  
ATOM   1397  CG  ASN H 184       0.854  15.602  33.174  1.00 51.60           C  
ATOM   1398  OD1 ASN H 184       2.015  15.346  32.858  1.00 51.95           O  
ATOM   1399  ND2 ASN H 184       0.430  16.874  33.394  1.00 50.14           N  
ATOM   1400  C   ASN H 184      -0.352  12.020  33.231  1.00 51.73           C  
ATOM   1401  O   ASN H 184      -0.135  11.432  34.288  1.00 52.94           O  
ATOM   1402  N   ALA H 185      -1.350  11.647  32.409  1.00 52.69           N  
ATOM   1403  CA  ALA H 185      -2.182  10.528  32.755  1.00 54.26           C  
ATOM   1404  CB  ALA H 185      -3.302  10.283  31.729  1.00 55.92           C  
ATOM   1405  C   ALA H 185      -1.337   9.291  32.797  1.00 54.26           C  
ATOM   1406  O   ALA H 185      -1.499   8.439  33.669  1.00 53.95           O  
ATOM   1407  N   LYS H 186      -0.438   9.164  31.807  1.00 53.41           N  
ATOM   1408  CA  LYS H 186       0.493   8.085  31.618  1.00 52.64           C  
ATOM   1409  CB  LYS H 186       1.134   8.121  30.222  1.00 54.58           C  
ATOM   1410  CG  LYS H 186       1.897   6.850  29.860  1.00 56.77           C  
ATOM   1411  CD  LYS H 186       0.983   5.651  29.602  1.00 59.35           C  
ATOM   1412  CE  LYS H 186       0.037   5.855  28.416  1.00 60.77           C  
ATOM   1413  NZ  LYS H 186      -0.782   4.641  28.203  1.00 61.70           N1+
ATOM   1414  C   LYS H 186       1.607   8.154  32.627  1.00 51.58           C  
ATOM   1415  O   LYS H 186       2.251   7.146  32.919  1.00 52.40           O  
ATOM   1416  N   ASN H 187       1.890   9.356  33.166  1.00 49.78           N  
ATOM   1417  CA  ASN H 187       3.011   9.536  34.049  1.00 48.33           C  
ATOM   1418  CB  ASN H 187       2.961   8.661  35.315  1.00 48.77           C  
ATOM   1419  CG  ASN H 187       1.995   9.298  36.305  1.00 50.12           C  
ATOM   1420  OD1 ASN H 187       2.404  10.033  37.203  1.00 51.47           O  
ATOM   1421  ND2 ASN H 187       0.674   9.025  36.135  1.00 49.77           N  
ATOM   1422  C   ASN H 187       4.268   9.216  33.302  1.00 46.95           C  
ATOM   1423  O   ASN H 187       5.158   8.540  33.819  1.00 45.90           O  
ATOM   1424  N   THR H 188       4.372   9.700  32.044  1.00 45.00           N  
ATOM   1425  CA  THR H 188       5.564   9.445  31.286  1.00 43.39           C  
ATOM   1426  CB  THR H 188       5.364   8.449  30.181  1.00 43.10           C  
ATOM   1427  OG1 THR H 188       4.889   7.217  30.700  1.00 39.58           O  
ATOM   1428  CG2 THR H 188       6.712   8.224  29.482  1.00 34.79           C  
ATOM   1429  C   THR H 188       6.036  10.716  30.640  1.00 42.53           C  
ATOM   1430  O   THR H 188       5.246  11.598  30.305  1.00 41.23           O  
ATOM   1431  N   LEU H 189       7.369  10.826  30.458  1.00 40.62           N  
ATOM   1432  CA  LEU H 189       8.006  11.944  29.819  1.00 40.15           C  
ATOM   1433  CB  LEU H 189       9.134  12.534  30.684  1.00 38.72           C  
ATOM   1434  CG  LEU H 189       9.865  13.737  30.066  1.00 38.62           C  
ATOM   1435  CD1 LEU H 189       8.921  14.937  29.893  1.00 37.98           C  
ATOM   1436  CD2 LEU H 189      11.125  14.083  30.877  1.00 38.14           C  
ATOM   1437  C   LEU H 189       8.622  11.391  28.570  1.00 39.49           C  
ATOM   1438  O   LEU H 189       9.123  10.268  28.577  1.00 39.18           O  
ATOM   1439  N   HIS H 190       8.594  12.147  27.451  1.00 38.70           N  
ATOM   1440  CA  HIS H 190       9.131  11.581  26.246  1.00 38.69           C  
ATOM   1441  ND1 HIS H 190       5.847  10.471  26.285  1.00  0.00           N  
ATOM   1442  CG  HIS H 190       7.089  10.160  25.777  1.00 39.83           C  
ATOM   1443  CB  HIS H 190       8.047  11.179  25.229  1.00 38.21           C  
ATOM   1444  NE2 HIS H 190       6.075   8.267  26.471  1.00  0.00           N  
ATOM   1445  CD2 HIS H 190       7.212   8.809  25.900  1.00 40.09           C  
ATOM   1446  CE1 HIS H 190       5.284   9.303  26.686  1.00 41.21           C  
ATOM   1447  C   HIS H 190      10.048  12.556  25.583  1.00 38.27           C  
ATOM   1448  O   HIS H 190      10.015  13.757  25.853  1.00 37.57           O  
ATOM   1449  N   LEU H 191      10.944  12.031  24.720  1.00 37.86           N  
ATOM   1450  CA  LEU H 191      11.830  12.883  23.991  1.00 37.17           C  
ATOM   1451  CB  LEU H 191      13.257  12.878  24.567  1.00 36.48           C  
ATOM   1452  CG  LEU H 191      14.119  14.074  24.122  1.00 36.98           C  
ATOM   1453  CD1 LEU H 191      15.612  13.801  24.326  1.00 36.84           C  
ATOM   1454  CD2 LEU H 191      13.770  14.567  22.720  1.00 36.69           C  
ATOM   1455  C   LEU H 191      11.904  12.289  22.614  1.00 38.27           C  
ATOM   1456  O   LEU H 191      12.405  11.179  22.434  1.00 38.40           O  
ATOM   1457  N   GLU H 192      11.408  13.019  21.596  1.00 39.75           N  
ATOM   1458  CA  GLU H 192      11.431  12.524  20.246  1.00 40.83           C  
ATOM   1459  CB  GLU H 192      10.182  12.925  19.438  1.00 41.34           C  
ATOM   1460  CG  GLU H 192      10.168  12.432  17.988  1.00 45.48           C  
ATOM   1461  CD  GLU H 192       9.882  10.939  17.946  1.00 46.85           C  
ATOM   1462  OE1 GLU H 192      10.500  10.183  18.740  1.00 49.30           O  
ATOM   1463  OE2 GLU H 192       9.040  10.533  17.104  1.00  0.00           O1-
ATOM   1464  C   GLU H 192      12.630  13.117  19.577  1.00 39.46           C  
ATOM   1465  O   GLU H 192      12.845  14.327  19.621  1.00 37.93           O  
ATOM   1466  N   MET H 193      13.457  12.265  18.941  1.00 38.96           N  
ATOM   1467  CA  MET H 193      14.643  12.762  18.307  1.00 41.42           C  
ATOM   1468  CB  MET H 193      15.928  12.108  18.844  1.00 41.05           C  
ATOM   1469  CG  MET H 193      16.209  12.421  20.316  1.00 42.05           C  
ATOM   1470  SD  MET H 193      17.688  11.612  21.001  1.00 43.91           S  
ATOM   1471  CE  MET H 193      16.850  10.056  21.415  1.00 38.00           C  
ATOM   1472  C   MET H 193      14.562  12.444  16.848  1.00 40.86           C  
ATOM   1473  O   MET H 193      14.209  11.330  16.465  1.00 41.15           O  
ATOM   1474  N   SER H 194      14.885  13.435  15.994  1.00 39.61           N  
ATOM   1475  CA  SER H 194      14.861  13.224  14.575  1.00 39.75           C  
ATOM   1476  CB  SER H 194      13.683  13.915  13.864  1.00 38.18           C  
ATOM   1477  OG  SER H 194      13.804  15.326  13.979  1.00  0.00           O  
ATOM   1478  C   SER H 194      16.114  13.822  14.024  1.00 40.11           C  
ATOM   1479  O   SER H 194      16.782  14.604  14.699  1.00 39.92           O  
ATOM   1480  N   SER H 195      16.470  13.446  12.776  1.00 40.66           N  
ATOM   1481  CA  SER H 195      17.635  13.977  12.125  1.00 40.74           C  
ATOM   1482  CB  SER H 195      17.502  15.469  11.779  1.00 40.66           C  
ATOM   1483  OG  SER H 195      16.423  15.669  10.880  1.00 43.18           O  
ATOM   1484  C   SER H 195      18.807  13.817  13.037  1.00 40.03           C  
ATOM   1485  O   SER H 195      19.572  14.755  13.252  1.00 40.33           O  
ATOM   1486  N   LEU H 196      18.980  12.604  13.591  1.00 40.12           N  
ATOM   1487  CA  LEU H 196      20.034  12.355  14.530  1.00 41.14           C  
ATOM   1488  CB  LEU H 196      19.947  10.958  15.171  1.00 39.75           C  
ATOM   1489  CG  LEU H 196      18.741  10.795  16.114  1.00 40.92           C  
ATOM   1490  CD1 LEU H 196      18.688   9.392  16.731  1.00 37.95           C  
ATOM   1491  CD2 LEU H 196      18.740  11.883  17.196  1.00 39.55           C  
ATOM   1492  C   LEU H 196      21.365  12.476  13.859  1.00 42.37           C  
ATOM   1493  O   LEU H 196      21.525  12.162  12.680  1.00 42.44           O  
ATOM   1494  N   ARG H 197      22.361  12.965  14.627  1.00 43.86           N  
ATOM   1495  CA  ARG H 197      23.702  13.136  14.144  1.00 45.24           C  
ATOM   1496  CB  ARG H 197      24.214  14.582  14.233  1.00 46.32           C  
ATOM   1497  CG  ARG H 197      23.457  15.584  13.364  1.00 49.63           C  
ATOM   1498  CD  ARG H 197      23.956  17.014  13.571  1.00 52.54           C  
ATOM   1499  NE  ARG H 197      23.819  17.298  15.027  1.00 46.13           N  
ATOM   1500  CZ  ARG H 197      24.339  18.438  15.569  1.00 45.80           C  
ATOM   1501  NH1 ARG H 197      24.979  19.344  14.775  1.00 44.29           N1+
ATOM   1502  NH2 ARG H 197      24.214  18.673  16.908  1.00 45.97           N  
ATOM   1503  C   ARG H 197      24.594  12.337  15.041  1.00 45.73           C  
ATOM   1504  O   ARG H 197      24.204  11.943  16.138  1.00 45.92           O  
ATOM   1505  N   SER H 198      25.837  12.085  14.591  1.00 46.64           N  
ATOM   1506  CA  SER H 198      26.765  11.298  15.353  1.00 47.30           C  
ATOM   1507  CB  SER H 198      28.135  11.149  14.667  1.00 48.51           C  
ATOM   1508  OG  SER H 198      28.005  10.410  13.462  1.00 52.43           O  
ATOM   1509  C   SER H 198      27.013  11.992  16.655  1.00 46.37           C  
ATOM   1510  O   SER H 198      27.252  11.352  17.677  1.00 45.44           O  
ATOM   1511  N   GLU H 199      26.931  13.332  16.642  1.00 46.08           N  
ATOM   1512  CA  GLU H 199      27.207  14.166  17.776  1.00 45.63           C  
ATOM   1513  CB  GLU H 199      27.138  15.654  17.422  1.00 48.19           C  
ATOM   1514  CG  GLU H 199      28.257  16.056  16.463  1.00 52.89           C  
ATOM   1515  CD  GLU H 199      28.064  17.518  16.115  1.00 55.11           C  
ATOM   1516  OE1 GLU H 199      27.091  17.826  15.377  1.00 54.96           O  
ATOM   1517  OE2 GLU H 199      28.885  18.349  16.583  1.00 57.24           O1-
ATOM   1518  C   GLU H 199      26.219  13.892  18.863  1.00 43.36           C  
ATOM   1519  O   GLU H 199      26.502  14.121  20.036  1.00 43.17           O  
ATOM   1520  N   ASP H 200      25.014  13.439  18.489  1.00 41.88           N  
ATOM   1521  CA  ASP H 200      23.940  13.163  19.404  1.00 39.92           C  
ATOM   1522  CB  ASP H 200      22.607  12.898  18.697  1.00 39.22           C  
ATOM   1523  CG  ASP H 200      22.131  14.228  18.139  1.00 40.04           C  
ATOM   1524  OD1 ASP H 200      22.357  15.274  18.804  1.00 39.52           O  
ATOM   1525  OD2 ASP H 200      21.536  14.212  17.030  1.00 40.59           O1-
ATOM   1526  C   ASP H 200      24.240  11.972  20.269  1.00 39.19           C  
ATOM   1527  O   ASP H 200      23.550  11.747  21.261  1.00 38.88           O  
ATOM   1528  N   THR H 201      25.215  11.124  19.894  1.00 38.19           N  
ATOM   1529  CA  THR H 201      25.471   9.955  20.693  1.00 37.10           C  
ATOM   1530  CB  THR H 201      26.648   9.147  20.225  1.00 37.09           C  
ATOM   1531  OG1 THR H 201      27.845   9.897  20.366  1.00 40.52           O  
ATOM   1532  CG2 THR H 201      26.445   8.776  18.751  1.00 35.71           C  
ATOM   1533  C   THR H 201      25.783  10.385  22.091  1.00 35.96           C  
ATOM   1534  O   THR H 201      26.653  11.224  22.317  1.00 36.48           O  
ATOM   1535  N   ALA H 202      25.060   9.816  23.078  1.00 33.51           N  
ATOM   1536  CA  ALA H 202      25.320  10.172  24.441  1.00 32.98           C  
ATOM   1537  CB  ALA H 202      25.091  11.664  24.742  1.00 31.43           C  
ATOM   1538  C   ALA H 202      24.377   9.404  25.306  1.00 31.73           C  
ATOM   1539  O   ALA H 202      23.508   8.681  24.820  1.00 31.26           O  
ATOM   1540  N   MET H 203      24.565   9.525  26.634  1.00 33.25           N  
ATOM   1541  CA  MET H 203      23.672   8.927  27.578  1.00 33.42           C  
ATOM   1542  CB  MET H 203      24.305   8.600  28.938  1.00 34.90           C  
ATOM   1543  CG  MET H 203      25.121   7.315  28.957  1.00 38.69           C  
ATOM   1544  SD  MET H 203      24.104   5.811  28.936  1.00 49.73           S  
ATOM   1545  CE  MET H 203      25.521   4.674  28.952  1.00 47.93           C  
ATOM   1546  C   MET H 203      22.657   9.977  27.860  1.00 31.97           C  
ATOM   1547  O   MET H 203      23.009  11.122  28.134  1.00 30.79           O  
ATOM   1548  N   TYR H 204      21.365   9.608  27.811  1.00 31.13           N  
ATOM   1549  CA  TYR H 204      20.334  10.581  28.032  1.00 30.82           C  
ATOM   1550  CB  TYR H 204      19.227  10.575  26.961  1.00 30.05           C  
ATOM   1551  CG  TYR H 204      19.749  11.255  25.744  1.00 29.74           C  
ATOM   1552  CD1 TYR H 204      20.728  10.685  24.967  1.00 28.63           C  
ATOM   1553  CD2 TYR H 204      19.232  12.474  25.372  1.00 28.66           C  
ATOM   1554  CE1 TYR H 204      21.190  11.334  23.846  1.00 28.20           C  
ATOM   1555  CE2 TYR H 204      19.691  13.123  24.252  1.00 27.90           C  
ATOM   1556  CZ  TYR H 204      20.677  12.553  23.487  1.00 27.95           C  
ATOM   1557  OH  TYR H 204      21.155  13.213  22.335  1.00 28.51           O  
ATOM   1558  C   TYR H 204      19.673  10.316  29.345  1.00 31.21           C  
ATOM   1559  O   TYR H 204      19.304   9.183  29.651  1.00 31.52           O  
ATOM   1560  N   TYR H 205      19.511  11.386  30.157  1.00 29.40           N  
ATOM   1561  CA  TYR H 205      18.906  11.256  31.454  1.00 31.03           C  
ATOM   1562  CB  TYR H 205      19.796  11.706  32.634  1.00 30.89           C  
ATOM   1563  CG  TYR H 205      21.044  10.890  32.761  1.00 31.99           C  
ATOM   1564  CD1 TYR H 205      21.051   9.692  33.441  1.00 32.35           C  
ATOM   1565  CD2 TYR H 205      22.223  11.329  32.206  1.00 31.68           C  
ATOM   1566  CE1 TYR H 205      22.207   8.953  33.563  1.00 32.34           C  
ATOM   1567  CE2 TYR H 205      23.381  10.595  32.325  1.00 32.72           C  
ATOM   1568  CZ  TYR H 205      23.378   9.404  33.005  1.00 34.02           C  
ATOM   1569  OH  TYR H 205      24.567   8.654  33.124  1.00 36.85           O  
ATOM   1570  C   TYR H 205      17.708  12.158  31.524  1.00 31.28           C  
ATOM   1571  O   TYR H 205      17.686  13.237  30.934  1.00 31.30           O  
ATOM   1572  N   CYS H 206      16.656  11.708  32.241  1.00 31.89           N  
ATOM   1573  CA  CYS H 206      15.498  12.518  32.490  1.00 32.88           C  
ATOM   1574  CB  CYS H 206      14.142  11.779  32.301  1.00 34.13           C  
ATOM   1575  SG  CYS H 206      14.026  10.175  33.159  1.00 39.95           S  
ATOM   1576  C   CYS H 206      15.630  12.966  33.914  1.00 31.74           C  
ATOM   1577  O   CYS H 206      16.160  12.238  34.752  1.00 32.71           O  
ATOM   1578  N   THR H 207      15.204  14.209  34.220  1.00 32.48           N  
ATOM   1579  CA  THR H 207      15.351  14.686  35.567  1.00 33.31           C  
ATOM   1580  CB  THR H 207      16.559  15.553  35.756  1.00 32.02           C  
ATOM   1581  OG1 THR H 207      16.684  15.933  37.118  1.00  0.00           O  
ATOM   1582  CG2 THR H 207      16.416  16.793  34.859  1.00  0.00           C  
ATOM   1583  C   THR H 207      14.161  15.503  35.955  1.00 35.55           C  
ATOM   1584  O   THR H 207      13.577  16.219  35.142  1.00 34.88           O  
ATOM   1585  N   ARG H 208      13.778  15.407  37.241  1.00 36.28           N  
ATOM   1586  CA  ARG H 208      12.655  16.129  37.764  1.00 37.19           C  
ATOM   1587  CB  ARG H 208      12.017  15.418  38.971  1.00 37.98           C  
ATOM   1588  CG  ARG H 208      10.814  16.146  39.574  1.00 38.27           C  
ATOM   1589  CD  ARG H 208      10.202  15.419  40.775  1.00 40.00           C  
ATOM   1590  NE  ARG H 208      11.107  15.613  41.942  1.00 42.33           N  
ATOM   1591  CZ  ARG H 208      10.697  15.249  43.192  1.00 42.17           C  
ATOM   1592  NH1 ARG H 208       9.468  14.683  43.370  1.00 41.34           N1+
ATOM   1593  NH2 ARG H 208      11.514  15.455  44.265  1.00 43.48           N  
ATOM   1594  C   ARG H 208      13.119  17.474  38.232  1.00 37.75           C  
ATOM   1595  O   ARG H 208      14.202  17.622  38.799  1.00 38.62           O  
ATOM   1596  N   ALA H 209      12.306  18.513  37.966  1.00 40.05           N  
ATOM   1597  CA  ALA H 209      12.599  19.829  38.460  1.00 42.86           C  
ATOM   1598  CB  ALA H 209      12.036  20.956  37.578  1.00 43.67           C  
ATOM   1599  C   ALA H 209      11.929  19.930  39.803  1.00 44.74           C  
ATOM   1600  O   ALA H 209      10.985  19.194  40.079  1.00 45.44           O  
ATOM   1601  N   ILE H 210      12.598  20.652  40.733  1.00 25.48           N  
ATOM   1602  CA  ILE H 210      12.044  20.842  42.040  1.00 27.33           C  
ATOM   1603  CB  ILE H 210      12.774  20.201  43.177  1.00 44.84           C  
ATOM   1604  CG1 ILE H 210      12.586  18.682  43.104  1.00 75.97           C  
ATOM   1605  CG2 ILE H 210      12.229  20.801  44.483  1.00 70.94           C  
ATOM   1606  CD1 ILE H 210      11.129  18.245  43.261  1.00  0.00           C  
ATOM   1607  C   ILE H 210      12.007  22.292  42.288  1.00 28.98           C  
ATOM   1608  O   ILE H 210      13.034  22.968  42.375  1.00 30.93           O  
ATOM   1609  N   PHE H 211      10.782  22.800  42.439  1.00 29.59           N  
ATOM   1610  CA  PHE H 211      10.651  24.202  42.584  1.00 32.60           C  
ATOM   1611  CB  PHE H 211       9.372  24.657  41.863  1.00 34.52           C  
ATOM   1612  CG  PHE H 211       9.473  26.077  41.440  1.00 42.45           C  
ATOM   1613  CD1 PHE H 211      10.268  26.417  40.369  1.00 43.24           C  
ATOM   1614  CD2 PHE H 211       8.753  27.059  42.076  1.00 42.73           C  
ATOM   1615  CE1 PHE H 211      10.369  27.716  39.940  1.00 42.97           C  
ATOM   1616  CE2 PHE H 211       8.848  28.363  41.654  1.00 44.45           C  
ATOM   1617  CZ  PHE H 211       9.653  28.692  40.588  1.00 45.30           C  
ATOM   1618  C   PHE H 211      10.516  24.416  44.047  1.00 33.56           C  
ATOM   1619  O   PHE H 211       9.513  24.937  44.528  1.00 34.86           O  
ATOM   1620  N   ASP H 212      11.525  23.962  44.815  1.00 34.18           N  
ATOM   1621  CA  ASP H 212      11.441  24.259  46.201  1.00 35.58           C  
ATOM   1622  CB  ASP H 212      12.528  23.587  47.054  1.00 34.99           C  
ATOM   1623  CG  ASP H 212      12.133  23.763  48.514  1.00 55.17           C  
ATOM   1624  OD1 ASP H 212      11.112  24.454  48.773  1.00  0.00           O  
ATOM   1625  OD2 ASP H 212      12.846  23.206  49.391  1.00  0.00           O1-
ATOM   1626  C   ASP H 212      11.647  25.724  46.278  1.00 36.98           C  
ATOM   1627  O   ASP H 212      10.837  26.459  46.836  1.00 37.02           O  
ATOM   1628  N   TYR H 213      12.722  26.196  45.626  1.00 34.42           N  
ATOM   1629  CA  TYR H 213      13.023  27.593  45.626  1.00 33.94           C  
ATOM   1630  CB  TYR H 213      14.508  27.876  45.854  1.00 39.21           C  
ATOM   1631  CG  TYR H 213      14.806  27.386  47.231  1.00  0.00           C  
ATOM   1632  CD1 TYR H 213      15.041  26.049  47.459  1.00  0.00           C  
ATOM   1633  CD2 TYR H 213      14.844  28.259  48.292  1.00  0.00           C  
ATOM   1634  CE1 TYR H 213      15.317  25.588  48.724  1.00  0.00           C  
ATOM   1635  CE2 TYR H 213      15.118  27.805  49.561  1.00  0.00           C  
ATOM   1636  CZ  TYR H 213      15.357  26.469  49.777  1.00  0.00           C  
ATOM   1637  OH  TYR H 213      15.637  26.000  51.077  1.00  0.00           O  
ATOM   1638  C   TYR H 213      12.627  28.065  44.276  1.00 35.46           C  
ATOM   1639  O   TYR H 213      12.946  27.443  43.266  1.00 36.83           O  
ATOM   1640  N   ALA H 214      11.885  29.177  44.227  1.00 34.52           N  
ATOM   1641  CA  ALA H 214      11.338  29.572  42.972  1.00 35.64           C  
ATOM   1642  CB  ALA H 214      10.171  30.569  43.099  1.00 38.91           C  
ATOM   1643  C   ALA H 214      12.356  30.195  42.076  1.00 34.03           C  
ATOM   1644  O   ALA H 214      13.272  30.891  42.511  1.00 33.92           O  
ATOM   1645  N   GLY H 215      12.193  29.901  40.770  1.00 30.84           N  
ATOM   1646  CA  GLY H 215      12.874  30.547  39.687  1.00 30.98           C  
ATOM   1647  C   GLY H 215      14.187  29.943  39.360  1.00 29.77           C  
ATOM   1648  O   GLY H 215      14.780  30.308  38.348  1.00 31.15           O  
ATOM   1649  N   TYR H 216      14.722  29.031  40.178  1.00 29.12           N  
ATOM   1650  CA  TYR H 216      15.928  28.495  39.642  1.00 27.35           C  
ATOM   1651  CB  TYR H 216      17.216  28.776  40.425  1.00 27.99           C  
ATOM   1652  CG  TYR H 216      17.159  28.236  41.801  1.00 28.30           C  
ATOM   1653  CD1 TYR H 216      17.458  26.919  42.049  1.00 34.26           C  
ATOM   1654  CD2 TYR H 216      16.825  29.068  42.841  1.00 36.08           C  
ATOM   1655  CE1 TYR H 216      17.420  26.436  43.331  1.00 50.87           C  
ATOM   1656  CE2 TYR H 216      16.784  28.588  44.124  1.00 51.10           C  
ATOM   1657  CZ  TYR H 216      17.086  27.270  44.366  1.00 52.31           C  
ATOM   1658  OH  TYR H 216      17.052  26.766  45.681  1.00 55.94           O  
ATOM   1659  C   TYR H 216      15.698  27.044  39.471  1.00 27.54           C  
ATOM   1660  O   TYR H 216      15.163  26.368  40.346  1.00 26.16           O  
ATOM   1661  N   TRP H 217      16.053  26.515  38.296  1.00 27.66           N  
ATOM   1662  CA  TRP H 217      15.722  25.137  38.164  1.00 27.98           C  
ATOM   1663  CB  TRP H 217      15.127  24.699  36.810  1.00 29.94           C  
ATOM   1664  CG  TRP H 217      13.693  25.117  36.505  1.00 31.39           C  
ATOM   1665  CD2 TRP H 217      12.531  24.751  37.276  1.00 32.26           C  
ATOM   1666  CD1 TRP H 217      13.231  25.863  35.460  1.00 34.20           C  
ATOM   1667  NE1 TRP H 217      11.861  25.952  35.504  1.00 45.31           N  
ATOM   1668  CE2 TRP H 217      11.417  25.281  36.621  1.00 32.45           C  
ATOM   1669  CE3 TRP H 217      12.400  24.038  38.432  1.00 39.58           C  
ATOM   1670  CZ2 TRP H 217      10.155  25.097  37.110  1.00 44.88           C  
ATOM   1671  CZ3 TRP H 217      11.124  23.854  38.920  1.00 40.75           C  
ATOM   1672  CH2 TRP H 217      10.025  24.370  38.270  1.00 43.43           C  
ATOM   1673  C   TRP H 217      16.904  24.299  38.508  1.00 28.72           C  
ATOM   1674  O   TRP H 217      17.999  24.468  37.969  1.00 29.41           O  
ATOM   1675  N   TYR H 218      16.686  23.391  39.485  1.00 26.51           N  
ATOM   1676  CA  TYR H 218      17.689  22.461  39.895  1.00 26.76           C  
ATOM   1677  CB  TYR H 218      18.284  22.686  41.302  1.00 26.82           C  
ATOM   1678  CG  TYR H 218      17.279  22.506  42.391  1.00 28.66           C  
ATOM   1679  CD1 TYR H 218      16.946  21.256  42.859  1.00 29.16           C  
ATOM   1680  CD2 TYR H 218      16.689  23.603  42.968  1.00 29.29           C  
ATOM   1681  CE1 TYR H 218      16.027  21.110  43.874  1.00 28.42           C  
ATOM   1682  CE2 TYR H 218      15.771  23.467  43.981  1.00 27.81           C  
ATOM   1683  CZ  TYR H 218      15.437  22.217  44.435  1.00 28.79           C  
ATOM   1684  OH  TYR H 218      14.497  22.071  45.477  1.00 30.97           O  
ATOM   1685  C   TYR H 218      17.066  21.114  39.830  1.00 26.38           C  
ATOM   1686  O   TYR H 218      15.907  20.923  40.202  1.00 25.94           O  
ATOM   1687  N   PHE H 219      17.858  20.144  39.343  1.00 26.46           N  
ATOM   1688  CA  PHE H 219      17.353  18.841  39.062  1.00 24.67           C  
ATOM   1689  CB  PHE H 219      18.108  18.180  37.902  1.00 23.66           C  
ATOM   1690  CG  PHE H 219      18.010  19.088  36.719  1.00 24.29           C  
ATOM   1691  CD1 PHE H 219      16.793  19.411  36.164  1.00 22.64           C  
ATOM   1692  CD2 PHE H 219      19.152  19.598  36.142  1.00 23.55           C  
ATOM   1693  CE1 PHE H 219      16.715  20.245  35.070  1.00 23.56           C  
ATOM   1694  CE2 PHE H 219      19.077  20.429  35.048  1.00 25.65           C  
ATOM   1695  CZ  PHE H 219      17.860  20.756  34.507  1.00 25.00           C  
ATOM   1696  C   PHE H 219      17.515  17.989  40.268  1.00 25.40           C  
ATOM   1697  O   PHE H 219      18.620  17.593  40.634  1.00 26.01           O  
ATOM   1698  N   ASP H 220      16.381  17.709  40.925  1.00 24.73           N  
ATOM   1699  CA  ASP H 220      16.355  16.948  42.131  1.00 23.75           C  
ATOM   1700  CB  ASP H 220      15.001  17.045  42.829  1.00 24.85           C  
ATOM   1701  CG  ASP H 220      15.125  16.526  44.249  1.00 25.37           C  
ATOM   1702  OD1 ASP H 220      15.608  15.378  44.431  1.00 25.87           O  
ATOM   1703  OD2 ASP H 220      14.739  17.284  45.177  1.00 26.88           O1-
ATOM   1704  C   ASP H 220      16.622  15.501  41.890  1.00 24.14           C  
ATOM   1705  O   ASP H 220      17.398  14.883  42.622  1.00 25.61           O  
ATOM   1706  N   VAL H 221      15.976  14.914  40.860  1.00 38.58           N  
ATOM   1707  CA  VAL H 221      16.139  13.482  40.724  1.00 38.93           C  
ATOM   1708  CB  VAL H 221      14.917  12.709  41.130  1.00 40.91           C  
ATOM   1709  CG1 VAL H 221      15.193  11.207  40.943  1.00 43.72           C  
ATOM   1710  CG2 VAL H 221      14.540  13.109  42.567  1.00 44.64           C  
ATOM   1711  C   VAL H 221      16.439  13.122  39.297  1.00 38.05           C  
ATOM   1712  O   VAL H 221      15.969  13.779  38.370  1.00 37.74           O  
ATOM   1713  N   TRP H 222      17.219  12.035  39.089  1.00 36.68           N  
ATOM   1714  CA  TRP H 222      17.623  11.668  37.758  1.00 36.96           C  
ATOM   1715  CB  TRP H 222      19.126  11.912  37.525  1.00 33.21           C  
ATOM   1716  CG  TRP H 222      19.523  13.365  37.643  1.00 32.15           C  
ATOM   1717  CD2 TRP H 222      20.139  14.150  36.607  1.00 32.24           C  
ATOM   1718  CD1 TRP H 222      19.416  14.179  38.731  1.00 32.46           C  
ATOM   1719  NE1 TRP H 222      19.904  15.429  38.435  1.00 32.68           N  
ATOM   1720  CE2 TRP H 222      20.359  15.424  37.133  1.00 31.45           C  
ATOM   1721  CE3 TRP H 222      20.500  13.836  35.327  1.00 31.63           C  
ATOM   1722  CZ2 TRP H 222      20.944  16.406  36.385  1.00 32.00           C  
ATOM   1723  CZ3 TRP H 222      21.082  14.832  34.573  1.00 32.51           C  
ATOM   1724  CH2 TRP H 222      21.299  16.093  35.092  1.00 33.28           C  
ATOM   1725  C   TRP H 222      17.378  10.203  37.538  1.00 36.74           C  
ATOM   1726  O   TRP H 222      17.350   9.408  38.477  1.00 37.49           O  
ATOM   1727  N   GLY H 223      17.180   9.813  36.260  1.00 36.14           N  
ATOM   1728  CA  GLY H 223      16.962   8.436  35.916  1.00 35.90           C  
ATOM   1729  C   GLY H 223      18.302   7.795  35.709  1.00 35.81           C  
ATOM   1730  O   GLY H 223      19.334   8.457  35.779  1.00 35.49           O  
ATOM   1731  N   ALA H 224      18.298   6.471  35.449  1.00 36.19           N  
ATOM   1732  CA  ALA H 224      19.478   5.681  35.215  1.00 36.58           C  
ATOM   1733  CB  ALA H 224      19.175   4.180  35.066  1.00 37.13           C  
ATOM   1734  C   ALA H 224      20.129   6.136  33.947  1.00 36.59           C  
ATOM   1735  O   ALA H 224      21.350   6.093  33.813  1.00 37.27           O  
ATOM   1736  N   GLY H 225      19.319   6.539  32.950  1.00 35.44           N  
ATOM   1737  CA  GLY H 225      19.865   7.013  31.713  1.00 34.95           C  
ATOM   1738  C   GLY H 225      19.742   5.950  30.668  1.00 36.38           C  
ATOM   1739  O   GLY H 225      19.749   4.756  30.965  1.00 35.75           O  
ATOM   1740  N   THR H 226      19.612   6.384  29.397  1.00 36.92           N  
ATOM   1741  CA  THR H 226      19.525   5.470  28.292  1.00 36.76           C  
ATOM   1742  CB  THR H 226      18.222   5.529  27.554  1.00 35.02           C  
ATOM   1743  OG1 THR H 226      17.983   6.853  27.102  1.00 28.38           O  
ATOM   1744  CG2 THR H 226      17.088   5.065  28.479  1.00 20.50           C  
ATOM   1745  C   THR H 226      20.597   5.844  27.321  1.00 35.05           C  
ATOM   1746  O   THR H 226      20.827   7.022  27.055  1.00 35.77           O  
ATOM   1747  N   THR H 227      21.289   4.840  26.750  1.00 35.90           N  
ATOM   1748  CA  THR H 227      22.353   5.197  25.863  1.00 37.16           C  
ATOM   1749  CB  THR H 227      23.522   4.255  25.868  1.00 37.43           C  
ATOM   1750  OG1 THR H 227      24.644   4.879  25.265  1.00 36.76           O  
ATOM   1751  CG2 THR H 227      23.150   2.996  25.068  1.00 30.19           C  
ATOM   1752  C   THR H 227      21.834   5.227  24.466  1.00 36.23           C  
ATOM   1753  O   THR H 227      21.023   4.396  24.059  1.00 35.32           O  
ATOM   1754  N   VAL H 228      22.274   6.242  23.704  1.00 35.53           N  
ATOM   1755  CA  VAL H 228      21.923   6.306  22.321  1.00 35.85           C  
ATOM   1756  CB  VAL H 228      21.010   7.431  21.952  1.00 36.23           C  
ATOM   1757  CG1 VAL H 228      19.592   7.100  22.422  1.00 34.42           C  
ATOM   1758  CG2 VAL H 228      21.565   8.696  22.604  1.00 34.59           C  
ATOM   1759  C   VAL H 228      23.177   6.471  21.539  1.00 36.41           C  
ATOM   1760  O   VAL H 228      24.016   7.318  21.845  1.00 36.30           O  
ATOM   1761  N   THR H 229      23.335   5.634  20.499  1.00 36.99           N  
ATOM   1762  CA  THR H 229      24.495   5.746  19.674  1.00 36.90           C  
ATOM   1763  CB  THR H 229      25.354   4.515  19.668  1.00 37.56           C  
ATOM   1764  OG1 THR H 229      25.775   4.201  20.988  1.00 36.23           O  
ATOM   1765  CG2 THR H 229      26.578   4.779  18.773  1.00 37.44           C  
ATOM   1766  C   THR H 229      24.022   5.964  18.276  1.00 36.54           C  
ATOM   1767  O   THR H 229      23.190   5.220  17.759  1.00 34.77           O  
ATOM   1768  N   VAL H 230      24.544   7.021  17.630  1.00 37.45           N  
ATOM   1769  CA  VAL H 230      24.178   7.294  16.276  1.00 37.73           C  
ATOM   1770  CB  VAL H 230      23.854   8.742  16.047  1.00 37.91           C  
ATOM   1771  CG1 VAL H 230      23.503   8.947  14.565  1.00 36.91           C  
ATOM   1772  CG2 VAL H 230      22.725   9.141  17.015  1.00 35.55           C  
ATOM   1773  C   VAL H 230      25.362   6.937  15.435  1.00 39.42           C  
ATOM   1774  O   VAL H 230      26.391   7.613  15.472  1.00 39.51           O  
ATOM   1775  N   SER H 231      25.246   5.842  14.656  1.00 40.56           N  
ATOM   1776  CA  SER H 231      26.329   5.424  13.814  1.00 43.31           C  
ATOM   1777  CB  SER H 231      27.349   4.518  14.525  1.00 41.65           C  
ATOM   1778  OG  SER H 231      28.029   5.251  15.533  1.00 40.60           O  
ATOM   1779  C   SER H 231      25.753   4.624  12.689  1.00 44.36           C  
ATOM   1780  O   SER H 231      24.655   4.079  12.794  1.00 45.28           O  
ATOM   1781  N   SER H 232      26.499   4.534  11.571  1.00 46.38           N  
ATOM   1782  CA  SER H 232      26.039   3.782  10.440  1.00 48.65           C  
ATOM   1783  CB  SER H 232      26.889   3.996   9.176  1.00 50.00           C  
ATOM   1784  OG  SER H 232      26.755   5.333   8.715  1.00 51.86           O  
ATOM   1785  C   SER H 232      26.119   2.307  10.805  1.00 48.38           C  
ATOM   1786  O   SER H 232      26.928   1.585  10.165  1.00 49.58           O  
ATOM   1787  OXT SER H 232      25.368   1.881  11.723  1.00  0.00           O1-
TER    1788      SER H 232 
CONECT  159  696
CONECT  696  159
CONECT  988 1575
CONECT 1575  988
END
