# Supplementary material for: Fully automated antibody structure prediction using BIOVIA tools: Validation study
Source: PLoS One. 2017 May 18;12(5):e0177923. doi: 10.1371/journal.pone.0177923 (PMC5436848; doi:10.1371/journal.pone.0177923)
Supplement: S3 Dataset — Predicted structures using the Top5 framework method, Chothia CDR definition with canonical filtering, using up to 5 CDR templates rather than the default 3, and generating 10 CDR models. (ZIP) [file pone.0177923.s005.zip › 4U1G_CB_FV_FinalModel.pdb]

REMARK   Accelrys Discovery Studio PDB file
REMARK   Created:  2015-11-30T22:32:32Z
SSBOND   1 CYS L   23    CYS L   92                                     
SSBOND   2 CYS H  131    CYS H  205                                     
ATOM      1  N   ASP L   1      27.008  32.745  25.650  1.00 59.31           N1+
ATOM      2  CA  ASP L   1      26.462  32.049  26.830  1.00 58.59           C  
ATOM      3  CB  ASP L   1      26.598  30.528  26.649  1.00 58.91           C  
ATOM      4  CG  ASP L   1      25.768  30.104  25.446  1.00 60.43           C  
ATOM      5  OD1 ASP L   1      25.021  30.964  24.906  1.00 62.16           O  
ATOM      6  OD2 ASP L   1      25.871  28.911  25.054  1.00 61.85           O1-
ATOM      7  C   ASP L   1      27.292  32.445  28.002  1.00 57.73           C  
ATOM      8  O   ASP L   1      28.209  33.255  27.879  1.00 57.33           O  
ATOM      9  N   ILE L   2      26.983  31.896  29.186  1.00 56.09           N  
ATOM     10  CA  ILE L   2      27.818  32.190  30.306  1.00 54.57           C  
ATOM     11  CB  ILE L   2      27.060  32.479  31.560  1.00 53.96           C  
ATOM     12  CG1 ILE L   2      26.317  33.817  31.413  1.00 62.38           C  
ATOM     13  CG2 ILE L   2      28.042  32.417  32.743  1.00 52.77           C  
ATOM     14  CD1 ILE L   2      25.232  34.018  32.469  1.00 62.72           C  
ATOM     15  C   ILE L   2      28.623  30.961  30.518  1.00 53.34           C  
ATOM     16  O   ILE L   2      28.083  29.902  30.828  1.00 53.58           O  
ATOM     17  N   VAL L   3      29.953  31.062  30.332  1.00 51.79           N  
ATOM     18  CA  VAL L   3      30.712  29.858  30.453  1.00 49.87           C  
ATOM     19  CB  VAL L   3      31.870  29.730  29.508  1.00 49.96           C  
ATOM     20  CG1 VAL L   3      33.056  30.537  30.049  1.00 51.30           C  
ATOM     21  CG2 VAL L   3      32.184  28.240  29.319  1.00 49.92           C  
ATOM     22  C   VAL L   3      31.234  29.753  31.844  1.00 48.52           C  
ATOM     23  O   VAL L   3      31.550  30.753  32.489  1.00 48.58           O  
ATOM     24  N   LEU L   4      31.319  28.507  32.340  1.00 47.28           N  
ATOM     25  CA  LEU L   4      31.768  28.274  33.675  1.00 46.08           C  
ATOM     26  CB  LEU L   4      30.845  27.328  34.471  1.00 45.12           C  
ATOM     27  CG  LEU L   4      29.392  27.838  34.557  1.00 45.41           C  
ATOM     28  CD1 LEU L   4      28.504  26.876  35.362  1.00 43.26           C  
ATOM     29  CD2 LEU L   4      29.343  29.280  35.088  1.00 44.09           C  
ATOM     30  C   LEU L   4      33.106  27.618  33.576  1.00 44.98           C  
ATOM     31  O   LEU L   4      33.298  26.690  32.790  1.00 44.68           O  
ATOM     32  N   THR L   5      34.076  28.111  34.370  1.00 44.73           N  
ATOM     33  CA  THR L   5      35.394  27.558  34.368  1.00 45.73           C  
ATOM     34  CB  THR L   5      36.452  28.600  34.210  1.00 45.87           C  
ATOM     35  OG1 THR L   5      36.254  29.308  32.995  1.00 45.98           O  
ATOM     36  CG2 THR L   5      37.827  27.917  34.209  1.00 46.32           C  
ATOM     37  C   THR L   5      35.591  26.924  35.700  1.00 44.02           C  
ATOM     38  O   THR L   5      35.507  27.582  36.736  1.00 44.23           O  
ATOM     39  N   GLN L   6      35.877  25.612  35.701  1.00 44.65           N  
ATOM     40  CA  GLN L   6      35.986  24.918  36.941  1.00 44.00           C  
ATOM     41  CB  GLN L   6      35.099  23.664  36.934  1.00 42.73           C  
ATOM     42  CG  GLN L   6      34.751  23.099  38.303  1.00 43.21           C  
ATOM     43  CD  GLN L   6      33.781  21.955  38.048  1.00 42.05           C  
ATOM     44  OE1 GLN L   6      32.811  22.095  37.305  1.00 41.88           O  
ATOM     45  NE2 GLN L   6      34.054  20.784  38.680  1.00 40.82           N  
ATOM     46  C   GLN L   6      37.422  24.530  37.113  1.00 44.51           C  
ATOM     47  O   GLN L   6      38.095  24.163  36.150  1.00 45.12           O  
ATOM     48  N   SER L   7      37.951  24.651  38.349  1.00 44.81           N  
ATOM     49  CA  SER L   7      39.314  24.262  38.585  1.00 47.61           C  
ATOM     50  CB  SER L   7      40.321  25.416  38.446  1.00 47.83           C  
ATOM     51  OG  SER L   7      40.080  26.402  39.440  1.00 49.33           O  
ATOM     52  C   SER L   7      39.403  23.756  39.987  1.00 47.44           C  
ATOM     53  O   SER L   7      38.644  24.183  40.855  1.00 48.76           O  
ATOM     54  N   PRO L   8      40.313  22.855  40.252  1.00 46.77           N  
ATOM     55  CA  PRO L   8      41.223  22.312  39.279  1.00 45.66           C  
ATOM     56  CD  PRO L   8      40.773  22.643  41.615  1.00 45.75           C  
ATOM     57  CB  PRO L   8      42.401  21.749  40.075  1.00 46.84           C  
ATOM     58  CG  PRO L   8      41.844  21.548  41.492  1.00 46.45           C  
ATOM     59  C   PRO L   8      40.530  21.257  38.484  1.00 46.02           C  
ATOM     60  O   PRO L   8      39.415  20.876  38.836  1.00 46.68           O  
ATOM     61  N   ALA L   9      41.173  20.791  37.397  1.00 45.74           N  
ATOM     62  CA  ALA L   9      40.609  19.761  36.579  1.00 45.43           C  
ATOM     63  CB  ALA L   9      41.498  19.412  35.373  1.00 47.01           C  
ATOM     64  C   ALA L   9      40.491  18.518  37.402  1.00 46.73           C  
ATOM     65  O   ALA L   9      39.484  17.814  37.350  1.00 46.25           O  
ATOM     66  N   SER L  10      41.539  18.213  38.190  1.00 47.03           N  
ATOM     67  CA  SER L  10      41.533  17.016  38.982  1.00 47.20           C  
ATOM     68  CB  SER L  10      42.364  15.894  38.338  1.00 48.65           C  
ATOM     69  OG  SER L  10      42.340  14.724  39.138  1.00 51.08           O  
ATOM     70  C   SER L  10      42.164  17.343  40.296  1.00 47.38           C  
ATOM     71  O   SER L  10      42.989  18.252  40.383  1.00 46.34           O  
ATOM     72  N   LEU L  11      41.760  16.640  41.375  1.00 47.28           N  
ATOM     73  CA  LEU L  11      42.427  16.893  42.620  1.00 46.95           C  
ATOM     74  CB  LEU L  11      41.808  17.991  43.502  1.00 48.79           C  
ATOM     75  CG  LEU L  11      40.468  17.613  44.150  1.00 50.32           C  
ATOM     76  CD1 LEU L  11      39.980  18.739  45.075  1.00 50.51           C  
ATOM     77  CD2 LEU L  11      39.416  17.225  43.100  1.00 51.21           C  
ATOM     78  C   LEU L  11      42.452  15.639  43.435  1.00 46.68           C  
ATOM     79  O   LEU L  11      41.513  14.844  43.408  1.00 46.35           O  
ATOM     80  N   ALA L  12      43.559  15.420  44.169  1.00 45.25           N  
ATOM     81  CA  ALA L  12      43.653  14.269  45.021  1.00 43.49           C  
ATOM     82  CB  ALA L  12      44.884  13.387  44.745  1.00 43.72           C  
ATOM     83  C   ALA L  12      43.766  14.786  46.418  1.00 43.71           C  
ATOM     84  O   ALA L  12      44.594  15.651  46.698  1.00 44.17           O  
ATOM     85  N   VAL L  13      42.926  14.265  47.338  1.00 43.04           N  
ATOM     86  CA  VAL L  13      42.943  14.757  48.684  1.00 43.60           C  
ATOM     87  CB  VAL L  13      41.712  15.536  49.023  1.00 43.88           C  
ATOM     88  CG1 VAL L  13      41.746  15.866  50.523  1.00 43.00           C  
ATOM     89  CG2 VAL L  13      41.642  16.763  48.097  1.00 42.57           C  
ATOM     90  C   VAL L  13      42.990  13.599  49.629  1.00 42.73           C  
ATOM     91  O   VAL L  13      42.390  12.554  49.384  1.00 43.03           O  
ATOM     92  N   SER L  14      43.712  13.784  50.754  1.00 41.88           N  
ATOM     93  CA  SER L  14      43.871  12.759  51.738  1.00 41.45           C  
ATOM     94  CB  SER L  14      44.995  13.051  52.747  1.00 41.13           C  
ATOM     95  OG  SER L  14      46.242  13.134  52.074  1.00 43.91           O  
ATOM     96  C   SER L  14      42.600  12.653  52.510  1.00 41.65           C  
ATOM     97  O   SER L  14      41.792  13.579  52.555  1.00 41.10           O  
ATOM     98  N   LEU L  15      42.404  11.487  53.145  1.00 42.70           N  
ATOM     99  CA  LEU L  15      41.215  11.240  53.894  1.00 43.49           C  
ATOM    100  CB  LEU L  15      41.152   9.781  54.389  1.00 44.52           C  
ATOM    101  CG  LEU L  15      39.936   9.427  55.260  1.00 44.32           C  
ATOM    102  CD1 LEU L  15      38.617   9.651  54.506  1.00 45.00           C  
ATOM    103  CD2 LEU L  15      40.064   8.000  55.819  1.00 44.82           C  
ATOM    104  C   LEU L  15      41.206  12.162  55.073  1.00 43.63           C  
ATOM    105  O   LEU L  15      42.197  12.286  55.789  1.00 43.53           O  
ATOM    106  N   GLY L  16      40.067  12.851  55.290  1.00 43.41           N  
ATOM    107  CA  GLY L  16      39.904  13.700  56.436  1.00 42.72           C  
ATOM    108  C   GLY L  16      40.220  15.119  56.078  1.00 42.57           C  
ATOM    109  O   GLY L  16      39.861  16.039  56.813  1.00 43.87           O  
ATOM    110  N   GLN L  17      40.879  15.344  54.926  1.00 42.91           N  
ATOM    111  CA  GLN L  17      41.251  16.677  54.527  1.00 43.38           C  
ATOM    112  CB  GLN L  17      42.388  16.715  53.481  1.00 45.68           C  
ATOM    113  CG  GLN L  17      43.745  16.194  53.978  1.00 48.42           C  
ATOM    114  CD  GLN L  17      44.454  17.321  54.730  1.00 52.31           C  
ATOM    115  OE1 GLN L  17      45.430  17.897  54.253  1.00 52.57           O  
ATOM    116  NE2 GLN L  17      43.931  17.666  55.935  1.00 52.61           N  
ATOM    117  C   GLN L  17      40.054  17.345  53.921  1.00 43.54           C  
ATOM    118  O   GLN L  17      38.982  16.751  53.817  1.00 43.55           O  
ATOM    119  N   ARG L  18      40.197  18.638  53.547  1.00 43.12           N  
ATOM    120  CA  ARG L  18      39.077  19.296  52.936  1.00 43.63           C  
ATOM    121  CB  ARG L  18      38.747  20.709  53.452  1.00 45.57           C  
ATOM    122  CG  ARG L  18      39.839  21.739  53.186  1.00 46.63           C  
ATOM    123  CD  ARG L  18      39.425  23.177  53.507  1.00 49.15           C  
ATOM    124  NE  ARG L  18      38.876  23.216  54.894  1.00 50.34           N  
ATOM    125  CZ  ARG L  18      37.547  23.445  55.101  1.00 51.26           C  
ATOM    126  NH1 ARG L  18      36.714  23.665  54.041  1.00 52.39           N1+
ATOM    127  NH2 ARG L  18      37.052  23.470  56.376  1.00 52.26           N  
ATOM    128  C   ARG L  18      39.365  19.448  51.480  1.00 43.60           C  
ATOM    129  O   ARG L  18      40.497  19.701  51.067  1.00 44.88           O  
ATOM    130  N   ALA L  19      38.316  19.274  50.658  1.00 42.99           N  
ATOM    131  CA  ALA L  19      38.483  19.410  49.246  1.00 42.28           C  
ATOM    132  CB  ALA L  19      37.884  18.237  48.451  1.00 42.79           C  
ATOM    133  C   ALA L  19      37.757  20.650  48.836  1.00 42.24           C  
ATOM    134  O   ALA L  19      36.618  20.883  49.238  1.00 42.78           O  
ATOM    135  N   THR L  20      38.416  21.502  48.029  1.00 40.77           N  
ATOM    136  CA  THR L  20      37.761  22.696  47.592  1.00 40.11           C  
ATOM    137  CB  THR L  20      38.404  23.939  48.138  1.00 40.94           C  
ATOM    138  OG1 THR L  20      38.406  23.893  49.558  1.00 41.12           O  
ATOM    139  CG2 THR L  20      37.618  25.169  47.656  1.00 39.96           C  
ATOM    140  C   THR L  20      37.849  22.731  46.098  1.00 40.94           C  
ATOM    141  O   THR L  20      38.928  22.600  45.521  1.00 40.69           O  
ATOM    142  N   ILE L  21      36.689  22.891  45.430  1.00 41.26           N  
ATOM    143  CA  ILE L  21      36.650  22.982  44.000  1.00 40.26           C  
ATOM    144  CB  ILE L  21      35.818  21.915  43.338  1.00 40.98           C  
ATOM    145  CG1 ILE L  21      36.431  20.524  43.592  1.00 41.77           C  
ATOM    146  CG2 ILE L  21      35.670  22.262  41.844  1.00 41.22           C  
ATOM    147  CD1 ILE L  21      35.562  19.363  43.104  1.00 42.14           C  
ATOM    148  C   ILE L  21      36.037  24.307  43.680  1.00 41.11           C  
ATOM    149  O   ILE L  21      35.094  24.739  44.342  1.00 40.69           O  
ATOM    150  N   SER L  22      36.567  25.001  42.653  1.00 40.79           N  
ATOM    151  CA  SER L  22      36.053  26.306  42.367  1.00 41.50           C  
ATOM    152  CB  SER L  22      37.121  27.408  42.448  1.00 41.89           C  
ATOM    153  OG  SER L  22      37.582  27.538  43.785  1.00 46.13           O  
ATOM    154  C   SER L  22      35.468  26.340  40.991  1.00 41.79           C  
ATOM    155  O   SER L  22      35.824  25.552  40.115  1.00 41.28           O  
ATOM    156  N   CYS L  23      34.510  27.269  40.794  1.00 42.63           N  
ATOM    157  CA  CYS L  23      33.834  27.443  39.541  1.00 44.04           C  
ATOM    158  CB  CYS L  23      32.440  26.765  39.544  1.00 43.05           C  
ATOM    159  SG  CYS L  23      31.568  26.791  37.947  1.00 44.13           S  
ATOM    160  C   CYS L  23      33.672  28.924  39.335  1.00 44.76           C  
ATOM    161  O   CYS L  23      33.160  29.630  40.204  1.00 44.43           O  
ATOM    162  N   ARG L  24      34.121  29.436  38.168  1.00 46.27           N  
ATOM    163  CA  ARG L  24      34.061  30.849  37.912  1.00 46.92           C  
ATOM    164  CB  ARG L  24      35.444  31.434  37.579  1.00 50.01           C  
ATOM    165  CG  ARG L  24      35.457  32.939  37.314  1.00 54.70           C  
ATOM    166  CD  ARG L  24      36.836  33.397  36.860  1.00 59.03           C  
ATOM    167  NE  ARG L  24      37.222  32.484  35.752  1.00 63.40           N  
ATOM    168  CZ  ARG L  24      37.130  32.884  34.451  1.00 64.53           C  
ATOM    169  NH1 ARG L  24      36.908  34.195  34.144  1.00 64.92           N1+
ATOM    170  NH2 ARG L  24      37.268  31.963  33.454  1.00 65.44           N  
ATOM    171  C   ARG L  24      33.164  31.070  36.734  1.00 46.95           C  
ATOM    172  O   ARG L  24      33.240  30.348  35.742  1.00 46.45           O  
ATOM    173  N   ALA L  25      32.291  32.094  36.823  1.00 46.88           N  
ATOM    174  CA  ALA L  25      31.344  32.356  35.779  1.00 46.56           C  
ATOM    175  CB  ALA L  25      29.931  32.649  36.305  1.00 45.10           C  
ATOM    176  C   ALA L  25      31.782  33.567  35.017  1.00 46.48           C  
ATOM    177  O   ALA L  25      32.300  34.530  35.580  1.00 45.15           O  
ATOM    178  N   SER L  26      31.516  33.561  33.696  1.00 37.63           N  
ATOM    179  CA  SER L  26      31.880  34.645  32.835  1.00 37.82           C  
ATOM    180  CB  SER L  26      31.464  34.390  31.379  1.00 37.16           C  
ATOM    181  OG  SER L  26      31.846  35.490  30.570  1.00 36.80           O  
ATOM    182  C   SER L  26      31.176  35.883  33.297  1.00 38.63           C  
ATOM    183  O   SER L  26      31.773  36.958  33.337  1.00 39.21           O  
ATOM    184  N   GLN L  27      29.881  35.769  33.661  1.00 38.73           N  
ATOM    185  CA  GLN L  27      29.159  36.922  34.120  1.00 40.13           C  
ATOM    186  CB  GLN L  27      28.054  37.392  33.158  1.00 39.50           C  
ATOM    187  CG  GLN L  27      26.944  36.373  32.920  1.00 46.06           C  
ATOM    188  CD  GLN L  27      25.972  36.982  31.919  1.00 48.30           C  
ATOM    189  OE1 GLN L  27      26.139  36.844  30.709  1.00 22.74           O  
ATOM    190  NE2 GLN L  27      24.930  37.687  32.434  1.00 24.36           N  
ATOM    191  C   GLN L  27      28.545  36.598  35.446  1.00 40.16           C  
ATOM    192  O   GLN L  27      28.525  35.441  35.858  1.00 40.57           O  
ATOM    193  N   SER L  28      28.061  37.636  36.168  1.00 39.99           N  
ATOM    194  CA  SER L  28      27.510  37.451  37.482  1.00 41.27           C  
ATOM    195  CB  SER L  28      27.380  38.760  38.277  1.00 41.65           C  
ATOM    196  OG  SER L  28      26.836  38.491  39.559  1.00 46.75           O  
ATOM    197  C   SER L  28      26.156  36.818  37.393  1.00 43.70           C  
ATOM    198  O   SER L  28      25.299  37.237  36.619  1.00 45.23           O  
ATOM    199  N   VAL L  29      26.010  35.708  38.138  1.00 43.46           N  
ATOM    200  CA  VAL L  29      24.862  34.864  38.332  1.00 42.42           C  
ATOM    201  CB  VAL L  29      25.228  33.418  38.471  1.00 41.35           C  
ATOM    202  CG1 VAL L  29      25.835  32.959  37.134  1.00 43.09           C  
ATOM    203  CG2 VAL L  29      26.169  33.253  39.678  1.00 38.02           C  
ATOM    204  C   VAL L  29      23.983  35.244  39.493  1.00 44.58           C  
ATOM    205  O   VAL L  29      23.011  34.541  39.765  1.00 46.54           O  
ATOM    206  N   SER L  30      24.347  36.257  40.300  1.00 44.49           N  
ATOM    207  CA  SER L  30      23.600  36.443  41.511  1.00 46.27           C  
ATOM    208  CB  SER L  30      24.520  36.646  42.725  1.00 46.85           C  
ATOM    209  OG  SER L  30      25.374  35.522  42.876  1.00 48.00           O  
ATOM    210  C   SER L  30      22.688  37.617  41.442  1.00 47.93           C  
ATOM    211  O   SER L  30      22.927  38.596  40.741  1.00 50.58           O  
ATOM    212  N   THR L  31      21.559  37.490  42.155  1.00 47.22           N  
ATOM    213  CA  THR L  31      20.636  38.558  42.338  1.00 47.50           C  
ATOM    214  CB  THR L  31      19.199  38.133  42.256  1.00 48.22           C  
ATOM    215  OG1 THR L  31      18.928  37.192  43.280  1.00 41.06           O  
ATOM    216  CG2 THR L  31      18.912  37.499  40.888  1.00 35.62           C  
ATOM    217  C   THR L  31      20.886  38.963  43.748  1.00 48.02           C  
ATOM    218  O   THR L  31      21.839  38.497  44.370  1.00 49.64           O  
ATOM    219  N   SER L  32      20.061  39.866  44.294  1.00 48.73           N  
ATOM    220  CA  SER L  32      20.279  40.227  45.660  1.00 48.42           C  
ATOM    221  CB  SER L  32      19.419  41.416  46.105  1.00 48.76           C  
ATOM    222  OG  SER L  32      18.044  41.071  46.033  1.00 50.13           O  
ATOM    223  C   SER L  32      19.933  39.055  46.522  1.00 48.58           C  
ATOM    224  O   SER L  32      20.585  38.801  47.533  1.00 48.96           O  
ATOM    225  N   SER L  33      18.839  38.354  46.164  1.00 48.47           N  
ATOM    226  CA  SER L  33      18.366  37.215  46.895  1.00 48.22           C  
ATOM    227  CB  SER L  33      16.899  36.890  46.574  1.00 47.32           C  
ATOM    228  OG  SER L  33      16.066  37.971  46.967  1.00 12.86           O  
ATOM    229  C   SER L  33      19.165  35.973  46.640  1.00 47.84           C  
ATOM    230  O   SER L  33      19.684  35.367  47.578  1.00 49.13           O  
ATOM    231  N   TYR L  34      19.316  35.575  45.356  1.00 47.80           N  
ATOM    232  CA  TYR L  34      19.851  34.266  45.126  1.00 45.98           C  
ATOM    233  CB  TYR L  34      18.800  33.292  44.582  1.00 46.83           C  
ATOM    234  CG  TYR L  34      17.718  33.163  45.598  1.00 47.93           C  
ATOM    235  CD1 TYR L  34      16.699  34.084  45.654  1.00 48.73           C  
ATOM    236  CD2 TYR L  34      17.719  32.116  46.491  1.00 49.68           C  
ATOM    237  CE1 TYR L  34      15.698  33.956  46.592  1.00 49.54           C  
ATOM    238  CE2 TYR L  34      16.722  31.981  47.429  1.00 50.08           C  
ATOM    239  CZ  TYR L  34      15.708  32.905  47.479  1.00 51.12           C  
ATOM    240  OH  TYR L  34      14.685  32.772  48.441  1.00 60.47           O  
ATOM    241  C   TYR L  34      20.929  34.264  44.107  1.00 44.00           C  
ATOM    242  O   TYR L  34      21.093  35.196  43.325  1.00 44.00           O  
ATOM    243  N   THR L  35      21.714  33.172  44.131  1.00 40.62           N  
ATOM    244  CA  THR L  35      22.722  32.946  43.157  1.00 39.86           C  
ATOM    245  CB  THR L  35      24.094  32.889  43.723  1.00 39.08           C  
ATOM    246  OG1 THR L  35      25.007  32.648  42.668  1.00  0.00           O  
ATOM    247  CG2 THR L  35      24.161  31.801  44.797  1.00  0.00           C  
ATOM    248  C   THR L  35      22.361  31.655  42.510  1.00 39.14           C  
ATOM    249  O   THR L  35      22.283  30.626  43.176  1.00 39.36           O  
ATOM    250  N   TYR L  36      22.146  31.682  41.180  1.00 37.12           N  
ATOM    251  CA  TYR L  36      21.660  30.516  40.497  1.00 35.77           C  
ATOM    252  CB  TYR L  36      20.785  30.829  39.275  1.00 36.07           C  
ATOM    253  CG  TYR L  36      19.440  31.235  39.766  1.00 37.91           C  
ATOM    254  CD1 TYR L  36      19.174  32.543  40.097  1.00 36.69           C  
ATOM    255  CD2 TYR L  36      18.447  30.292  39.901  1.00 38.12           C  
ATOM    256  CE1 TYR L  36      17.928  32.908  40.551  1.00 35.11           C  
ATOM    257  CE2 TYR L  36      17.200  30.651  40.353  1.00 36.08           C  
ATOM    258  CZ  TYR L  36      16.941  31.961  40.677  1.00 35.78           C  
ATOM    259  OH  TYR L  36      15.664  32.337  41.141  1.00 33.76           O  
ATOM    260  C   TYR L  36      22.797  29.681  40.046  1.00 36.24           C  
ATOM    261  O   TYR L  36      23.176  29.614  38.878  1.00 37.57           O  
ATOM    262  N   PHE L  37      23.313  28.944  41.018  1.00 38.28           N  
ATOM    263  CA  PHE L  37      24.470  28.120  40.861  1.00 37.46           C  
ATOM    264  CB  PHE L  37      25.673  28.798  41.530  1.00 39.12           C  
ATOM    265  CG  PHE L  37      26.947  28.112  41.196  1.00 41.85           C  
ATOM    266  CD1 PHE L  37      27.625  28.449  40.047  1.00  0.00           C  
ATOM    267  CD2 PHE L  37      27.479  27.161  42.036  1.00  0.00           C  
ATOM    268  CE1 PHE L  37      28.810  27.836  39.723  1.00  0.00           C  
ATOM    269  CE2 PHE L  37      28.664  26.542  41.717  1.00  0.00           C  
ATOM    270  CZ  PHE L  37      29.330  26.880  40.563  1.00  0.00           C  
ATOM    271  C   PHE L  37      24.211  26.807  41.560  1.00 36.62           C  
ATOM    272  O   PHE L  37      23.746  26.776  42.701  1.00 35.01           O  
ATOM    273  N   HIS L  38      24.531  25.681  40.888  1.00 36.25           N  
ATOM    274  CA  HIS L  38      24.288  24.387  41.473  1.00 35.01           C  
ATOM    275  ND1 HIS L  38      21.437  25.607  40.950  1.00  0.00           N  
ATOM    276  CG  HIS L  38      21.779  24.294  41.178  1.00 34.59           C  
ATOM    277  CB  HIS L  38      23.094  23.674  40.828  1.00 33.05           C  
ATOM    278  NE2 HIS L  38      19.675  24.644  41.904  1.00  0.00           N  
ATOM    279  CD2 HIS L  38      20.694  23.719  41.759  1.00  0.00           C  
ATOM    280  CE1 HIS L  38      20.168  25.763  41.404  1.00  0.00           C  
ATOM    281  C   HIS L  38      25.490  23.510  41.268  1.00 34.49           C  
ATOM    282  O   HIS L  38      26.287  23.714  40.355  1.00 35.95           O  
ATOM    283  N   TRP L  39      25.649  22.494  42.148  1.00 33.80           N  
ATOM    284  CA  TRP L  39      26.739  21.553  42.055  1.00 31.51           C  
ATOM    285  CB  TRP L  39      27.677  21.534  43.272  1.00 31.74           C  
ATOM    286  CG  TRP L  39      28.529  22.767  43.422  1.00 33.27           C  
ATOM    287  CD2 TRP L  39      29.764  22.998  42.722  1.00 33.06           C  
ATOM    288  CD1 TRP L  39      28.317  23.861  44.207  1.00 34.97           C  
ATOM    289  NE1 TRP L  39      29.343  24.759  44.046  1.00 34.79           N  
ATOM    290  CE2 TRP L  39      30.241  24.243  43.133  1.00 35.03           C  
ATOM    291  CE3 TRP L  39      30.446  22.237  41.813  1.00 32.11           C  
ATOM    292  CZ2 TRP L  39      31.413  24.745  42.643  1.00 34.15           C  
ATOM    293  CZ3 TRP L  39      31.626  22.753  41.317  1.00 32.55           C  
ATOM    294  CH2 TRP L  39      32.100  23.983  41.726  1.00 33.27           C  
ATOM    295  C   TRP L  39      26.173  20.169  41.988  1.00 31.84           C  
ATOM    296  O   TRP L  39      25.210  19.846  42.683  1.00 31.67           O  
ATOM    297  N   TYR L  40      26.796  19.307  41.152  1.00 31.20           N  
ATOM    298  CA  TYR L  40      26.354  17.948  40.977  1.00 30.07           C  
ATOM    299  CB  TYR L  40      25.894  17.618  39.545  1.00 28.49           C  
ATOM    300  CG  TYR L  40      24.606  18.298  39.227  1.00 27.67           C  
ATOM    301  CD1 TYR L  40      24.556  19.620  38.844  1.00 26.14           C  
ATOM    302  CD2 TYR L  40      23.433  17.586  39.302  1.00 26.25           C  
ATOM    303  CE1 TYR L  40      23.352  20.221  38.547  1.00 27.67           C  
ATOM    304  CE2 TYR L  40      22.230  18.178  39.008  1.00 26.53           C  
ATOM    305  CZ  TYR L  40      22.186  19.497  38.631  1.00 26.95           C  
ATOM    306  OH  TYR L  40      20.945  20.094  38.330  1.00  0.00           O  
ATOM    307  C   TYR L  40      27.519  17.029  41.223  1.00 31.59           C  
ATOM    308  O   TYR L  40      28.670  17.390  40.990  1.00 29.00           O  
ATOM    309  N   GLN L  41      27.231  15.806  41.725  1.00 31.91           N  
ATOM    310  CA  GLN L  41      28.247  14.815  41.951  1.00 31.98           C  
ATOM    311  CB  GLN L  41      28.309  14.305  43.403  1.00 32.73           C  
ATOM    312  CG  GLN L  41      29.444  13.309  43.667  1.00 34.78           C  
ATOM    313  CD  GLN L  41      29.267  12.785  45.085  1.00 37.20           C  
ATOM    314  OE1 GLN L  41      28.197  12.292  45.436  1.00 36.59           O  
ATOM    315  NE2 GLN L  41      30.331  12.896  45.926  1.00 35.55           N  
ATOM    316  C   GLN L  41      27.910  13.631  41.094  1.00 32.48           C  
ATOM    317  O   GLN L  41      26.772  13.161  41.084  1.00 33.91           O  
ATOM    318  N   GLN L  42      28.898  13.120  40.332  1.00 33.41           N  
ATOM    319  CA  GLN L  42      28.625  11.983  39.502  1.00 35.65           C  
ATOM    320  CB  GLN L  42      28.723  12.267  37.993  1.00 34.40           C  
ATOM    321  CG  GLN L  42      28.478  11.005  37.161  1.00 36.67           C  
ATOM    322  CD  GLN L  42      28.588  11.323  35.670  1.00 36.60           C  
ATOM    323  OE1 GLN L  42      29.611  11.800  35.181  1.00 39.15           O  
ATOM    324  NE2 GLN L  42      27.491  11.046  34.920  1.00 33.35           N  
ATOM    325  C   GLN L  42      29.636  10.914  39.777  1.00 36.42           C  
ATOM    326  O   GLN L  42      30.834  11.107  39.574  1.00 35.79           O  
ATOM    327  N   LYS L  43      29.164   9.741  40.237  1.00 37.99           N  
ATOM    328  CA  LYS L  43      30.036   8.625  40.457  1.00 40.19           C  
ATOM    329  CB  LYS L  43      29.581   7.728  41.619  1.00 40.79           C  
ATOM    330  CG  LYS L  43      29.540   8.458  42.966  1.00 41.60           C  
ATOM    331  CD  LYS L  43      28.724   7.734  44.036  1.00 41.72           C  
ATOM    332  CE  LYS L  43      28.517   8.555  45.311  1.00 42.39           C  
ATOM    333  NZ  LYS L  43      27.564   7.863  46.208  1.00 41.66           N1+
ATOM    334  C   LYS L  43      29.991   7.816  39.199  1.00 41.82           C  
ATOM    335  O   LYS L  43      28.988   7.820  38.485  1.00 41.92           O  
ATOM    336  N   PRO L  44      31.042   7.114  38.892  1.00 43.71           N  
ATOM    337  CA  PRO L  44      31.134   6.355  37.679  1.00 43.64           C  
ATOM    338  CD  PRO L  44      32.177   6.926  39.775  1.00 44.12           C  
ATOM    339  CB  PRO L  44      32.511   5.687  37.725  1.00 44.49           C  
ATOM    340  CG  PRO L  44      32.883   5.679  39.219  1.00 44.38           C  
ATOM    341  C   PRO L  44      29.996   5.397  37.507  1.00 43.89           C  
ATOM    342  O   PRO L  44      29.581   4.760  38.475  1.00 43.45           O  
ATOM    343  N   GLY L  45      29.467   5.322  36.268  1.00 43.03           N  
ATOM    344  CA  GLY L  45      28.414   4.418  35.907  1.00 43.37           C  
ATOM    345  C   GLY L  45      27.105   4.937  36.407  1.00 43.75           C  
ATOM    346  O   GLY L  45      26.091   4.247  36.309  1.00 44.79           O  
ATOM    347  N   GLN L  46      27.068   6.169  36.950  1.00 42.85           N  
ATOM    348  CA  GLN L  46      25.815   6.631  37.480  1.00 40.57           C  
ATOM    349  CB  GLN L  46      25.807   6.688  39.014  1.00 42.95           C  
ATOM    350  CG  GLN L  46      25.877   5.288  39.627  1.00 46.51           C  
ATOM    351  CD  GLN L  46      26.179   5.399  41.112  1.00 49.12           C  
ATOM    352  OE1 GLN L  46      26.254   4.388  41.810  1.00 49.82           O  
ATOM    353  NE2 GLN L  46      26.378   6.649  41.610  1.00 50.93           N  
ATOM    354  C   GLN L  46      25.535   8.002  36.948  1.00 38.51           C  
ATOM    355  O   GLN L  46      26.423   8.687  36.448  1.00 36.85           O  
ATOM    356  N   PRO L  47      24.289   8.396  37.012  1.00 37.30           N  
ATOM    357  CA  PRO L  47      23.886   9.700  36.553  1.00 37.13           C  
ATOM    358  CD  PRO L  47      23.198   7.438  36.953  1.00 36.70           C  
ATOM    359  CB  PRO L  47      22.390   9.603  36.242  1.00 37.43           C  
ATOM    360  CG  PRO L  47      21.931   8.309  36.934  1.00 35.63           C  
ATOM    361  C   PRO L  47      24.252  10.725  37.580  1.00 36.92           C  
ATOM    362  O   PRO L  47      24.494  10.352  38.724  1.00 37.10           O  
ATOM    363  N   PRO L  48      24.296  11.980  37.226  1.00 35.39           N  
ATOM    364  CA  PRO L  48      24.683  12.983  38.179  1.00 35.64           C  
ATOM    365  CD  PRO L  48      24.603  12.370  35.862  1.00 34.21           C  
ATOM    366  CB  PRO L  48      24.899  14.259  37.377  1.00 34.64           C  
ATOM    367  CG  PRO L  48      25.279  13.746  35.977  1.00 35.93           C  
ATOM    368  C   PRO L  48      23.663  13.117  39.270  1.00 35.43           C  
ATOM    369  O   PRO L  48      22.499  12.792  39.042  1.00 34.27           O  
ATOM    370  N   LYS L  49      24.101  13.575  40.466  1.00 35.89           N  
ATOM    371  CA  LYS L  49      23.272  13.748  41.632  1.00 35.75           C  
ATOM    372  CB  LYS L  49      23.769  12.914  42.825  1.00 38.60           C  
ATOM    373  CG  LYS L  49      23.129  13.288  44.161  1.00 42.80           C  
ATOM    374  CD  LYS L  49      23.544  12.359  45.302  1.00 45.81           C  
ATOM    375  CE  LYS L  49      23.114  12.852  46.685  1.00 47.07           C  
ATOM    376  NZ  LYS L  49      23.611  11.926  47.729  1.00 49.29           N1+
ATOM    377  C   LYS L  49      23.370  15.180  42.073  1.00 34.22           C  
ATOM    378  O   LYS L  49      24.444  15.772  42.048  1.00 33.49           O  
ATOM    379  N   LEU L  50      22.243  15.769  42.530  1.00 34.42           N  
ATOM    380  CA  LEU L  50      22.243  17.158  42.917  1.00 33.54           C  
ATOM    381  CB  LEU L  50      20.843  17.790  42.828  1.00 32.70           C  
ATOM    382  CG  LEU L  50      20.800  19.272  43.234  1.00 33.83           C  
ATOM    383  CD1 LEU L  50      21.698  20.118  42.320  1.00 31.63           C  
ATOM    384  CD2 LEU L  50      19.357  19.792  43.283  1.00 34.01           C  
ATOM    385  C   LEU L  50      22.741  17.297  44.331  1.00 33.73           C  
ATOM    386  O   LEU L  50      22.138  16.753  45.254  1.00 32.81           O  
ATOM    387  N   LEU L  51      23.946  17.901  44.501  1.00 32.67           N  
ATOM    388  CA  LEU L  51      24.517  18.197  45.791  1.00 35.17           C  
ATOM    389  CB  LEU L  51      26.044  18.371  45.768  1.00 33.84           C  
ATOM    390  CG  LEU L  51      26.825  17.067  45.560  1.00 34.97           C  
ATOM    391  CD1 LEU L  51      28.336  17.322  45.563  1.00 32.82           C  
ATOM    392  CD2 LEU L  51      26.413  16.010  46.592  1.00 33.22           C  
ATOM    393  C   LEU L  51      24.006  19.461  46.411  1.00 34.65           C  
ATOM    394  O   LEU L  51      23.496  19.459  47.530  1.00 35.80           O  
ATOM    395  N   ILE L  52      24.138  20.588  45.672  1.00 35.33           N  
ATOM    396  CA  ILE L  52      23.818  21.872  46.222  1.00 34.13           C  
ATOM    397  CB  ILE L  52      25.032  22.611  46.688  1.00 34.78           C  
ATOM    398  CG1 ILE L  52      25.703  21.782  47.800  1.00 34.72           C  
ATOM    399  CG2 ILE L  52      24.604  24.022  47.138  1.00 33.28           C  
ATOM    400  CD1 ILE L  52      27.123  22.228  48.138  1.00 35.28           C  
ATOM    401  C   ILE L  52      23.137  22.692  45.180  1.00 34.02           C  
ATOM    402  O   ILE L  52      23.434  22.581  43.994  1.00 32.50           O  
ATOM    403  N   ARG L  53      22.187  23.536  45.627  1.00 33.93           N  
ATOM    404  CA  ARG L  53      21.432  24.393  44.758  1.00 35.42           C  
ATOM    405  CB  ARG L  53      19.961  23.962  44.642  1.00 36.21           C  
ATOM    406  CG  ARG L  53      19.241  23.933  45.992  1.00 38.23           C  
ATOM    407  CD  ARG L  53      17.724  23.755  45.891  1.00  0.00           C  
ATOM    408  NE  ARG L  53      17.205  23.562  47.275  1.00  0.00           N  
ATOM    409  CZ  ARG L  53      16.172  24.316  47.746  1.00 40.54           C  
ATOM    410  NH1 ARG L  53      15.634  25.316  46.986  1.00  0.00           N1+
ATOM    411  NH2 ARG L  53      15.672  24.062  48.992  1.00  0.00           N  
ATOM    412  C   ARG L  53      21.408  25.748  45.396  1.00 35.62           C  
ATOM    413  O   ARG L  53      21.543  25.853  46.613  1.00 36.06           O  
ATOM    414  N   TYR L  54      21.335  26.789  44.563  1.00 22.51           N  
ATOM    415  CA  TYR L  54      21.425  28.120  45.065  1.00 21.78           C  
ATOM    416  CB  TYR L  54      20.427  28.483  46.163  1.00 22.08           C  
ATOM    417  CG  TYR L  54      19.136  28.791  45.524  1.00 23.51           C  
ATOM    418  CD1 TYR L  54      19.039  29.945  44.790  1.00 23.19           C  
ATOM    419  CD2 TYR L  54      18.062  27.946  45.624  1.00 23.38           C  
ATOM    420  CE1 TYR L  54      17.864  30.288  44.182  1.00 16.48           C  
ATOM    421  CE2 TYR L  54      16.881  28.291  45.019  1.00 18.82           C  
ATOM    422  CZ  TYR L  54      16.783  29.461  44.306  1.00 17.11           C  
ATOM    423  OH  TYR L  54      15.576  29.830  43.685  1.00 19.59           O  
ATOM    424  C   TYR L  54      22.754  28.383  45.668  1.00 22.32           C  
ATOM    425  O   TYR L  54      22.867  29.209  46.569  1.00 23.89           O  
ATOM    426  N   ALA L  55      23.787  27.677  45.199  1.00 20.70           N  
ATOM    427  CA  ALA L  55      25.137  27.892  45.620  1.00 20.91           C  
ATOM    428  CB  ALA L  55      25.606  29.345  45.493  1.00 23.42           C  
ATOM    429  C   ALA L  55      25.341  27.491  47.046  1.00 22.24           C  
ATOM    430  O   ALA L  55      26.475  27.185  47.412  1.00 22.83           O  
ATOM    431  N   SER L  56      24.277  27.396  47.879  1.00 21.64           N  
ATOM    432  CA  SER L  56      24.604  27.121  49.255  1.00 22.56           C  
ATOM    433  CB  SER L  56      24.694  28.419  50.078  1.00 22.31           C  
ATOM    434  OG  SER L  56      25.080  28.141  51.415  1.00 22.04           O  
ATOM    435  C   SER L  56      23.606  26.216  49.958  1.00 24.19           C  
ATOM    436  O   SER L  56      23.778  25.944  51.143  1.00 25.64           O  
ATOM    437  N   ASN L  57      22.565  25.677  49.285  1.00 40.91           N  
ATOM    438  CA  ASN L  57      21.587  24.850  49.930  1.00 41.53           C  
ATOM    439  CB  ASN L  57      20.141  25.234  49.566  1.00 41.07           C  
ATOM    440  CG  ASN L  57      19.853  26.599  50.192  1.00 43.06           C  
ATOM    441  OD1 ASN L  57      20.329  26.904  51.284  1.00 44.11           O  
ATOM    442  ND2 ASN L  57      19.054  27.445  49.487  1.00 42.92           N  
ATOM    443  C   ASN L  57      21.836  23.427  49.533  1.00 42.96           C  
ATOM    444  O   ASN L  57      21.965  23.103  48.355  1.00 42.67           O  
ATOM    445  N   LEU L  58      21.927  22.535  50.538  1.00 43.88           N  
ATOM    446  CA  LEU L  58      22.204  21.147  50.305  1.00 45.31           C  
ATOM    447  CB  LEU L  58      22.718  20.428  51.561  1.00 48.59           C  
ATOM    448  CG  LEU L  58      24.135  20.875  51.970  1.00 51.85           C  
ATOM    449  CD1 LEU L  58      24.208  22.392  52.217  1.00  0.00           C  
ATOM    450  CD2 LEU L  58      24.627  20.062  53.176  1.00  0.00           C  
ATOM    451  C   LEU L  58      20.962  20.474  49.812  1.00 45.83           C  
ATOM    452  O   LEU L  58      19.846  20.803  50.209  1.00 47.75           O  
ATOM    453  N   GLU L  59      21.144  19.495  48.901  1.00 45.50           N  
ATOM    454  CA  GLU L  59      20.041  18.793  48.308  1.00 45.82           C  
ATOM    455  CB  GLU L  59      20.400  18.140  46.957  1.00  0.00           C  
ATOM    456  CG  GLU L  59      19.211  18.024  45.995  1.00  0.00           C  
ATOM    457  CD  GLU L  59      18.531  16.683  46.219  1.00  0.00           C  
ATOM    458  OE1 GLU L  59      19.190  15.791  46.814  1.00  0.00           O  
ATOM    459  OE2 GLU L  59      17.352  16.526  45.805  1.00  0.00           O1-
ATOM    460  C   GLU L  59      19.602  17.743  49.287  1.00 47.46           C  
ATOM    461  O   GLU L  59      20.341  17.371  50.197  1.00 46.10           O  
ATOM    462  N   SER L  60      18.361  17.240  49.152  1.00 49.10           N  
ATOM    463  CA  SER L  60      17.915  16.304  50.144  1.00 51.32           C  
ATOM    464  CB  SER L  60      16.452  15.857  49.960  1.00 51.81           C  
ATOM    465  OG  SER L  60      15.569  16.943  50.202  1.00 55.06           O  
ATOM    466  C   SER L  60      18.785  15.088  50.108  1.00 51.49           C  
ATOM    467  O   SER L  60      19.102  14.569  49.041  1.00 52.53           O  
ATOM    468  N   GLY L  61      19.195  14.596  51.294  1.00 51.97           N  
ATOM    469  CA  GLY L  61      19.994  13.408  51.347  1.00 50.83           C  
ATOM    470  C   GLY L  61      21.450  13.755  51.280  1.00 49.31           C  
ATOM    471  O   GLY L  61      22.298  12.864  51.273  1.00 49.52           O  
ATOM    472  N   VAL L  62      21.790  15.055  51.242  1.00 47.52           N  
ATOM    473  CA  VAL L  62      23.180  15.409  51.156  1.00 46.18           C  
ATOM    474  CB  VAL L  62      23.413  16.680  50.387  1.00 44.28           C  
ATOM    475  CG1 VAL L  62      24.907  17.035  50.444  1.00 41.36           C  
ATOM    476  CG2 VAL L  62      22.880  16.470  48.960  1.00 44.16           C  
ATOM    477  C   VAL L  62      23.711  15.602  52.543  1.00 46.05           C  
ATOM    478  O   VAL L  62      23.095  16.260  53.378  1.00 46.66           O  
ATOM    479  N   PRO L  63      24.859  15.035  52.788  1.00 45.21           N  
ATOM    480  CA  PRO L  63      25.491  15.118  54.078  1.00 45.19           C  
ATOM    481  CD  PRO L  63      25.316  13.886  52.022  1.00 44.70           C  
ATOM    482  CB  PRO L  63      26.541  14.005  54.104  1.00 44.97           C  
ATOM    483  CG  PRO L  63      26.687  13.561  52.639  1.00 44.96           C  
ATOM    484  C   PRO L  63      26.056  16.482  54.333  1.00 45.54           C  
ATOM    485  O   PRO L  63      26.331  17.216  53.388  1.00 47.26           O  
ATOM    486  N   ALA L  64      26.267  16.809  55.622  1.00 45.50           N  
ATOM    487  CA  ALA L  64      26.751  18.072  56.106  1.00 44.72           C  
ATOM    488  CB  ALA L  64      26.889  18.114  57.639  1.00 46.58           C  
ATOM    489  C   ALA L  64      28.112  18.327  55.539  1.00 43.89           C  
ATOM    490  O   ALA L  64      28.525  19.474  55.383  1.00 43.14           O  
ATOM    491  N   ARG L  65      28.846  17.252  55.212  1.00 45.44           N  
ATOM    492  CA  ARG L  65      30.209  17.347  54.780  1.00 45.05           C  
ATOM    493  CB  ARG L  65      30.766  16.021  54.237  1.00 44.85           C  
ATOM    494  CG  ARG L  65      30.606  14.803  55.144  1.00 47.00           C  
ATOM    495  CD  ARG L  65      31.485  13.633  54.695  1.00 46.37           C  
ATOM    496  NE  ARG L  65      31.266  13.421  53.235  1.00 46.05           N  
ATOM    497  CZ  ARG L  65      30.370  12.489  52.796  1.00 47.12           C  
ATOM    498  NH1 ARG L  65      29.636  11.760  53.684  1.00 49.04           N1+
ATOM    499  NH2 ARG L  65      30.222  12.265  51.459  1.00 45.36           N  
ATOM    500  C   ARG L  65      30.282  18.292  53.620  1.00 43.65           C  
ATOM    501  O   ARG L  65      31.300  18.961  53.438  1.00 43.79           O  
ATOM    502  N   PHE L  66      29.228  18.339  52.779  1.00 41.97           N  
ATOM    503  CA  PHE L  66      29.261  19.169  51.606  1.00 41.87           C  
ATOM    504  CB  PHE L  66      28.401  18.613  50.457  1.00 39.90           C  
ATOM    505  CG  PHE L  66      28.952  17.288  50.064  1.00 40.43           C  
ATOM    506  CD1 PHE L  66      28.625  16.154  50.772  1.00 39.67           C  
ATOM    507  CD2 PHE L  66      29.790  17.174  48.981  1.00 39.32           C  
ATOM    508  CE1 PHE L  66      29.130  14.927  50.408  1.00 38.84           C  
ATOM    509  CE2 PHE L  66      30.296  15.949  48.616  1.00 37.75           C  
ATOM    510  CZ  PHE L  66      29.971  14.822  49.327  1.00 38.29           C  
ATOM    511  C   PHE L  66      28.697  20.528  51.901  1.00 43.03           C  
ATOM    512  O   PHE L  66      27.680  20.667  52.577  1.00 44.73           O  
ATOM    513  N   SER L  67      29.366  21.584  51.393  1.00 43.49           N  
ATOM    514  CA  SER L  67      28.843  22.911  51.551  1.00 43.20           C  
ATOM    515  CB  SER L  67      29.286  23.620  52.843  1.00 43.26           C  
ATOM    516  OG  SER L  67      30.689  23.838  52.831  1.00 45.07           O  
ATOM    517  C   SER L  67      29.324  23.728  50.394  1.00 42.66           C  
ATOM    518  O   SER L  67      30.377  23.453  49.820  1.00 41.80           O  
ATOM    519  N   GLY L  68      28.549  24.765  50.017  1.00 43.46           N  
ATOM    520  CA  GLY L  68      28.939  25.580  48.904  1.00 43.82           C  
ATOM    521  C   GLY L  68      28.836  27.006  49.330  1.00 44.31           C  
ATOM    522  O   GLY L  68      28.069  27.353  50.226  1.00 44.84           O  
ATOM    523  N   SER L  69      29.629  27.881  48.682  1.00 45.56           N  
ATOM    524  CA  SER L  69      29.580  29.265  49.046  1.00 46.49           C  
ATOM    525  CB  SER L  69      30.506  29.631  50.219  1.00 46.01           C  
ATOM    526  OG  SER L  69      31.857  29.365  49.877  1.00 47.04           O  
ATOM    527  C   SER L  69      29.963  30.099  47.858  1.00 46.37           C  
ATOM    528  O   SER L  69      30.312  29.578  46.799  1.00 46.90           O  
ATOM    529  N   GLY L  70      29.895  31.441  48.008  1.00 47.88           N  
ATOM    530  CA  GLY L  70      30.256  32.316  46.925  1.00 48.31           C  
ATOM    531  C   GLY L  70      29.061  33.076  46.436  1.00 50.21           C  
ATOM    532  O   GLY L  70      27.922  32.817  46.822  1.00 51.64           O  
ATOM    533  N   SER L  71      29.324  34.080  45.573  1.00 51.10           N  
ATOM    534  CA  SER L  71      28.290  34.905  45.024  1.00 50.31           C  
ATOM    535  CB  SER L  71      27.893  36.044  45.973  1.00 51.49           C  
ATOM    536  OG  SER L  71      26.833  36.805  45.421  1.00 52.40           O  
ATOM    537  C   SER L  71      28.845  35.533  43.785  1.00 50.27           C  
ATOM    538  O   SER L  71      30.047  35.475  43.528  1.00 49.71           O  
ATOM    539  N   GLY L  72      27.967  36.145  42.970  1.00 51.22           N  
ATOM    540  CA  GLY L  72      28.426  36.805  41.785  1.00 50.53           C  
ATOM    541  C   GLY L  72      28.984  35.791  40.836  1.00 50.21           C  
ATOM    542  O   GLY L  72      28.287  34.887  40.379  1.00 50.30           O  
ATOM    543  N   THR L  73      30.241  36.028  40.425  1.00 51.03           N  
ATOM    544  CA  THR L  73      31.012  35.236  39.512  1.00 50.75           C  
ATOM    545  CB  THR L  73      32.144  36.023  38.939  1.00 51.83           C  
ATOM    546  OG1 THR L  73      32.860  35.225  38.012  1.00 51.56           O  
ATOM    547  CG2 THR L  73      33.054  36.477  40.093  1.00 50.73           C  
ATOM    548  C   THR L  73      31.624  33.993  40.096  1.00 50.67           C  
ATOM    549  O   THR L  73      31.733  32.983  39.402  1.00 50.68           O  
ATOM    550  N   ASP L  74      32.087  34.026  41.364  1.00 50.45           N  
ATOM    551  CA  ASP L  74      32.884  32.912  41.810  1.00 51.51           C  
ATOM    552  CB  ASP L  74      34.255  33.351  42.350  1.00 55.93           C  
ATOM    553  CG  ASP L  74      35.049  33.913  41.182  1.00 60.14           C  
ATOM    554  OD1 ASP L  74      34.600  33.724  40.021  1.00 62.73           O  
ATOM    555  OD2 ASP L  74      36.116  34.533  41.431  1.00 63.30           O1-
ATOM    556  C   ASP L  74      32.212  32.124  42.887  1.00 47.94           C  
ATOM    557  O   ASP L  74      31.618  32.682  43.807  1.00 47.26           O  
ATOM    558  N   PHE L  75      32.305  30.779  42.789  1.00 46.05           N  
ATOM    559  CA  PHE L  75      31.717  29.910  43.773  1.00 43.73           C  
ATOM    560  CB  PHE L  75      30.415  29.248  43.303  1.00 42.04           C  
ATOM    561  CG  PHE L  75      29.478  30.364  43.042  1.00 42.69           C  
ATOM    562  CD1 PHE L  75      29.577  31.075  41.870  1.00 41.31           C  
ATOM    563  CD2 PHE L  75      28.512  30.701  43.960  1.00 40.70           C  
ATOM    564  CE1 PHE L  75      28.720  32.118  41.617  1.00 42.14           C  
ATOM    565  CE2 PHE L  75      27.653  31.744  43.707  1.00 41.52           C  
ATOM    566  CZ  PHE L  75      27.757  32.454  42.535  1.00 41.20           C  
ATOM    567  C   PHE L  75      32.651  28.770  44.037  1.00 42.42           C  
ATOM    568  O   PHE L  75      33.563  28.511  43.254  1.00 42.60           O  
ATOM    569  N   THR L  76      32.435  28.058  45.169  1.00 40.76           N  
ATOM    570  CA  THR L  76      33.261  26.932  45.494  1.00 39.51           C  
ATOM    571  CB  THR L  76      34.368  27.251  46.455  1.00 40.03           C  
ATOM    572  OG1 THR L  76      33.827  27.580  47.727  1.00  0.00           O  
ATOM    573  CG2 THR L  76      35.183  28.430  45.901  1.00  0.00           C  
ATOM    574  C   THR L  76      32.433  25.898  46.198  1.00 38.37           C  
ATOM    575  O   THR L  76      31.448  26.205  46.869  1.00 37.96           O  
ATOM    576  N   LEU L  77      32.850  24.626  46.058  1.00 37.22           N  
ATOM    577  CA  LEU L  77      32.216  23.517  46.699  1.00 36.49           C  
ATOM    578  CB  LEU L  77      31.964  22.364  45.701  1.00 35.76           C  
ATOM    579  CG  LEU L  77      31.060  21.212  46.200  1.00 34.77           C  
ATOM    580  CD1 LEU L  77      31.054  20.031  45.218  1.00 33.93           C  
ATOM    581  CD2 LEU L  77      31.381  20.757  47.624  1.00 34.53           C  
ATOM    582  C   LEU L  77      33.232  23.048  47.693  1.00 36.27           C  
ATOM    583  O   LEU L  77      34.407  22.925  47.353  1.00 36.24           O  
ATOM    584  N   ASN L  78      32.820  22.785  48.950  1.00 36.12           N  
ATOM    585  CA  ASN L  78      33.785  22.353  49.919  1.00 36.84           C  
ATOM    586  CB  ASN L  78      33.969  23.332  51.088  1.00 37.77           C  
ATOM    587  CG  ASN L  78      34.681  24.577  50.580  1.00 39.56           C  
ATOM    588  OD1 ASN L  78      34.052  25.468  50.013  1.00 46.85           O  
ATOM    589  ND2 ASN L  78      36.022  24.658  50.807  1.00 44.53           N  
ATOM    590  C   ASN L  78      33.342  21.059  50.519  1.00 37.77           C  
ATOM    591  O   ASN L  78      32.175  20.878  50.859  1.00 37.97           O  
ATOM    592  N   ILE L  79      34.294  20.113  50.653  1.00 38.57           N  
ATOM    593  CA  ILE L  79      33.996  18.841  51.237  1.00 40.33           C  
ATOM    594  CB  ILE L  79      34.196  17.717  50.266  1.00 39.40           C  
ATOM    595  CG1 ILE L  79      33.346  17.961  49.008  1.00 39.05           C  
ATOM    596  CG2 ILE L  79      33.870  16.399  50.987  1.00 39.08           C  
ATOM    597  CD1 ILE L  79      33.717  17.055  47.838  1.00 40.48           C  
ATOM    598  C   ILE L  79      34.966  18.637  52.363  1.00 42.72           C  
ATOM    599  O   ILE L  79      36.179  18.673  52.164  1.00 43.18           O  
ATOM    600  N   HIS L  80      34.441  18.446  53.591  1.00 43.84           N  
ATOM    601  CA  HIS L  80      35.287  18.182  54.718  1.00 44.66           C  
ATOM    602  ND1 HIS L  80      36.591  19.041  57.743  1.00 53.22           N  
ATOM    603  CG  HIS L  80      36.915  19.205  56.416  1.00 51.46           C  
ATOM    604  CB  HIS L  80      35.913  19.455  55.320  1.00 47.31           C  
ATOM    605  NE2 HIS L  80      38.806  18.897  57.611  1.00 54.85           N  
ATOM    606  CD2 HIS L  80      38.274  19.114  56.354  1.00 51.84           C  
ATOM    607  CE1 HIS L  80      37.759  18.859  58.415  1.00 53.61           C  
ATOM    608  C   HIS L  80      34.412  17.574  55.761  1.00 45.79           C  
ATOM    609  O   HIS L  80      33.356  18.134  56.060  1.00 44.71           O  
ATOM    610  N   PRO L  81      34.761  16.463  56.348  1.00 45.58           N  
ATOM    611  CA  PRO L  81      35.956  15.735  56.012  1.00 45.76           C  
ATOM    612  CD  PRO L  81      34.362  16.259  57.729  1.00 45.36           C  
ATOM    613  CB  PRO L  81      36.190  14.774  57.174  1.00 45.92           C  
ATOM    614  CG  PRO L  81      35.487  15.443  58.370  1.00 46.17           C  
ATOM    615  C   PRO L  81      35.753  14.997  54.728  1.00 45.61           C  
ATOM    616  O   PRO L  81      34.619  14.622  54.428  1.00 45.71           O  
ATOM    617  N   VAL L  82      36.829  14.766  53.952  1.00 44.28           N  
ATOM    618  CA  VAL L  82      36.650  14.005  52.754  1.00 44.66           C  
ATOM    619  CB  VAL L  82      37.713  14.238  51.711  1.00 45.00           C  
ATOM    620  CG1 VAL L  82      37.463  13.282  50.536  1.00 57.87           C  
ATOM    621  CG2 VAL L  82      37.686  15.725  51.309  1.00 58.05           C  
ATOM    622  C   VAL L  82      36.659  12.565  53.171  1.00 45.09           C  
ATOM    623  O   VAL L  82      37.428  12.168  54.046  1.00 44.02           O  
ATOM    624  N   GLU L  83      35.780  11.745  52.555  1.00 45.53           N  
ATOM    625  CA  GLU L  83      35.678  10.356  52.916  1.00 46.51           C  
ATOM    626  CB  GLU L  83      34.285   9.956  53.438  1.00 47.05           C  
ATOM    627  CG  GLU L  83      33.959  10.613  54.781  1.00 49.44           C  
ATOM    628  CD  GLU L  83      32.561  10.206  55.229  1.00 52.25           C  
ATOM    629  OE1 GLU L  83      31.916   9.391  54.517  1.00 53.40           O  
ATOM    630  OE2 GLU L  83      32.118  10.716  56.293  1.00 53.10           O1-
ATOM    631  C   GLU L  83      35.972   9.514  51.708  1.00 46.75           C  
ATOM    632  O   GLU L  83      36.141  10.014  50.599  1.00 45.33           O  
ATOM    633  N   GLU L  84      36.046   8.186  51.916  1.00 47.09           N  
ATOM    634  CA  GLU L  84      36.388   7.246  50.883  1.00 48.70           C  
ATOM    635  CB  GLU L  84      36.437   5.799  51.407  1.00 51.76           C  
ATOM    636  CG  GLU L  84      37.570   5.556  52.407  1.00 63.04           C  
ATOM    637  CD  GLU L  84      37.476   4.133  52.941  1.00 65.65           C  
ATOM    638  OE1 GLU L  84      36.541   3.848  53.737  1.00 66.35           O  
ATOM    639  OE2 GLU L  84      38.350   3.309  52.562  1.00 67.01           O1-
ATOM    640  C   GLU L  84      35.366   7.294  49.783  1.00 48.93           C  
ATOM    641  O   GLU L  84      35.696   7.158  48.606  1.00 49.64           O  
ATOM    642  N   GLU L  85      34.091   7.500  50.151  1.00 48.80           N  
ATOM    643  CA  GLU L  85      32.954   7.471  49.267  1.00 47.44           C  
ATOM    644  CB  GLU L  85      31.630   7.604  50.048  1.00 50.48           C  
ATOM    645  CG  GLU L  85      30.359   7.459  49.207  1.00 55.32           C  
ATOM    646  CD  GLU L  85      29.168   7.584  50.152  1.00  0.00           C  
ATOM    647  OE1 GLU L  85      29.192   6.920  51.224  1.00  0.00           O  
ATOM    648  OE2 GLU L  85      28.219   8.343  49.820  1.00  0.00           O1-
ATOM    649  C   GLU L  85      33.001   8.581  48.254  1.00 44.54           C  
ATOM    650  O   GLU L  85      32.445   8.450  47.166  1.00 44.65           O  
ATOM    651  N   ASP L  86      33.662   9.698  48.594  1.00 43.10           N  
ATOM    652  CA  ASP L  86      33.654  10.935  47.857  1.00 42.01           C  
ATOM    653  CB  ASP L  86      34.339  12.071  48.630  1.00 41.38           C  
ATOM    654  CG  ASP L  86      33.405  12.456  49.768  1.00 41.33           C  
ATOM    655  OD1 ASP L  86      32.167  12.279  49.611  1.00 41.72           O  
ATOM    656  OD2 ASP L  86      33.922  12.928  50.814  1.00 43.15           O1-
ATOM    657  C   ASP L  86      34.230  10.909  46.468  1.00 40.39           C  
ATOM    658  O   ASP L  86      33.827  11.743  45.659  1.00 40.94           O  
ATOM    659  N   THR L  87      35.192  10.020  46.140  1.00 40.56           N  
ATOM    660  CA  THR L  87      35.817  10.061  44.841  1.00 39.69           C  
ATOM    661  CB  THR L  87      36.754   8.910  44.619  1.00 41.25           C  
ATOM    662  OG1 THR L  87      37.423   9.058  43.378  1.00 38.91           O  
ATOM    663  CG2 THR L  87      35.959   7.595  44.644  1.00 37.13           C  
ATOM    664  C   THR L  87      34.778  10.051  43.749  1.00 39.08           C  
ATOM    665  O   THR L  87      33.938   9.157  43.671  1.00 38.28           O  
ATOM    666  N   ALA L  88      34.806  11.087  42.875  1.00 37.85           N  
ATOM    667  CA  ALA L  88      33.815  11.184  41.839  1.00 35.91           C  
ATOM    668  CB  ALA L  88      32.390  11.349  42.393  1.00 34.61           C  
ATOM    669  C   ALA L  88      34.104  12.388  40.993  1.00 35.71           C  
ATOM    670  O   ALA L  88      35.141  13.037  41.136  1.00 34.41           O  
ATOM    671  N   THR L  89      33.186  12.684  40.047  1.00 34.08           N  
ATOM    672  CA  THR L  89      33.317  13.824  39.189  1.00 35.00           C  
ATOM    673  CB  THR L  89      33.015  13.521  37.752  1.00 37.25           C  
ATOM    674  OG1 THR L  89      33.269  14.663  36.950  1.00  0.00           O  
ATOM    675  CG2 THR L  89      31.543  13.092  37.635  1.00  0.00           C  
ATOM    676  C   THR L  89      32.329  14.837  39.682  1.00 34.27           C  
ATOM    677  O   THR L  89      31.187  14.498  39.986  1.00 33.58           O  
ATOM    678  N   TYR L  90      32.756  16.114  39.792  1.00 32.27           N  
ATOM    679  CA  TYR L  90      31.909  17.155  40.312  1.00 31.29           C  
ATOM    680  CB  TYR L  90      32.522  17.902  41.510  1.00 29.96           C  
ATOM    681  CG  TYR L  90      32.578  16.976  42.665  1.00 29.33           C  
ATOM    682  CD1 TYR L  90      33.537  16.000  42.738  1.00 28.84           C  
ATOM    683  CD2 TYR L  90      31.677  17.102  43.692  1.00 28.67           C  
ATOM    684  CE1 TYR L  90      33.582  15.146  43.813  1.00 29.33           C  
ATOM    685  CE2 TYR L  90      31.715  16.251  44.769  1.00 29.70           C  
ATOM    686  CZ  TYR L  90      32.669  15.270  44.830  1.00 30.11           C  
ATOM    687  OH  TYR L  90      32.718  14.389  45.930  1.00 30.86           O  
ATOM    688  C   TYR L  90      31.726  18.189  39.246  1.00 32.86           C  
ATOM    689  O   TYR L  90      32.675  18.520  38.538  1.00 33.32           O  
ATOM    690  N   TYR L  91      30.490  18.719  39.100  1.00 32.12           N  
ATOM    691  CA  TYR L  91      30.237  19.726  38.107  1.00 32.37           C  
ATOM    692  CB  TYR L  91      29.354  19.254  36.936  1.00 31.58           C  
ATOM    693  CG  TYR L  91      29.986  18.113  36.216  1.00 31.50           C  
ATOM    694  CD1 TYR L  91      29.798  16.817  36.640  1.00 30.25           C  
ATOM    695  CD2 TYR L  91      30.758  18.334  35.100  1.00 31.48           C  
ATOM    696  CE1 TYR L  91      30.378  15.761  35.970  1.00 29.72           C  
ATOM    697  CE2 TYR L  91      31.340  17.284  34.428  1.00 30.46           C  
ATOM    698  CZ  TYR L  91      31.150  15.994  34.860  1.00 30.35           C  
ATOM    699  OH  TYR L  91      31.746  14.918  34.172  1.00  0.00           O  
ATOM    700  C   TYR L  91      29.453  20.841  38.735  1.00 33.84           C  
ATOM    701  O   TYR L  91      28.653  20.630  39.645  1.00 33.49           O  
ATOM    702  N   CYS L  92      29.683  22.077  38.245  1.00 33.07           N  
ATOM    703  CA  CYS L  92      28.932  23.226  38.663  1.00 33.45           C  
ATOM    704  CB  CYS L  92      29.820  24.454  38.967  1.00 35.53           C  
ATOM    705  SG  CYS L  92      30.969  24.865  37.616  1.00 37.59           S  
ATOM    706  C   CYS L  92      28.042  23.549  37.499  1.00 33.26           C  
ATOM    707  O   CYS L  92      28.393  23.257  36.359  1.00 32.65           O  
ATOM    708  N   GLN L  93      26.844  24.120  37.754  1.00 33.99           N  
ATOM    709  CA  GLN L  93      25.934  24.430  36.684  1.00 33.91           C  
ATOM    710  CB  GLN L  93      24.772  23.437  36.578  1.00 35.06           C  
ATOM    711  CG  GLN L  93      23.698  23.892  35.594  1.00 33.60           C  
ATOM    712  CD  GLN L  93      22.434  23.111  35.911  1.00 34.94           C  
ATOM    713  OE1 GLN L  93      21.999  23.033  37.059  1.00 36.58           O  
ATOM    714  NE2 GLN L  93      21.826  22.509  34.856  1.00 35.96           N  
ATOM    715  C   GLN L  93      25.271  25.745  36.962  1.00 35.57           C  
ATOM    716  O   GLN L  93      25.057  26.113  38.116  1.00 36.43           O  
ATOM    717  N   HIS L  94      24.912  26.495  35.898  1.00 35.92           N  
ATOM    718  CA  HIS L  94      24.226  27.725  36.164  1.00 36.23           C  
ATOM    719  ND1 HIS L  94      24.873  29.079  33.115  1.00  0.00           N  
ATOM    720  CG  HIS L  94      24.449  29.516  34.346  1.00 34.12           C  
ATOM    721  CB  HIS L  94      24.943  28.991  35.660  1.00 34.10           C  
ATOM    722  NE2 HIS L  94      23.399  30.699  32.736  1.00 31.82           N  
ATOM    723  CD2 HIS L  94      23.547  30.503  34.098  1.00  0.00           C  
ATOM    724  CE1 HIS L  94      24.215  29.820  32.186  1.00  0.00           C  
ATOM    725  C   HIS L  94      22.887  27.647  35.507  1.00 36.96           C  
ATOM    726  O   HIS L  94      22.749  27.060  34.435  1.00 37.01           O  
ATOM    727  N   SER L  95      21.876  28.309  36.134  1.00 20.74           N  
ATOM    728  CA  SER L  95      20.544  28.394  35.594  1.00 22.17           C  
ATOM    729  CB  SER L  95      19.543  27.548  36.408  1.00 21.75           C  
ATOM    730  OG  SER L  95      19.544  27.955  37.768  1.00 23.55           O  
ATOM    731  C   SER L  95      20.078  29.827  35.640  1.00 24.70           C  
ATOM    732  O   SER L  95      18.940  30.112  36.013  1.00 24.19           O  
ATOM    733  N   TRP L  96      20.967  30.772  35.276  1.00 24.97           N  
ATOM    734  CA  TRP L  96      20.687  32.180  35.189  1.00 25.87           C  
ATOM    735  CB  TRP L  96      21.978  33.023  35.144  1.00 26.52           C  
ATOM    736  CG  TRP L  96      21.778  34.520  35.087  1.00 28.20           C  
ATOM    737  CD2 TRP L  96      21.549  35.364  36.231  1.00 20.91           C  
ATOM    738  CD1 TRP L  96      21.776  35.345  33.998  1.00 21.43           C  
ATOM    739  NE1 TRP L  96      21.573  36.645  34.394  1.00 22.01           N  
ATOM    740  CE2 TRP L  96      21.428  36.672  35.764  1.00 21.43           C  
ATOM    741  CE3 TRP L  96      21.449  35.075  37.563  1.00 20.69           C  
ATOM    742  CZ2 TRP L  96      21.204  37.713  36.621  1.00 21.20           C  
ATOM    743  CZ3 TRP L  96      21.224  36.130  38.424  1.00 20.29           C  
ATOM    744  CH2 TRP L  96      21.103  37.425  37.964  1.00 21.54           C  
ATOM    745  C   TRP L  96      19.874  32.439  33.959  1.00 27.14           C  
ATOM    746  O   TRP L  96      18.949  33.252  33.971  1.00 26.90           O  
ATOM    747  N   GLU L  97      20.228  31.758  32.851  1.00 25.79           N  
ATOM    748  CA  GLU L  97      19.538  31.937  31.609  1.00 25.29           C  
ATOM    749  CB  GLU L  97      19.979  33.204  30.854  1.00 26.01           C  
ATOM    750  CG  GLU L  97      21.483  33.267  30.579  1.00 32.47           C  
ATOM    751  CD  GLU L  97      21.781  34.556  29.824  1.00 48.86           C  
ATOM    752  OE1 GLU L  97      21.013  35.538  30.007  1.00 44.49           O  
ATOM    753  OE2 GLU L  97      22.774  34.575  29.049  1.00 50.97           O1-
ATOM    754  C   GLU L  97      19.834  30.745  30.754  1.00 25.93           C  
ATOM    755  O   GLU L  97      20.698  29.929  31.073  1.00 26.90           O  
ATOM    756  N   ILE L  98      19.086  30.607  29.645  1.00 24.82           N  
ATOM    757  CA  ILE L  98      19.263  29.514  28.734  1.00 24.48           C  
ATOM    758  CB  ILE L  98      18.068  29.284  27.847  1.00 24.21           C  
ATOM    759  CG1 ILE L  98      16.773  29.132  28.662  1.00 11.76           C  
ATOM    760  CG2 ILE L  98      18.356  28.042  26.993  1.00 15.94           C  
ATOM    761  CD1 ILE L  98      16.263  30.446  29.251  1.00 26.88           C  
ATOM    762  C   ILE L  98      20.390  29.915  27.836  1.00 25.59           C  
ATOM    763  O   ILE L  98      20.508  31.094  27.509  1.00 27.72           O  
ATOM    764  N   PRO L  99      21.255  29.017  27.429  1.00 24.74           N  
ATOM    765  CA  PRO L  99      21.198  27.636  27.818  1.00 23.90           C  
ATOM    766  CD  PRO L  99      21.954  29.194  26.169  1.00 23.55           C  
ATOM    767  CB  PRO L  99      21.918  26.849  26.722  1.00 24.27           C  
ATOM    768  CG  PRO L  99      22.764  27.902  25.991  1.00 24.26           C  
ATOM    769  C   PRO L  99      21.825  27.435  29.149  1.00 23.77           C  
ATOM    770  O   PRO L  99      22.719  28.195  29.517  1.00 24.68           O  
ATOM    771  N   TYR L 100      21.386  26.399  29.881  1.00 22.06           N  
ATOM    772  CA  TYR L 100      22.028  26.161  31.129  1.00 19.85           C  
ATOM    773  CB  TYR L 100      21.244  25.261  32.091  1.00 19.86           C  
ATOM    774  CG  TYR L 100      19.942  25.926  32.362  1.00 20.66           C  
ATOM    775  CD1 TYR L 100      19.895  27.143  33.003  1.00 24.04           C  
ATOM    776  CD2 TYR L 100      18.765  25.318  31.993  1.00 23.27           C  
ATOM    777  CE1 TYR L 100      18.689  27.751  33.258  1.00 16.35           C  
ATOM    778  CE2 TYR L 100      17.557  25.921  32.248  1.00 23.72           C  
ATOM    779  CZ  TYR L 100      17.518  27.140  32.881  1.00 16.34           C  
ATOM    780  OH  TYR L 100      16.279  27.761  33.142  1.00 16.06           O  
ATOM    781  C   TYR L 100      23.288  25.463  30.772  1.00 19.87           C  
ATOM    782  O   TYR L 100      23.300  24.533  29.969  1.00 19.51           O  
ATOM    783  N   THR L 101      24.397  25.929  31.356  1.00 39.56           N  
ATOM    784  CA  THR L 101      25.695  25.407  31.064  1.00 39.03           C  
ATOM    785  CB  THR L 101      26.574  26.463  30.466  1.00 39.14           C  
ATOM    786  OG1 THR L 101      27.847  25.942  30.129  1.00 40.08           O  
ATOM    787  CG2 THR L 101      26.689  27.619  31.460  1.00 39.71           C  
ATOM    788  C   THR L 101      26.324  24.805  32.294  1.00 37.80           C  
ATOM    789  O   THR L 101      26.037  25.186  33.428  1.00 36.60           O  
ATOM    790  N   PHE L 102      27.204  23.806  32.074  1.00 36.34           N  
ATOM    791  CA  PHE L 102      27.856  23.093  33.139  1.00 36.29           C  
ATOM    792  CB  PHE L 102      27.739  21.559  33.036  1.00 34.65           C  
ATOM    793  CG  PHE L 102      26.337  21.101  33.277  1.00 34.78           C  
ATOM    794  CD1 PHE L 102      25.417  21.070  32.256  1.00 35.26           C  
ATOM    795  CD2 PHE L 102      25.942  20.684  34.528  1.00 34.66           C  
ATOM    796  CE1 PHE L 102      24.128  20.639  32.476  1.00 34.03           C  
ATOM    797  CE2 PHE L 102      24.655  20.254  34.751  1.00 34.18           C  
ATOM    798  CZ  PHE L 102      23.742  20.230  33.728  1.00 35.30           C  
ATOM    799  C   PHE L 102      29.328  23.370  33.072  1.00 37.72           C  
ATOM    800  O   PHE L 102      29.872  23.717  32.026  1.00 38.04           O  
ATOM    801  N   GLY L 103      30.022  23.223  34.216  1.00 37.38           N  
ATOM    802  CA  GLY L 103      31.439  23.438  34.230  1.00 36.82           C  
ATOM    803  C   GLY L 103      32.046  22.232  33.581  1.00 36.02           C  
ATOM    804  O   GLY L 103      31.356  21.252  33.316  1.00 35.46           O  
ATOM    805  N   GLY L 104      33.368  22.277  33.323  1.00 36.31           N  
ATOM    806  CA  GLY L 104      34.085  21.219  32.669  1.00 35.26           C  
ATOM    807  C   GLY L 104      34.033  19.983  33.509  1.00 37.04           C  
ATOM    808  O   GLY L 104      34.025  18.871  32.982  1.00 36.12           O  
ATOM    809  N   GLY L 105      34.045  20.142  34.846  1.00 36.42           N  
ATOM    810  CA  GLY L 105      33.989  19.004  35.719  1.00 37.12           C  
ATOM    811  C   GLY L 105      35.341  18.807  36.326  1.00 38.34           C  
ATOM    812  O   GLY L 105      36.362  19.095  35.705  1.00 37.99           O  
ATOM    813  N   THR L 106      35.366  18.308  37.580  1.00 37.68           N  
ATOM    814  CA  THR L 106      36.603  18.084  38.273  1.00 38.18           C  
ATOM    815  CB  THR L 106      36.796  19.008  39.444  1.00 38.87           C  
ATOM    816  OG1 THR L 106      36.815  20.361  39.015  1.00 40.51           O  
ATOM    817  CG2 THR L 106      38.123  18.674  40.132  1.00 37.98           C  
ATOM    818  C   THR L 106      36.591  16.689  38.813  1.00 38.20           C  
ATOM    819  O   THR L 106      35.601  16.243  39.392  1.00 37.58           O  
ATOM    820  N   LYS L 107      37.713  15.959  38.644  1.00 38.21           N  
ATOM    821  CA  LYS L 107      37.767  14.612  39.136  1.00 39.57           C  
ATOM    822  CB  LYS L 107      38.599  13.646  38.263  1.00 42.63           C  
ATOM    823  CG  LYS L 107      38.035  13.427  36.852  1.00 47.15           C  
ATOM    824  CD  LYS L 107      38.975  12.679  35.894  1.00 51.82           C  
ATOM    825  CE  LYS L 107      40.173  13.496  35.401  1.00 55.36           C  
ATOM    826  NZ  LYS L 107      41.092  12.630  34.626  1.00 57.63           N1+
ATOM    827  C   LYS L 107      38.407  14.656  40.484  1.00 39.30           C  
ATOM    828  O   LYS L 107      39.509  15.178  40.650  1.00 39.65           O  
ATOM    829  N   LEU L 108      37.707  14.092  41.488  1.00 38.11           N  
ATOM    830  CA  LEU L 108      38.161  14.083  42.851  1.00 37.93           C  
ATOM    831  CB  LEU L 108      37.000  14.356  43.826  1.00 36.62           C  
ATOM    832  CG  LEU L 108      37.381  14.350  45.313  1.00 35.64           C  
ATOM    833  CD1 LEU L 108      38.332  15.505  45.661  1.00 33.90           C  
ATOM    834  CD2 LEU L 108      36.126  14.315  46.193  1.00 35.29           C  
ATOM    835  C   LEU L 108      38.649  12.704  43.151  1.00 37.35           C  
ATOM    836  O   LEU L 108      37.908  11.732  43.029  1.00 37.04           O  
ATOM    837  N   GLU L 109      39.926  12.586  43.560  1.00 39.59           N  
ATOM    838  CA  GLU L 109      40.478  11.304  43.876  1.00 41.41           C  
ATOM    839  CB  GLU L 109      41.739  10.980  43.062  1.00 43.09           C  
ATOM    840  CG  GLU L 109      41.430  10.770  41.580  1.00 48.32           C  
ATOM    841  CD  GLU L 109      42.735  10.484  40.857  1.00 51.77           C  
ATOM    842  OE1 GLU L 109      43.751  11.161  41.169  1.00 52.26           O  
ATOM    843  OE2 GLU L 109      42.731   9.580  39.979  1.00 52.57           O1-
ATOM    844  C   GLU L 109      40.891  11.349  45.338  1.00 40.19           C  
ATOM    845  O   GLU L 109      41.417  12.408  45.775  1.00 39.42           O  
ATOM    846  OXT GLU L 109      40.700  10.316  46.033  1.00  0.00           O1-
TER     847      GLU L 109 
ATOM    848  N   ILE H 110       9.267   6.956  46.190  1.00 57.65           N1+
ATOM    849  CA  ILE H 110      10.439   7.698  45.676  1.00 57.89           C  
ATOM    850  CB  ILE H 110      11.660   6.823  45.717  1.00 59.48           C  
ATOM    851  CG1 ILE H 110      12.935   7.661  45.538  1.00  0.00           C  
ATOM    852  CG2 ILE H 110      11.491   5.720  44.657  1.00  0.00           C  
ATOM    853  CD1 ILE H 110      13.173   8.641  46.684  1.00  0.00           C  
ATOM    854  C   ILE H 110      10.196   8.136  44.272  1.00 55.17           C  
ATOM    855  O   ILE H 110       9.327   7.597  43.587  1.00 55.07           O  
ATOM    856  N   LYS H 111      10.944   9.159  43.815  1.00 52.57           N  
ATOM    857  CA  LYS H 111      10.758   9.639  42.477  1.00 50.72           C  
ATOM    858  CB  LYS H 111      11.281  11.066  42.244  1.00 51.16           C  
ATOM    859  CG  LYS H 111      10.632  12.113  43.155  1.00  0.00           C  
ATOM    860  CD  LYS H 111       9.104  12.151  43.095  1.00  0.00           C  
ATOM    861  CE  LYS H 111       8.484  13.207  44.011  1.00  0.00           C  
ATOM    862  NZ  LYS H 111       8.986  13.059  45.389  1.00  0.00           N1+
ATOM    863  C   LYS H 111      11.526   8.736  41.574  1.00 49.20           C  
ATOM    864  O   LYS H 111      12.630   8.309  41.908  1.00 47.64           O  
ATOM    865  N   GLN H 112      10.955   8.415  40.397  1.00 47.27           N  
ATOM    866  CA  GLN H 112      11.663   7.534  39.521  1.00 46.82           C  
ATOM    867  CB  GLN H 112      11.126   6.098  39.548  1.00 48.74           C  
ATOM    868  CG  GLN H 112      11.948   5.139  38.694  1.00 52.98           C  
ATOM    869  CD  GLN H 112      13.242   4.886  39.448  1.00 37.28           C  
ATOM    870  OE1 GLN H 112      14.248   5.561  39.240  1.00 38.76           O  
ATOM    871  NE2 GLN H 112      13.208   3.887  40.368  1.00 53.29           N  
ATOM    872  C   GLN H 112      11.504   8.011  38.114  1.00 45.12           C  
ATOM    873  O   GLN H 112      10.416   8.398  37.694  1.00 44.97           O  
ATOM    874  N   LEU H 113      12.618   8.003  37.358  1.00 42.18           N  
ATOM    875  CA  LEU H 113      12.625   8.368  35.971  1.00 39.97           C  
ATOM    876  CB  LEU H 113      13.487   9.608  35.688  1.00 38.21           C  
ATOM    877  CG  LEU H 113      12.922  10.902  36.294  1.00 38.67           C  
ATOM    878  CD1 LEU H 113      13.872  12.089  36.071  1.00 38.61           C  
ATOM    879  CD2 LEU H 113      11.510  11.178  35.753  1.00 36.36           C  
ATOM    880  C   LEU H 113      13.297   7.242  35.257  1.00 39.92           C  
ATOM    881  O   LEU H 113      14.473   6.969  35.497  1.00 38.80           O  
ATOM    882  N   VAL H 114      12.573   6.561  34.350  1.00 39.71           N  
ATOM    883  CA  VAL H 114      13.201   5.482  33.652  1.00 39.47           C  
ATOM    884  CB  VAL H 114      12.471   4.179  33.791  1.00 40.59           C  
ATOM    885  CG1 VAL H 114      13.167   3.121  32.916  1.00 40.29           C  
ATOM    886  CG2 VAL H 114      12.427   3.813  35.285  1.00 40.13           C  
ATOM    887  C   VAL H 114      13.230   5.850  32.205  1.00 39.15           C  
ATOM    888  O   VAL H 114      12.218   6.235  31.622  1.00 39.34           O  
ATOM    889  N   GLU H 115      14.413   5.721  31.581  1.00 39.06           N  
ATOM    890  CA  GLU H 115      14.560   6.116  30.213  1.00 38.98           C  
ATOM    891  CB  GLU H 115      15.778   7.034  30.018  1.00 37.31           C  
ATOM    892  CG  GLU H 115      15.617   8.330  30.820  1.00 36.24           C  
ATOM    893  CD  GLU H 115      16.882   9.161  30.705  1.00 37.27           C  
ATOM    894  OE1 GLU H 115      17.268   9.502  29.556  1.00 34.93           O  
ATOM    895  OE2 GLU H 115      17.482   9.468  31.770  1.00 37.78           O1-
ATOM    896  C   GLU H 115      14.721   4.881  29.384  1.00 39.67           C  
ATOM    897  O   GLU H 115      15.059   3.815  29.899  1.00 39.05           O  
ATOM    898  N   SER H 116      14.410   4.986  28.074  1.00 39.91           N  
ATOM    899  CA  SER H 116      14.550   3.869  27.187  1.00 39.16           C  
ATOM    900  CB  SER H 116      13.419   2.839  27.334  1.00 40.27           C  
ATOM    901  OG  SER H 116      12.178   3.444  27.003  1.00 39.52           O  
ATOM    902  C   SER H 116      14.510   4.392  25.782  1.00 39.76           C  
ATOM    903  O   SER H 116      14.207   5.561  25.553  1.00 39.09           O  
ATOM    904  N   GLY H 117      14.822   3.525  24.796  1.00 39.97           N  
ATOM    905  CA  GLY H 117      14.753   3.939  23.423  1.00 40.08           C  
ATOM    906  C   GLY H 117      16.115   4.228  22.857  1.00 42.39           C  
ATOM    907  O   GLY H 117      16.228   4.568  21.681  1.00 43.39           O  
ATOM    908  N   GLY H 118      17.190   4.099  23.655  1.00 42.15           N  
ATOM    909  CA  GLY H 118      18.497   4.380  23.124  1.00 42.03           C  
ATOM    910  C   GLY H 118      18.877   3.276  22.185  1.00 43.04           C  
ATOM    911  O   GLY H 118      18.286   2.198  22.201  1.00 42.69           O  
ATOM    912  N   GLY H 119      19.893   3.523  21.329  1.00 42.93           N  
ATOM    913  CA  GLY H 119      20.300   2.503  20.406  1.00 42.15           C  
ATOM    914  C   GLY H 119      21.272   3.072  19.416  1.00 40.54           C  
ATOM    915  O   GLY H 119      21.702   4.221  19.512  1.00 40.77           O  
ATOM    916  N   LEU H 120      21.630   2.240  18.420  1.00 40.04           N  
ATOM    917  CA  LEU H 120      22.564   2.568  17.381  1.00 41.49           C  
ATOM    918  CB  LEU H 120      23.347   1.307  16.950  1.00 41.36           C  
ATOM    919  CG  LEU H 120      24.281   1.441  15.733  1.00 41.46           C  
ATOM    920  CD1 LEU H 120      23.490   1.460  14.416  1.00 42.45           C  
ATOM    921  CD2 LEU H 120      25.228   2.639  15.879  1.00 41.83           C  
ATOM    922  C   LEU H 120      21.771   3.088  16.223  1.00 40.74           C  
ATOM    923  O   LEU H 120      20.780   2.477  15.827  1.00 40.68           O  
ATOM    924  N   VAL H 121      22.165   4.257  15.667  1.00 40.77           N  
ATOM    925  CA  VAL H 121      21.435   4.809  14.559  1.00 42.31           C  
ATOM    926  CB  VAL H 121      20.549   5.962  14.944  1.00 42.09           C  
ATOM    927  CG1 VAL H 121      19.858   6.498  13.678  1.00 41.00           C  
ATOM    928  CG2 VAL H 121      19.560   5.496  16.024  1.00 42.93           C  
ATOM    929  C   VAL H 121      22.416   5.327  13.547  1.00 42.53           C  
ATOM    930  O   VAL H 121      23.489   5.821  13.888  1.00 41.16           O  
ATOM    931  N   LYS H 122      22.047   5.224  12.255  1.00 43.31           N  
ATOM    932  CA  LYS H 122      22.877   5.675  11.175  1.00 45.56           C  
ATOM    933  CB  LYS H 122      22.383   5.234   9.789  1.00 47.42           C  
ATOM    934  CG  LYS H 122      22.554   3.750   9.483  1.00 51.19           C  
ATOM    935  CD  LYS H 122      22.020   3.377   8.097  1.00 54.22           C  
ATOM    936  CE  LYS H 122      22.511   4.323   6.995  1.00 61.21           C  
ATOM    937  NZ  LYS H 122      22.094   3.831   5.662  1.00 62.70           N1+
ATOM    938  C   LYS H 122      22.841   7.167  11.157  1.00 44.65           C  
ATOM    939  O   LYS H 122      21.887   7.781  11.632  1.00 43.36           O  
ATOM    940  N   PRO H 123      23.857   7.782  10.622  1.00 44.31           N  
ATOM    941  CA  PRO H 123      23.847   9.211  10.567  1.00 44.27           C  
ATOM    942  CD  PRO H 123      25.211   7.252  10.694  1.00 43.48           C  
ATOM    943  CB  PRO H 123      25.246   9.627  10.134  1.00 43.18           C  
ATOM    944  CG  PRO H 123      26.133   8.488  10.672  1.00 44.58           C  
ATOM    945  C   PRO H 123      22.751   9.676   9.667  1.00 44.68           C  
ATOM    946  O   PRO H 123      22.547   9.086   8.607  1.00 44.62           O  
ATOM    947  N   GLY H 124      22.040  10.742  10.075  1.00 43.45           N  
ATOM    948  CA  GLY H 124      20.963  11.259   9.287  1.00 42.23           C  
ATOM    949  C   GLY H 124      19.702  10.558   9.686  1.00 42.40           C  
ATOM    950  O   GLY H 124      18.622  10.877   9.190  1.00 42.68           O  
ATOM    951  N   GLY H 125      19.801   9.586  10.610  1.00 41.91           N  
ATOM    952  CA  GLY H 125      18.633   8.847  10.999  1.00 40.99           C  
ATOM    953  C   GLY H 125      17.923   9.591  12.084  1.00 40.59           C  
ATOM    954  O   GLY H 125      18.282  10.718  12.423  1.00 39.71           O  
ATOM    955  N   SER H 126      16.867   8.970  12.649  1.00 41.19           N  
ATOM    956  CA  SER H 126      16.120   9.602  13.699  1.00 42.11           C  
ATOM    957  CB  SER H 126      14.764  10.162  13.229  1.00 43.59           C  
ATOM    958  OG  SER H 126      13.980   9.126  12.661  1.00 47.27           O  
ATOM    959  C   SER H 126      15.883   8.588  14.777  1.00 41.35           C  
ATOM    960  O   SER H 126      15.954   7.383  14.539  1.00 40.72           O  
ATOM    961  N   LEU H 127      15.649   9.059  16.021  1.00 40.93           N  
ATOM    962  CA  LEU H 127      15.402   8.156  17.111  1.00 39.73           C  
ATOM    963  CB  LEU H 127      16.682   7.754  17.863  1.00 40.60           C  
ATOM    964  CG  LEU H 127      16.428   6.765  19.014  1.00 42.49           C  
ATOM    965  CD1 LEU H 127      16.063   5.369  18.490  1.00 48.76           C  
ATOM    966  CD2 LEU H 127      17.595   6.754  20.011  1.00 48.35           C  
ATOM    967  C   LEU H 127      14.516   8.868  18.091  1.00 39.06           C  
ATOM    968  O   LEU H 127      14.584  10.089  18.229  1.00 38.38           O  
ATOM    969  N   LYS H 128      13.652   8.113  18.802  1.00 39.07           N  
ATOM    970  CA  LYS H 128      12.761   8.703  19.761  1.00 38.61           C  
ATOM    971  CB  LYS H 128      11.288   8.406  19.437  1.00 40.73           C  
ATOM    972  CG  LYS H 128      10.284   9.249  20.221  1.00 44.08           C  
ATOM    973  CD  LYS H 128       8.879   9.196  19.622  1.00 48.01           C  
ATOM    974  CE  LYS H 128       7.861  10.095  20.321  1.00 49.39           C  
ATOM    975  NZ  LYS H 128       6.564  10.014  19.615  1.00 50.95           N1+
ATOM    976  C   LYS H 128      13.076   8.116  21.108  1.00 38.11           C  
ATOM    977  O   LYS H 128      13.052   6.902  21.295  1.00 37.42           O  
ATOM    978  N   LEU H 129      13.384   8.984  22.090  1.00 36.50           N  
ATOM    979  CA  LEU H 129      13.728   8.554  23.416  1.00 36.16           C  
ATOM    980  CB  LEU H 129      14.893   9.358  24.011  1.00 35.43           C  
ATOM    981  CG  LEU H 129      16.201   9.229  23.211  1.00 35.98           C  
ATOM    982  CD1 LEU H 129      17.322  10.068  23.843  1.00 34.38           C  
ATOM    983  CD2 LEU H 129      16.613   7.758  23.040  1.00 34.78           C  
ATOM    984  C   LEU H 129      12.548   8.836  24.286  1.00 36.56           C  
ATOM    985  O   LEU H 129      11.810   9.792  24.052  1.00 35.43           O  
ATOM    986  N   SER H 130      12.336   7.995  25.321  1.00 36.31           N  
ATOM    987  CA  SER H 130      11.231   8.207  26.210  1.00 36.80           C  
ATOM    988  CB  SER H 130      10.100   7.175  26.047  1.00 38.19           C  
ATOM    989  OG  SER H 130      10.581   5.866  26.303  1.00 41.43           O  
ATOM    990  C   SER H 130      11.725   8.140  27.626  1.00 36.25           C  
ATOM    991  O   SER H 130      12.738   7.506  27.916  1.00 35.93           O  
ATOM    992  N   CYS H 131      11.018   8.838  28.542  1.00 36.21           N  
ATOM    993  CA  CYS H 131      11.373   8.855  29.936  1.00 36.99           C  
ATOM    994  CB  CYS H 131      12.077  10.180  30.330  1.00 36.83           C  
ATOM    995  SG  CYS H 131      12.438  10.381  32.105  1.00 41.42           S  
ATOM    996  C   CYS H 131      10.098   8.701  30.723  1.00 36.57           C  
ATOM    997  O   CYS H 131       9.229   9.572  30.698  1.00 36.71           O  
ATOM    998  N   ALA H 132       9.957   7.574  31.456  1.00 36.17           N  
ATOM    999  CA  ALA H 132       8.755   7.307  32.199  1.00 37.49           C  
ATOM   1000  CB  ALA H 132       8.438   5.804  32.321  1.00 37.15           C  
ATOM   1001  C   ALA H 132       8.939   7.843  33.581  1.00 37.64           C  
ATOM   1002  O   ALA H 132       9.921   7.534  34.250  1.00 37.98           O  
ATOM   1003  N   ALA H 133       7.972   8.656  34.055  1.00 37.57           N  
ATOM   1004  CA  ALA H 133       8.106   9.260  35.351  1.00 39.42           C  
ATOM   1005  CB  ALA H 133       7.880  10.785  35.341  1.00 37.73           C  
ATOM   1006  C   ALA H 133       7.109   8.665  36.295  1.00 40.54           C  
ATOM   1007  O   ALA H 133       6.005   8.291  35.899  1.00 41.07           O  
ATOM   1008  N   SER H 134       7.506   8.548  37.584  1.00 41.25           N  
ATOM   1009  CA  SER H 134       6.644   8.006  38.595  1.00 41.51           C  
ATOM   1010  CB  SER H 134       6.766   6.477  38.726  1.00 41.42           C  
ATOM   1011  OG  SER H 134       8.090   6.122  39.106  1.00 43.82           O  
ATOM   1012  C   SER H 134       7.060   8.571  39.919  1.00 42.09           C  
ATOM   1013  O   SER H 134       8.199   9.003  40.094  1.00 43.16           O  
ATOM   1014  N   GLY H 135       6.143   8.540  40.908  1.00 30.66           N  
ATOM   1015  CA  GLY H 135       6.494   8.925  42.246  1.00 29.58           C  
ATOM   1016  C   GLY H 135       6.179  10.365  42.504  1.00 29.15           C  
ATOM   1017  O   GLY H 135       6.365  10.839  43.625  1.00 31.16           O  
ATOM   1018  N   PHE H 136       5.702  11.110  41.491  1.00 27.31           N  
ATOM   1019  CA  PHE H 136       5.403  12.485  41.761  1.00 26.83           C  
ATOM   1020  CB  PHE H 136       6.654  13.382  41.715  1.00 25.97           C  
ATOM   1021  CG  PHE H 136       7.305  13.283  40.374  1.00 25.77           C  
ATOM   1022  CD1 PHE H 136       7.993  12.159  39.981  1.00 24.98           C  
ATOM   1023  CD2 PHE H 136       7.260  14.347  39.510  1.00 23.27           C  
ATOM   1024  CE1 PHE H 136       8.595  12.092  38.742  1.00 22.04           C  
ATOM   1025  CE2 PHE H 136       7.858  14.287  38.274  1.00 21.10           C  
ATOM   1026  CZ  PHE H 136       8.528  13.157  37.880  1.00 22.84           C  
ATOM   1027  C   PHE H 136       4.403  12.991  40.768  1.00 28.01           C  
ATOM   1028  O   PHE H 136       4.110  12.333  39.770  1.00 28.14           O  
ATOM   1029  N   THR H 137       3.827  14.183  41.047  1.00 29.61           N  
ATOM   1030  CA  THR H 137       2.871  14.778  40.155  1.00 30.75           C  
ATOM   1031  CB  THR H 137       2.146  15.947  40.762  1.00 30.79           C  
ATOM   1032  OG1 THR H 137       1.450  15.540  41.930  1.00 33.22           O  
ATOM   1033  CG2 THR H 137       1.155  16.519  39.736  1.00 29.66           C  
ATOM   1034  C   THR H 137       3.651  15.293  38.986  1.00 29.83           C  
ATOM   1035  O   THR H 137       4.269  16.353  39.051  1.00 29.09           O  
ATOM   1036  N   PHE H 138       3.595  14.551  37.864  1.00 27.50           N  
ATOM   1037  CA  PHE H 138       4.370  14.811  36.682  1.00 26.99           C  
ATOM   1038  CB  PHE H 138       4.127  13.707  35.636  1.00 26.86           C  
ATOM   1039  CG  PHE H 138       5.040  13.877  34.472  1.00 22.56           C  
ATOM   1040  CD1 PHE H 138       6.369  13.541  34.581  1.00 23.23           C  
ATOM   1041  CD2 PHE H 138       4.564  14.335  33.267  1.00 21.76           C  
ATOM   1042  CE1 PHE H 138       7.221  13.684  33.512  1.00 24.34           C  
ATOM   1043  CE2 PHE H 138       5.411  14.476  32.195  1.00 22.93           C  
ATOM   1044  CZ  PHE H 138       6.741  14.154  32.315  1.00 24.92           C  
ATOM   1045  C   PHE H 138       4.024  16.148  36.077  1.00 27.17           C  
ATOM   1046  O   PHE H 138       4.909  16.923  35.717  1.00 25.50           O  
ATOM   1047  N   SER H 139       2.722  16.475  35.976  1.00 27.85           N  
ATOM   1048  CA  SER H 139       2.285  17.676  35.312  1.00 28.31           C  
ATOM   1049  CB  SER H 139       0.754  17.783  35.218  1.00 28.72           C  
ATOM   1050  OG  SER H 139       0.189  17.913  36.515  1.00 31.99           O  
ATOM   1051  C   SER H 139       2.763  18.886  36.050  1.00 28.00           C  
ATOM   1052  O   SER H 139       2.756  19.995  35.520  1.00 28.87           O  
ATOM   1053  N   ASP H 140       3.151  18.698  37.316  1.00 27.82           N  
ATOM   1054  CA  ASP H 140       3.585  19.749  38.188  1.00 31.56           C  
ATOM   1055  CB  ASP H 140       3.653  19.269  39.648  1.00 36.52           C  
ATOM   1056  CG  ASP H 140       3.633  20.486  40.549  1.00 40.23           C  
ATOM   1057  OD1 ASP H 140       2.866  21.437  40.239  1.00 41.36           O  
ATOM   1058  OD2 ASP H 140       4.391  20.483  41.554  1.00 42.71           O1-
ATOM   1059  C   ASP H 140       4.944  20.280  37.812  1.00 30.84           C  
ATOM   1060  O   ASP H 140       5.245  21.428  38.136  1.00 32.42           O  
ATOM   1061  N   PHE H 141       5.814  19.485  37.142  1.00 29.41           N  
ATOM   1062  CA  PHE H 141       7.181  19.925  36.987  1.00 26.76           C  
ATOM   1063  CB  PHE H 141       8.199  18.899  37.514  1.00 25.70           C  
ATOM   1064  CG  PHE H 141       7.902  18.559  38.933  1.00 24.97           C  
ATOM   1065  CD1 PHE H 141       6.817  17.772  39.239  1.00 26.14           C  
ATOM   1066  CD2 PHE H 141       8.723  18.984  39.949  1.00 25.81           C  
ATOM   1067  CE1 PHE H 141       6.536  17.438  40.541  1.00 26.79           C  
ATOM   1068  CE2 PHE H 141       8.445  18.648  41.251  1.00 28.06           C  
ATOM   1069  CZ  PHE H 141       7.350  17.879  41.553  1.00 27.91           C  
ATOM   1070  C   PHE H 141       7.580  20.106  35.549  1.00 26.83           C  
ATOM   1071  O   PHE H 141       7.049  19.494  34.627  1.00 28.04           O  
ATOM   1072  N   TYR H 142       8.575  20.989  35.345  1.00 36.25           N  
ATOM   1073  CA  TYR H 142       9.197  21.228  34.069  1.00 34.70           C  
ATOM   1074  CB  TYR H 142      10.010  22.538  33.993  1.00 36.57           C  
ATOM   1075  CG  TYR H 142       9.210  23.703  34.469  1.00  0.00           C  
ATOM   1076  CD1 TYR H 142       9.246  24.041  35.804  1.00  0.00           C  
ATOM   1077  CD2 TYR H 142       8.442  24.462  33.614  1.00  0.00           C  
ATOM   1078  CE1 TYR H 142       8.529  25.115  36.278  1.00  0.00           C  
ATOM   1079  CE2 TYR H 142       7.721  25.539  34.086  1.00  0.00           C  
ATOM   1080  CZ  TYR H 142       7.763  25.866  35.420  1.00  0.00           C  
ATOM   1081  OH  TYR H 142       7.030  26.967  35.913  1.00  0.00           O  
ATOM   1082  C   TYR H 142      10.228  20.144  33.942  1.00 33.86           C  
ATOM   1083  O   TYR H 142      10.768  19.702  34.952  1.00 34.29           O  
ATOM   1084  N   MET H 143      10.513  19.652  32.714  1.00 33.18           N  
ATOM   1085  CA  MET H 143      11.462  18.572  32.594  1.00 31.64           C  
ATOM   1086  CB  MET H 143      10.811  17.235  32.190  1.00 31.36           C  
ATOM   1087  CG  MET H 143       9.889  16.648  33.263  1.00 32.79           C  
ATOM   1088  SD  MET H 143      10.754  16.104  34.765  1.00 34.88           S  
ATOM   1089  CE  MET H 143      11.589  14.713  33.951  1.00 31.79           C  
ATOM   1090  C   MET H 143      12.494  18.898  31.551  1.00 31.12           C  
ATOM   1091  O   MET H 143      12.284  19.757  30.699  1.00 31.05           O  
ATOM   1092  N   TYR H 144      13.673  18.237  31.626  1.00 29.97           N  
ATOM   1093  CA  TYR H 144      14.697  18.438  30.634  1.00 29.98           C  
ATOM   1094  CB  TYR H 144      15.720  19.559  30.895  1.00 28.72           C  
ATOM   1095  CG  TYR H 144      15.906  19.793  32.350  1.00  5.56           C  
ATOM   1096  CD1 TYR H 144      16.129  18.783  33.255  1.00  5.45           C  
ATOM   1097  CD2 TYR H 144      15.786  21.083  32.804  1.00  0.00           C  
ATOM   1098  CE1 TYR H 144      16.281  19.080  34.590  1.00  0.00           C  
ATOM   1099  CE2 TYR H 144      15.941  21.391  34.128  1.00  5.17           C  
ATOM   1100  CZ  TYR H 144      16.189  20.384  35.024  1.00  0.00           C  
ATOM   1101  OH  TYR H 144      16.340  20.704  36.383  1.00  0.00           O  
ATOM   1102  C   TYR H 144      15.434  17.188  30.278  1.00 30.54           C  
ATOM   1103  O   TYR H 144      15.259  16.124  30.871  1.00 29.49           O  
ATOM   1104  N   TRP H 145      16.248  17.311  29.208  1.00 30.50           N  
ATOM   1105  CA  TRP H 145      17.080  16.261  28.703  1.00 28.54           C  
ATOM   1106  CB  TRP H 145      16.782  15.902  27.238  1.00 28.11           C  
ATOM   1107  CG  TRP H 145      15.431  15.267  27.028  1.00 28.43           C  
ATOM   1108  CD2 TRP H 145      15.177  13.863  27.175  1.00 28.36           C  
ATOM   1109  CD1 TRP H 145      14.243  15.840  26.682  1.00 29.63           C  
ATOM   1110  NE1 TRP H 145      13.265  14.879  26.601  1.00 29.44           N  
ATOM   1111  CE2 TRP H 145      13.825  13.657  26.902  1.00 29.04           C  
ATOM   1112  CE3 TRP H 145      16.006  12.831  27.506  1.00 28.56           C  
ATOM   1113  CZ2 TRP H 145      13.278  12.408  26.955  1.00 28.04           C  
ATOM   1114  CZ3 TRP H 145      15.448  11.574  27.566  1.00 28.10           C  
ATOM   1115  CH2 TRP H 145      14.111  11.366  27.295  1.00 28.91           C  
ATOM   1116  C   TRP H 145      18.471  16.810  28.733  1.00 28.38           C  
ATOM   1117  O   TRP H 145      18.697  17.957  28.345  1.00 28.24           O  
ATOM   1118  N   VAL H 146      19.432  16.003  29.225  1.00 27.73           N  
ATOM   1119  CA  VAL H 146      20.816  16.390  29.297  1.00 29.09           C  
ATOM   1120  CB  VAL H 146      21.306  16.537  30.710  1.00 28.96           C  
ATOM   1121  CG1 VAL H 146      22.816  16.832  30.697  1.00 27.55           C  
ATOM   1122  CG2 VAL H 146      20.454  17.605  31.413  1.00 28.76           C  
ATOM   1123  C   VAL H 146      21.594  15.251  28.714  1.00 30.06           C  
ATOM   1124  O   VAL H 146      21.238  14.091  28.920  1.00 30.93           O  
ATOM   1125  N   ARG H 147      22.687  15.545  27.978  1.00 30.50           N  
ATOM   1126  CA  ARG H 147      23.436  14.486  27.360  1.00 30.94           C  
ATOM   1127  CB  ARG H 147      23.496  14.596  25.822  1.00 30.44           C  
ATOM   1128  CG  ARG H 147      24.144  15.904  25.348  1.00 32.24           C  
ATOM   1129  CD  ARG H 147      24.527  15.941  23.865  1.00 33.44           C  
ATOM   1130  NE  ARG H 147      23.294  16.137  23.057  1.00 35.14           N  
ATOM   1131  CZ  ARG H 147      23.364  16.770  21.849  1.00 36.34           C  
ATOM   1132  NH1 ARG H 147      24.522  17.370  21.449  1.00 35.28           N1+
ATOM   1133  NH2 ARG H 147      22.272  16.801  21.037  1.00 35.57           N  
ATOM   1134  C   ARG H 147      24.846  14.563  27.856  1.00 32.71           C  
ATOM   1135  O   ARG H 147      25.319  15.630  28.243  1.00 33.11           O  
ATOM   1136  N   GLN H 148      25.545  13.410  27.892  1.00 34.05           N  
ATOM   1137  CA  GLN H 148      26.913  13.415  28.314  1.00 36.23           C  
ATOM   1138  CB  GLN H 148      27.116  12.736  29.681  1.00 35.78           C  
ATOM   1139  CG  GLN H 148      28.548  12.791  30.208  1.00 37.39           C  
ATOM   1140  CD  GLN H 148      28.512  12.313  31.656  1.00 38.65           C  
ATOM   1141  OE1 GLN H 148      27.941  11.271  31.970  1.00 39.35           O  
ATOM   1142  NE2 GLN H 148      29.132  13.106  32.573  1.00 37.94           N  
ATOM   1143  C   GLN H 148      27.688  12.682  27.268  1.00 37.65           C  
ATOM   1144  O   GLN H 148      27.430  11.517  26.977  1.00 38.80           O  
ATOM   1145  N   THR H 149      28.676  13.370  26.676  1.00 38.61           N  
ATOM   1146  CA  THR H 149      29.466  12.843  25.604  1.00 41.23           C  
ATOM   1147  CB  THR H 149      30.027  13.975  24.790  1.00 40.88           C  
ATOM   1148  OG1 THR H 149      30.942  13.513  23.813  1.00 45.72           O  
ATOM   1149  CG2 THR H 149      30.674  14.990  25.736  1.00 44.11           C  
ATOM   1150  C   THR H 149      30.559  11.989  26.185  1.00 43.57           C  
ATOM   1151  O   THR H 149      30.758  11.978  27.396  1.00 43.25           O  
ATOM   1152  N   PRO H 150      31.272  11.252  25.363  1.00 46.32           N  
ATOM   1153  CA  PRO H 150      32.343  10.424  25.864  1.00 47.61           C  
ATOM   1154  CD  PRO H 150      30.692  10.687  24.152  1.00 46.94           C  
ATOM   1155  CB  PRO H 150      32.801   9.579  24.681  1.00 47.98           C  
ATOM   1156  CG  PRO H 150      31.518   9.423  23.847  1.00 46.88           C  
ATOM   1157  C   PRO H 150      33.426  11.242  26.499  1.00 49.02           C  
ATOM   1158  O   PRO H 150      34.266  10.685  27.201  1.00 48.92           O  
ATOM   1159  N   GLU H 151      33.429  12.555  26.231  1.00 50.49           N  
ATOM   1160  CA  GLU H 151      34.307  13.553  26.771  1.00 53.14           C  
ATOM   1161  CB  GLU H 151      34.038  14.903  26.105  1.00 55.49           C  
ATOM   1162  CG  GLU H 151      34.333  14.834  24.612  1.00 58.87           C  
ATOM   1163  CD  GLU H 151      33.481  15.862  23.898  1.00 54.04           C  
ATOM   1164  OE1 GLU H 151      32.636  16.508  24.573  1.00 53.81           O  
ATOM   1165  OE2 GLU H 151      33.652  16.007  22.660  1.00 55.35           O1-
ATOM   1166  C   GLU H 151      33.980  13.661  28.228  1.00 53.52           C  
ATOM   1167  O   GLU H 151      34.756  14.198  29.016  1.00 54.08           O  
ATOM   1168  N   LYS H 152      32.784  13.169  28.601  1.00 53.11           N  
ATOM   1169  CA  LYS H 152      32.285  13.183  29.949  1.00 51.85           C  
ATOM   1170  CB  LYS H 152      33.364  12.856  30.989  1.00 53.85           C  
ATOM   1171  CG  LYS H 152      33.788  11.392  30.981  1.00 56.57           C  
ATOM   1172  CD  LYS H 152      32.613  10.448  31.224  1.00 58.27           C  
ATOM   1173  CE  LYS H 152      33.022   8.992  31.405  1.00 58.91           C  
ATOM   1174  NZ  LYS H 152      33.065   8.675  32.849  1.00 57.98           N1+
ATOM   1175  C   LYS H 152      31.732  14.521  30.295  1.00 49.62           C  
ATOM   1176  O   LYS H 152      31.301  14.735  31.426  1.00 48.73           O  
ATOM   1177  N   ARG H 153      31.665  15.445  29.327  1.00 47.58           N  
ATOM   1178  CA  ARG H 153      31.126  16.728  29.664  1.00 46.45           C  
ATOM   1179  CB  ARG H 153      31.600  17.839  28.719  1.00 53.07           C  
ATOM   1180  CG  ARG H 153      31.580  19.216  29.370  1.00 57.85           C  
ATOM   1181  CD  ARG H 153      31.751  20.378  28.392  1.00 61.33           C  
ATOM   1182  NE  ARG H 153      30.407  20.991  28.190  1.00 65.02           N  
ATOM   1183  CZ  ARG H 153      29.919  21.155  26.929  1.00 67.11           C  
ATOM   1184  NH1 ARG H 153      30.634  20.703  25.860  1.00 67.32           N1+
ATOM   1185  NH2 ARG H 153      28.718  21.769  26.723  1.00 66.64           N  
ATOM   1186  C   ARG H 153      29.629  16.635  29.587  1.00 43.36           C  
ATOM   1187  O   ARG H 153      29.086  15.811  28.855  1.00 42.76           O  
ATOM   1188  N   LEU H 154      28.917  17.479  30.363  1.00 40.93           N  
ATOM   1189  CA  LEU H 154      27.481  17.475  30.391  1.00 38.52           C  
ATOM   1190  CB  LEU H 154      26.918  17.684  31.803  1.00 34.19           C  
ATOM   1191  CG  LEU H 154      27.240  16.519  32.756  1.00 36.26           C  
ATOM   1192  CD1 LEU H 154      26.673  16.772  34.158  1.00 34.60           C  
ATOM   1193  CD2 LEU H 154      26.755  15.179  32.178  1.00 30.90           C  
ATOM   1194  C   LEU H 154      26.987  18.609  29.546  1.00 37.92           C  
ATOM   1195  O   LEU H 154      27.495  19.727  29.627  1.00 37.47           O  
ATOM   1196  N   GLU H 155      25.980  18.339  28.686  1.00 36.99           N  
ATOM   1197  CA  GLU H 155      25.450  19.383  27.859  1.00 36.53           C  
ATOM   1198  CB  GLU H 155      25.885  19.276  26.390  1.00 38.29           C  
ATOM   1199  CG  GLU H 155      25.495  20.498  25.563  1.00 41.34           C  
ATOM   1200  CD  GLU H 155      25.972  20.257  24.140  1.00 43.74           C  
ATOM   1201  OE1 GLU H 155      25.239  19.564  23.386  1.00 43.13           O  
ATOM   1202  OE2 GLU H 155      27.074  20.754  23.788  1.00 45.91           O1-
ATOM   1203  C   GLU H 155      23.948  19.333  27.899  1.00 35.24           C  
ATOM   1204  O   GLU H 155      23.336  18.292  27.664  1.00 35.37           O  
ATOM   1205  N   TRP H 156      23.316  20.487  28.192  1.00 33.49           N  
ATOM   1206  CA  TRP H 156      21.884  20.573  28.275  1.00 34.05           C  
ATOM   1207  CB  TRP H 156      21.416  21.843  28.999  1.00 33.32           C  
ATOM   1208  CG  TRP H 156      19.931  22.076  28.923  1.00 33.20           C  
ATOM   1209  CD2 TRP H 156      19.340  23.134  28.155  1.00 33.12           C  
ATOM   1210  CD1 TRP H 156      18.902  21.412  29.525  1.00 31.64           C  
ATOM   1211  NE1 TRP H 156      17.705  21.985  29.170  1.00 31.77           N  
ATOM   1212  CE2 TRP H 156      17.960  23.049  28.329  1.00 32.09           C  
ATOM   1213  CE3 TRP H 156      19.902  24.101  27.371  1.00 32.06           C  
ATOM   1214  CZ2 TRP H 156      17.117  23.931  27.719  1.00 31.64           C  
ATOM   1215  CZ3 TRP H 156      19.049  24.986  26.751  1.00 31.65           C  
ATOM   1216  CH2 TRP H 156      17.684  24.901  26.921  1.00 33.11           C  
ATOM   1217  C   TRP H 156      21.310  20.574  26.883  1.00 35.04           C  
ATOM   1218  O   TRP H 156      21.743  21.344  26.032  1.00 35.10           O  
ATOM   1219  N   VAL H 157      20.415  19.597  26.599  1.00 33.83           N  
ATOM   1220  CA  VAL H 157      19.728  19.411  25.345  1.00 35.32           C  
ATOM   1221  CB  VAL H 157      19.422  17.965  25.089  1.00 35.54           C  
ATOM   1222  CG1 VAL H 157      18.604  17.849  23.792  1.00 34.77           C  
ATOM   1223  CG2 VAL H 157      20.740  17.174  25.071  1.00 35.71           C  
ATOM   1224  C   VAL H 157      18.423  20.145  25.165  1.00 35.16           C  
ATOM   1225  O   VAL H 157      18.166  20.705  24.100  1.00 34.83           O  
ATOM   1226  N   ALA H 158      17.522  20.115  26.173  1.00 34.50           N  
ATOM   1227  CA  ALA H 158      16.231  20.717  25.959  1.00 33.51           C  
ATOM   1228  CB  ALA H 158      15.369  19.963  24.930  1.00 32.62           C  
ATOM   1229  C   ALA H 158      15.455  20.732  27.243  1.00 33.75           C  
ATOM   1230  O   ALA H 158      15.746  19.982  28.174  1.00 34.38           O  
ATOM   1231  N   THR H 159      14.441  21.622  27.322  1.00 33.80           N  
ATOM   1232  CA  THR H 159      13.614  21.717  28.490  1.00 34.53           C  
ATOM   1233  CB  THR H 159      14.082  22.783  29.436  1.00 34.54           C  
ATOM   1234  OG1 THR H 159      13.344  22.732  30.649  1.00 39.90           O  
ATOM   1235  CG2 THR H 159      13.913  24.154  28.763  1.00 38.32           C  
ATOM   1236  C   THR H 159      12.222  22.075  28.064  1.00 35.65           C  
ATOM   1237  O   THR H 159      12.025  22.774  27.072  1.00 36.27           O  
ATOM   1238  N   ILE H 160      11.218  21.592  28.827  1.00 35.68           N  
ATOM   1239  CA  ILE H 160       9.836  21.839  28.539  1.00 34.71           C  
ATOM   1240  CB  ILE H 160       9.153  20.613  28.025  1.00 34.57           C  
ATOM   1241  CG1 ILE H 160       7.725  20.933  27.582  1.00 33.63           C  
ATOM   1242  CG2 ILE H 160       9.257  19.527  29.108  1.00 33.32           C  
ATOM   1243  CD1 ILE H 160       7.094  19.783  26.804  1.00 33.69           C  
ATOM   1244  C   ILE H 160       9.162  22.221  29.826  1.00 35.06           C  
ATOM   1245  O   ILE H 160       9.496  21.701  30.888  1.00 32.74           O  
ATOM   1246  N   SER H 161       8.180  23.146  29.765  1.00 35.59           N  
ATOM   1247  CA  SER H 161       7.492  23.588  30.949  1.00 37.24           C  
ATOM   1248  CB  SER H 161       6.710  24.896  30.749  1.00 24.32           C  
ATOM   1249  OG  SER H 161       5.705  24.712  29.764  1.00 28.97           O  
ATOM   1250  C   SER H 161       6.538  22.511  31.379  1.00 38.99           C  
ATOM   1251  O   SER H 161       6.271  21.566  30.639  1.00 38.06           O  
ATOM   1252  N   ASP H 162       5.847  22.736  32.512  1.00 27.66           N  
ATOM   1253  CA  ASP H 162       4.947  21.778  33.103  1.00 28.71           C  
ATOM   1254  CB  ASP H 162       4.140  22.364  34.271  1.00 30.92           C  
ATOM   1255  CG  ASP H 162       5.077  22.760  35.390  1.00 35.81           C  
ATOM   1256  OD1 ASP H 162       6.304  22.519  35.252  1.00 37.61           O  
ATOM   1257  OD2 ASP H 162       4.571  23.314  36.402  1.00 39.42           O1-
ATOM   1258  C   ASP H 162       3.879  21.334  32.141  1.00 28.42           C  
ATOM   1259  O   ASP H 162       3.623  20.135  32.025  1.00 28.68           O  
ATOM   1260  N   GLY H 163       3.221  22.267  31.424  1.00 28.38           N  
ATOM   1261  CA  GLY H 163       2.111  21.853  30.609  1.00 28.54           C  
ATOM   1262  C   GLY H 163       2.479  21.869  29.158  1.00 29.14           C  
ATOM   1263  O   GLY H 163       1.596  21.841  28.304  1.00 30.46           O  
ATOM   1264  N   ASP H 164       3.788  21.824  28.844  1.00 29.13           N  
ATOM   1265  CA  ASP H 164       4.282  21.787  27.491  1.00 28.99           C  
ATOM   1266  CB  ASP H 164       3.495  20.754  26.652  1.00 39.88           C  
ATOM   1267  CG  ASP H 164       4.288  20.242  25.452  1.00 38.44           C  
ATOM   1268  OD1 ASP H 164       4.406  20.964  24.427  1.00  0.00           O  
ATOM   1269  OD2 ASP H 164       4.760  19.079  25.542  1.00 37.36           O1-
ATOM   1270  C   ASP H 164       4.183  23.135  26.799  1.00 30.11           C  
ATOM   1271  O   ASP H 164       4.388  23.207  25.591  1.00 31.75           O  
ATOM   1272  N   SER H 165       3.913  24.246  27.525  1.00 30.25           N  
ATOM   1273  CA  SER H 165       3.790  25.549  26.905  1.00 31.08           C  
ATOM   1274  CB  SER H 165       3.209  26.612  27.853  1.00 32.71           C  
ATOM   1275  OG  SER H 165       1.881  26.256  28.212  1.00 40.72           O  
ATOM   1276  C   SER H 165       5.094  26.083  26.359  1.00 30.14           C  
ATOM   1277  O   SER H 165       5.197  26.310  25.153  1.00 30.29           O  
ATOM   1278  N   TYR H 166       6.117  26.311  27.224  1.00 49.36           N  
ATOM   1279  CA  TYR H 166       7.411  26.750  26.758  1.00 48.39           C  
ATOM   1280  CB  TYR H 166       8.143  27.761  27.666  1.00 50.88           C  
ATOM   1281  CG  TYR H 166       7.845  29.140  27.198  1.00 59.65           C  
ATOM   1282  CD1 TYR H 166       8.639  29.679  26.211  1.00 65.02           C  
ATOM   1283  CD2 TYR H 166       6.818  29.888  27.721  1.00 64.97           C  
ATOM   1284  CE1 TYR H 166       8.415  30.949  25.736  1.00 66.13           C  
ATOM   1285  CE2 TYR H 166       6.588  31.162  27.250  1.00 65.90           C  
ATOM   1286  CZ  TYR H 166       7.386  31.693  26.260  1.00 65.97           C  
ATOM   1287  OH  TYR H 166       7.151  32.998  25.780  1.00 65.78           O  
ATOM   1288  C   TYR H 166       8.373  25.627  26.588  1.00 47.84           C  
ATOM   1289  O   TYR H 166       8.475  24.728  27.422  1.00 46.13           O  
ATOM   1290  N   ILE H 167       9.105  25.671  25.456  1.00 46.51           N  
ATOM   1291  CA  ILE H 167      10.149  24.729  25.178  1.00 45.97           C  
ATOM   1292  CB  ILE H 167       9.775  23.684  24.165  1.00 45.75           C  
ATOM   1293  CG1 ILE H 167       8.761  22.709  24.784  1.00 13.30           C  
ATOM   1294  CG2 ILE H 167      11.058  23.011  23.649  1.00 44.61           C  
ATOM   1295  CD1 ILE H 167       8.182  21.700  23.799  1.00 11.17           C  
ATOM   1296  C   ILE H 167      11.332  25.493  24.663  1.00 46.40           C  
ATOM   1297  O   ILE H 167      11.183  26.411  23.857  1.00 46.95           O  
ATOM   1298  N   TYR H 168      12.550  25.134  25.129  1.00 45.60           N  
ATOM   1299  CA  TYR H 168      13.739  25.830  24.706  1.00 45.71           C  
ATOM   1300  CB  TYR H 168      14.399  26.677  25.812  1.00 46.73           C  
ATOM   1301  CG  TYR H 168      13.492  27.773  26.267  1.00 48.73           C  
ATOM   1302  CD1 TYR H 168      12.576  27.547  27.266  1.00 23.10           C  
ATOM   1303  CD2 TYR H 168      13.574  29.030  25.710  1.00 48.82           C  
ATOM   1304  CE1 TYR H 168      11.746  28.559  27.695  1.00 49.53           C  
ATOM   1305  CE2 TYR H 168      12.748  30.045  26.134  1.00 21.70           C  
ATOM   1306  CZ  TYR H 168      11.832  29.811  27.129  1.00 22.10           C  
ATOM   1307  OH  TYR H 168      10.985  30.854  27.564  1.00 22.89           O  
ATOM   1308  C   TYR H 168      14.779  24.818  24.326  1.00 44.55           C  
ATOM   1309  O   TYR H 168      14.789  23.701  24.842  1.00 45.39           O  
ATOM   1310  N   TYR H 169      15.687  25.196  23.394  1.00 43.92           N  
ATOM   1311  CA  TYR H 169      16.740  24.307  22.970  1.00 43.28           C  
ATOM   1312  CB  TYR H 169      16.500  23.679  21.582  1.00 41.80           C  
ATOM   1313  CG  TYR H 169      15.178  22.985  21.535  1.00 40.22           C  
ATOM   1314  CD1 TYR H 169      14.043  23.667  21.155  1.00 39.12           C  
ATOM   1315  CD2 TYR H 169      15.069  21.652  21.858  1.00 39.50           C  
ATOM   1316  CE1 TYR H 169      12.824  23.033  21.099  1.00 39.31           C  
ATOM   1317  CE2 TYR H 169      13.854  21.011  21.803  1.00 40.64           C  
ATOM   1318  CZ  TYR H 169      12.727  21.700  21.421  1.00 39.90           C  
ATOM   1319  OH  TYR H 169      11.482  21.038  21.363  1.00 39.47           O  
ATOM   1320  C   TYR H 169      18.002  25.113  22.799  1.00 44.35           C  
ATOM   1321  O   TYR H 169      17.971  26.331  22.643  1.00 45.68           O  
ATOM   1322  N   PRO H 170      19.123  24.434  22.853  1.00 43.85           N  
ATOM   1323  CA  PRO H 170      20.403  25.050  22.594  1.00 44.46           C  
ATOM   1324  CD  PRO H 170      19.239  23.321  23.777  1.00 49.52           C  
ATOM   1325  CB  PRO H 170      21.454  24.118  23.194  1.00 43.64           C  
ATOM   1326  CG  PRO H 170      20.690  23.350  24.277  1.00 50.32           C  
ATOM   1327  C   PRO H 170      20.526  25.155  21.109  1.00 45.21           C  
ATOM   1328  O   PRO H 170      19.777  24.487  20.399  1.00 43.99           O  
ATOM   1329  N   ASP H 171      21.476  25.962  20.614  1.00 46.70           N  
ATOM   1330  CA  ASP H 171      21.617  26.145  19.202  1.00 47.89           C  
ATOM   1331  CB  ASP H 171      22.670  27.204  18.833  1.00 49.79           C  
ATOM   1332  CG  ASP H 171      22.134  28.578  19.218  1.00 53.10           C  
ATOM   1333  OD1 ASP H 171      21.386  28.676  20.229  1.00 55.42           O  
ATOM   1334  OD2 ASP H 171      22.460  29.555  18.495  1.00 55.21           O1-
ATOM   1335  C   ASP H 171      22.002  24.850  18.542  1.00 46.74           C  
ATOM   1336  O   ASP H 171      21.612  24.597  17.405  1.00 47.48           O  
ATOM   1337  N   SER H 172      22.769  23.990  19.243  1.00 47.19           N  
ATOM   1338  CA  SER H 172      23.303  22.781  18.667  1.00 46.74           C  
ATOM   1339  CB  SER H 172      24.073  21.943  19.711  1.00 46.73           C  
ATOM   1340  OG  SER H 172      23.214  21.547  20.772  1.00 52.83           O  
ATOM   1341  C   SER H 172      22.217  21.918  18.085  1.00 46.72           C  
ATOM   1342  O   SER H 172      22.286  21.526  16.919  1.00 46.39           O  
ATOM   1343  N   VAL H 173      21.226  21.546  18.914  1.00 45.97           N  
ATOM   1344  CA  VAL H 173      20.109  20.706  18.561  1.00 46.43           C  
ATOM   1345  CB  VAL H 173      19.539  19.947  19.727  1.00 46.37           C  
ATOM   1346  CG1 VAL H 173      20.643  19.035  20.284  1.00 43.64           C  
ATOM   1347  CG2 VAL H 173      18.959  20.935  20.749  1.00 44.87           C  
ATOM   1348  C   VAL H 173      18.976  21.422  17.880  1.00 46.93           C  
ATOM   1349  O   VAL H 173      18.114  20.762  17.304  1.00 46.57           O  
ATOM   1350  N   ARG H 174      18.892  22.764  17.994  1.00 47.99           N  
ATOM   1351  CA  ARG H 174      17.762  23.503  17.486  1.00 49.75           C  
ATOM   1352  CB  ARG H 174      18.000  25.026  17.475  1.00 51.30           C  
ATOM   1353  CG  ARG H 174      16.857  25.874  16.907  1.00 54.92           C  
ATOM   1354  CD  ARG H 174      17.114  27.382  17.042  1.00 59.31           C  
ATOM   1355  NE  ARG H 174      16.093  28.121  16.242  1.00  0.00           N  
ATOM   1356  CZ  ARG H 174      16.503  28.971  15.252  1.00  0.00           C  
ATOM   1357  NH1 ARG H 174      17.835  29.098  14.981  1.00  0.00           N1+
ATOM   1358  NH2 ARG H 174      15.596  29.698  14.537  1.00  0.00           N  
ATOM   1359  C   ARG H 174      17.441  23.103  16.078  1.00 50.93           C  
ATOM   1360  O   ARG H 174      18.272  23.184  15.174  1.00 52.42           O  
ATOM   1361  N   GLY H 175      16.180  22.650  15.887  1.00 50.00           N  
ATOM   1362  CA  GLY H 175      15.626  22.291  14.613  1.00 49.35           C  
ATOM   1363  C   GLY H 175      15.540  20.796  14.475  1.00 48.27           C  
ATOM   1364  O   GLY H 175      14.567  20.274  13.931  1.00 48.93           O  
ATOM   1365  N   ARG H 176      16.598  20.080  14.900  1.00 46.05           N  
ATOM   1366  CA  ARG H 176      16.688  18.645  14.829  1.00 44.52           C  
ATOM   1367  CB  ARG H 176      18.141  18.163  14.892  1.00 44.66           C  
ATOM   1368  CG  ARG H 176      18.959  18.696  13.720  1.00 45.48           C  
ATOM   1369  CD  ARG H 176      20.407  18.220  13.736  1.00 45.09           C  
ATOM   1370  NE  ARG H 176      20.962  18.570  15.072  1.00 45.73           N  
ATOM   1371  CZ  ARG H 176      21.830  17.710  15.675  1.00 46.48           C  
ATOM   1372  NH1 ARG H 176      22.200  16.569  15.025  1.00 45.86           N1+
ATOM   1373  NH2 ARG H 176      22.331  17.996  16.912  1.00 44.41           N  
ATOM   1374  C   ARG H 176      15.922  17.929  15.908  1.00 42.86           C  
ATOM   1375  O   ARG H 176      15.346  16.869  15.667  1.00 42.55           O  
ATOM   1376  N   PHE H 177      15.915  18.490  17.132  1.00 41.71           N  
ATOM   1377  CA  PHE H 177      15.387  17.814  18.287  1.00 40.40           C  
ATOM   1378  CB  PHE H 177      16.347  17.936  19.484  1.00 41.23           C  
ATOM   1379  CG  PHE H 177      17.477  16.973  19.342  1.00 40.12           C  
ATOM   1380  CD1 PHE H 177      18.146  16.794  18.151  1.00 39.27           C  
ATOM   1381  CD2 PHE H 177      17.912  16.290  20.450  1.00 39.23           C  
ATOM   1382  CE1 PHE H 177      19.195  15.909  18.060  1.00 39.20           C  
ATOM   1383  CE2 PHE H 177      18.960  15.405  20.369  1.00 39.07           C  
ATOM   1384  CZ  PHE H 177      19.601  15.207  19.168  1.00 39.46           C  
ATOM   1385  C   PHE H 177      14.095  18.435  18.722  1.00 40.58           C  
ATOM   1386  O   PHE H 177      13.911  19.649  18.644  1.00 39.02           O  
ATOM   1387  N   THR H 178      13.152  17.594  19.197  1.00 39.08           N  
ATOM   1388  CA  THR H 178      11.906  18.107  19.686  1.00 39.30           C  
ATOM   1389  CB  THR H 178      10.753  17.858  18.761  1.00 40.52           C  
ATOM   1390  OG1 THR H 178      10.988  18.461  17.496  1.00 41.41           O  
ATOM   1391  CG2 THR H 178       9.493  18.454  19.402  1.00 39.16           C  
ATOM   1392  C   THR H 178      11.583  17.413  20.975  1.00 39.30           C  
ATOM   1393  O   THR H 178      11.660  16.191  21.077  1.00 39.14           O  
ATOM   1394  N   ILE H 179      11.191  18.192  22.004  1.00 39.35           N  
ATOM   1395  CA  ILE H 179      10.841  17.650  23.287  1.00 40.29           C  
ATOM   1396  CB  ILE H 179      11.386  18.422  24.441  1.00 38.60           C  
ATOM   1397  CG1 ILE H 179      10.847  19.851  24.381  1.00 38.44           C  
ATOM   1398  CG2 ILE H 179      12.911  18.325  24.436  1.00 38.60           C  
ATOM   1399  CD1 ILE H 179      11.097  20.625  25.664  1.00 39.56           C  
ATOM   1400  C   ILE H 179       9.358  17.717  23.425  1.00 40.53           C  
ATOM   1401  O   ILE H 179       8.732  18.704  23.046  1.00 40.33           O  
ATOM   1402  N   SER H 180       8.764  16.639  23.968  1.00 39.85           N  
ATOM   1403  CA  SER H 180       7.346  16.593  24.132  1.00 39.93           C  
ATOM   1404  CB  SER H 180       6.636  15.822  23.005  1.00 38.31           C  
ATOM   1405  OG  SER H 180       7.086  14.474  22.975  1.00 40.26           O  
ATOM   1406  C   SER H 180       7.063  15.858  25.399  1.00 40.94           C  
ATOM   1407  O   SER H 180       7.934  15.181  25.944  1.00 38.78           O  
ATOM   1408  N   ARG H 181       5.820  16.000  25.902  1.00 42.14           N  
ATOM   1409  CA  ARG H 181       5.412  15.349  27.112  1.00 43.60           C  
ATOM   1410  CB  ARG H 181       5.331  16.295  28.323  1.00 42.72           C  
ATOM   1411  CG  ARG H 181       6.671  16.827  28.810  1.00 40.90           C  
ATOM   1412  CD  ARG H 181       6.548  18.100  29.649  1.00 41.20           C  
ATOM   1413  NE  ARG H 181       5.642  17.818  30.796  1.00 41.07           N  
ATOM   1414  CZ  ARG H 181       6.114  17.933  32.071  1.00 40.59           C  
ATOM   1415  NH1 ARG H 181       7.428  18.229  32.287  1.00 39.10           N1+
ATOM   1416  NH2 ARG H 181       5.280  17.741  33.136  1.00 41.15           N  
ATOM   1417  C   ARG H 181       4.000  14.906  26.945  1.00 45.93           C  
ATOM   1418  O   ARG H 181       3.209  15.536  26.244  1.00 46.06           O  
ATOM   1419  N   ASP H 182       3.664  13.781  27.601  1.00 47.20           N  
ATOM   1420  CA  ASP H 182       2.315  13.308  27.633  1.00 49.10           C  
ATOM   1421  CB  ASP H 182       2.149  11.925  26.984  1.00 50.61           C  
ATOM   1422  CG  ASP H 182       0.662  11.622  26.888  1.00 51.69           C  
ATOM   1423  OD1 ASP H 182      -0.061  11.841  27.895  1.00 53.36           O  
ATOM   1424  OD2 ASP H 182       0.229  11.157  25.800  1.00 52.27           O1-
ATOM   1425  C   ASP H 182       2.009  13.186  29.086  1.00 50.03           C  
ATOM   1426  O   ASP H 182       2.330  12.182  29.717  1.00 49.87           O  
ATOM   1427  N   ASN H 183       1.376  14.225  29.654  1.00 50.95           N  
ATOM   1428  CA  ASN H 183       1.127  14.284  31.061  1.00 51.28           C  
ATOM   1429  CB  ASN H 183       0.536  15.648  31.451  1.00 51.02           C  
ATOM   1430  CG  ASN H 183       1.595  16.672  31.041  1.00 48.42           C  
ATOM   1431  OD1 ASN H 183       2.717  16.660  31.543  1.00 48.66           O  
ATOM   1432  ND2 ASN H 183       1.240  17.562  30.075  1.00 46.34           N  
ATOM   1433  C   ASN H 183       0.220  13.160  31.461  1.00 52.45           C  
ATOM   1434  O   ASN H 183       0.364  12.596  32.544  1.00 53.68           O  
ATOM   1435  N   ALA H 184      -0.745  12.795  30.596  1.00 53.13           N  
ATOM   1436  CA  ALA H 184      -1.647  11.728  30.937  1.00 54.50           C  
ATOM   1437  CB  ALA H 184      -2.688  11.449  29.840  1.00 55.85           C  
ATOM   1438  C   ALA H 184      -0.850  10.471  31.109  1.00 54.36           C  
ATOM   1439  O   ALA H 184      -1.090   9.697  32.035  1.00 54.09           O  
ATOM   1440  N   LYS H 185       0.102  10.246  30.185  1.00 53.33           N  
ATOM   1441  CA  LYS H 185       1.003   9.125  30.125  1.00 52.01           C  
ATOM   1442  CB  LYS H 185       1.649   8.961  28.740  1.00 53.72           C  
ATOM   1443  CG  LYS H 185       0.621   8.579  27.670  1.00 55.77           C  
ATOM   1444  CD  LYS H 185       1.181   8.554  26.252  1.00 58.36           C  
ATOM   1445  CE  LYS H 185       2.016   7.303  25.986  1.00 59.89           C  
ATOM   1446  NZ  LYS H 185       1.239   6.112  26.390  1.00 60.72           N1+
ATOM   1447  C   LYS H 185       2.090   9.220  31.159  1.00 50.58           C  
ATOM   1448  O   LYS H 185       2.725   8.219  31.487  1.00 51.68           O  
ATOM   1449  N   ASN H 186       2.376  10.430  31.678  1.00 48.23           N  
ATOM   1450  CA  ASN H 186       3.471  10.581  32.598  1.00 46.47           C  
ATOM   1451  CB  ASN H 186       3.374   9.691  33.852  1.00 46.64           C  
ATOM   1452  CG  ASN H 186       2.344  10.275  34.805  1.00 48.12           C  
ATOM   1453  OD1 ASN H 186       2.520  11.371  35.333  1.00 49.38           O  
ATOM   1454  ND2 ASN H 186       1.239   9.524  35.046  1.00 47.60           N  
ATOM   1455  C   ASN H 186       4.730  10.197  31.888  1.00 44.97           C  
ATOM   1456  O   ASN H 186       5.571   9.484  32.435  1.00 43.97           O  
ATOM   1457  N   ILE H 187       4.884  10.660  30.631  1.00 43.15           N  
ATOM   1458  CA  ILE H 187       6.070  10.334  29.896  1.00 41.61           C  
ATOM   1459  CB  ILE H 187       5.828   9.295  28.844  1.00 41.27           C  
ATOM   1460  CG1 ILE H 187       5.281   8.013  29.500  1.00  0.00           C  
ATOM   1461  CG2 ILE H 187       7.141   9.082  28.071  1.00 31.24           C  
ATOM   1462  CD1 ILE H 187       4.677   7.006  28.521  1.00  0.00           C  
ATOM   1463  C   ILE H 187       6.602  11.565  29.216  1.00 40.76           C  
ATOM   1464  O   ILE H 187       5.851  12.434  28.772  1.00 39.72           O  
ATOM   1465  N   LEU H 188       7.946  11.664  29.143  1.00 38.42           N  
ATOM   1466  CA  LEU H 188       8.633  12.754  28.508  1.00 37.77           C  
ATOM   1467  CB  LEU H 188       9.723  13.352  29.417  1.00 35.99           C  
ATOM   1468  CG  LEU H 188      10.493  14.551  28.836  1.00 35.34           C  
ATOM   1469  CD1 LEU H 188       9.590  15.786  28.655  1.00 34.07           C  
ATOM   1470  CD2 LEU H 188      11.743  14.846  29.681  1.00 33.86           C  
ATOM   1471  C   LEU H 188       9.290  12.159  27.294  1.00 37.43           C  
ATOM   1472  O   LEU H 188       9.711  11.005  27.329  1.00 37.66           O  
ATOM   1473  N   PHE H 189       9.373  12.911  26.175  1.00 36.68           N  
ATOM   1474  CA  PHE H 189       9.966  12.319  25.008  1.00 36.70           C  
ATOM   1475  CB  PHE H 189       8.991  12.034  23.851  1.00 36.49           C  
ATOM   1476  CG  PHE H 189       7.991  11.009  24.257  1.00 38.86           C  
ATOM   1477  CD1 PHE H 189       8.344   9.684  24.357  1.00 38.85           C  
ATOM   1478  CD2 PHE H 189       6.698  11.373  24.555  1.00 40.08           C  
ATOM   1479  CE1 PHE H 189       7.423   8.736  24.732  1.00 40.63           C  
ATOM   1480  CE2 PHE H 189       5.771  10.426  24.927  1.00 40.69           C  
ATOM   1481  CZ  PHE H 189       6.131   9.105  25.015  1.00 41.78           C  
ATOM   1482  C   PHE H 189      10.977  13.248  24.420  1.00 36.45           C  
ATOM   1483  O   PHE H 189      11.000  14.444  24.708  1.00 35.04           O  
ATOM   1484  N   LEU H 190      11.872  12.682  23.586  1.00 35.96           N  
ATOM   1485  CA  LEU H 190      12.833  13.464  22.872  1.00 35.87           C  
ATOM   1486  CB  LEU H 190      14.228  13.445  23.517  1.00 34.91           C  
ATOM   1487  CG  LEU H 190      15.260  14.277  22.740  1.00 35.98           C  
ATOM   1488  CD1 LEU H 190      14.874  15.760  22.674  1.00 35.52           C  
ATOM   1489  CD2 LEU H 190      16.671  14.068  23.294  1.00 35.87           C  
ATOM   1490  C   LEU H 190      12.949  12.879  21.498  1.00 37.30           C  
ATOM   1491  O   LEU H 190      13.456  11.771  21.325  1.00 37.42           O  
ATOM   1492  N   GLN H 191      12.471  13.616  20.476  1.00 38.93           N  
ATOM   1493  CA  GLN H 191      12.586  13.164  19.118  1.00 40.47           C  
ATOM   1494  CB  GLN H 191      11.468  13.633  18.168  1.00 40.75           C  
ATOM   1495  CG  GLN H 191      10.323  12.641  17.982  1.00 44.93           C  
ATOM   1496  CD  GLN H 191      10.797  11.640  16.932  1.00 46.04           C  
ATOM   1497  OE1 GLN H 191       9.997  10.959  16.291  1.00 48.18           O  
ATOM   1498  NE2 GLN H 191      12.143  11.557  16.746  1.00 44.47           N  
ATOM   1499  C   GLN H 191      13.847  13.709  18.555  1.00 39.49           C  
ATOM   1500  O   GLN H 191      14.130  14.902  18.652  1.00 37.91           O  
ATOM   1501  N   MET H 192      14.651  12.826  17.941  1.00 39.10           N  
ATOM   1502  CA  MET H 192      15.871  13.292  17.364  1.00 41.58           C  
ATOM   1503  CB  MET H 192      17.110  12.600  17.948  1.00 40.82           C  
ATOM   1504  CG  MET H 192      17.303  12.829  19.448  1.00 41.60           C  
ATOM   1505  SD  MET H 192      18.634  11.835  20.191  1.00 43.69           S  
ATOM   1506  CE  MET H 192      17.782  10.244  19.978  1.00 36.73           C  
ATOM   1507  C   MET H 192      15.831  12.953  15.906  1.00 41.58           C  
ATOM   1508  O   MET H 192      15.414  11.863  15.518  1.00 41.70           O  
ATOM   1509  N   SER H 193      16.249  13.899  15.044  1.00 41.02           N  
ATOM   1510  CA  SER H 193      16.273  13.621  13.636  1.00 41.68           C  
ATOM   1511  CB  SER H 193      15.066  14.187  12.874  1.00 40.02           C  
ATOM   1512  OG  SER H 193      14.971  15.586  13.092  1.00 44.34           O  
ATOM   1513  C   SER H 193      17.532  14.210  13.076  1.00 41.81           C  
ATOM   1514  O   SER H 193      18.165  15.052  13.711  1.00 41.24           O  
ATOM   1515  N   SER H 194      17.935  13.766  11.865  1.00 42.86           N  
ATOM   1516  CA  SER H 194      19.142  14.242  11.242  1.00 43.14           C  
ATOM   1517  CB  SER H 194      19.072  15.703  10.778  1.00 43.76           C  
ATOM   1518  OG  SER H 194      18.148  15.822   9.707  1.00 47.22           O  
ATOM   1519  C   SER H 194      20.263  14.112  12.220  1.00 41.87           C  
ATOM   1520  O   SER H 194      21.016  15.055  12.453  1.00 41.79           O  
ATOM   1521  N   LEU H 195      20.396  12.910  12.808  1.00 41.82           N  
ATOM   1522  CA  LEU H 195      21.383  12.632  13.809  1.00 42.86           C  
ATOM   1523  CB  LEU H 195      21.226  11.223  14.400  1.00 41.32           C  
ATOM   1524  CG  LEU H 195      19.918  11.049  15.189  1.00 41.91           C  
ATOM   1525  CD1 LEU H 195      19.757   9.614  15.706  1.00 39.15           C  
ATOM   1526  CD2 LEU H 195      19.822  12.076  16.325  1.00 40.55           C  
ATOM   1527  C   LEU H 195      22.758  12.714  13.223  1.00 44.64           C  
ATOM   1528  O   LEU H 195      22.978  12.377  12.060  1.00 44.31           O  
ATOM   1529  N   LYS H 196      23.722  13.187  14.043  1.00 46.69           N  
ATOM   1530  CA  LYS H 196      25.093  13.308  13.638  1.00 48.48           C  
ATOM   1531  CB  LYS H 196      25.650  14.730  13.770  1.00 49.45           C  
ATOM   1532  CG  LYS H 196      24.932  15.783  12.933  1.00 52.95           C  
ATOM   1533  CD  LYS H 196      25.327  17.199  13.343  1.00 55.63           C  
ATOM   1534  CE  LYS H 196      24.404  18.270  12.771  1.00 61.25           C  
ATOM   1535  NZ  LYS H 196      24.644  19.552  13.469  1.00 63.04           N1+
ATOM   1536  C   LYS H 196      25.922  12.471  14.573  1.00 49.12           C  
ATOM   1537  O   LYS H 196      25.467  12.062  15.638  1.00 49.40           O  
ATOM   1538  N   SER H 197      27.186  12.199  14.195  1.00 49.89           N  
ATOM   1539  CA  SER H 197      28.048  11.384  15.008  1.00 49.92           C  
ATOM   1540  CB  SER H 197      29.435  11.162  14.376  1.00 50.97           C  
ATOM   1541  OG  SER H 197      30.279  10.448  15.267  1.00 54.62           O  
ATOM   1542  C   SER H 197      28.260  12.095  16.304  1.00 49.08           C  
ATOM   1543  O   SER H 197      28.461  11.480  17.350  1.00 48.72           O  
ATOM   1544  N   GLU H 198      28.176  13.432  16.245  1.00 47.92           N  
ATOM   1545  CA  GLU H 198      28.406  14.304  17.355  1.00 46.97           C  
ATOM   1546  CB  GLU H 198      28.270  15.779  16.952  1.00 49.71           C  
ATOM   1547  CG  GLU H 198      28.692  16.756  18.044  1.00 54.27           C  
ATOM   1548  CD  GLU H 198      28.463  18.163  17.518  1.00 56.75           C  
ATOM   1549  OE1 GLU H 198      28.592  18.379  16.283  1.00 56.42           O  
ATOM   1550  OE2 GLU H 198      28.136  19.043  18.355  1.00 58.79           O1-
ATOM   1551  C   GLU H 198      27.395  14.029  18.424  1.00 44.49           C  
ATOM   1552  O   GLU H 198      27.659  14.253  19.603  1.00 43.61           O  
ATOM   1553  N   ASP H 199      26.191  13.582  18.024  1.00 43.01           N  
ATOM   1554  CA  ASP H 199      25.074  13.313  18.892  1.00 40.95           C  
ATOM   1555  CB  ASP H 199      23.756  13.077  18.140  1.00 39.56           C  
ATOM   1556  CG  ASP H 199      23.282  14.435  17.641  1.00 40.42           C  
ATOM   1557  OD1 ASP H 199      23.671  15.461  18.261  1.00 40.02           O  
ATOM   1558  OD2 ASP H 199      22.528  14.465  16.633  1.00 40.93           O1-
ATOM   1559  C   ASP H 199      25.299  12.118  19.760  1.00 40.12           C  
ATOM   1560  O   ASP H 199      24.556  11.904  20.715  1.00 40.11           O  
ATOM   1561  N   THR H 200      26.263  11.248  19.425  1.00 38.94           N  
ATOM   1562  CA  THR H 200      26.425  10.067  20.226  1.00 37.98           C  
ATOM   1563  CB  THR H 200      27.493   9.144  19.704  1.00 38.06           C  
ATOM   1564  OG1 THR H 200      27.488   7.930  20.434  1.00 40.84           O  
ATOM   1565  CG2 THR H 200      28.866   9.821  19.822  1.00 37.11           C  
ATOM   1566  C   THR H 200      26.751  10.459  21.633  1.00 36.99           C  
ATOM   1567  O   THR H 200      27.684  11.221  21.887  1.00 36.89           O  
ATOM   1568  N   ALA H 201      25.962   9.948  22.604  1.00 34.46           N  
ATOM   1569  CA  ALA H 201      26.192  10.294  23.973  1.00 33.86           C  
ATOM   1570  CB  ALA H 201      26.020  11.797  24.263  1.00 31.98           C  
ATOM   1571  C   ALA H 201      25.200   9.557  24.819  1.00 32.75           C  
ATOM   1572  O   ALA H 201      24.378   8.784  24.329  1.00 31.59           O  
ATOM   1573  N   MET H 202      25.294   9.771  26.144  1.00 34.01           N  
ATOM   1574  CA  MET H 202      24.396   9.180  27.089  1.00 34.14           C  
ATOM   1575  CB  MET H 202      25.109   8.889  28.423  1.00 35.81           C  
ATOM   1576  CG  MET H 202      24.316   8.041  29.413  1.00 38.57           C  
ATOM   1577  SD  MET H 202      24.066   6.333  28.862  1.00 54.29           S  
ATOM   1578  CE  MET H 202      25.841   5.973  28.728  1.00 53.63           C  
ATOM   1579  C   MET H 202      23.354  10.231  27.346  1.00 33.04           C  
ATOM   1580  O   MET H 202      23.694  11.359  27.691  1.00 31.62           O  
ATOM   1581  N   TYR H 203      22.056   9.892  27.202  1.00 31.66           N  
ATOM   1582  CA  TYR H 203      21.027  10.890  27.349  1.00 31.07           C  
ATOM   1583  CB  TYR H 203      19.947  10.842  26.247  1.00 30.28           C  
ATOM   1584  CG  TYR H 203      20.529  11.319  24.966  1.00 30.04           C  
ATOM   1585  CD1 TYR H 203      21.321  10.499  24.196  1.00 29.47           C  
ATOM   1586  CD2 TYR H 203      20.264  12.601  24.538  1.00 28.73           C  
ATOM   1587  CE1 TYR H 203      21.848  10.961  23.012  1.00 29.48           C  
ATOM   1588  CE2 TYR H 203      20.787  13.066  23.356  1.00 29.34           C  
ATOM   1589  CZ  TYR H 203      21.580  12.244  22.592  1.00 29.93           C  
ATOM   1590  OH  TYR H 203      22.113  12.727  21.378  1.00 31.74           O  
ATOM   1591  C   TYR H 203      20.288  10.679  28.635  1.00 31.40           C  
ATOM   1592  O   TYR H 203      19.823   9.574  28.917  1.00 32.41           O  
ATOM   1593  N   PHE H 204      20.155  11.759  29.443  1.00 29.10           N  
ATOM   1594  CA  PHE H 204      19.464  11.669  30.702  1.00 30.43           C  
ATOM   1595  CB  PHE H 204      20.252  12.181  31.922  1.00 30.55           C  
ATOM   1596  CG  PHE H 204      21.507  11.417  32.148  1.00 31.79           C  
ATOM   1597  CD1 PHE H 204      21.503  10.213  32.809  1.00 32.14           C  
ATOM   1598  CD2 PHE H 204      22.699  11.925  31.693  1.00 31.80           C  
ATOM   1599  CE1 PHE H 204      22.678   9.529  33.014  1.00 32.28           C  
ATOM   1600  CE2 PHE H 204      23.875  11.245  31.897  1.00 32.80           C  
ATOM   1601  CZ  PHE H 204      23.867  10.043  32.557  1.00 33.90           C  
ATOM   1602  C   PHE H 204      18.283  12.592  30.681  1.00 30.23           C  
ATOM   1603  O   PHE H 204      18.315  13.657  30.066  1.00 29.94           O  
ATOM   1604  N   CYS H 205      17.193  12.191  31.369  1.00 30.55           N  
ATOM   1605  CA  CYS H 205      16.050  13.044  31.545  1.00 31.30           C  
ATOM   1606  CB  CYS H 205      14.675  12.354  31.291  1.00 32.32           C  
ATOM   1607  SG  CYS H 205      14.432  10.808  32.220  1.00 38.96           S  
ATOM   1608  C   CYS H 205      16.125  13.494  32.974  1.00 29.83           C  
ATOM   1609  O   CYS H 205      16.569  12.744  33.841  1.00 30.67           O  
ATOM   1610  N   ALA H 206      15.739  14.755  33.258  1.00 30.81           N  
ATOM   1611  CA  ALA H 206      15.840  15.218  34.614  1.00 30.97           C  
ATOM   1612  CB  ALA H 206      17.119  16.028  34.894  1.00 29.64           C  
ATOM   1613  C   ALA H 206      14.664  16.095  34.931  1.00 33.00           C  
ATOM   1614  O   ALA H 206      14.075  16.723  34.052  1.00 32.87           O  
ATOM   1615  N   ARG H 207      14.285  16.131  36.225  1.00 33.29           N  
ATOM   1616  CA  ARG H 207      13.176  16.919  36.689  1.00 34.18           C  
ATOM   1617  CB  ARG H 207      12.488  16.306  37.912  1.00 34.88           C  
ATOM   1618  CG  ARG H 207      11.306  17.126  38.422  1.00 35.42           C  
ATOM   1619  CD  ARG H 207      10.633  16.505  39.644  1.00 36.35           C  
ATOM   1620  NE  ARG H 207      11.574  16.646  40.789  1.00 37.96           N  
ATOM   1621  CZ  ARG H 207      11.157  16.291  42.039  1.00 38.62           C  
ATOM   1622  NH1 ARG H 207       9.894  15.806  42.215  1.00 38.17           N1+
ATOM   1623  NH2 ARG H 207      11.995  16.411  43.109  1.00 39.08           N  
ATOM   1624  C   ARG H 207      13.680  18.265  37.114  1.00 34.51           C  
ATOM   1625  O   ARG H 207      14.806  18.390  37.590  1.00 35.29           O  
ATOM   1626  N   ASP H 208      12.828  19.304  36.960  1.00 36.32           N  
ATOM   1627  CA  ASP H 208      13.158  20.670  37.272  1.00 39.05           C  
ATOM   1628  CB  ASP H 208      12.605  21.669  36.228  1.00 39.29           C  
ATOM   1629  CG  ASP H 208      13.084  21.333  34.817  1.00 47.77           C  
ATOM   1630  OD1 ASP H 208      13.478  20.161  34.570  1.00  0.00           O  
ATOM   1631  OD2 ASP H 208      13.046  22.254  33.957  1.00  0.00           O1-
ATOM   1632  C   ASP H 208      12.439  21.056  38.541  1.00 40.51           C  
ATOM   1633  O   ASP H 208      11.232  20.853  38.652  1.00 41.58           O  
ATOM   1634  N   GLY H 209      13.217  21.664  39.468  1.00 47.21           N  
ATOM   1635  CA  GLY H 209      12.862  21.958  40.822  1.00 46.45           C  
ATOM   1636  C   GLY H 209      11.531  22.600  40.876  1.00 46.87           C  
ATOM   1637  O   GLY H 209      11.186  23.461  40.073  1.00 41.81           O  
ATOM   1638  N   ASN H 210      10.780  22.172  41.902  1.00 44.43           N  
ATOM   1639  CA  ASN H 210       9.431  22.525  42.185  1.00 45.29           C  
ATOM   1640  CB  ASN H 210       8.632  21.267  42.562  1.00 46.32           C  
ATOM   1641  CG  ASN H 210       9.464  20.422  43.552  1.00 48.22           C  
ATOM   1642  OD1 ASN H 210      10.341  19.648  43.161  1.00 73.06           O  
ATOM   1643  ND2 ASN H 210       9.179  20.588  44.871  1.00  0.00           N  
ATOM   1644  C   ASN H 210       9.409  23.426  43.357  1.00 42.84           C  
ATOM   1645  O   ASN H 210      10.087  23.186  44.352  1.00 45.12           O  
ATOM   1646  N   GLY H 211       8.619  24.506  43.256  1.00 47.46           N  
ATOM   1647  CA  GLY H 211       8.463  25.320  44.413  1.00 49.39           C  
ATOM   1648  C   GLY H 211       9.217  26.592  44.283  1.00 51.53           C  
ATOM   1649  O   GLY H 211      10.147  26.733  43.487  1.00 54.34           O  
ATOM   1650  N   LYS H 212       8.793  27.564  45.113  1.00 53.31           N  
ATOM   1651  CA  LYS H 212       9.369  28.871  45.134  1.00 53.93           C  
ATOM   1652  CB  LYS H 212       8.487  29.946  45.794  1.00 56.64           C  
ATOM   1653  CG  LYS H 212       8.631  30.045  47.314  1.00 59.41           C  
ATOM   1654  CD  LYS H 212       8.331  28.762  48.087  1.00  0.00           C  
ATOM   1655  CE  LYS H 212       8.428  28.958  49.603  1.00  0.00           C  
ATOM   1656  NZ  LYS H 212       9.800  29.368  49.984  1.00  0.00           N1+
ATOM   1657  C   LYS H 212      10.643  28.795  45.896  1.00 53.93           C  
ATOM   1658  O   LYS H 212      10.841  27.921  46.742  1.00 54.02           O  
ATOM   1659  N   ASP H 213      11.564  29.718  45.578  1.00 51.29           N  
ATOM   1660  CA  ASP H 213      12.832  29.747  46.230  1.00 54.06           C  
ATOM   1661  CB  ASP H 213      12.730  29.963  47.751  1.00 47.85           C  
ATOM   1662  CG  ASP H 213      12.237  31.383  48.014  1.00 48.35           C  
ATOM   1663  OD1 ASP H 213      12.002  32.123  47.021  1.00 66.29           O  
ATOM   1664  OD2 ASP H 213      12.086  31.741  49.213  1.00 48.74           O1-
ATOM   1665  C   ASP H 213      13.460  28.427  45.982  1.00 53.80           C  
ATOM   1666  O   ASP H 213      14.285  27.937  46.753  1.00 55.63           O  
ATOM   1667  N   GLY H 214      13.074  27.822  44.852  1.00 50.97           N  
ATOM   1668  CA  GLY H 214      13.660  26.586  44.464  1.00 52.68           C  
ATOM   1669  C   GLY H 214      14.608  27.001  43.406  1.00 52.11           C  
ATOM   1670  O   GLY H 214      14.311  27.882  42.602  1.00 51.24           O  
ATOM   1671  N   GLY H 215      15.757  26.327  43.355  1.00 43.53           N  
ATOM   1672  CA  GLY H 215      16.823  26.678  42.480  1.00 42.71           C  
ATOM   1673  C   GLY H 215      16.350  26.561  41.077  1.00 46.76           C  
ATOM   1674  O   GLY H 215      16.948  27.145  40.174  1.00 55.42           O  
ATOM   1675  N   ASP H 216      15.266  25.793  40.854  1.00 50.85           N  
ATOM   1676  CA  ASP H 216      14.922  25.451  39.511  1.00 52.86           C  
ATOM   1677  CB  ASP H 216      14.811  26.637  38.534  1.00 52.19           C  
ATOM   1678  CG  ASP H 216      13.436  27.274  38.682  1.00 54.97           C  
ATOM   1679  OD1 ASP H 216      12.425  26.545  38.498  1.00 65.66           O  
ATOM   1680  OD2 ASP H 216      13.377  28.502  38.959  1.00 72.70           O1-
ATOM   1681  C   ASP H 216      16.043  24.572  39.069  1.00 56.64           C  
ATOM   1682  O   ASP H 216      16.488  24.599  37.924  1.00 60.19           O  
ATOM   1683  N   ALA H 217      16.516  23.768  40.040  1.00 42.69           N  
ATOM   1684  CA  ALA H 217      17.585  22.814  39.935  1.00 42.89           C  
ATOM   1685  CB  ALA H 217      18.095  22.361  41.309  1.00 45.78           C  
ATOM   1686  C   ALA H 217      17.088  21.556  39.302  1.00 41.56           C  
ATOM   1687  O   ALA H 217      15.885  21.372  39.128  1.00 42.38           O  
ATOM   1688  N   MET H 218      18.031  20.660  38.928  1.00 44.12           N  
ATOM   1689  CA  MET H 218      17.675  19.370  38.394  1.00 41.87           C  
ATOM   1690  CB  MET H 218      18.666  18.854  37.323  1.00 40.09           C  
ATOM   1691  CG  MET H 218      18.954  19.865  36.204  1.00 41.48           C  
ATOM   1692  SD  MET H 218      19.719  19.228  34.686  1.00 47.56           S  
ATOM   1693  CE  MET H 218      19.683  20.856  33.882  1.00 36.08           C  
ATOM   1694  C   MET H 218      17.759  18.413  39.542  1.00 43.19           C  
ATOM   1695  O   MET H 218      18.825  17.871  39.828  1.00 41.28           O  
ATOM   1696  N   ASP H 219      16.621  18.177  40.226  1.00 40.66           N  
ATOM   1697  CA  ASP H 219      16.593  17.353  41.409  1.00 39.83           C  
ATOM   1698  CB  ASP H 219      15.207  17.281  42.074  1.00 40.93           C  
ATOM   1699  CG  ASP H 219      14.951  18.527  42.901  1.00 45.63           C  
ATOM   1700  OD1 ASP H 219      15.920  19.303  43.101  1.00 48.35           O  
ATOM   1701  OD2 ASP H 219      13.791  18.711  43.357  1.00 49.80           O1-
ATOM   1702  C   ASP H 219      16.926  15.931  41.122  1.00 40.81           C  
ATOM   1703  O   ASP H 219      17.775  15.328  41.780  1.00 42.92           O  
ATOM   1704  N   TYR H 220      16.252  15.366  40.112  1.00 36.86           N  
ATOM   1705  CA  TYR H 220      16.370  13.956  39.868  1.00 37.43           C  
ATOM   1706  CB  TYR H 220      15.127  13.137  40.256  1.00 40.16           C  
ATOM   1707  CG  TYR H 220      15.109  13.076  41.748  1.00 43.70           C  
ATOM   1708  CD1 TYR H 220      14.583  14.099  42.506  1.00 45.59           C  
ATOM   1709  CD2 TYR H 220      15.635  11.977  42.391  1.00 45.32           C  
ATOM   1710  CE1 TYR H 220      14.576  14.019  43.882  1.00 48.51           C  
ATOM   1711  CE2 TYR H 220      15.632  11.892  43.765  1.00 47.48           C  
ATOM   1712  CZ  TYR H 220      15.102  12.916  44.512  1.00 49.43           C  
ATOM   1713  OH  TYR H 220      15.097  12.829  45.919  1.00 51.00           O  
ATOM   1714  C   TYR H 220      16.708  13.674  38.441  1.00 36.42           C  
ATOM   1715  O   TYR H 220      16.307  14.394  37.528  1.00 36.22           O  
ATOM   1716  N   TRP H 221      17.463  12.574  38.235  1.00 35.28           N  
ATOM   1717  CA  TRP H 221      17.950  12.182  36.941  1.00 36.33           C  
ATOM   1718  CB  TRP H 221      19.481  12.214  36.869  1.00 32.11           C  
ATOM   1719  CG  TRP H 221      20.087  13.576  37.071  1.00 31.00           C  
ATOM   1720  CD2 TRP H 221      20.930  14.236  36.120  1.00 31.21           C  
ATOM   1721  CD1 TRP H 221      20.027  14.387  38.163  1.00 30.93           C  
ATOM   1722  NE1 TRP H 221      20.783  15.513  37.953  1.00 30.74           N  
ATOM   1723  CE2 TRP H 221      21.346  15.432  36.697  1.00 30.39           C  
ATOM   1724  CE3 TRP H 221      21.340  13.865  34.871  1.00 30.01           C  
ATOM   1725  CZ2 TRP H 221      22.180  16.284  36.031  1.00 31.33           C  
ATOM   1726  CZ3 TRP H 221      22.167  14.731  34.194  1.00 31.29           C  
ATOM   1727  CH2 TRP H 221      22.579  15.917  34.765  1.00 31.96           C  
ATOM   1728  C   TRP H 221      17.609  10.738  36.704  1.00 36.07           C  
ATOM   1729  O   TRP H 221      17.467   9.947  37.635  1.00 36.76           O  
ATOM   1730  N   GLY H 222      17.478  10.358  35.417  1.00 35.58           N  
ATOM   1731  CA  GLY H 222      17.219   8.990  35.071  1.00 35.80           C  
ATOM   1732  C   GLY H 222      18.547   8.308  34.933  1.00 35.97           C  
ATOM   1733  O   GLY H 222      19.595   8.938  35.063  1.00 35.73           O  
ATOM   1734  N   GLN H 223      18.523   6.985  34.664  1.00 35.87           N  
ATOM   1735  CA  GLN H 223      19.713   6.186  34.542  1.00 36.94           C  
ATOM   1736  CB  GLN H 223      19.465   4.673  34.417  1.00 39.21           C  
ATOM   1737  CG  GLN H 223      18.955   4.218  33.049  1.00 44.42           C  
ATOM   1738  CD  GLN H 223      17.445   4.338  32.975  1.00 46.84           C  
ATOM   1739  OE1 GLN H 223      16.862   5.363  33.325  1.00 47.46           O  
ATOM   1740  NE2 GLN H 223      16.788   3.247  32.502  1.00 48.05           N  
ATOM   1741  C   GLN H 223      20.447   6.587  33.297  1.00 36.72           C  
ATOM   1742  O   GLN H 223      21.671   6.496  33.233  1.00 36.72           O  
ATOM   1743  N   GLY H 224      19.697   6.990  32.249  1.00 35.71           N  
ATOM   1744  CA  GLY H 224      20.308   7.421  31.023  1.00 35.58           C  
ATOM   1745  C   GLY H 224      20.155   6.363  29.968  1.00 37.05           C  
ATOM   1746  O   GLY H 224      20.078   5.170  30.263  1.00 36.03           O  
ATOM   1747  N   THR H 225      20.091   6.796  28.688  1.00 37.69           N  
ATOM   1748  CA  THR H 225      20.017   5.877  27.584  1.00 37.37           C  
ATOM   1749  CB  THR H 225      18.787   6.005  26.732  1.00 35.45           C  
ATOM   1750  OG1 THR H 225      18.731   7.300  26.157  1.00 29.90           O  
ATOM   1751  CG2 THR H 225      17.539   5.733  27.581  1.00 20.51           C  
ATOM   1752  C   THR H 225      21.167   6.189  26.684  1.00 35.94           C  
ATOM   1753  O   THR H 225      21.474   7.353  26.428  1.00 36.23           O  
ATOM   1754  N   SER H 226      21.831   5.150  26.150  1.00 36.45           N  
ATOM   1755  CA  SER H 226      22.970   5.441  25.333  1.00 37.57           C  
ATOM   1756  CB  SER H 226      24.106   4.416  25.488  1.00 38.30           C  
ATOM   1757  OG  SER H 226      25.202   4.764  24.654  1.00 43.75           O  
ATOM   1758  C   SER H 226      22.554   5.475  23.895  1.00 36.34           C  
ATOM   1759  O   SER H 226      21.774   4.643  23.429  1.00 34.55           O  
ATOM   1760  N   VAL H 227      23.057   6.486  23.158  1.00 35.74           N  
ATOM   1761  CA  VAL H 227      22.758   6.589  21.764  1.00 36.14           C  
ATOM   1762  CB  VAL H 227      21.921   7.785  21.408  1.00 36.42           C  
ATOM   1763  CG1 VAL H 227      21.814   7.864  19.876  1.00 35.44           C  
ATOM   1764  CG2 VAL H 227      20.556   7.651  22.108  1.00 35.18           C  
ATOM   1765  C   VAL H 227      24.052   6.695  21.027  1.00 36.28           C  
ATOM   1766  O   VAL H 227      24.916   7.499  21.378  1.00 35.83           O  
ATOM   1767  N   THR H 228      24.226   5.860  19.983  1.00 36.93           N  
ATOM   1768  CA  THR H 228      25.442   5.928  19.226  1.00 37.06           C  
ATOM   1769  CB  THR H 228      26.277   4.680  19.296  1.00 37.69           C  
ATOM   1770  OG1 THR H 228      26.642   4.400  20.641  1.00 36.99           O  
ATOM   1771  CG2 THR H 228      27.538   4.904  18.446  1.00 37.49           C  
ATOM   1772  C   THR H 228      25.065   6.140  17.796  1.00 37.06           C  
ATOM   1773  O   THR H 228      24.250   5.405  17.240  1.00 35.04           O  
ATOM   1774  N   VAL H 229      25.650   7.177  17.167  1.00 38.09           N  
ATOM   1775  CA  VAL H 229      25.358   7.463  15.795  1.00 38.91           C  
ATOM   1776  CB  VAL H 229      25.174   8.930  15.547  1.00 38.82           C  
ATOM   1777  CG1 VAL H 229      24.926   9.157  14.045  1.00 38.21           C  
ATOM   1778  CG2 VAL H 229      24.056   9.441  16.468  1.00 36.79           C  
ATOM   1779  C   VAL H 229      26.548   7.023  15.008  1.00 40.91           C  
ATOM   1780  O   VAL H 229      27.606   7.648  15.066  1.00 40.75           O  
ATOM   1781  N   SER H 230      26.401   5.919  14.252  1.00 42.89           N  
ATOM   1782  CA  SER H 230      27.505   5.430  13.477  1.00 45.10           C  
ATOM   1783  CB  SER H 230      28.452   4.527  14.284  1.00 43.45           C  
ATOM   1784  OG  SER H 230      29.485   4.040  13.443  1.00 42.71           O  
ATOM   1785  C   SER H 230      26.939   4.587  12.380  1.00 46.05           C  
ATOM   1786  O   SER H 230      25.834   4.059  12.498  1.00 46.13           O  
ATOM   1787  N   SER H 231      27.686   4.438  11.268  1.00 47.80           N  
ATOM   1788  CA  SER H 231      27.184   3.625  10.199  1.00 49.69           C  
ATOM   1789  CB  SER H 231      27.767   3.966   8.813  1.00 50.66           C  
ATOM   1790  OG  SER H 231      29.170   3.768   8.816  1.00 52.94           O  
ATOM   1791  C   SER H 231      27.511   2.177  10.522  1.00 49.01           C  
ATOM   1792  O   SER H 231      28.711   1.805  10.446  1.00 50.41           O  
ATOM   1793  OXT SER H 231      26.557   1.424  10.853  1.00  0.00           O1-
TER    1794      SER H 231 
CONECT  159  705
CONECT  705  159
CONECT  995 1607
CONECT 1607  995
END
