# Supplementary material for: Fully automated antibody structure prediction using BIOVIA tools: Validation study
Source: PLoS One. 2017 May 18;12(5):e0177923. doi: 10.1371/journal.pone.0177923 (PMC5436848; doi:10.1371/journal.pone.0177923)
Supplement: S3 Dataset — Predicted structures using the Top5 framework method, Chothia CDR definition with canonical filtering, using up to 5 CDR templates rather than the default 3, and generating 10 CDR models. (ZIP) [file pone.0177923.s005.zip › 4U6G_BA_FV_FinalModel.pdb]

REMARK   Accelrys Discovery Studio PDB file
REMARK   Created:  2015-11-30T16:30:11Z
SSBOND   1 CYS L   20    CYS L   85                                     
SSBOND   2 CYS H  130    CYS H  206                                     
ATOM      1  N   GLU L   1      30.403  28.349  29.418  1.00 43.49           N1+
ATOM      2  CA  GLU L   1      29.647  29.241  30.324  1.00 44.18           C  
ATOM      3  CB  GLU L   1      28.131  29.006  30.183  1.00 49.93           C  
ATOM      4  CG  GLU L   1      27.700  27.544  30.290  1.00 49.36           C  
ATOM      5  CD  GLU L   1      27.911  26.922  28.918  1.00 78.98           C  
ATOM      6  OE1 GLU L   1      27.668  27.623  27.903  1.00 90.64           O  
ATOM      7  OE2 GLU L   1      28.320  25.729  28.868  1.00 87.61           O1-
ATOM      8  C   GLU L   1      30.041  29.032  31.747  1.00 41.71           C  
ATOM      9  O   GLU L   1      30.291  29.993  32.472  1.00 50.91           O  
ATOM     10  N   LEU L   2      30.101  27.760  32.184  1.00 32.35           N  
ATOM     11  CA  LEU L   2      30.479  27.435  33.530  1.00 35.96           C  
ATOM     12  CB  LEU L   2      29.492  26.447  34.170  1.00 36.13           C  
ATOM     13  CG  LEU L   2      28.034  26.952  34.173  1.00 39.47           C  
ATOM     14  CD1 LEU L   2      27.088  25.918  34.805  1.00 38.83           C  
ATOM     15  CD2 LEU L   2      27.916  28.335  34.836  1.00 34.13           C  
ATOM     16  C   LEU L   2      31.796  26.721  33.451  1.00 38.88           C  
ATOM     17  O   LEU L   2      31.921  25.728  32.736  1.00 39.94           O  
ATOM     18  N   THR L   3      32.812  27.198  34.197  1.00 44.59           N  
ATOM     19  CA  THR L   3      34.112  26.594  34.125  1.00 46.98           C  
ATOM     20  CB  THR L   3      35.180  27.581  33.755  1.00 57.43           C  
ATOM     21  OG1 THR L   3      34.884  28.176  32.501  1.00 54.96           O  
ATOM     22  CG2 THR L   3      36.537  26.868  33.701  1.00 68.21           C  
ATOM     23  C   THR L   3      34.468  26.076  35.484  1.00 40.53           C  
ATOM     24  O   THR L   3      34.241  26.748  36.489  1.00 37.99           O  
ATOM     25  N   GLN L   4      35.037  24.853  35.545  1.00 42.22           N  
ATOM     26  CA  GLN L   4      35.455  24.290  36.798  1.00 45.75           C  
ATOM     27  CB  GLN L   4      34.584  23.122  37.281  1.00 45.37           C  
ATOM     28  CG  GLN L   4      33.142  23.522  37.595  1.00 46.98           C  
ATOM     29  CD  GLN L   4      32.428  22.284  38.118  1.00 38.82           C  
ATOM     30  OE1 GLN L   4      31.453  21.816  37.534  1.00 40.71           O  
ATOM     31  NE2 GLN L   4      32.926  21.740  39.262  1.00 36.49           N  
ATOM     32  C   GLN L   4      36.841  23.758  36.612  1.00 48.07           C  
ATOM     33  O   GLN L   4      37.298  23.575  35.485  1.00 43.17           O  
ATOM     34  N   GLU L   5      37.562  23.515  37.727  1.00 45.90           N  
ATOM     35  CA  GLU L   5      38.893  22.985  37.630  1.00 52.97           C  
ATOM     36  CB  GLU L   5      39.632  22.925  38.978  1.00 52.39           C  
ATOM     37  CG  GLU L   5      40.155  24.289  39.444  1.00 50.44           C  
ATOM     38  CD  GLU L   5      38.978  25.245  39.577  1.00 65.28           C  
ATOM     39  OE1 GLU L   5      37.993  24.890  40.278  1.00 67.82           O  
ATOM     40  OE2 GLU L   5      39.048  26.343  38.964  1.00 67.68           O1-
ATOM     41  C   GLU L   5      38.789  21.606  37.060  1.00 49.62           C  
ATOM     42  O   GLU L   5      37.860  20.858  37.369  1.00 46.37           O  
ATOM     43  N   THR L   6      39.736  21.253  36.172  1.00 48.26           N  
ATOM     44  CA  THR L   6      39.724  19.980  35.515  1.00 53.33           C  
ATOM     45  CB  THR L   6      40.773  19.872  34.442  1.00 62.42           C  
ATOM     46  OG1 THR L   6      40.585  18.687  33.682  1.00 77.03           O  
ATOM     47  CG2 THR L   6      42.169  19.890  35.085  1.00 67.17           C  
ATOM     48  C   THR L   6      39.943  18.884  36.514  1.00 52.11           C  
ATOM     49  O   THR L   6      39.276  17.852  36.453  1.00 50.37           O  
ATOM     50  N   GLY L   7      40.881  19.062  37.468  1.00 51.04           N  
ATOM     51  CA  GLY L   7      41.117  17.999  38.410  1.00 56.60           C  
ATOM     52  C   GLY L   7      41.633  18.578  39.694  1.00 59.08           C  
ATOM     53  O   GLY L   7      42.379  19.555  39.697  1.00 65.72           O  
ATOM     54  N   VAL L   8      41.241  17.970  40.836  1.00 58.14           N  
ATOM     55  CA  VAL L   8      41.703  18.448  42.112  1.00 57.48           C  
ATOM     56  CB  VAL L   8      40.681  19.279  42.839  1.00 65.02           C  
ATOM     57  CG1 VAL L   8      41.232  19.666  44.223  1.00 64.82           C  
ATOM     58  CG2 VAL L   8      40.315  20.487  41.958  1.00 71.58           C  
ATOM     59  C   VAL L   8      42.003  17.258  42.971  1.00 60.16           C  
ATOM     60  O   VAL L   8      41.261  16.277  42.979  1.00 57.96           O  
ATOM     61  N   SER L   9      43.106  17.321  43.745  1.00 65.07           N  
ATOM     62  CA  SER L   9      43.430  16.202  44.583  1.00 67.16           C  
ATOM     63  CB  SER L   9      44.800  15.573  44.267  1.00 70.99           C  
ATOM     64  OG  SER L   9      45.840  16.505  44.520  1.00 73.94           O  
ATOM     65  C   SER L   9      43.464  16.672  46.007  1.00 64.03           C  
ATOM     66  O   SER L   9      43.842  17.809  46.287  1.00 71.96           O  
ATOM     67  N   VAL L  10      43.028  15.813  46.955  1.00 60.45           N  
ATOM     68  CA  VAL L  10      43.089  16.230  48.329  1.00 63.82           C  
ATOM     69  CB  VAL L  10      41.843  16.896  48.843  1.00 57.56           C  
ATOM     70  CG1 VAL L  10      40.700  15.867  48.904  1.00 55.07           C  
ATOM     71  CG2 VAL L  10      42.172  17.566  50.192  1.00 60.43           C  
ATOM     72  C   VAL L  10      43.390  15.054  49.201  1.00 74.02           C  
ATOM     73  O   VAL L  10      43.028  13.916  48.897  1.00 70.57           O  
ATOM     74  N   ALA L  11      44.073  15.319  50.330  1.00 74.46           N  
ATOM     75  CA  ALA L  11      44.465  14.288  51.246  1.00 72.82           C  
ATOM     76  CB  ALA L  11      45.443  14.775  52.328  1.00 79.16           C  
ATOM     77  C   ALA L  11      43.241  13.765  51.925  1.00 70.06           C  
ATOM     78  O   ALA L  11      42.262  14.482  52.119  1.00 73.05           O  
ATOM     79  N   LEU L  12      43.272  12.476  52.306  1.00 64.26           N  
ATOM     80  CA  LEU L  12      42.138  11.863  52.926  1.00 70.45           C  
ATOM     81  CB  LEU L  12      42.370  10.365  53.210  1.00 74.45           C  
ATOM     82  CG  LEU L  12      41.116   9.566  53.619  1.00 78.99           C  
ATOM     83  CD1 LEU L  12      40.506  10.058  54.939  1.00 69.37           C  
ATOM     84  CD2 LEU L  12      40.101   9.510  52.467  1.00 83.76           C  
ATOM     85  C   LEU L  12      41.909  12.558  54.232  1.00 73.01           C  
ATOM     86  O   LEU L  12      42.822  12.693  55.046  1.00 73.85           O  
ATOM     87  N   GLY L  13      40.667  13.038  54.452  1.00 69.76           N  
ATOM     88  CA  GLY L  13      40.318  13.649  55.706  1.00 67.75           C  
ATOM     89  C   GLY L  13      40.631  15.115  55.706  1.00 68.37           C  
ATOM     90  O   GLY L  13      40.421  15.794  56.711  1.00 68.10           O  
ATOM     91  N   ARG L  14      41.153  15.649  54.588  1.00 73.15           N  
ATOM     92  CA  ARG L  14      41.465  17.050  54.529  1.00 69.67           C  
ATOM     93  CB  ARG L  14      42.697  17.391  53.669  1.00 69.48           C  
ATOM     94  CG  ARG L  14      44.031  16.882  54.229  1.00 80.26           C  
ATOM     95  CD  ARG L  14      44.167  16.995  55.751  1.00 86.94           C  
ATOM     96  NE  ARG L  14      43.897  18.412  56.127  1.00 94.95           N  
ATOM     97  CZ  ARG L  14      43.140  18.695  57.229  1.00 98.44           C  
ATOM     98  NH1 ARG L  14      42.609  17.684  57.976  1.00101.32           N1+
ATOM     99  NH2 ARG L  14      42.896  19.992  57.576  1.00 99.27           N  
ATOM    100  C   ARG L  14      40.293  17.773  53.941  1.00 74.59           C  
ATOM    101  O   ARG L  14      39.313  17.160  53.519  1.00 73.27           O  
ATOM    102  N   THR L  15      40.365  19.119  53.921  1.00 73.56           N  
ATOM    103  CA  THR L  15      39.291  19.901  53.380  1.00 61.41           C  
ATOM    104  CB  THR L  15      38.955  21.103  54.210  1.00 71.29           C  
ATOM    105  OG1 THR L  15      37.748  21.693  53.753  1.00 76.07           O  
ATOM    106  CG2 THR L  15      40.111  22.109  54.114  1.00 67.35           C  
ATOM    107  C   THR L  15      39.713  20.406  52.035  1.00 60.38           C  
ATOM    108  O   THR L  15      40.871  20.765  51.835  1.00 58.34           O  
ATOM    109  N   VAL L  16      38.782  20.410  51.057  1.00 55.93           N  
ATOM    110  CA  VAL L  16      39.121  20.899  49.748  1.00 56.25           C  
ATOM    111  CB  VAL L  16      39.459  19.813  48.770  1.00 52.17           C  
ATOM    112  CG1 VAL L  16      38.199  18.962  48.529  1.00 55.05           C  
ATOM    113  CG2 VAL L  16      40.027  20.466  47.500  1.00 52.93           C  
ATOM    114  C   VAL L  16      37.943  21.653  49.202  1.00 57.08           C  
ATOM    115  O   VAL L  16      36.805  21.424  49.608  1.00 54.56           O  
ATOM    116  N   THR L  17      38.196  22.594  48.264  1.00 54.56           N  
ATOM    117  CA  THR L  17      37.126  23.366  47.693  1.00 49.42           C  
ATOM    118  CB  THR L  17      37.188  24.823  48.057  1.00 57.52           C  
ATOM    119  OG1 THR L  17      37.155  24.978  49.469  1.00 52.17           O  
ATOM    120  CG2 THR L  17      35.991  25.545  47.413  1.00 51.85           C  
ATOM    121  C   THR L  17      37.224  23.283  46.199  1.00 46.78           C  
ATOM    122  O   THR L  17      38.301  23.433  45.624  1.00 57.68           O  
ATOM    123  N   ILE L  18      36.073  23.040  45.539  1.00 47.97           N  
ATOM    124  CA  ILE L  18      35.973  22.980  44.107  1.00 54.12           C  
ATOM    125  CB  ILE L  18      35.239  21.763  43.626  1.00 54.61           C  
ATOM    126  CG1 ILE L  18      36.002  20.498  44.059  1.00 68.38           C  
ATOM    127  CG2 ILE L  18      35.032  21.884  42.107  1.00 63.91           C  
ATOM    128  CD1 ILE L  18      35.186  19.210  43.956  1.00 68.49           C  
ATOM    129  C   ILE L  18      35.155  24.175  43.731  1.00 53.37           C  
ATOM    130  O   ILE L  18      34.207  24.520  44.436  1.00 50.68           O  
ATOM    131  N   THR L  19      35.514  24.867  42.629  1.00 41.84           N  
ATOM    132  CA  THR L  19      34.769  26.050  42.305  1.00 46.21           C  
ATOM    133  CB  THR L  19      35.557  27.317  42.454  1.00 51.89           C  
ATOM    134  OG1 THR L  19      36.646  27.326  41.544  1.00 57.20           O  
ATOM    135  CG2 THR L  19      36.072  27.404  43.903  1.00 47.72           C  
ATOM    136  C   THR L  19      34.276  25.985  40.896  1.00 46.52           C  
ATOM    137  O   THR L  19      34.784  25.238  40.062  1.00 51.18           O  
ATOM    138  N   CYS L  20      33.224  26.784  40.630  1.00 40.89           N  
ATOM    139  CA  CYS L  20      32.573  26.888  39.356  1.00 38.16           C  
ATOM    140  CB  CYS L  20      31.145  26.286  39.441  1.00 40.36           C  
ATOM    141  SG  CYS L  20      30.182  26.223  37.900  1.00 48.18           S  
ATOM    142  C   CYS L  20      32.510  28.366  39.090  1.00 38.93           C  
ATOM    143  O   CYS L  20      32.247  29.146  40.004  1.00 38.51           O  
ATOM    144  N   ARG L  21      32.777  28.798  37.837  1.00 43.15           N  
ATOM    145  CA  ARG L  21      32.814  30.210  37.565  1.00 43.94           C  
ATOM    146  CB  ARG L  21      34.254  30.732  37.419  1.00 46.34           C  
ATOM    147  CG  ARG L  21      34.357  32.235  37.157  1.00 54.14           C  
ATOM    148  CD  ARG L  21      35.701  32.679  36.574  1.00 63.09           C  
ATOM    149  NE  ARG L  21      35.639  34.159  36.388  1.00 75.35           N  
ATOM    150  CZ  ARG L  21      34.938  34.709  35.353  1.00 80.59           C  
ATOM    151  NH1 ARG L  21      34.271  33.910  34.469  1.00 76.47           N1+
ATOM    152  NH2 ARG L  21      34.865  36.068  35.239  1.00 81.27           N  
ATOM    153  C   ARG L  21      32.136  30.469  36.253  1.00 37.71           C  
ATOM    154  O   ARG L  21      32.324  29.728  35.289  1.00 35.62           O  
ATOM    155  N   GLY L  22      31.335  31.554  36.180  1.00 38.23           N  
ATOM    156  CA  GLY L  22      30.673  31.887  34.948  1.00 40.43           C  
ATOM    157  C   GLY L  22      29.878  33.133  35.182  1.00 39.90           C  
ATOM    158  O   GLY L  22      29.534  33.455  36.316  1.00 44.77           O  
ATOM    159  N   ASP L  23      29.532  33.848  34.098  1.00 40.71           N  
ATOM    160  CA  ASP L  23      28.863  35.114  34.223  1.00 47.01           C  
ATOM    161  CB  ASP L  23      28.624  35.808  32.875  1.00 44.31           C  
ATOM    162  CG  ASP L  23      29.977  36.294  32.383  1.00 42.44           C  
ATOM    163  OD1 ASP L  23      30.939  36.287  33.196  1.00 43.28           O  
ATOM    164  OD2 ASP L  23      30.065  36.681  31.188  1.00 46.65           O1-
ATOM    165  C   ASP L  23      27.532  34.940  34.881  1.00 46.76           C  
ATOM    166  O   ASP L  23      27.096  35.801  35.641  1.00 36.80           O  
ATOM    167  N   SER L  24      26.852  33.815  34.612  1.00 40.40           N  
ATOM    168  CA  SER L  24      25.514  33.600  35.096  1.00 39.65           C  
ATOM    169  CB  SER L  24      24.940  32.250  34.644  1.00 38.22           C  
ATOM    170  OG  SER L  24      24.956  32.159  33.230  1.00 35.75           O  
ATOM    171  C   SER L  24      25.485  33.546  36.592  1.00 34.75           C  
ATOM    172  O   SER L  24      24.471  33.876  37.206  1.00 42.81           O  
ATOM    173  N   LEU L  25      26.601  33.145  37.219  1.00 31.03           N  
ATOM    174  CA  LEU L  25      26.651  32.915  38.639  1.00 34.47           C  
ATOM    175  CB  LEU L  25      27.976  32.314  39.122  1.00 35.19           C  
ATOM    176  CG  LEU L  25      28.167  30.854  38.684  1.00 41.40           C  
ATOM    177  CD1 LEU L  25      29.453  30.260  39.283  1.00 35.22           C  
ATOM    178  CD2 LEU L  25      26.918  30.014  38.996  1.00 36.45           C  
ATOM    179  C   LEU L  25      26.403  34.165  39.425  1.00 43.76           C  
ATOM    180  O   LEU L  25      25.994  34.107  40.584  1.00 49.83           O  
ATOM    181  N   ARG L  26      26.712  35.333  38.855  1.00 40.93           N  
ATOM    182  CA  ARG L  26      26.468  36.527  39.600  1.00 49.27           C  
ATOM    183  CB  ARG L  26      26.784  37.779  38.776  1.00 55.50           C  
ATOM    184  CG  ARG L  26      28.188  37.757  38.181  1.00 68.92           C  
ATOM    185  CD  ARG L  26      28.468  38.936  37.249  1.00 82.51           C  
ATOM    186  NE  ARG L  26      29.817  38.734  36.647  1.00 88.82           N  
ATOM    187  CZ  ARG L  26      30.030  39.091  35.347  1.00 92.68           C  
ATOM    188  NH1 ARG L  26      29.005  39.617  34.616  1.00 95.00           N1+
ATOM    189  NH2 ARG L  26      31.256  38.925  34.769  1.00 93.64           N  
ATOM    190  C   ARG L  26      24.995  36.594  39.880  1.00 52.72           C  
ATOM    191  O   ARG L  26      24.567  37.013  40.954  1.00 50.08           O  
ATOM    192  N   SER L  27      24.183  36.265  38.860  1.00 49.55           N  
ATOM    193  CA  SER L  27      22.749  36.318  38.928  1.00 41.36           C  
ATOM    194  CB  SER L  27      22.123  36.493  37.537  1.00 43.18           C  
ATOM    195  OG  SER L  27      22.575  37.707  36.957  1.00 51.61           O  
ATOM    196  C   SER L  27      22.113  35.098  39.534  1.00 46.89           C  
ATOM    197  O   SER L  27      21.091  35.213  40.212  1.00 38.34           O  
ATOM    198  N   HIS L  28      22.689  33.899  39.302  1.00 38.35           N  
ATOM    199  CA  HIS L  28      21.983  32.702  39.668  1.00 36.95           C  
ATOM    200  ND1 HIS L  28      19.501  32.774  37.383  1.00 38.71           N  
ATOM    201  CG  HIS L  28      20.865  32.590  37.383  1.00 39.56           C  
ATOM    202  CB  HIS L  28      21.618  31.850  38.445  1.00 36.19           C  
ATOM    203  NE2 HIS L  28      20.276  33.747  35.540  1.00 44.96           N  
ATOM    204  CD2 HIS L  28      21.323  33.189  36.252  1.00 36.25           C  
ATOM    205  CE1 HIS L  28      19.203  33.472  36.258  1.00 47.25           C  
ATOM    206  C   HIS L  28      22.842  31.818  40.521  1.00 44.71           C  
ATOM    207  O   HIS L  28      24.069  31.867  40.468  1.00 42.23           O  
ATOM    208  N   TYR L  29      22.177  30.967  41.331  1.00 36.96           N  
ATOM    209  CA  TYR L  29      22.815  30.007  42.189  1.00 42.56           C  
ATOM    210  CB  TYR L  29      21.944  29.482  43.347  1.00 49.68           C  
ATOM    211  CG  TYR L  29      21.726  30.507  44.410  1.00 52.24           C  
ATOM    212  CD1 TYR L  29      22.747  30.841  45.272  1.00 54.42           C  
ATOM    213  CD2 TYR L  29      20.496  31.099  44.573  1.00 50.28           C  
ATOM    214  CE1 TYR L  29      22.544  31.772  46.266  1.00 54.90           C  
ATOM    215  CE2 TYR L  29      20.286  32.029  45.565  1.00 52.76           C  
ATOM    216  CZ  TYR L  29      21.311  32.368  46.413  1.00 54.68           C  
ATOM    217  OH  TYR L  29      21.089  33.322  47.428  1.00 52.02           O  
ATOM    218  C   TYR L  29      23.130  28.789  41.376  1.00 43.66           C  
ATOM    219  O   TYR L  29      22.508  28.542  40.344  1.00 49.49           O  
ATOM    220  N   ALA L  30      24.147  28.017  41.814  1.00 40.32           N  
ATOM    221  CA  ALA L  30      24.534  26.799  41.156  1.00 37.79           C  
ATOM    222  CB  ALA L  30      26.057  26.634  41.002  1.00 37.80           C  
ATOM    223  C   ALA L  30      24.084  25.636  41.990  1.00 45.50           C  
ATOM    224  O   ALA L  30      23.812  25.774  43.182  1.00 45.86           O  
ATOM    225  N   SER L  31      23.947  24.454  41.347  1.00 42.50           N  
ATOM    226  CA  SER L  31      23.632  23.231  42.038  1.00 40.82           C  
ATOM    227  CB  SER L  31      22.334  22.551  41.552  1.00 39.61           C  
ATOM    228  OG  SER L  31      22.418  22.226  40.171  1.00 35.96           O  
ATOM    229  C   SER L  31      24.781  22.296  41.781  1.00 36.72           C  
ATOM    230  O   SER L  31      25.490  22.447  40.787  1.00 35.73           O  
ATOM    231  N   TRP L  32      25.007  21.308  42.675  1.00 38.88           N  
ATOM    232  CA  TRP L  32      26.176  20.473  42.559  1.00 36.01           C  
ATOM    233  CB  TRP L  32      27.077  20.602  43.791  1.00 40.35           C  
ATOM    234  CG  TRP L  32      27.487  22.032  44.011  1.00 41.23           C  
ATOM    235  CD2 TRP L  32      28.602  22.653  43.363  1.00 42.66           C  
ATOM    236  CD1 TRP L  32      26.896  22.993  44.778  1.00 45.89           C  
ATOM    237  NE1 TRP L  32      27.571  24.183  44.640  1.00 44.12           N  
ATOM    238  CE2 TRP L  32      28.625  23.984  43.772  1.00 41.06           C  
ATOM    239  CE3 TRP L  32      29.525  22.154  42.491  1.00 45.09           C  
ATOM    240  CZ2 TRP L  32      29.576  24.843  43.309  1.00 42.86           C  
ATOM    241  CZ3 TRP L  32      30.491  23.018  42.030  1.00 41.17           C  
ATOM    242  CH2 TRP L  32      30.513  24.335  42.433  1.00 45.37           C  
ATOM    243  C   TRP L  32      25.779  19.030  42.475  1.00 39.57           C  
ATOM    244  O   TRP L  32      24.841  18.590  43.139  1.00 42.82           O  
ATOM    245  N   TYR L  33      26.524  18.248  41.661  1.00 34.29           N  
ATOM    246  CA  TYR L  33      26.195  16.863  41.469  1.00 35.80           C  
ATOM    247  CB  TYR L  33      25.613  16.597  40.075  1.00 36.19           C  
ATOM    248  CG  TYR L  33      24.390  17.441  39.993  1.00 37.45           C  
ATOM    249  CD1 TYR L  33      24.489  18.764  39.633  1.00 33.18           C  
ATOM    250  CD2 TYR L  33      23.152  16.921  40.288  1.00 33.30           C  
ATOM    251  CE1 TYR L  33      23.369  19.556  39.559  1.00 38.35           C  
ATOM    252  CE2 TYR L  33      22.027  17.707  40.215  1.00 29.47           C  
ATOM    253  CZ  TYR L  33      22.135  19.031  39.854  1.00 34.46           C  
ATOM    254  OH  TYR L  33      20.991  19.852  39.777  1.00 33.25           O  
ATOM    255  C   TYR L  33      27.427  16.019  41.619  1.00 47.69           C  
ATOM    256  O   TYR L  33      28.535  16.433  41.277  1.00 42.11           O  
ATOM    257  N   GLN L  34      27.245  14.795  42.161  1.00 42.55           N  
ATOM    258  CA  GLN L  34      28.312  13.839  42.282  1.00 42.89           C  
ATOM    259  CB  GLN L  34      28.312  13.059  43.608  1.00 43.47           C  
ATOM    260  CG  GLN L  34      29.463  12.057  43.708  1.00 47.53           C  
ATOM    261  CD  GLN L  34      29.346  11.297  45.017  1.00 52.92           C  
ATOM    262  OE1 GLN L  34      28.362  10.605  45.263  1.00 56.26           O  
ATOM    263  NE2 GLN L  34      30.384  11.426  45.885  1.00 40.68           N  
ATOM    264  C   GLN L  34      28.051  12.811  41.230  1.00 44.36           C  
ATOM    265  O   GLN L  34      26.903  12.425  41.005  1.00 43.45           O  
ATOM    266  N   LYS L  35      29.109  12.350  40.542  1.00 37.48           N  
ATOM    267  CA  LYS L  35      28.928  11.382  39.500  1.00 36.95           C  
ATOM    268  CB  LYS L  35      28.995  12.036  38.104  1.00 37.79           C  
ATOM    269  CG  LYS L  35      28.989  11.064  36.920  1.00 51.75           C  
ATOM    270  CD  LYS L  35      27.658  10.352  36.675  1.00 55.43           C  
ATOM    271  CE  LYS L  35      27.581   9.678  35.300  1.00 54.48           C  
ATOM    272  NZ  LYS L  35      28.635   8.645  35.178  1.00 52.64           N1+
ATOM    273  C   LYS L  35      30.055  10.405  39.563  1.00 35.75           C  
ATOM    274  O   LYS L  35      31.223  10.789  39.592  1.00 47.10           O  
ATOM    275  N   LYS L  36      29.721   9.104  39.599  1.00 43.08           N  
ATOM    276  CA  LYS L  36      30.725   8.086  39.538  1.00 51.84           C  
ATOM    277  CB  LYS L  36      30.691   7.077  40.690  1.00 51.10           C  
ATOM    278  CG  LYS L  36      31.171   7.650  42.020  1.00 56.22           C  
ATOM    279  CD  LYS L  36      30.859   6.738  43.206  1.00 63.70           C  
ATOM    280  CE  LYS L  36      31.348   7.274  44.550  1.00 62.01           C  
ATOM    281  NZ  LYS L  36      32.822   7.359  44.539  1.00 70.03           N1+
ATOM    282  C   LYS L  36      30.421   7.324  38.297  1.00 57.24           C  
ATOM    283  O   LYS L  36      29.269   7.242  37.876  1.00 51.77           O  
ATOM    284  N   PRO L  37      31.422   6.755  37.693  1.00 64.14           N  
ATOM    285  CA  PRO L  37      31.249   6.056  36.458  1.00 60.12           C  
ATOM    286  CD  PRO L  37      32.809   6.861  38.112  1.00 68.30           C  
ATOM    287  CB  PRO L  37      32.640   5.526  36.090  1.00 68.78           C  
ATOM    288  CG  PRO L  37      33.619   6.415  36.881  1.00 73.01           C  
ATOM    289  C   PRO L  37      30.266   4.947  36.673  1.00 51.60           C  
ATOM    290  O   PRO L  37      30.421   4.200  37.640  1.00 48.01           O  
ATOM    291  N   GLY L  38      29.257   4.818  35.792  1.00 49.98           N  
ATOM    292  CA  GLY L  38      28.327   3.730  35.879  1.00 51.73           C  
ATOM    293  C   GLY L  38      27.192   4.065  36.797  1.00 58.37           C  
ATOM    294  O   GLY L  38      26.254   3.279  36.926  1.00 56.30           O  
ATOM    295  N   GLN L  39      27.211   5.241  37.448  1.00 56.83           N  
ATOM    296  CA  GLN L  39      26.130   5.471  38.359  1.00 51.48           C  
ATOM    297  CB  GLN L  39      26.565   5.516  39.827  1.00 49.97           C  
ATOM    298  CG  GLN L  39      27.528   6.655  40.140  1.00 55.07           C  
ATOM    299  CD  GLN L  39      27.746   6.637  41.640  1.00 65.76           C  
ATOM    300  OE1 GLN L  39      27.787   5.577  42.264  1.00 76.60           O  
ATOM    301  NE2 GLN L  39      27.875   7.850  42.238  1.00 60.01           N  
ATOM    302  C   GLN L  39      25.438   6.758  38.042  1.00 47.69           C  
ATOM    303  O   GLN L  39      26.013   7.657  37.432  1.00 49.79           O  
ATOM    304  N   ALA L  40      24.157   6.858  38.455  1.00 42.66           N  
ATOM    305  CA  ALA L  40      23.379   8.042  38.234  1.00 43.73           C  
ATOM    306  CB  ALA L  40      21.886   7.876  38.578  1.00 39.06           C  
ATOM    307  C   ALA L  40      23.952   9.119  39.107  1.00 50.70           C  
ATOM    308  O   ALA L  40      24.523   8.860  40.164  1.00 46.88           O  
ATOM    309  N   PRO L  41      23.819  10.335  38.656  1.00 52.78           N  
ATOM    310  CA  PRO L  41      24.366  11.451  39.381  1.00 42.69           C  
ATOM    311  CD  PRO L  41      23.777  10.580  37.225  1.00 46.84           C  
ATOM    312  CB  PRO L  41      24.340  12.625  38.404  1.00 41.73           C  
ATOM    313  CG  PRO L  41      24.431  11.954  37.024  1.00 43.25           C  
ATOM    314  C   PRO L  41      23.579  11.702  40.629  1.00 37.42           C  
ATOM    315  O   PRO L  41      22.437  11.252  40.704  1.00 40.60           O  
ATOM    316  N   ILE L  42      24.174  12.392  41.628  1.00 39.51           N  
ATOM    317  CA  ILE L  42      23.454  12.678  42.834  1.00 35.54           C  
ATOM    318  CB  ILE L  42      24.054  12.048  44.052  1.00 43.20           C  
ATOM    319  CG1 ILE L  42      24.095  10.523  43.901  1.00 51.65           C  
ATOM    320  CG2 ILE L  42      23.253  12.522  45.273  1.00 49.85           C  
ATOM    321  CD1 ILE L  42      24.986   9.844  44.935  1.00 53.16           C  
ATOM    322  C   ILE L  42      23.505  14.161  43.070  1.00 40.60           C  
ATOM    323  O   ILE L  42      24.522  14.805  42.812  1.00 43.39           O  
ATOM    324  N   LEU L  43      22.394  14.736  43.578  1.00 37.92           N  
ATOM    325  CA  LEU L  43      22.313  16.149  43.851  1.00 44.29           C  
ATOM    326  CB  LEU L  43      20.865  16.668  43.840  1.00 35.44           C  
ATOM    327  CG  LEU L  43      20.716  18.119  44.331  1.00 44.23           C  
ATOM    328  CD1 LEU L  43      21.399  19.113  43.380  1.00 37.24           C  
ATOM    329  CD2 LEU L  43      19.241  18.463  44.609  1.00 39.79           C  
ATOM    330  C   LEU L  43      22.817  16.379  45.245  1.00 46.81           C  
ATOM    331  O   LEU L  43      22.218  15.896  46.201  1.00 45.68           O  
ATOM    332  N   LEU L  44      23.994  17.029  45.374  1.00 40.59           N  
ATOM    333  CA  LEU L  44      24.637  17.381  46.618  1.00 40.81           C  
ATOM    334  CB  LEU L  44      26.156  17.534  46.435  1.00 42.16           C  
ATOM    335  CG  LEU L  44      26.812  16.240  45.913  1.00 45.26           C  
ATOM    336  CD1 LEU L  44      28.330  16.406  45.751  1.00 50.41           C  
ATOM    337  CD2 LEU L  44      26.435  15.023  46.773  1.00 46.17           C  
ATOM    338  C   LEU L  44      24.127  18.634  47.295  1.00 43.83           C  
ATOM    339  O   LEU L  44      23.946  18.645  48.512  1.00 44.42           O  
ATOM    340  N   PHE L  45      23.904  19.737  46.538  1.00 40.82           N  
ATOM    341  CA  PHE L  45      23.585  20.983  47.196  1.00 47.41           C  
ATOM    342  CB  PHE L  45      24.871  21.633  47.743  1.00 44.40           C  
ATOM    343  CG  PHE L  45      24.592  22.615  48.821  1.00 47.10           C  
ATOM    344  CD1 PHE L  45      24.290  23.929  48.543  1.00 52.67           C  
ATOM    345  CD2 PHE L  45      24.645  22.199  50.130  1.00 40.76           C  
ATOM    346  CE1 PHE L  45      24.043  24.811  49.566  1.00 55.04           C  
ATOM    347  CE2 PHE L  45      24.398  23.081  51.153  1.00 46.86           C  
ATOM    348  CZ  PHE L  45      24.100  24.391  50.872  1.00 52.61           C  
ATOM    349  C   PHE L  45      23.021  21.915  46.156  1.00 49.43           C  
ATOM    350  O   PHE L  45      23.393  21.834  44.985  1.00 41.36           O  
ATOM    351  N   TYR L  46      22.090  22.820  46.540  1.00 44.63           N  
ATOM    352  CA  TYR L  46      21.569  23.745  45.565  1.00 48.23           C  
ATOM    353  CB  TYR L  46      20.392  23.192  44.743  1.00 49.82           C  
ATOM    354  CG  TYR L  46      19.280  22.876  45.683  1.00 49.97           C  
ATOM    355  CD1 TYR L  46      19.256  21.672  46.346  1.00 44.87           C  
ATOM    356  CD2 TYR L  46      18.268  23.785  45.900  1.00 49.33           C  
ATOM    357  CE1 TYR L  46      18.232  21.376  47.214  1.00 44.95           C  
ATOM    358  CE2 TYR L  46      17.241  23.493  46.769  1.00 46.07           C  
ATOM    359  CZ  TYR L  46      17.222  22.284  47.425  1.00 49.40           C  
ATOM    360  OH  TYR L  46      16.174  21.969  48.319  1.00 59.97           O  
ATOM    361  C   TYR L  46      21.101  25.008  46.230  1.00 49.60           C  
ATOM    362  O   TYR L  46      20.904  25.059  47.441  1.00 49.23           O  
ATOM    363  N   GLY L  47      20.932  26.082  45.429  1.00 43.55           N  
ATOM    364  CA  GLY L  47      20.380  27.319  45.912  1.00 48.06           C  
ATOM    365  C   GLY L  47      21.322  27.976  46.865  1.00 59.48           C  
ATOM    366  O   GLY L  47      22.512  27.674  46.918  1.00 51.03           O  
ATOM    367  N   LYS L  48      20.766  28.910  47.661  1.00 62.91           N  
ATOM    368  CA  LYS L  48      21.507  29.694  48.601  1.00 54.84           C  
ATOM    369  CB  LYS L  48      20.605  30.741  49.276  1.00 56.70           C  
ATOM    370  CG  LYS L  48      21.300  31.664  50.280  1.00 63.54           C  
ATOM    371  CD  LYS L  48      20.467  32.919  50.568  1.00 69.52           C  
ATOM    372  CE  LYS L  48      20.719  33.538  51.943  1.00 78.34           C  
ATOM    373  NZ  LYS L  48      19.942  32.803  52.963  1.00 79.91           N1+
ATOM    374  C   LYS L  48      22.101  28.802  49.642  1.00 51.43           C  
ATOM    375  O   LYS L  48      23.279  28.933  49.973  1.00 58.32           O  
ATOM    376  N   ASN L  49      21.307  27.867  50.199  1.00 55.92           N  
ATOM    377  CA  ASN L  49      21.870  27.026  51.211  1.00 63.52           C  
ATOM    378  CB  ASN L  49      21.896  27.776  52.555  1.00 68.70           C  
ATOM    379  CG  ASN L  49      22.765  26.999  53.508  1.00 84.35           C  
ATOM    380  OD1 ASN L  49      23.255  25.926  53.166  1.00 92.02           O  
ATOM    381  ND2 ASN L  49      22.946  27.537  54.743  1.00 88.53           N  
ATOM    382  C   ASN L  49      20.969  25.842  51.372  1.00 65.93           C  
ATOM    383  O   ASN L  49      20.306  25.702  52.398  1.00 67.23           O  
ATOM    384  N   ASN L  50      20.930  24.929  50.386  1.00 60.78           N  
ATOM    385  CA  ASN L  50      20.031  23.827  50.553  1.00 60.42           C  
ATOM    386  CB  ASN L  50      18.820  23.915  49.604  1.00 63.27           C  
ATOM    387  CG  ASN L  50      17.973  25.108  50.043  1.00 67.23           C  
ATOM    388  OD1 ASN L  50      18.203  26.245  49.635  1.00 68.55           O  
ATOM    389  ND2 ASN L  50      16.952  24.837  50.898  1.00 69.55           N  
ATOM    390  C   ASN L  50      20.763  22.545  50.289  1.00 55.37           C  
ATOM    391  O   ASN L  50      21.339  22.354  49.219  1.00 58.93           O  
ATOM    392  N   ARG L  51      20.775  21.623  51.278  1.00 50.65           N  
ATOM    393  CA  ARG L  51      21.394  20.351  51.027  1.00 57.05           C  
ATOM    394  CB  ARG L  51      22.559  19.967  51.962  1.00 59.31           C  
ATOM    395  CG  ARG L  51      22.199  19.784  53.437  1.00 60.57           C  
ATOM    396  CD  ARG L  51      23.336  19.155  54.250  1.00 64.85           C  
ATOM    397  NE  ARG L  51      24.305  20.222  54.624  1.00 72.55           N  
ATOM    398  CZ  ARG L  51      24.105  20.933  55.770  1.00 75.20           C  
ATOM    399  NH1 ARG L  51      23.003  20.696  56.543  1.00 70.89           N1+
ATOM    400  NH2 ARG L  51      25.008  21.883  56.149  1.00 82.39           N  
ATOM    401  C   ARG L  51      20.326  19.309  51.161  1.00 61.78           C  
ATOM    402  O   ARG L  51      19.568  19.289  52.124  1.00 59.29           O  
ATOM    403  N   PRO L  52      20.273  18.419  50.210  1.00 60.47           N  
ATOM    404  CA  PRO L  52      19.266  17.393  50.147  1.00 61.73           C  
ATOM    405  CD  PRO L  52      20.983  18.582  48.959  1.00 52.10           C  
ATOM    406  CB  PRO L  52      19.419  16.741  48.771  1.00 57.53           C  
ATOM    407  CG  PRO L  52      20.783  17.236  48.251  1.00 58.93           C  
ATOM    408  C   PRO L  52      19.398  16.442  51.285  1.00 59.80           C  
ATOM    409  O   PRO L  52      20.440  16.418  51.940  1.00 61.44           O  
ATOM    410  N   SER L  53      18.340  15.645  51.525  1.00 68.57           N  
ATOM    411  CA  SER L  53      18.279  14.810  52.680  1.00 77.34           C  
ATOM    412  CB  SER L  53      17.086  13.842  52.649  1.00 80.99           C  
ATOM    413  OG  SER L  53      17.091  13.061  53.832  1.00 87.91           O  
ATOM    414  C   SER L  53      19.523  13.990  52.831  1.00 77.00           C  
ATOM    415  O   SER L  53      20.444  14.418  53.509  1.00 79.90           O  
ATOM    416  N   GLY L  54      19.669  12.884  52.088  1.00 76.44           N  
ATOM    417  CA  GLY L  54      20.675  11.883  52.354  1.00 69.26           C  
ATOM    418  C   GLY L  54      22.077  12.425  52.413  1.00 65.46           C  
ATOM    419  O   GLY L  54      22.916  11.865  53.113  1.00 67.63           O  
ATOM    420  N   VAL L  55      22.391  13.497  51.670  1.00 60.57           N  
ATOM    421  CA  VAL L  55      23.747  13.970  51.575  1.00 59.11           C  
ATOM    422  CB  VAL L  55      23.865  15.224  50.756  1.00 58.92           C  
ATOM    423  CG1 VAL L  55      25.337  15.661  50.734  1.00 51.64           C  
ATOM    424  CG2 VAL L  55      23.245  14.967  49.372  1.00 58.12           C  
ATOM    425  C   VAL L  55      24.377  14.247  52.912  1.00 55.39           C  
ATOM    426  O   VAL L  55      23.758  14.780  53.830  1.00 54.26           O  
ATOM    427  N   PRO L  56      25.644  13.899  53.007  1.00 59.94           N  
ATOM    428  CA  PRO L  56      26.386  14.109  54.226  1.00 60.40           C  
ATOM    429  CD  PRO L  56      26.160  12.771  52.247  1.00 56.42           C  
ATOM    430  CB  PRO L  56      27.677  13.313  54.073  1.00 63.00           C  
ATOM    431  CG  PRO L  56      27.293  12.176  53.106  1.00 57.05           C  
ATOM    432  C   PRO L  56      26.613  15.573  54.455  1.00 71.79           C  
ATOM    433  O   PRO L  56      26.650  16.341  53.497  1.00 61.14           O  
ATOM    434  N   ASP L  57      26.780  15.967  55.728  1.00 72.89           N  
ATOM    435  CA  ASP L  57      26.930  17.336  56.126  1.00 76.47           C  
ATOM    436  CB  ASP L  57      26.853  17.541  57.640  1.00 90.43           C  
ATOM    437  CG  ASP L  57      25.381  17.466  57.997  1.00 99.58           C  
ATOM    438  OD1 ASP L  57      24.538  17.675  57.084  1.00 99.45           O  
ATOM    439  OD2 ASP L  57      25.077  17.202  59.190  1.00104.21           O1-
ATOM    440  C   ASP L  57      28.224  17.907  55.649  1.00 69.82           C  
ATOM    441  O   ASP L  57      28.372  19.125  55.578  1.00 73.67           O  
ATOM    442  N   ARG L  58      29.213  17.056  55.347  1.00 60.94           N  
ATOM    443  CA  ARG L  58      30.513  17.544  54.981  1.00 64.15           C  
ATOM    444  CB  ARG L  58      31.553  16.440  54.731  1.00 63.93           C  
ATOM    445  CG  ARG L  58      31.219  15.519  53.559  1.00 59.66           C  
ATOM    446  CD  ARG L  58      32.222  14.376  53.382  1.00 62.91           C  
ATOM    447  NE  ARG L  58      31.899  13.368  54.430  1.00 64.24           N  
ATOM    448  CZ  ARG L  58      31.445  12.128  54.087  1.00 64.64           C  
ATOM    449  NH1 ARG L  58      31.459  11.725  52.784  1.00 58.10           N1+
ATOM    450  NH2 ARG L  58      30.965  11.295  55.056  1.00 72.76           N  
ATOM    451  C   ARG L  58      30.430  18.358  53.726  1.00 59.62           C  
ATOM    452  O   ARG L  58      31.272  19.231  53.509  1.00 61.31           O  
ATOM    453  N   PHE L  59      29.457  18.056  52.839  1.00 56.14           N  
ATOM    454  CA  PHE L  59      29.333  18.786  51.608  1.00 55.92           C  
ATOM    455  CB  PHE L  59      28.558  18.016  50.518  1.00 50.01           C  
ATOM    456  CG  PHE L  59      29.327  16.814  50.067  1.00 52.54           C  
ATOM    457  CD1 PHE L  59      30.248  16.900  49.049  1.00 41.08           C  
ATOM    458  CD2 PHE L  59      29.112  15.589  50.655  1.00 53.39           C  
ATOM    459  CE1 PHE L  59      30.947  15.789  48.633  1.00 46.52           C  
ATOM    460  CE2 PHE L  59      29.806  14.477  50.244  1.00 53.78           C  
ATOM    461  CZ  PHE L  59      30.725  14.572  49.227  1.00 49.94           C  
ATOM    462  C   PHE L  59      28.556  20.042  51.871  1.00 61.30           C  
ATOM    463  O   PHE L  59      27.473  20.003  52.449  1.00 61.78           O  
ATOM    464  N   SER L  60      29.107  21.202  51.453  1.00 57.35           N  
ATOM    465  CA  SER L  60      28.407  22.446  51.608  1.00 59.89           C  
ATOM    466  CB  SER L  60      28.755  23.179  52.912  1.00 68.97           C  
ATOM    467  OG  SER L  60      30.141  23.490  52.934  1.00 68.08           O  
ATOM    468  C   SER L  60      28.788  23.323  50.455  1.00 60.82           C  
ATOM    469  O   SER L  60      29.881  23.191  49.906  1.00 62.28           O  
ATOM    470  N   GLY L  61      27.885  24.244  50.056  1.00 53.68           N  
ATOM    471  CA  GLY L  61      28.174  25.084  48.929  1.00 47.84           C  
ATOM    472  C   GLY L  61      27.981  26.506  49.339  1.00 48.78           C  
ATOM    473  O   GLY L  61      27.271  26.799  50.301  1.00 57.65           O  
ATOM    474  N   SER L  62      28.630  27.429  48.604  1.00 50.86           N  
ATOM    475  CA  SER L  62      28.518  28.829  48.895  1.00 47.81           C  
ATOM    476  CB  SER L  62      29.496  29.304  49.982  1.00 53.01           C  
ATOM    477  OG  SER L  62      30.834  29.022  49.603  1.00 62.78           O  
ATOM    478  C   SER L  62      28.807  29.576  47.633  1.00 48.67           C  
ATOM    479  O   SER L  62      29.201  28.977  46.633  1.00 48.30           O  
ATOM    480  N   ALA L  63      28.580  30.909  47.627  1.00 49.03           N  
ATOM    481  CA  ALA L  63      28.821  31.647  46.417  1.00 48.74           C  
ATOM    482  CB  ALA L  63      27.619  31.680  45.461  1.00 41.23           C  
ATOM    483  C   ALA L  63      29.156  33.073  46.731  1.00 52.25           C  
ATOM    484  O   ALA L  63      28.774  33.615  47.767  1.00 49.09           O  
ATOM    485  N   SER L  64      29.927  33.703  45.819  1.00 48.60           N  
ATOM    486  CA  SER L  64      30.258  35.094  45.912  1.00 54.24           C  
ATOM    487  CB  SER L  64      31.401  35.367  46.909  1.00 62.69           C  
ATOM    488  OG  SER L  64      31.709  36.752  46.943  1.00 64.85           O  
ATOM    489  C   SER L  64      30.701  35.507  44.539  1.00 52.71           C  
ATOM    490  O   SER L  64      31.300  34.718  43.814  1.00 50.10           O  
ATOM    491  N   GLY L  65      30.380  36.750  44.129  1.00 53.02           N  
ATOM    492  CA  GLY L  65      30.788  37.218  42.834  1.00 52.93           C  
ATOM    493  C   GLY L  65      30.239  36.287  41.808  1.00 45.20           C  
ATOM    494  O   GLY L  65      29.093  35.847  41.886  1.00 48.15           O  
ATOM    495  N   ASN L  66      31.063  35.971  40.790  1.00 45.54           N  
ATOM    496  CA  ASN L  66      30.587  35.087  39.769  1.00 40.73           C  
ATOM    497  CB  ASN L  66      30.990  35.541  38.353  1.00 40.97           C  
ATOM    498  CG  ASN L  66      32.509  35.565  38.271  1.00 44.68           C  
ATOM    499  OD1 ASN L  66      33.165  34.529  38.203  1.00 41.80           O  
ATOM    500  ND2 ASN L  66      33.095  36.791  38.295  1.00 40.33           N  
ATOM    501  C   ASN L  66      31.148  33.715  39.995  1.00 38.91           C  
ATOM    502  O   ASN L  66      31.366  32.966  39.043  1.00 35.71           O  
ATOM    503  N   ARG L  67      31.331  33.308  41.267  1.00 46.59           N  
ATOM    504  CA  ARG L  67      31.873  31.998  41.485  1.00 51.70           C  
ATOM    505  CB  ARG L  67      33.303  32.007  42.047  1.00 51.46           C  
ATOM    506  CG  ARG L  67      34.296  32.688  41.103  1.00 68.00           C  
ATOM    507  CD  ARG L  67      35.755  32.621  41.563  1.00 84.13           C  
ATOM    508  NE  ARG L  67      36.581  33.159  40.443  1.00 97.42           N  
ATOM    509  CZ  ARG L  67      37.819  32.642  40.197  1.00108.71           C  
ATOM    510  NH1 ARG L  67      38.295  31.651  41.004  1.00111.25           N1+
ATOM    511  NH2 ARG L  67      38.568  33.098  39.152  1.00112.61           N  
ATOM    512  C   ARG L  67      31.006  31.270  42.462  1.00 45.39           C  
ATOM    513  O   ARG L  67      30.323  31.880  43.285  1.00 47.42           O  
ATOM    514  N   ALA L  68      30.988  29.925  42.351  1.00 39.73           N  
ATOM    515  CA  ALA L  68      30.244  29.100  43.256  1.00 39.94           C  
ATOM    516  CB  ALA L  68      29.039  28.394  42.610  1.00 41.10           C  
ATOM    517  C   ALA L  68      31.187  28.032  43.702  1.00 44.85           C  
ATOM    518  O   ALA L  68      32.004  27.551  42.919  1.00 47.13           O  
ATOM    519  N   SER L  69      31.108  27.621  44.981  1.00 46.18           N  
ATOM    520  CA  SER L  69      32.071  26.651  45.404  1.00 47.99           C  
ATOM    521  CB  SER L  69      33.175  27.249  46.289  1.00 52.82           C  
ATOM    522  OG  SER L  69      32.587  27.852  47.426  1.00 62.03           O  
ATOM    523  C   SER L  69      31.422  25.544  46.164  1.00 44.14           C  
ATOM    524  O   SER L  69      30.413  25.724  46.844  1.00 48.00           O  
ATOM    525  N   LEU L  70      32.005  24.338  46.010  1.00 44.00           N  
ATOM    526  CA  LEU L  70      31.579  23.189  46.745  1.00 38.62           C  
ATOM    527  CB  LEU L  70      31.281  21.970  45.861  1.00 46.16           C  
ATOM    528  CG  LEU L  70      30.831  20.735  46.662  1.00 50.63           C  
ATOM    529  CD1 LEU L  70      29.568  21.035  47.484  1.00 51.19           C  
ATOM    530  CD2 LEU L  70      30.669  19.512  45.743  1.00 46.21           C  
ATOM    531  C   LEU L  70      32.726  22.839  47.638  1.00 52.25           C  
ATOM    532  O   LEU L  70      33.850  22.646  47.173  1.00 53.15           O  
ATOM    533  N   THR L  71      32.462  22.756  48.957  1.00 51.39           N  
ATOM    534  CA  THR L  71      33.516  22.483  49.893  1.00 54.57           C  
ATOM    535  CB  THR L  71      33.568  23.477  51.022  1.00 61.93           C  
ATOM    536  OG1 THR L  71      33.745  24.794  50.523  1.00 55.53           O  
ATOM    537  CG2 THR L  71      34.728  23.106  51.965  1.00 62.33           C  
ATOM    538  C   THR L  71      33.251  21.156  50.528  1.00 53.00           C  
ATOM    539  O   THR L  71      32.125  20.853  50.916  1.00 52.90           O  
ATOM    540  N   ILE L  72      34.301  20.321  50.646  1.00 47.52           N  
ATOM    541  CA  ILE L  72      34.161  19.052  51.292  1.00 48.17           C  
ATOM    542  CB  ILE L  72      34.530  17.897  50.409  1.00 47.59           C  
ATOM    543  CG1 ILE L  72      33.575  17.828  49.205  1.00 55.78           C  
ATOM    544  CG2 ILE L  72      34.546  16.617  51.257  1.00 49.76           C  
ATOM    545  CD1 ILE L  72      34.014  16.841  48.123  1.00 54.27           C  
ATOM    546  C   ILE L  72      35.099  19.071  52.451  1.00 56.72           C  
ATOM    547  O   ILE L  72      36.275  19.401  52.305  1.00 63.10           O  
ATOM    548  N   SER L  73      34.586  18.745  53.652  1.00 65.96           N  
ATOM    549  CA  SER L  73      35.439  18.759  54.802  1.00 79.77           C  
ATOM    550  CB  SER L  73      34.914  19.625  55.959  1.00 74.95           C  
ATOM    551  OG  SER L  73      34.920  20.996  55.591  1.00 78.89           O  
ATOM    552  C   SER L  73      35.524  17.353  55.292  1.00 85.55           C  
ATOM    553  O   SER L  73      34.532  16.625  55.293  1.00101.36           O  
ATOM    554  N   GLY L  74      36.730  16.932  55.717  1.00 80.45           N  
ATOM    555  CA  GLY L  74      36.898  15.592  56.193  1.00 79.92           C  
ATOM    556  C   GLY L  74      36.599  14.694  55.039  1.00 77.40           C  
ATOM    557  O   GLY L  74      35.842  13.735  55.168  1.00 79.30           O  
ATOM    558  N   ALA L  75      37.203  14.980  53.869  1.00 73.31           N  
ATOM    559  CA  ALA L  75      36.922  14.246  52.668  1.00 70.15           C  
ATOM    560  CB  ALA L  75      37.769  14.702  51.466  1.00 60.35           C  
ATOM    561  C   ALA L  75      37.199  12.797  52.900  1.00 77.38           C  
ATOM    562  O   ALA L  75      38.153  12.430  53.585  1.00 85.50           O  
ATOM    563  N   GLN L  76      36.350  11.940  52.295  1.00 68.71           N  
ATOM    564  CA  GLN L  76      36.395  10.523  52.516  1.00 64.25           C  
ATOM    565  CB  GLN L  76      35.008   9.946  52.854  1.00 67.20           C  
ATOM    566  CG  GLN L  76      34.204  10.772  53.870  1.00 70.44           C  
ATOM    567  CD  GLN L  76      34.780  10.666  55.278  1.00 80.60           C  
ATOM    568  OE1 GLN L  76      35.993  10.674  55.484  1.00 88.02           O  
ATOM    569  NE2 GLN L  76      33.868  10.583  56.283  1.00 79.60           N  
ATOM    570  C   GLN L  76      36.815   9.876  51.228  1.00 67.34           C  
ATOM    571  O   GLN L  76      36.864  10.511  50.178  1.00 73.39           O  
ATOM    572  N   ALA L  77      37.140   8.571  51.294  1.00 57.23           N  
ATOM    573  CA  ALA L  77      37.567   7.800  50.160  1.00 57.14           C  
ATOM    574  CB  ALA L  77      37.932   6.353  50.543  1.00 54.98           C  
ATOM    575  C   ALA L  77      36.464   7.740  49.136  1.00 59.24           C  
ATOM    576  O   ALA L  77      36.721   7.784  47.934  1.00 62.14           O  
ATOM    577  N   GLU L  78      35.203   7.642  49.603  1.00 55.19           N  
ATOM    578  CA  GLU L  78      34.017   7.488  48.798  1.00 59.50           C  
ATOM    579  CB  GLU L  78      32.737   7.372  49.650  1.00 61.40           C  
ATOM    580  CG  GLU L  78      32.758   6.211  50.647  1.00 70.16           C  
ATOM    581  CD  GLU L  78      33.346   6.713  51.957  1.00 87.09           C  
ATOM    582  OE1 GLU L  78      32.624   7.432  52.700  1.00 88.18           O  
ATOM    583  OE2 GLU L  78      34.526   6.381  52.237  1.00 87.83           O1-
ATOM    584  C   GLU L  78      33.829   8.697  47.942  1.00 60.01           C  
ATOM    585  O   GLU L  78      33.188   8.632  46.895  1.00 53.46           O  
ATOM    586  N   ASP L  79      34.351   9.840  48.411  1.00 56.21           N  
ATOM    587  CA  ASP L  79      34.231  11.130  47.799  1.00 56.20           C  
ATOM    588  CB  ASP L  79      34.762  12.246  48.715  1.00 49.71           C  
ATOM    589  CG  ASP L  79      33.814  12.325  49.909  1.00 53.53           C  
ATOM    590  OD1 ASP L  79      32.663  11.824  49.790  1.00 55.53           O  
ATOM    591  OD2 ASP L  79      34.226  12.886  50.959  1.00 55.09           O1-
ATOM    592  C   ASP L  79      34.963  11.162  46.490  1.00 53.36           C  
ATOM    593  O   ASP L  79      34.801  12.101  45.714  1.00 54.27           O  
ATOM    594  N   ASP L  80      35.850  10.184  46.235  1.00 57.76           N  
ATOM    595  CA  ASP L  80      36.585  10.156  45.001  1.00 59.35           C  
ATOM    596  CB  ASP L  80      37.570   8.967  44.970  1.00 63.21           C  
ATOM    597  CG  ASP L  80      38.684   9.205  43.958  1.00 61.41           C  
ATOM    598  OD1 ASP L  80      38.460   9.964  42.980  1.00 65.30           O  
ATOM    599  OD2 ASP L  80      39.785   8.628  44.157  1.00 57.89           O1-
ATOM    600  C   ASP L  80      35.587   9.995  43.887  1.00 57.23           C  
ATOM    601  O   ASP L  80      35.072   8.901  43.657  1.00 55.44           O  
ATOM    602  N   ALA L  81      35.287  11.095  43.156  1.00 54.56           N  
ATOM    603  CA  ALA L  81      34.306  11.031  42.104  1.00 48.94           C  
ATOM    604  CB  ALA L  81      32.859  10.950  42.614  1.00 40.51           C  
ATOM    605  C   ALA L  81      34.404  12.275  41.266  1.00 55.98           C  
ATOM    606  O   ALA L  81      35.295  13.102  41.457  1.00 51.09           O  
ATOM    607  N   GLU L  82      33.496  12.409  40.276  1.00 43.68           N  
ATOM    608  CA  GLU L  82      33.465  13.561  39.422  1.00 49.11           C  
ATOM    609  CB  GLU L  82      33.099  13.207  37.972  1.00 53.16           C  
ATOM    610  CG  GLU L  82      34.131  12.285  37.319  1.00 58.77           C  
ATOM    611  CD  GLU L  82      33.545  11.708  36.034  1.00 63.86           C  
ATOM    612  OE1 GLU L  82      33.088  12.512  35.179  1.00 55.20           O  
ATOM    613  OE2 GLU L  82      33.543  10.456  35.894  1.00 72.36           O1-
ATOM    614  C   GLU L  82      32.416  14.481  39.973  1.00 43.36           C  
ATOM    615  O   GLU L  82      31.407  14.023  40.504  1.00 45.35           O  
ATOM    616  N   TYR L  83      32.645  15.812  39.899  1.00 44.69           N  
ATOM    617  CA  TYR L  83      31.671  16.739  40.415  1.00 40.72           C  
ATOM    618  CB  TYR L  83      32.132  17.477  41.684  1.00 44.52           C  
ATOM    619  CG  TYR L  83      32.200  16.463  42.777  1.00 45.73           C  
ATOM    620  CD1 TYR L  83      33.296  15.640  42.902  1.00 42.07           C  
ATOM    621  CD2 TYR L  83      31.165  16.338  43.679  1.00 45.87           C  
ATOM    622  CE1 TYR L  83      33.357  14.706  43.909  1.00 47.03           C  
ATOM    623  CE2 TYR L  83      31.223  15.406  44.687  1.00 45.95           C  
ATOM    624  CZ  TYR L  83      32.318  14.590  44.802  1.00 48.49           C  
ATOM    625  OH  TYR L  83      32.377  13.632  45.837  1.00 48.85           O  
ATOM    626  C   TYR L  83      31.334  17.756  39.365  1.00 40.00           C  
ATOM    627  O   TYR L  83      32.215  18.320  38.717  1.00 40.31           O  
ATOM    628  N   TYR L  84      30.022  18.021  39.181  1.00 35.09           N  
ATOM    629  CA  TYR L  84      29.570  18.934  38.168  1.00 37.78           C  
ATOM    630  CB  TYR L  84      28.639  18.277  37.132  1.00 43.52           C  
ATOM    631  CG  TYR L  84      29.367  17.219  36.373  1.00 40.44           C  
ATOM    632  CD1 TYR L  84      30.111  17.533  35.258  1.00 35.13           C  
ATOM    633  CD2 TYR L  84      29.301  15.906  36.778  1.00 37.54           C  
ATOM    634  CE1 TYR L  84      30.772  16.551  34.559  1.00 27.63           C  
ATOM    635  CE2 TYR L  84      29.959  14.920  36.083  1.00 35.52           C  
ATOM    636  CZ  TYR L  84      30.705  15.243  34.978  1.00 35.75           C  
ATOM    637  OH  TYR L  84      31.383  14.229  34.268  1.00 34.53           O  
ATOM    638  C   TYR L  84      28.732  19.995  38.819  1.00 34.75           C  
ATOM    639  O   TYR L  84      27.970  19.716  39.745  1.00 36.59           O  
ATOM    640  N   CYS L  85      28.874  21.256  38.353  1.00 33.32           N  
ATOM    641  CA  CYS L  85      28.054  22.350  38.809  1.00 35.99           C  
ATOM    642  CB  CYS L  85      28.833  23.669  39.058  1.00 42.15           C  
ATOM    643  SG  CYS L  85      29.778  24.239  37.602  1.00 48.69           S  
ATOM    644  C   CYS L  85      27.056  22.620  37.719  1.00 37.90           C  
ATOM    645  O   CYS L  85      27.320  22.326  36.555  1.00 36.54           O  
ATOM    646  N   SER L  86      25.866  23.160  38.065  1.00 35.67           N  
ATOM    647  CA  SER L  86      24.876  23.432  37.054  1.00 30.43           C  
ATOM    648  CB  SER L  86      23.786  22.347  36.984  1.00 33.51           C  
ATOM    649  OG  SER L  86      22.811  22.687  36.008  1.00 34.19           O  
ATOM    650  C   SER L  86      24.199  24.732  37.384  1.00 33.68           C  
ATOM    651  O   SER L  86      24.014  25.073  38.549  1.00 40.87           O  
ATOM    652  N   SER L  87      23.823  25.503  36.338  1.00 37.78           N  
ATOM    653  CA  SER L  87      23.146  26.759  36.531  1.00 40.51           C  
ATOM    654  CB  SER L  87      24.073  27.860  37.080  1.00 37.92           C  
ATOM    655  OG  SER L  87      23.333  29.023  37.425  1.00 36.11           O  
ATOM    656  C   SER L  87      22.661  27.205  35.182  1.00 35.65           C  
ATOM    657  O   SER L  87      22.715  26.455  34.212  1.00 35.97           O  
ATOM    658  N   ARG L  88      22.139  28.449  35.095  1.00 35.03           N  
ATOM    659  CA  ARG L  88      21.699  28.964  33.829  1.00 36.57           C  
ATOM    660  CB  ARG L  88      20.858  30.244  33.953  1.00 37.91           C  
ATOM    661  CG  ARG L  88      19.555  30.046  34.735  1.00 34.62           C  
ATOM    662  CD  ARG L  88      18.635  28.970  34.147  1.00 30.33           C  
ATOM    663  NE  ARG L  88      17.377  28.962  34.950  1.00 32.78           N  
ATOM    664  CZ  ARG L  88      16.363  28.100  34.638  1.00 36.39           C  
ATOM    665  NH1 ARG L  88      16.525  27.190  33.632  1.00 31.23           N1+
ATOM    666  NH2 ARG L  88      15.184  28.148  35.326  1.00 33.81           N  
ATOM    667  C   ARG L  88      22.929  29.268  33.017  1.00 29.24           C  
ATOM    668  O   ARG L  88      23.995  29.544  33.565  1.00 35.34           O  
ATOM    669  N   ASP L  89      22.825  29.150  31.674  1.00 36.57           N  
ATOM    670  CA  ASP L  89      23.936  29.435  30.806  1.00 37.23           C  
ATOM    671  CB  ASP L  89      23.742  28.973  29.343  1.00 37.89           C  
ATOM    672  CG  ASP L  89      22.572  29.696  28.692  1.00 42.24           C  
ATOM    673  OD1 ASP L  89      21.611  30.048  29.426  1.00 42.90           O  
ATOM    674  OD2 ASP L  89      22.621  29.898  27.448  1.00 45.43           O1-
ATOM    675  C   ASP L  89      24.216  30.907  30.825  1.00 39.98           C  
ATOM    676  O   ASP L  89      25.371  31.326  30.763  1.00 39.00           O  
ATOM    677  N   LYS L  90      23.158  31.739  30.893  1.00 34.17           N  
ATOM    678  CA  LYS L  90      23.347  33.161  30.926  1.00 36.16           C  
ATOM    679  CB  LYS L  90      23.119  33.824  29.563  1.00 42.80           C  
ATOM    680  CG  LYS L  90      21.764  33.444  28.970  1.00 62.86           C  
ATOM    681  CD  LYS L  90      21.277  34.387  27.872  1.00 75.85           C  
ATOM    682  CE  LYS L  90      19.886  34.016  27.363  1.00 84.38           C  
ATOM    683  NZ  LYS L  90      19.367  35.066  26.459  1.00 84.98           N1+
ATOM    684  C   LYS L  90      22.342  33.733  31.879  1.00 33.31           C  
ATOM    685  O   LYS L  90      21.319  33.116  32.166  1.00 34.83           O  
ATOM    686  N   SER L  91      22.614  34.946  32.399  1.00 41.14           N  
ATOM    687  CA  SER L  91      21.698  35.545  33.326  1.00 44.30           C  
ATOM    688  CB  SER L  91      22.144  36.940  33.802  1.00 42.25           C  
ATOM    689  OG  SER L  91      23.409  36.875  34.446  1.00 48.63           O  
ATOM    690  C   SER L  91      20.386  35.719  32.628  1.00 32.86           C  
ATOM    691  O   SER L  91      20.323  36.286  31.537  1.00 40.11           O  
ATOM    692  N   GLY L  92      19.300  35.228  33.260  1.00 35.53           N  
ATOM    693  CA  GLY L  92      17.967  35.414  32.761  1.00 34.93           C  
ATOM    694  C   GLY L  92      17.608  34.383  31.733  1.00 40.87           C  
ATOM    695  O   GLY L  92      16.553  34.487  31.108  1.00 40.31           O  
ATOM    696  N   SER L  93      18.454  33.359  31.523  1.00 39.16           N  
ATOM    697  CA  SER L  93      18.144  32.406  30.492  1.00 36.79           C  
ATOM    698  CB  SER L  93      19.393  31.761  29.868  1.00 33.46           C  
ATOM    699  OG  SER L  93      19.006  30.835  28.865  1.00 34.03           O  
ATOM    700  C   SER L  93      17.278  31.294  31.015  1.00 33.69           C  
ATOM    701  O   SER L  93      17.316  30.943  32.193  1.00 38.26           O  
ATOM    702  N   ARG L  94      16.429  30.752  30.117  1.00 32.33           N  
ATOM    703  CA  ARG L  94      15.563  29.620  30.314  1.00 38.68           C  
ATOM    704  CB  ARG L  94      14.476  29.500  29.230  1.00 39.13           C  
ATOM    705  CG  ARG L  94      13.481  30.664  29.211  1.00 52.48           C  
ATOM    706  CD  ARG L  94      12.176  30.338  28.471  1.00 62.47           C  
ATOM    707  NE  ARG L  94      11.242  29.726  29.463  1.00 62.47           N  
ATOM    708  CZ  ARG L  94       9.979  29.357  29.102  1.00 69.50           C  
ATOM    709  NH1 ARG L  94       9.590  29.453  27.798  1.00 67.33           N1+
ATOM    710  NH2 ARG L  94       9.104  28.898  30.046  1.00 69.70           N  
ATOM    711  C   ARG L  94      16.372  28.355  30.255  1.00 37.80           C  
ATOM    712  O   ARG L  94      15.948  27.295  30.716  1.00 33.60           O  
ATOM    713  N   LEU L  95      17.534  28.421  29.584  1.00 31.27           N  
ATOM    714  CA  LEU L  95      18.330  27.248  29.360  1.00 29.88           C  
ATOM    715  CB  LEU L  95      19.291  27.419  28.175  1.00 27.12           C  
ATOM    716  CG  LEU L  95      18.583  27.878  26.884  1.00 36.39           C  
ATOM    717  CD1 LEU L  95      19.526  27.831  25.671  1.00 38.32           C  
ATOM    718  CD2 LEU L  95      17.262  27.129  26.663  1.00 26.90           C  
ATOM    719  C   LEU L  95      19.158  26.943  30.575  1.00 36.61           C  
ATOM    720  O   LEU L  95      19.290  27.769  31.476  1.00 35.13           O  
ATOM    721  N   SER L  96      19.710  25.712  30.646  1.00 32.07           N  
ATOM    722  CA  SER L  96      20.579  25.355  31.734  1.00 31.43           C  
ATOM    723  CB  SER L  96      19.985  24.287  32.665  1.00 31.67           C  
ATOM    724  OG  SER L  96      18.790  24.775  33.257  1.00 42.72           O  
ATOM    725  C   SER L  96      21.831  24.783  31.135  1.00 34.12           C  
ATOM    726  O   SER L  96      21.856  24.422  29.960  1.00 32.37           O  
ATOM    727  N   VAL L  97      22.926  24.725  31.926  1.00 30.19           N  
ATOM    728  CA  VAL L  97      24.167  24.185  31.441  1.00 24.14           C  
ATOM    729  CB  VAL L  97      25.131  25.202  30.904  1.00 35.17           C  
ATOM    730  CG1 VAL L  97      24.534  25.886  29.676  1.00 36.94           C  
ATOM    731  CG2 VAL L  97      25.507  26.161  32.043  1.00 34.95           C  
ATOM    732  C   VAL L  97      24.898  23.584  32.599  1.00 29.26           C  
ATOM    733  O   VAL L  97      24.621  23.882  33.759  1.00 31.41           O  
ATOM    734  N   PHE L  98      25.876  22.710  32.288  1.00 28.45           N  
ATOM    735  CA  PHE L  98      26.696  22.094  33.292  1.00 28.13           C  
ATOM    736  CB  PHE L  98      26.766  20.555  33.180  1.00 25.34           C  
ATOM    737  CG  PHE L  98      25.444  19.948  33.511  1.00 30.47           C  
ATOM    738  CD1 PHE L  98      25.145  19.598  34.808  1.00 32.11           C  
ATOM    739  CD2 PHE L  98      24.505  19.721  32.530  1.00 30.75           C  
ATOM    740  CE1 PHE L  98      23.931  19.034  35.121  1.00 34.73           C  
ATOM    741  CE2 PHE L  98      23.290  19.158  32.836  1.00 33.64           C  
ATOM    742  CZ  PHE L  98      22.998  18.815  34.134  1.00 28.46           C  
ATOM    743  C   PHE L  98      28.100  22.554  33.045  1.00 33.07           C  
ATOM    744  O   PHE L  98      28.470  22.879  31.916  1.00 29.99           O  
ATOM    745  N   GLY L  99      28.924  22.612  34.109  1.00 35.19           N  
ATOM    746  CA  GLY L  99      30.311  22.926  33.919  1.00 31.78           C  
ATOM    747  C   GLY L  99      30.926  21.668  33.375  1.00 36.17           C  
ATOM    748  O   GLY L  99      30.262  20.638  33.279  1.00 33.21           O  
ATOM    749  N   GLY L 100      32.221  21.728  33.006  1.00 31.88           N  
ATOM    750  CA  GLY L 100      32.965  20.639  32.426  1.00 32.92           C  
ATOM    751  C   GLY L 100      33.087  19.511  33.408  1.00 37.32           C  
ATOM    752  O   GLY L 100      33.251  18.357  33.020  1.00 35.02           O  
ATOM    753  N   GLY L 101      33.089  19.821  34.716  1.00 37.02           N  
ATOM    754  CA  GLY L 101      33.194  18.782  35.701  1.00 37.91           C  
ATOM    755  C   GLY L 101      34.582  18.788  36.259  1.00 42.47           C  
ATOM    756  O   GLY L 101      35.522  19.254  35.615  1.00 42.64           O  
ATOM    757  N   THR L 102      34.735  18.276  37.499  1.00 41.27           N  
ATOM    758  CA  THR L 102      36.025  18.235  38.127  1.00 45.59           C  
ATOM    759  CB  THR L 102      36.130  19.165  39.305  1.00 41.61           C  
ATOM    760  OG1 THR L 102      35.817  20.494  38.915  1.00 43.82           O  
ATOM    761  CG2 THR L 102      37.560  19.109  39.863  1.00 51.90           C  
ATOM    762  C   THR L 102      36.240  16.851  38.662  1.00 49.26           C  
ATOM    763  O   THR L 102      35.359  16.276  39.302  1.00 47.55           O  
ATOM    764  N   LYS L 103      37.430  16.268  38.416  1.00 43.07           N  
ATOM    765  CA  LYS L 103      37.694  14.976  38.981  1.00 52.31           C  
ATOM    766  CB  LYS L 103      38.625  14.071  38.163  1.00 52.02           C  
ATOM    767  CG  LYS L 103      38.962  12.813  38.960  1.00 60.52           C  
ATOM    768  CD  LYS L 103      39.594  11.682  38.166  1.00 59.79           C  
ATOM    769  CE  LYS L 103      40.118  10.575  39.079  1.00 61.27           C  
ATOM    770  NZ  LYS L 103      39.211  10.402  40.236  1.00 53.44           N1+
ATOM    771  C   LYS L 103      38.372  15.194  40.293  1.00 49.64           C  
ATOM    772  O   LYS L 103      39.406  15.854  40.378  1.00 45.35           O  
ATOM    773  N   LEU L 104      37.789  14.634  41.367  1.00 47.77           N  
ATOM    774  CA  LEU L 104      38.374  14.825  42.660  1.00 50.35           C  
ATOM    775  CB  LEU L 104      37.346  15.186  43.752  1.00 47.01           C  
ATOM    776  CG  LEU L 104      37.965  15.429  45.144  1.00 53.82           C  
ATOM    777  CD1 LEU L 104      38.851  16.683  45.144  1.00 55.35           C  
ATOM    778  CD2 LEU L 104      36.893  15.474  46.244  1.00 56.36           C  
ATOM    779  C   LEU L 104      39.033  13.546  43.051  1.00 60.69           C  
ATOM    780  O   LEU L 104      38.392  12.497  43.130  1.00 60.67           O  
ATOM    781  N   THR L 105      40.354  13.606  43.303  1.00 58.86           N  
ATOM    782  CA  THR L 105      41.076  12.436  43.700  1.00 62.20           C  
ATOM    783  CB  THR L 105      42.403  12.281  43.030  1.00 62.31           C  
ATOM    784  OG1 THR L 105      43.179  13.454  43.213  1.00 60.39           O  
ATOM    785  CG2 THR L 105      42.189  12.003  41.547  1.00 62.98           C  
ATOM    786  C   THR L 105      41.384  12.548  45.150  1.00 60.24           C  
ATOM    787  O   THR L 105      41.985  13.525  45.597  1.00 62.35           O  
ATOM    788  N   VAL L 106      40.969  11.529  45.923  1.00 59.64           N  
ATOM    789  CA  VAL L 106      41.280  11.528  47.319  1.00 65.42           C  
ATOM    790  CB  VAL L 106      40.222  10.861  48.149  1.00 58.08           C  
ATOM    791  CG1 VAL L 106      40.688  10.801  49.613  1.00 59.71           C  
ATOM    792  CG2 VAL L 106      38.899  11.620  47.944  1.00 54.46           C  
ATOM    793  C   VAL L 106      42.537  10.729  47.441  1.00 78.78           C  
ATOM    794  O   VAL L 106      42.495   9.502  47.471  1.00 74.20           O  
ATOM    795  N   LEU L 107      43.679  11.433  47.587  1.00 88.22           N  
ATOM    796  CA  LEU L 107      45.006  10.872  47.530  1.00 71.59           C  
ATOM    797  CB  LEU L 107      46.113  11.926  47.378  1.00 76.78           C  
ATOM    798  CG  LEU L 107      46.223  12.504  45.960  1.00 81.96           C  
ATOM    799  CD1 LEU L 107      47.285  13.607  45.903  1.00 77.32           C  
ATOM    800  CD2 LEU L 107      46.491  11.399  44.923  1.00 92.62           C  
ATOM    801  C   LEU L 107      45.374  10.054  48.720  1.00 61.39           C  
ATOM    802  O   LEU L 107      44.801  10.164  49.801  1.00 68.59           O  
ATOM    803  N   SER L 108      46.381   9.180  48.522  1.00113.75           N  
ATOM    804  CA  SER L 108      46.823   8.358  49.605  1.00111.54           C  
ATOM    805  CB  SER L 108      47.285   9.196  50.809  1.00118.87           C  
ATOM    806  OG  SER L 108      47.568   8.357  51.916  1.00124.16           O  
ATOM    807  C   SER L 108      45.616   7.540  50.046  1.00102.86           C  
ATOM    808  O   SER L 108      45.256   6.571  49.322  1.00103.94           O  
ATOM    809  OXT SER L 108      45.039   7.871  51.117  1.00  0.00           O1-
TER     810      SER L 108 
ATOM    811  N   GLU H 109      11.896   6.169  46.962  1.00 59.92           N1+
ATOM    812  CA  GLU H 109      10.661   5.728  46.282  1.00 66.70           C  
ATOM    813  CB  GLU H 109       9.423   6.121  47.092  1.00 75.94           C  
ATOM    814  CG  GLU H 109       8.146   5.648  46.406  1.00 88.19           C  
ATOM    815  CD  GLU H 109       6.965   6.067  47.254  1.00 98.05           C  
ATOM    816  OE1 GLU H 109       7.138   6.199  48.496  1.00100.17           O  
ATOM    817  OE2 GLU H 109       5.871   6.263  46.663  1.00102.76           O1-
ATOM    818  C   GLU H 109      10.546   6.347  44.929  1.00 55.94           C  
ATOM    819  O   GLU H 109       9.776   5.883  44.088  1.00 61.28           O  
ATOM    820  N   VAL H 110      11.311   7.429  44.685  1.00 51.07           N  
ATOM    821  CA  VAL H 110      11.304   8.023  43.382  1.00 54.48           C  
ATOM    822  CB  VAL H 110      12.038   9.333  43.321  1.00 52.74           C  
ATOM    823  CG1 VAL H 110      12.129   9.786  41.853  1.00 49.56           C  
ATOM    824  CG2 VAL H 110      11.318  10.343  44.231  1.00 52.80           C  
ATOM    825  C   VAL H 110      12.023   7.066  42.490  1.00 52.02           C  
ATOM    826  O   VAL H 110      13.077   6.542  42.849  1.00 50.36           O  
ATOM    827  N   GLN H 111      11.463   6.803  41.296  1.00 41.67           N  
ATOM    828  CA  GLN H 111      12.074   5.835  40.433  1.00 48.28           C  
ATOM    829  CB  GLN H 111      11.308   4.511  40.512  1.00 47.91           C  
ATOM    830  CG  GLN H 111      11.301   3.985  41.948  1.00 70.98           C  
ATOM    831  CD  GLN H 111      10.066   3.126  42.151  1.00 88.51           C  
ATOM    832  OE1 GLN H 111       9.264   3.389  43.045  1.00 92.58           O  
ATOM    833  NE2 GLN H 111       9.894   2.086  41.293  1.00 96.12           N  
ATOM    834  C   GLN H 111      11.972   6.347  39.032  1.00 49.98           C  
ATOM    835  O   GLN H 111      10.885   6.696  38.576  1.00 50.73           O  
ATOM    836  N   LEU H 112      13.113   6.423  38.313  1.00 41.78           N  
ATOM    837  CA  LEU H 112      13.083   6.848  36.940  1.00 33.84           C  
ATOM    838  CB  LEU H 112      13.781   8.194  36.675  1.00 34.32           C  
ATOM    839  CG  LEU H 112      13.069   9.426  37.273  1.00 39.28           C  
ATOM    840  CD1 LEU H 112      11.712   9.680  36.598  1.00 28.99           C  
ATOM    841  CD2 LEU H 112      12.959   9.332  38.798  1.00 39.93           C  
ATOM    842  C   LEU H 112      13.813   5.818  36.136  1.00 34.52           C  
ATOM    843  O   LEU H 112      14.934   5.436  36.473  1.00 38.04           O  
ATOM    844  N   VAL H 113      13.191   5.324  35.047  1.00 28.06           N  
ATOM    845  CA  VAL H 113      13.869   4.337  34.259  1.00 33.90           C  
ATOM    846  CB  VAL H 113      13.260   2.971  34.379  1.00 40.63           C  
ATOM    847  CG1 VAL H 113      13.991   2.025  33.412  1.00 40.19           C  
ATOM    848  CG2 VAL H 113      13.314   2.530  35.852  1.00 39.99           C  
ATOM    849  C   VAL H 113      13.757   4.723  32.818  1.00 35.41           C  
ATOM    850  O   VAL H 113      12.665   4.744  32.254  1.00 35.96           O  
ATOM    851  N   GLU H 114      14.899   5.033  32.178  1.00 40.21           N  
ATOM    852  CA  GLU H 114      14.856   5.357  30.783  1.00 35.93           C  
ATOM    853  CB  GLU H 114      15.832   6.460  30.333  1.00 33.39           C  
ATOM    854  CG  GLU H 114      17.278   6.261  30.778  1.00 35.74           C  
ATOM    855  CD  GLU H 114      17.407   6.784  32.202  1.00 36.56           C  
ATOM    856  OE1 GLU H 114      17.584   8.020  32.366  1.00 34.97           O  
ATOM    857  OE2 GLU H 114      17.322   5.951  33.143  1.00 38.04           O1-
ATOM    858  C   GLU H 114      15.084   4.116  29.983  1.00 40.64           C  
ATOM    859  O   GLU H 114      15.603   3.120  30.487  1.00 40.37           O  
ATOM    860  N   SER H 115      14.644   4.136  28.707  1.00 30.54           N  
ATOM    861  CA  SER H 115      14.832   3.009  27.840  1.00 38.89           C  
ATOM    862  CB  SER H 115      13.777   1.904  28.034  1.00 41.26           C  
ATOM    863  OG  SER H 115      12.494   2.376  27.650  1.00 51.42           O  
ATOM    864  C   SER H 115      14.698   3.496  26.426  1.00 33.74           C  
ATOM    865  O   SER H 115      14.341   4.647  26.187  1.00 30.92           O  
ATOM    866  N   GLY H 116      14.976   2.609  25.443  1.00 28.81           N  
ATOM    867  CA  GLY H 116      14.815   2.960  24.056  1.00 25.97           C  
ATOM    868  C   GLY H 116      16.138   3.208  23.394  1.00 32.72           C  
ATOM    869  O   GLY H 116      16.190   3.448  22.188  1.00 33.64           O  
ATOM    870  N   GLY H 117      17.246   3.153  24.153  1.00 27.33           N  
ATOM    871  CA  GLY H 117      18.540   3.392  23.574  1.00 31.67           C  
ATOM    872  C   GLY H 117      18.918   2.208  22.743  1.00 35.20           C  
ATOM    873  O   GLY H 117      18.335   1.132  22.861  1.00 36.60           O  
ATOM    874  N   GLY H 118      19.928   2.385  21.868  1.00 37.29           N  
ATOM    875  CA  GLY H 118      20.349   1.302  21.029  1.00 27.79           C  
ATOM    876  C   GLY H 118      21.217   1.875  19.957  1.00 33.25           C  
ATOM    877  O   GLY H 118      21.675   3.013  20.048  1.00 35.64           O  
ATOM    878  N   LEU H 119      21.456   1.084  18.891  1.00 26.63           N  
ATOM    879  CA  LEU H 119      22.332   1.524  17.845  1.00 32.59           C  
ATOM    880  CB  LEU H 119      23.197   0.378  17.279  1.00 34.89           C  
ATOM    881  CG  LEU H 119      24.414   0.844  16.453  1.00 31.57           C  
ATOM    882  CD1 LEU H 119      24.007   1.634  15.204  1.00 25.54           C  
ATOM    883  CD2 LEU H 119      25.429   1.585  17.342  1.00 30.04           C  
ATOM    884  C   LEU H 119      21.468   2.061  16.739  1.00 30.69           C  
ATOM    885  O   LEU H 119      20.509   1.412  16.323  1.00 32.27           O  
ATOM    886  N   VAL H 120      21.775   3.286  16.261  1.00 28.97           N  
ATOM    887  CA  VAL H 120      21.028   3.893  15.191  1.00 25.75           C  
ATOM    888  CB  VAL H 120      20.234   5.096  15.610  1.00 33.83           C  
ATOM    889  CG1 VAL H 120      19.185   4.673  16.641  1.00 42.87           C  
ATOM    890  CG2 VAL H 120      21.206   6.173  16.120  1.00 36.09           C  
ATOM    891  C   VAL H 120      22.011   4.409  14.190  1.00 29.18           C  
ATOM    892  O   VAL H 120      23.119   4.806  14.545  1.00 27.61           O  
ATOM    893  N   LYS H 121      21.623   4.414  12.901  1.00 24.01           N  
ATOM    894  CA  LYS H 121      22.482   4.913  11.865  1.00 34.21           C  
ATOM    895  CB  LYS H 121      22.159   4.381  10.461  1.00 35.91           C  
ATOM    896  CG  LYS H 121      22.508   2.905  10.275  1.00 48.76           C  
ATOM    897  CD  LYS H 121      22.002   2.309   8.962  1.00 51.59           C  
ATOM    898  CE  LYS H 121      22.553   0.910   8.676  1.00 57.77           C  
ATOM    899  NZ  LYS H 121      22.112   0.459   7.337  1.00 57.88           N1+
ATOM    900  C   LYS H 121      22.331   6.396  11.823  1.00 33.89           C  
ATOM    901  O   LYS H 121      21.329   6.954  12.261  1.00 29.04           O  
ATOM    902  N   PRO H 122      23.335   7.043  11.301  1.00 30.36           N  
ATOM    903  CA  PRO H 122      23.270   8.469  11.201  1.00 27.77           C  
ATOM    904  CD  PRO H 122      24.701   6.562  11.421  1.00 36.78           C  
ATOM    905  CB  PRO H 122      24.662   8.911  10.767  1.00 32.40           C  
ATOM    906  CG  PRO H 122      25.580   7.825  11.364  1.00 38.25           C  
ATOM    907  C   PRO H 122      22.163   8.832  10.270  1.00 28.00           C  
ATOM    908  O   PRO H 122      21.980   8.151   9.263  1.00 28.43           O  
ATOM    909  N   GLY H 123      21.414   9.901  10.597  1.00 26.32           N  
ATOM    910  CA  GLY H 123      20.320  10.315   9.774  1.00 29.44           C  
ATOM    911  C   GLY H 123      19.086   9.616  10.262  1.00 30.11           C  
ATOM    912  O   GLY H 123      17.985   9.898   9.793  1.00 29.60           O  
ATOM    913  N   GLY H 124      19.229   8.698  11.239  1.00 27.40           N  
ATOM    914  CA  GLY H 124      18.101   7.932  11.703  1.00 23.79           C  
ATOM    915  C   GLY H 124      17.367   8.679  12.774  1.00 32.31           C  
ATOM    916  O   GLY H 124      17.722   9.803  13.127  1.00 29.27           O  
ATOM    917  N   SER H 125      16.308   8.042  13.324  1.00 30.93           N  
ATOM    918  CA  SER H 125      15.497   8.649  14.343  1.00 30.89           C  
ATOM    919  CB  SER H 125      14.073   8.996  13.874  1.00 31.83           C  
ATOM    920  OG  SER H 125      14.123   9.987  12.855  1.00 45.15           O  
ATOM    921  C   SER H 125      15.379   7.682  15.483  1.00 33.89           C  
ATOM    922  O   SER H 125      15.544   6.475  15.312  1.00 31.44           O  
ATOM    923  N   LEU H 126      15.110   8.204  16.698  1.00 30.90           N  
ATOM    924  CA  LEU H 126      15.057   7.347  17.845  1.00 33.14           C  
ATOM    925  CB  LEU H 126      16.452   7.236  18.487  1.00 28.18           C  
ATOM    926  CG  LEU H 126      16.570   6.248  19.654  1.00 36.70           C  
ATOM    927  CD1 LEU H 126      16.429   4.802  19.154  1.00 31.48           C  
ATOM    928  CD2 LEU H 126      17.864   6.487  20.450  1.00 38.18           C  
ATOM    929  C   LEU H 126      14.157   7.986  18.858  1.00 33.56           C  
ATOM    930  O   LEU H 126      14.147   9.208  18.997  1.00 39.08           O  
ATOM    931  N   ARG H 127      13.361   7.175  19.585  1.00 28.74           N  
ATOM    932  CA  ARG H 127      12.533   7.729  20.619  1.00 36.56           C  
ATOM    933  CB  ARG H 127      11.028   7.477  20.401  1.00 35.23           C  
ATOM    934  CG  ARG H 127      10.130   8.028  21.512  1.00 42.43           C  
ATOM    935  CD  ARG H 127       8.636   7.961  21.178  1.00 43.34           C  
ATOM    936  NE  ARG H 127       8.353   6.598  20.654  1.00 57.53           N  
ATOM    937  CZ  ARG H 127       7.385   6.399  19.712  1.00 55.78           C  
ATOM    938  NH1 ARG H 127       6.661   7.452  19.233  1.00 60.91           N1+
ATOM    939  NH2 ARG H 127       7.148   5.135  19.251  1.00 49.56           N  
ATOM    940  C   ARG H 127      12.939   7.098  21.917  1.00 31.56           C  
ATOM    941  O   ARG H 127      12.976   5.875  22.044  1.00 34.13           O  
ATOM    942  N   LEU H 128      13.290   7.933  22.918  1.00 30.53           N  
ATOM    943  CA  LEU H 128      13.664   7.433  24.213  1.00 30.16           C  
ATOM    944  CB  LEU H 128      14.831   8.191  24.877  1.00 23.78           C  
ATOM    945  CG  LEU H 128      16.187   8.019  24.167  1.00 29.14           C  
ATOM    946  CD1 LEU H 128      17.293   8.804  24.890  1.00 29.21           C  
ATOM    947  CD2 LEU H 128      16.533   6.535  23.978  1.00 23.96           C  
ATOM    948  C   LEU H 128      12.484   7.604  25.119  1.00 29.87           C  
ATOM    949  O   LEU H 128      11.630   8.458  24.882  1.00 32.75           O  
ATOM    950  N   SER H 129      12.404   6.784  26.187  1.00 29.96           N  
ATOM    951  CA  SER H 129      11.306   6.877  27.109  1.00 33.51           C  
ATOM    952  CB  SER H 129      10.316   5.705  27.011  1.00 38.41           C  
ATOM    953  OG  SER H 129       9.625   5.764  25.772  1.00 49.07           O  
ATOM    954  C   SER H 129      11.835   6.864  28.507  1.00 39.41           C  
ATOM    955  O   SER H 129      12.911   6.328  28.774  1.00 36.11           O  
ATOM    956  N   CYS H 130      11.086   7.490  29.438  1.00 35.15           N  
ATOM    957  CA  CYS H 130      11.469   7.491  30.820  1.00 31.50           C  
ATOM    958  CB  CYS H 130      12.241   8.772  31.231  1.00 39.42           C  
ATOM    959  SG  CYS H 130      12.682   8.850  32.998  1.00 50.34           S  
ATOM    960  C   CYS H 130      10.224   7.366  31.647  1.00 37.02           C  
ATOM    961  O   CYS H 130       9.369   8.251  31.646  1.00 33.16           O  
ATOM    962  N   SER H 131      10.088   6.224  32.357  1.00 31.05           N  
ATOM    963  CA  SER H 131       8.966   5.986  33.220  1.00 42.43           C  
ATOM    964  CB  SER H 131       8.743   4.497  33.538  1.00 42.23           C  
ATOM    965  OG  SER H 131       9.776   4.014  34.385  1.00 55.23           O  
ATOM    966  C   SER H 131       9.279   6.652  34.523  1.00 38.80           C  
ATOM    967  O   SER H 131      10.440   6.727  34.924  1.00 40.30           O  
ATOM    968  N   ALA H 132       8.244   7.140  35.236  1.00 40.75           N  
ATOM    969  CA  ALA H 132       8.496   7.806  36.480  1.00 37.19           C  
ATOM    970  CB  ALA H 132       8.447   9.340  36.370  1.00 34.86           C  
ATOM    971  C   ALA H 132       7.445   7.418  37.470  1.00 38.23           C  
ATOM    972  O   ALA H 132       6.282   7.218  37.118  1.00 44.55           O  
ATOM    973  N   SER H 133       7.847   7.303  38.752  1.00 41.63           N  
ATOM    974  CA  SER H 133       6.909   6.978  39.785  1.00 46.00           C  
ATOM    975  CB  SER H 133       6.699   5.464  39.955  1.00 48.89           C  
ATOM    976  OG  SER H 133       7.925   4.840  40.302  1.00 52.26           O  
ATOM    977  C   SER H 133       7.459   7.499  41.080  1.00 43.14           C  
ATOM    978  O   SER H 133       8.619   7.899  41.161  1.00 42.91           O  
ATOM    979  N   GLY H 134       6.614   7.519  42.130  1.00 52.59           N  
ATOM    980  CA  GLY H 134       7.064   7.912  43.433  1.00 44.77           C  
ATOM    981  C   GLY H 134       6.924   9.392  43.629  1.00 49.28           C  
ATOM    982  O   GLY H 134       7.342   9.912  44.663  1.00 49.50           O  
ATOM    983  N   PHE H 135       6.364  10.128  42.647  1.00 44.45           N  
ATOM    984  CA  PHE H 135       6.194  11.540  42.861  1.00 38.03           C  
ATOM    985  CB  PHE H 135       7.484  12.365  42.655  1.00 40.60           C  
ATOM    986  CG  PHE H 135       7.943  12.302  41.235  1.00 45.46           C  
ATOM    987  CD1 PHE H 135       8.641  11.213  40.760  1.00 46.81           C  
ATOM    988  CD2 PHE H 135       7.694  13.353  40.381  1.00 33.76           C  
ATOM    989  CE1 PHE H 135       9.068  11.169  39.452  1.00 43.44           C  
ATOM    990  CE2 PHE H 135       8.120  13.312  39.075  1.00 36.73           C  
ATOM    991  CZ  PHE H 135       8.808  12.220  38.606  1.00 39.08           C  
ATOM    992  C   PHE H 135       5.112  12.050  41.950  1.00 40.70           C  
ATOM    993  O   PHE H 135       4.609  11.327  41.089  1.00 45.35           O  
ATOM    994  N   ASP H 136       4.714  13.327  42.144  1.00 44.97           N  
ATOM    995  CA  ASP H 136       3.659  13.956  41.390  1.00 51.33           C  
ATOM    996  CB  ASP H 136       3.190  15.254  42.064  1.00 60.68           C  
ATOM    997  CG  ASP H 136       1.916  15.767  41.418  1.00 64.79           C  
ATOM    998  OD1 ASP H 136       1.486  15.216  40.372  1.00 67.48           O  
ATOM    999  OD2 ASP H 136       1.348  16.736  41.984  1.00 63.34           O1-
ATOM   1000  C   ASP H 136       4.212  14.327  40.045  1.00 47.52           C  
ATOM   1001  O   ASP H 136       4.698  15.438  39.843  1.00 40.11           O  
ATOM   1002  N   PHE H 137       4.112  13.396  39.079  1.00 41.98           N  
ATOM   1003  CA  PHE H 137       4.664  13.541  37.757  1.00 40.66           C  
ATOM   1004  CB  PHE H 137       4.506  12.270  36.902  1.00 39.68           C  
ATOM   1005  CG  PHE H 137       5.113  12.521  35.558  1.00 39.30           C  
ATOM   1006  CD1 PHE H 137       6.478  12.473  35.391  1.00 39.98           C  
ATOM   1007  CD2 PHE H 137       4.323  12.789  34.464  1.00 34.73           C  
ATOM   1008  CE1 PHE H 137       7.046  12.696  34.156  1.00 39.14           C  
ATOM   1009  CE2 PHE H 137       4.882  13.014  33.228  1.00 34.03           C  
ATOM   1010  CZ  PHE H 137       6.246  12.968  33.071  1.00 29.66           C  
ATOM   1011  C   PHE H 137       4.006  14.659  37.004  1.00 44.36           C  
ATOM   1012  O   PHE H 137       4.680  15.444  36.342  1.00 41.97           O  
ATOM   1013  N   ASP H 138       2.671  14.782  37.115  1.00 44.95           N  
ATOM   1014  CA  ASP H 138       1.944  15.708  36.293  1.00 43.63           C  
ATOM   1015  CB  ASP H 138       0.448  15.780  36.651  1.00 44.07           C  
ATOM   1016  CG  ASP H 138      -0.236  14.520  36.138  1.00 54.50           C  
ATOM   1017  OD1 ASP H 138       0.369  13.825  35.278  1.00 51.82           O  
ATOM   1018  OD2 ASP H 138      -1.379  14.242  36.592  1.00 65.18           O1-
ATOM   1019  C   ASP H 138       2.488  17.090  36.466  1.00 43.36           C  
ATOM   1020  O   ASP H 138       2.676  17.815  35.491  1.00 43.53           O  
ATOM   1021  N   ASN H 139       2.720  17.497  37.720  1.00 42.98           N  
ATOM   1022  CA  ASN H 139       3.195  18.805  38.073  1.00 46.96           C  
ATOM   1023  CB  ASN H 139       2.837  19.189  39.517  1.00 51.86           C  
ATOM   1024  CG  ASN H 139       1.331  19.436  39.525  1.00 53.18           C  
ATOM   1025  OD1 ASN H 139       0.812  20.182  38.696  1.00 52.68           O  
ATOM   1026  ND2 ASN H 139       0.603  18.791  40.474  1.00 48.86           N  
ATOM   1027  C   ASN H 139       4.673  18.972  37.875  1.00 49.51           C  
ATOM   1028  O   ASN H 139       5.171  20.094  37.916  1.00 49.43           O  
ATOM   1029  N   ALA H 140       5.437  17.874  37.732  1.00 44.03           N  
ATOM   1030  CA  ALA H 140       6.872  17.992  37.731  1.00 38.69           C  
ATOM   1031  CB  ALA H 140       7.579  16.702  38.173  1.00 35.56           C  
ATOM   1032  C   ALA H 140       7.456  18.376  36.405  1.00 38.35           C  
ATOM   1033  O   ALA H 140       6.984  17.971  35.344  1.00 37.97           O  
ATOM   1034  N   TRP H 141       8.524  19.205  36.455  1.00 36.07           N  
ATOM   1035  CA  TRP H 141       9.273  19.553  35.283  1.00 39.17           C  
ATOM   1036  CB  TRP H 141      10.036  20.885  35.412  1.00 28.40           C  
ATOM   1037  CG  TRP H 141       9.128  22.093  35.464  1.00 40.26           C  
ATOM   1038  CD2 TRP H 141       9.578  23.458  35.431  1.00 33.61           C  
ATOM   1039  CD1 TRP H 141       7.766  22.139  35.543  1.00 32.26           C  
ATOM   1040  NE1 TRP H 141       7.340  23.444  35.569  1.00 38.37           N  
ATOM   1041  CE2 TRP H 141       8.442  24.268  35.504  1.00 37.24           C  
ATOM   1042  CE3 TRP H 141      10.830  23.991  35.338  1.00 30.00           C  
ATOM   1043  CZ2 TRP H 141       8.541  25.631  35.478  1.00 33.89           C  
ATOM   1044  CZ3 TRP H 141      10.925  25.365  35.335  1.00 35.27           C  
ATOM   1045  CH2 TRP H 141       9.805  26.170  35.404  1.00 36.91           C  
ATOM   1046  C   TRP H 141      10.248  18.423  35.084  1.00 40.84           C  
ATOM   1047  O   TRP H 141      10.702  17.822  36.057  1.00 38.47           O  
ATOM   1048  N   MET H 142      10.570  18.074  33.817  1.00 39.63           N  
ATOM   1049  CA  MET H 142      11.455  16.960  33.594  1.00 34.14           C  
ATOM   1050  CB  MET H 142      10.737  15.706  33.063  1.00 26.94           C  
ATOM   1051  CG  MET H 142       9.757  15.108  34.073  1.00 28.41           C  
ATOM   1052  SD  MET H 142      10.545  14.450  35.575  1.00 35.52           S  
ATOM   1053  CE  MET H 142      11.169  12.929  34.803  1.00 28.06           C  
ATOM   1054  C   MET H 142      12.499  17.347  32.591  1.00 35.04           C  
ATOM   1055  O   MET H 142      12.218  18.047  31.619  1.00 35.94           O  
ATOM   1056  N   THR H 143      13.745  16.873  32.807  1.00 30.92           N  
ATOM   1057  CA  THR H 143      14.825  17.261  31.948  1.00 27.18           C  
ATOM   1058  CB  THR H 143      15.851  18.101  32.651  1.00 30.17           C  
ATOM   1059  OG1 THR H 143      15.253  19.286  33.160  1.00 33.02           O  
ATOM   1060  CG2 THR H 143      16.978  18.442  31.660  1.00 28.28           C  
ATOM   1061  C   THR H 143      15.540  16.054  31.429  1.00 34.58           C  
ATOM   1062  O   THR H 143      15.605  15.010  32.079  1.00 31.53           O  
ATOM   1063  N   TRP H 144      16.092  16.182  30.203  1.00 28.34           N  
ATOM   1064  CA  TRP H 144      16.891  15.145  29.621  1.00 23.94           C  
ATOM   1065  CB  TRP H 144      16.552  14.844  28.149  1.00 30.53           C  
ATOM   1066  CG  TRP H 144      15.212  14.180  27.901  1.00 29.91           C  
ATOM   1067  CD2 TRP H 144      14.978  12.766  28.003  1.00 25.45           C  
ATOM   1068  CD1 TRP H 144      14.023  14.741  27.542  1.00 30.86           C  
ATOM   1069  NE1 TRP H 144      13.062  13.764  27.406  1.00 28.87           N  
ATOM   1070  CE2 TRP H 144      13.639  12.544  27.690  1.00 27.09           C  
ATOM   1071  CE3 TRP H 144      15.809  11.731  28.330  1.00 31.51           C  
ATOM   1072  CZ2 TRP H 144      13.108  11.283  27.701  1.00 27.90           C  
ATOM   1073  CZ3 TRP H 144      15.274  10.461  28.343  1.00 29.83           C  
ATOM   1074  CH2 TRP H 144      13.949  10.242  28.036  1.00 30.22           C  
ATOM   1075  C   TRP H 144      18.305  15.654  29.644  1.00 28.25           C  
ATOM   1076  O   TRP H 144      18.560  16.810  29.309  1.00 24.91           O  
ATOM   1077  N   VAL H 145      19.262  14.803  30.074  1.00 25.88           N  
ATOM   1078  CA  VAL H 145      20.654  15.172  30.135  1.00 25.21           C  
ATOM   1079  CB  VAL H 145      21.186  15.273  31.542  1.00 35.05           C  
ATOM   1080  CG1 VAL H 145      22.696  15.550  31.480  1.00 29.04           C  
ATOM   1081  CG2 VAL H 145      20.389  16.344  32.309  1.00 36.33           C  
ATOM   1082  C   VAL H 145      21.406  14.062  29.462  1.00 32.26           C  
ATOM   1083  O   VAL H 145      20.961  12.915  29.471  1.00 30.52           O  
ATOM   1084  N   ARG H 146      22.562  14.369  28.835  1.00 24.76           N  
ATOM   1085  CA  ARG H 146      23.272  13.311  28.166  1.00 28.62           C  
ATOM   1086  CB  ARG H 146      23.070  13.323  26.640  1.00 21.95           C  
ATOM   1087  CG  ARG H 146      23.508  14.618  25.959  1.00 27.14           C  
ATOM   1088  CD  ARG H 146      23.028  14.705  24.511  1.00 28.56           C  
ATOM   1089  NE  ARG H 146      23.628  15.921  23.900  1.00 29.51           N  
ATOM   1090  CZ  ARG H 146      23.272  16.300  22.639  1.00 31.96           C  
ATOM   1091  NH1 ARG H 146      22.321  15.597  21.956  1.00 19.76           N1+
ATOM   1092  NH2 ARG H 146      23.877  17.384  22.070  1.00 27.78           N  
ATOM   1093  C   ARG H 146      24.737  13.414  28.456  1.00 27.90           C  
ATOM   1094  O   ARG H 146      25.261  14.487  28.757  1.00 31.12           O  
ATOM   1095  N   GLN H 147      25.432  12.257  28.410  1.00 30.84           N  
ATOM   1096  CA  GLN H 147      26.846  12.246  28.641  1.00 31.55           C  
ATOM   1097  CB  GLN H 147      27.223  11.525  29.953  1.00 35.42           C  
ATOM   1098  CG  GLN H 147      28.696  11.658  30.359  1.00 39.62           C  
ATOM   1099  CD  GLN H 147      28.854  11.043  31.748  1.00 43.97           C  
ATOM   1100  OE1 GLN H 147      27.952  10.379  32.255  1.00 45.27           O  
ATOM   1101  NE2 GLN H 147      30.033  11.281  32.384  1.00 37.59           N  
ATOM   1102  C   GLN H 147      27.478  11.521  27.492  1.00 27.81           C  
ATOM   1103  O   GLN H 147      27.337  10.306  27.365  1.00 26.13           O  
ATOM   1104  N   PRO H 148      28.182  12.222  26.641  1.00 30.98           N  
ATOM   1105  CA  PRO H 148      28.830  11.537  25.555  1.00 27.02           C  
ATOM   1106  CD  PRO H 148      27.720  13.539  26.230  1.00 35.71           C  
ATOM   1107  CB  PRO H 148      29.206  12.610  24.538  1.00 30.40           C  
ATOM   1108  CG  PRO H 148      28.122  13.680  24.750  1.00 33.81           C  
ATOM   1109  C   PRO H 148      29.983  10.762  26.095  1.00 32.78           C  
ATOM   1110  O   PRO H 148      30.425  11.078  27.195  1.00 35.15           O  
ATOM   1111  N   PRO H 149      30.474   9.771  25.402  1.00 42.60           N  
ATOM   1112  CA  PRO H 149      31.565   9.055  25.988  1.00 42.02           C  
ATOM   1113  CD  PRO H 149      29.611   8.890  24.627  1.00 37.32           C  
ATOM   1114  CB  PRO H 149      31.718   7.782  25.155  1.00 41.35           C  
ATOM   1115  CG  PRO H 149      30.273   7.499  24.693  1.00 48.57           C  
ATOM   1116  C   PRO H 149      32.783   9.905  26.157  1.00 40.27           C  
ATOM   1117  O   PRO H 149      33.101  10.688  25.264  1.00 44.41           O  
ATOM   1118  N   GLY H 150      33.458   9.786  27.319  1.00 40.64           N  
ATOM   1119  CA  GLY H 150      34.675  10.503  27.564  1.00 47.75           C  
ATOM   1120  C   GLY H 150      34.371  11.935  27.876  1.00 54.50           C  
ATOM   1121  O   GLY H 150      35.281  12.761  27.936  1.00 45.65           O  
ATOM   1122  N   LYS H 151      33.088  12.283  28.094  1.00 47.36           N  
ATOM   1123  CA  LYS H 151      32.794  13.667  28.339  1.00 38.00           C  
ATOM   1124  CB  LYS H 151      32.050  14.337  27.175  1.00 43.85           C  
ATOM   1125  CG  LYS H 151      32.939  14.460  25.934  1.00 57.22           C  
ATOM   1126  CD  LYS H 151      32.178  14.741  24.640  1.00 61.70           C  
ATOM   1127  CE  LYS H 151      31.378  16.042  24.654  1.00 70.77           C  
ATOM   1128  NZ  LYS H 151      30.895  16.341  23.286  1.00 76.54           N1+
ATOM   1129  C   LYS H 151      31.958  13.793  29.575  1.00 33.18           C  
ATOM   1130  O   LYS H 151      31.642  12.808  30.240  1.00 33.09           O  
ATOM   1131  N   GLY H 152      31.622  15.051  29.934  1.00 34.12           N  
ATOM   1132  CA  GLY H 152      30.856  15.326  31.118  1.00 33.14           C  
ATOM   1133  C   GLY H 152      29.402  15.421  30.765  1.00 34.42           C  
ATOM   1134  O   GLY H 152      28.989  15.094  29.654  1.00 33.95           O  
ATOM   1135  N   LEU H 153      28.583  15.895  31.729  1.00 30.54           N  
ATOM   1136  CA  LEU H 153      27.161  15.995  31.550  1.00 32.35           C  
ATOM   1137  CB  LEU H 153      26.399  16.219  32.867  1.00 29.63           C  
ATOM   1138  CG  LEU H 153      26.485  15.046  33.860  1.00 37.26           C  
ATOM   1139  CD1 LEU H 153      25.768  15.391  35.176  1.00 33.59           C  
ATOM   1140  CD2 LEU H 153      25.962  13.737  33.238  1.00 33.29           C  
ATOM   1141  C   LEU H 153      26.835  17.158  30.659  1.00 34.44           C  
ATOM   1142  O   LEU H 153      27.539  18.168  30.659  1.00 32.77           O  
ATOM   1143  N   GLU H 154      25.744  17.028  29.865  1.00 30.07           N  
ATOM   1144  CA  GLU H 154      25.321  18.068  28.962  1.00 29.10           C  
ATOM   1145  CB  GLU H 154      25.719  17.770  27.505  1.00 28.62           C  
ATOM   1146  CG  GLU H 154      25.447  18.888  26.498  1.00 40.58           C  
ATOM   1147  CD  GLU H 154      25.985  18.402  25.158  1.00 48.67           C  
ATOM   1148  OE1 GLU H 154      26.151  17.162  25.011  1.00 49.89           O  
ATOM   1149  OE2 GLU H 154      26.239  19.259  24.272  1.00 53.30           O1-
ATOM   1150  C   GLU H 154      23.818  18.162  29.023  1.00 29.29           C  
ATOM   1151  O   GLU H 154      23.117  17.159  28.904  1.00 30.17           O  
ATOM   1152  N   TRP H 155      23.279  19.386  29.196  1.00 33.35           N  
ATOM   1153  CA  TRP H 155      21.853  19.558  29.303  1.00 28.62           C  
ATOM   1154  CB  TRP H 155      21.504  20.911  29.946  1.00 35.14           C  
ATOM   1155  CG  TRP H 155      20.039  21.180  30.180  1.00 28.60           C  
ATOM   1156  CD2 TRP H 155      19.226  22.036  29.363  1.00 26.36           C  
ATOM   1157  CD1 TRP H 155      19.238  20.728  31.185  1.00 22.57           C  
ATOM   1158  NE1 TRP H 155      17.975  21.249  31.046  1.00 28.18           N  
ATOM   1159  CE2 TRP H 155      17.954  22.054  29.929  1.00 24.00           C  
ATOM   1160  CE3 TRP H 155      19.516  22.751  28.235  1.00 27.53           C  
ATOM   1161  CZ2 TRP H 155      16.945  22.791  29.374  1.00 21.68           C  
ATOM   1162  CZ3 TRP H 155      18.496  23.488  27.676  1.00 20.70           C  
ATOM   1163  CH2 TRP H 155      17.234  23.508  28.234  1.00 25.18           C  
ATOM   1164  C   TRP H 155      21.248  19.514  27.923  1.00 33.38           C  
ATOM   1165  O   TRP H 155      21.661  20.267  27.044  1.00 30.33           O  
ATOM   1166  N   VAL H 156      20.324  18.556  27.671  1.00 25.78           N  
ATOM   1167  CA  VAL H 156      19.629  18.426  26.411  1.00 29.53           C  
ATOM   1168  CB  VAL H 156      19.136  17.028  26.169  1.00 29.36           C  
ATOM   1169  CG1 VAL H 156      18.382  16.992  24.829  1.00 29.19           C  
ATOM   1170  CG2 VAL H 156      20.340  16.075  26.218  1.00 25.82           C  
ATOM   1171  C   VAL H 156      18.442  19.346  26.261  1.00 28.42           C  
ATOM   1172  O   VAL H 156      18.322  20.058  25.266  1.00 28.45           O  
ATOM   1173  N   GLY H 157      17.520  19.352  27.253  1.00 23.51           N  
ATOM   1174  CA  GLY H 157      16.314  20.142  27.153  1.00 22.79           C  
ATOM   1175  C   GLY H 157      15.432  19.802  28.323  1.00 31.63           C  
ATOM   1176  O   GLY H 157      15.665  18.816  29.018  1.00 28.97           O  
ATOM   1177  N   ARG H 158      14.382  20.623  28.562  1.00 33.27           N  
ATOM   1178  CA  ARG H 158      13.499  20.421  29.682  1.00 27.46           C  
ATOM   1179  CB  ARG H 158      13.881  21.307  30.885  1.00 29.26           C  
ATOM   1180  CG  ARG H 158      12.897  21.268  32.056  1.00 32.69           C  
ATOM   1181  CD  ARG H 158      12.271  22.630  32.379  1.00 45.28           C  
ATOM   1182  NE  ARG H 158      11.536  23.103  31.172  1.00 56.19           N  
ATOM   1183  CZ  ARG H 158      11.788  24.346  30.666  1.00 40.89           C  
ATOM   1184  NH1 ARG H 158      12.724  25.147  31.253  1.00 41.30           N1+
ATOM   1185  NH2 ARG H 158      11.100  24.786  29.570  1.00 40.73           N  
ATOM   1186  C   ARG H 158      12.104  20.798  29.277  1.00 34.64           C  
ATOM   1187  O   ARG H 158      11.904  21.728  28.500  1.00 33.71           O  
ATOM   1188  N   ILE H 159      11.094  20.072  29.804  1.00 29.57           N  
ATOM   1189  CA  ILE H 159       9.715  20.384  29.538  1.00 26.63           C  
ATOM   1190  CB  ILE H 159       8.927  19.254  28.943  1.00 25.83           C  
ATOM   1191  CG1 ILE H 159       7.531  19.742  28.518  1.00 31.55           C  
ATOM   1192  CG2 ILE H 159       8.922  18.084  29.939  1.00 27.19           C  
ATOM   1193  CD1 ILE H 159       6.784  18.758  27.616  1.00 32.05           C  
ATOM   1194  C   ILE H 159       9.093  20.778  30.842  1.00 34.17           C  
ATOM   1195  O   ILE H 159       9.351  20.171  31.881  1.00 30.94           O  
ATOM   1196  N   THR H 160       8.263  21.840  30.810  1.00 34.45           N  
ATOM   1197  CA  THR H 160       7.705  22.419  32.001  1.00 35.66           C  
ATOM   1198  CB  THR H 160       7.720  23.918  31.881  1.00 32.42           C  
ATOM   1199  OG1 THR H 160       7.210  24.557  33.035  1.00 32.75           O  
ATOM   1200  CG2 THR H 160       6.951  24.324  30.628  1.00 28.67           C  
ATOM   1201  C   THR H 160       6.345  21.836  32.306  1.00 40.09           C  
ATOM   1202  O   THR H 160       5.968  20.803  31.755  1.00 34.92           O  
ATOM   1203  N   GLY H 161       5.605  22.465  33.256  1.00 41.07           N  
ATOM   1204  CA  GLY H 161       4.341  21.966  33.745  1.00 36.47           C  
ATOM   1205  C   GLY H 161       3.162  22.675  33.140  1.00 38.24           C  
ATOM   1206  O   GLY H 161       3.277  23.516  32.254  1.00 38.05           O  
ATOM   1207  N   PRO H 162       2.016  22.319  33.686  1.00 36.95           N  
ATOM   1208  CA  PRO H 162       0.723  22.798  33.261  1.00 47.59           C  
ATOM   1209  CD  PRO H 162       1.968  21.704  35.003  1.00 40.71           C  
ATOM   1210  CB  PRO H 162      -0.280  22.188  34.244  1.00 46.98           C  
ATOM   1211  CG  PRO H 162       0.547  21.980  35.526  1.00 47.19           C  
ATOM   1212  C   PRO H 162       0.603  24.285  33.228  1.00 47.07           C  
ATOM   1213  O   PRO H 162       0.032  24.805  32.270  1.00 43.77           O  
ATOM   1214  N   GLY H 163       1.129  24.996  34.239  1.00 47.24           N  
ATOM   1215  CA  GLY H 163       0.961  26.419  34.274  1.00 46.53           C  
ATOM   1216  C   GLY H 163       1.621  27.009  33.072  1.00 50.76           C  
ATOM   1217  O   GLY H 163       1.110  27.947  32.463  1.00 42.96           O  
ATOM   1218  N   GLU H 164       2.801  26.464  32.729  1.00 39.40           N  
ATOM   1219  CA  GLU H 164       3.643  26.892  31.647  1.00 37.52           C  
ATOM   1220  CB  GLU H 164       5.065  26.319  31.737  1.00 40.12           C  
ATOM   1221  CG  GLU H 164       5.889  26.997  32.833  1.00 34.63           C  
ATOM   1222  CD  GLU H 164       5.296  26.613  34.181  1.00 42.00           C  
ATOM   1223  OE1 GLU H 164       4.943  25.417  34.354  1.00 40.67           O  
ATOM   1224  OE2 GLU H 164       5.187  27.512  35.054  1.00 40.60           O1-
ATOM   1225  C   GLU H 164       3.069  26.540  30.310  1.00 41.08           C  
ATOM   1226  O   GLU H 164       3.498  27.087  29.295  1.00 43.67           O  
ATOM   1227  N   GLY H 165       2.138  25.572  30.238  1.00 38.43           N  
ATOM   1228  CA  GLY H 165       1.637  25.231  28.939  1.00 36.17           C  
ATOM   1229  C   GLY H 165       2.541  24.181  28.378  1.00 38.45           C  
ATOM   1230  O   GLY H 165       2.615  23.989  27.167  1.00 40.37           O  
ATOM   1231  N   TRP H 166       3.262  23.471  29.262  1.00 38.57           N  
ATOM   1232  CA  TRP H 166       4.093  22.387  28.836  1.00 36.35           C  
ATOM   1233  CB  TRP H 166       3.277  21.287  28.140  1.00 31.68           C  
ATOM   1234  CG  TRP H 166       2.082  20.833  28.942  1.00 38.22           C  
ATOM   1235  CD2 TRP H 166       2.128  20.118  30.189  1.00 36.54           C  
ATOM   1236  CD1 TRP H 166       0.761  21.052  28.677  1.00 45.02           C  
ATOM   1237  NE1 TRP H 166      -0.018  20.514  29.670  1.00 43.32           N  
ATOM   1238  CE2 TRP H 166       0.807  19.938  30.611  1.00 41.89           C  
ATOM   1239  CE3 TRP H 166       3.180  19.658  30.928  1.00 33.75           C  
ATOM   1240  CZ2 TRP H 166       0.516  19.296  31.779  1.00 40.49           C  
ATOM   1241  CZ3 TRP H 166       2.874  19.002  32.100  1.00 41.54           C  
ATOM   1242  CH2 TRP H 166       1.572  18.823  32.520  1.00 43.06           C  
ATOM   1243  C   TRP H 166       5.099  22.913  27.852  1.00 39.04           C  
ATOM   1244  O   TRP H 166       5.409  22.260  26.854  1.00 39.58           O  
ATOM   1245  N   SER H 167       5.648  24.114  28.123  1.00 38.48           N  
ATOM   1246  CA  SER H 167       6.635  24.716  27.267  1.00 38.22           C  
ATOM   1247  CB  SER H 167       6.987  26.160  27.682  1.00 35.12           C  
ATOM   1248  OG  SER H 167       8.014  26.691  26.860  1.00 55.60           O  
ATOM   1249  C   SER H 167       7.894  23.905  27.339  1.00 33.73           C  
ATOM   1250  O   SER H 167       8.145  23.218  28.328  1.00 33.85           O  
ATOM   1251  N   VAL H 168       8.719  23.951  26.267  1.00 35.18           N  
ATOM   1252  CA  VAL H 168       9.935  23.183  26.244  1.00 34.04           C  
ATOM   1253  CB  VAL H 168       9.861  22.001  25.321  1.00 31.59           C  
ATOM   1254  CG1 VAL H 168      11.231  21.298  25.298  1.00 27.07           C  
ATOM   1255  CG2 VAL H 168       8.703  21.101  25.784  1.00 28.60           C  
ATOM   1256  C   VAL H 168      11.055  24.050  25.751  1.00 34.73           C  
ATOM   1257  O   VAL H 168      10.868  24.882  24.868  1.00 30.35           O  
ATOM   1258  N   ASP H 169      12.258  23.879  26.338  1.00 30.01           N  
ATOM   1259  CA  ASP H 169      13.432  24.611  25.945  1.00 32.52           C  
ATOM   1260  CB  ASP H 169      14.004  25.468  27.081  1.00 33.24           C  
ATOM   1261  CG  ASP H 169      12.980  26.557  27.377  1.00 37.27           C  
ATOM   1262  OD1 ASP H 169      12.521  27.227  26.411  1.00 33.70           O  
ATOM   1263  OD2 ASP H 169      12.629  26.722  28.574  1.00 33.89           O1-
ATOM   1264  C   ASP H 169      14.467  23.598  25.557  1.00 33.90           C  
ATOM   1265  O   ASP H 169      14.549  22.530  26.161  1.00 26.15           O  
ATOM   1266  N   TYR H 170      15.279  23.901  24.520  1.00 27.29           N  
ATOM   1267  CA  TYR H 170      16.232  22.926  24.055  1.00 31.54           C  
ATOM   1268  CB  TYR H 170      15.947  22.390  22.641  1.00 26.32           C  
ATOM   1269  CG  TYR H 170      14.644  21.664  22.594  1.00 32.91           C  
ATOM   1270  CD1 TYR H 170      14.550  20.333  22.935  1.00 29.80           C  
ATOM   1271  CD2 TYR H 170      13.511  22.328  22.193  1.00 33.13           C  
ATOM   1272  CE1 TYR H 170      13.343  19.671  22.871  1.00 35.36           C  
ATOM   1273  CE2 TYR H 170      12.304  21.675  22.128  1.00 33.18           C  
ATOM   1274  CZ  TYR H 170      12.219  20.345  22.466  1.00 37.91           C  
ATOM   1275  OH  TYR H 170      10.979  19.671  22.397  1.00 37.29           O  
ATOM   1276  C   TYR H 170      17.592  23.549  23.942  1.00 37.45           C  
ATOM   1277  O   TYR H 170      17.729  24.763  23.788  1.00 35.07           O  
ATOM   1278  N   ALA H 171      18.644  22.704  24.019  1.00 26.07           N  
ATOM   1279  CA  ALA H 171      20.005  23.141  23.872  1.00 32.73           C  
ATOM   1280  CB  ALA H 171      21.039  22.082  24.294  1.00 27.28           C  
ATOM   1281  C   ALA H 171      20.225  23.462  22.423  1.00 30.64           C  
ATOM   1282  O   ALA H 171      19.534  22.951  21.543  1.00 29.36           O  
ATOM   1283  N   ALA H 172      21.218  24.327  22.145  1.00 35.09           N  
ATOM   1284  CA  ALA H 172      21.448  24.804  20.808  1.00 38.73           C  
ATOM   1285  CB  ALA H 172      22.597  25.827  20.735  1.00 37.87           C  
ATOM   1286  C   ALA H 172      21.796  23.698  19.847  1.00 35.73           C  
ATOM   1287  O   ALA H 172      21.278  23.674  18.730  1.00 34.45           O  
ATOM   1288  N   PRO H 173      22.641  22.774  20.198  1.00 34.55           N  
ATOM   1289  CA  PRO H 173      23.039  21.773  19.243  1.00 32.90           C  
ATOM   1290  CD  PRO H 173      23.657  23.011  21.210  1.00 33.48           C  
ATOM   1291  CB  PRO H 173      24.199  21.026  19.901  1.00 32.72           C  
ATOM   1292  CG  PRO H 173      24.824  22.079  20.838  1.00 38.76           C  
ATOM   1293  C   PRO H 173      21.897  20.899  18.839  1.00 34.36           C  
ATOM   1294  O   PRO H 173      21.941  20.311  17.759  1.00 35.27           O  
ATOM   1295  N   VAL H 174      20.934  20.726  19.759  1.00 39.16           N  
ATOM   1296  CA  VAL H 174      19.739  19.938  19.648  1.00 37.81           C  
ATOM   1297  CB  VAL H 174      19.230  19.546  21.004  1.00 37.76           C  
ATOM   1298  CG1 VAL H 174      17.806  18.990  20.876  1.00 30.48           C  
ATOM   1299  CG2 VAL H 174      20.222  18.530  21.596  1.00 33.71           C  
ATOM   1300  C   VAL H 174      18.611  20.591  18.905  1.00 34.44           C  
ATOM   1301  O   VAL H 174      17.805  19.895  18.291  1.00 30.18           O  
ATOM   1302  N   GLU H 175      18.503  21.934  18.958  1.00 41.31           N  
ATOM   1303  CA  GLU H 175      17.325  22.608  18.476  1.00 43.33           C  
ATOM   1304  CB  GLU H 175      17.403  24.145  18.565  1.00 56.73           C  
ATOM   1305  CG  GLU H 175      17.311  24.701  19.992  1.00 70.01           C  
ATOM   1306  CD  GLU H 175      15.863  24.605  20.459  1.00 76.10           C  
ATOM   1307  OE1 GLU H 175      15.059  23.945  19.748  1.00 74.22           O  
ATOM   1308  OE2 GLU H 175      15.534  25.187  21.528  1.00 81.64           O1-
ATOM   1309  C   GLU H 175      16.978  22.244  17.065  1.00 34.26           C  
ATOM   1310  O   GLU H 175      17.822  22.200  16.170  1.00 37.48           O  
ATOM   1311  N   GLY H 176      15.675  21.950  16.868  1.00 31.37           N  
ATOM   1312  CA  GLY H 176      15.080  21.675  15.594  1.00 31.05           C  
ATOM   1313  C   GLY H 176      15.007  20.197  15.371  1.00 42.78           C  
ATOM   1314  O   GLY H 176      14.079  19.716  14.724  1.00 36.98           O  
ATOM   1315  N   ARG H 177      16.038  19.456  15.815  1.00 38.75           N  
ATOM   1316  CA  ARG H 177      16.110  18.025  15.667  1.00 29.35           C  
ATOM   1317  CB  ARG H 177      17.565  17.534  15.611  1.00 28.57           C  
ATOM   1318  CG  ARG H 177      18.325  18.125  14.418  1.00 32.75           C  
ATOM   1319  CD  ARG H 177      19.715  17.524  14.202  1.00 22.44           C  
ATOM   1320  NE  ARG H 177      20.506  17.821  15.424  1.00 27.04           N  
ATOM   1321  CZ  ARG H 177      21.059  16.799  16.138  1.00 36.11           C  
ATOM   1322  NH1 ARG H 177      20.926  15.509  15.709  1.00 30.19           N1+
ATOM   1323  NH2 ARG H 177      21.726  17.072  17.296  1.00 28.33           N  
ATOM   1324  C   ARG H 177      15.355  17.224  16.706  1.00 26.91           C  
ATOM   1325  O   ARG H 177      14.794  16.172  16.396  1.00 31.49           O  
ATOM   1326  N   PHE H 178      15.329  17.692  17.974  1.00 33.00           N  
ATOM   1327  CA  PHE H 178      14.795  16.926  19.078  1.00 26.60           C  
ATOM   1328  CB  PHE H 178      15.673  17.032  20.335  1.00 25.24           C  
ATOM   1329  CG  PHE H 178      16.931  16.258  20.155  1.00 30.02           C  
ATOM   1330  CD1 PHE H 178      17.718  16.425  19.041  1.00 25.05           C  
ATOM   1331  CD2 PHE H 178      17.353  15.408  21.148  1.00 29.92           C  
ATOM   1332  CE1 PHE H 178      18.886  15.715  18.894  1.00 31.06           C  
ATOM   1333  CE2 PHE H 178      18.519  14.696  21.008  1.00 29.66           C  
ATOM   1334  CZ  PHE H 178      19.286  14.845  19.877  1.00 31.08           C  
ATOM   1335  C   PHE H 178      13.472  17.475  19.510  1.00 32.50           C  
ATOM   1336  O   PHE H 178      13.227  18.678  19.437  1.00 31.27           O  
ATOM   1337  N   THR H 179      12.582  16.575  19.982  1.00 30.38           N  
ATOM   1338  CA  THR H 179      11.312  16.970  20.522  1.00 32.28           C  
ATOM   1339  CB  THR H 179      10.143  16.525  19.689  1.00 35.35           C  
ATOM   1340  OG1 THR H 179      10.246  17.058  18.378  1.00 38.22           O  
ATOM   1341  CG2 THR H 179       8.847  17.006  20.369  1.00 33.02           C  
ATOM   1342  C   THR H 179      11.165  16.286  21.848  1.00 34.23           C  
ATOM   1343  O   THR H 179      11.355  15.076  21.954  1.00 31.73           O  
ATOM   1344  N   ILE H 180      10.815  17.055  22.899  1.00 33.18           N  
ATOM   1345  CA  ILE H 180      10.601  16.501  24.207  1.00 30.82           C  
ATOM   1346  CB  ILE H 180      11.286  17.295  25.286  1.00 21.60           C  
ATOM   1347  CG1 ILE H 180      12.800  17.313  25.027  1.00 31.63           C  
ATOM   1348  CG2 ILE H 180      10.904  16.725  26.665  1.00 24.84           C  
ATOM   1349  CD1 ILE H 180      13.546  18.338  25.882  1.00 29.37           C  
ATOM   1350  C   ILE H 180       9.124  16.574  24.443  1.00 36.54           C  
ATOM   1351  O   ILE H 180       8.511  17.623  24.252  1.00 32.77           O  
ATOM   1352  N   SER H 181       8.510  15.443  24.846  1.00 29.40           N  
ATOM   1353  CA  SER H 181       7.089  15.383  25.054  1.00 33.20           C  
ATOM   1354  CB  SER H 181       6.346  14.632  23.938  1.00 32.35           C  
ATOM   1355  OG  SER H 181       6.506  15.311  22.704  1.00 33.85           O  
ATOM   1356  C   SER H 181       6.848  14.575  26.284  1.00 38.46           C  
ATOM   1357  O   SER H 181       7.769  13.973  26.834  1.00 37.52           O  
ATOM   1358  N   ARG H 182       5.580  14.547  26.750  1.00 31.80           N  
ATOM   1359  CA  ARG H 182       5.250  13.818  27.943  1.00 32.76           C  
ATOM   1360  CB  ARG H 182       5.359  14.713  29.182  1.00 28.32           C  
ATOM   1361  CG  ARG H 182       4.483  15.961  29.048  1.00 33.28           C  
ATOM   1362  CD  ARG H 182       4.720  16.987  30.151  1.00 33.53           C  
ATOM   1363  NE  ARG H 182       4.358  16.324  31.432  1.00 37.25           N  
ATOM   1364  CZ  ARG H 182       4.975  16.686  32.593  1.00 41.66           C  
ATOM   1365  NH1 ARG H 182       5.904  17.686  32.580  1.00 37.41           N1+
ATOM   1366  NH2 ARG H 182       4.666  16.045  33.756  1.00 43.33           N  
ATOM   1367  C   ARG H 182       3.831  13.334  27.865  1.00 37.07           C  
ATOM   1368  O   ARG H 182       2.979  13.960  27.238  1.00 39.28           O  
ATOM   1369  N   LEU H 183       3.556  12.165  28.483  1.00 37.08           N  
ATOM   1370  CA  LEU H 183       2.215  11.658  28.583  1.00 41.73           C  
ATOM   1371  CB  LEU H 183       2.002  10.320  27.860  1.00 42.02           C  
ATOM   1372  CG  LEU H 183       1.867  10.426  26.333  1.00 49.09           C  
ATOM   1373  CD1 LEU H 183       1.785   9.032  25.693  1.00 55.69           C  
ATOM   1374  CD2 LEU H 183       0.655  11.290  25.951  1.00 49.92           C  
ATOM   1375  C   LEU H 183       1.956  11.454  30.040  1.00 41.53           C  
ATOM   1376  O   LEU H 183       2.476  10.531  30.666  1.00 40.19           O  
ATOM   1377  N   ASN H 184       1.106  12.322  30.615  1.00 34.56           N  
ATOM   1378  CA  ASN H 184       0.825  12.332  32.022  1.00 39.91           C  
ATOM   1379  CB  ASN H 184       0.016  13.565  32.446  1.00 42.52           C  
ATOM   1380  CG  ASN H 184       0.948  14.749  32.259  1.00 48.25           C  
ATOM   1381  OD1 ASN H 184       2.154  14.577  32.080  1.00 42.29           O  
ATOM   1382  ND2 ASN H 184       0.378  15.983  32.292  1.00 53.65           N  
ATOM   1383  C   ASN H 184       0.083  11.101  32.444  1.00 34.58           C  
ATOM   1384  O   ASN H 184       0.257  10.626  33.566  1.00 47.41           O  
ATOM   1385  N   SER H 185      -0.772  10.549  31.563  1.00 36.90           N  
ATOM   1386  CA  SER H 185      -1.583   9.422  31.936  1.00 42.41           C  
ATOM   1387  CB  SER H 185      -2.391   8.859  30.753  1.00 36.73           C  
ATOM   1388  OG  SER H 185      -1.516   8.417  29.725  1.00 46.23           O  
ATOM   1389  C   SER H 185      -0.706   8.317  32.452  1.00 42.01           C  
ATOM   1390  O   SER H 185      -0.935   7.808  33.549  1.00 42.81           O  
ATOM   1391  N   ILE H 186       0.275   7.881  31.636  1.00 35.60           N  
ATOM   1392  CA  ILE H 186       1.260   6.889  31.985  1.00 33.31           C  
ATOM   1393  CB  ILE H 186       1.839   6.073  30.858  1.00 37.21           C  
ATOM   1394  CG1 ILE H 186       2.493   6.928  29.776  1.00 35.40           C  
ATOM   1395  CG2 ILE H 186       0.716   5.167  30.328  1.00 35.46           C  
ATOM   1396  CD1 ILE H 186       1.458   7.626  28.907  1.00 35.99           C  
ATOM   1397  C   ILE H 186       2.360   7.402  32.870  1.00 39.55           C  
ATOM   1398  O   ILE H 186       3.022   6.606  33.531  1.00 37.52           O  
ATOM   1399  N   ASN H 187       2.627   8.724  32.885  1.00 37.80           N  
ATOM   1400  CA  ASN H 187       3.762   9.230  33.616  1.00 35.81           C  
ATOM   1401  CB  ASN H 187       3.877   8.715  35.066  1.00 34.81           C  
ATOM   1402  CG  ASN H 187       2.861   9.441  35.937  1.00 52.67           C  
ATOM   1403  OD1 ASN H 187       2.005  10.170  35.441  1.00 43.63           O  
ATOM   1404  ND2 ASN H 187       2.978   9.254  37.280  1.00 63.37           N  
ATOM   1405  C   ASN H 187       5.015   8.851  32.892  1.00 39.99           C  
ATOM   1406  O   ASN H 187       5.969   8.334  33.475  1.00 38.31           O  
ATOM   1407  N   PHE H 188       5.025   9.091  31.566  1.00 32.93           N  
ATOM   1408  CA  PHE H 188       6.201   8.859  30.783  1.00 34.68           C  
ATOM   1409  CB  PHE H 188       6.028   7.811  29.662  1.00 33.16           C  
ATOM   1410  CG  PHE H 188       6.240   6.469  30.277  1.00 39.57           C  
ATOM   1411  CD1 PHE H 188       5.273   5.850  31.036  1.00 41.80           C  
ATOM   1412  CD2 PHE H 188       7.439   5.826  30.079  1.00 41.80           C  
ATOM   1413  CE1 PHE H 188       5.504   4.614  31.597  1.00 42.01           C  
ATOM   1414  CE2 PHE H 188       7.677   4.592  30.635  1.00 42.77           C  
ATOM   1415  CZ  PHE H 188       6.710   3.986  31.400  1.00 39.79           C  
ATOM   1416  C   PHE H 188       6.664  10.139  30.163  1.00 37.46           C  
ATOM   1417  O   PHE H 188       5.872  11.012  29.803  1.00 32.55           O  
ATOM   1418  N   LEU H 189       8.001  10.269  30.069  1.00 35.27           N  
ATOM   1419  CA  LEU H 189       8.686  11.373  29.467  1.00 33.34           C  
ATOM   1420  CB  LEU H 189       9.875  11.850  30.327  1.00 33.18           C  
ATOM   1421  CG  LEU H 189      10.673  13.032  29.744  1.00 31.12           C  
ATOM   1422  CD1 LEU H 189       9.865  14.340  29.768  1.00 27.33           C  
ATOM   1423  CD2 LEU H 189      12.051  13.149  30.419  1.00 28.70           C  
ATOM   1424  C   LEU H 189       9.268  10.813  28.205  1.00 37.02           C  
ATOM   1425  O   LEU H 189       9.712   9.665  28.190  1.00 33.72           O  
ATOM   1426  N   TYR H 190       9.271  11.591  27.103  1.00 30.44           N  
ATOM   1427  CA  TYR H 190       9.783  11.053  25.872  1.00 27.14           C  
ATOM   1428  CB  TYR H 190       8.701  10.839  24.796  1.00 27.67           C  
ATOM   1429  CG  TYR H 190       7.701   9.860  25.312  1.00 35.03           C  
ATOM   1430  CD1 TYR H 190       7.958   8.511  25.268  1.00 32.11           C  
ATOM   1431  CD2 TYR H 190       6.506  10.293  25.838  1.00 34.44           C  
ATOM   1432  CE1 TYR H 190       7.035   7.604  25.738  1.00 34.69           C  
ATOM   1433  CE2 TYR H 190       5.578   9.391  26.311  1.00 42.75           C  
ATOM   1434  CZ  TYR H 190       5.843   8.046  26.267  1.00 40.63           C  
ATOM   1435  OH  TYR H 190       4.893   7.125  26.753  1.00 44.62           O  
ATOM   1436  C   TYR H 190      10.750  12.025  25.283  1.00 32.15           C  
ATOM   1437  O   TYR H 190      10.687  13.227  25.541  1.00 31.76           O  
ATOM   1438  N   LEU H 191      11.721  11.491  24.515  1.00 29.02           N  
ATOM   1439  CA  LEU H 191      12.618  12.326  23.777  1.00 25.65           C  
ATOM   1440  CB  LEU H 191      14.037  12.376  24.354  1.00 26.33           C  
ATOM   1441  CG  LEU H 191      14.998  13.270  23.549  1.00 30.82           C  
ATOM   1442  CD1 LEU H 191      14.551  14.745  23.561  1.00 32.49           C  
ATOM   1443  CD2 LEU H 191      16.446  13.076  24.025  1.00 26.65           C  
ATOM   1444  C   LEU H 191      12.695  11.736  22.406  1.00 32.63           C  
ATOM   1445  O   LEU H 191      13.175  10.617  22.222  1.00 31.48           O  
ATOM   1446  N   GLU H 192      12.210  12.483  21.396  1.00 28.33           N  
ATOM   1447  CA  GLU H 192      12.241  11.959  20.063  1.00 31.44           C  
ATOM   1448  CB  GLU H 192      10.939  12.193  19.275  1.00 31.71           C  
ATOM   1449  CG  GLU H 192       9.727  11.527  19.939  1.00 51.42           C  
ATOM   1450  CD  GLU H 192       8.537  11.584  18.996  1.00 64.00           C  
ATOM   1451  OE1 GLU H 192       8.596  10.911  17.934  1.00 69.78           O  
ATOM   1452  OE2 GLU H 192       7.553  12.301  19.320  1.00 56.87           O1-
ATOM   1453  C   GLU H 192      13.354  12.655  19.357  1.00 31.54           C  
ATOM   1454  O   GLU H 192      13.437  13.881  19.372  1.00 29.22           O  
ATOM   1455  N   MET H 193      14.253  11.881  18.720  1.00 30.50           N  
ATOM   1456  CA  MET H 193      15.379  12.496  18.081  1.00 29.26           C  
ATOM   1457  CB  MET H 193      16.703  12.013  18.676  1.00 29.28           C  
ATOM   1458  CG  MET H 193      16.845  12.417  20.145  1.00 35.95           C  
ATOM   1459  SD  MET H 193      18.217  11.634  21.045  1.00 45.83           S  
ATOM   1460  CE  MET H 193      17.454   9.991  21.171  1.00 22.70           C  
ATOM   1461  C   MET H 193      15.359  12.161  16.622  1.00 34.04           C  
ATOM   1462  O   MET H 193      15.084  11.028  16.228  1.00 31.43           O  
ATOM   1463  N   ASN H 194      15.659  13.171  15.781  1.00 30.95           N  
ATOM   1464  CA  ASN H 194      15.659  12.977  14.361  1.00 30.78           C  
ATOM   1465  CB  ASN H 194      14.567  13.787  13.644  1.00 35.00           C  
ATOM   1466  CG  ASN H 194      13.207  13.212  14.027  1.00 47.17           C  
ATOM   1467  OD1 ASN H 194      12.835  12.123  13.593  1.00 48.67           O  
ATOM   1468  ND2 ASN H 194      12.445  13.959  14.870  1.00 48.00           N  
ATOM   1469  C   ASN H 194      16.979  13.451  13.843  1.00 30.61           C  
ATOM   1470  O   ASN H 194      17.671  14.228  14.501  1.00 30.26           O  
ATOM   1471  N   ASN H 195      17.359  12.965  12.644  1.00 25.17           N  
ATOM   1472  CA  ASN H 195      18.587  13.359  12.011  1.00 30.20           C  
ATOM   1473  CB  ASN H 195      18.559  14.814  11.508  1.00 26.70           C  
ATOM   1474  CG  ASN H 195      19.806  15.058  10.673  1.00 44.83           C  
ATOM   1475  OD1 ASN H 195      20.206  14.216   9.871  1.00 41.93           O  
ATOM   1476  ND2 ASN H 195      20.456  16.235  10.871  1.00 41.92           N  
ATOM   1477  C   ASN H 195      19.712  13.211  12.986  1.00 28.47           C  
ATOM   1478  O   ASN H 195      20.507  14.128  13.177  1.00 28.83           O  
ATOM   1479  N   LEU H 196      19.808  12.035  13.631  1.00 29.12           N  
ATOM   1480  CA  LEU H 196      20.844  11.819  14.597  1.00 31.85           C  
ATOM   1481  CB  LEU H 196      20.686  10.496  15.366  1.00 28.31           C  
ATOM   1482  CG  LEU H 196      19.534  10.505  16.388  1.00 31.40           C  
ATOM   1483  CD1 LEU H 196      19.416   9.154  17.113  1.00 26.23           C  
ATOM   1484  CD2 LEU H 196      19.695  11.669  17.387  1.00 25.30           C  
ATOM   1485  C   LEU H 196      22.173  11.790  13.913  1.00 34.46           C  
ATOM   1486  O   LEU H 196      22.295  11.431  12.742  1.00 33.96           O  
ATOM   1487  N   ARG H 197      23.214  12.221  14.650  1.00 22.58           N  
ATOM   1488  CA  ARG H 197      24.547  12.204  14.127  1.00 28.03           C  
ATOM   1489  CB  ARG H 197      25.073  13.594  13.728  1.00 25.04           C  
ATOM   1490  CG  ARG H 197      25.103  14.627  14.853  1.00 30.07           C  
ATOM   1491  CD  ARG H 197      25.173  16.064  14.338  1.00 30.04           C  
ATOM   1492  NE  ARG H 197      26.369  16.177  13.459  1.00 31.06           N  
ATOM   1493  CZ  ARG H 197      26.318  16.990  12.363  1.00 36.78           C  
ATOM   1494  NH1 ARG H 197      25.153  17.620  12.035  1.00 39.86           N1+
ATOM   1495  NH2 ARG H 197      27.430  17.167  11.593  1.00 30.66           N  
ATOM   1496  C   ARG H 197      25.414  11.586  15.180  1.00 30.70           C  
ATOM   1497  O   ARG H 197      24.953  11.310  16.286  1.00 26.87           O  
ATOM   1498  N   MET H 198      26.703  11.359  14.861  1.00 25.79           N  
ATOM   1499  CA  MET H 198      27.595  10.643  15.731  1.00 26.36           C  
ATOM   1500  CB  MET H 198      29.012  10.470  15.139  1.00 25.66           C  
ATOM   1501  CG  MET H 198      29.069   9.565  13.904  1.00 45.44           C  
ATOM   1502  SD  MET H 198      30.736   9.315  13.204  1.00 54.98           S  
ATOM   1503  CE  MET H 198      31.415   8.317  14.564  1.00 42.03           C  
ATOM   1504  C   MET H 198      27.736  11.345  17.048  1.00 32.66           C  
ATOM   1505  O   MET H 198      27.795  10.696  18.090  1.00 27.35           O  
ATOM   1506  N   GLU H 199      27.776  12.686  17.037  1.00 25.42           N  
ATOM   1507  CA  GLU H 199      27.994  13.482  18.211  1.00 27.17           C  
ATOM   1508  CB  GLU H 199      28.106  14.989  17.908  1.00 31.00           C  
ATOM   1509  CG  GLU H 199      29.406  15.382  17.195  1.00 34.12           C  
ATOM   1510  CD  GLU H 199      29.307  15.025  15.714  1.00 43.44           C  
ATOM   1511  OE1 GLU H 199      28.213  14.571  15.283  1.00 44.07           O  
ATOM   1512  OE2 GLU H 199      30.324  15.208  14.994  1.00 44.61           O1-
ATOM   1513  C   GLU H 199      26.880  13.264  19.187  1.00 31.59           C  
ATOM   1514  O   GLU H 199      27.049  13.507  20.381  1.00 27.82           O  
ATOM   1515  N   ASP H 200      25.700  12.847  18.697  1.00 28.53           N  
ATOM   1516  CA  ASP H 200      24.549  12.599  19.521  1.00 30.33           C  
ATOM   1517  CB  ASP H 200      23.293  12.288  18.697  1.00 25.42           C  
ATOM   1518  CG  ASP H 200      22.869  13.583  18.013  1.00 28.33           C  
ATOM   1519  OD1 ASP H 200      23.032  14.668  18.634  1.00 27.11           O  
ATOM   1520  OD2 ASP H 200      22.382  13.497  16.854  1.00 31.20           O1-
ATOM   1521  C   ASP H 200      24.797  11.443  20.451  1.00 26.75           C  
ATOM   1522  O   ASP H 200      24.167  11.340  21.503  1.00 28.64           O  
ATOM   1523  N   SER H 201      25.703  10.520  20.082  1.00 25.65           N  
ATOM   1524  CA  SER H 201      25.936   9.349  20.885  1.00 32.73           C  
ATOM   1525  CB  SER H 201      27.091   8.479  20.363  1.00 23.10           C  
ATOM   1526  OG  SER H 201      26.790   8.013  19.058  1.00 24.75           O  
ATOM   1527  C   SER H 201      26.281   9.739  22.288  1.00 26.41           C  
ATOM   1528  O   SER H 201      26.984  10.722  22.523  1.00 35.33           O  
ATOM   1529  N   GLY H 202      25.776   8.950  23.267  1.00 40.95           N  
ATOM   1530  CA  GLY H 202      26.058   9.219  24.649  1.00 36.89           C  
ATOM   1531  C   GLY H 202      25.073   8.474  25.494  1.00 26.77           C  
ATOM   1532  O   GLY H 202      24.256   7.700  24.994  1.00 39.24           O  
ATOM   1533  N   LEU H 203      25.147   8.691  26.825  1.00 29.59           N  
ATOM   1534  CA  LEU H 203      24.241   8.052  27.734  1.00 24.12           C  
ATOM   1535  CB  LEU H 203      24.941   7.577  29.019  1.00 31.86           C  
ATOM   1536  CG  LEU H 203      24.023   6.809  29.984  1.00 34.15           C  
ATOM   1537  CD1 LEU H 203      23.459   5.548  29.314  1.00 33.72           C  
ATOM   1538  CD2 LEU H 203      24.743   6.489  31.306  1.00 35.25           C  
ATOM   1539  C   LEU H 203      23.213   9.084  28.089  1.00 30.72           C  
ATOM   1540  O   LEU H 203      23.557  10.186  28.513  1.00 30.28           O  
ATOM   1541  N   TYR H 204      21.914   8.745  27.948  1.00 32.60           N  
ATOM   1542  CA  TYR H 204      20.858   9.705  28.152  1.00 34.05           C  
ATOM   1543  CB  TYR H 204      19.772   9.658  27.061  1.00 28.10           C  
ATOM   1544  CG  TYR H 204      20.250  10.338  25.819  1.00 26.08           C  
ATOM   1545  CD1 TYR H 204      21.229   9.784  25.024  1.00 25.50           C  
ATOM   1546  CD2 TYR H 204      19.676  11.533  25.436  1.00 24.46           C  
ATOM   1547  CE1 TYR H 204      21.637  10.434  23.882  1.00 30.76           C  
ATOM   1548  CE2 TYR H 204      20.081  12.184  24.294  1.00 25.77           C  
ATOM   1549  CZ  TYR H 204      21.065  11.630  23.513  1.00 30.24           C  
ATOM   1550  OH  TYR H 204      21.488  12.291  22.341  1.00 25.76           O  
ATOM   1551  C   TYR H 204      20.157   9.459  29.453  1.00 29.60           C  
ATOM   1552  O   TYR H 204      19.706   8.349  29.738  1.00 27.05           O  
ATOM   1553  N   PHE H 205      20.042  10.533  30.266  1.00 23.15           N  
ATOM   1554  CA  PHE H 205      19.431  10.477  31.565  1.00 28.03           C  
ATOM   1555  CB  PHE H 205      20.303  11.075  32.688  1.00 24.91           C  
ATOM   1556  CG  PHE H 205      21.538  10.269  32.901  1.00 35.37           C  
ATOM   1557  CD1 PHE H 205      22.678  10.543  32.180  1.00 35.94           C  
ATOM   1558  CD2 PHE H 205      21.558   9.253  33.826  1.00 33.77           C  
ATOM   1559  CE1 PHE H 205      23.824   9.808  32.381  1.00 39.83           C  
ATOM   1560  CE2 PHE H 205      22.700   8.515  34.031  1.00 39.91           C  
ATOM   1561  CZ  PHE H 205      23.833   8.786  33.301  1.00 36.18           C  
ATOM   1562  C   PHE H 205      18.233  11.375  31.569  1.00 28.38           C  
ATOM   1563  O   PHE H 205      18.191  12.399  30.890  1.00 30.10           O  
ATOM   1564  N   CYS H 206      17.214  10.987  32.355  1.00 25.11           N  
ATOM   1565  CA  CYS H 206      16.058  11.807  32.568  1.00 32.12           C  
ATOM   1566  CB  CYS H 206      14.728  11.059  32.300  1.00 35.84           C  
ATOM   1567  SG  CYS H 206      14.646   9.405  33.067  1.00 57.13           S  
ATOM   1568  C   CYS H 206      16.117  12.233  34.008  1.00 37.44           C  
ATOM   1569  O   CYS H 206      16.549  11.465  34.865  1.00 35.32           O  
ATOM   1570  N   ALA H 207      15.716  13.485  34.327  1.00 26.56           N  
ATOM   1571  CA  ALA H 207      15.844  13.864  35.707  1.00 29.40           C  
ATOM   1572  CB  ALA H 207      17.092  14.713  35.996  1.00 25.45           C  
ATOM   1573  C   ALA H 207      14.666  14.666  36.154  1.00 36.26           C  
ATOM   1574  O   ALA H 207      14.164  15.523  35.429  1.00 35.81           O  
ATOM   1575  N   ARG H 208      14.200  14.397  37.392  1.00 33.94           N  
ATOM   1576  CA  ARG H 208      13.134  15.171  37.952  1.00 35.01           C  
ATOM   1577  CB  ARG H 208      12.601  14.591  39.279  1.00 40.31           C  
ATOM   1578  CG  ARG H 208      11.455  15.389  39.908  1.00 40.63           C  
ATOM   1579  CD  ARG H 208      10.704  14.632  41.009  1.00 40.19           C  
ATOM   1580  NE  ARG H 208      11.644  14.454  42.148  1.00 60.49           N  
ATOM   1581  CZ  ARG H 208      11.172  14.346  43.425  1.00 61.39           C  
ATOM   1582  NH1 ARG H 208       9.829  14.385  43.670  1.00 54.53           N1+
ATOM   1583  NH2 ARG H 208      12.049  14.206  44.461  1.00 69.60           N  
ATOM   1584  C   ARG H 208      13.757  16.507  38.202  1.00 33.26           C  
ATOM   1585  O   ARG H 208      14.878  16.585  38.705  1.00 38.60           O  
ATOM   1586  N   THR H 209      13.044  17.594  37.851  1.00 35.01           N  
ATOM   1587  CA  THR H 209      13.650  18.891  37.921  1.00 30.80           C  
ATOM   1588  CB  THR H 209      13.621  19.593  36.593  1.00 36.92           C  
ATOM   1589  OG1 THR H 209      14.286  18.803  35.617  1.00 36.18           O  
ATOM   1590  CG2 THR H 209      14.310  20.964  36.726  1.00 32.21           C  
ATOM   1591  C   THR H 209      12.928  19.753  38.906  1.00 39.38           C  
ATOM   1592  O   THR H 209      11.714  19.936  38.819  1.00 36.45           O  
ATOM   1593  N   GLY H 210      13.680  20.291  39.890  1.00 39.33           N  
ATOM   1594  CA  GLY H 210      13.126  21.184  40.865  1.00 32.46           C  
ATOM   1595  C   GLY H 210      13.329  22.594  40.395  1.00 40.22           C  
ATOM   1596  O   GLY H 210      14.164  22.872  39.533  1.00 33.73           O  
ATOM   1597  N   LYS H 211      12.577  23.530  41.011  1.00 41.90           N  
ATOM   1598  CA  LYS H 211      12.632  24.923  40.672  1.00 42.64           C  
ATOM   1599  CB  LYS H 211      11.262  25.419  40.198  1.00 39.34           C  
ATOM   1600  CG  LYS H 211      10.855  24.746  38.887  1.00 48.49           C  
ATOM   1601  CD  LYS H 211       9.350  24.731  38.638  1.00 50.77           C  
ATOM   1602  CE  LYS H 211       8.681  26.073  38.908  1.00 53.66           C  
ATOM   1603  NZ  LYS H 211       7.231  25.957  38.652  1.00 56.82           N1+
ATOM   1604  C   LYS H 211      12.997  25.675  41.920  1.00 44.28           C  
ATOM   1605  O   LYS H 211      12.404  25.464  42.974  1.00 40.71           O  
ATOM   1606  N   TYR H 212      13.994  26.584  41.829  1.00 44.01           N  
ATOM   1607  CA  TYR H 212      14.452  27.299  42.995  1.00 43.12           C  
ATOM   1608  CB  TYR H 212      15.869  26.854  43.405  1.00 42.30           C  
ATOM   1609  CG  TYR H 212      16.302  27.620  44.604  1.00 43.75           C  
ATOM   1610  CD1 TYR H 212      16.856  28.868  44.471  1.00 46.61           C  
ATOM   1611  CD2 TYR H 212      16.168  27.075  45.862  1.00 52.27           C  
ATOM   1612  CE1 TYR H 212      17.260  29.579  45.575  1.00 49.10           C  
ATOM   1613  CE2 TYR H 212      16.572  27.779  46.971  1.00 52.98           C  
ATOM   1614  CZ  TYR H 212      17.117  29.032  46.827  1.00 52.99           C  
ATOM   1615  OH  TYR H 212      17.534  29.764  47.959  1.00 56.45           O  
ATOM   1616  C   TYR H 212      14.497  28.773  42.709  1.00 47.74           C  
ATOM   1617  O   TYR H 212      14.989  29.202  41.667  1.00 39.09           O  
ATOM   1618  N   TYR H 213      13.959  29.592  43.642  1.00 45.12           N  
ATOM   1619  CA  TYR H 213      13.968  31.016  43.450  1.00 51.97           C  
ATOM   1620  CB  TYR H 213      12.640  31.466  42.811  1.00 47.33           C  
ATOM   1621  CG  TYR H 213      12.634  32.928  42.525  1.00 44.05           C  
ATOM   1622  CD1 TYR H 213      13.352  33.433  41.466  1.00 35.71           C  
ATOM   1623  CD2 TYR H 213      11.886  33.785  43.296  1.00 41.50           C  
ATOM   1624  CE1 TYR H 213      13.339  34.778  41.186  1.00 45.46           C  
ATOM   1625  CE2 TYR H 213      11.867  35.133  43.022  1.00 43.98           C  
ATOM   1626  CZ  TYR H 213      12.597  35.629  41.971  1.00 48.65           C  
ATOM   1627  OH  TYR H 213      12.579  37.011  41.694  1.00 47.22           O  
ATOM   1628  C   TYR H 213      14.087  31.682  44.797  1.00 44.91           C  
ATOM   1629  O   TYR H 213      13.231  31.481  45.657  1.00 42.48           O  
ATOM   1630  N   ASP H 214      15.130  32.516  45.016  1.00 44.98           N  
ATOM   1631  CA  ASP H 214      15.249  33.217  46.270  1.00 45.46           C  
ATOM   1632  CB  ASP H 214      16.697  33.466  46.734  1.00 53.53           C  
ATOM   1633  CG  ASP H 214      16.656  34.042  48.146  1.00 62.52           C  
ATOM   1634  OD1 ASP H 214      15.717  33.686  48.906  1.00 60.25           O  
ATOM   1635  OD2 ASP H 214      17.562  34.856  48.476  1.00 64.16           O1-
ATOM   1636  C   ASP H 214      14.642  34.574  46.059  1.00 46.21           C  
ATOM   1637  O   ASP H 214      15.072  35.321  45.182  1.00 40.20           O  
ATOM   1638  N   PHE H 215      13.635  34.949  46.872  1.00 40.70           N  
ATOM   1639  CA  PHE H 215      12.952  36.185  46.605  1.00 48.93           C  
ATOM   1640  CB  PHE H 215      11.745  36.457  47.524  1.00 47.78           C  
ATOM   1641  CG  PHE H 215      11.299  37.842  47.198  1.00 60.57           C  
ATOM   1642  CD1 PHE H 215      10.611  38.117  46.035  1.00 63.86           C  
ATOM   1643  CD2 PHE H 215      11.570  38.871  48.072  1.00 67.30           C  
ATOM   1644  CE1 PHE H 215      10.216  39.405  45.749  1.00 64.41           C  
ATOM   1645  CE2 PHE H 215      11.178  40.157  47.793  1.00 64.94           C  
ATOM   1646  CZ  PHE H 215      10.494  40.423  46.632  1.00 65.63           C  
ATOM   1647  C   PHE H 215      13.854  37.375  46.704  1.00 48.18           C  
ATOM   1648  O   PHE H 215      13.865  38.220  45.811  1.00 48.41           O  
ATOM   1649  N   TRP H 216      14.627  37.507  47.793  1.00 54.12           N  
ATOM   1650  CA  TRP H 216      15.388  38.716  47.919  1.00 52.14           C  
ATOM   1651  CB  TRP H 216      16.003  38.883  49.319  1.00 55.75           C  
ATOM   1652  CG  TRP H 216      14.950  39.010  50.401  1.00 71.18           C  
ATOM   1653  CD2 TRP H 216      14.401  40.246  50.895  1.00 72.04           C  
ATOM   1654  CD1 TRP H 216      14.336  38.013  51.099  1.00 69.91           C  
ATOM   1655  NE1 TRP H 216      13.445  38.544  51.998  1.00 69.67           N  
ATOM   1656  CE2 TRP H 216      13.474  39.916  51.883  1.00 73.92           C  
ATOM   1657  CE3 TRP H 216      14.645  41.546  50.558  1.00 67.90           C  
ATOM   1658  CZ2 TRP H 216      12.779  40.885  52.554  1.00 77.07           C  
ATOM   1659  CZ3 TRP H 216      13.942  42.519  51.235  1.00 71.31           C  
ATOM   1660  CH2 TRP H 216      13.026  42.195  52.214  1.00 75.09           C  
ATOM   1661  C   TRP H 216      16.479  38.814  46.887  1.00 54.29           C  
ATOM   1662  O   TRP H 216      16.564  39.811  46.173  1.00 56.64           O  
ATOM   1663  N   SER H 217      17.358  37.793  46.812  1.00 52.20           N  
ATOM   1664  CA  SER H 217      18.524  37.799  45.957  1.00 57.30           C  
ATOM   1665  CB  SER H 217      19.706  37.032  46.571  1.00 58.68           C  
ATOM   1666  OG  SER H 217      19.370  35.667  46.766  1.00 55.91           O  
ATOM   1667  C   SER H 217      18.314  37.258  44.567  1.00 54.07           C  
ATOM   1668  O   SER H 217      19.177  37.428  43.705  1.00 52.81           O  
ATOM   1669  N   GLY H 218      17.180  36.593  44.295  1.00 47.61           N  
ATOM   1670  CA  GLY H 218      17.050  35.855  43.060  1.00 46.87           C  
ATOM   1671  C   GLY H 218      16.862  36.710  41.832  1.00 50.16           C  
ATOM   1672  O   GLY H 218      16.528  37.888  41.901  1.00 51.50           O  
ATOM   1673  N   TYR H 219      17.101  36.080  40.650  1.00 41.31           N  
ATOM   1674  CA  TYR H 219      16.932  36.678  39.350  1.00 41.43           C  
ATOM   1675  CB  TYR H 219      18.294  36.899  38.661  1.00 36.76           C  
ATOM   1676  CG  TYR H 219      18.180  37.559  37.328  1.00 39.57           C  
ATOM   1677  CD1 TYR H 219      18.103  38.929  37.210  1.00 46.30           C  
ATOM   1678  CD2 TYR H 219      18.188  36.797  36.184  1.00 36.59           C  
ATOM   1679  CE1 TYR H 219      18.015  39.528  35.975  1.00 41.69           C  
ATOM   1680  CE2 TYR H 219      18.101  37.391  34.946  1.00 41.28           C  
ATOM   1681  CZ  TYR H 219      18.018  38.758  34.838  1.00 47.32           C  
ATOM   1682  OH  TYR H 219      17.931  39.365  33.565  1.00 46.71           O  
ATOM   1683  C   TYR H 219      16.134  35.685  38.549  1.00 45.95           C  
ATOM   1684  O   TYR H 219      16.471  34.499  38.519  1.00 52.03           O  
ATOM   1685  N   PRO H 220      15.091  36.109  37.884  1.00 51.03           N  
ATOM   1686  CA  PRO H 220      14.285  35.165  37.156  1.00 49.71           C  
ATOM   1687  CD  PRO H 220      14.298  37.223  38.378  1.00 54.76           C  
ATOM   1688  CB  PRO H 220      12.987  35.892  36.819  1.00 51.12           C  
ATOM   1689  CG  PRO H 220      12.848  36.911  37.963  1.00 49.43           C  
ATOM   1690  C   PRO H 220      15.046  34.645  35.991  1.00 42.89           C  
ATOM   1691  O   PRO H 220      15.945  35.351  35.530  1.00 43.34           O  
ATOM   1692  N   PRO H 221      14.773  33.476  35.488  1.00 38.89           N  
ATOM   1693  CA  PRO H 221      13.752  32.555  35.931  1.00 34.92           C  
ATOM   1694  CD  PRO H 221      15.351  33.084  34.214  1.00 38.83           C  
ATOM   1695  CB  PRO H 221      13.520  31.607  34.751  1.00 41.66           C  
ATOM   1696  CG  PRO H 221      14.841  31.658  33.964  1.00 42.74           C  
ATOM   1697  C   PRO H 221      14.124  31.790  37.162  1.00 40.47           C  
ATOM   1698  O   PRO H 221      13.469  30.784  37.428  1.00 36.51           O  
ATOM   1699  N   GLY H 222      15.185  32.177  37.894  1.00 38.20           N  
ATOM   1700  CA  GLY H 222      15.567  31.384  39.024  1.00 43.61           C  
ATOM   1701  C   GLY H 222      16.456  30.315  38.473  1.00 40.73           C  
ATOM   1702  O   GLY H 222      17.112  30.521  37.453  1.00 35.72           O  
ATOM   1703  N   GLU H 223      16.530  29.153  39.151  1.00 35.50           N  
ATOM   1704  CA  GLU H 223      17.376  28.108  38.646  1.00 39.83           C  
ATOM   1705  CB  GLU H 223      18.716  27.997  39.392  1.00 45.15           C  
ATOM   1706  CG  GLU H 223      19.600  29.237  39.259  1.00 47.64           C  
ATOM   1707  CD  GLU H 223      19.058  30.303  40.202  1.00 52.42           C  
ATOM   1708  OE1 GLU H 223      18.563  29.938  41.303  1.00 48.60           O  
ATOM   1709  OE2 GLU H 223      19.132  31.506  39.830  1.00 51.72           O1-
ATOM   1710  C   GLU H 223      16.684  26.793  38.824  1.00 41.34           C  
ATOM   1711  O   GLU H 223      15.796  26.647  39.662  1.00 35.91           O  
ATOM   1712  N   GLU H 224      17.086  25.788  38.020  1.00 30.07           N  
ATOM   1713  CA  GLU H 224      16.482  24.488  38.111  1.00 35.63           C  
ATOM   1714  CB  GLU H 224      15.819  24.057  36.789  1.00 28.81           C  
ATOM   1715  CG  GLU H 224      14.631  24.960  36.426  1.00 31.32           C  
ATOM   1716  CD  GLU H 224      14.242  24.732  34.971  1.00 37.65           C  
ATOM   1717  OE1 GLU H 224      14.178  23.548  34.555  1.00 32.76           O  
ATOM   1718  OE2 GLU H 224      14.004  25.746  34.257  1.00 32.33           O1-
ATOM   1719  C   GLU H 224      17.546  23.503  38.514  1.00 34.71           C  
ATOM   1720  O   GLU H 224      18.709  23.637  38.130  1.00 32.69           O  
ATOM   1721  N   TYR H 225      17.171  22.506  39.351  1.00 34.87           N  
ATOM   1722  CA  TYR H 225      18.120  21.518  39.800  1.00 42.35           C  
ATOM   1723  CB  TYR H 225      18.626  21.703  41.247  1.00 34.61           C  
ATOM   1724  CG  TYR H 225      17.496  21.756  42.217  1.00 36.63           C  
ATOM   1725  CD1 TYR H 225      16.832  22.939  42.448  1.00 31.77           C  
ATOM   1726  CD2 TYR H 225      17.112  20.629  42.900  1.00 31.42           C  
ATOM   1727  CE1 TYR H 225      15.797  22.997  43.350  1.00 36.55           C  
ATOM   1728  CE2 TYR H 225      16.078  20.680  43.804  1.00 39.55           C  
ATOM   1729  CZ  TYR H 225      15.421  21.865  44.030  1.00 43.66           C  
ATOM   1730  OH  TYR H 225      14.362  21.924  44.958  1.00 48.69           O  
ATOM   1731  C   TYR H 225      17.549  20.141  39.633  1.00 36.93           C  
ATOM   1732  O   TYR H 225      16.335  19.951  39.605  1.00 36.30           O  
ATOM   1733  N   PHE H 226      18.442  19.133  39.497  1.00 40.47           N  
ATOM   1734  CA  PHE H 226      17.990  17.802  39.194  1.00 37.22           C  
ATOM   1735  CB  PHE H 226      18.876  17.142  38.124  1.00 36.43           C  
ATOM   1736  CG  PHE H 226      18.931  18.175  37.051  1.00 37.62           C  
ATOM   1737  CD1 PHE H 226      17.837  18.430  36.256  1.00 28.86           C  
ATOM   1738  CD2 PHE H 226      20.083  18.906  36.852  1.00 38.46           C  
ATOM   1739  CE1 PHE H 226      17.894  19.396  35.277  1.00 36.09           C  
ATOM   1740  CE2 PHE H 226      20.142  19.872  35.874  1.00 37.17           C  
ATOM   1741  CZ  PHE H 226      19.047  20.117  35.079  1.00 35.56           C  
ATOM   1742  C   PHE H 226      18.022  16.971  40.444  1.00 38.31           C  
ATOM   1743  O   PHE H 226      19.062  16.434  40.819  1.00 38.23           O  
ATOM   1744  N   GLN H 227      16.848  16.836  41.096  1.00 36.43           N  
ATOM   1745  CA  GLN H 227      16.659  16.156  42.348  1.00 39.03           C  
ATOM   1746  CB  GLN H 227      15.211  16.288  42.846  1.00 40.07           C  
ATOM   1747  CG  GLN H 227      14.714  17.725  42.948  1.00 60.46           C  
ATOM   1748  CD  GLN H 227      13.264  17.670  43.412  1.00 65.00           C  
ATOM   1749  OE1 GLN H 227      12.986  17.621  44.608  1.00 68.84           O  
ATOM   1750  NE2 GLN H 227      12.313  17.680  42.439  1.00 67.78           N  
ATOM   1751  C   GLN H 227      16.878  14.677  42.213  1.00 41.01           C  
ATOM   1752  O   GLN H 227      17.520  14.065  43.064  1.00 41.37           O  
ATOM   1753  N   ASP H 228      16.318  14.055  41.156  1.00 40.08           N  
ATOM   1754  CA  ASP H 228      16.429  12.630  40.973  1.00 35.68           C  
ATOM   1755  CB  ASP H 228      15.111  11.878  41.192  1.00 41.67           C  
ATOM   1756  CG  ASP H 228      14.830  11.905  42.680  1.00 45.68           C  
ATOM   1757  OD1 ASP H 228      15.709  11.452  43.459  1.00 46.73           O  
ATOM   1758  OD2 ASP H 228      13.733  12.392  43.062  1.00 49.64           O1-
ATOM   1759  C   ASP H 228      16.855  12.340  39.568  1.00 44.36           C  
ATOM   1760  O   ASP H 228      16.518  13.073  38.640  1.00 40.44           O  
ATOM   1761  N   TRP H 229      17.612  11.236  39.385  1.00 41.95           N  
ATOM   1762  CA  TRP H 229      18.106  10.905  38.078  1.00 36.74           C  
ATOM   1763  CB  TRP H 229      19.631  11.091  37.970  1.00 36.14           C  
ATOM   1764  CG  TRP H 229      20.140  12.486  38.237  1.00 36.55           C  
ATOM   1765  CD2 TRP H 229      20.794  13.335  37.276  1.00 27.96           C  
ATOM   1766  CD1 TRP H 229      20.151  13.168  39.419  1.00 31.09           C  
ATOM   1767  NE1 TRP H 229      20.762  14.386  39.256  1.00 37.68           N  
ATOM   1768  CE2 TRP H 229      21.165  14.504  37.945  1.00 33.59           C  
ATOM   1769  CE3 TRP H 229      21.069  13.155  35.950  1.00 30.82           C  
ATOM   1770  CZ2 TRP H 229      21.821  15.512  37.295  1.00 30.58           C  
ATOM   1771  CZ3 TRP H 229      21.724  14.180  35.299  1.00 34.65           C  
ATOM   1772  CH2 TRP H 229      22.093  15.336  35.959  1.00 41.38           C  
ATOM   1773  C   TRP H 229      17.885   9.443  37.827  1.00 36.67           C  
ATOM   1774  O   TRP H 229      17.806   8.643  38.757  1.00 40.00           O  
ATOM   1775  N   GLY H 230      17.763   9.062  36.538  1.00 31.39           N  
ATOM   1776  CA  GLY H 230      17.670   7.675  36.177  1.00 39.26           C  
ATOM   1777  C   GLY H 230      19.072   7.195  35.921  1.00 39.42           C  
ATOM   1778  O   GLY H 230      20.032   7.961  35.994  1.00 44.01           O  
ATOM   1779  N   ARG H 231      19.211   5.884  35.637  1.00 33.62           N  
ATOM   1780  CA  ARG H 231      20.438   5.187  35.344  1.00 42.01           C  
ATOM   1781  CB  ARG H 231      20.232   3.662  35.413  1.00 48.22           C  
ATOM   1782  CG  ARG H 231      19.790   3.216  36.814  1.00 72.83           C  
ATOM   1783  CD  ARG H 231      19.004   1.905  36.848  1.00 87.51           C  
ATOM   1784  NE  ARG H 231      19.951   0.776  36.627  1.00 99.37           N  
ATOM   1785  CZ  ARG H 231      19.472  -0.389  36.105  1.00104.65           C  
ATOM   1786  NH1 ARG H 231      18.153  -0.477  35.765  1.00106.92           N1+
ATOM   1787  NH2 ARG H 231      20.300  -1.459  35.921  1.00102.34           N  
ATOM   1788  C   ARG H 231      20.948   5.569  33.980  1.00 44.20           C  
ATOM   1789  O   ARG H 231      22.152   5.536  33.725  1.00 41.79           O  
ATOM   1790  N   GLY H 232      20.035   5.895  33.045  1.00 32.23           N  
ATOM   1791  CA  GLY H 232      20.442   6.311  31.730  1.00 25.92           C  
ATOM   1792  C   GLY H 232      20.249   5.192  30.752  1.00 28.70           C  
ATOM   1793  O   GLY H 232      20.202   4.017  31.116  1.00 38.63           O  
ATOM   1794  N   THR H 233      20.112   5.565  29.461  1.00 26.10           N  
ATOM   1795  CA  THR H 233      19.973   4.637  28.374  1.00 28.36           C  
ATOM   1796  CB  THR H 233      18.648   4.734  27.685  1.00 27.85           C  
ATOM   1797  OG1 THR H 233      17.592   4.459  28.589  1.00 25.69           O  
ATOM   1798  CG2 THR H 233      18.628   3.720  26.541  1.00 27.06           C  
ATOM   1799  C   THR H 233      21.016   5.020  27.373  1.00 32.03           C  
ATOM   1800  O   THR H 233      21.209   6.205  27.100  1.00 33.28           O  
ATOM   1801  N   LEU H 234      21.694   4.029  26.766  1.00 32.73           N  
ATOM   1802  CA  LEU H 234      22.810   4.363  25.924  1.00 26.94           C  
ATOM   1803  CB  LEU H 234      23.980   3.374  26.093  1.00 35.41           C  
ATOM   1804  CG  LEU H 234      25.327   3.759  25.438  1.00 37.05           C  
ATOM   1805  CD1 LEU H 234      26.377   2.699  25.784  1.00 41.54           C  
ATOM   1806  CD2 LEU H 234      25.241   3.982  23.921  1.00 34.37           C  
ATOM   1807  C   LEU H 234      22.387   4.388  24.489  1.00 29.70           C  
ATOM   1808  O   LEU H 234      21.761   3.459  23.982  1.00 27.54           O  
ATOM   1809  N   VAL H 235      22.746   5.492  23.802  1.00 29.73           N  
ATOM   1810  CA  VAL H 235      22.449   5.684  22.415  1.00 32.97           C  
ATOM   1811  CB  VAL H 235      21.826   7.023  22.139  1.00 26.70           C  
ATOM   1812  CG1 VAL H 235      21.711   7.211  20.619  1.00 24.43           C  
ATOM   1813  CG2 VAL H 235      20.485   7.115  22.886  1.00 27.79           C  
ATOM   1814  C   VAL H 235      23.749   5.671  21.672  1.00 34.50           C  
ATOM   1815  O   VAL H 235      24.683   6.395  22.020  1.00 29.38           O  
ATOM   1816  N   THR H 236      23.846   4.829  20.623  1.00 26.70           N  
ATOM   1817  CA  THR H 236      25.045   4.823  19.834  1.00 32.75           C  
ATOM   1818  CB  THR H 236      25.770   3.510  19.831  1.00 28.90           C  
ATOM   1819  OG1 THR H 236      26.144   3.152  21.154  1.00 27.04           O  
ATOM   1820  CG2 THR H 236      27.017   3.637  18.937  1.00 25.61           C  
ATOM   1821  C   THR H 236      24.664   5.109  18.416  1.00 30.29           C  
ATOM   1822  O   THR H 236      23.876   4.381  17.814  1.00 28.85           O  
ATOM   1823  N   VAL H 237      25.225   6.180  17.826  1.00 29.00           N  
ATOM   1824  CA  VAL H 237      24.896   6.451  16.458  1.00 23.26           C  
ATOM   1825  CB  VAL H 237      24.533   7.879  16.210  1.00 31.06           C  
ATOM   1826  CG1 VAL H 237      24.244   8.049  14.714  1.00 23.66           C  
ATOM   1827  CG2 VAL H 237      23.349   8.243  17.122  1.00 28.67           C  
ATOM   1828  C   VAL H 237      26.102   6.136  15.630  1.00 30.81           C  
ATOM   1829  O   VAL H 237      27.154   6.753  15.782  1.00 27.79           O  
ATOM   1830  N   SER H 238      25.972   5.147  14.723  1.00 33.28           N  
ATOM   1831  CA  SER H 238      27.093   4.779  13.911  1.00 44.64           C  
ATOM   1832  CB  SER H 238      28.033   3.770  14.587  1.00 34.17           C  
ATOM   1833  OG  SER H 238      29.126   3.494  13.725  1.00 40.43           O  
ATOM   1834  C   SER H 238      26.574   4.108  12.679  1.00 36.00           C  
ATOM   1835  O   SER H 238      25.482   3.543  12.673  1.00 34.21           O  
ATOM   1836  N   SER H 239      27.366   4.152  11.590  1.00 35.50           N  
ATOM   1837  CA  SER H 239      26.966   3.502  10.380  1.00 41.77           C  
ATOM   1838  CB  SER H 239      27.663   4.057   9.129  1.00 44.65           C  
ATOM   1839  OG  SER H 239      27.248   5.395   8.904  1.00 52.02           O  
ATOM   1840  C   SER H 239      27.357   2.041  10.517  1.00 47.28           C  
ATOM   1841  O   SER H 239      27.157   1.276   9.537  1.00 48.09           O  
ATOM   1842  OXT SER H 239      27.857   1.669  11.611  1.00  0.00           O1-
TER    1843      SER H 239 
CONECT  141  643
CONECT  643  141
CONECT  959 1567
CONECT 1567  959
END
