# Supplementary material for: Fully automated antibody structure prediction using BIOVIA tools: Validation study
Source: PLoS One. 2017 May 18;12(5):e0177923. doi: 10.1371/journal.pone.0177923 (PMC5436848; doi:10.1371/journal.pone.0177923)
Supplement: S3 Dataset — Predicted structures using the Top5 framework method, Chothia CDR definition with canonical filtering, using up to 5 CDR templates rather than the default 3, and generating 10 CDR models. (ZIP) [file pone.0177923.s005.zip › 4U6H_BA_FV_FinalModel.pdb]

REMARK   Accelrys Discovery Studio PDB file
REMARK   Created:  2015-11-30T19:18:09Z
SSBOND   1 CYS L   23    CYS L   93                                     
SSBOND   2 CYS H  134    CYS H  208                                     
ATOM      1  N   ASP L   1      25.661  32.014  25.869  1.00 51.67           N1+
ATOM      2  CA  ASP L   1      25.432  31.169  27.067  1.00 49.42           C  
ATOM      3  CB  ASP L   1      25.731  29.693  26.753  1.00 52.31           C  
ATOM      4  CG  ASP L   1      24.713  29.186  25.743  1.00 55.25           C  
ATOM      5  OD1 ASP L   1      23.745  29.933  25.443  1.00 65.64           O  
ATOM      6  OD2 ASP L   1      24.893  28.036  25.259  1.00 64.70           O1-
ATOM      7  C   ASP L   1      26.374  31.591  28.143  1.00 47.21           C  
ATOM      8  O   ASP L   1      27.376  32.251  27.878  1.00 46.74           O  
ATOM      9  N   VAL L   2      26.052  31.239  29.401  1.00 44.41           N  
ATOM     10  CA  VAL L   2      26.918  31.551  30.500  1.00 39.52           C  
ATOM     11  CB  VAL L   2      26.197  31.609  31.816  1.00 36.72           C  
ATOM     12  CG1 VAL L   2      27.224  31.839  32.937  1.00 34.89           C  
ATOM     13  CG2 VAL L   2      25.095  32.680  31.729  1.00 34.00           C  
ATOM     14  C   VAL L   2      27.905  30.433  30.590  1.00 38.40           C  
ATOM     15  O   VAL L   2      27.529  29.264  30.539  1.00 38.96           O  
ATOM     16  N   VAL L   3      29.204  30.759  30.735  1.00 37.42           N  
ATOM     17  CA  VAL L   3      30.172  29.703  30.789  1.00 38.07           C  
ATOM     18  CB  VAL L   3      31.422  29.995  30.012  1.00 40.23           C  
ATOM     19  CG1 VAL L   3      32.097  31.241  30.609  1.00 48.36           C  
ATOM     20  CG2 VAL L   3      32.314  28.742  30.029  1.00 46.28           C  
ATOM     21  C   VAL L   3      30.568  29.491  32.214  1.00 35.89           C  
ATOM     22  O   VAL L   3      30.887  30.436  32.934  1.00 34.17           O  
ATOM     23  N   MET L   4      30.551  28.219  32.658  1.00 37.46           N  
ATOM     24  CA  MET L   4      30.925  27.904  34.005  1.00 38.96           C  
ATOM     25  CB  MET L   4      30.002  26.861  34.658  1.00 38.32           C  
ATOM     26  CG  MET L   4      28.533  27.298  34.710  1.00 36.25           C  
ATOM     27  SD  MET L   4      28.198  28.743  35.761  1.00 35.77           S  
ATOM     28  CE  MET L   4      28.134  27.792  37.305  1.00 34.79           C  
ATOM     29  C   MET L   4      32.299  27.313  33.933  1.00 39.17           C  
ATOM     30  O   MET L   4      32.542  26.385  33.162  1.00 41.50           O  
ATOM     31  N   THR L   5      33.244  27.846  34.736  1.00 39.06           N  
ATOM     32  CA  THR L   5      34.595  27.361  34.693  1.00 40.66           C  
ATOM     33  CB  THR L   5      35.587  28.446  34.388  1.00 41.35           C  
ATOM     34  OG1 THR L   5      35.276  29.060  33.145  1.00 45.56           O  
ATOM     35  CG2 THR L   5      36.994  27.833  34.331  1.00 43.25           C  
ATOM     36  C   THR L   5      34.944  26.817  36.044  1.00 40.99           C  
ATOM     37  O   THR L   5      34.765  27.491  37.058  1.00 42.33           O  
ATOM     38  N   GLN L   6      35.476  25.576  36.090  1.00 40.41           N  
ATOM     39  CA  GLN L   6      35.811  24.983  37.353  1.00 40.31           C  
ATOM     40  CB  GLN L   6      35.160  23.611  37.592  1.00 37.54           C  
ATOM     41  CG  GLN L   6      33.640  23.682  37.736  1.00 34.88           C  
ATOM     42  CD  GLN L   6      33.114  22.273  37.964  1.00 32.00           C  
ATOM     43  OE1 GLN L   6      32.216  21.814  37.259  1.00 32.38           O  
ATOM     44  NE2 GLN L   6      33.675  21.569  38.984  1.00 28.86           N  
ATOM     45  C   GLN L   6      37.289  24.788  37.445  1.00 41.96           C  
ATOM     46  O   GLN L   6      37.969  24.532  36.452  1.00 43.17           O  
ATOM     47  N   ILE L   7      37.817  24.962  38.673  1.00 42.06           N  
ATOM     48  CA  ILE L   7      39.202  24.754  38.978  1.00 43.08           C  
ATOM     49  CB  ILE L   7      39.948  26.046  39.158  1.00 44.85           C  
ATOM     50  CG1 ILE L   7      41.433  25.785  39.462  1.00  0.00           C  
ATOM     51  CG2 ILE L   7      39.223  26.871  40.236  1.00 46.72           C  
ATOM     52  CD1 ILE L   7      42.297  27.044  39.396  1.00  0.00           C  
ATOM     53  C   ILE L   7      39.229  24.040  40.293  1.00 43.44           C  
ATOM     54  O   ILE L   7      38.465  24.407  41.186  1.00 46.57           O  
ATOM     55  N   PRO L   8      40.050  23.038  40.491  1.00 42.95           N  
ATOM     56  CA  PRO L   8      40.941  22.500  39.496  1.00 42.31           C  
ATOM     57  CD  PRO L   8      40.508  22.744  41.839  1.00 42.32           C  
ATOM     58  CB  PRO L   8      42.119  21.897  40.260  1.00 42.03           C  
ATOM     59  CG  PRO L   8      41.558  21.637  41.666  1.00 41.63           C  
ATOM     60  C   PRO L   8      40.234  21.473  38.669  1.00 42.07           C  
ATOM     61  O   PRO L   8      39.086  21.146  38.966  1.00 44.87           O  
ATOM     62  N   LEU L   9      40.893  20.995  37.593  1.00 41.65           N  
ATOM     63  CA  LEU L   9      40.375  19.960  36.743  1.00 41.22           C  
ATOM     64  CB  LEU L   9      41.241  19.745  35.490  1.00 44.58           C  
ATOM     65  CG  LEU L   9      41.344  20.980  34.572  1.00 47.48           C  
ATOM     66  CD1 LEU L   9      42.084  22.140  35.259  1.00 48.05           C  
ATOM     67  CD2 LEU L   9      41.957  20.613  33.213  1.00 49.23           C  
ATOM     68  C   LEU L   9      40.369  18.663  37.491  1.00 39.42           C  
ATOM     69  O   LEU L   9      39.418  17.889  37.398  1.00 38.69           O  
ATOM     70  N   SER L  10      41.457  18.382  38.239  1.00 37.38           N  
ATOM     71  CA  SER L  10      41.562  17.154  38.980  1.00 36.66           C  
ATOM     72  CB  SER L  10      42.565  16.166  38.361  1.00 38.86           C  
ATOM     73  OG  SER L  10      42.614  14.975  39.128  1.00 41.10           O  
ATOM     74  C   SER L  10      42.065  17.522  40.341  1.00 33.85           C  
ATOM     75  O   SER L  10      42.864  18.446  40.479  1.00 33.24           O  
ATOM     76  N   LEU L  11      41.611  16.811  41.394  1.00 32.61           N  
ATOM     77  CA  LEU L  11      42.016  17.221  42.709  1.00 34.51           C  
ATOM     78  CB  LEU L  11      40.862  17.998  43.386  1.00 37.82           C  
ATOM     79  CG  LEU L  11      41.143  18.629  44.762  1.00 41.01           C  
ATOM     80  CD1 LEU L  11      41.397  17.565  45.833  1.00 39.31           C  
ATOM     81  CD2 LEU L  11      42.246  19.693  44.691  1.00 40.47           C  
ATOM     82  C   LEU L  11      42.353  15.998  43.523  1.00 34.73           C  
ATOM     83  O   LEU L  11      41.462  15.256  43.932  1.00 34.55           O  
ATOM     84  N   PRO L  12      43.624  15.747  43.738  1.00 34.99           N  
ATOM     85  CA  PRO L  12      44.015  14.641  44.576  1.00 34.21           C  
ATOM     86  CD  PRO L  12      44.623  16.034  42.723  1.00 35.96           C  
ATOM     87  CB  PRO L  12      45.418  14.229  44.124  1.00 34.35           C  
ATOM     88  CG  PRO L  12      45.915  15.414  43.276  1.00 35.37           C  
ATOM     89  C   PRO L  12      43.926  15.030  46.018  1.00 33.23           C  
ATOM     90  O   PRO L  12      44.381  16.119  46.365  1.00 34.43           O  
ATOM     91  N   VAL L  13      43.385  14.150  46.883  1.00 31.12           N  
ATOM     92  CA  VAL L  13      43.271  14.506  48.267  1.00 31.46           C  
ATOM     93  CB  VAL L  13      41.986  15.221  48.560  1.00 34.62           C  
ATOM     94  CG1 VAL L  13      40.816  14.309  48.156  1.00 34.64           C  
ATOM     95  CG2 VAL L  13      41.973  15.639  50.038  1.00 34.32           C  
ATOM     96  C   VAL L  13      43.304  13.243  49.067  1.00 31.21           C  
ATOM     97  O   VAL L  13      42.797  12.210  48.636  1.00 31.60           O  
ATOM     98  N   SER L  14      43.927  13.291  50.261  1.00 31.47           N  
ATOM     99  CA  SER L  14      43.988  12.124  51.094  1.00 32.10           C  
ATOM    100  CB  SER L  14      45.235  12.085  51.993  1.00 35.70           C  
ATOM    101  OG  SER L  14      45.342  13.295  52.725  1.00 46.88           O  
ATOM    102  C   SER L  14      42.752  12.070  51.930  1.00 31.48           C  
ATOM    103  O   SER L  14      42.081  13.080  52.139  1.00 32.28           O  
ATOM    104  N   LEU L  15      42.418  10.869  52.440  1.00 31.10           N  
ATOM    105  CA  LEU L  15      41.213  10.722  53.200  1.00 32.56           C  
ATOM    106  CB  LEU L  15      40.884   9.267  53.573  1.00 30.86           C  
ATOM    107  CG  LEU L  15      40.533   8.373  52.371  1.00 31.73           C  
ATOM    108  CD1 LEU L  15      40.223   6.937  52.817  1.00 31.62           C  
ATOM    109  CD2 LEU L  15      39.392   8.978  51.541  1.00 29.96           C  
ATOM    110  C   LEU L  15      41.342  11.492  54.471  1.00 34.61           C  
ATOM    111  O   LEU L  15      42.390  11.485  55.115  1.00 37.87           O  
ATOM    112  N   GLY L  16      40.256  12.193  54.852  1.00 34.82           N  
ATOM    113  CA  GLY L  16      40.229  12.921  56.086  1.00 34.21           C  
ATOM    114  C   GLY L  16      40.533  14.367  55.837  1.00 34.63           C  
ATOM    115  O   GLY L  16      40.241  15.212  56.681  1.00 36.88           O  
ATOM    116  N   ASP L  17      41.119  14.697  54.670  1.00 33.54           N  
ATOM    117  CA  ASP L  17      41.472  16.066  54.406  1.00 34.18           C  
ATOM    118  CB  ASP L  17      42.624  16.238  53.402  1.00 37.25           C  
ATOM    119  CG  ASP L  17      43.921  15.836  54.091  1.00 44.09           C  
ATOM    120  OD1 ASP L  17      43.885  15.562  55.321  1.00 46.81           O  
ATOM    121  OD2 ASP L  17      44.971  15.808  53.394  1.00 46.70           O1-
ATOM    122  C   ASP L  17      40.292  16.801  53.851  1.00 34.90           C  
ATOM    123  O   ASP L  17      39.222  16.231  53.645  1.00 31.59           O  
ATOM    124  N   GLN L  18      40.473  18.121  53.615  1.00 35.22           N  
ATOM    125  CA  GLN L  18      39.428  18.953  53.087  1.00 37.76           C  
ATOM    126  CB  GLN L  18      39.354  20.359  53.708  1.00 42.66           C  
ATOM    127  CG  GLN L  18      38.923  20.413  55.170  1.00 51.69           C  
ATOM    128  CD  GLN L  18      38.922  21.883  55.566  1.00 56.05           C  
ATOM    129  OE1 GLN L  18      37.866  22.493  55.724  1.00 58.90           O  
ATOM    130  NE2 GLN L  18      40.136  22.474  55.717  1.00 55.71           N  
ATOM    131  C   GLN L  18      39.712  19.203  51.642  1.00 36.56           C  
ATOM    132  O   GLN L  18      40.866  19.321  51.236  1.00 38.57           O  
ATOM    133  N   ALA L  19      38.646  19.292  50.823  1.00 36.21           N  
ATOM    134  CA  ALA L  19      38.824  19.562  49.426  1.00 34.17           C  
ATOM    135  CB  ALA L  19      38.355  18.418  48.511  1.00 32.14           C  
ATOM    136  C   ALA L  19      37.993  20.759  49.093  1.00 33.22           C  
ATOM    137  O   ALA L  19      36.932  20.972  49.680  1.00 34.23           O  
ATOM    138  N   SER L  20      38.474  21.591  48.147  1.00 32.70           N  
ATOM    139  CA  SER L  20      37.740  22.760  47.762  1.00 33.68           C  
ATOM    140  CB  SER L  20      38.407  24.055  48.265  1.00 34.32           C  
ATOM    141  OG  SER L  20      37.655  25.192  47.870  1.00 42.89           O  
ATOM    142  C   SER L  20      37.717  22.802  46.263  1.00 34.07           C  
ATOM    143  O   SER L  20      38.755  22.682  45.613  1.00 36.44           O  
ATOM    144  N   ILE L  21      36.519  22.978  45.669  1.00 33.25           N  
ATOM    145  CA  ILE L  21      36.399  23.017  44.238  1.00 29.75           C  
ATOM    146  CB  ILE L  21      35.505  21.933  43.714  1.00 28.37           C  
ATOM    147  CG1 ILE L  21      36.063  20.564  44.138  1.00 27.03           C  
ATOM    148  CG2 ILE L  21      35.376  22.098  42.190  1.00 27.54           C  
ATOM    149  CD1 ILE L  21      35.061  19.423  44.004  1.00 29.12           C  
ATOM    150  C   ILE L  21      35.796  24.347  43.905  1.00 30.58           C  
ATOM    151  O   ILE L  21      34.847  24.782  44.553  1.00 32.87           O  
ATOM    152  N   SER L  22      36.341  25.038  42.885  1.00 30.59           N  
ATOM    153  CA  SER L  22      35.872  26.364  42.598  1.00 33.22           C  
ATOM    154  CB  SER L  22      37.010  27.396  42.515  1.00 36.04           C  
ATOM    155  OG  SER L  22      36.488  28.684  42.230  1.00 43.21           O  
ATOM    156  C   SER L  22      35.153  26.383  41.286  1.00 33.57           C  
ATOM    157  O   SER L  22      35.462  25.619  40.374  1.00 34.66           O  
ATOM    158  N   CYS L  23      34.136  27.263  41.179  1.00 32.17           N  
ATOM    159  CA  CYS L  23      33.374  27.410  39.972  1.00 33.13           C  
ATOM    160  CB  CYS L  23      31.994  26.712  40.066  1.00 33.63           C  
ATOM    161  SG  CYS L  23      30.966  26.849  38.570  1.00 37.25           S  
ATOM    162  C   CYS L  23      33.184  28.884  39.755  1.00 34.94           C  
ATOM    163  O   CYS L  23      32.882  29.624  40.691  1.00 36.89           O  
ATOM    164  N   ARG L  24      33.392  29.358  38.508  1.00 35.48           N  
ATOM    165  CA  ARG L  24      33.250  30.759  38.213  1.00 36.24           C  
ATOM    166  CB  ARG L  24      34.591  31.452  37.930  1.00 41.16           C  
ATOM    167  CG  ARG L  24      35.339  31.815  39.214  1.00 64.52           C  
ATOM    168  CD  ARG L  24      36.838  32.031  39.016  1.00 73.56           C  
ATOM    169  NE  ARG L  24      37.474  30.683  39.027  1.00 83.77           N  
ATOM    170  CZ  ARG L  24      38.331  30.317  38.031  1.00 88.33           C  
ATOM    171  NH1 ARG L  24      38.555  31.151  36.974  1.00 90.32           N1+
ATOM    172  NH2 ARG L  24      38.954  29.104  38.092  1.00 89.89           N  
ATOM    173  C   ARG L  24      32.380  30.897  37.006  1.00 36.55           C  
ATOM    174  O   ARG L  24      32.453  30.092  36.080  1.00 37.74           O  
ATOM    175  N   SER L  25      31.530  31.942  36.986  1.00 37.04           N  
ATOM    176  CA  SER L  25      30.607  32.108  35.902  1.00 39.12           C  
ATOM    177  CB  SER L  25      29.165  32.300  36.391  1.00 38.53           C  
ATOM    178  OG  SER L  25      29.099  33.426  37.254  1.00 40.96           O  
ATOM    179  C   SER L  25      30.982  33.320  35.108  1.00 41.94           C  
ATOM    180  O   SER L  25      31.565  34.271  35.625  1.00 42.90           O  
ATOM    181  N   SER L  26      30.659  33.291  33.803  1.00 49.38           N  
ATOM    182  CA  SER L  26      30.946  34.372  32.905  1.00 49.79           C  
ATOM    183  CB  SER L  26      30.686  34.006  31.438  1.00 49.12           C  
ATOM    184  OG  SER L  26      30.986  35.116  30.606  1.00 49.31           O  
ATOM    185  C   SER L  26      30.081  35.549  33.228  1.00 50.61           C  
ATOM    186  O   SER L  26      30.503  36.697  33.071  1.00 51.45           O  
ATOM    187  N   GLN L  27      28.833  35.290  33.666  1.00 50.32           N  
ATOM    188  CA  GLN L  27      27.936  36.368  33.981  1.00 50.68           C  
ATOM    189  CB  GLN L  27      26.702  36.434  33.063  1.00 51.53           C  
ATOM    190  CG  GLN L  27      27.046  36.712  31.596  1.00 53.03           C  
ATOM    191  CD  GLN L  27      25.747  36.753  30.804  1.00 54.86           C  
ATOM    192  OE1 GLN L  27      25.155  37.818  30.621  1.00 54.58           O  
ATOM    193  NE2 GLN L  27      25.280  35.571  30.324  1.00 55.78           N  
ATOM    194  C   GLN L  27      27.451  36.143  35.379  1.00 49.33           C  
ATOM    195  O   GLN L  27      27.604  35.054  35.926  1.00 49.44           O  
ATOM    196  N   SER L  28      26.870  37.185  36.008  1.00 47.58           N  
ATOM    197  CA  SER L  28      26.426  37.048  37.364  1.00 46.27           C  
ATOM    198  CB  SER L  28      25.990  38.369  38.021  1.00 46.76           C  
ATOM    199  OG  SER L  28      24.759  38.805  37.464  1.00 48.13           O  
ATOM    200  C   SER L  28      25.257  36.117  37.406  1.00 45.74           C  
ATOM    201  O   SER L  28      24.373  36.140  36.552  1.00 45.69           O  
ATOM    202  N   LEU L  29      25.280  35.224  38.408  1.00 45.50           N  
ATOM    203  CA  LEU L  29      24.275  34.242  38.671  1.00 45.79           C  
ATOM    204  CB  LEU L  29      24.809  33.026  39.439  1.00 45.01           C  
ATOM    205  CG  LEU L  29      25.861  32.277  38.600  1.00 43.98           C  
ATOM    206  CD1 LEU L  29      26.232  30.922  39.215  1.00 42.78           C  
ATOM    207  CD2 LEU L  29      25.423  32.162  37.133  1.00 42.60           C  
ATOM    208  C   LEU L  29      23.073  34.808  39.360  1.00 46.59           C  
ATOM    209  O   LEU L  29      22.064  34.120  39.485  1.00 47.01           O  
ATOM    210  N   VAL L  30      23.169  36.021  39.936  1.00 47.69           N  
ATOM    211  CA  VAL L  30      22.025  36.528  40.645  1.00 48.17           C  
ATOM    212  CB  VAL L  30      22.272  37.810  41.381  1.00 48.65           C  
ATOM    213  CG1 VAL L  30      23.271  37.546  42.514  1.00 49.36           C  
ATOM    214  CG2 VAL L  30      22.742  38.868  40.373  1.00 48.86           C  
ATOM    215  C   VAL L  30      20.896  36.778  39.700  1.00 48.65           C  
ATOM    216  O   VAL L  30      21.042  37.438  38.674  1.00 47.38           O  
ATOM    217  N   HIS L  31      19.714  36.239  40.054  1.00 49.26           N  
ATOM    218  CA  HIS L  31      18.529  36.406  39.269  1.00 50.08           C  
ATOM    219  ND1 HIS L  31      16.396  34.659  37.279  1.00 51.65           N  
ATOM    220  CG  HIS L  31      16.367  35.309  38.491  1.00 51.19           C  
ATOM    221  CB  HIS L  31      17.497  35.282  39.477  1.00 50.81           C  
ATOM    222  NE2 HIS L  31      14.414  35.656  37.415  1.00 51.56           N  
ATOM    223  CD2 HIS L  31      15.150  35.914  38.558  1.00 51.81           C  
ATOM    224  CE1 HIS L  31      15.204  34.900  36.677  1.00 50.23           C  
ATOM    225  C   HIS L  31      17.895  37.690  39.698  1.00 50.70           C  
ATOM    226  O   HIS L  31      18.162  38.198  40.786  1.00 47.90           O  
ATOM    227  N   SER L  32      17.020  38.245  38.838  1.00 52.04           N  
ATOM    228  CA  SER L  32      16.367  39.491  39.120  1.00 53.73           C  
ATOM    229  CB  SER L  32      15.401  39.916  38.002  1.00 54.29           C  
ATOM    230  OG  SER L  32      16.116  40.116  36.792  1.00 57.84           O  
ATOM    231  C   SER L  32      15.563  39.328  40.371  1.00 53.79           C  
ATOM    232  O   SER L  32      15.432  40.265  41.157  1.00 55.73           O  
ATOM    233  N   ASN L  33      15.013  38.120  40.592  1.00 52.88           N  
ATOM    234  CA  ASN L  33      14.215  37.868  41.755  1.00 51.64           C  
ATOM    235  CB  ASN L  33      13.391  36.562  41.719  1.00 52.32           C  
ATOM    236  CG  ASN L  33      14.281  35.333  41.685  1.00 52.87           C  
ATOM    237  OD1 ASN L  33      15.501  35.425  41.568  1.00 52.06           O  
ATOM    238  ND2 ASN L  33      13.642  34.137  41.776  1.00 50.87           N  
ATOM    239  C   ASN L  33      15.086  37.929  42.974  1.00 51.07           C  
ATOM    240  O   ASN L  33      14.594  38.114  44.085  1.00 48.36           O  
ATOM    241  N   GLY L  34      16.409  37.751  42.816  1.00 51.06           N  
ATOM    242  CA  GLY L  34      17.260  37.872  43.966  1.00 50.51           C  
ATOM    243  C   GLY L  34      17.833  36.537  44.320  1.00 50.16           C  
ATOM    244  O   GLY L  34      18.739  36.450  45.147  1.00 49.96           O  
ATOM    245  N   ASN L  35      17.316  35.451  43.716  1.00 49.07           N  
ATOM    246  CA  ASN L  35      17.850  34.149  44.003  1.00 46.76           C  
ATOM    247  CB  ASN L  35      16.850  33.010  43.743  1.00 46.74           C  
ATOM    248  CG  ASN L  35      15.711  33.141  44.745  1.00 49.19           C  
ATOM    249  OD1 ASN L  35      14.557  33.336  44.369  1.00 49.32           O  
ATOM    250  ND2 ASN L  35      16.038  33.031  46.059  1.00 47.71           N  
ATOM    251  C   ASN L  35      19.038  33.917  43.118  1.00 43.71           C  
ATOM    252  O   ASN L  35      19.145  34.490  42.036  1.00 42.83           O  
ATOM    253  N   THR L  36      19.989  33.078  43.583  1.00 42.17           N  
ATOM    254  CA  THR L  36      21.134  32.735  42.786  1.00 40.69           C  
ATOM    255  CB  THR L  36      22.437  33.019  43.475  1.00 41.98           C  
ATOM    256  OG1 THR L  36      22.517  34.396  43.813  1.00 42.88           O  
ATOM    257  CG2 THR L  36      23.592  32.648  42.530  1.00 40.21           C  
ATOM    258  C   THR L  36      21.037  31.261  42.541  1.00 40.21           C  
ATOM    259  O   THR L  36      21.176  30.458  43.465  1.00 39.10           O  
ATOM    260  N   TYR L  37      20.835  30.859  41.269  1.00 39.07           N  
ATOM    261  CA  TYR L  37      20.596  29.468  41.011  1.00 38.70           C  
ATOM    262  CB  TYR L  37      19.620  29.234  39.849  1.00 40.58           C  
ATOM    263  CG  TYR L  37      18.335  29.887  40.216  1.00 42.55           C  
ATOM    264  CD1 TYR L  37      18.104  31.199  39.890  1.00 44.14           C  
ATOM    265  CD2 TYR L  37      17.359  29.200  40.892  1.00 43.31           C  
ATOM    266  CE1 TYR L  37      16.917  31.808  40.229  1.00 44.42           C  
ATOM    267  CE2 TYR L  37      16.173  29.803  41.233  1.00 44.62           C  
ATOM    268  CZ  TYR L  37      15.946  31.109  40.900  1.00 45.59           C  
ATOM    269  OH  TYR L  37      14.726  31.721  41.251  1.00 46.11           O  
ATOM    270  C   TYR L  37      21.875  28.800  40.637  1.00 37.81           C  
ATOM    271  O   TYR L  37      22.160  28.569  39.461  1.00 37.98           O  
ATOM    272  N   LEU L  38      22.662  28.429  41.663  1.00 22.18           N  
ATOM    273  CA  LEU L  38      23.903  27.758  41.407  1.00 24.49           C  
ATOM    274  CB  LEU L  38      25.104  28.545  41.979  1.00 23.96           C  
ATOM    275  CG  LEU L  38      26.499  27.921  41.774  1.00 24.89           C  
ATOM    276  CD1 LEU L  38      26.702  26.684  42.663  1.00 24.96           C  
ATOM    277  CD2 LEU L  38      26.779  27.644  40.292  1.00 21.84           C  
ATOM    278  C   LEU L  38      23.786  26.439  42.108  1.00 26.51           C  
ATOM    279  O   LEU L  38      23.306  26.378  43.241  1.00 28.90           O  
ATOM    280  N   HIS L  39      24.192  25.331  41.449  1.00 25.92           N  
ATOM    281  CA  HIS L  39      24.018  24.050  42.087  1.00 23.48           C  
ATOM    282  ND1 HIS L  39      20.898  24.602  42.565  1.00 24.69           N  
ATOM    283  CG  HIS L  39      21.572  24.101  41.471  1.00 24.73           C  
ATOM    284  CB  HIS L  39      22.820  23.265  41.535  1.00 24.29           C  
ATOM    285  NE2 HIS L  39      19.798  25.309  40.766  1.00 24.24           N  
ATOM    286  CD2 HIS L  39      20.884  24.542  40.382  1.00 24.16           C  
ATOM    287  CE1 HIS L  39      19.847  25.317  42.085  1.00 24.29           C  
ATOM    288  C   HIS L  39      25.262  23.222  41.886  1.00 23.37           C  
ATOM    289  O   HIS L  39      26.090  23.527  41.030  1.00 25.62           O  
ATOM    290  N   TRP L  40      25.438  22.162  42.713  1.00 22.88           N  
ATOM    291  CA  TRP L  40      26.571  21.279  42.617  1.00 20.95           C  
ATOM    292  CB  TRP L  40      27.501  21.350  43.839  1.00 22.34           C  
ATOM    293  CG  TRP L  40      28.229  22.663  43.980  1.00 22.97           C  
ATOM    294  CD2 TRP L  40      29.503  22.940  43.381  1.00 24.09           C  
ATOM    295  CD1 TRP L  40      27.863  23.792  44.654  1.00 21.63           C  
ATOM    296  NE1 TRP L  40      28.832  24.755  44.511  1.00 21.47           N  
ATOM    297  CE2 TRP L  40      29.847  24.244  43.730  1.00 22.87           C  
ATOM    298  CE3 TRP L  40      30.318  22.169  42.602  1.00 22.80           C  
ATOM    299  CZ2 TRP L  40      31.019  24.800  43.306  1.00 23.18           C  
ATOM    300  CZ3 TRP L  40      31.499  22.731  42.175  1.00 22.09           C  
ATOM    301  CH2 TRP L  40      31.842  24.022  42.522  1.00 23.27           C  
ATOM    302  C   TRP L  40      26.074  19.864  42.546  1.00 21.36           C  
ATOM    303  O   TRP L  40      25.216  19.452  43.326  1.00 20.64           O  
ATOM    304  N   SER L  41      26.632  19.069  41.609  1.00 21.57           N  
ATOM    305  CA  SER L  41      26.216  17.702  41.462  1.00 20.89           C  
ATOM    306  CB  SER L  41      25.522  17.411  40.120  1.00 19.19           C  
ATOM    307  OG  SER L  41      24.298  18.124  40.035  1.00  0.00           O  
ATOM    308  C   SER L  41      27.435  16.835  41.516  1.00 21.50           C  
ATOM    309  O   SER L  41      28.548  17.287  41.249  1.00 22.03           O  
ATOM    310  N   LEU L  42      27.245  15.560  41.915  1.00 24.25           N  
ATOM    311  CA  LEU L  42      28.335  14.629  41.939  1.00 26.88           C  
ATOM    312  CB  LEU L  42      28.646  14.060  43.334  1.00 27.59           C  
ATOM    313  CG  LEU L  42      29.752  12.986  43.330  1.00 27.17           C  
ATOM    314  CD1 LEU L  42      31.070  13.520  42.749  1.00 25.91           C  
ATOM    315  CD2 LEU L  42      29.935  12.384  44.731  1.00 27.23           C  
ATOM    316  C   LEU L  42      27.971  13.485  41.051  1.00 26.52           C  
ATOM    317  O   LEU L  42      26.875  12.937  41.140  1.00 28.14           O  
ATOM    318  N   GLN L  43      28.883  13.099  40.142  1.00 25.66           N  
ATOM    319  CA  GLN L  43      28.567  11.994  39.291  1.00 26.27           C  
ATOM    320  CB  GLN L  43      28.629  12.331  37.790  1.00 22.80           C  
ATOM    321  CG  GLN L  43      28.273  11.146  36.889  1.00 20.03           C  
ATOM    322  CD  GLN L  43      28.351  11.603  35.438  1.00 20.94           C  
ATOM    323  OE1 GLN L  43      28.987  12.606  35.118  1.00 21.16           O  
ATOM    324  NE2 GLN L  43      27.679  10.844  34.531  1.00 21.67           N  
ATOM    325  C   GLN L  43      29.566  10.914  39.543  1.00 29.54           C  
ATOM    326  O   GLN L  43      30.769  11.114  39.380  1.00 28.54           O  
ATOM    327  N   LYS L  44      29.078   9.736  39.977  1.00 34.67           N  
ATOM    328  CA  LYS L  44      29.947   8.609  40.156  1.00 38.61           C  
ATOM    329  CB  LYS L  44      29.473   7.555  41.179  1.00 38.02           C  
ATOM    330  CG  LYS L  44      29.657   7.941  42.649  1.00 40.52           C  
ATOM    331  CD  LYS L  44      28.623   8.926  43.188  1.00 44.30           C  
ATOM    332  CE  LYS L  44      28.802   9.227  44.678  1.00 48.34           C  
ATOM    333  NZ  LYS L  44      28.803   7.968  45.456  1.00 52.82           N1+
ATOM    334  C   LYS L  44      30.008   7.922  38.833  1.00 42.40           C  
ATOM    335  O   LYS L  44      29.126   8.088  37.992  1.00 40.23           O  
ATOM    336  N   PRO L  45      31.029   7.149  38.618  1.00 46.48           N  
ATOM    337  CA  PRO L  45      31.153   6.501  37.348  1.00 47.18           C  
ATOM    338  CD  PRO L  45      32.321   7.399  39.234  1.00 48.72           C  
ATOM    339  CB  PRO L  45      32.558   5.906  37.324  1.00 48.98           C  
ATOM    340  CG  PRO L  45      33.360   6.856  38.237  1.00 49.57           C  
ATOM    341  C   PRO L  45      30.047   5.532  37.104  1.00 46.05           C  
ATOM    342  O   PRO L  45      29.685   4.780  38.008  1.00 44.89           O  
ATOM    343  N   GLY L  46      29.491   5.555  35.879  1.00 45.16           N  
ATOM    344  CA  GLY L  46      28.461   4.639  35.496  1.00 44.54           C  
ATOM    345  C   GLY L  46      27.166   5.031  36.132  1.00 43.97           C  
ATOM    346  O   GLY L  46      26.229   4.233  36.154  1.00 47.05           O  
ATOM    347  N   GLN L  47      27.064   6.263  36.673  1.00 42.25           N  
ATOM    348  CA  GLN L  47      25.821   6.640  37.288  1.00 38.54           C  
ATOM    349  CB  GLN L  47      25.861   6.675  38.826  1.00 39.74           C  
ATOM    350  CG  GLN L  47      26.021   5.293  39.464  1.00 45.31           C  
ATOM    351  CD  GLN L  47      25.980   5.464  40.977  1.00 49.50           C  
ATOM    352  OE1 GLN L  47      26.760   4.857  41.711  1.00 52.91           O  
ATOM    353  NE2 GLN L  47      25.033   6.308  41.463  1.00 51.13           N  
ATOM    354  C   GLN L  47      25.436   8.008  36.819  1.00 35.47           C  
ATOM    355  O   GLN L  47      26.236   8.728  36.226  1.00 34.59           O  
ATOM    356  N   SER L  48      24.159   8.380  37.051  1.00 33.18           N  
ATOM    357  CA  SER L  48      23.670   9.684  36.697  1.00 31.69           C  
ATOM    358  CB  SER L  48      22.137   9.749  36.595  1.00 29.72           C  
ATOM    359  OG  SER L  48      21.551   9.392  37.838  1.00 35.17           O  
ATOM    360  C   SER L  48      24.107  10.622  37.780  1.00 28.84           C  
ATOM    361  O   SER L  48      24.488  10.185  38.864  1.00 33.41           O  
ATOM    362  N   PRO L  49      24.074  11.904  37.522  1.00 25.89           N  
ATOM    363  CA  PRO L  49      24.509  12.843  38.524  1.00 22.99           C  
ATOM    364  CD  PRO L  49      24.318  12.390  36.173  1.00 25.78           C  
ATOM    365  CB  PRO L  49      24.712  14.164  37.785  1.00 23.48           C  
ATOM    366  CG  PRO L  49      25.046  13.733  36.346  1.00 24.44           C  
ATOM    367  C   PRO L  49      23.531  12.930  39.654  1.00 24.78           C  
ATOM    368  O   PRO L  49      22.356  12.643  39.437  1.00 27.05           O  
ATOM    369  N   ASN L  50      23.995  13.286  40.874  1.00 24.42           N  
ATOM    370  CA  ASN L  50      23.082  13.463  41.970  1.00 25.86           C  
ATOM    371  CB  ASN L  50      23.180  12.414  43.099  1.00 30.31           C  
ATOM    372  CG  ASN L  50      24.524  12.504  43.802  1.00 37.17           C  
ATOM    373  OD1 ASN L  50      25.571  12.263  43.204  1.00  0.00           O  
ATOM    374  ND2 ASN L  50      24.502  12.850  45.117  1.00  0.00           N  
ATOM    375  C   ASN L  50      23.332  14.824  42.547  1.00 24.12           C  
ATOM    376  O   ASN L  50      24.467  15.293  42.593  1.00 22.96           O  
ATOM    377  N   LEU L  51      22.254  15.498  42.998  1.00 20.63           N  
ATOM    378  CA  LEU L  51      22.324  16.853  43.486  1.00 20.27           C  
ATOM    379  CB  LEU L  51      20.929  17.513  43.477  1.00 18.15           C  
ATOM    380  CG  LEU L  51      20.879  18.964  43.976  1.00 15.76           C  
ATOM    381  CD1 LEU L  51      21.625  19.900  43.007  1.00 13.35           C  
ATOM    382  CD2 LEU L  51      19.437  19.416  44.243  1.00 14.42           C  
ATOM    383  C   LEU L  51      22.819  16.884  44.906  1.00 21.43           C  
ATOM    384  O   LEU L  51      22.245  16.224  45.769  1.00 25.20           O  
ATOM    385  N   LEU L  52      23.989  17.526  45.154  1.00 21.86           N  
ATOM    386  CA  LEU L  52      24.484  17.772  46.492  1.00 21.44           C  
ATOM    387  CB  LEU L  52      26.018  17.881  46.556  1.00 21.50           C  
ATOM    388  CG  LEU L  52      26.770  16.541  46.452  1.00 19.96           C  
ATOM    389  CD1 LEU L  52      26.429  15.780  45.168  1.00 21.39           C  
ATOM    390  CD2 LEU L  52      28.281  16.759  46.587  1.00 20.36           C  
ATOM    391  C   LEU L  52      23.939  19.027  47.119  1.00 20.72           C  
ATOM    392  O   LEU L  52      23.303  18.993  48.173  1.00 22.96           O  
ATOM    393  N   ILE L  53      24.157  20.181  46.445  1.00 21.38           N  
ATOM    394  CA  ILE L  53      23.814  21.461  47.004  1.00 20.30           C  
ATOM    395  CB  ILE L  53      25.010  22.228  47.491  1.00 19.72           C  
ATOM    396  CG1 ILE L  53      25.624  21.492  48.695  1.00 20.14           C  
ATOM    397  CG2 ILE L  53      24.586  23.675  47.789  1.00 18.35           C  
ATOM    398  CD1 ILE L  53      26.995  22.013  49.117  1.00 19.01           C  
ATOM    399  C   ILE L  53      23.124  22.270  45.959  1.00 22.08           C  
ATOM    400  O   ILE L  53      23.505  22.263  44.790  1.00 26.22           O  
ATOM    401  N   TYR L  54      22.072  23.002  46.370  1.00 21.53           N  
ATOM    402  CA  TYR L  54      21.321  23.780  45.433  1.00 20.98           C  
ATOM    403  CB  TYR L  54      19.934  23.167  45.133  1.00 22.56           C  
ATOM    404  CG  TYR L  54      19.029  23.249  46.319  1.00 22.03           C  
ATOM    405  CD1 TYR L  54      19.270  22.536  47.470  1.00 22.61           C  
ATOM    406  CD2 TYR L  54      17.929  24.070  46.280  1.00 23.28           C  
ATOM    407  CE1 TYR L  54      18.423  22.630  48.548  1.00 23.91           C  
ATOM    408  CE2 TYR L  54      17.077  24.168  47.353  1.00 23.51           C  
ATOM    409  CZ  TYR L  54      17.319  23.443  48.491  1.00 23.83           C  
ATOM    410  OH  TYR L  54      16.446  23.539  49.596  1.00 25.30           O  
ATOM    411  C   TYR L  54      21.186  25.165  45.981  1.00 24.13           C  
ATOM    412  O   TYR L  54      21.242  25.380  47.190  1.00 26.40           O  
ATOM    413  N   LYS L  55      21.034  26.166  45.095  1.00 31.98           N  
ATOM    414  CA  LYS L  55      20.929  27.535  45.515  1.00 32.06           C  
ATOM    415  CB  LYS L  55      19.625  27.892  46.249  1.00 32.57           C  
ATOM    416  CG  LYS L  55      18.424  28.015  45.311  1.00 35.08           C  
ATOM    417  CD  LYS L  55      17.124  28.344  46.043  1.00 35.86           C  
ATOM    418  CE  LYS L  55      15.913  28.472  45.123  1.00 38.51           C  
ATOM    419  NZ  LYS L  55      14.724  28.864  45.910  1.00 41.74           N1+
ATOM    420  C   LYS L  55      22.090  27.919  46.375  1.00 32.36           C  
ATOM    421  O   LYS L  55      21.932  28.496  47.451  1.00 33.35           O  
ATOM    422  N   VAL L  56      23.293  27.551  45.909  1.00 31.62           N  
ATOM    423  CA  VAL L  56      24.566  27.944  46.438  1.00 30.11           C  
ATOM    424  CB  VAL L  56      24.669  29.429  46.613  1.00 30.65           C  
ATOM    425  CG1 VAL L  56      26.040  29.753  47.227  1.00 27.29           C  
ATOM    426  CG2 VAL L  56      24.410  30.110  45.257  1.00 29.68           C  
ATOM    427  C   VAL L  56      24.902  27.318  47.762  1.00 31.72           C  
ATOM    428  O   VAL L  56      26.072  27.016  47.992  1.00 30.25           O  
ATOM    429  N   SER L  57      23.935  27.020  48.656  1.00 32.30           N  
ATOM    430  CA  SER L  57      24.445  26.522  49.908  1.00 32.37           C  
ATOM    431  CB  SER L  57      24.837  27.655  50.873  1.00 33.25           C  
ATOM    432  OG  SER L  57      23.692  28.422  51.216  1.00 35.89           O  
ATOM    433  C   SER L  57      23.447  25.670  50.637  1.00 32.26           C  
ATOM    434  O   SER L  57      23.638  25.367  51.813  1.00 33.02           O  
ATOM    435  N   ASN L  58      22.379  25.211  49.969  1.00 21.56           N  
ATOM    436  CA  ASN L  58      21.397  24.431  50.658  1.00 21.48           C  
ATOM    437  CB  ASN L  58      19.960  24.774  50.237  1.00 22.54           C  
ATOM    438  CG  ASN L  58      19.681  26.196  50.703  1.00 22.97           C  
ATOM    439  OD1 ASN L  58      19.530  26.456  51.896  1.00 26.24           O  
ATOM    440  ND2 ASN L  58      19.626  27.151  49.737  1.00 23.51           N  
ATOM    441  C   ASN L  58      21.654  22.998  50.314  1.00 22.53           C  
ATOM    442  O   ASN L  58      21.929  22.663  49.162  1.00 24.34           O  
ATOM    443  N   ARG L  59      21.603  22.114  51.330  1.00 22.04           N  
ATOM    444  CA  ARG L  59      21.857  20.721  51.100  1.00 22.27           C  
ATOM    445  CB  ARG L  59      22.367  19.976  52.345  1.00 22.47           C  
ATOM    446  CG  ARG L  59      23.774  20.411  52.771  1.00 21.65           C  
ATOM    447  CD  ARG L  59      24.335  19.639  53.968  1.00 25.35           C  
ATOM    448  NE  ARG L  59      23.564  20.047  55.178  1.00 30.19           N  
ATOM    449  CZ  ARG L  59      24.035  21.042  55.985  1.00 32.93           C  
ATOM    450  NH1 ARG L  59      25.223  21.652  55.698  1.00 30.47           N1+
ATOM    451  NH2 ARG L  59      23.322  21.427  57.083  1.00 33.48           N  
ATOM    452  C   ARG L  59      20.599  20.046  50.629  1.00 23.01           C  
ATOM    453  O   ARG L  59      19.489  20.362  51.058  1.00 23.28           O  
ATOM    454  N   PHE L  60      20.763  19.078  49.705  1.00 21.82           N  
ATOM    455  CA  PHE L  60      19.667  18.309  49.190  1.00 23.75           C  
ATOM    456  CB  PHE L  60      19.989  17.642  47.839  1.00 21.78           C  
ATOM    457  CG  PHE L  60      18.791  16.914  47.334  1.00 24.38           C  
ATOM    458  CD1 PHE L  60      17.721  17.604  46.813  1.00 26.57           C  
ATOM    459  CD2 PHE L  60      18.749  15.539  47.353  1.00 26.36           C  
ATOM    460  CE1 PHE L  60      16.617  16.936  46.336  1.00 29.08           C  
ATOM    461  CE2 PHE L  60      17.650  14.864  46.877  1.00 27.12           C  
ATOM    462  CZ  PHE L  60      16.579  15.562  46.368  1.00 27.29           C  
ATOM    463  C   PHE L  60      19.405  17.266  50.222  1.00 27.73           C  
ATOM    464  O   PHE L  60      20.256  17.019  51.070  1.00 30.38           O  
ATOM    465  N   SER L  61      18.218  16.638  50.208  1.00 31.96           N  
ATOM    466  CA  SER L  61      17.922  15.725  51.275  0.90 34.63           C  
ATOM    467  CB  SER L  61      16.522  15.095  51.167  0.90 37.86           C  
ATOM    468  OG  SER L  61      16.298  14.208  52.252  0.90 44.98           O  
ATOM    469  C   SER L  61      18.927  14.609  51.301  1.00 34.40           C  
ATOM    470  O   SER L  61      19.254  14.022  50.270  1.00 34.60           O  
ATOM    471  N   GLY L  62      19.448  14.303  52.513  1.00 32.72           N  
ATOM    472  CA  GLY L  62      20.329  13.185  52.724  1.00 29.35           C  
ATOM    473  C   GLY L  62      21.777  13.580  52.655  1.00 28.14           C  
ATOM    474  O   GLY L  62      22.640  12.828  53.108  1.00 30.43           O  
ATOM    475  N   VAL L  63      22.097  14.767  52.108  1.00 26.44           N  
ATOM    476  CA  VAL L  63      23.484  15.128  51.978  1.00 25.47           C  
ATOM    477  CB  VAL L  63      23.707  16.308  51.071  1.00 22.00           C  
ATOM    478  CG1 VAL L  63      25.204  16.657  51.060  1.00 20.64           C  
ATOM    479  CG2 VAL L  63      23.149  15.969  49.680  1.00 19.74           C  
ATOM    480  C   VAL L  63      24.018  15.479  53.335  1.00 29.16           C  
ATOM    481  O   VAL L  63      23.375  16.178  54.114  1.00 31.99           O  
ATOM    482  N   PRO L  64      25.202  14.990  53.615  1.00 31.97           N  
ATOM    483  CA  PRO L  64      25.860  15.205  54.882  1.00 31.79           C  
ATOM    484  CD  PRO L  64      25.702  13.809  52.933  1.00 33.73           C  
ATOM    485  CB  PRO L  64      26.909  14.096  55.006  1.00 32.60           C  
ATOM    486  CG  PRO L  64      27.071  13.552  53.576  1.00 33.89           C  
ATOM    487  C   PRO L  64      26.438  16.583  55.026  1.00 31.90           C  
ATOM    488  O   PRO L  64      26.748  17.226  54.027  1.00 31.71           O  
ATOM    489  N   ASP L  65      26.650  17.009  56.285  1.00 32.59           N  
ATOM    490  CA  ASP L  65      27.112  18.308  56.698  1.00 34.89           C  
ATOM    491  CB  ASP L  65      27.202  18.438  58.225  1.00 41.81           C  
ATOM    492  CG  ASP L  65      25.786  18.412  58.768  1.00 55.85           C  
ATOM    493  OD1 ASP L  65      24.849  18.671  57.968  1.00 59.81           O  
ATOM    494  OD2 ASP L  65      25.620  18.137  59.986  1.00 61.46           O1-
ATOM    495  C   ASP L  65      28.487  18.565  56.171  1.00 33.34           C  
ATOM    496  O   ASP L  65      28.935  19.709  56.118  1.00 36.09           O  
ATOM    497  N   ARG L  66      29.213  17.502  55.802  1.00 33.05           N  
ATOM    498  CA  ARG L  66      30.570  17.640  55.351  1.00 31.74           C  
ATOM    499  CB  ARG L  66      31.174  16.312  54.882  1.00 30.95           C  
ATOM    500  CG  ARG L  66      31.286  15.258  55.980  1.00 32.63           C  
ATOM    501  CD  ARG L  66      31.811  13.922  55.454  1.00 34.96           C  
ATOM    502  NE  ARG L  66      30.779  13.390  54.522  1.00 30.58           N  
ATOM    503  CZ  ARG L  66      31.128  12.603  53.465  1.00 30.15           C  
ATOM    504  NH1 ARG L  66      32.438  12.303  53.231  1.00 26.51           N1+
ATOM    505  NH2 ARG L  66      30.160  12.111  52.639  1.00 30.93           N  
ATOM    506  C   ARG L  66      30.600  18.541  54.156  1.00 31.41           C  
ATOM    507  O   ARG L  66      31.570  19.275  53.959  1.00 32.27           O  
ATOM    508  N   PHE L  67      29.554  18.477  53.307  1.00 29.91           N  
ATOM    509  CA  PHE L  67      29.523  19.272  52.112  1.00 28.20           C  
ATOM    510  CB  PHE L  67      28.644  18.673  51.002  1.00 24.44           C  
ATOM    511  CG  PHE L  67      29.262  17.405  50.527  1.00 21.90           C  
ATOM    512  CD1 PHE L  67      30.237  17.430  49.559  1.00 20.51           C  
ATOM    513  CD2 PHE L  67      28.861  16.193  51.043  1.00 22.12           C  
ATOM    514  CE1 PHE L  67      30.808  16.264  49.111  1.00 20.72           C  
ATOM    515  CE2 PHE L  67      29.430  15.023  50.599  1.00 19.69           C  
ATOM    516  CZ  PHE L  67      30.406  15.058  49.634  1.00 19.98           C  
ATOM    517  C   PHE L  67      28.934  20.616  52.414  1.00 27.58           C  
ATOM    518  O   PHE L  67      27.886  20.727  53.048  1.00 27.53           O  
ATOM    519  N   SER L  68      29.612  21.685  51.949  1.00 26.69           N  
ATOM    520  CA  SER L  68      29.120  23.015  52.155  1.00 27.37           C  
ATOM    521  CB  SER L  68      29.804  23.743  53.324  1.00 29.21           C  
ATOM    522  OG  SER L  68      31.197  23.871  53.073  1.00 35.65           O  
ATOM    523  C   SER L  68      29.396  23.794  50.909  1.00 27.37           C  
ATOM    524  O   SER L  68      30.401  23.574  50.233  1.00 27.87           O  
ATOM    525  N   GLY L  69      28.496  24.736  50.571  1.00 27.25           N  
ATOM    526  CA  GLY L  69      28.695  25.524  49.392  1.00 27.00           C  
ATOM    527  C   GLY L  69      28.653  26.958  49.801  1.00 28.92           C  
ATOM    528  O   GLY L  69      28.017  27.318  50.790  1.00 29.81           O  
ATOM    529  N   SER L  70      29.347  27.819  49.035  1.00 30.33           N  
ATOM    530  CA  SER L  70      29.367  29.215  49.355  1.00 32.02           C  
ATOM    531  CB  SER L  70      30.443  29.586  50.388  1.00 33.32           C  
ATOM    532  OG  SER L  70      31.734  29.312  49.866  1.00 39.72           O  
ATOM    533  C   SER L  70      29.688  29.962  48.101  1.00 32.64           C  
ATOM    534  O   SER L  70      29.983  29.361  47.068  1.00 34.25           O  
ATOM    535  N   GLY L  71      29.601  31.306  48.151  1.00 32.88           N  
ATOM    536  CA  GLY L  71      29.964  32.077  46.995  1.00 34.99           C  
ATOM    537  C   GLY L  71      28.947  33.147  46.778  1.00 35.52           C  
ATOM    538  O   GLY L  71      27.935  33.215  47.474  1.00 36.62           O  
ATOM    539  N   SER L  72      29.218  34.034  45.797  1.00 35.28           N  
ATOM    540  CA  SER L  72      28.289  35.072  45.465  1.00 35.77           C  
ATOM    541  CB  SER L  72      28.396  36.320  46.360  1.00 36.19           C  
ATOM    542  OG  SER L  72      27.996  36.017  47.689  1.00 41.06           O  
ATOM    543  C   SER L  72      28.582  35.526  44.073  1.00 36.41           C  
ATOM    544  O   SER L  72      29.721  35.473  43.613  1.00 38.23           O  
ATOM    545  N   GLY L  73      27.537  35.987  43.364  1.00 36.24           N  
ATOM    546  CA  GLY L  73      27.712  36.531  42.051  1.00 35.12           C  
ATOM    547  C   GLY L  73      28.314  35.509  41.137  1.00 35.62           C  
ATOM    548  O   GLY L  73      27.634  34.598  40.671  1.00 37.19           O  
ATOM    549  N   THR L  74      29.571  35.770  40.725  1.00 36.32           N  
ATOM    550  CA  THR L  74      30.365  34.954  39.844  1.00 37.18           C  
ATOM    551  CB  THR L  74      31.374  35.764  39.083  1.00 36.97           C  
ATOM    552  OG1 THR L  74      32.296  36.364  39.979  1.00 40.22           O  
ATOM    553  CG2 THR L  74      30.628  36.848  38.286  1.00 36.93           C  
ATOM    554  C   THR L  74      31.115  33.816  40.495  1.00 38.59           C  
ATOM    555  O   THR L  74      31.331  32.791  39.850  1.00 40.08           O  
ATOM    556  N   ASP L  75      31.580  33.963  41.760  1.00 38.43           N  
ATOM    557  CA  ASP L  75      32.484  32.981  42.324  1.00 41.50           C  
ATOM    558  CB  ASP L  75      33.664  33.621  43.075  1.00 48.17           C  
ATOM    559  CG  ASP L  75      34.544  34.349  42.071  1.00 55.44           C  
ATOM    560  OD1 ASP L  75      34.453  34.026  40.858  1.00 59.55           O  
ATOM    561  OD2 ASP L  75      35.319  35.240  42.505  1.00 59.03           O1-
ATOM    562  C   ASP L  75      31.799  32.093  43.323  1.00 39.62           C  
ATOM    563  O   ASP L  75      31.161  32.577  44.256  1.00 41.79           O  
ATOM    564  N   PHE L  76      31.938  30.753  43.167  1.00 36.20           N  
ATOM    565  CA  PHE L  76      31.315  29.864  44.113  1.00 33.05           C  
ATOM    566  CB  PHE L  76      30.038  29.189  43.584  1.00 30.85           C  
ATOM    567  CG  PHE L  76      29.100  30.269  43.165  1.00 28.11           C  
ATOM    568  CD1 PHE L  76      28.412  31.016  44.091  1.00 27.22           C  
ATOM    569  CD2 PHE L  76      28.932  30.559  41.833  1.00 25.46           C  
ATOM    570  CE1 PHE L  76      27.556  32.016  43.692  1.00 25.61           C  
ATOM    571  CE2 PHE L  76      28.076  31.556  41.431  1.00 25.53           C  
ATOM    572  CZ  PHE L  76      27.381  32.289  42.361  1.00 25.25           C  
ATOM    573  C   PHE L  76      32.272  28.757  44.452  1.00 33.03           C  
ATOM    574  O   PHE L  76      33.100  28.365  43.630  1.00 31.58           O  
ATOM    575  N   THR L  77      32.175  28.218  45.692  1.00 33.46           N  
ATOM    576  CA  THR L  77      33.084  27.184  46.105  1.00 31.80           C  
ATOM    577  CB  THR L  77      34.126  27.688  47.059  1.00 32.61           C  
ATOM    578  OG1 THR L  77      34.854  28.752  46.467  1.00 36.71           O  
ATOM    579  CG2 THR L  77      35.077  26.534  47.409  1.00 32.34           C  
ATOM    580  C   THR L  77      32.342  26.090  46.817  1.00 31.25           C  
ATOM    581  O   THR L  77      31.426  26.339  47.599  1.00 31.21           O  
ATOM    582  N   LEU L  78      32.745  24.830  46.547  1.00 30.03           N  
ATOM    583  CA  LEU L  78      32.201  23.673  47.200  1.00 28.84           C  
ATOM    584  CB  LEU L  78      31.838  22.541  46.224  1.00 26.24           C  
ATOM    585  CG  LEU L  78      31.277  21.280  46.907  1.00 25.54           C  
ATOM    586  CD1 LEU L  78      29.935  21.566  47.602  1.00 24.14           C  
ATOM    587  CD2 LEU L  78      31.206  20.101  45.923  1.00 24.08           C  
ATOM    588  C   LEU L  78      33.288  23.155  48.084  1.00 30.69           C  
ATOM    589  O   LEU L  78      34.430  23.015  47.651  1.00 30.90           O  
ATOM    590  N   LYS L  79      32.972  22.873  49.364  1.00 32.57           N  
ATOM    591  CA  LYS L  79      33.999  22.361  50.226  1.00 32.98           C  
ATOM    592  CB  LYS L  79      34.361  23.258  51.421  1.00 33.32           C  
ATOM    593  CG  LYS L  79      35.165  24.505  51.061  1.00 40.69           C  
ATOM    594  CD  LYS L  79      35.444  25.388  52.275  1.00 47.15           C  
ATOM    595  CE  LYS L  79      36.302  26.611  51.961  1.00 51.73           C  
ATOM    596  NZ  LYS L  79      36.652  27.306  53.219  1.00 55.74           N1+
ATOM    597  C   LYS L  79      33.553  21.070  50.824  1.00 33.39           C  
ATOM    598  O   LYS L  79      32.381  20.873  51.138  1.00 34.32           O  
ATOM    599  N   ILE L  80      34.516  20.142  50.976  1.00 33.82           N  
ATOM    600  CA  ILE L  80      34.266  18.886  51.613  1.00 34.57           C  
ATOM    601  CB  ILE L  80      34.621  17.719  50.737  1.00 30.42           C  
ATOM    602  CG1 ILE L  80      33.865  17.819  49.400  1.00 30.72           C  
ATOM    603  CG2 ILE L  80      34.301  16.427  51.506  1.00 28.19           C  
ATOM    604  CD1 ILE L  80      34.381  16.867  48.320  1.00 29.63           C  
ATOM    605  C   ILE L  80      35.190  18.884  52.793  1.00 37.27           C  
ATOM    606  O   ILE L  80      36.407  18.926  52.629  1.00 40.19           O  
ATOM    607  N   SER L  81      34.631  18.866  54.021  1.00 38.57           N  
ATOM    608  CA  SER L  81      35.435  18.970  55.209  1.00 40.84           C  
ATOM    609  CB  SER L  81      34.605  19.187  56.486  1.00 41.55           C  
ATOM    610  OG  SER L  81      33.809  18.046  56.762  1.00 46.65           O  
ATOM    611  C   SER L  81      36.296  17.764  55.422  1.00 41.16           C  
ATOM    612  O   SER L  81      37.487  17.906  55.695  1.00 43.42           O  
ATOM    613  N   ARG L  82      35.719  16.545  55.338  1.00 39.11           N  
ATOM    614  CA  ARG L  82      36.504  15.356  55.539  1.00 38.06           C  
ATOM    615  CB  ARG L  82      36.031  14.483  56.711  1.00 41.71           C  
ATOM    616  CG  ARG L  82      35.845  15.213  58.036  1.00 50.05           C  
ATOM    617  CD  ARG L  82      35.457  14.275  59.182  1.00 57.14           C  
ATOM    618  NE  ARG L  82      34.283  13.458  58.749  1.00 65.05           N  
ATOM    619  CZ  ARG L  82      34.466  12.215  58.213  1.00 68.41           C  
ATOM    620  NH1 ARG L  82      35.727  11.720  58.048  1.00 71.41           N1+
ATOM    621  NH2 ARG L  82      33.390  11.444  57.876  1.00 68.87           N  
ATOM    622  C   ARG L  82      36.251  14.492  54.352  1.00 38.41           C  
ATOM    623  O   ARG L  82      35.158  13.952  54.193  1.00 40.98           O  
ATOM    624  N   VAL L  83      37.266  14.295  53.499  1.00 35.80           N  
ATOM    625  CA  VAL L  83      37.033  13.501  52.330  1.00 33.24           C  
ATOM    626  CB  VAL L  83      38.095  13.661  51.279  1.00 31.95           C  
ATOM    627  CG1 VAL L  83      37.778  12.712  50.111  1.00 30.41           C  
ATOM    628  CG2 VAL L  83      38.163  15.143  50.873  1.00 29.72           C  
ATOM    629  C   VAL L  83      36.988  12.060  52.720  1.00 35.27           C  
ATOM    630  O   VAL L  83      37.806  11.584  53.506  1.00 36.80           O  
ATOM    631  N   GLU L  84      36.002  11.328  52.163  1.00 37.64           N  
ATOM    632  CA  GLU L  84      35.846   9.927  52.419  1.00 39.65           C  
ATOM    633  CB  GLU L  84      34.452   9.544  52.949  1.00 42.12           C  
ATOM    634  CG  GLU L  84      34.227   9.996  54.393  1.00 48.17           C  
ATOM    635  CD  GLU L  84      32.833   9.579  54.833  1.00 53.32           C  
ATOM    636  OE1 GLU L  84      32.006   9.265  53.939  1.00 54.80           O  
ATOM    637  OE2 GLU L  84      32.574   9.569  56.066  1.00 54.56           O1-
ATOM    638  C   GLU L  84      36.071   9.222  51.119  1.00 39.45           C  
ATOM    639  O   GLU L  84      36.084   9.837  50.055  1.00 38.51           O  
ATOM    640  N   ALA L  85      36.271   7.895  51.182  1.00 41.08           N  
ATOM    641  CA  ALA L  85      36.582   7.098  50.028  1.00 43.22           C  
ATOM    642  CB  ALA L  85      36.784   5.613  50.380  1.00 43.64           C  
ATOM    643  C   ALA L  85      35.465   7.170  49.032  1.00 44.74           C  
ATOM    644  O   ALA L  85      35.700   7.216  47.825  1.00 45.84           O  
ATOM    645  N   GLU L  86      34.217   7.188  49.521  1.00 45.30           N  
ATOM    646  CA  GLU L  86      33.023   7.170  48.723  0.90 46.28           C  
ATOM    647  CB  GLU L  86      31.755   7.133  49.584  0.90 48.24           C  
ATOM    648  CG  GLU L  86      31.627   8.391  50.443  0.88 57.35           C  
ATOM    649  CD  GLU L  86      30.376   8.275  51.289  1.00 72.19           C  
ATOM    650  OE1 GLU L  86      30.100   7.147  51.774  1.00 73.71           O  
ATOM    651  OE2 GLU L  86      29.683   9.312  51.464  1.00 74.42           O1-
ATOM    652  C   GLU L  86      32.922   8.410  47.888  1.00 44.79           C  
ATOM    653  O   GLU L  86      32.272   8.405  46.845  1.00 46.67           O  
ATOM    654  N   ASP L  87      33.543   9.510  48.344  1.00 40.28           N  
ATOM    655  CA  ASP L  87      33.438  10.821  47.764  1.00 36.84           C  
ATOM    656  CB  ASP L  87      34.125  11.902  48.615  1.00 34.82           C  
ATOM    657  CG  ASP L  87      33.279  12.115  49.867  1.00 35.51           C  
ATOM    658  OD1 ASP L  87      32.113  11.636  49.888  1.00 34.69           O  
ATOM    659  OD2 ASP L  87      33.787  12.764  50.819  1.00 35.05           O1-
ATOM    660  C   ASP L  87      33.991  10.901  46.367  1.00 35.81           C  
ATOM    661  O   ASP L  87      33.675  11.845  45.647  1.00 38.98           O  
ATOM    662  N   LEU L  88      34.857   9.963  45.939  1.00 34.70           N  
ATOM    663  CA  LEU L  88      35.462  10.110  44.641  1.00 34.59           C  
ATOM    664  CB  LEU L  88      36.555   9.060  44.352  1.00 36.98           C  
ATOM    665  CG  LEU L  88      36.079   7.600  44.447  1.00 39.70           C  
ATOM    666  CD1 LEU L  88      35.111   7.228  43.312  1.00 43.04           C  
ATOM    667  CD2 LEU L  88      37.272   6.643  44.561  1.00 43.20           C  
ATOM    668  C   LEU L  88      34.433  10.089  43.551  1.00 32.47           C  
ATOM    669  O   LEU L  88      33.425   9.386  43.621  1.00 31.03           O  
ATOM    670  N   GLY L  89      34.681  10.910  42.506  1.00 30.10           N  
ATOM    671  CA  GLY L  89      33.798  11.029  41.380  1.00 27.16           C  
ATOM    672  C   GLY L  89      34.082  12.361  40.752  1.00 25.31           C  
ATOM    673  O   GLY L  89      35.112  12.975  41.025  1.00 25.04           O  
ATOM    674  N   VAL L  90      33.171  12.837  39.874  1.00 26.56           N  
ATOM    675  CA  VAL L  90      33.359  14.111  39.239  1.00 25.23           C  
ATOM    676  CB  VAL L  90      33.194  14.063  37.748  1.00 23.45           C  
ATOM    677  CG1 VAL L  90      33.325  15.490  37.190  1.00 19.85           C  
ATOM    678  CG2 VAL L  90      34.218  13.072  37.174  1.00 22.12           C  
ATOM    679  C   VAL L  90      32.318  15.051  39.770  1.00 25.04           C  
ATOM    680  O   VAL L  90      31.146  14.696  39.881  1.00 24.92           O  
ATOM    681  N   TYR L  91      32.732  16.290  40.109  1.00 23.62           N  
ATOM    682  CA  TYR L  91      31.835  17.273  40.657  1.00 23.84           C  
ATOM    683  CB  TYR L  91      32.399  18.008  41.889  1.00 24.73           C  
ATOM    684  CG  TYR L  91      32.497  17.047  43.022  1.00 24.98           C  
ATOM    685  CD1 TYR L  91      33.524  16.133  43.078  1.00 26.03           C  
ATOM    686  CD2 TYR L  91      31.568  17.075  44.037  1.00 27.93           C  
ATOM    687  CE1 TYR L  91      33.614  15.249  44.127  1.00 26.13           C  
ATOM    688  CE2 TYR L  91      31.653  16.193  45.088  1.00 27.40           C  
ATOM    689  CZ  TYR L  91      32.678  15.279  45.133  1.00 28.28           C  
ATOM    690  OH  TYR L  91      32.770  14.373  46.210  1.00 29.97           O  
ATOM    691  C   TYR L  91      31.606  18.324  39.616  1.00 24.52           C  
ATOM    692  O   TYR L  91      32.551  18.835  39.016  1.00 25.11           O  
ATOM    693  N   PHE L  92      30.322  18.667  39.375  1.00 24.54           N  
ATOM    694  CA  PHE L  92      29.987  19.656  38.393  1.00 24.32           C  
ATOM    695  CB  PHE L  92      29.037  19.147  37.288  1.00 20.45           C  
ATOM    696  CG  PHE L  92      29.671  18.075  36.464  1.00 21.49           C  
ATOM    697  CD1 PHE L  92      30.531  18.387  35.434  1.00 21.15           C  
ATOM    698  CD2 PHE L  92      29.383  16.750  36.704  1.00 20.71           C  
ATOM    699  CE1 PHE L  92      31.102  17.395  34.672  1.00 20.94           C  
ATOM    700  CE2 PHE L  92      29.950  15.754  35.944  1.00 21.75           C  
ATOM    701  CZ  PHE L  92      30.815  16.075  34.927  1.00 21.15           C  
ATOM    702  C   PHE L  92      29.213  20.739  39.079  1.00 27.08           C  
ATOM    703  O   PHE L  92      28.479  20.491  40.035  1.00 29.68           O  
ATOM    704  N   CYS L  93      29.384  21.988  38.609  1.00 28.91           N  
ATOM    705  CA  CYS L  93      28.600  23.084  39.095  1.00 28.29           C  
ATOM    706  CB  CYS L  93      29.427  24.344  39.450  1.00 29.43           C  
ATOM    707  SG  CYS L  93      30.472  24.932  38.080  1.00 29.99           S  
ATOM    708  C   CYS L  93      27.694  23.413  37.947  1.00 28.70           C  
ATOM    709  O   CYS L  93      28.072  23.219  36.793  1.00 28.37           O  
ATOM    710  N   SER L  94      26.454  23.865  38.218  1.00 27.22           N  
ATOM    711  CA  SER L  94      25.591  24.203  37.122  1.00 27.45           C  
ATOM    712  CB  SER L  94      24.584  23.106  36.744  1.00 27.89           C  
ATOM    713  OG  SER L  94      23.608  22.956  37.760  1.00 36.70           O  
ATOM    714  C   SER L  94      24.830  25.426  37.516  1.00 29.07           C  
ATOM    715  O   SER L  94      24.771  25.766  38.697  1.00 31.91           O  
ATOM    716  N   GLN L  95      24.265  26.151  36.526  1.00 27.26           N  
ATOM    717  CA  GLN L  95      23.483  27.315  36.846  1.00 26.13           C  
ATOM    718  CB  GLN L  95      24.178  28.645  36.485  1.00 26.13           C  
ATOM    719  CG  GLN L  95      24.443  28.850  34.993  1.00 25.96           C  
ATOM    720  CD  GLN L  95      23.183  29.428  34.362  1.00 25.40           C  
ATOM    721  OE1 GLN L  95      22.506  30.265  34.955  1.00 28.94           O  
ATOM    722  NE2 GLN L  95      22.857  28.970  33.123  1.00 22.75           N  
ATOM    723  C   GLN L  95      22.165  27.222  36.136  1.00 27.77           C  
ATOM    724  O   GLN L  95      22.065  26.662  35.044  1.00 27.83           O  
ATOM    725  N   SER L  96      21.113  27.826  36.729  1.00 35.34           N  
ATOM    726  CA  SER L  96      19.856  27.842  36.037  1.00 33.98           C  
ATOM    727  CB  SER L  96      18.858  26.830  36.622  1.00 36.12           C  
ATOM    728  OG  SER L  96      18.748  27.009  38.024  1.00 36.23           O  
ATOM    729  C   SER L  96      19.261  29.219  36.101  1.00 35.27           C  
ATOM    730  O   SER L  96      18.064  29.401  35.871  1.00 38.82           O  
ATOM    731  N   THR L  97      20.094  30.231  36.402  1.00 35.64           N  
ATOM    732  CA  THR L  97      19.639  31.589  36.425  1.00 41.18           C  
ATOM    733  CB  THR L  97      20.652  32.513  37.022  1.00 37.35           C  
ATOM    734  OG1 THR L  97      20.953  32.094  38.345  1.00 40.02           O  
ATOM    735  CG2 THR L  97      20.074  33.937  37.034  1.00 35.85           C  
ATOM    736  C   THR L  97      19.370  32.014  35.019  1.00 44.03           C  
ATOM    737  O   THR L  97      18.390  32.708  34.749  1.00 38.92           O  
ATOM    738  N   HIS L  98      20.237  31.586  34.079  1.00 49.79           N  
ATOM    739  CA  HIS L  98      20.081  31.999  32.715  1.00 42.81           C  
ATOM    740  ND1 HIS L  98      23.044  33.864  33.394  1.00 58.09           N  
ATOM    741  CG  HIS L  98      21.856  33.741  32.709  1.00 44.82           C  
ATOM    742  CB  HIS L  98      21.377  32.483  32.052  1.00 40.51           C  
ATOM    743  NE2 HIS L  98      22.019  35.830  33.546  1.00 46.89           N  
ATOM    744  CD2 HIS L  98      21.243  34.952  32.812  1.00 52.81           C  
ATOM    745  CE1 HIS L  98      23.090  35.132  33.874  1.00 45.11           C  
ATOM    746  C   HIS L  98      19.478  30.893  31.914  1.00 40.67           C  
ATOM    747  O   HIS L  98      19.518  29.724  32.299  1.00 40.33           O  
ATOM    748  N   ASP L  99      18.910  31.296  30.756  1.00 47.13           N  
ATOM    749  CA  ASP L  99      18.063  30.531  29.887  1.00 37.90           C  
ATOM    750  CB  ASP L  99      17.544  31.352  28.696  1.00 39.21           C  
ATOM    751  CG  ASP L  99      16.617  32.423  29.246  1.00  0.00           C  
ATOM    752  OD1 ASP L  99      16.098  32.230  30.379  1.00  0.00           O  
ATOM    753  OD2 ASP L  99      16.418  33.450  28.544  1.00  0.00           O1-
ATOM    754  C   ASP L  99      18.685  29.311  29.325  1.00 48.87           C  
ATOM    755  O   ASP L  99      18.025  28.276  29.380  1.00 43.85           O  
ATOM    756  N   PRO L 100      19.838  29.314  28.721  1.00 40.35           N  
ATOM    757  CA  PRO L 100      20.372  28.019  28.460  1.00 38.10           C  
ATOM    758  CD  PRO L 100      20.175  30.264  27.673  1.00 41.60           C  
ATOM    759  CB  PRO L 100      21.422  28.196  27.368  1.00 45.45           C  
ATOM    760  CG  PRO L 100      20.937  29.446  26.615  1.00 40.84           C  
ATOM    761  C   PRO L 100      20.927  27.642  29.788  1.00 31.16           C  
ATOM    762  O   PRO L 100      21.730  28.411  30.308  1.00 32.01           O  
ATOM    763  N   TRP L 101      20.557  26.487  30.360  1.00 33.36           N  
ATOM    764  CA  TRP L 101      21.141  26.174  31.624  1.00 33.42           C  
ATOM    765  CB  TRP L 101      20.305  25.182  32.446  1.00 34.28           C  
ATOM    766  CG  TRP L 101      18.981  25.777  32.860  1.00 32.91           C  
ATOM    767  CD2 TRP L 101      17.978  25.101  33.636  1.00 32.16           C  
ATOM    768  CD1 TRP L 101      18.485  27.020  32.591  1.00 32.94           C  
ATOM    769  NE1 TRP L 101      17.239  27.163  33.150  1.00 37.03           N  
ATOM    770  CE2 TRP L 101      16.914  25.989  33.797  1.00 33.14           C  
ATOM    771  CE3 TRP L 101      17.946  23.845  34.169  1.00 34.98           C  
ATOM    772  CZ2 TRP L 101      15.798  25.632  34.498  1.00 33.88           C  
ATOM    773  CZ3 TRP L 101      16.820  23.489  34.876  1.00 34.33           C  
ATOM    774  CH2 TRP L 101      15.767  24.365  35.037  1.00 33.55           C  
ATOM    775  C   TRP L 101      22.464  25.591  31.279  1.00 38.58           C  
ATOM    776  O   TRP L 101      22.603  24.957  30.234  1.00 36.32           O  
ATOM    777  N   THR L 102      23.487  25.814  32.122  1.00 29.12           N  
ATOM    778  CA  THR L 102      24.792  25.363  31.726  1.00 28.29           C  
ATOM    779  CB  THR L 102      25.682  26.469  31.249  1.00 27.20           C  
ATOM    780  OG1 THR L 102      25.783  27.474  32.245  1.00 30.43           O  
ATOM    781  CG2 THR L 102      25.099  27.057  29.958  1.00 26.75           C  
ATOM    782  C   THR L 102      25.480  24.691  32.877  1.00 29.23           C  
ATOM    783  O   THR L 102      25.201  24.967  34.043  1.00 30.75           O  
ATOM    784  N   PHE L 103      26.422  23.777  32.556  1.00 28.93           N  
ATOM    785  CA  PHE L 103      27.144  23.036  33.554  1.00 28.09           C  
ATOM    786  CB  PHE L 103      27.027  21.506  33.406  1.00 25.78           C  
ATOM    787  CG  PHE L 103      25.642  21.054  33.736  1.00 27.04           C  
ATOM    788  CD1 PHE L 103      24.630  21.155  32.809  1.00 28.99           C  
ATOM    789  CD2 PHE L 103      25.366  20.508  34.969  1.00 26.26           C  
ATOM    790  CE1 PHE L 103      23.358  20.729  33.112  1.00 29.26           C  
ATOM    791  CE2 PHE L 103      24.095  20.080  35.276  1.00 27.83           C  
ATOM    792  CZ  PHE L 103      23.087  20.192  34.348  1.00 27.80           C  
ATOM    793  C   PHE L 103      28.602  23.344  33.420  1.00 29.27           C  
ATOM    794  O   PHE L 103      29.051  23.885  32.412  1.00 32.41           O  
ATOM    795  N   GLY L 104      29.378  23.025  34.477  1.00 30.25           N  
ATOM    796  CA  GLY L 104      30.797  23.230  34.450  1.00 29.87           C  
ATOM    797  C   GLY L 104      31.402  22.031  33.786  1.00 30.92           C  
ATOM    798  O   GLY L 104      30.703  21.080  33.439  1.00 31.92           O  
ATOM    799  N   GLY L 105      32.730  22.073  33.565  1.00 32.37           N  
ATOM    800  CA  GLY L 105      33.484  21.012  32.950  1.00 32.67           C  
ATOM    801  C   GLY L 105      33.562  19.815  33.848  1.00 33.15           C  
ATOM    802  O   GLY L 105      33.581  18.677  33.382  1.00 36.06           O  
ATOM    803  N   GLY L 106      33.657  20.042  35.172  1.00 30.28           N  
ATOM    804  CA  GLY L 106      33.775  18.954  36.098  1.00 29.78           C  
ATOM    805  C   GLY L 106      35.147  18.969  36.701  1.00 30.53           C  
ATOM    806  O   GLY L 106      36.110  19.440  36.098  1.00 32.84           O  
ATOM    807  N   THR L 107      35.243  18.476  37.954  1.00 29.20           N  
ATOM    808  CA  THR L 107      36.495  18.354  38.644  1.00 28.47           C  
ATOM    809  CB  THR L 107      36.611  19.266  39.832  1.00 28.64           C  
ATOM    810  OG1 THR L 107      36.485  20.619  39.421  1.00 28.19           O  
ATOM    811  CG2 THR L 107      37.972  19.041  40.514  1.00 25.64           C  
ATOM    812  C   THR L 107      36.525  16.950  39.149  1.00 30.03           C  
ATOM    813  O   THR L 107      35.616  16.525  39.860  1.00 30.25           O  
ATOM    814  N   LYS L 108      37.575  16.183  38.803  1.00 31.52           N  
ATOM    815  CA  LYS L 108      37.591  14.819  39.238  1.00 31.60           C  
ATOM    816  CB  LYS L 108      38.262  13.859  38.240  1.00 34.77           C  
ATOM    817  CG  LYS L 108      37.952  12.384  38.508  1.00 40.43           C  
ATOM    818  CD  LYS L 108      38.310  11.466  37.336  1.00 46.14           C  
ATOM    819  CE  LYS L 108      37.771  10.041  37.482  1.00 51.30           C  
ATOM    820  NZ  LYS L 108      36.376   9.984  36.994  1.00 55.57           N1+
ATOM    821  C   LYS L 108      38.343  14.757  40.522  1.00 30.19           C  
ATOM    822  O   LYS L 108      39.494  15.185  40.612  1.00 29.25           O  
ATOM    823  N   LEU L 109      37.690  14.214  41.564  1.00 28.42           N  
ATOM    824  CA  LEU L 109      38.306  14.115  42.853  1.00 29.14           C  
ATOM    825  CB  LEU L 109      37.283  14.091  44.002  1.00 27.14           C  
ATOM    826  CG  LEU L 109      37.911  14.064  45.407  1.00 27.09           C  
ATOM    827  CD1 LEU L 109      38.478  15.438  45.792  1.00 28.18           C  
ATOM    828  CD2 LEU L 109      36.943  13.496  46.451  1.00 27.78           C  
ATOM    829  C   LEU L 109      39.003  12.793  42.878  1.00 30.17           C  
ATOM    830  O   LEU L 109      38.403  11.766  42.565  1.00 30.10           O  
ATOM    831  N   GLU L 110      40.300  12.793  43.243  1.00 32.50           N  
ATOM    832  CA  GLU L 110      41.047  11.570  43.284  1.00 34.46           C  
ATOM    833  CB  GLU L 110      42.213  11.553  42.280  1.00 38.61           C  
ATOM    834  CG  GLU L 110      41.728  11.541  40.826  1.00 48.51           C  
ATOM    835  CD  GLU L 110      42.924  11.652  39.891  1.00 54.89           C  
ATOM    836  OE1 GLU L 110      44.073  11.743  40.399  1.00 56.59           O  
ATOM    837  OE2 GLU L 110      42.704  11.647  38.650  1.00 59.34           O1-
ATOM    838  C   GLU L 110      41.601  11.425  44.667  1.00 32.93           C  
ATOM    839  O   GLU L 110      42.048  12.398  45.272  1.00 32.69           O  
ATOM    840  N   ILE L 111      41.584  10.186  45.198  1.00 32.09           N  
ATOM    841  CA  ILE L 111      42.024   9.923  46.539  1.00 31.88           C  
ATOM    842  CB  ILE L 111      41.336   8.744  47.166  1.00 29.77           C  
ATOM    843  CG1 ILE L 111      39.817   8.966  47.227  1.00 28.62           C  
ATOM    844  CG2 ILE L 111      41.975   8.505  48.544  1.00 28.63           C  
ATOM    845  CD1 ILE L 111      39.405  10.163  48.082  1.00 30.44           C  
ATOM    846  C   ILE L 111      43.483   9.598  46.514  1.00 35.05           C  
ATOM    847  O   ILE L 111      43.947   8.838  45.665  1.00 36.62           O  
ATOM    848  N   LYS L 112      44.250  10.193  47.450  1.00 37.41           N  
ATOM    849  CA  LYS L 112      45.657   9.929  47.527  1.00 34.86           C  
ATOM    850  CB  LYS L 112      46.492  11.165  47.908  1.00 35.37           C  
ATOM    851  CG  LYS L 112      46.459  12.281  46.863  1.00 40.59           C  
ATOM    852  CD  LYS L 112      47.078  13.588  47.361  1.00 44.86           C  
ATOM    853  CE  LYS L 112      46.334  14.214  48.544  1.00 47.11           C  
ATOM    854  NZ  LYS L 112      47.046  15.429  49.001  1.00 49.54           N1+
ATOM    855  C   LYS L 112      45.866   8.906  48.634  1.00 34.80           C  
ATOM    856  O   LYS L 112      45.050   8.888  49.596  1.00 33.19           O  
ATOM    857  OXT LYS L 112      46.860   8.137  48.538  1.00  0.00           O1-
TER     858      LYS L 112 
ATOM    859  N   GLN H 113       8.434   6.722  45.958  1.00 59.16           N1+
ATOM    860  CA  GLN H 113       9.735   7.320  45.577  1.00 57.35           C  
ATOM    861  CB  GLN H 113      10.850   6.290  45.831  1.00 59.45           C  
ATOM    862  CG  GLN H 113      12.275   6.840  45.767  1.00 77.95           C  
ATOM    863  CD  GLN H 113      13.199   5.665  46.046  1.00 83.25           C  
ATOM    864  OE1 GLN H 113      14.371   5.840  46.381  1.00 87.35           O  
ATOM    865  NE2 GLN H 113      12.652   4.428  45.909  1.00 84.84           N  
ATOM    866  C   GLN H 113       9.705   7.691  44.127  1.00 55.53           C  
ATOM    867  O   GLN H 113       9.105   6.992  43.311  1.00 55.12           O  
ATOM    868  N   VAL H 114      10.344   8.823  43.769  1.00 55.37           N  
ATOM    869  CA  VAL H 114      10.310   9.271  42.407  1.00 53.38           C  
ATOM    870  CB  VAL H 114      10.745  10.699  42.271  1.00 52.72           C  
ATOM    871  CG1 VAL H 114      10.826  11.065  40.782  1.00 40.70           C  
ATOM    872  CG2 VAL H 114       9.772  11.570  43.081  1.00 44.17           C  
ATOM    873  C   VAL H 114      11.246   8.433  41.601  1.00 51.48           C  
ATOM    874  O   VAL H 114      12.385   8.197  42.002  1.00 51.73           O  
ATOM    875  N   GLN H 115      10.785   7.945  40.430  1.00 50.84           N  
ATOM    876  CA  GLN H 115      11.673   7.156  39.630  1.00 50.99           C  
ATOM    877  CB  GLN H 115      11.535   5.643  39.882  1.00 56.50           C  
ATOM    878  CG  GLN H 115      12.671   4.821  39.275  1.00 64.57           C  
ATOM    879  CD  GLN H 115      12.656   3.434  39.905  1.00 70.39           C  
ATOM    880  OE1 GLN H 115      11.599   2.849  40.129  1.00 73.44           O  
ATOM    881  NE2 GLN H 115      13.868   2.894  40.208  1.00 73.20           N  
ATOM    882  C   GLN H 115      11.415   7.449  38.183  1.00 48.88           C  
ATOM    883  O   GLN H 115      10.271   7.589  37.755  1.00 50.01           O  
ATOM    884  N   LEU H 116      12.501   7.574  37.392  1.00 46.26           N  
ATOM    885  CA  LEU H 116      12.377   7.849  35.989  1.00 43.58           C  
ATOM    886  CB  LEU H 116      13.127   9.124  35.571  1.00 41.68           C  
ATOM    887  CG  LEU H 116      12.578  10.400  36.232  1.00 39.20           C  
ATOM    888  CD1 LEU H 116      13.359  11.643  35.780  1.00 36.72           C  
ATOM    889  CD2 LEU H 116      11.063  10.534  36.003  1.00 38.20           C  
ATOM    890  C   LEU H 116      13.014   6.703  35.269  1.00 45.14           C  
ATOM    891  O   LEU H 116      14.224   6.503  35.359  1.00 46.44           O  
ATOM    892  N   GLN H 117      12.220   5.921  34.514  1.00 46.56           N  
ATOM    893  CA  GLN H 117      12.830   4.794  33.880  1.00 47.54           C  
ATOM    894  CB  GLN H 117      12.058   3.478  34.069  1.00 51.39           C  
ATOM    895  CG  GLN H 117      12.080   3.035  35.534  1.00 59.11           C  
ATOM    896  CD  GLN H 117      11.315   1.733  35.676  1.00 72.12           C  
ATOM    897  OE1 GLN H 117      11.684   0.720  35.088  1.00 74.13           O  
ATOM    898  NE2 GLN H 117      10.225   1.761  36.490  1.00 74.64           N  
ATOM    899  C   GLN H 117      13.034   5.066  32.423  1.00 46.51           C  
ATOM    900  O   GLN H 117      12.118   5.463  31.704  1.00 48.11           O  
ATOM    901  N   GLN H 118      14.285   4.845  31.970  1.00 44.00           N  
ATOM    902  CA  GLN H 118      14.684   5.077  30.612  1.00 41.93           C  
ATOM    903  CB  GLN H 118      15.853   6.072  30.478  1.00 39.92           C  
ATOM    904  CG  GLN H 118      15.483   7.493  30.916  1.00 34.70           C  
ATOM    905  CD  GLN H 118      16.700   8.391  30.749  1.00 33.62           C  
ATOM    906  OE1 GLN H 118      17.064   9.142  31.653  1.00 35.41           O  
ATOM    907  NE2 GLN H 118      17.350   8.324  29.558  1.00 32.53           N  
ATOM    908  C   GLN H 118      15.111   3.767  30.008  1.00 43.48           C  
ATOM    909  O   GLN H 118      15.291   2.770  30.705  1.00 43.88           O  
ATOM    910  N   SER H 119      15.278   3.759  28.669  1.00 44.84           N  
ATOM    911  CA  SER H 119      15.532   2.594  27.858  1.00 44.99           C  
ATOM    912  CB  SER H 119      15.566   2.943  26.361  1.00 45.04           C  
ATOM    913  OG  SER H 119      14.318   3.492  25.963  1.00 49.25           O  
ATOM    914  C   SER H 119      16.805   1.858  28.188  1.00 44.03           C  
ATOM    915  O   SER H 119      16.765   0.660  28.449  1.00 48.48           O  
ATOM    916  N   GLY H 120      17.977   2.518  28.187  1.00 40.52           N  
ATOM    917  CA  GLY H 120      19.198   1.821  28.500  1.00 37.56           C  
ATOM    918  C   GLY H 120      20.159   1.896  27.350  1.00 36.90           C  
ATOM    919  O   GLY H 120      21.274   2.388  27.520  1.00 38.11           O  
ATOM    920  N   ALA H 121      19.775   1.434  26.143  1.00 34.72           N  
ATOM    921  CA  ALA H 121      20.718   1.528  25.061  1.00 35.45           C  
ATOM    922  CB  ALA H 121      21.724   0.365  25.008  1.00 34.54           C  
ATOM    923  C   ALA H 121      19.967   1.514  23.770  1.00 35.58           C  
ATOM    924  O   ALA H 121      18.906   0.901  23.661  1.00 35.14           O  
ATOM    925  N   GLU H 122      20.508   2.209  22.751  1.00 33.70           N  
ATOM    926  CA  GLU H 122      19.864   2.249  21.471  1.00 36.01           C  
ATOM    927  CB  GLU H 122      19.026   3.523  21.265  1.00 39.64           C  
ATOM    928  CG  GLU H 122      17.830   3.640  22.211  1.00 47.20           C  
ATOM    929  CD  GLU H 122      16.640   2.940  21.578  1.00 52.41           C  
ATOM    930  OE1 GLU H 122      16.153   3.445  20.534  1.00 54.92           O  
ATOM    931  OE2 GLU H 122      16.196   1.896  22.128  1.00 56.33           O1-
ATOM    932  C   GLU H 122      20.938   2.287  20.431  1.00 37.11           C  
ATOM    933  O   GLU H 122      21.931   3.000  20.573  1.00 37.11           O  
ATOM    934  N   LEU H 123      20.764   1.504  19.349  1.00 38.42           N  
ATOM    935  CA  LEU H 123      21.714   1.514  18.276  1.00 37.43           C  
ATOM    936  CB  LEU H 123      22.294   0.111  17.992  1.00 34.90           C  
ATOM    937  CG  LEU H 123      23.450   0.036  16.968  1.00 33.64           C  
ATOM    938  CD1 LEU H 123      23.976  -1.400  16.853  1.00 33.17           C  
ATOM    939  CD2 LEU H 123      23.062   0.591  15.591  1.00 32.82           C  
ATOM    940  C   LEU H 123      20.947   1.988  17.083  1.00 38.83           C  
ATOM    941  O   LEU H 123      19.872   1.465  16.789  1.00 39.58           O  
ATOM    942  N   VAL H 124      21.462   3.013  16.374  1.00 38.89           N  
ATOM    943  CA  VAL H 124      20.745   3.514  15.236  1.00 40.63           C  
ATOM    944  CB  VAL H 124      20.026   4.799  15.513  1.00 40.97           C  
ATOM    945  CG1 VAL H 124      18.973   4.548  16.604  1.00 46.10           C  
ATOM    946  CG2 VAL H 124      21.066   5.868  15.886  1.00 47.44           C  
ATOM    947  C   VAL H 124      21.723   3.804  14.142  1.00 42.08           C  
ATOM    948  O   VAL H 124      22.875   4.153  14.392  1.00 39.56           O  
ATOM    949  N   LYS H 125      21.275   3.657  12.879  1.00 44.23           N  
ATOM    950  CA  LYS H 125      22.133   3.941  11.769  1.00 45.57           C  
ATOM    951  CB  LYS H 125      21.769   3.163  10.497  1.00 48.77           C  
ATOM    952  CG  LYS H 125      22.076   1.671  10.659  1.00 71.40           C  
ATOM    953  CD  LYS H 125      21.414   0.768   9.623  1.00 76.60           C  
ATOM    954  CE  LYS H 125      21.734  -0.714   9.826  1.00 71.84           C  
ATOM    955  NZ  LYS H 125      21.180  -1.178  11.117  1.00 73.21           N1+
ATOM    956  C   LYS H 125      22.074   5.409  11.516  1.00 44.28           C  
ATOM    957  O   LYS H 125      21.082   6.069  11.820  1.00 43.99           O  
ATOM    958  N   THR H 126      23.161   5.961  10.951  1.00 43.20           N  
ATOM    959  CA  THR H 126      23.229   7.374  10.742  1.00 45.52           C  
ATOM    960  CB  THR H 126      24.549   7.826  10.191  1.00 43.81           C  
ATOM    961  OG1 THR H 126      24.601   9.243  10.148  1.00  0.00           O  
ATOM    962  CG2 THR H 126      24.720   7.241   8.779  1.00  0.00           C  
ATOM    963  C   THR H 126      22.166   7.778   9.776  1.00 47.71           C  
ATOM    964  O   THR H 126      21.795   7.020   8.883  1.00 48.30           O  
ATOM    965  N   GLY H 127      21.621   8.997   9.967  1.00 49.31           N  
ATOM    966  CA  GLY H 127      20.635   9.535   9.075  1.00 48.59           C  
ATOM    967  C   GLY H 127      19.269   9.175   9.567  1.00 48.37           C  
ATOM    968  O   GLY H 127      18.271   9.724   9.105  1.00 49.68           O  
ATOM    969  N   ALA H 128      19.190   8.240  10.528  1.00 46.56           N  
ATOM    970  CA  ALA H 128      17.928   7.797  11.048  1.00 47.53           C  
ATOM    971  CB  ALA H 128      17.968   6.373  11.632  1.00 47.94           C  
ATOM    972  C   ALA H 128      17.500   8.720  12.144  1.00 48.83           C  
ATOM    973  O   ALA H 128      18.199   9.673  12.486  1.00 47.62           O  
ATOM    974  N   SER H 129      16.286   8.477  12.679  1.00 50.14           N  
ATOM    975  CA  SER H 129      15.753   9.239  13.772  1.00 53.28           C  
ATOM    976  CB  SER H 129      14.433   9.945  13.426  1.00 54.72           C  
ATOM    977  OG  SER H 129      13.451   8.986  13.056  1.00 56.93           O  
ATOM    978  C   SER H 129      15.469   8.262  14.873  1.00 52.97           C  
ATOM    979  O   SER H 129      15.226   7.084  14.615  1.00 54.95           O  
ATOM    980  N   LEU H 130      15.514   8.722  16.142  1.00 49.58           N  
ATOM    981  CA  LEU H 130      15.300   7.824  17.241  1.00 45.76           C  
ATOM    982  CB  LEU H 130      16.635   7.475  17.931  1.00 43.94           C  
ATOM    983  CG  LEU H 130      16.582   6.334  18.964  1.00  0.00           C  
ATOM    984  CD1 LEU H 130      15.790   6.710  20.225  1.00  0.00           C  
ATOM    985  CD2 LEU H 130      16.104   5.035  18.299  1.00  0.00           C  
ATOM    986  C   LEU H 130      14.408   8.513  18.233  1.00 45.57           C  
ATOM    987  O   LEU H 130      14.476   9.729  18.403  1.00 46.50           O  
ATOM    988  N   ARG H 131      13.524   7.747  18.905  1.00 44.23           N  
ATOM    989  CA  ARG H 131      12.626   8.328  19.864  1.00 45.91           C  
ATOM    990  CB  ARG H 131      11.163   8.076  19.464  1.00 48.49           C  
ATOM    991  CG  ARG H 131      10.108   8.647  20.406  1.00 53.31           C  
ATOM    992  CD  ARG H 131       8.692   8.342  19.916  1.00 58.69           C  
ATOM    993  NE  ARG H 131       8.695   6.931  19.430  1.00  0.00           N  
ATOM    994  CZ  ARG H 131       7.529   6.229  19.321  1.00  0.00           C  
ATOM    995  NH1 ARG H 131       6.346   6.792  19.700  1.00  0.00           N1+
ATOM    996  NH2 ARG H 131       7.549   4.954  18.833  1.00  0.00           N  
ATOM    997  C   ARG H 131      12.888   7.660  21.181  1.00 45.57           C  
ATOM    998  O   ARG H 131      12.761   6.444  21.300  1.00 46.75           O  
ATOM    999  N   MET H 132      13.254   8.443  22.220  1.00 43.23           N  
ATOM   1000  CA  MET H 132      13.560   7.872  23.504  1.00 39.80           C  
ATOM   1001  CB  MET H 132      14.851   8.420  24.123  1.00 39.17           C  
ATOM   1002  CG  MET H 132      16.058   8.073  23.266  1.00 40.59           C  
ATOM   1003  SD  MET H 132      17.616   8.854  23.752  1.00 34.34           S  
ATOM   1004  CE  MET H 132      18.226   8.729  22.048  1.00 24.44           C  
ATOM   1005  C   MET H 132      12.450   8.206  24.445  1.00 38.05           C  
ATOM   1006  O   MET H 132      11.800   9.240  24.309  1.00 40.58           O  
ATOM   1007  N   SER H 133      12.221   7.325  25.443  1.00 37.54           N  
ATOM   1008  CA  SER H 133      11.124   7.502  26.351  1.00 38.73           C  
ATOM   1009  CB  SER H 133      10.202   6.275  26.432  1.00 39.76           C  
ATOM   1010  OG  SER H 133       9.678   5.955  25.153  1.00 42.50           O  
ATOM   1011  C   SER H 133      11.656   7.674  27.738  1.00 39.38           C  
ATOM   1012  O   SER H 133      12.785   7.292  28.039  1.00 38.54           O  
ATOM   1013  N   CYS H 134      10.840   8.296  28.611  1.00 38.57           N  
ATOM   1014  CA  CYS H 134      11.183   8.464  29.993  1.00 35.99           C  
ATOM   1015  CB  CYS H 134      11.786   9.858  30.287  1.00 32.52           C  
ATOM   1016  SG  CYS H 134      12.231  10.116  32.031  1.00 34.35           S  
ATOM   1017  C   CYS H 134       9.899   8.324  30.758  1.00 37.08           C  
ATOM   1018  O   CYS H 134       9.070   9.232  30.762  1.00 37.57           O  
ATOM   1019  N   LYS H 135       9.706   7.171  31.434  1.00 38.80           N  
ATOM   1020  CA  LYS H 135       8.493   6.924  32.167  1.00 38.72           C  
ATOM   1021  CB  LYS H 135       8.183   5.430  32.336  1.00 42.38           C  
ATOM   1022  CG  LYS H 135       6.908   5.169  33.139  1.00 47.41           C  
ATOM   1023  CD  LYS H 135       6.576   3.685  33.295  1.00 52.50           C  
ATOM   1024  CE  LYS H 135       6.013   3.053  32.027  1.00 56.76           C  
ATOM   1025  NZ  LYS H 135       4.660   3.589  31.762  1.00 57.88           N1+
ATOM   1026  C   LYS H 135       8.660   7.462  33.550  1.00 40.43           C  
ATOM   1027  O   LYS H 135       9.519   7.013  34.305  1.00 42.10           O  
ATOM   1028  N   SER H 136       7.817   8.439  33.921  1.00 41.64           N  
ATOM   1029  CA  SER H 136       7.885   9.045  35.217  1.00 41.97           C  
ATOM   1030  CB  SER H 136       7.410  10.506  35.195  1.00 41.38           C  
ATOM   1031  OG  SER H 136       7.292  11.002  36.519  1.00  0.00           O  
ATOM   1032  C   SER H 136       6.983   8.302  36.149  1.00 43.40           C  
ATOM   1033  O   SER H 136       5.906   7.847  35.762  1.00 44.78           O  
ATOM   1034  N   SER H 137       7.420   8.162  37.417  1.00 45.27           N  
ATOM   1035  CA  SER H 137       6.605   7.521  38.406  1.00 47.38           C  
ATOM   1036  CB  SER H 137       6.796   5.995  38.470  1.00 49.41           C  
ATOM   1037  OG  SER H 137       8.122   5.680  38.870  1.00 54.72           O  
ATOM   1038  C   SER H 137       7.006   8.077  39.732  1.00 47.73           C  
ATOM   1039  O   SER H 137       8.064   8.691  39.860  1.00 49.37           O  
ATOM   1040  N   GLY H 138       6.105   7.953  40.735  1.00 27.94           N  
ATOM   1041  CA  GLY H 138       6.376   8.322  42.099  1.00 25.39           C  
ATOM   1042  C   GLY H 138       5.937   9.722  42.427  1.00 29.18           C  
ATOM   1043  O   GLY H 138       5.798  10.046  43.606  1.00 32.20           O  
ATOM   1044  N   TYR H 139       5.715  10.600  41.429  1.00 27.57           N  
ATOM   1045  CA  TYR H 139       5.293  11.937  41.762  1.00 27.26           C  
ATOM   1046  CB  TYR H 139       6.439  12.978  41.801  1.00 26.03           C  
ATOM   1047  CG  TYR H 139       7.076  13.132  40.458  1.00 24.92           C  
ATOM   1048  CD1 TYR H 139       7.978  12.201  39.991  1.00 23.95           C  
ATOM   1049  CD2 TYR H 139       6.791  14.227  39.672  1.00 26.28           C  
ATOM   1050  CE1 TYR H 139       8.566  12.351  38.755  1.00 26.09           C  
ATOM   1051  CE2 TYR H 139       7.376  14.382  38.436  1.00 26.22           C  
ATOM   1052  CZ  TYR H 139       8.264  13.442  37.974  1.00 25.56           C  
ATOM   1053  OH  TYR H 139       8.867  13.597  36.707  1.00 27.96           O  
ATOM   1054  C   TYR H 139       4.262  12.372  40.767  1.00 28.52           C  
ATOM   1055  O   TYR H 139       3.983  11.667  39.798  1.00 27.52           O  
ATOM   1056  N   THR H 140       3.634  13.542  41.016  1.00 28.32           N  
ATOM   1057  CA  THR H 140       2.614  14.047  40.140  1.00 28.53           C  
ATOM   1058  CB  THR H 140       1.871  15.216  40.723  1.00 29.18           C  
ATOM   1059  OG1 THR H 140       1.280  14.854  41.962  1.00 25.51           O  
ATOM   1060  CG2 THR H 140       0.782  15.663  39.735  1.00 21.97           C  
ATOM   1061  C   THR H 140       3.296  14.526  38.899  1.00 29.23           C  
ATOM   1062  O   THR H 140       4.073  15.476  38.928  1.00 28.64           O  
ATOM   1063  N   PHE H 141       2.956  13.903  37.760  1.00 27.57           N  
ATOM   1064  CA  PHE H 141       3.588  14.138  36.494  1.00 25.03           C  
ATOM   1065  CB  PHE H 141       2.967  13.229  35.418  1.00 24.71           C  
ATOM   1066  CG  PHE H 141       3.727  13.314  34.141  1.00 24.49           C  
ATOM   1067  CD1 PHE H 141       5.007  12.818  34.054  1.00 24.17           C  
ATOM   1068  CD2 PHE H 141       3.136  13.847  33.018  1.00 22.26           C  
ATOM   1069  CE1 PHE H 141       5.700  12.885  32.868  1.00 23.93           C  
ATOM   1070  CE2 PHE H 141       3.825  13.913  31.831  1.00 25.31           C  
ATOM   1071  CZ  PHE H 141       5.111  13.434  31.755  1.00 24.44           C  
ATOM   1072  C   PHE H 141       3.414  15.578  36.104  1.00 27.45           C  
ATOM   1073  O   PHE H 141       4.346  16.210  35.613  1.00 28.99           O  
ATOM   1074  N   THR H 142       2.208  16.133  36.326  1.00 28.75           N  
ATOM   1075  CA  THR H 142       1.846  17.479  35.967  1.00 27.02           C  
ATOM   1076  CB  THR H 142       0.369  17.740  36.072  1.00 28.70           C  
ATOM   1077  OG1 THR H 142      -0.075  17.544  37.406  1.00 29.36           O  
ATOM   1078  CG2 THR H 142      -0.375  16.795  35.111  1.00 27.34           C  
ATOM   1079  C   THR H 142       2.562  18.520  36.799  1.00 28.61           C  
ATOM   1080  O   THR H 142       2.592  19.689  36.426  1.00 29.91           O  
ATOM   1081  N   ARG H 143       3.063  18.164  37.995  1.00 27.80           N  
ATOM   1082  CA  ARG H 143       3.698  19.090  38.905  1.00 28.32           C  
ATOM   1083  CB  ARG H 143       3.875  18.514  40.318  1.00 32.35           C  
ATOM   1084  CG  ARG H 143       2.563  18.405  41.094  1.00 37.82           C  
ATOM   1085  CD  ARG H 143       2.035  19.765  41.558  1.00 54.06           C  
ATOM   1086  NE  ARG H 143       0.939  20.171  40.634  1.00 60.26           N  
ATOM   1087  CZ  ARG H 143      -0.360  19.927  40.972  1.00 63.14           C  
ATOM   1088  NH1 ARG H 143      -0.658  19.369  42.182  1.00 62.42           N1+
ATOM   1089  NH2 ARG H 143      -1.363  20.258  40.108  1.00 63.89           N  
ATOM   1090  C   ARG H 143       5.050  19.615  38.467  1.00 28.90           C  
ATOM   1091  O   ARG H 143       5.420  20.717  38.874  1.00 29.80           O  
ATOM   1092  N   PHE H 144       5.853  18.849  37.691  1.00 24.92           N  
ATOM   1093  CA  PHE H 144       7.198  19.300  37.403  1.00 22.32           C  
ATOM   1094  CB  PHE H 144       8.273  18.384  38.021  1.00 21.11           C  
ATOM   1095  CG  PHE H 144       8.170  18.430  39.507  1.00 23.69           C  
ATOM   1096  CD1 PHE H 144       7.100  17.854  40.148  1.00 22.69           C  
ATOM   1097  CD2 PHE H 144       9.157  19.017  40.265  1.00 22.05           C  
ATOM   1098  CE1 PHE H 144       6.996  17.884  41.519  1.00 23.77           C  
ATOM   1099  CE2 PHE H 144       9.060  19.048  41.636  1.00 24.36           C  
ATOM   1100  CZ  PHE H 144       7.977  18.485  42.266  1.00 23.95           C  
ATOM   1101  C   PHE H 144       7.478  19.291  35.917  1.00 22.31           C  
ATOM   1102  O   PHE H 144       6.803  18.628  35.138  1.00 23.61           O  
ATOM   1103  N   TRP H 145       8.509  20.055  35.493  1.00 43.36           N  
ATOM   1104  CA  TRP H 145       8.989  20.193  34.146  1.00 45.09           C  
ATOM   1105  CB  TRP H 145       9.784  21.492  34.002  1.00 47.31           C  
ATOM   1106  CG  TRP H 145       8.949  22.685  34.387  1.00 50.18           C  
ATOM   1107  CD2 TRP H 145       9.387  24.045  34.301  1.00 51.40           C  
ATOM   1108  CD1 TRP H 145       7.675  22.718  34.869  1.00 51.26           C  
ATOM   1109  NE1 TRP H 145       7.283  24.018  35.074  1.00 52.43           N  
ATOM   1110  CE2 TRP H 145       8.329  24.843  34.733  1.00 51.34           C  
ATOM   1111  CE3 TRP H 145      10.572  24.583  33.895  1.00 53.51           C  
ATOM   1112  CZ2 TRP H 145       8.437  26.202  34.757  1.00 53.02           C  
ATOM   1113  CZ3 TRP H 145      10.682  25.955  33.928  1.00 54.43           C  
ATOM   1114  CH2 TRP H 145       9.635  26.746  34.349  1.00 54.84           C  
ATOM   1115  C   TRP H 145       9.915  19.046  33.855  1.00 44.13           C  
ATOM   1116  O   TRP H 145      10.618  18.566  34.738  1.00 44.95           O  
ATOM   1117  N   MET H 146       9.943  18.568  32.595  1.00 41.11           N  
ATOM   1118  CA  MET H 146      10.802  17.464  32.266  1.00 39.22           C  
ATOM   1119  CB  MET H 146      10.083  16.363  31.468  1.00 38.98           C  
ATOM   1120  CG  MET H 146      10.980  15.178  31.122  1.00 39.86           C  
ATOM   1121  SD  MET H 146      11.531  14.208  32.557  1.00 44.67           S  
ATOM   1122  CE  MET H 146       9.911  13.497  32.956  1.00 41.97           C  
ATOM   1123  C   MET H 146      11.914  17.993  31.418  1.00 36.75           C  
ATOM   1124  O   MET H 146      11.683  18.636  30.395  1.00 38.77           O  
ATOM   1125  N   HIS H 147      13.165  17.700  31.824  1.00 35.44           N  
ATOM   1126  CA  HIS H 147      14.323  18.222  31.156  1.00 31.76           C  
ATOM   1127  ND1 HIS H 147      15.190  21.517  32.124  1.00 18.07           N  
ATOM   1128  CG  HIS H 147      14.727  20.292  32.547  1.00 34.83           C  
ATOM   1129  CB  HIS H 147      15.281  18.980  32.086  1.00 32.64           C  
ATOM   1130  NE2 HIS H 147      13.532  21.924  33.542  1.00 33.77           N  
ATOM   1131  CD2 HIS H 147      13.712  20.560  33.411  1.00 16.28           C  
ATOM   1132  CE1 HIS H 147      14.443  22.458  32.752  1.00 20.76           C  
ATOM   1133  C   HIS H 147      15.087  17.081  30.568  1.00 30.20           C  
ATOM   1134  O   HIS H 147      14.941  15.934  30.987  1.00 29.98           O  
ATOM   1135  N   TRP H 148      15.899  17.376  29.532  1.00 25.88           N  
ATOM   1136  CA  TRP H 148      16.709  16.366  28.925  1.00 24.45           C  
ATOM   1137  CB  TRP H 148      16.242  15.980  27.512  1.00 25.14           C  
ATOM   1138  CG  TRP H 148      14.942  15.208  27.511  1.00 23.82           C  
ATOM   1139  CD2 TRP H 148      14.849  13.780  27.371  1.00 24.21           C  
ATOM   1140  CD1 TRP H 148      13.664  15.665  27.641  1.00 24.17           C  
ATOM   1141  NE1 TRP H 148      12.779  14.612  27.604  1.00 25.18           N  
ATOM   1142  CE2 TRP H 148      13.496  13.445  27.433  1.00 24.93           C  
ATOM   1143  CE3 TRP H 148      15.813  12.826  27.203  1.00 24.63           C  
ATOM   1144  CZ2 TRP H 148      13.086  12.145  27.329  1.00 26.46           C  
ATOM   1145  CZ3 TRP H 148      15.395  11.517  27.097  1.00 24.94           C  
ATOM   1146  CH2 TRP H 148      14.058  11.183  27.160  1.00 24.78           C  
ATOM   1147  C   TRP H 148      18.103  16.900  28.843  1.00 25.29           C  
ATOM   1148  O   TRP H 148      18.314  18.078  28.556  1.00 24.57           O  
ATOM   1149  N   ILE H 149      19.096  16.029  29.117  1.00 25.44           N  
ATOM   1150  CA  ILE H 149      20.476  16.425  29.124  1.00 24.57           C  
ATOM   1151  CB  ILE H 149      21.086  16.412  30.499  1.00 23.66           C  
ATOM   1152  CG1 ILE H 149      20.334  17.364  31.446  1.00 22.55           C  
ATOM   1153  CG2 ILE H 149      22.577  16.759  30.357  1.00 23.33           C  
ATOM   1154  CD1 ILE H 149      18.921  16.900  31.801  1.00 26.38           C  
ATOM   1155  C   ILE H 149      21.235  15.435  28.296  1.00 26.23           C  
ATOM   1156  O   ILE H 149      20.852  14.272  28.184  1.00 30.34           O  
ATOM   1157  N   LYS H 150      22.338  15.894  27.674  1.00 27.10           N  
ATOM   1158  CA  LYS H 150      23.163  15.061  26.843  1.00 28.91           C  
ATOM   1159  CB  LYS H 150      23.322  15.666  25.437  1.00 30.54           C  
ATOM   1160  CG  LYS H 150      24.222  14.891  24.474  1.00 30.05           C  
ATOM   1161  CD  LYS H 150      24.174  15.474  23.061  1.00 33.11           C  
ATOM   1162  CE  LYS H 150      25.271  14.957  22.131  1.00 36.34           C  
ATOM   1163  NZ  LYS H 150      25.135  15.590  20.801  1.00 34.34           N1+
ATOM   1164  C   LYS H 150      24.524  15.016  27.463  1.00 30.71           C  
ATOM   1165  O   LYS H 150      25.025  16.032  27.941  1.00 33.38           O  
ATOM   1166  N   GLN H 151      25.158  13.824  27.504  1.00 31.27           N  
ATOM   1167  CA  GLN H 151      26.488  13.756  28.044  1.00 33.28           C  
ATOM   1168  CB  GLN H 151      26.559  13.183  29.475  1.00 29.50           C  
ATOM   1169  CG  GLN H 151      27.971  13.200  30.072  1.00 26.79           C  
ATOM   1170  CD  GLN H 151      27.902  12.681  31.504  1.00 27.99           C  
ATOM   1171  OE1 GLN H 151      27.232  11.690  31.790  1.00 29.71           O  
ATOM   1172  NE2 GLN H 151      28.609  13.375  32.436  1.00 25.58           N  
ATOM   1173  C   GLN H 151      27.323  12.881  27.160  1.00 35.81           C  
ATOM   1174  O   GLN H 151      27.007  11.715  26.925  1.00 36.79           O  
ATOM   1175  N   SER H 152      28.425  13.447  26.630  1.00 39.43           N  
ATOM   1176  CA  SER H 152      29.334  12.710  25.803  1.00 46.47           C  
ATOM   1177  CB  SER H 152      30.005  13.600  24.738  1.00 48.04           C  
ATOM   1178  OG  SER H 152      30.779  14.616  25.358  1.00  0.00           O  
ATOM   1179  C   SER H 152      30.386  12.152  26.715  1.00 51.23           C  
ATOM   1180  O   SER H 152      30.621  12.694  27.794  1.00 48.77           O  
ATOM   1181  N   PRO H 153      31.039  11.098  26.288  1.00 57.08           N  
ATOM   1182  CA  PRO H 153      31.995  10.395  27.107  1.00 60.21           C  
ATOM   1183  CD  PRO H 153      31.267  10.861  24.870  1.00 59.70           C  
ATOM   1184  CB  PRO H 153      32.685   9.402  26.174  1.00 61.12           C  
ATOM   1185  CG  PRO H 153      32.587  10.078  24.796  1.00 61.33           C  
ATOM   1186  C   PRO H 153      32.977  11.322  27.752  1.00 63.09           C  
ATOM   1187  O   PRO H 153      33.306  11.102  28.917  1.00 64.19           O  
ATOM   1188  N   GLY H 154      33.466  12.352  27.040  1.00 65.52           N  
ATOM   1189  CA  GLY H 154      34.332  13.253  27.734  1.00 68.30           C  
ATOM   1190  C   GLY H 154      33.390  14.107  28.499  1.00 69.51           C  
ATOM   1191  O   GLY H 154      32.830  15.056  27.955  1.00 70.04           O  
ATOM   1192  N   GLN H 155      33.266  13.810  29.807  1.00 69.86           N  
ATOM   1193  CA  GLN H 155      32.299  14.383  30.693  1.00 68.67           C  
ATOM   1194  CB  GLN H 155      32.647  14.171  32.169  1.00 71.93           C  
ATOM   1195  CG  GLN H 155      32.649  12.694  32.548  1.00 75.79           C  
ATOM   1196  CD  GLN H 155      33.058  12.585  34.001  1.00 79.30           C  
ATOM   1197  OE1 GLN H 155      32.244  12.762  34.907  1.00 80.18           O  
ATOM   1198  NE2 GLN H 155      34.364  12.285  34.227  1.00 81.36           N  
ATOM   1199  C   GLN H 155      32.144  15.843  30.462  1.00 65.59           C  
ATOM   1200  O   GLN H 155      33.047  16.651  30.659  1.00 65.50           O  
ATOM   1201  N   GLY H 156      30.942  16.180  29.989  1.00 61.10           N  
ATOM   1202  CA  GLY H 156      30.486  17.501  29.722  1.00 54.43           C  
ATOM   1203  C   GLY H 156      29.017  17.301  29.566  1.00 50.31           C  
ATOM   1204  O   GLY H 156      28.582  16.406  28.843  1.00 49.57           O  
ATOM   1205  N   LEU H 157      28.211  18.133  30.243  1.00 45.26           N  
ATOM   1206  CA  LEU H 157      26.792  17.949  30.226  1.00 39.63           C  
ATOM   1207  CB  LEU H 157      26.217  17.964  31.652  1.00 36.79           C  
ATOM   1208  CG  LEU H 157      26.684  16.762  32.496  1.00 33.49           C  
ATOM   1209  CD1 LEU H 157      26.328  16.930  33.978  1.00 32.10           C  
ATOM   1210  CD2 LEU H 157      26.109  15.457  31.935  1.00 30.63           C  
ATOM   1211  C   LEU H 157      26.190  19.096  29.479  1.00 37.76           C  
ATOM   1212  O   LEU H 157      26.565  20.247  29.696  1.00 39.09           O  
ATOM   1213  N   GLU H 158      25.241  18.801  28.564  1.00 36.39           N  
ATOM   1214  CA  GLU H 158      24.607  19.838  27.795  1.00 36.45           C  
ATOM   1215  CB  GLU H 158      24.801  19.693  26.275  1.00 38.82           C  
ATOM   1216  CG  GLU H 158      26.240  19.891  25.800  1.00 48.33           C  
ATOM   1217  CD  GLU H 158      26.265  19.718  24.287  1.00 54.19           C  
ATOM   1218  OE1 GLU H 158      25.163  19.617  23.683  1.00 56.96           O  
ATOM   1219  OE2 GLU H 158      27.386  19.690  23.714  1.00 55.20           O1-
ATOM   1220  C   GLU H 158      23.125  19.753  28.014  1.00 35.96           C  
ATOM   1221  O   GLU H 158      22.557  18.663  28.060  1.00 36.80           O  
ATOM   1222  N   TRP H 159      22.452  20.917  28.132  1.00 33.97           N  
ATOM   1223  CA  TRP H 159      21.032  20.936  28.372  1.00 33.33           C  
ATOM   1224  CB  TRP H 159      20.603  22.115  29.265  1.00 32.75           C  
ATOM   1225  CG  TRP H 159      19.115  22.220  29.480  1.00 33.44           C  
ATOM   1226  CD2 TRP H 159      18.285  23.207  28.850  1.00 33.89           C  
ATOM   1227  CD1 TRP H 159      18.297  21.475  30.276  1.00 34.87           C  
ATOM   1228  NE1 TRP H 159      17.005  21.928  30.170  1.00 35.39           N  
ATOM   1229  CE2 TRP H 159      16.983  22.996  29.298  1.00 35.34           C  
ATOM   1230  CE3 TRP H 159      18.582  24.206  27.969  1.00 33.24           C  
ATOM   1231  CZ2 TRP H 159      15.952  23.783  28.869  1.00 35.77           C  
ATOM   1232  CZ3 TRP H 159      17.543  25.001  27.540  1.00 32.90           C  
ATOM   1233  CH2 TRP H 159      16.252  24.795  27.982  1.00 33.26           C  
ATOM   1234  C   TRP H 159      20.307  21.048  27.058  1.00 34.06           C  
ATOM   1235  O   TRP H 159      20.590  21.937  26.259  1.00 35.68           O  
ATOM   1236  N   ILE H 160      19.428  20.063  26.765  1.00 33.05           N  
ATOM   1237  CA  ILE H 160      18.636  20.005  25.562  1.00 31.90           C  
ATOM   1238  CB  ILE H 160      18.179  18.601  25.278  1.00 33.34           C  
ATOM   1239  CG1 ILE H 160      19.400  17.684  25.071  1.00 32.83           C  
ATOM   1240  CG2 ILE H 160      17.221  18.627  24.074  1.00 29.80           C  
ATOM   1241  CD1 ILE H 160      19.064  16.194  25.079  1.00 33.03           C  
ATOM   1242  C   ILE H 160      17.412  20.886  25.560  1.00 32.15           C  
ATOM   1243  O   ILE H 160      17.218  21.683  24.641  1.00 32.61           O  
ATOM   1244  N   GLY H 161      16.550  20.776  26.597  1.00 29.89           N  
ATOM   1245  CA  GLY H 161      15.316  21.526  26.599  1.00 32.62           C  
ATOM   1246  C   GLY H 161      14.407  20.969  27.657  1.00 34.37           C  
ATOM   1247  O   GLY H 161      14.765  20.020  28.352  1.00 35.04           O  
ATOM   1248  N   TYR H 162      13.205  21.572  27.832  1.00 35.33           N  
ATOM   1249  CA  TYR H 162      12.287  21.022  28.794  1.00 35.03           C  
ATOM   1250  CB  TYR H 162      12.343  21.647  30.207  1.00 37.22           C  
ATOM   1251  CG  TYR H 162      11.743  23.011  30.268  1.00 40.17           C  
ATOM   1252  CD1 TYR H 162      10.385  23.167  30.447  1.00 17.74           C  
ATOM   1253  CD2 TYR H 162      12.532  24.133  30.181  1.00 15.08           C  
ATOM   1254  CE1 TYR H 162       9.820  24.419  30.520  1.00 16.33           C  
ATOM   1255  CE2 TYR H 162      11.976  25.388  30.253  1.00 16.77           C  
ATOM   1256  CZ  TYR H 162      10.619  25.532  30.420  1.00 35.40           C  
ATOM   1257  OH  TYR H 162      10.048  26.819  30.495  1.00  0.00           O  
ATOM   1258  C   TYR H 162      10.890  21.137  28.271  1.00 34.54           C  
ATOM   1259  O   TYR H 162      10.619  21.880  27.328  1.00 33.25           O  
ATOM   1260  N   ILE H 163       9.968  20.337  28.850  1.00 36.37           N  
ATOM   1261  CA  ILE H 163       8.585  20.397  28.478  1.00 38.74           C  
ATOM   1262  CB  ILE H 163       8.074  19.190  27.752  1.00 39.09           C  
ATOM   1263  CG1 ILE H 163       8.133  17.958  28.658  1.00 39.65           C  
ATOM   1264  CG2 ILE H 163       8.863  19.017  26.458  1.00 37.19           C  
ATOM   1265  CD1 ILE H 163       7.433  16.746  28.049  1.00 37.29           C  
ATOM   1266  C   ILE H 163       7.784  20.428  29.730  1.00 41.29           C  
ATOM   1267  O   ILE H 163       8.128  19.785  30.720  1.00 41.73           O  
ATOM   1268  N   ASN H 164       6.675  21.184  29.710  1.00 45.95           N  
ATOM   1269  CA  ASN H 164       5.808  21.208  30.848  1.00 47.11           C  
ATOM   1270  CB  ASN H 164       5.208  22.606  31.091  1.00 47.05           C  
ATOM   1271  CG  ASN H 164       4.639  22.686  32.500  1.00 49.83           C  
ATOM   1272  OD1 ASN H 164       4.531  21.681  33.201  1.00 52.31           O  
ATOM   1273  ND2 ASN H 164       4.243  23.916  32.923  1.00  0.00           N  
ATOM   1274  C   ASN H 164       4.703  20.261  30.490  1.00 48.42           C  
ATOM   1275  O   ASN H 164       3.970  20.517  29.545  1.00 48.51           O  
ATOM   1276  N   PRO H 165       4.622  19.146  31.157  1.00 33.51           N  
ATOM   1277  CA  PRO H 165       3.663  18.128  30.828  1.00 34.95           C  
ATOM   1278  CD  PRO H 165       5.780  18.610  31.851  1.00 33.20           C  
ATOM   1279  CB  PRO H 165       4.019  16.938  31.715  1.00 34.74           C  
ATOM   1280  CG  PRO H 165       5.536  17.096  31.937  1.00 34.29           C  
ATOM   1281  C   PRO H 165       2.256  18.597  30.957  1.00 37.13           C  
ATOM   1282  O   PRO H 165       1.380  18.085  30.260  1.00 37.90           O  
ATOM   1283  N   SER H 166       2.005  19.549  31.862  1.00 38.33           N  
ATOM   1284  CA  SER H 166       0.661  19.998  32.020  1.00 40.20           C  
ATOM   1285  CB  SER H 166       0.513  21.007  33.171  1.00 41.66           C  
ATOM   1286  OG  SER H 166      -0.839  21.424  33.286  1.00 45.48           O  
ATOM   1287  C   SER H 166       0.218  20.666  30.751  1.00 40.56           C  
ATOM   1288  O   SER H 166      -0.726  20.222  30.103  1.00 40.62           O  
ATOM   1289  N   THR H 167       0.896  21.775  30.388  1.00 39.73           N  
ATOM   1290  CA  THR H 167       0.586  22.605  29.250  1.00 38.33           C  
ATOM   1291  CB  THR H 167       1.226  23.958  29.350  1.00 37.21           C  
ATOM   1292  OG1 THR H 167       2.639  23.828  29.384  1.00 43.91           O  
ATOM   1293  CG2 THR H 167       0.730  24.641  30.634  1.00 41.41           C  
ATOM   1294  C   THR H 167       0.992  22.018  27.925  1.00 37.89           C  
ATOM   1295  O   THR H 167       0.253  22.131  26.949  1.00 38.08           O  
ATOM   1296  N   GLY H 168       2.174  21.373  27.848  1.00 37.08           N  
ATOM   1297  CA  GLY H 168       2.680  20.892  26.589  1.00 36.87           C  
ATOM   1298  C   GLY H 168       3.644  21.918  26.065  1.00 37.54           C  
ATOM   1299  O   GLY H 168       4.149  21.807  24.949  1.00 38.19           O  
ATOM   1300  N   TYR H 169       3.934  22.933  26.900  1.00 52.03           N  
ATOM   1301  CA  TYR H 169       4.772  24.058  26.595  1.00 53.91           C  
ATOM   1302  CB  TYR H 169       4.617  25.155  27.670  1.00 57.32           C  
ATOM   1303  CG  TYR H 169       5.638  26.231  27.532  1.00 60.76           C  
ATOM   1304  CD1 TYR H 169       5.532  27.194  26.556  1.00 62.77           C  
ATOM   1305  CD2 TYR H 169       6.692  26.294  28.416  1.00 62.79           C  
ATOM   1306  CE1 TYR H 169       6.479  28.187  26.453  1.00 64.48           C  
ATOM   1307  CE2 TYR H 169       7.641  27.285  28.318  1.00 64.95           C  
ATOM   1308  CZ  TYR H 169       7.535  28.236  27.333  1.00 65.60           C  
ATOM   1309  OH  TYR H 169       8.503  29.257  27.224  1.00 67.49           O  
ATOM   1310  C   TYR H 169       6.185  23.565  26.595  1.00 52.23           C  
ATOM   1311  O   TYR H 169       6.596  22.856  27.510  1.00 52.98           O  
ATOM   1312  N   THR H 170       6.964  23.904  25.544  1.00 49.58           N  
ATOM   1313  CA  THR H 170       8.315  23.421  25.509  1.00 47.99           C  
ATOM   1314  CB  THR H 170       8.583  22.388  24.450  1.00 48.20           C  
ATOM   1315  OG1 THR H 170       8.341  22.926  23.160  1.00 46.68           O  
ATOM   1316  CG2 THR H 170       7.694  21.160  24.691  1.00 45.63           C  
ATOM   1317  C   THR H 170       9.263  24.552  25.267  1.00 46.97           C  
ATOM   1318  O   THR H 170       8.915  25.572  24.672  1.00 48.33           O  
ATOM   1319  N   GLU H 171      10.507  24.386  25.761  1.00 46.42           N  
ATOM   1320  CA  GLU H 171      11.539  25.362  25.570  1.00 46.10           C  
ATOM   1321  CB  GLU H 171      11.811  26.176  26.846  1.00 49.73           C  
ATOM   1322  CG  GLU H 171      12.694  27.405  26.636  1.00 56.29           C  
ATOM   1323  CD  GLU H 171      12.512  28.299  27.852  1.00 30.85           C  
ATOM   1324  OE1 GLU H 171      11.404  28.885  27.985  1.00 34.79           O  
ATOM   1325  OE2 GLU H 171      13.470  28.409  28.664  1.00 35.83           O1-
ATOM   1326  C   GLU H 171      12.776  24.596  25.210  1.00 44.67           C  
ATOM   1327  O   GLU H 171      13.115  23.617  25.874  1.00 45.13           O  
ATOM   1328  N   TYR H 172      13.500  25.024  24.154  1.00 42.09           N  
ATOM   1329  CA  TYR H 172      14.633  24.251  23.723  1.00 40.45           C  
ATOM   1330  CB  TYR H 172      14.533  23.729  22.275  1.00 39.33           C  
ATOM   1331  CG  TYR H 172      13.402  22.772  22.108  1.00 40.61           C  
ATOM   1332  CD1 TYR H 172      12.121  23.238  21.932  1.00 41.99           C  
ATOM   1333  CD2 TYR H 172      13.624  21.412  22.099  1.00 40.87           C  
ATOM   1334  CE1 TYR H 172      11.074  22.363  21.763  1.00 43.90           C  
ATOM   1335  CE2 TYR H 172      12.581  20.532  21.930  1.00 44.10           C  
ATOM   1336  CZ  TYR H 172      11.304  21.009  21.763  1.00 43.80           C  
ATOM   1337  OH  TYR H 172      10.227  20.115  21.587  1.00 44.74           O  
ATOM   1338  C   TYR H 172      15.864  25.101  23.708  1.00 40.17           C  
ATOM   1339  O   TYR H 172      15.803  26.325  23.600  1.00 40.49           O  
ATOM   1340  N   ASN H 173      17.030  24.435  23.851  1.00 41.80           N  
ATOM   1341  CA  ASN H 173      18.308  25.070  23.713  1.00 44.05           C  
ATOM   1342  CB  ASN H 173      19.470  24.148  24.147  1.00 42.24           C  
ATOM   1343  CG  ASN H 173      20.825  24.852  24.059  1.00 43.36           C  
ATOM   1344  OD1 ASN H 173      20.952  25.957  23.540  1.00 44.04           O  
ATOM   1345  ND2 ASN H 173      21.885  24.174  24.576  1.00 44.87           N  
ATOM   1346  C   ASN H 173      18.414  25.301  22.239  1.00 47.34           C  
ATOM   1347  O   ASN H 173      17.945  24.483  21.449  1.00 47.25           O  
ATOM   1348  N   GLN H 174      19.034  26.416  21.825  1.00 52.01           N  
ATOM   1349  CA  GLN H 174      19.088  26.772  20.435  1.00 55.56           C  
ATOM   1350  CB  GLN H 174      19.795  28.118  20.193  1.00 59.04           C  
ATOM   1351  CG  GLN H 174      19.098  29.308  20.859  1.00 66.17           C  
ATOM   1352  CD  GLN H 174      17.731  29.491  20.217  1.00 71.44           C  
ATOM   1353  OE1 GLN H 174      17.433  28.907  19.176  1.00 74.03           O  
ATOM   1354  NE2 GLN H 174      16.872  30.327  20.861  1.00 73.64           N  
ATOM   1355  C   GLN H 174      19.832  25.729  19.659  1.00 55.45           C  
ATOM   1356  O   GLN H 174      19.453  25.398  18.537  1.00 56.16           O  
ATOM   1357  N   LYS H 175      20.902  25.167  20.244  1.00 54.83           N  
ATOM   1358  CA  LYS H 175      21.738  24.242  19.533  1.00 53.61           C  
ATOM   1359  CB  LYS H 175      22.894  23.732  20.412  1.00 54.99           C  
ATOM   1360  CG  LYS H 175      24.004  23.022  19.641  1.00 60.99           C  
ATOM   1361  CD  LYS H 175      25.289  22.866  20.456  1.00 65.93           C  
ATOM   1362  CE  LYS H 175      26.441  22.225  19.678  1.00 68.11           C  
ATOM   1363  NZ  LYS H 175      26.147  20.798  19.428  1.00 70.80           N1+
ATOM   1364  C   LYS H 175      20.933  23.053  19.093  1.00 50.99           C  
ATOM   1365  O   LYS H 175      21.126  22.531  17.997  1.00 51.05           O  
ATOM   1366  N   PHE H 176      20.029  22.590  19.968  1.00 48.20           N  
ATOM   1367  CA  PHE H 176      19.166  21.450  19.820  1.00 47.92           C  
ATOM   1368  CB  PHE H 176      18.663  20.893  21.161  1.00 45.81           C  
ATOM   1369  CG  PHE H 176      19.872  20.421  21.887  1.00 45.11           C  
ATOM   1370  CD1 PHE H 176      20.487  19.249  21.527  1.00 44.58           C  
ATOM   1371  CD2 PHE H 176      20.417  21.165  22.903  1.00 43.92           C  
ATOM   1372  CE1 PHE H 176      21.610  18.814  22.186  1.00 44.38           C  
ATOM   1373  CE2 PHE H 176      21.541  20.731  23.567  1.00 43.81           C  
ATOM   1374  CZ  PHE H 176      22.141  19.550  23.213  1.00 43.28           C  
ATOM   1375  C   PHE H 176      17.967  21.702  18.963  1.00 49.26           C  
ATOM   1376  O   PHE H 176      17.257  20.749  18.649  1.00 49.60           O  
ATOM   1377  N   LYS H 177      17.668  22.970  18.611  1.00 52.71           N  
ATOM   1378  CA  LYS H 177      16.409  23.336  18.012  1.00 55.89           C  
ATOM   1379  CB  LYS H 177      16.435  24.760  17.433  1.00 57.26           C  
ATOM   1380  CG  LYS H 177      15.111  25.180  16.794  1.00 54.86           C  
ATOM   1381  CD  LYS H 177      15.045  26.663  16.428  1.00 62.31           C  
ATOM   1382  CE  LYS H 177      13.788  27.040  15.641  1.00 92.57           C  
ATOM   1383  NZ  LYS H 177      13.853  28.461  15.233  1.00 94.39           N1+
ATOM   1384  C   LYS H 177      16.028  22.422  16.880  1.00 57.09           C  
ATOM   1385  O   LYS H 177      14.902  21.932  16.851  1.00 57.14           O  
ATOM   1386  N   ASP H 178      16.926  22.168  15.915  1.00 59.51           N  
ATOM   1387  CA  ASP H 178      16.611  21.304  14.808  1.00 63.67           C  
ATOM   1388  CB  ASP H 178      17.640  21.417  13.670  1.00 55.28           C  
ATOM   1389  CG  ASP H 178      17.497  22.799  13.044  1.00 57.89           C  
ATOM   1390  OD1 ASP H 178      16.452  23.458  13.293  1.00 59.75           O  
ATOM   1391  OD2 ASP H 178      18.429  23.211  12.304  1.00 57.32           O1-
ATOM   1392  C   ASP H 178      16.545  19.849  15.203  1.00 64.37           C  
ATOM   1393  O   ASP H 178      15.760  19.087  14.641  1.00 67.52           O  
ATOM   1394  N   LYS H 179      17.427  19.417  16.128  1.00 61.98           N  
ATOM   1395  CA  LYS H 179      17.588  18.037  16.514  1.00 57.59           C  
ATOM   1396  CB  LYS H 179      18.849  17.800  17.360  1.00 58.88           C  
ATOM   1397  CG  LYS H 179      20.123  17.604  16.546  1.00 62.48           C  
ATOM   1398  CD  LYS H 179      20.042  16.375  15.637  1.00 63.26           C  
ATOM   1399  CE  LYS H 179      21.393  15.924  15.085  1.00 64.61           C  
ATOM   1400  NZ  LYS H 179      22.029  17.027  14.338  1.00 64.56           N1+
ATOM   1401  C   LYS H 179      16.475  17.410  17.303  1.00 54.93           C  
ATOM   1402  O   LYS H 179      16.016  16.319  16.960  1.00 54.48           O  
ATOM   1403  N   ALA H 180      15.993  18.063  18.378  1.00 49.12           N  
ATOM   1404  CA  ALA H 180      15.119  17.340  19.261  1.00 44.81           C  
ATOM   1405  CB  ALA H 180      15.597  17.359  20.723  1.00 45.85           C  
ATOM   1406  C   ALA H 180      13.734  17.897  19.252  1.00 42.48           C  
ATOM   1407  O   ALA H 180      13.521  19.084  19.018  1.00 41.70           O  
ATOM   1408  N   THR H 181      12.749  16.999  19.470  1.00 41.03           N  
ATOM   1409  CA  THR H 181      11.372  17.374  19.606  1.00 42.10           C  
ATOM   1410  CB  THR H 181      10.498  16.920  18.476  1.00 44.27           C  
ATOM   1411  OG1 THR H 181      10.568  15.508  18.341  1.00 43.48           O  
ATOM   1412  CG2 THR H 181      10.948  17.610  17.181  1.00 41.08           C  
ATOM   1413  C   THR H 181      10.876  16.689  20.835  1.00 42.37           C  
ATOM   1414  O   THR H 181      10.960  15.468  20.954  1.00 42.93           O  
ATOM   1415  N   LEU H 182      10.324  17.465  21.786  1.00 41.29           N  
ATOM   1416  CA  LEU H 182       9.894  16.883  23.020  1.00 42.06           C  
ATOM   1417  CB  LEU H 182      10.311  17.703  24.253  1.00 40.47           C  
ATOM   1418  CG  LEU H 182      11.837  17.871  24.400  1.00 39.86           C  
ATOM   1419  CD1 LEU H 182      12.204  18.640  25.679  1.00 38.27           C  
ATOM   1420  CD2 LEU H 182      12.559  16.520  24.292  1.00 39.54           C  
ATOM   1421  C   LEU H 182       8.402  16.802  23.015  1.00 43.03           C  
ATOM   1422  O   LEU H 182       7.709  17.718  22.573  1.00 44.21           O  
ATOM   1423  N   THR H 183       7.881  15.663  23.501  1.00 44.38           N  
ATOM   1424  CA  THR H 183       6.472  15.435  23.575  1.00 46.32           C  
ATOM   1425  CB  THR H 183       5.997  14.449  22.549  1.00 46.20           C  
ATOM   1426  OG1 THR H 183       6.376  14.871  21.250  1.00 37.66           O  
ATOM   1427  CG2 THR H 183       4.469  14.361  22.611  1.00 38.78           C  
ATOM   1428  C   THR H 183       6.247  14.815  24.918  1.00 48.00           C  
ATOM   1429  O   THR H 183       7.201  14.434  25.595  1.00 51.40           O  
ATOM   1430  N   ALA H 184       4.981  14.720  25.363  1.00 48.05           N  
ATOM   1431  CA  ALA H 184       4.725  14.117  26.639  1.00 48.07           C  
ATOM   1432  CB  ALA H 184       4.662  15.132  27.793  1.00 46.75           C  
ATOM   1433  C   ALA H 184       3.393  13.450  26.568  1.00 50.86           C  
ATOM   1434  O   ALA H 184       2.570  13.763  25.708  1.00 51.82           O  
ATOM   1435  N   ASP H 185       3.164  12.471  27.464  1.00 54.79           N  
ATOM   1436  CA  ASP H 185       1.903  11.794  27.480  1.00 57.69           C  
ATOM   1437  CB  ASP H 185       1.999  10.339  26.986  1.00 60.19           C  
ATOM   1438  CG  ASP H 185       0.593   9.776  26.841  1.00 60.91           C  
ATOM   1439  OD1 ASP H 185      -0.371  10.457  27.278  1.00 64.07           O  
ATOM   1440  OD2 ASP H 185       0.463   8.653  26.284  1.00 63.02           O1-
ATOM   1441  C   ASP H 185       1.436  11.757  28.899  1.00 59.49           C  
ATOM   1442  O   ASP H 185       1.973  11.017  29.718  1.00 60.18           O  
ATOM   1443  N   ARG H 186       0.410  12.558  29.226  1.00 33.17           N  
ATOM   1444  CA  ARG H 186      -0.057  12.643  30.579  1.00 32.46           C  
ATOM   1445  CB  ARG H 186      -1.137  13.720  30.763  1.00 34.11           C  
ATOM   1446  CG  ARG H 186      -0.582  15.141  30.652  1.00 37.81           C  
ATOM   1447  CD  ARG H 186      -1.659  16.191  30.396  1.00 42.92           C  
ATOM   1448  NE  ARG H 186      -2.262  15.831  29.085  1.00 65.36           N  
ATOM   1449  CZ  ARG H 186      -1.604  16.142  27.929  1.00 71.38           C  
ATOM   1450  NH1 ARG H 186      -0.439  16.850  27.975  1.00 76.35           N1+
ATOM   1451  NH2 ARG H 186      -2.096  15.723  26.727  1.00 73.36           N  
ATOM   1452  C   ARG H 186      -0.620  11.334  31.037  1.00 33.07           C  
ATOM   1453  O   ARG H 186      -0.349  10.902  32.156  1.00 32.02           O  
ATOM   1454  N   SER H 187      -1.407  10.648  30.189  1.00 36.50           N  
ATOM   1455  CA  SER H 187      -2.045   9.444  30.641  1.00 39.10           C  
ATOM   1456  CB  SER H 187      -2.976   8.826  29.583  1.00 41.40           C  
ATOM   1457  OG  SER H 187      -2.231   8.405  28.451  1.00 47.70           O  
ATOM   1458  C   SER H 187      -1.016   8.417  31.012  1.00 38.06           C  
ATOM   1459  O   SER H 187      -1.137   7.756  32.043  1.00 40.38           O  
ATOM   1460  N   SER H 188       0.002   8.246  30.149  1.00 35.49           N  
ATOM   1461  CA  SER H 188       1.060   7.284  30.294  1.00 32.33           C  
ATOM   1462  CB  SER H 188       1.701   6.945  28.940  1.00 32.88           C  
ATOM   1463  OG  SER H 188       2.750   6.007  29.112  1.00 34.38           O  
ATOM   1464  C   SER H 188       2.158   7.769  31.202  1.00 30.65           C  
ATOM   1465  O   SER H 188       3.069   7.006  31.518  1.00 32.57           O  
ATOM   1466  N   THR H 189       2.130   9.051  31.616  1.00 47.95           N  
ATOM   1467  CA  THR H 189       3.169   9.636  32.425  1.00 48.83           C  
ATOM   1468  CB  THR H 189       3.225   9.168  33.856  1.00 48.79           C  
ATOM   1469  OG1 THR H 189       3.506   7.779  33.935  1.00 19.73           O  
ATOM   1470  CG2 THR H 189       1.881   9.484  34.530  1.00 19.28           C  
ATOM   1471  C   THR H 189       4.493   9.392  31.779  1.00 48.18           C  
ATOM   1472  O   THR H 189       5.475   9.067  32.446  1.00 50.77           O  
ATOM   1473  N   THR H 190       4.565   9.563  30.448  1.00 44.52           N  
ATOM   1474  CA  THR H 190       5.815   9.338  29.793  1.00 41.96           C  
ATOM   1475  CB  THR H 190       5.763   8.214  28.801  1.00 41.16           C  
ATOM   1476  OG1 THR H 190       5.354   7.017  29.446  1.00 42.99           O  
ATOM   1477  CG2 THR H 190       7.162   8.026  28.191  1.00 41.08           C  
ATOM   1478  C   THR H 190       6.197  10.585  29.059  1.00 41.10           C  
ATOM   1479  O   THR H 190       5.352  11.338  28.580  1.00 42.44           O  
ATOM   1480  N   ALA H 191       7.511  10.855  28.985  1.00 39.11           N  
ATOM   1481  CA  ALA H 191       7.976  11.988  28.242  1.00 37.63           C  
ATOM   1482  CB  ALA H 191       8.879  12.937  29.046  1.00 36.36           C  
ATOM   1483  C   ALA H 191       8.802  11.406  27.147  1.00 38.83           C  
ATOM   1484  O   ALA H 191       9.401  10.349  27.330  1.00 40.25           O  
ATOM   1485  N   TYR H 192       8.830  12.060  25.969  1.00 40.03           N  
ATOM   1486  CA  TYR H 192       9.567  11.517  24.863  1.00 37.99           C  
ATOM   1487  CB  TYR H 192       8.684  11.073  23.681  1.00 39.13           C  
ATOM   1488  CG  TYR H 192       7.799   9.953  24.108  1.00 41.55           C  
ATOM   1489  CD1 TYR H 192       6.592  10.210  24.720  1.00 43.44           C  
ATOM   1490  CD2 TYR H 192       8.170   8.647  23.892  1.00 43.53           C  
ATOM   1491  CE1 TYR H 192       5.772   9.178  25.109  1.00 45.23           C  
ATOM   1492  CE2 TYR H 192       7.354   7.611  24.280  1.00 45.10           C  
ATOM   1493  CZ  TYR H 192       6.154   7.876  24.893  1.00 46.16           C  
ATOM   1494  OH  TYR H 192       5.316   6.813  25.292  1.00 50.48           O  
ATOM   1495  C   TYR H 192      10.458  12.578  24.303  1.00 37.25           C  
ATOM   1496  O   TYR H 192      10.179  13.772  24.405  1.00 37.03           O  
ATOM   1497  N   MET H 193      11.592  12.148  23.719  1.00 38.22           N  
ATOM   1498  CA  MET H 193      12.491  13.036  23.044  1.00 41.63           C  
ATOM   1499  CB  MET H 193      13.821  13.247  23.785  1.00 42.32           C  
ATOM   1500  CG  MET H 193      14.776  14.197  23.059  1.00 40.86           C  
ATOM   1501  SD  MET H 193      16.353  14.485  23.917  1.00 45.49           S  
ATOM   1502  CE  MET H 193      17.004  12.810  23.664  1.00 42.33           C  
ATOM   1503  C   MET H 193      12.827  12.373  21.751  1.00 44.87           C  
ATOM   1504  O   MET H 193      13.206  11.204  21.725  1.00 45.72           O  
ATOM   1505  N   GLN H 194      12.691  13.102  20.633  1.00 46.87           N  
ATOM   1506  CA  GLN H 194      13.006  12.498  19.376  1.00 46.73           C  
ATOM   1507  CB  GLN H 194      11.824  12.534  18.390  1.00 51.08           C  
ATOM   1508  CG  GLN H 194      12.088  11.816  17.066  1.00 57.14           C  
ATOM   1509  CD  GLN H 194      10.776  11.791  16.293  1.00 62.26           C  
ATOM   1510  OE1 GLN H 194       9.812  11.147  16.705  1.00 64.40           O  
ATOM   1511  NE2 GLN H 194      10.729  12.512  15.142  1.00 63.10           N  
ATOM   1512  C   GLN H 194      14.158  13.256  18.794  1.00 45.51           C  
ATOM   1513  O   GLN H 194      14.197  14.484  18.828  1.00 44.72           O  
ATOM   1514  N   LEU H 195      15.153  12.512  18.274  1.00 44.85           N  
ATOM   1515  CA  LEU H 195      16.313  13.092  17.664  1.00 45.01           C  
ATOM   1516  CB  LEU H 195      17.626  12.433  18.121  1.00 44.07           C  
ATOM   1517  CG  LEU H 195      17.968  12.673  19.602  1.00 43.28           C  
ATOM   1518  CD1 LEU H 195      19.286  11.984  19.984  1.00 43.20           C  
ATOM   1519  CD2 LEU H 195      17.986  14.173  19.931  1.00 41.87           C  
ATOM   1520  C   LEU H 195      16.180  12.821  16.200  1.00 46.69           C  
ATOM   1521  O   LEU H 195      15.496  11.883  15.796  1.00 46.06           O  
ATOM   1522  N   ILE H 196      16.808  13.659  15.354  1.00 48.91           N  
ATOM   1523  CA  ILE H 196      16.687  13.447  13.940  1.00 51.40           C  
ATOM   1524  CB  ILE H 196      15.742  14.409  13.280  1.00 54.10           C  
ATOM   1525  CG1 ILE H 196      15.467  13.989  11.828  1.00  0.00           C  
ATOM   1526  CG2 ILE H 196      16.319  15.827  13.432  1.00  0.00           C  
ATOM   1527  CD1 ILE H 196      14.298  14.739  11.191  1.00  0.00           C  
ATOM   1528  C   ILE H 196      18.025  13.625  13.284  1.00 51.19           C  
ATOM   1529  O   ILE H 196      18.894  14.328  13.798  1.00 49.79           O  
ATOM   1530  N   SER H 197      18.206  12.977  12.111  1.00 51.03           N  
ATOM   1531  CA  SER H 197      19.408  13.083  11.325  1.00 50.91           C  
ATOM   1532  CB  SER H 197      19.576  14.457  10.655  1.00 53.19           C  
ATOM   1533  OG  SER H 197      18.534  14.677   9.716  1.00 59.77           O  
ATOM   1534  C   SER H 197      20.604  12.846  12.188  1.00 49.54           C  
ATOM   1535  O   SER H 197      21.473  13.706  12.313  1.00 49.77           O  
ATOM   1536  N   LEU H 198      20.681  11.645  12.784  1.00 48.11           N  
ATOM   1537  CA  LEU H 198      21.725  11.283  13.699  1.00 44.09           C  
ATOM   1538  CB  LEU H 198      21.440   9.931  14.368  1.00 40.51           C  
ATOM   1539  CG  LEU H 198      20.163   9.954  15.227  1.00 38.87           C  
ATOM   1540  CD1 LEU H 198      19.896   8.588  15.868  1.00 38.38           C  
ATOM   1541  CD2 LEU H 198      20.227  11.075  16.276  1.00 40.20           C  
ATOM   1542  C   LEU H 198      23.048  11.172  13.004  1.00 44.21           C  
ATOM   1543  O   LEU H 198      23.146  10.725  11.862  1.00 45.63           O  
ATOM   1544  N   THR H 199      24.115  11.600  13.714  1.00 45.36           N  
ATOM   1545  CA  THR H 199      25.464  11.522  13.224  1.00 47.87           C  
ATOM   1546  CB  THR H 199      26.059  12.851  12.851  1.00 49.30           C  
ATOM   1547  OG1 THR H 199      26.124  13.699  13.986  1.00 53.68           O  
ATOM   1548  CG2 THR H 199      25.197  13.497  11.754  1.00 52.33           C  
ATOM   1549  C   THR H 199      26.291  10.950  14.335  1.00 47.82           C  
ATOM   1550  O   THR H 199      25.788  10.693  15.426  1.00 46.51           O  
ATOM   1551  N   SER H 200      27.597  10.738  14.083  1.00 49.35           N  
ATOM   1552  CA  SER H 200      28.464  10.137  15.060  1.00 52.77           C  
ATOM   1553  CB  SER H 200      29.911   9.986  14.556  1.00 53.75           C  
ATOM   1554  OG  SER H 200      30.469  11.263  14.280  1.00 57.11           O  
ATOM   1555  C   SER H 200      28.502  10.998  16.284  1.00 54.65           C  
ATOM   1556  O   SER H 200      28.657  10.500  17.398  1.00 57.84           O  
ATOM   1557  N   GLY H 201      28.347  12.320  16.104  1.00 54.76           N  
ATOM   1558  CA  GLY H 201      28.395  13.262  17.186  1.00 55.75           C  
ATOM   1559  C   GLY H 201      27.277  12.981  18.142  1.00 52.66           C  
ATOM   1560  O   GLY H 201      27.400  13.222  19.342  1.00 53.85           O  
ATOM   1561  N   ASP H 202      26.142  12.495  17.613  1.00 48.02           N  
ATOM   1562  CA  ASP H 202      24.938  12.234  18.350  1.00 45.54           C  
ATOM   1563  CB  ASP H 202      23.732  11.911  17.451  1.00 46.91           C  
ATOM   1564  CG  ASP H 202      23.318  13.199  16.748  1.00 49.16           C  
ATOM   1565  OD1 ASP H 202      24.067  14.206  16.865  1.00 48.99           O  
ATOM   1566  OD2 ASP H 202      22.243  13.198  16.093  1.00 50.29           O1-
ATOM   1567  C   ASP H 202      25.113  11.108  19.323  1.00 42.66           C  
ATOM   1568  O   ASP H 202      24.263  10.922  20.190  1.00 41.20           O  
ATOM   1569  N   SER H 203      26.147  10.259  19.169  1.00 39.75           N  
ATOM   1570  CA  SER H 203      26.275   9.201  20.131  1.00 37.37           C  
ATOM   1571  CB  SER H 203      27.328   8.144  19.756  1.00 37.89           C  
ATOM   1572  OG  SER H 203      28.600   8.750  19.599  1.00 42.15           O  
ATOM   1573  C   SER H 203      26.621   9.802  21.458  1.00 36.04           C  
ATOM   1574  O   SER H 203      27.602  10.532  21.592  1.00 35.47           O  
ATOM   1575  N   ALA H 204      25.801   9.499  22.485  1.00 31.37           N  
ATOM   1576  CA  ALA H 204      26.019  10.032  23.797  1.00 30.32           C  
ATOM   1577  CB  ALA H 204      25.856  11.560  23.871  1.00 29.04           C  
ATOM   1578  C   ALA H 204      24.985   9.428  24.693  1.00 30.35           C  
ATOM   1579  O   ALA H 204      24.150   8.643  24.250  1.00 30.99           O  
ATOM   1580  N   VAL H 205      25.040   9.759  25.998  1.00 28.45           N  
ATOM   1581  CA  VAL H 205      24.064   9.276  26.929  1.00 26.19           C  
ATOM   1582  CB  VAL H 205      24.634   8.994  28.289  1.00 25.98           C  
ATOM   1583  CG1 VAL H 205      23.493   8.570  29.228  1.00 22.61           C  
ATOM   1584  CG2 VAL H 205      25.748   7.944  28.150  1.00 23.29           C  
ATOM   1585  C   VAL H 205      23.067  10.380  27.085  1.00 27.20           C  
ATOM   1586  O   VAL H 205      23.452  11.539  27.238  1.00 27.37           O  
ATOM   1587  N   TYR H 206      21.755  10.054  27.035  1.00 27.02           N  
ATOM   1588  CA  TYR H 206      20.768  11.087  27.167  1.00 27.55           C  
ATOM   1589  CB  TYR H 206      19.755  11.163  26.008  1.00 27.94           C  
ATOM   1590  CG  TYR H 206      20.479  11.519  24.752  1.00 30.44           C  
ATOM   1591  CD1 TYR H 206      20.967  12.786  24.561  1.00 31.17           C  
ATOM   1592  CD2 TYR H 206      20.704  10.585  23.770  1.00 31.84           C  
ATOM   1593  CE1 TYR H 206      21.639  13.123  23.410  1.00 30.70           C  
ATOM   1594  CE2 TYR H 206      21.375  10.915  22.615  1.00 31.72           C  
ATOM   1595  CZ  TYR H 206      21.845  12.191  22.429  1.00 31.42           C  
ATOM   1596  OH  TYR H 206      22.534  12.542  21.248  1.00 31.23           O  
ATOM   1597  C   TYR H 206      19.989  10.822  28.418  1.00 27.89           C  
ATOM   1598  O   TYR H 206      19.562   9.697  28.671  1.00 28.71           O  
ATOM   1599  N   TYR H 207      19.780  11.877  29.235  1.00 27.89           N  
ATOM   1600  CA  TYR H 207      19.095  11.725  30.488  1.00 28.17           C  
ATOM   1601  CB  TYR H 207      19.825  12.280  31.727  1.00 25.92           C  
ATOM   1602  CG  TYR H 207      21.170  11.681  31.945  1.00 25.54           C  
ATOM   1603  CD1 TYR H 207      21.319  10.429  32.486  1.00 25.05           C  
ATOM   1604  CD2 TYR H 207      22.296  12.388  31.605  1.00 26.62           C  
ATOM   1605  CE1 TYR H 207      22.569   9.893  32.689  1.00 24.08           C  
ATOM   1606  CE2 TYR H 207      23.548  11.858  31.809  1.00 26.54           C  
ATOM   1607  CZ  TYR H 207      23.689  10.607  32.353  1.00 24.87           C  
ATOM   1608  OH  TYR H 207      24.970  10.057  32.565  1.00 31.26           O  
ATOM   1609  C   TYR H 207      17.869  12.576  30.467  1.00 29.01           C  
ATOM   1610  O   TYR H 207      17.819  13.615  29.813  1.00 30.51           O  
ATOM   1611  N   CYS H 208      16.827  12.114  31.183  1.00 28.28           N  
ATOM   1612  CA  CYS H 208      15.656  12.906  31.420  1.00 29.38           C  
ATOM   1613  CB  CYS H 208      14.336  12.156  31.136  1.00 28.90           C  
ATOM   1614  SG  CYS H 208      14.221  10.564  32.007  1.00 32.77           S  
ATOM   1615  C   CYS H 208      15.732  13.205  32.887  1.00 31.46           C  
ATOM   1616  O   CYS H 208      16.279  12.414  33.651  1.00 28.88           O  
ATOM   1617  N   ALA H 209      15.237  14.376  33.329  1.00 32.76           N  
ATOM   1618  CA  ALA H 209      15.344  14.673  34.734  1.00 30.67           C  
ATOM   1619  CB  ALA H 209      16.688  15.308  35.126  1.00 26.53           C  
ATOM   1620  C   ALA H 209      14.275  15.647  35.071  1.00 32.88           C  
ATOM   1621  O   ALA H 209      13.848  16.419  34.214  1.00 37.13           O  
ATOM   1622  N   ARG H 210      13.806  15.637  36.337  1.00 31.51           N  
ATOM   1623  CA  ARG H 210      12.775  16.580  36.644  1.00 30.50           C  
ATOM   1624  CB  ARG H 210      11.705  16.149  37.659  1.00 31.58           C  
ATOM   1625  CG  ARG H 210      12.162  15.992  39.103  1.00 33.14           C  
ATOM   1626  CD  ARG H 210      10.954  15.855  40.029  1.00 19.74           C  
ATOM   1627  NE  ARG H 210      11.440  15.770  41.429  1.00 20.05           N  
ATOM   1628  CZ  ARG H 210      10.603  15.281  42.387  1.00 21.41           C  
ATOM   1629  NH1 ARG H 210       9.330  14.910  42.060  1.00 14.49           N1+
ATOM   1630  NH2 ARG H 210      11.042  15.135  43.670  1.00 20.11           N  
ATOM   1631  C   ARG H 210      13.395  17.819  37.143  1.00 31.53           C  
ATOM   1632  O   ARG H 210      14.530  17.816  37.611  1.00 31.84           O  
ATOM   1633  N   SER H 211      12.661  18.935  37.030  1.00 33.07           N  
ATOM   1634  CA  SER H 211      13.288  20.134  37.466  1.00 31.98           C  
ATOM   1635  CB  SER H 211      13.583  21.126  36.338  1.00 28.70           C  
ATOM   1636  OG  SER H 211      12.364  21.722  35.920  1.00 24.80           O  
ATOM   1637  C   SER H 211      12.420  20.908  38.387  1.00 34.30           C  
ATOM   1638  O   SER H 211      11.186  20.824  38.354  1.00 37.73           O  
ATOM   1639  N   ASP H 212      13.122  21.126  39.559  1.00 44.81           N  
ATOM   1640  CA  ASP H 212      12.779  21.449  40.948  1.00 44.67           C  
ATOM   1641  CB  ASP H 212      13.856  22.270  41.672  1.00 45.70           C  
ATOM   1642  CG  ASP H 212      13.747  21.925  43.150  1.00 54.56           C  
ATOM   1643  OD1 ASP H 212      13.157  20.855  43.457  1.00 86.97           O  
ATOM   1644  OD2 ASP H 212      14.244  22.722  43.990  1.00 88.35           O1-
ATOM   1645  C   ASP H 212      11.435  22.099  41.148  1.00 44.38           C  
ATOM   1646  O   ASP H 212      10.700  22.401  40.218  1.00 43.98           O  
ATOM   1647  N   GLN H 213      11.047  22.318  42.420  1.00 44.52           N  
ATOM   1648  CA  GLN H 213       9.754  22.888  42.682  1.00 45.02           C  
ATOM   1649  CB  GLN H 213       9.487  23.117  44.176  1.00 44.96           C  
ATOM   1650  CG  GLN H 213       9.171  21.833  44.943  1.00 59.15           C  
ATOM   1651  CD  GLN H 213       7.727  21.472  44.622  1.00  0.00           C  
ATOM   1652  OE1 GLN H 213       6.953  22.320  44.181  1.00  0.00           O  
ATOM   1653  NE2 GLN H 213       7.350  20.185  44.845  1.00  0.00           N  
ATOM   1654  C   GLN H 213       9.687  24.222  42.002  1.00 45.51           C  
ATOM   1655  O   GLN H 213       8.670  24.561  41.404  1.00 45.92           O  
ATOM   1656  N   THR H 214      10.776  25.011  42.100  1.00 45.88           N  
ATOM   1657  CA  THR H 214      10.927  26.281  41.444  1.00 46.37           C  
ATOM   1658  CB  THR H 214      12.132  27.039  41.922  1.00 61.96           C  
ATOM   1659  OG1 THR H 214      13.315  26.306  41.639  1.00  0.00           O  
ATOM   1660  CG2 THR H 214      11.995  27.262  43.436  1.00  0.00           C  
ATOM   1661  C   THR H 214      11.096  25.996  39.977  1.00 46.42           C  
ATOM   1662  O   THR H 214      10.739  26.803  39.118  1.00 46.67           O  
ATOM   1663  N   ASN H 215      11.629  24.791  39.693  1.00 46.22           N  
ATOM   1664  CA  ASN H 215      11.950  24.196  38.419  1.00 46.18           C  
ATOM   1665  CB  ASN H 215      10.882  24.377  37.348  1.00 53.33           C  
ATOM   1666  CG  ASN H 215       9.752  23.484  37.801  1.00 20.68           C  
ATOM   1667  OD1 ASN H 215       9.529  22.401  37.268  1.00  3.10           O  
ATOM   1668  ND2 ASN H 215       9.039  23.940  38.856  1.00  3.10           N  
ATOM   1669  C   ASN H 215      13.247  24.672  37.857  1.00 46.33           C  
ATOM   1670  O   ASN H 215      13.512  24.494  36.669  1.00 46.44           O  
ATOM   1671  N   TYR H 216      14.077  25.311  38.691  1.00 46.45           N  
ATOM   1672  CA  TYR H 216      15.397  25.694  38.287  1.00 46.87           C  
ATOM   1673  CB  TYR H 216      15.969  26.845  39.134  1.00 46.43           C  
ATOM   1674  CG  TYR H 216      15.128  28.031  38.795  1.00 46.30           C  
ATOM   1675  CD1 TYR H 216      15.395  28.762  37.662  1.00 46.61           C  
ATOM   1676  CD2 TYR H 216      14.063  28.401  39.584  1.00 46.64           C  
ATOM   1677  CE1 TYR H 216      14.625  29.850  37.328  1.00 47.36           C  
ATOM   1678  CE2 TYR H 216      13.289  29.490  39.255  1.00 47.27           C  
ATOM   1679  CZ  TYR H 216      13.571  30.219  38.125  1.00 47.88           C  
ATOM   1680  OH  TYR H 216      12.779  31.336  37.783  1.00 48.09           O  
ATOM   1681  C   TYR H 216      16.362  24.529  38.287  1.00 47.02           C  
ATOM   1682  O   TYR H 216      17.233  24.439  37.419  1.00 47.02           O  
ATOM   1683  N   LEU H 217      16.223  23.618  39.279  1.00 46.86           N  
ATOM   1684  CA  LEU H 217      17.144  22.547  39.607  1.00 47.11           C  
ATOM   1685  CB  LEU H 217      17.140  22.256  41.116  1.00 57.76           C  
ATOM   1686  CG  LEU H 217      17.481  23.431  42.050  1.00 37.28           C  
ATOM   1687  CD1 LEU H 217      16.518  24.623  41.893  1.00 43.21           C  
ATOM   1688  CD2 LEU H 217      17.503  22.937  43.502  1.00 43.62           C  
ATOM   1689  C   LEU H 217      16.673  21.251  39.023  1.00 47.44           C  
ATOM   1690  O   LEU H 217      15.537  21.174  38.577  1.00 48.10           O  
ATOM   1691  N   PHE H 218      17.546  20.202  38.998  1.00 47.04           N  
ATOM   1692  CA  PHE H 218      17.166  18.876  38.544  1.00 46.88           C  
ATOM   1693  CB  PHE H 218      18.070  18.288  37.440  1.00 46.30           C  
ATOM   1694  CG  PHE H 218      18.094  19.208  36.270  1.00 45.81           C  
ATOM   1695  CD1 PHE H 218      16.949  19.489  35.565  1.00 28.07           C  
ATOM   1696  CD2 PHE H 218      19.283  19.758  35.855  1.00 27.60           C  
ATOM   1697  CE1 PHE H 218      16.991  20.336  34.485  1.00 27.43           C  
ATOM   1698  CE2 PHE H 218      19.328  20.604  34.772  1.00 27.09           C  
ATOM   1699  CZ  PHE H 218      18.176  20.897  34.082  1.00 27.28           C  
ATOM   1700  C   PHE H 218      17.318  17.911  39.703  1.00 46.90           C  
ATOM   1701  O   PHE H 218      18.434  17.506  40.031  1.00 47.29           O  
ATOM   1702  N   PRO H 219      16.241  17.554  40.360  1.00 46.59           N  
ATOM   1703  CA  PRO H 219      16.338  16.648  41.495  1.00 46.81           C  
ATOM   1704  CD  PRO H 219      15.197  18.548  40.558  1.00  0.00           C  
ATOM   1705  CB  PRO H 219      15.071  16.885  42.317  1.00 46.85           C  
ATOM   1706  CG  PRO H 219      14.679  18.334  41.987  1.00 72.51           C  
ATOM   1707  C   PRO H 219      16.670  15.164  41.359  1.00 46.96           C  
ATOM   1708  O   PRO H 219      17.535  14.682  42.086  1.00 47.25           O  
ATOM   1709  N   TYR H 220      15.982  14.443  40.449  1.00 28.68           N  
ATOM   1710  CA  TYR H 220      15.942  13.072  40.074  1.00 27.68           C  
ATOM   1711  CB  TYR H 220      14.572  12.405  40.276  1.00 29.53           C  
ATOM   1712  CG  TYR H 220      14.387  12.212  41.741  1.00 33.81           C  
ATOM   1713  CD1 TYR H 220      14.004  13.257  42.548  1.00 35.86           C  
ATOM   1714  CD2 TYR H 220      14.597  10.975  42.307  1.00 35.87           C  
ATOM   1715  CE1 TYR H 220      13.838  13.069  43.900  1.00 39.02           C  
ATOM   1716  CE2 TYR H 220      14.431  10.782  43.658  1.00 40.33           C  
ATOM   1717  CZ  TYR H 220      14.052  11.832  44.459  1.00 41.06           C  
ATOM   1718  OH  TYR H 220      13.881  11.640  45.847  1.00 52.20           O  
ATOM   1719  C   TYR H 220      16.277  12.983  38.635  1.00 30.53           C  
ATOM   1720  O   TYR H 220      15.728  13.704  37.801  1.00 30.32           O  
ATOM   1721  N   TRP H 221      17.201  12.063  38.325  1.00 31.14           N  
ATOM   1722  CA  TRP H 221      17.651  11.876  36.985  1.00 28.29           C  
ATOM   1723  CB  TRP H 221      19.179  11.981  36.847  1.00 26.08           C  
ATOM   1724  CG  TRP H 221      19.761  13.342  37.140  1.00 24.74           C  
ATOM   1725  CD2 TRP H 221      20.434  14.155  36.167  1.00 23.44           C  
ATOM   1726  CD1 TRP H 221      19.822  14.021  38.321  1.00 21.31           C  
ATOM   1727  NE1 TRP H 221      20.485  15.213  38.143  1.00 22.25           N  
ATOM   1728  CE2 TRP H 221      20.870  15.306  36.821  1.00 23.22           C  
ATOM   1729  CE3 TRP H 221      20.675  13.953  34.840  1.00 23.32           C  
ATOM   1730  CZ2 TRP H 221      21.558  16.279  36.154  1.00 23.87           C  
ATOM   1731  CZ3 TRP H 221      21.362  14.939  34.169  1.00 24.90           C  
ATOM   1732  CH2 TRP H 221      21.796  16.080  34.812  1.00 24.20           C  
ATOM   1733  C   TRP H 221      17.324  10.468  36.623  1.00 31.24           C  
ATOM   1734  O   TRP H 221      17.251   9.593  37.484  1.00 33.47           O  
ATOM   1735  N   GLY H 222      17.104  10.222  35.320  1.00 31.34           N  
ATOM   1736  CA  GLY H 222      16.847   8.886  34.878  1.00 31.67           C  
ATOM   1737  C   GLY H 222      18.182   8.223  34.748  1.00 33.35           C  
ATOM   1738  O   GLY H 222      19.220   8.861  34.909  1.00 32.82           O  
ATOM   1739  N   GLN H 223      18.168   6.913  34.430  1.00 36.67           N  
ATOM   1740  CA  GLN H 223      19.329   6.077  34.284  1.00 39.07           C  
ATOM   1741  CB  GLN H 223      18.950   4.617  33.974  1.00 46.12           C  
ATOM   1742  CG  GLN H 223      18.307   3.858  35.139  1.00 57.40           C  
ATOM   1743  CD  GLN H 223      19.345   2.912  35.728  1.00 65.75           C  
ATOM   1744  OE1 GLN H 223      19.908   2.080  35.019  1.00 70.76           O  
ATOM   1745  NE2 GLN H 223      19.603   3.027  37.058  1.00 67.17           N  
ATOM   1746  C   GLN H 223      20.153   6.563  33.130  1.00 36.92           C  
ATOM   1747  O   GLN H 223      21.379   6.464  33.149  1.00 38.77           O  
ATOM   1748  N   GLY H 224      19.494   7.070  32.072  1.00 34.33           N  
ATOM   1749  CA  GLY H 224      20.203   7.534  30.914  1.00 30.61           C  
ATOM   1750  C   GLY H 224      20.104   6.464  29.876  1.00 30.30           C  
ATOM   1751  O   GLY H 224      20.064   5.277  30.194  1.00 31.75           O  
ATOM   1752  N   THR H 225      20.045   6.869  28.593  1.00 28.32           N  
ATOM   1753  CA  THR H 225      19.997   5.931  27.511  1.00 26.06           C  
ATOM   1754  CB  THR H 225      18.831   6.144  26.590  1.00 26.99           C  
ATOM   1755  OG1 THR H 225      17.613   6.018  27.309  1.00 28.83           O  
ATOM   1756  CG2 THR H 225      18.893   5.105  25.458  1.00 26.43           C  
ATOM   1757  C   THR H 225      21.232   6.160  26.702  1.00 28.78           C  
ATOM   1758  O   THR H 225      21.564   7.296  26.370  1.00 30.24           O  
ATOM   1759  N   LEU H 226      21.961   5.077  26.370  1.00 29.53           N  
ATOM   1760  CA  LEU H 226      23.150   5.262  25.590  1.00 31.99           C  
ATOM   1761  CB  LEU H 226      24.267   4.244  25.896  1.00 31.71           C  
ATOM   1762  CG  LEU H 226      24.856   4.387  27.312  1.00  0.00           C  
ATOM   1763  CD1 LEU H 226      23.811   4.073  28.395  1.00  0.00           C  
ATOM   1764  CD2 LEU H 226      26.146   3.566  27.468  1.00  0.00           C  
ATOM   1765  C   LEU H 226      22.762   5.103  24.157  1.00 34.28           C  
ATOM   1766  O   LEU H 226      22.188   4.087  23.760  1.00 34.00           O  
ATOM   1767  N   VAL H 227      23.063   6.127  23.339  1.00 35.69           N  
ATOM   1768  CA  VAL H 227      22.688   6.095  21.957  1.00 35.45           C  
ATOM   1769  CB  VAL H 227      22.111   7.401  21.501  1.00 34.38           C  
ATOM   1770  CG1 VAL H 227      21.720   7.296  20.016  1.00 46.41           C  
ATOM   1771  CG2 VAL H 227      20.978   7.787  22.459  1.00 46.49           C  
ATOM   1772  C   VAL H 227      23.939   5.899  21.160  1.00 35.83           C  
ATOM   1773  O   VAL H 227      24.841   6.741  21.180  1.00 37.24           O  
ATOM   1774  N   THR H 228      24.026   4.782  20.415  1.00 36.47           N  
ATOM   1775  CA  THR H 228      25.189   4.585  19.605  1.00 36.52           C  
ATOM   1776  CB  THR H 228      25.826   3.237  19.782  1.00 37.52           C  
ATOM   1777  OG1 THR H 228      26.199   3.042  21.137  1.00 40.15           O  
ATOM   1778  CG2 THR H 228      27.070   3.158  18.881  1.00 35.05           C  
ATOM   1779  C   THR H 228      24.742   4.676  18.183  1.00 36.55           C  
ATOM   1780  O   THR H 228      23.882   3.914  17.741  1.00 37.77           O  
ATOM   1781  N   VAL H 229      25.308   5.633  17.424  1.00 35.59           N  
ATOM   1782  CA  VAL H 229      24.928   5.750  16.047  1.00 38.70           C  
ATOM   1783  CB  VAL H 229      24.771   7.173  15.585  1.00 39.56           C  
ATOM   1784  CG1 VAL H 229      23.531   7.766  16.267  1.00 39.04           C  
ATOM   1785  CG2 VAL H 229      26.044   7.956  15.933  1.00 40.10           C  
ATOM   1786  C   VAL H 229      25.993   5.089  15.234  1.00 38.67           C  
ATOM   1787  O   VAL H 229      27.128   5.558  15.163  1.00 37.79           O  
ATOM   1788  N   SER H 230      25.643   3.954  14.599  1.00 37.76           N  
ATOM   1789  CA  SER H 230      26.623   3.257  13.823  1.00 38.03           C  
ATOM   1790  CB  SER H 230      27.470   2.289  14.667  1.00 40.76           C  
ATOM   1791  OG  SER H 230      28.423   1.625  13.851  1.00 43.10           O  
ATOM   1792  C   SER H 230      25.917   2.448  12.786  1.00 38.05           C  
ATOM   1793  O   SER H 230      24.770   2.042  12.970  1.00 38.27           O  
ATOM   1794  N   ALA H 231      26.599   2.189  11.654  1.00 40.01           N  
ATOM   1795  CA  ALA H 231      25.999   1.422  10.602  1.00 44.55           C  
ATOM   1796  CB  ALA H 231      26.590   1.728   9.216  1.00 46.12           C  
ATOM   1797  C   ALA H 231      26.258  -0.048  10.895  1.00 45.40           C  
ATOM   1798  O   ALA H 231      27.332  -0.355  11.481  1.00 46.62           O  
ATOM   1799  OXT ALA H 231      25.391  -0.885  10.527  1.00  0.00           O1-
TER    1800      ALA H 231 
CONECT  161  707
CONECT  707  161
CONECT 1016 1614
CONECT 1614 1016
END
