# Supplementary material for: Fully automated antibody structure prediction using BIOVIA tools: Validation study
Source: PLoS One. 2017 May 18;12(5):e0177923. doi: 10.1371/journal.pone.0177923 (PMC5436848; doi:10.1371/journal.pone.0177923)
Supplement: S3 Dataset — Predicted structures using the Top5 framework method, Chothia CDR definition with canonical filtering, using up to 5 CDR templates rather than the default 3, and generating 10 CDR models. (ZIP) [file pone.0177923.s005.zip › 4U6V_LH_FV_FinalModel.pdb]

REMARK   Accelrys Discovery Studio PDB file
REMARK   Created:  2015-11-30T21:32:51Z
SSBOND   1 CYS L   23    CYS L   88                                     
SSBOND   2 CYS H  128    CYS H  201                                     
ATOM      1  N   ASP L   1      25.417  32.855  26.185  1.00 59.50           N1+
ATOM      2  CA  ASP L   1      25.364  31.946  27.350  1.00 56.56           C  
ATOM      3  CB  ASP L   1      25.657  30.494  26.937  1.00 61.06           C  
ATOM      4  CG  ASP L   1      24.428  29.951  26.221  1.00 48.46           C  
ATOM      5  OD1 ASP L   1      23.298  30.327  26.633  1.00 52.55           O  
ATOM      6  OD2 ASP L   1      24.600  29.160  25.256  1.00 49.46           O1-
ATOM      7  C   ASP L   1      26.360  32.345  28.381  1.00 55.15           C  
ATOM      8  O   ASP L   1      27.182  33.235  28.166  1.00 58.85           O  
ATOM      9  N   ILE L   2      26.298  31.680  29.547  1.00 50.83           N  
ATOM     10  CA  ILE L   2      27.207  32.003  30.599  1.00 46.43           C  
ATOM     11  CB  ILE L   2      26.542  32.090  31.943  1.00 45.59           C  
ATOM     12  CG1 ILE L   2      25.494  33.219  31.950  1.00 43.78           C  
ATOM     13  CG2 ILE L   2      27.632  32.257  33.013  1.00 42.83           C  
ATOM     14  CD1 ILE L   2      24.577  33.198  33.172  1.00 46.40           C  
ATOM     15  C   ILE L   2      28.205  30.894  30.652  1.00 46.39           C  
ATOM     16  O   ILE L   2      27.849  29.728  30.815  1.00 45.32           O  
ATOM     17  N   GLN L   3      29.495  31.242  30.493  1.00 44.23           N  
ATOM     18  CA  GLN L   3      30.517  30.239  30.504  1.00 44.71           C  
ATOM     19  CB  GLN L   3      31.841  30.720  29.883  1.00 49.99           C  
ATOM     20  CG  GLN L   3      32.915  29.636  29.795  1.00 59.03           C  
ATOM     21  CD  GLN L   3      34.118  30.247  29.097  1.00 66.17           C  
ATOM     22  OE1 GLN L   3      35.262  30.049  29.504  1.00 67.69           O  
ATOM     23  NE2 GLN L   3      33.853  31.013  28.007  1.00 65.77           N  
ATOM     24  C   GLN L   3      30.772  29.855  31.924  1.00 43.27           C  
ATOM     25  O   GLN L   3      30.709  30.686  32.830  1.00 44.16           O  
ATOM     26  N   MET L   4      31.052  28.559  32.149  1.00 40.98           N  
ATOM     27  CA  MET L   4      31.299  28.065  33.472  1.00 38.42           C  
ATOM     28  CB  MET L   4      30.426  26.846  33.817  1.00 39.65           C  
ATOM     29  CG  MET L   4      28.922  27.127  33.795  1.00 40.11           C  
ATOM     30  SD  MET L   4      28.313  28.124  35.185  1.00 17.53           S  
ATOM     31  CE  MET L   4      28.302  26.725  36.343  1.00 17.55           C  
ATOM     32  C   MET L   4      32.712  27.575  33.486  1.00 40.46           C  
ATOM     33  O   MET L   4      33.109  26.795  32.622  1.00 42.79           O  
ATOM     34  N   THR L   5      33.514  28.029  34.470  1.00 40.99           N  
ATOM     35  CA  THR L   5      34.879  27.596  34.549  1.00 39.66           C  
ATOM     36  CB  THR L   5      35.851  28.742  34.499  1.00 42.07           C  
ATOM     37  OG1 THR L   5      35.676  29.486  33.302  1.00 45.32           O  
ATOM     38  CG2 THR L   5      37.285  28.193  34.579  1.00 45.00           C  
ATOM     39  C   THR L   5      35.052  26.944  35.884  1.00 38.22           C  
ATOM     40  O   THR L   5      34.814  27.563  36.919  1.00 42.43           O  
ATOM     41  N   GLN L   6      35.476  25.665  35.896  1.00 35.97           N  
ATOM     42  CA  GLN L   6      35.682  25.001  37.149  1.00 36.18           C  
ATOM     43  CB  GLN L   6      35.000  23.629  37.288  1.00 36.44           C  
ATOM     44  CG  GLN L   6      33.496  23.692  37.541  1.00 38.22           C  
ATOM     45  CD  GLN L   6      33.000  22.269  37.766  1.00 41.11           C  
ATOM     46  OE1 GLN L   6      32.073  21.813  37.099  1.00 40.01           O  
ATOM     47  NE2 GLN L   6      33.627  21.548  38.734  1.00 37.89           N  
ATOM     48  C   GLN L   6      37.142  24.749  37.315  1.00 39.63           C  
ATOM     49  O   GLN L   6      37.864  24.496  36.352  1.00 41.82           O  
ATOM     50  N   SER L   7      37.619  24.845  38.568  1.00 40.58           N  
ATOM     51  CA  SER L   7      38.999  24.574  38.837  1.00 39.63           C  
ATOM     52  CB  SER L   7      39.862  25.844  38.914  1.00 40.68           C  
ATOM     53  OG  SER L   7      39.417  26.667  39.981  1.00 47.67           O  
ATOM     54  C   SER L   7      39.051  23.915  40.173  1.00 40.78           C  
ATOM     55  O   SER L   7      38.288  24.273  41.070  1.00 41.14           O  
ATOM     56  N   PRO L   8      39.917  22.955  40.360  1.00 39.69           N  
ATOM     57  CA  PRO L   8      40.799  22.459  39.334  1.00 40.50           C  
ATOM     58  CD  PRO L   8      40.442  22.705  41.692  1.00 40.63           C  
ATOM     59  CB  PRO L   8      42.009  21.872  40.064  1.00 40.25           C  
ATOM     60  CG  PRO L   8      41.510  21.622  41.495  1.00 41.40           C  
ATOM     61  C   PRO L   8      40.089  21.440  38.501  1.00 42.49           C  
ATOM     62  O   PRO L   8      38.959  21.080  38.829  1.00 41.89           O  
ATOM     63  N   SER L   9      40.717  21.000  37.392  1.00 43.07           N  
ATOM     64  CA  SER L   9      40.160  19.979  36.554  1.00 39.27           C  
ATOM     65  CB  SER L   9      40.929  19.819  35.232  1.00 40.58           C  
ATOM     66  OG  SER L   9      40.340  18.799  34.440  1.00 48.45           O  
ATOM     67  C   SER L   9      40.226  18.677  37.297  1.00 40.31           C  
ATOM     68  O   SER L   9      39.285  17.886  37.266  1.00 44.06           O  
ATOM     69  N   THR L  10      41.362  18.417  37.980  1.00 42.14           N  
ATOM     70  CA  THR L  10      41.517  17.202  38.732  1.00 40.53           C  
ATOM     71  CB  THR L  10      42.302  16.145  38.012  1.00 43.07           C  
ATOM     72  OG1 THR L  10      42.277  14.932  38.748  1.00  0.00           O  
ATOM     73  CG2 THR L  10      43.749  16.638  37.839  1.00  0.00           C  
ATOM     74  C   THR L  10      42.273  17.539  39.981  1.00 41.35           C  
ATOM     75  O   THR L  10      43.022  18.516  40.022  1.00 41.88           O  
ATOM     76  N   LEU L  11      42.095  16.721  41.036  1.00 40.07           N  
ATOM     77  CA  LEU L  11      42.700  17.001  42.305  1.00 40.47           C  
ATOM     78  CB  LEU L  11      41.712  17.824  43.152  1.00 40.39           C  
ATOM     79  CG  LEU L  11      42.098  18.129  44.603  1.00 42.00           C  
ATOM     80  CD1 LEU L  11      43.387  18.952  44.704  1.00 41.34           C  
ATOM     81  CD2 LEU L  11      40.920  18.809  45.311  1.00 40.97           C  
ATOM     82  C   LEU L  11      42.960  15.691  42.986  1.00 43.26           C  
ATOM     83  O   LEU L  11      42.155  14.768  42.888  1.00 45.44           O  
ATOM     84  N   SER L  12      44.105  15.566  43.690  1.00 44.86           N  
ATOM     85  CA  SER L  12      44.367  14.327  44.362  1.00 45.13           C  
ATOM     86  CB  SER L  12      45.696  13.688  43.919  1.00 48.13           C  
ATOM     87  OG  SER L  12      45.755  12.331  44.330  1.00 56.52           O  
ATOM     88  C   SER L  12      44.437  14.644  45.826  1.00 44.42           C  
ATOM     89  O   SER L  12      45.206  15.511  46.243  1.00 47.98           O  
ATOM     90  N   ALA L  13      43.622  13.947  46.647  1.00 41.86           N  
ATOM     91  CA  ALA L  13      43.594  14.237  48.052  1.00 41.96           C  
ATOM     92  CB  ALA L  13      42.428  15.146  48.475  1.00 41.81           C  
ATOM     93  C   ALA L  13      43.452  12.953  48.800  1.00 43.88           C  
ATOM     94  O   ALA L  13      43.130  11.911  48.232  1.00 46.82           O  
ATOM     95  N   SER L  14      43.727  13.006  50.115  1.00 45.23           N  
ATOM     96  CA  SER L  14      43.652  11.836  50.933  1.00 46.14           C  
ATOM     97  CB  SER L  14      44.836  11.712  51.908  1.00 46.32           C  
ATOM     98  OG  SER L  14      46.060  11.641  51.191  1.00 52.18           O  
ATOM     99  C   SER L  14      42.406  11.931  51.747  1.00 46.13           C  
ATOM    100  O   SER L  14      41.794  12.992  51.858  1.00 44.20           O  
ATOM    101  N   VAL L  15      41.995  10.794  52.339  1.00 44.62           N  
ATOM    102  CA  VAL L  15      40.802  10.759  53.126  1.00 45.94           C  
ATOM    103  CB  VAL L  15      40.487   9.383  53.629  1.00 46.54           C  
ATOM    104  CG1 VAL L  15      39.198   9.443  54.462  1.00 47.29           C  
ATOM    105  CG2 VAL L  15      40.426   8.425  52.428  1.00 46.17           C  
ATOM    106  C   VAL L  15      41.016  11.627  54.324  1.00 49.38           C  
ATOM    107  O   VAL L  15      42.054  11.550  54.980  1.00 52.21           O  
ATOM    108  N   GLY L  16      40.018  12.482  54.634  1.00 48.83           N  
ATOM    109  CA  GLY L  16      40.081  13.327  55.792  1.00 48.66           C  
ATOM    110  C   GLY L  16      40.488  14.720  55.416  1.00 48.30           C  
ATOM    111  O   GLY L  16      40.408  15.627  56.243  1.00 48.86           O  
ATOM    112  N   ASP L  17      40.932  14.945  54.164  1.00 44.69           N  
ATOM    113  CA  ASP L  17      41.360  16.267  53.798  1.00 43.52           C  
ATOM    114  CB  ASP L  17      42.266  16.304  52.554  1.00 44.50           C  
ATOM    115  CG  ASP L  17      43.633  15.742  52.923  1.00 48.44           C  
ATOM    116  OD1 ASP L  17      43.912  15.610  54.144  1.00 50.61           O  
ATOM    117  OD2 ASP L  17      44.419  15.443  51.986  1.00 53.95           O1-
ATOM    118  C   ASP L  17      40.167  17.119  53.498  1.00 45.11           C  
ATOM    119  O   ASP L  17      39.071  16.623  53.243  1.00 49.32           O  
ATOM    120  N   ARG L  18      40.358  18.455  53.539  1.00 44.96           N  
ATOM    121  CA  ARG L  18      39.278  19.324  53.187  1.00 43.27           C  
ATOM    122  CB  ARG L  18      39.171  20.617  54.011  1.00 43.16           C  
ATOM    123  CG  ARG L  18      38.012  21.497  53.535  1.00 48.16           C  
ATOM    124  CD  ARG L  18      37.798  22.757  54.373  1.00 48.90           C  
ATOM    125  NE  ARG L  18      37.233  22.319  55.679  1.00 53.10           N  
ATOM    126  CZ  ARG L  18      37.860  22.671  56.836  1.00 57.09           C  
ATOM    127  NH1 ARG L  18      39.009  23.405  56.782  1.00 53.34           N1+
ATOM    128  NH2 ARG L  18      37.345  22.288  58.042  1.00 55.87           N  
ATOM    129  C   ARG L  18      39.520  19.716  51.773  1.00 43.65           C  
ATOM    130  O   ARG L  18      40.615  20.146  51.412  1.00 45.71           O  
ATOM    131  N   VAL L  19      38.489  19.561  50.925  1.00 42.56           N  
ATOM    132  CA  VAL L  19      38.668  19.837  49.535  1.00 40.48           C  
ATOM    133  CB  VAL L  19      38.234  18.690  48.663  1.00 43.85           C  
ATOM    134  CG1 VAL L  19      38.443  19.074  47.189  1.00 44.07           C  
ATOM    135  CG2 VAL L  19      38.982  17.416  49.095  1.00 43.04           C  
ATOM    136  C   VAL L  19      37.814  21.003  49.172  1.00 39.54           C  
ATOM    137  O   VAL L  19      36.688  21.134  49.649  1.00 41.43           O  
ATOM    138  N   THR L  20      38.361  21.905  48.331  1.00 38.07           N  
ATOM    139  CA  THR L  20      37.607  23.025  47.854  1.00 39.34           C  
ATOM    140  CB  THR L  20      38.118  24.364  48.295  1.00 41.61           C  
ATOM    141  OG1 THR L  20      39.511  24.458  48.047  1.00 44.20           O  
ATOM    142  CG2 THR L  20      37.801  24.581  49.777  1.00 43.23           C  
ATOM    143  C   THR L  20      37.635  23.015  46.363  1.00 40.72           C  
ATOM    144  O   THR L  20      38.693  22.916  45.742  1.00 42.62           O  
ATOM    145  N   ILE L  21      36.441  23.122  45.752  1.00 39.30           N  
ATOM    146  CA  ILE L  21      36.322  23.146  44.325  1.00 35.22           C  
ATOM    147  CB  ILE L  21      35.444  22.045  43.801  1.00 35.80           C  
ATOM    148  CG1 ILE L  21      36.048  20.681  44.180  1.00 36.48           C  
ATOM    149  CG2 ILE L  21      35.261  22.238  42.286  1.00 36.78           C  
ATOM    150  CD1 ILE L  21      35.085  19.511  43.985  1.00 36.85           C  
ATOM    151  C   ILE L  21      35.687  24.461  43.993  1.00 35.91           C  
ATOM    152  O   ILE L  21      34.731  24.876  44.646  1.00 37.76           O  
ATOM    153  N   THR L  22      36.211  25.159  42.967  1.00 36.98           N  
ATOM    154  CA  THR L  22      35.695  26.463  42.665  1.00 37.11           C  
ATOM    155  CB  THR L  22      36.761  27.521  42.636  1.00 40.37           C  
ATOM    156  OG1 THR L  22      37.444  27.552  43.880  1.00 44.04           O  
ATOM    157  CG2 THR L  22      36.102  28.885  42.375  1.00 40.41           C  
ATOM    158  C   THR L  22      35.036  26.438  41.320  1.00 38.19           C  
ATOM    159  O   THR L  22      35.430  25.696  40.421  1.00 39.50           O  
ATOM    160  N   CYS L  23      33.967  27.244  41.172  1.00 37.91           N  
ATOM    161  CA  CYS L  23      33.252  27.355  39.933  1.00 35.25           C  
ATOM    162  CB  CYS L  23      31.860  26.683  40.003  0.89 36.12           C  
ATOM    163  SG  CYS L  23      30.894  26.772  38.464  0.89 42.50           S  
ATOM    164  C   CYS L  23      33.091  28.825  39.688  1.00 36.40           C  
ATOM    165  O   CYS L  23      32.625  29.557  40.561  1.00 37.51           O  
ATOM    166  N   ARG L  24      33.490  29.291  38.484  1.00 35.94           N  
ATOM    167  CA  ARG L  24      33.469  30.690  38.158  1.00 36.38           C  
ATOM    168  CB  ARG L  24      34.873  31.179  37.766  1.00 38.70           C  
ATOM    169  CG  ARG L  24      35.052  32.684  37.583  1.00 47.14           C  
ATOM    170  CD  ARG L  24      36.507  33.024  37.251  1.00 53.78           C  
ATOM    171  NE  ARG L  24      36.667  34.504  37.252  1.00 60.58           N  
ATOM    172  CZ  ARG L  24      37.706  35.061  37.938  1.00 64.82           C  
ATOM    173  NH1 ARG L  24      38.549  34.272  38.667  1.00 63.29           N1+
ATOM    174  NH2 ARG L  24      37.902  36.412  37.902  1.00 63.55           N  
ATOM    175  C   ARG L  24      32.565  30.871  36.977  1.00 39.28           C  
ATOM    176  O   ARG L  24      32.565  30.064  36.051  1.00 40.96           O  
ATOM    177  N   ALA L  25      31.760  31.954  36.985  1.00 38.32           N  
ATOM    178  CA  ALA L  25      30.846  32.191  35.909  1.00 39.00           C  
ATOM    179  CB  ALA L  25      29.393  32.374  36.373  1.00 37.64           C  
ATOM    180  C   ALA L  25      31.258  33.459  35.230  1.00 42.02           C  
ATOM    181  O   ALA L  25      31.855  34.344  35.839  1.00 42.64           O  
ATOM    182  N   SER L  26      30.995  33.519  33.907  1.00 33.75           N  
ATOM    183  CA  SER L  26      31.367  34.623  33.073  1.00 35.60           C  
ATOM    184  CB  SER L  26      31.115  34.352  31.582  1.00 35.56           C  
ATOM    185  OG  SER L  26      31.497  35.486  30.820  1.00 36.18           O  
ATOM    186  C   SER L  26      30.587  35.842  33.448  1.00 36.87           C  
ATOM    187  O   SER L  26      31.088  36.964  33.340  1.00 38.55           O  
ATOM    188  N   GLN L  27      29.325  35.652  33.875  1.00 36.62           N  
ATOM    189  CA  GLN L  27      28.522  36.774  34.260  1.00 37.80           C  
ATOM    190  CB  GLN L  27      27.441  37.143  33.227  1.00 39.30           C  
ATOM    191  CG  GLN L  27      26.392  36.062  32.976  1.00 41.27           C  
ATOM    192  CD  GLN L  27      25.440  36.586  31.907  1.00 42.75           C  
ATOM    193  OE1 GLN L  27      24.530  37.363  32.192  1.00 43.76           O  
ATOM    194  NE2 GLN L  27      25.664  36.159  30.635  1.00 42.54           N  
ATOM    195  C   GLN L  27      27.875  36.431  35.561  1.00 37.95           C  
ATOM    196  O   GLN L  27      27.822  35.264  35.947  1.00 37.71           O  
ATOM    197  N   SER L  28      27.375  37.456  36.283  1.00 38.05           N  
ATOM    198  CA  SER L  28      26.796  37.241  37.581  1.00 38.07           C  
ATOM    199  CB  SER L  28      26.375  38.544  38.283  1.00 34.64           C  
ATOM    200  OG  SER L  28      25.811  38.268  39.558  1.00 32.98           O  
ATOM    201  C   SER L  28      25.579  36.386  37.449  1.00 37.38           C  
ATOM    202  O   SER L  28      24.695  36.656  36.636  1.00 37.73           O  
ATOM    203  N   ILE L  29      25.526  35.302  38.247  1.00 35.52           N  
ATOM    204  CA  ILE L  29      24.377  34.447  38.203  1.00 33.66           C  
ATOM    205  CB  ILE L  29      24.728  33.030  37.857  1.00 31.58           C  
ATOM    206  CG1 ILE L  29      25.677  32.451  38.915  1.00 30.41           C  
ATOM    207  CG2 ILE L  29      25.299  33.014  36.433  1.00 30.38           C  
ATOM    208  CD1 ILE L  29      25.899  30.948  38.776  1.00 30.13           C  
ATOM    209  C   ILE L  29      23.741  34.408  39.552  1.00 34.21           C  
ATOM    210  O   ILE L  29      23.027  33.455  39.860  1.00 33.75           O  
ATOM    211  N   SER L  30      23.947  35.454  40.377  1.00 34.33           N  
ATOM    212  CA  SER L  30      23.311  35.475  41.662  1.00 33.98           C  
ATOM    213  CB  SER L  30      21.788  35.647  41.569  1.00 34.67           C  
ATOM    214  OG  SER L  30      21.247  35.929  42.849  1.00 39.15           O  
ATOM    215  C   SER L  30      23.642  34.207  42.405  1.00 33.61           C  
ATOM    216  O   SER L  30      24.768  33.712  42.373  1.00 33.94           O  
ATOM    217  N   SER L  31      22.662  33.697  43.171  1.00 32.62           N  
ATOM    218  CA  SER L  31      22.791  32.487  43.930  1.00 32.60           C  
ATOM    219  CB  SER L  31      21.843  32.456  45.142  1.00 35.00           C  
ATOM    220  OG  SER L  31      22.148  33.523  46.027  1.00 63.56           O  
ATOM    221  C   SER L  31      22.482  31.271  43.104  1.00 30.94           C  
ATOM    222  O   SER L  31      22.605  30.156  43.607  1.00 29.10           O  
ATOM    223  N   TRP L  32      22.076  31.427  41.828  1.00 30.70           N  
ATOM    224  CA  TRP L  32      21.554  30.292  41.117  1.00 30.07           C  
ATOM    225  CB  TRP L  32      20.782  30.719  39.861  1.00 30.74           C  
ATOM    226  CG  TRP L  32      19.807  31.844  40.132  1.00 33.17           C  
ATOM    227  CD2 TRP L  32      18.803  31.847  41.162  1.00 34.90           C  
ATOM    228  CD1 TRP L  32      19.751  33.071  39.538  1.00 34.03           C  
ATOM    229  NE1 TRP L  32      18.774  33.836  40.126  1.00 34.88           N  
ATOM    230  CE2 TRP L  32      18.183  33.096  41.129  1.00 35.70           C  
ATOM    231  CE3 TRP L  32      18.440  30.897  42.075  1.00 35.76           C  
ATOM    232  CZ2 TRP L  32      17.188  33.416  42.007  1.00 38.20           C  
ATOM    233  CZ3 TRP L  32      17.421  31.214  42.946  1.00 38.07           C  
ATOM    234  CH2 TRP L  32      16.807  32.450  42.913  1.00 38.56           C  
ATOM    235  C   TRP L  32      22.662  29.381  40.655  1.00 29.36           C  
ATOM    236  O   TRP L  32      22.938  29.315  39.456  1.00 29.31           O  
ATOM    237  N   LEU L  33      23.285  28.611  41.588  1.00 33.92           N  
ATOM    238  CA  LEU L  33      24.316  27.674  41.219  1.00 34.17           C  
ATOM    239  CB  LEU L  33      25.711  28.128  41.678  1.00 33.57           C  
ATOM    240  CG  LEU L  33      26.854  27.229  41.181  1.00 33.63           C  
ATOM    241  CD1 LEU L  33      27.066  27.394  39.670  1.00 34.99           C  
ATOM    242  CD2 LEU L  33      28.138  27.453  41.989  1.00 34.84           C  
ATOM    243  C   LEU L  33      24.039  26.372  41.919  1.00 33.41           C  
ATOM    244  O   LEU L  33      23.749  26.359  43.115  1.00 32.47           O  
ATOM    245  N   ALA L  34      24.141  25.235  41.192  1.00 34.94           N  
ATOM    246  CA  ALA L  34      23.879  23.942  41.778  1.00 34.05           C  
ATOM    247  CB  ALA L  34      22.684  23.210  41.139  1.00 34.07           C  
ATOM    248  C   ALA L  34      25.085  23.048  41.630  1.00 32.96           C  
ATOM    249  O   ALA L  34      25.875  23.182  40.695  1.00 33.28           O  
ATOM    250  N   TRP L  35      25.266  22.105  42.582  1.00 31.73           N  
ATOM    251  CA  TRP L  35      26.397  21.211  42.522  1.00 32.01           C  
ATOM    252  CB  TRP L  35      27.325  21.300  43.744  1.00 31.82           C  
ATOM    253  CG  TRP L  35      28.038  22.622  43.865  1.00 32.67           C  
ATOM    254  CD2 TRP L  35      29.297  22.929  43.247  1.00 33.50           C  
ATOM    255  CD1 TRP L  35      27.659  23.742  44.542  1.00 33.50           C  
ATOM    256  NE1 TRP L  35      28.605  24.727  44.391  1.00 33.23           N  
ATOM    257  CE2 TRP L  35      29.619  24.240  43.595  1.00 33.92           C  
ATOM    258  CE3 TRP L  35      30.117  22.181  42.450  1.00 32.27           C  
ATOM    259  CZ2 TRP L  35      30.770  24.824  43.149  1.00 34.53           C  
ATOM    260  CZ3 TRP L  35      31.281  22.771  42.008  1.00 33.10           C  
ATOM    261  CH2 TRP L  35      31.602  24.068  42.352  1.00 33.93           C  
ATOM    262  C   TRP L  35      25.919  19.791  42.448  1.00 33.17           C  
ATOM    263  O   TRP L  35      25.049  19.376  43.212  1.00 35.11           O  
ATOM    264  N   TYR L  36      26.516  18.997  41.530  1.00 33.36           N  
ATOM    265  CA  TYR L  36      26.119  17.625  41.345  1.00 32.69           C  
ATOM    266  CB  TYR L  36      25.539  17.320  39.950  1.00 32.69           C  
ATOM    267  CG  TYR L  36      24.269  18.079  39.746  1.00 32.94           C  
ATOM    268  CD1 TYR L  36      23.068  17.561  40.159  1.00 32.63           C  
ATOM    269  CD2 TYR L  36      24.271  19.313  39.143  1.00 33.16           C  
ATOM    270  CE1 TYR L  36      21.895  18.254  39.970  1.00 32.70           C  
ATOM    271  CE2 TYR L  36      23.101  20.011  38.950  1.00 33.10           C  
ATOM    272  CZ  TYR L  36      21.904  19.484  39.363  1.00 34.09           C  
ATOM    273  OH  TYR L  36      20.703  20.199  39.164  1.00 34.16           O  
ATOM    274  C   TYR L  36      27.324  16.733  41.486  1.00 34.81           C  
ATOM    275  O   TYR L  36      28.453  17.128  41.195  1.00 36.65           O  
ATOM    276  N   GLN L  37      27.100  15.486  41.960  1.00 34.16           N  
ATOM    277  CA  GLN L  37      28.158  14.524  42.134  1.00 34.60           C  
ATOM    278  CB  GLN L  37      28.224  13.985  43.574  1.00 35.27           C  
ATOM    279  CG  GLN L  37      29.363  13.001  43.850  1.00 38.61           C  
ATOM    280  CD  GLN L  37      29.149  12.449  45.257  1.00 44.04           C  
ATOM    281  OE1 GLN L  37      28.302  11.585  45.472  1.00 46.70           O  
ATOM    282  NE2 GLN L  37      29.930  12.960  46.245  1.00 45.09           N  
ATOM    283  C   GLN L  37      27.849  13.361  41.238  1.00 37.40           C  
ATOM    284  O   GLN L  37      26.726  12.860  41.224  1.00 39.79           O  
ATOM    285  N   GLN L  38      28.843  12.898  40.452  1.00 37.61           N  
ATOM    286  CA  GLN L  38      28.592  11.795  39.565  1.00 36.89           C  
ATOM    287  CB  GLN L  38      28.631  12.186  38.074  1.00 36.54           C  
ATOM    288  CG  GLN L  38      28.359  11.004  37.137  1.00 38.55           C  
ATOM    289  CD  GLN L  38      28.475  11.471  35.691  1.00 41.87           C  
ATOM    290  OE1 GLN L  38      29.117  12.478  35.397  1.00 44.85           O  
ATOM    291  NE2 GLN L  38      27.843  10.714  34.756  1.00 39.14           N  
ATOM    292  C   GLN L  38      29.671  10.775  39.754  1.00 38.50           C  
ATOM    293  O   GLN L  38      30.852  11.104  39.825  1.00 41.76           O  
ATOM    294  N   LYS L  39      29.277   9.489  39.834  1.00 39.87           N  
ATOM    295  CA  LYS L  39      30.234   8.430  39.955  1.00 41.16           C  
ATOM    296  CB  LYS L  39      29.953   7.462  41.116  1.00 43.16           C  
ATOM    297  CG  LYS L  39      30.235   8.099  42.480  1.00 46.92           C  
ATOM    298  CD  LYS L  39      29.697   7.307  43.671  1.00 51.93           C  
ATOM    299  CE  LYS L  39      30.007   7.961  45.021  1.00 56.42           C  
ATOM    300  NZ  LYS L  39      29.350   7.210  46.114  1.00 61.56           N1+
ATOM    301  C   LYS L  39      30.197   7.682  38.661  1.00 45.48           C  
ATOM    302  O   LYS L  39      29.254   7.814  37.881  1.00 46.02           O  
ATOM    303  N   PRO L  40      31.204   6.901  38.400  1.00 46.90           N  
ATOM    304  CA  PRO L  40      31.263   6.243  37.130  1.00 48.58           C  
ATOM    305  CD  PRO L  40      32.529   7.165  38.939  1.00 48.21           C  
ATOM    306  CB  PRO L  40      32.659   5.632  37.049  1.00 50.42           C  
ATOM    307  CG  PRO L  40      33.513   6.590  37.905  1.00 49.65           C  
ATOM    308  C   PRO L  40      30.136   5.296  36.884  1.00 49.37           C  
ATOM    309  O   PRO L  40      29.843   4.462  37.739  1.00 50.23           O  
ATOM    310  N   GLY L  41      29.500   5.419  35.704  1.00 49.29           N  
ATOM    311  CA  GLY L  41      28.450   4.531  35.303  1.00 53.24           C  
ATOM    312  C   GLY L  41      27.170   4.875  36.000  1.00 52.41           C  
ATOM    313  O   GLY L  41      26.209   4.111  35.927  1.00 54.38           O  
ATOM    314  N   LYS L  42      27.106   6.032  36.686  1.00 47.16           N  
ATOM    315  CA  LYS L  42      25.890   6.341  37.387  1.00 41.20           C  
ATOM    316  CB  LYS L  42      26.039   6.341  38.918  1.00 43.65           C  
ATOM    317  CG  LYS L  42      26.200   4.944  39.522  1.00 48.08           C  
ATOM    318  CD  LYS L  42      26.633   4.959  40.989  0.80 52.86           C  
ATOM    319  CE  LYS L  42      26.542   3.593  41.673  0.80 59.05           C  
ATOM    320  NZ  LYS L  42      25.124   3.229  41.882  0.80 63.24           N1+
ATOM    321  C   LYS L  42      25.417   7.705  36.998  1.00 40.58           C  
ATOM    322  O   LYS L  42      26.129   8.474  36.357  1.00 40.10           O  
ATOM    323  N   ALA L  43      24.153   8.014  37.358  1.00 38.50           N  
ATOM    324  CA  ALA L  43      23.566   9.293  37.077  1.00 36.92           C  
ATOM    325  CB  ALA L  43      22.028   9.275  37.103  1.00 36.85           C  
ATOM    326  C   ALA L  43      24.038  10.254  38.126  1.00 36.45           C  
ATOM    327  O   ALA L  43      24.425   9.854  39.222  1.00 39.43           O  
ATOM    328  N   PRO L  44      24.016  11.521  37.809  1.00 34.18           N  
ATOM    329  CA  PRO L  44      24.463  12.523  38.744  1.00 33.52           C  
ATOM    330  CD  PRO L  44      24.186  11.942  36.427  1.00 34.33           C  
ATOM    331  CB  PRO L  44      24.621  13.802  37.928  1.00 33.57           C  
ATOM    332  CG  PRO L  44      24.897  13.303  36.499  1.00 35.87           C  
ATOM    333  C   PRO L  44      23.482  12.675  39.867  1.00 34.36           C  
ATOM    334  O   PRO L  44      22.322  12.311  39.692  1.00 38.46           O  
ATOM    335  N   LYS L  45      23.930  13.180  41.039  1.00 34.69           N  
ATOM    336  CA  LYS L  45      23.012  13.409  42.118  1.00 34.89           C  
ATOM    337  CB  LYS L  45      23.196  12.463  43.321  1.00 37.00           C  
ATOM    338  CG  LYS L  45      24.480  12.680  44.120  1.00 51.67           C  
ATOM    339  CD  LYS L  45      24.530  11.850  45.406  1.00 60.63           C  
ATOM    340  CE  LYS L  45      23.319  12.047  46.321  1.00 87.60           C  
ATOM    341  NZ  LYS L  45      23.425  11.161  47.504  1.00 94.90           N1+
ATOM    342  C   LYS L  45      23.203  14.825  42.574  1.00 36.47           C  
ATOM    343  O   LYS L  45      24.313  15.352  42.525  1.00 37.78           O  
ATOM    344  N   LEU L  46      22.108  15.475  43.026  1.00 35.44           N  
ATOM    345  CA  LEU L  46      22.121  16.864  43.418  1.00 35.41           C  
ATOM    346  CB  LEU L  46      20.726  17.505  43.326  1.00 33.57           C  
ATOM    347  CG  LEU L  46      20.644  18.956  43.835  1.00 33.10           C  
ATOM    348  CD1 LEU L  46      21.478  19.915  42.976  1.00 32.41           C  
ATOM    349  CD2 LEU L  46      19.181  19.401  43.973  1.00 32.28           C  
ATOM    350  C   LEU L  46      22.570  16.994  44.843  1.00 36.27           C  
ATOM    351  O   LEU L  46      21.915  16.483  45.751  1.00 37.23           O  
ATOM    352  N   LEU L  47      23.776  17.572  45.055  1.00 35.02           N  
ATOM    353  CA  LEU L  47      24.291  17.849  46.370  1.00 36.34           C  
ATOM    354  CB  LEU L  47      25.822  17.974  46.368  1.00 36.21           C  
ATOM    355  CG  LEU L  47      26.540  16.684  45.944  1.00 36.61           C  
ATOM    356  CD1 LEU L  47      28.063  16.868  45.964  1.00 37.88           C  
ATOM    357  CD2 LEU L  47      26.078  15.486  46.788  1.00 37.86           C  
ATOM    358  C   LEU L  47      23.776  19.126  46.972  1.00 35.84           C  
ATOM    359  O   LEU L  47      23.229  19.136  48.074  1.00 36.17           O  
ATOM    360  N   ILE L  48      23.940  20.248  46.232  1.00 33.65           N  
ATOM    361  CA  ILE L  48      23.646  21.546  46.768  1.00 34.28           C  
ATOM    362  CB  ILE L  48      24.888  22.289  47.164  1.00 36.31           C  
ATOM    363  CG1 ILE L  48      25.625  21.521  48.273  1.00 37.02           C  
ATOM    364  CG2 ILE L  48      24.496  23.724  47.549  1.00 36.17           C  
ATOM    365  CD1 ILE L  48      27.041  22.028  48.536  1.00 41.36           C  
ATOM    366  C   ILE L  48      22.981  22.358  45.712  1.00 35.03           C  
ATOM    367  O   ILE L  48      23.323  22.258  44.534  1.00 36.26           O  
ATOM    368  N   TYR L  49      22.019  23.202  46.132  1.00 35.08           N  
ATOM    369  CA  TYR L  49      21.279  24.018  45.223  1.00 35.07           C  
ATOM    370  CB  TYR L  49      19.865  23.452  44.994  1.00 34.97           C  
ATOM    371  CG  TYR L  49      19.007  23.418  46.211  1.00 36.07           C  
ATOM    372  CD1 TYR L  49      19.181  22.455  47.180  1.00 37.15           C  
ATOM    373  CD2 TYR L  49      17.990  24.332  46.353  1.00 38.08           C  
ATOM    374  CE1 TYR L  49      18.367  22.424  48.287  1.00 39.04           C  
ATOM    375  CE2 TYR L  49      17.173  24.308  47.456  1.00 38.09           C  
ATOM    376  CZ  TYR L  49      17.366  23.355  48.427  1.00 39.84           C  
ATOM    377  OH  TYR L  49      16.527  23.326  49.560  1.00 43.26           O  
ATOM    378  C   TYR L  49      21.220  25.409  45.791  1.00 37.25           C  
ATOM    379  O   TYR L  49      21.417  25.601  46.989  1.00 36.91           O  
ATOM    380  N   LYS L  50      20.948  26.427  44.955  1.00 38.69           N  
ATOM    381  CA  LYS L  50      20.827  27.763  45.472  1.00 39.30           C  
ATOM    382  CB  LYS L  50      19.660  27.907  46.468  1.00 40.47           C  
ATOM    383  CG  LYS L  50      19.326  29.358  46.821  1.00 44.43           C  
ATOM    384  CD  LYS L  50      18.020  29.530  47.597  1.00 24.72           C  
ATOM    385  CE  LYS L  50      18.191  29.391  49.112  1.00 21.55           C  
ATOM    386  NZ  LYS L  50      18.944  30.548  49.645  1.00 21.92           N1+
ATOM    387  C   LYS L  50      22.099  28.159  46.172  1.00 41.17           C  
ATOM    388  O   LYS L  50      22.074  28.873  47.173  1.00 40.19           O  
ATOM    389  N   ALA L  51      23.241  27.661  45.666  1.00 38.96           N  
ATOM    390  CA  ALA L  51      24.574  27.998  46.084  1.00 39.74           C  
ATOM    391  CB  ALA L  51      24.825  29.519  46.082  1.00 40.65           C  
ATOM    392  C   ALA L  51      24.903  27.485  47.455  1.00 40.99           C  
ATOM    393  O   ALA L  51      26.065  27.183  47.723  1.00 42.32           O  
ATOM    394  N   SER L  52      23.911  27.280  48.347  1.00 40.72           N  
ATOM    395  CA  SER L  52      24.328  26.879  49.660  1.00 41.57           C  
ATOM    396  CB  SER L  52      24.454  28.066  50.630  1.00 42.68           C  
ATOM    397  OG  SER L  52      23.185  28.662  50.853  1.00 45.31           O  
ATOM    398  C   SER L  52      23.347  25.919  50.267  1.00 42.93           C  
ATOM    399  O   SER L  52      23.682  25.278  51.261  1.00 44.79           O  
ATOM    400  N   SER L  53      22.124  25.775  49.711  1.00 39.05           N  
ATOM    401  CA  SER L  53      21.191  24.892  50.359  1.00 37.90           C  
ATOM    402  CB  SER L  53      19.736  25.155  49.939  1.00 38.49           C  
ATOM    403  OG  SER L  53      19.364  26.478  50.298  1.00 71.19           O  
ATOM    404  C   SER L  53      21.516  23.459  50.045  1.00 38.64           C  
ATOM    405  O   SER L  53      21.721  23.096  48.887  1.00 39.28           O  
ATOM    406  N   LEU L  54      21.555  22.597  51.089  1.00 38.36           N  
ATOM    407  CA  LEU L  54      21.832  21.193  50.913  1.00 39.47           C  
ATOM    408  CB  LEU L  54      22.352  20.451  52.165  1.00 41.95           C  
ATOM    409  CG  LEU L  54      23.821  20.687  52.565  1.00 44.61           C  
ATOM    410  CD1 LEU L  54      24.792  20.125  51.515  1.00 46.47           C  
ATOM    411  CD2 LEU L  54      24.088  22.152  52.916  1.00 46.04           C  
ATOM    412  C   LEU L  54      20.577  20.469  50.545  1.00 40.94           C  
ATOM    413  O   LEU L  54      19.483  20.808  50.992  1.00 45.38           O  
ATOM    414  N   GLU L  55      20.733  19.424  49.710  1.00 40.94           N  
ATOM    415  CA  GLU L  55      19.658  18.561  49.316  1.00 40.46           C  
ATOM    416  CB  GLU L  55      20.001  17.731  48.062  1.00 42.42           C  
ATOM    417  CG  GLU L  55      18.988  16.642  47.704  1.00 56.09           C  
ATOM    418  CD  GLU L  55      17.718  17.288  47.174  1.00 57.53           C  
ATOM    419  OE1 GLU L  55      16.899  17.755  48.007  1.00 55.57           O  
ATOM    420  OE2 GLU L  55      17.546  17.313  45.926  1.00 79.17           O1-
ATOM    421  C   GLU L  55      19.426  17.617  50.451  1.00 43.07           C  
ATOM    422  O   GLU L  55      20.331  17.332  51.233  1.00 44.67           O  
ATOM    423  N   SER L  56      18.186  17.112  50.586  1.00 44.39           N  
ATOM    424  CA  SER L  56      17.906  16.217  51.668  1.00 44.68           C  
ATOM    425  CB  SER L  56      16.416  15.851  51.782  1.00 47.14           C  
ATOM    426  OG  SER L  56      15.641  17.017  52.023  1.00 68.86           O  
ATOM    427  C   SER L  56      18.654  14.945  51.425  1.00 43.89           C  
ATOM    428  O   SER L  56      18.684  14.432  50.308  1.00 43.18           O  
ATOM    429  N   GLY L  57      19.276  14.399  52.489  1.00 42.85           N  
ATOM    430  CA  GLY L  57      19.965  13.145  52.379  1.00 44.40           C  
ATOM    431  C   GLY L  57      21.435  13.358  52.156  1.00 46.44           C  
ATOM    432  O   GLY L  57      22.210  12.406  52.231  1.00 47.81           O  
ATOM    433  N   VAL L  58      21.871  14.605  51.878  1.00 43.51           N  
ATOM    434  CA  VAL L  58      23.272  14.836  51.634  1.00 42.17           C  
ATOM    435  CB  VAL L  58      23.543  16.050  50.787  1.00 42.62           C  
ATOM    436  CG1 VAL L  58      25.065  16.249  50.674  1.00 43.07           C  
ATOM    437  CG2 VAL L  58      22.849  15.861  49.428  1.00 41.66           C  
ATOM    438  C   VAL L  58      23.963  15.030  52.950  1.00 44.25           C  
ATOM    439  O   VAL L  58      23.430  15.662  53.859  1.00 44.10           O  
ATOM    440  N   PRO L  59      25.159  14.504  53.058  1.00 42.11           N  
ATOM    441  CA  PRO L  59      25.907  14.590  54.289  1.00 42.43           C  
ATOM    442  CD  PRO L  59      25.524  13.332  52.279  1.00 43.72           C  
ATOM    443  CB  PRO L  59      27.081  13.630  54.126  1.00 45.41           C  
ATOM    444  CG  PRO L  59      26.555  12.577  53.134  1.00 47.69           C  
ATOM    445  C   PRO L  59      26.320  15.996  54.602  1.00 44.46           C  
ATOM    446  O   PRO L  59      26.559  16.777  53.684  1.00 46.06           O  
ATOM    447  N   SER L  60      26.442  16.312  55.905  1.00 46.48           N  
ATOM    448  CA  SER L  60      26.719  17.625  56.425  1.00 45.75           C  
ATOM    449  CB  SER L  60      26.677  17.657  57.962  1.00 47.53           C  
ATOM    450  OG  SER L  60      25.409  17.226  58.430  1.00 58.45           O  
ATOM    451  C   SER L  60      28.090  18.083  56.032  1.00 45.39           C  
ATOM    452  O   SER L  60      28.385  19.276  56.082  1.00 45.61           O  
ATOM    453  N   ARG L  61      28.974  17.155  55.637  1.00 42.33           N  
ATOM    454  CA  ARG L  61      30.327  17.514  55.312  1.00 40.20           C  
ATOM    455  CB  ARG L  61      31.251  16.305  55.074  1.00 40.09           C  
ATOM    456  CG  ARG L  61      30.828  15.369  53.946  1.00 42.22           C  
ATOM    457  CD  ARG L  61      31.789  14.192  53.773  1.00 41.69           C  
ATOM    458  NE  ARG L  61      31.267  13.361  52.656  1.00 43.14           N  
ATOM    459  CZ  ARG L  61      30.420  12.325  52.922  1.00 47.01           C  
ATOM    460  NH1 ARG L  61      30.118  12.007  54.212  1.00 47.49           N1+
ATOM    461  NH2 ARG L  61      29.879  11.609  51.896  1.00 46.96           N  
ATOM    462  C   ARG L  61      30.349  18.408  54.109  1.00 40.87           C  
ATOM    463  O   ARG L  61      31.301  19.167  53.923  1.00 42.68           O  
ATOM    464  N   PHE L  62      29.328  18.301  53.232  1.00 38.51           N  
ATOM    465  CA  PHE L  62      29.272  19.108  52.043  1.00 37.77           C  
ATOM    466  CB  PHE L  62      28.399  18.495  50.937  1.00 37.96           C  
ATOM    467  CG  PHE L  62      29.065  17.265  50.430  1.00 37.01           C  
ATOM    468  CD1 PHE L  62      28.866  16.047  51.030  1.00 37.36           C  
ATOM    469  CD2 PHE L  62      29.894  17.330  49.341  1.00 38.28           C  
ATOM    470  CE1 PHE L  62      29.479  14.911  50.556  1.00 36.97           C  
ATOM    471  CE2 PHE L  62      30.510  16.199  48.862  1.00 38.46           C  
ATOM    472  CZ  PHE L  62      30.306  14.983  49.465  1.00 38.01           C  
ATOM    473  C   PHE L  62      28.667  20.444  52.354  1.00 38.89           C  
ATOM    474  O   PHE L  62      27.644  20.541  53.030  1.00 40.94           O  
ATOM    475  N   SER L  63      29.291  21.527  51.841  1.00 36.47           N  
ATOM    476  CA  SER L  63      28.774  22.847  52.064  1.00 38.42           C  
ATOM    477  CB  SER L  63      29.397  23.535  53.290  1.00 40.44           C  
ATOM    478  OG  SER L  63      30.806  23.623  53.135  1.00 46.76           O  
ATOM    479  C   SER L  63      29.083  23.674  50.854  1.00 37.95           C  
ATOM    480  O   SER L  63      30.030  23.392  50.122  1.00 39.09           O  
ATOM    481  N   GLY L  64      28.280  24.732  50.611  1.00 36.70           N  
ATOM    482  CA  GLY L  64      28.510  25.553  49.456  1.00 36.02           C  
ATOM    483  C   GLY L  64      28.479  26.981  49.889  1.00 39.08           C  
ATOM    484  O   GLY L  64      27.903  27.319  50.921  1.00 39.41           O  
ATOM    485  N   SER L  65      29.118  27.860  49.092  1.00 36.94           N  
ATOM    486  CA  SER L  65      29.149  29.258  49.406  1.00 38.08           C  
ATOM    487  CB  SER L  65      30.243  29.622  50.425  1.00 39.35           C  
ATOM    488  OG  SER L  65      31.518  29.255  49.921  1.00 49.45           O  
ATOM    489  C   SER L  65      29.434  29.999  48.135  1.00 38.83           C  
ATOM    490  O   SER L  65      29.725  29.391  47.105  1.00 40.35           O  
ATOM    491  N   GLY L  66      29.347  31.346  48.178  1.00 41.54           N  
ATOM    492  CA  GLY L  66      29.649  32.135  47.017  1.00 44.00           C  
ATOM    493  C   GLY L  66      28.406  32.780  46.491  1.00 46.34           C  
ATOM    494  O   GLY L  66      27.287  32.339  46.751  1.00 47.93           O  
ATOM    495  N   SER L  67      28.603  33.886  45.746  1.00 46.45           N  
ATOM    496  CA  SER L  67      27.530  34.611  45.135  1.00 47.42           C  
ATOM    497  CB  SER L  67      26.879  35.641  46.071  1.00 50.49           C  
ATOM    498  OG  SER L  67      27.832  36.621  46.452  1.00 58.08           O  
ATOM    499  C   SER L  67      28.122  35.367  43.987  1.00 46.46           C  
ATOM    500  O   SER L  67      29.328  35.601  43.944  1.00 48.74           O  
ATOM    501  N   GLY L  68      27.274  35.775  43.024  1.00 45.28           N  
ATOM    502  CA  GLY L  68      27.770  36.529  41.911  1.00 46.21           C  
ATOM    503  C   GLY L  68      28.529  35.635  40.975  1.00 46.92           C  
ATOM    504  O   GLY L  68      27.965  34.724  40.376  1.00 47.40           O  
ATOM    505  N   THR L  69      29.802  35.994  40.721  1.00 44.20           N  
ATOM    506  CA  THR L  69      30.706  35.312  39.833  1.00 42.72           C  
ATOM    507  CB  THR L  69      31.778  36.224  39.316  1.00 45.13           C  
ATOM    508  OG1 THR L  69      32.573  36.711  40.387  1.00 50.62           O  
ATOM    509  CG2 THR L  69      31.098  37.397  38.589  1.00 47.12           C  
ATOM    510  C   THR L  69      31.383  34.092  40.397  1.00 43.05           C  
ATOM    511  O   THR L  69      31.679  33.171  39.637  1.00 45.77           O  
ATOM    512  N   GLU L  70      31.708  34.042  41.708  1.00 42.93           N  
ATOM    513  CA  GLU L  70      32.481  32.897  42.119  1.00 41.50           C  
ATOM    514  CB  GLU L  70      33.925  33.227  42.541  1.00 43.92           C  
ATOM    515  CG  GLU L  70      34.805  33.628  41.354  1.00 49.91           C  
ATOM    516  CD  GLU L  70      36.258  33.569  41.801  1.00  0.00           C  
ATOM    517  OE1 GLU L  70      36.504  33.670  43.032  1.00  0.00           O  
ATOM    518  OE2 GLU L  70      37.141  33.413  40.915  1.00  0.00           O1-
ATOM    519  C   GLU L  70      31.818  32.138  43.228  1.00 41.63           C  
ATOM    520  O   GLU L  70      31.278  32.715  44.171  1.00 44.32           O  
ATOM    521  N   PHE L  71      31.862  30.790  43.123  1.00 40.06           N  
ATOM    522  CA  PHE L  71      31.243  29.931  44.094  1.00 38.91           C  
ATOM    523  CB  PHE L  71      29.966  29.248  43.569  1.00 38.00           C  
ATOM    524  CG  PHE L  71      29.008  30.316  43.155  1.00 37.68           C  
ATOM    525  CD1 PHE L  71      28.112  30.855  44.048  1.00 38.63           C  
ATOM    526  CD2 PHE L  71      29.013  30.789  41.864  1.00 38.89           C  
ATOM    527  CE1 PHE L  71      27.237  31.842  43.654  1.00 39.73           C  
ATOM    528  CE2 PHE L  71      28.140  31.774  41.464  1.00 40.97           C  
ATOM    529  CZ  PHE L  71      27.246  32.304  42.361  1.00 40.83           C  
ATOM    530  C   PHE L  71      32.213  28.834  44.428  1.00 38.87           C  
ATOM    531  O   PHE L  71      33.088  28.510  43.626  1.00 40.19           O  
ATOM    532  N   THR L  72      32.095  28.243  45.641  1.00 37.04           N  
ATOM    533  CA  THR L  72      32.972  27.168  46.018  1.00 37.26           C  
ATOM    534  CB  THR L  72      34.066  27.563  46.972  1.00 40.79           C  
ATOM    535  OG1 THR L  72      33.509  28.186  48.119  1.00 40.93           O  
ATOM    536  CG2 THR L  72      35.059  28.498  46.274  1.00 40.08           C  
ATOM    537  C   THR L  72      32.191  26.095  46.709  1.00 38.97           C  
ATOM    538  O   THR L  72      31.188  26.350  47.374  1.00 39.83           O  
ATOM    539  N   LEU L  73      32.662  24.843  46.546  1.00 37.10           N  
ATOM    540  CA  LEU L  73      32.099  23.680  47.170  1.00 36.94           C  
ATOM    541  CB  LEU L  73      31.818  22.561  46.153  1.00 36.08           C  
ATOM    542  CG  LEU L  73      31.306  21.247  46.764  1.00 37.31           C  
ATOM    543  CD1 LEU L  73      29.961  21.440  47.481  1.00 38.90           C  
ATOM    544  CD2 LEU L  73      31.262  20.138  45.701  1.00 40.31           C  
ATOM    545  C   LEU L  73      33.147  23.181  48.114  1.00 39.03           C  
ATOM    546  O   LEU L  73      34.309  23.055  47.734  1.00 43.12           O  
ATOM    547  N   THR L  74      32.780  22.896  49.381  1.00 38.63           N  
ATOM    548  CA  THR L  74      33.800  22.461  50.293  1.00 39.23           C  
ATOM    549  CB  THR L  74      34.092  23.466  51.372  1.00 42.03           C  
ATOM    550  OG1 THR L  74      34.517  24.690  50.791  1.00 42.20           O  
ATOM    551  CG2 THR L  74      35.185  22.909  52.301  1.00 40.93           C  
ATOM    552  C   THR L  74      33.380  21.190  50.959  1.00 40.35           C  
ATOM    553  O   THR L  74      32.236  21.031  51.384  1.00 41.72           O  
ATOM    554  N   ILE L  75      34.328  20.237  51.055  1.00 41.37           N  
ATOM    555  CA  ILE L  75      34.079  18.999  51.728  1.00 42.40           C  
ATOM    556  CB  ILE L  75      34.454  17.799  50.910  1.00 41.12           C  
ATOM    557  CG1 ILE L  75      33.657  17.789  49.595  1.00 39.93           C  
ATOM    558  CG2 ILE L  75      34.221  16.546  51.766  1.00 41.78           C  
ATOM    559  CD1 ILE L  75      34.171  16.774  48.577  1.00 42.35           C  
ATOM    560  C   ILE L  75      34.954  19.033  52.940  1.00 45.74           C  
ATOM    561  O   ILE L  75      36.181  19.019  52.840  1.00 47.38           O  
ATOM    562  N   SER L  76      34.328  19.072  54.131  1.00 45.26           N  
ATOM    563  CA  SER L  76      35.057  19.221  55.357  1.00 45.45           C  
ATOM    564  CB  SER L  76      34.138  19.258  56.591  1.00 46.33           C  
ATOM    565  OG  SER L  76      33.437  18.031  56.724  1.00 53.86           O  
ATOM    566  C   SER L  76      36.021  18.090  55.524  1.00 48.76           C  
ATOM    567  O   SER L  76      37.196  18.320  55.799  1.00 52.10           O  
ATOM    568  N   SER L  77      35.555  16.833  55.375  1.00 47.35           N  
ATOM    569  CA  SER L  77      36.463  15.727  55.506  1.00 49.95           C  
ATOM    570  CB  SER L  77      36.311  14.947  56.826  1.00 51.06           C  
ATOM    571  OG  SER L  77      36.663  15.762  57.933  1.00 60.41           O  
ATOM    572  C   SER L  77      36.138  14.762  54.416  1.00 48.92           C  
ATOM    573  O   SER L  77      35.045  14.203  54.375  1.00 47.64           O  
ATOM    574  N   LEU L  78      37.112  14.510  53.530  1.00 46.60           N  
ATOM    575  CA  LEU L  78      36.909  13.650  52.404  1.00 44.55           C  
ATOM    576  CB  LEU L  78      38.127  13.695  51.463  1.00 45.18           C  
ATOM    577  CG  LEU L  78      37.934  13.012  50.102  1.00 46.21           C  
ATOM    578  CD1 LEU L  78      36.920  13.778  49.237  1.00 47.70           C  
ATOM    579  CD2 LEU L  78      39.283  12.811  49.397  1.00 47.58           C  
ATOM    580  C   LEU L  78      36.729  12.243  52.910  1.00 47.17           C  
ATOM    581  O   LEU L  78      37.465  11.789  53.785  1.00 46.69           O  
ATOM    582  N   GLN L  79      35.722  11.524  52.359  1.00 47.91           N  
ATOM    583  CA  GLN L  79      35.410  10.162  52.722  1.00 48.10           C  
ATOM    584  CB  GLN L  79      33.926   9.952  53.075  1.00 49.20           C  
ATOM    585  CG  GLN L  79      33.473  10.690  54.335  1.00 54.39           C  
ATOM    586  CD  GLN L  79      34.025   9.944  55.538  1.00 64.70           C  
ATOM    587  OE1 GLN L  79      35.020   9.228  55.436  1.00 62.73           O  
ATOM    588  NE2 GLN L  79      33.362  10.106  56.712  1.00 66.23           N  
ATOM    589  C   GLN L  79      35.677   9.320  51.509  1.00 48.36           C  
ATOM    590  O   GLN L  79      35.781   9.844  50.403  1.00 48.75           O  
ATOM    591  N   PRO L  80      35.789   8.026  51.659  1.00 49.11           N  
ATOM    592  CA  PRO L  80      36.084   7.184  50.528  1.00 50.22           C  
ATOM    593  CD  PRO L  80      36.221   7.430  52.912  1.00 49.26           C  
ATOM    594  CB  PRO L  80      36.320   5.793  51.106  1.00 52.63           C  
ATOM    595  CG  PRO L  80      36.858   6.084  52.521  1.00 50.85           C  
ATOM    596  C   PRO L  80      35.015   7.258  49.484  1.00 50.21           C  
ATOM    597  O   PRO L  80      35.306   7.057  48.305  1.00 53.22           O  
ATOM    598  N   ASP L  81      33.775   7.529  49.912  1.00 48.24           N  
ATOM    599  CA  ASP L  81      32.606   7.645  49.088  1.00 47.30           C  
ATOM    600  CB  ASP L  81      31.356   7.790  49.976  1.00 49.63           C  
ATOM    601  CG  ASP L  81      30.154   8.200  49.146  1.00 55.98           C  
ATOM    602  OD1 ASP L  81      30.068   9.398  48.762  1.00  0.00           O  
ATOM    603  OD2 ASP L  81      29.296   7.315  48.886  1.00  0.00           O1-
ATOM    604  C   ASP L  81      32.697   8.858  48.207  1.00 47.34           C  
ATOM    605  O   ASP L  81      32.146   8.872  47.108  1.00 48.84           O  
ATOM    606  N   ASP L  82      33.382   9.912  48.687  1.00 46.11           N  
ATOM    607  CA  ASP L  82      33.465  11.211  48.073  1.00 43.81           C  
ATOM    608  CB  ASP L  82      34.139  12.245  48.989  1.00 44.82           C  
ATOM    609  CG  ASP L  82      33.220  12.465  50.183  1.00 46.43           C  
ATOM    610  OD1 ASP L  82      32.062  11.973  50.131  1.00 47.62           O  
ATOM    611  OD2 ASP L  82      33.661  13.127  51.159  1.00 50.04           O1-
ATOM    612  C   ASP L  82      34.204  11.211  46.765  1.00 44.65           C  
ATOM    613  O   ASP L  82      34.005  12.103  45.944  1.00 43.03           O  
ATOM    614  N   PHE L  83      35.130  10.267  46.553  1.00 44.06           N  
ATOM    615  CA  PHE L  83      35.860  10.204  45.316  1.00 44.51           C  
ATOM    616  CB  PHE L  83      36.699   8.909  45.332  1.00 45.25           C  
ATOM    617  CG  PHE L  83      37.334   8.567  44.034  1.00 45.14           C  
ATOM    618  CD1 PHE L  83      38.559   9.078  43.678  1.00 46.00           C  
ATOM    619  CD2 PHE L  83      36.703   7.689  43.184  1.00 46.29           C  
ATOM    620  CE1 PHE L  83      39.134   8.736  42.475  1.00 47.70           C  
ATOM    621  CE2 PHE L  83      37.275   7.345  41.983  1.00 47.24           C  
ATOM    622  CZ  PHE L  83      38.492   7.871  41.623  1.00 46.67           C  
ATOM    623  C   PHE L  83      34.840  10.156  44.205  1.00 44.68           C  
ATOM    624  O   PHE L  83      34.083   9.193  44.110  1.00 46.53           O  
ATOM    625  N   ALA L  84      34.792  11.198  43.333  1.00 40.55           N  
ATOM    626  CA  ALA L  84      33.826  11.254  42.259  1.00 39.08           C  
ATOM    627  CB  ALA L  84      32.371  11.373  42.747  1.00 38.72           C  
ATOM    628  C   ALA L  84      34.120  12.478  41.438  1.00 38.75           C  
ATOM    629  O   ALA L  84      35.108  13.170  41.670  1.00 40.56           O  
ATOM    630  N   THR L  85      33.278  12.759  40.419  1.00 36.95           N  
ATOM    631  CA  THR L  85      33.470  13.934  39.613  1.00 36.27           C  
ATOM    632  CB  THR L  85      33.320  13.680  38.141  1.00 36.82           C  
ATOM    633  OG1 THR L  85      34.220  12.665  37.720  1.00 50.07           O  
ATOM    634  CG2 THR L  85      33.623  14.987  37.390  1.00 44.47           C  
ATOM    635  C   THR L  85      32.393  14.893  40.019  1.00 37.28           C  
ATOM    636  O   THR L  85      31.265  14.484  40.292  1.00 38.25           O  
ATOM    637  N   TYR L  86      32.713  16.201  40.091  1.00 35.15           N  
ATOM    638  CA  TYR L  86      31.735  17.157  40.529  1.00 33.78           C  
ATOM    639  CB  TYR L  86      32.164  17.959  41.770  1.00 34.18           C  
ATOM    640  CG  TYR L  86      32.248  17.026  42.930  1.00 35.86           C  
ATOM    641  CD1 TYR L  86      33.375  16.268  43.147  1.00 35.51           C  
ATOM    642  CD2 TYR L  86      31.195  16.918  43.809  1.00 36.58           C  
ATOM    643  CE1 TYR L  86      33.448  15.410  44.220  1.00 36.60           C  
ATOM    644  CE2 TYR L  86      31.261  16.063  44.884  1.00 37.27           C  
ATOM    645  CZ  TYR L  86      32.391  15.307  45.090  1.00 38.65           C  
ATOM    646  OH  TYR L  86      32.468  14.426  46.190  1.00 39.93           O  
ATOM    647  C   TYR L  86      31.509  18.157  39.438  1.00 34.28           C  
ATOM    648  O   TYR L  86      32.448  18.577  38.763  1.00 35.12           O  
ATOM    649  N   TYR L  87      30.234  18.558  39.236  1.00 33.04           N  
ATOM    650  CA  TYR L  87      29.928  19.523  38.218  1.00 30.95           C  
ATOM    651  CB  TYR L  87      28.999  19.017  37.093  1.00 30.14           C  
ATOM    652  CG  TYR L  87      29.538  17.812  36.392  1.00 31.69           C  
ATOM    653  CD1 TYR L  87      30.591  17.894  35.512  1.00 32.80           C  
ATOM    654  CD2 TYR L  87      28.985  16.575  36.626  1.00 32.81           C  
ATOM    655  CE1 TYR L  87      31.069  16.775  34.868  1.00 33.00           C  
ATOM    656  CE2 TYR L  87      29.456  15.451  35.985  1.00 33.23           C  
ATOM    657  CZ  TYR L  87      30.502  15.550  35.099  1.00 35.16           C  
ATOM    658  OH  TYR L  87      30.995  14.406  34.433  1.00 39.18           O  
ATOM    659  C   TYR L  87      29.133  20.622  38.860  1.00 31.81           C  
ATOM    660  O   TYR L  87      28.350  20.383  39.779  1.00 33.01           O  
ATOM    661  N   CYS L  88      29.326  21.871  38.392  1.00 32.08           N  
ATOM    662  CA  CYS L  88      28.543  22.971  38.873  1.00 33.43           C  
ATOM    663  CB  CYS L  88      29.372  24.219  39.279  0.89 32.30           C  
ATOM    664  SG  CYS L  88      30.479  24.834  37.967  0.89 36.73           S  
ATOM    665  C   CYS L  88      27.639  23.345  37.741  1.00 35.83           C  
ATOM    666  O   CYS L  88      27.952  23.073  36.583  1.00 35.36           O  
ATOM    667  N   LYS L  89      26.461  23.928  38.045  1.00 34.41           N  
ATOM    668  CA  LYS L  89      25.580  24.311  36.983  1.00 32.68           C  
ATOM    669  CB  LYS L  89      24.475  23.286  36.691  1.00 33.32           C  
ATOM    670  CG  LYS L  89      23.577  23.693  35.522  1.00 32.44           C  
ATOM    671  CD  LYS L  89      22.661  22.571  35.032  1.00 36.57           C  
ATOM    672  CE  LYS L  89      21.714  23.007  33.913  1.00  0.00           C  
ATOM    673  NZ  LYS L  89      20.828  21.885  33.531  1.00  0.00           N1+
ATOM    674  C   LYS L  89      24.905  25.577  37.402  1.00 32.28           C  
ATOM    675  O   LYS L  89      24.698  25.809  38.592  1.00 34.68           O  
ATOM    676  N   GLN L  90      24.555  26.434  36.419  1.00 31.39           N  
ATOM    677  CA  GLN L  90      23.887  27.672  36.696  1.00 30.51           C  
ATOM    678  CB  GLN L  90      24.635  28.905  36.148  1.00 30.40           C  
ATOM    679  CG  GLN L  90      24.866  28.913  34.634  1.00 35.91           C  
ATOM    680  CD  GLN L  90      23.626  29.434  33.924  1.00 46.53           C  
ATOM    681  OE1 GLN L  90      22.947  30.338  34.406  1.00 49.55           O  
ATOM    682  NE2 GLN L  90      23.329  28.852  32.731  1.00 37.90           N  
ATOM    683  C   GLN L  90      22.524  27.600  36.092  1.00 33.38           C  
ATOM    684  O   GLN L  90      22.362  27.162  34.954  1.00 33.43           O  
ATOM    685  N   TYR L  91      21.504  27.967  36.858  1.00 25.70           N  
ATOM    686  CA  TYR L  91      20.239  27.951  36.225  1.00 26.63           C  
ATOM    687  CB  TYR L  91      19.273  27.021  36.966  1.00 26.20           C  
ATOM    688  CG  TYR L  91      19.422  27.281  38.432  1.00 27.83           C  
ATOM    689  CD1 TYR L  91      18.756  28.307  39.062  1.00 32.61           C  
ATOM    690  CD2 TYR L  91      20.238  26.462  39.179  1.00 26.96           C  
ATOM    691  CE1 TYR L  91      18.907  28.505  40.416  1.00 34.87           C  
ATOM    692  CE2 TYR L  91      20.395  26.656  40.531  1.00 31.11           C  
ATOM    693  CZ  TYR L  91      19.728  27.684  41.150  1.00 33.63           C  
ATOM    694  OH  TYR L  91      19.878  27.896  42.536  1.00 33.47           O  
ATOM    695  C   TYR L  91      19.689  29.338  36.240  1.00 27.52           C  
ATOM    696  O   TYR L  91      18.474  29.518  36.237  1.00 27.50           O  
ATOM    697  N   ALA L  92      20.564  30.365  36.214  1.00 27.99           N  
ATOM    698  CA  ALA L  92      20.053  31.704  36.274  1.00 28.43           C  
ATOM    699  CB  ALA L  92      21.169  32.757  36.391  1.00 28.58           C  
ATOM    700  C   ALA L  92      19.291  31.990  35.030  1.00 27.96           C  
ATOM    701  O   ALA L  92      18.133  32.402  35.066  1.00 29.09           O  
ATOM    702  N   ASP L  93      19.932  31.737  33.878  1.00 27.95           N  
ATOM    703  CA  ASP L  93      19.290  31.941  32.620  1.00 30.30           C  
ATOM    704  CB  ASP L  93      19.505  33.346  32.017  1.00 31.21           C  
ATOM    705  CG  ASP L  93      20.995  33.590  31.819  1.00 39.56           C  
ATOM    706  OD1 ASP L  93      21.699  33.815  32.840  1.00  0.00           O  
ATOM    707  OD2 ASP L  93      21.447  33.562  30.644  1.00 31.15           O1-
ATOM    708  C   ASP L  93      19.894  30.930  31.722  1.00 29.57           C  
ATOM    709  O   ASP L  93      21.117  30.856  31.596  1.00 28.48           O  
ATOM    710  N   TYR L  94      19.063  30.071  31.107  1.00 29.81           N  
ATOM    711  CA  TYR L  94      19.676  29.066  30.295  1.00 28.50           C  
ATOM    712  CB  TYR L  94      20.613  29.613  29.200  1.00 28.64           C  
ATOM    713  CG  TYR L  94      19.791  30.352  28.197  1.00 27.06           C  
ATOM    714  CD1 TYR L  94      19.403  31.652  28.430  1.00 29.45           C  
ATOM    715  CD2 TYR L  94      19.408  29.750  27.017  1.00 30.09           C  
ATOM    716  CE1 TYR L  94      18.647  32.339  27.508  1.00 35.26           C  
ATOM    717  CE2 TYR L  94      18.652  30.432  26.091  1.00 35.18           C  
ATOM    718  CZ  TYR L  94      18.270  31.729  26.337  1.00 36.13           C  
ATOM    719  OH  TYR L  94      17.496  32.435  25.392  1.00 40.44           O  
ATOM    720  C   TYR L  94      20.450  28.141  31.190  1.00 27.68           C  
ATOM    721  O   TYR L  94      20.718  28.426  32.358  1.00 28.45           O  
ATOM    722  N   TRP L  95      20.747  26.931  30.692  1.00 26.86           N  
ATOM    723  CA  TRP L  95      21.471  26.019  31.521  1.00 27.69           C  
ATOM    724  CB  TRP L  95      20.627  24.789  31.853  1.00 25.80           C  
ATOM    725  CG  TRP L  95      19.443  25.149  32.713  1.00 22.93           C  
ATOM    726  CD2 TRP L  95      18.187  25.584  32.176  1.00 23.53           C  
ATOM    727  CD1 TRP L  95      19.316  25.179  34.072  1.00 19.78           C  
ATOM    728  NE1 TRP L  95      18.057  25.612  34.414  1.00 18.46           N  
ATOM    729  CE2 TRP L  95      17.352  25.863  33.256  1.00 21.93           C  
ATOM    730  CE3 TRP L  95      17.768  25.741  30.887  1.00 20.36           C  
ATOM    731  CZ2 TRP L  95      16.077  26.310  33.059  1.00 19.78           C  
ATOM    732  CZ3 TRP L  95      16.480  26.186  30.689  1.00 21.64           C  
ATOM    733  CH2 TRP L  95      15.652  26.464  31.757  1.00 21.24           C  
ATOM    734  C   TRP L  95      22.727  25.591  30.812  1.00 28.94           C  
ATOM    735  O   TRP L  95      22.735  25.237  29.639  1.00 32.63           O  
ATOM    736  N   THR L  96      23.831  25.654  31.561  1.00 35.19           N  
ATOM    737  CA  THR L  96      25.219  25.350  31.278  1.00 34.22           C  
ATOM    738  CB  THR L  96      26.044  26.571  30.998  1.00 35.81           C  
ATOM    739  OG1 THR L  96      25.509  27.282  29.893  1.00 38.30           O  
ATOM    740  CG2 THR L  96      27.485  26.132  30.693  1.00 38.01           C  
ATOM    741  C   THR L  96      25.844  24.687  32.484  1.00 34.85           C  
ATOM    742  O   THR L  96      25.468  24.971  33.621  1.00 35.31           O  
ATOM    743  N   PHE L  97      26.844  23.797  32.256  1.00 34.55           N  
ATOM    744  CA  PHE L  97      27.532  23.078  33.305  1.00 33.92           C  
ATOM    745  CB  PHE L  97      27.472  21.540  33.176  1.00 32.81           C  
ATOM    746  CG  PHE L  97      26.129  20.989  33.527  1.00 33.69           C  
ATOM    747  CD1 PHE L  97      25.089  21.010  32.629  1.00 32.95           C  
ATOM    748  CD2 PHE L  97      25.923  20.415  34.760  1.00 34.55           C  
ATOM    749  CE1 PHE L  97      23.860  20.484  32.963  1.00 34.35           C  
ATOM    750  CE2 PHE L  97      24.698  19.888  35.099  1.00 33.94           C  
ATOM    751  CZ  PHE L  97      23.661  19.924  34.201  1.00 33.46           C  
ATOM    752  C   PHE L  97      28.998  23.384  33.217  1.00 35.54           C  
ATOM    753  O   PHE L  97      29.488  23.886  32.207  1.00 37.12           O  
ATOM    754  N   GLY L  98      29.735  23.093  34.311  1.00 35.45           N  
ATOM    755  CA  GLY L  98      31.158  23.284  34.331  1.00 34.25           C  
ATOM    756  C   GLY L  98      31.775  22.067  33.708  1.00 37.20           C  
ATOM    757  O   GLY L  98      31.086  21.092  33.412  1.00 37.50           O  
ATOM    758  N   GLN L  99      33.107  22.103  33.512  1.00 36.84           N  
ATOM    759  CA  GLN L  99      33.872  21.051  32.897  1.00 37.88           C  
ATOM    760  CB  GLN L  99      35.353  21.419  32.699  1.00 38.15           C  
ATOM    761  CG  GLN L  99      35.572  22.654  31.827  1.00 53.72           C  
ATOM    762  CD  GLN L  99      35.379  23.888  32.698  1.00 60.44           C  
ATOM    763  OE1 GLN L  99      35.116  23.787  33.896  1.00 62.85           O  
ATOM    764  NE2 GLN L  99      35.518  25.092  32.085  1.00 61.27           N  
ATOM    765  C   GLN L  99      33.865  19.838  33.774  1.00 36.11           C  
ATOM    766  O   GLN L  99      33.907  18.712  33.283  1.00 38.79           O  
ATOM    767  N   GLY L 100      33.853  20.038  35.104  1.00 35.88           N  
ATOM    768  CA  GLY L 100      33.869  18.927  36.012  1.00 34.90           C  
ATOM    769  C   GLY L 100      35.200  18.880  36.696  1.00 39.06           C  
ATOM    770  O   GLY L 100      36.236  19.188  36.107  1.00 39.16           O  
ATOM    771  N   THR L 101      35.185  18.493  37.989  1.00 36.26           N  
ATOM    772  CA  THR L 101      36.391  18.388  38.756  1.00 34.78           C  
ATOM    773  CB  THR L 101      36.415  19.316  39.937  1.00 35.76           C  
ATOM    774  OG1 THR L 101      36.266  20.661  39.505  1.00 36.80           O  
ATOM    775  CG2 THR L 101      37.758  19.148  40.669  1.00 35.26           C  
ATOM    776  C   THR L 101      36.449  16.985  39.271  1.00 35.86           C  
ATOM    777  O   THR L 101      35.548  16.527  39.971  1.00 35.75           O  
ATOM    778  N   LYS L 102      37.531  16.260  38.938  1.00 36.92           N  
ATOM    779  CA  LYS L 102      37.632  14.895  39.357  1.00 37.80           C  
ATOM    780  CB  LYS L 102      38.359  14.016  38.332  1.00 39.07           C  
ATOM    781  CG  LYS L 102      38.226  12.519  38.596  1.00 50.83           C  
ATOM    782  CD  LYS L 102      38.743  11.668  37.438  1.00 59.22           C  
ATOM    783  CE  LYS L 102      38.227  12.120  36.069  1.00 39.03           C  
ATOM    784  NZ  LYS L 102      38.913  11.367  34.995  1.00 39.26           N1+
ATOM    785  C   LYS L 102      38.438  14.862  40.615  1.00 41.09           C  
ATOM    786  O   LYS L 102      39.530  15.425  40.678  1.00 43.67           O  
ATOM    787  N   VAL L 103      37.902  14.200  41.661  1.00 39.12           N  
ATOM    788  CA  VAL L 103      38.608  14.093  42.904  1.00 38.79           C  
ATOM    789  CB  VAL L 103      37.728  14.306  44.101  1.00 38.69           C  
ATOM    790  CG1 VAL L 103      38.548  14.037  45.373  1.00 15.30           C  
ATOM    791  CG2 VAL L 103      37.144  15.728  44.026  1.00 13.84           C  
ATOM    792  C   VAL L 103      39.163  12.703  42.960  1.00 42.33           C  
ATOM    793  O   VAL L 103      38.419  11.724  42.991  1.00 42.44           O  
ATOM    794  N   GLU L 104      40.505  12.605  43.004  1.00 44.73           N  
ATOM    795  CA  GLU L 104      41.232  11.370  42.916  1.00 46.49           C  
ATOM    796  CB  GLU L 104      42.386  11.499  41.903  1.00 51.01           C  
ATOM    797  CG  GLU L 104      43.156  10.217  41.602  1.00 61.29           C  
ATOM    798  CD  GLU L 104      44.358  10.614  40.756  1.00 71.57           C  
ATOM    799  OE1 GLU L 104      45.178  11.434  41.250  1.00 71.23           O  
ATOM    800  OE2 GLU L 104      44.472  10.109  39.608  1.00 76.09           O1-
ATOM    801  C   GLU L 104      41.851  11.067  44.244  1.00 48.15           C  
ATOM    802  O   GLU L 104      42.133  11.965  45.037  1.00 49.63           O  
ATOM    803  N   ILE L 105      42.081   9.765  44.510  1.00 48.01           N  
ATOM    804  CA  ILE L 105      42.668   9.332  45.745  1.00 50.65           C  
ATOM    805  CB  ILE L 105      42.305   7.914  46.082  1.00 51.11           C  
ATOM    806  CG1 ILE L 105      40.779   7.766  46.206  1.00 52.08           C  
ATOM    807  CG2 ILE L 105      43.064   7.511  47.355  1.00 53.77           C  
ATOM    808  CD1 ILE L 105      40.310   6.312  46.222  1.00 54.80           C  
ATOM    809  C   ILE L 105      44.153   9.398  45.590  1.00 52.57           C  
ATOM    810  O   ILE L 105      44.721   8.849  44.646  1.00 55.42           O  
ATOM    811  N   LYS L 106      44.824  10.095  46.527  1.00 56.69           N  
ATOM    812  CA  LYS L 106      46.248  10.222  46.452  1.00 56.71           C  
ATOM    813  CB  LYS L 106      46.781  11.470  47.169  1.00 58.76           C  
ATOM    814  CG  LYS L 106      48.288  11.655  46.997  1.00 67.91           C  
ATOM    815  CD  LYS L 106      48.787  13.020  47.467  1.00 73.39           C  
ATOM    816  CE  LYS L 106      50.297  13.195  47.316  1.00 79.14           C  
ATOM    817  NZ  LYS L 106      50.720  14.463  47.948  1.00 81.87           N1+
ATOM    818  C   LYS L 106      46.854   9.012  47.143  1.00 58.85           C  
ATOM    819  O   LYS L 106      46.613   8.854  48.370  1.00 59.09           O  
ATOM    820  OXT LYS L 106      47.565   8.231  46.454  1.00  0.00           O1-
TER     821      LYS L 106 
ATOM    822  N   GLU H 107       8.703   5.765  45.649  1.00 57.32           N1+
ATOM    823  CA  GLU H 107       9.663   6.864  45.415  1.00 56.90           C  
ATOM    824  CB  GLU H 107      11.104   6.422  45.727  1.00 60.76           C  
ATOM    825  CG  GLU H 107      11.427   6.396  47.220  1.00 77.36           C  
ATOM    826  CD  GLU H 107      10.673   5.247  47.868  1.00 84.22           C  
ATOM    827  OE1 GLU H 107      10.361   4.256  47.155  1.00 70.69           O  
ATOM    828  OE2 GLU H 107      10.402   5.343  49.095  1.00 82.60           O1-
ATOM    829  C   GLU H 107       9.613   7.350  44.007  1.00 53.74           C  
ATOM    830  O   GLU H 107       8.937   6.775  43.157  1.00 53.29           O  
ATOM    831  N   VAL H 108      10.335   8.454  43.743  1.00 49.12           N  
ATOM    832  CA  VAL H 108      10.344   9.038  42.439  1.00 45.12           C  
ATOM    833  CB  VAL H 108      10.850  10.451  42.442  1.00 41.84           C  
ATOM    834  CG1 VAL H 108      10.895  10.973  40.996  1.00 41.05           C  
ATOM    835  CG2 VAL H 108       9.955  11.278  43.379  1.00 41.05           C  
ATOM    836  C   VAL H 108      11.245   8.225  41.575  1.00 46.65           C  
ATOM    837  O   VAL H 108      12.332   7.824  41.993  1.00 48.39           O  
ATOM    838  N   GLN H 109      10.803   7.944  40.334  1.00 43.95           N  
ATOM    839  CA  GLN H 109      11.625   7.155  39.471  1.00 41.31           C  
ATOM    840  CB  GLN H 109      11.270   5.662  39.540  1.00 45.34           C  
ATOM    841  CG  GLN H 109      12.220   4.760  38.761  1.00 55.37           C  
ATOM    842  CD  GLN H 109      11.734   3.334  38.954  1.00 62.63           C  
ATOM    843  OE1 GLN H 109      12.134   2.652  39.896  1.00 63.60           O  
ATOM    844  NE2 GLN H 109      10.842   2.868  38.041  1.00 62.95           N  
ATOM    845  C   GLN H 109      11.422   7.629  38.066  1.00 39.36           C  
ATOM    846  O   GLN H 109      10.323   8.030  37.680  1.00 42.13           O  
ATOM    847  N   LEU H 110      12.511   7.621  37.274  1.00 38.17           N  
ATOM    848  CA  LEU H 110      12.459   8.008  35.893  1.00 36.45           C  
ATOM    849  CB  LEU H 110      13.211   9.321  35.610  1.00 35.35           C  
ATOM    850  CG  LEU H 110      12.571  10.559  36.267  1.00 36.01           C  
ATOM    851  CD1 LEU H 110      13.363  11.838  35.952  1.00 34.64           C  
ATOM    852  CD2 LEU H 110      11.092  10.692  35.877  1.00 36.04           C  
ATOM    853  C   LEU H 110      13.151   6.929  35.125  1.00 37.80           C  
ATOM    854  O   LEU H 110      14.309   6.614  35.396  1.00 39.20           O  
ATOM    855  N   VAL H 111      12.455   6.317  34.146  1.00 39.06           N  
ATOM    856  CA  VAL H 111      13.078   5.273  33.386  1.00 37.08           C  
ATOM    857  CB  VAL H 111      12.361   3.963  33.484  1.00 38.96           C  
ATOM    858  CG1 VAL H 111      12.571   3.401  34.893  1.00 40.76           C  
ATOM    859  CG2 VAL H 111      10.875   4.209  33.181  1.00 40.61           C  
ATOM    860  C   VAL H 111      13.095   5.665  31.946  1.00 38.43           C  
ATOM    861  O   VAL H 111      12.050   5.865  31.326  1.00 41.27           O  
ATOM    862  N   GLU H 112      14.310   5.773  31.376  1.00 37.86           N  
ATOM    863  CA  GLU H 112      14.444   6.129  29.995  1.00 38.19           C  
ATOM    864  CB  GLU H 112      15.743   6.882  29.645  1.00 39.24           C  
ATOM    865  CG  GLU H 112      15.894   8.257  30.301  1.00 39.47           C  
ATOM    866  CD  GLU H 112      16.629   8.070  31.622  1.00 42.57           C  
ATOM    867  OE1 GLU H 112      16.808   6.894  32.033  1.00 38.73           O  
ATOM    868  OE2 GLU H 112      17.027   9.096  32.235  1.00 41.93           O1-
ATOM    869  C   GLU H 112      14.462   4.872  29.185  1.00 39.56           C  
ATOM    870  O   GLU H 112      14.795   3.799  29.687  1.00 42.42           O  
ATOM    871  N   SER H 113      14.083   4.986  27.894  1.00 40.73           N  
ATOM    872  CA  SER H 113      14.105   3.865  27.000  1.00 39.70           C  
ATOM    873  CB  SER H 113      12.871   2.958  27.143  1.00 41.98           C  
ATOM    874  OG  SER H 113      11.688   3.698  26.875  1.00 50.42           O  
ATOM    875  C   SER H 113      14.117   4.409  25.603  1.00 40.49           C  
ATOM    876  O   SER H 113      13.865   5.596  25.394  1.00 39.87           O  
ATOM    877  N   GLY H 114      14.409   3.545  24.606  1.00 40.06           N  
ATOM    878  CA  GLY H 114      14.382   3.979  23.236  1.00 42.29           C  
ATOM    879  C   GLY H 114      15.761   4.147  22.659  1.00 44.17           C  
ATOM    880  O   GLY H 114      15.893   4.480  21.483  1.00 48.91           O  
ATOM    881  N   GLY H 115      16.833   3.925  23.442  1.00 43.67           N  
ATOM    882  CA  GLY H 115      18.147   4.105  22.883  1.00 42.22           C  
ATOM    883  C   GLY H 115      18.482   2.931  22.020  1.00 44.74           C  
ATOM    884  O   GLY H 115      17.861   1.872  22.115  1.00 46.53           O  
ATOM    885  N   GLY H 116      19.508   3.093  21.158  1.00 43.09           N  
ATOM    886  CA  GLY H 116      19.890   2.026  20.279  1.00 46.06           C  
ATOM    887  C   GLY H 116      20.885   2.558  19.294  1.00 47.41           C  
ATOM    888  O   GLY H 116      21.401   3.664  19.443  1.00 47.11           O  
ATOM    889  N   LEU H 117      21.177   1.758  18.251  1.00 46.09           N  
ATOM    890  CA  LEU H 117      22.138   2.128  17.252  1.00 44.32           C  
ATOM    891  CB  LEU H 117      23.040   0.932  16.875  1.00 43.74           C  
ATOM    892  CG  LEU H 117      24.121   1.194  15.810  1.00 58.02           C  
ATOM    893  CD1 LEU H 117      23.520   1.363  14.409  1.00 56.56           C  
ATOM    894  CD2 LEU H 117      25.026   2.364  16.213  1.00 60.85           C  
ATOM    895  C   LEU H 117      21.387   2.581  16.037  1.00 46.38           C  
ATOM    896  O   LEU H 117      20.466   1.903  15.586  1.00 50.37           O  
ATOM    897  N   VAL H 118      21.754   3.761  15.488  1.00 44.52           N  
ATOM    898  CA  VAL H 118      21.087   4.262  14.319  1.00 45.34           C  
ATOM    899  CB  VAL H 118      20.090   5.342  14.626  1.00 45.56           C  
ATOM    900  CG1 VAL H 118      20.851   6.591  15.097  1.00 44.62           C  
ATOM    901  CG2 VAL H 118      19.205   5.569  13.390  1.00 46.15           C  
ATOM    902  C   VAL H 118      22.119   4.846  13.403  1.00 48.79           C  
ATOM    903  O   VAL H 118      23.207   5.226  13.832  1.00 49.99           O  
ATOM    904  N   GLN H 119      21.803   4.915  12.095  1.00 48.52           N  
ATOM    905  CA  GLN H 119      22.736   5.447  11.143  1.00 49.40           C  
ATOM    906  CB  GLN H 119      22.539   4.921   9.715  1.00 51.92           C  
ATOM    907  CG  GLN H 119      22.827   3.425   9.603  1.00 57.07           C  
ATOM    908  CD  GLN H 119      22.688   3.032   8.145  0.80 60.28           C  
ATOM    909  OE1 GLN H 119      21.950   2.108   7.808  0.80 60.10           O  
ATOM    910  NE2 GLN H 119      23.425   3.746   7.253  0.80 62.71           N  
ATOM    911  C   GLN H 119      22.591   6.930  11.119  1.00 49.14           C  
ATOM    912  O   GLN H 119      21.606   7.488  11.596  1.00 50.46           O  
ATOM    913  N   PRO H 120      23.576   7.587  10.579  1.00 50.88           N  
ATOM    914  CA  PRO H 120      23.521   9.016  10.536  1.00 49.79           C  
ATOM    915  CD  PRO H 120      24.941   7.092  10.632  1.00 53.37           C  
ATOM    916  CB  PRO H 120      24.912   9.469  10.101  1.00 48.45           C  
ATOM    917  CG  PRO H 120      25.831   8.348  10.625  1.00 50.39           C  
ATOM    918  C   PRO H 120      22.407   9.470   9.657  1.00 51.79           C  
ATOM    919  O   PRO H 120      22.178   8.860   8.615  1.00 55.19           O  
ATOM    920  N   GLY H 121      21.697  10.535  10.072  1.00 52.03           N  
ATOM    921  CA  GLY H 121      20.629  11.070   9.283  1.00 50.45           C  
ATOM    922  C   GLY H 121      19.343  10.407   9.670  1.00 50.90           C  
ATOM    923  O   GLY H 121      18.275  10.828   9.231  1.00 51.73           O  
ATOM    924  N   GLY H 122      19.402   9.368  10.525  1.00 48.98           N  
ATOM    925  CA  GLY H 122      18.204   8.661  10.889  1.00 49.81           C  
ATOM    926  C   GLY H 122      17.526   9.400  12.000  1.00 50.02           C  
ATOM    927  O   GLY H 122      17.931  10.503  12.363  1.00 49.98           O  
ATOM    928  N   SER H 123      16.449   8.802  12.555  1.00 49.93           N  
ATOM    929  CA  SER H 123      15.727   9.431  13.627  1.00 48.38           C  
ATOM    930  CB  SER H 123      14.364   9.994  13.192  1.00 51.14           C  
ATOM    931  OG  SER H 123      14.542  11.004  12.211  1.00 60.02           O  
ATOM    932  C   SER H 123      15.451   8.407  14.691  1.00 48.86           C  
ATOM    933  O   SER H 123      15.382   7.210  14.416  1.00 49.53           O  
ATOM    934  N   LEU H 124      15.319   8.871  15.955  1.00 46.15           N  
ATOM    935  CA  LEU H 124      15.018   8.017  17.073  1.00 43.86           C  
ATOM    936  CB  LEU H 124      16.250   7.575  17.886  1.00 43.11           C  
ATOM    937  CG  LEU H 124      17.121   6.520  17.184  1.00 45.10           C  
ATOM    938  CD1 LEU H 124      18.331   6.124  18.046  1.00 47.79           C  
ATOM    939  CD2 LEU H 124      16.277   5.301  16.783  1.00 44.50           C  
ATOM    940  C   LEU H 124      14.145   8.775  18.020  1.00 43.62           C  
ATOM    941  O   LEU H 124      14.203  10.001  18.091  1.00 44.32           O  
ATOM    942  N   ARG H 125      13.289   8.057  18.771  1.00 41.42           N  
ATOM    943  CA  ARG H 125      12.448   8.720  19.725  1.00 42.19           C  
ATOM    944  CB  ARG H 125      10.952   8.512  19.451  1.00 45.14           C  
ATOM    945  CG  ARG H 125      10.042   9.241  20.437  1.00 49.04           C  
ATOM    946  CD  ARG H 125       8.583   8.801  20.349  1.00 51.81           C  
ATOM    947  NE  ARG H 125       8.518   7.401  20.854  1.00 54.94           N  
ATOM    948  CZ  ARG H 125       7.346   6.709  20.777  1.00 57.36           C  
ATOM    949  NH1 ARG H 125       6.246   7.306  20.234  1.00 51.48           N1+
ATOM    950  NH2 ARG H 125       7.273   5.425  21.232  1.00 54.60           N  
ATOM    951  C   ARG H 125      12.744   8.119  21.065  1.00 43.15           C  
ATOM    952  O   ARG H 125      12.660   6.905  21.244  1.00 42.02           O  
ATOM    953  N   LEU H 126      13.093   8.969  22.051  1.00 40.54           N  
ATOM    954  CA  LEU H 126      13.419   8.497  23.369  1.00 40.10           C  
ATOM    955  CB  LEU H 126      14.607   9.249  23.997  1.00 39.89           C  
ATOM    956  CG  LEU H 126      15.950   9.004  23.280  1.00 39.57           C  
ATOM    957  CD1 LEU H 126      17.090   9.780  23.947  1.00 39.52           C  
ATOM    958  CD2 LEU H 126      16.273   7.508  23.194  1.00 42.40           C  
ATOM    959  C   LEU H 126      12.226   8.697  24.252  1.00 40.48           C  
ATOM    960  O   LEU H 126      11.421   9.601  24.032  1.00 42.49           O  
ATOM    961  N   SER H 127      12.080   7.828  25.276  1.00 39.66           N  
ATOM    962  CA  SER H 127      10.963   7.933  26.171  1.00 39.21           C  
ATOM    963  CB  SER H 127       9.979   6.756  26.054  1.00 39.77           C  
ATOM    964  OG  SER H 127       9.448   6.688  24.739  1.00 49.35           O  
ATOM    965  C   SER H 127      11.483   7.899  27.576  1.00 40.37           C  
ATOM    966  O   SER H 127      12.489   7.253  27.865  1.00 42.02           O  
ATOM    967  N   CYS H 128      10.804   8.622  28.491  1.00 37.36           N  
ATOM    968  CA  CYS H 128      11.176   8.624  29.881  1.00 37.42           C  
ATOM    969  CB  CYS H 128      11.897   9.929  30.309  1.00 38.41           C  
ATOM    970  SG  CYS H 128      12.207  10.076  32.099  1.00 35.71           S  
ATOM    971  C   CYS H 128       9.905   8.484  30.663  1.00 38.71           C  
ATOM    972  O   CYS H 128       9.044   9.362  30.626  1.00 39.84           O  
ATOM    973  N   ALA H 129       9.760   7.363  31.401  1.00 37.50           N  
ATOM    974  CA  ALA H 129       8.557   7.131  32.150  1.00 37.12           C  
ATOM    975  CB  ALA H 129       8.194   5.642  32.286  1.00 37.66           C  
ATOM    976  C   ALA H 129       8.773   7.666  33.526  1.00 39.59           C  
ATOM    977  O   ALA H 129       9.778   7.372  34.170  1.00 39.76           O  
ATOM    978  N   ALA H 130       7.814   8.471  34.017  1.00 38.97           N  
ATOM    979  CA  ALA H 130       7.953   9.058  35.317  1.00 37.61           C  
ATOM    980  CB  ALA H 130       7.725  10.579  35.322  1.00 34.92           C  
ATOM    981  C   ALA H 130       6.926   8.449  36.214  1.00 39.76           C  
ATOM    982  O   ALA H 130       5.798   8.192  35.794  1.00 42.26           O  
ATOM    983  N   SER H 131       7.311   8.182  37.481  1.00 38.69           N  
ATOM    984  CA  SER H 131       6.395   7.595  38.416  1.00 38.88           C  
ATOM    985  CB  SER H 131       6.529   6.065  38.524  1.00 38.80           C  
ATOM    986  OG  SER H 131       6.301   5.446  37.268  1.00 45.06           O  
ATOM    987  C   SER H 131       6.744   8.099  39.782  1.00 42.34           C  
ATOM    988  O   SER H 131       7.878   8.503  40.034  1.00 43.67           O  
ATOM    989  N   GLY H 132       5.793   8.008  40.728  1.00 70.83           N  
ATOM    990  CA  GLY H 132       6.114   8.314  42.089  1.00 71.33           C  
ATOM    991  C   GLY H 132       5.854   9.750  42.375  1.00 72.18           C  
ATOM    992  O   GLY H 132       6.014  10.199  43.509  1.00 72.64           O  
ATOM    993  N   PHE H 133       5.447  10.529  41.360  1.00 71.05           N  
ATOM    994  CA  PHE H 133       5.224  11.906  41.670  1.00 70.71           C  
ATOM    995  CB  PHE H 133       6.492  12.777  41.579  1.00 70.10           C  
ATOM    996  CG  PHE H 133       6.968  12.835  40.165  1.00 69.38           C  
ATOM    997  CD1 PHE H 133       7.668  11.794  39.600  1.00 68.69           C  
ATOM    998  CD2 PHE H 133       6.726  13.955  39.404  1.00 70.07           C  
ATOM    999  CE1 PHE H 133       8.106  11.868  38.299  1.00 68.51           C  
ATOM   1000  CE2 PHE H 133       7.164  14.034  38.104  1.00 69.49           C  
ATOM   1001  CZ  PHE H 133       7.856  12.988  37.545  1.00 67.94           C  
ATOM   1002  C   PHE H 133       4.206  12.455  40.722  1.00 71.10           C  
ATOM   1003  O   PHE H 133       3.752  11.777  39.801  1.00 70.58           O  
ATOM   1004  N   THR H 134       3.809  13.722  40.953  1.00 69.31           N  
ATOM   1005  CA  THR H 134       2.840  14.342  40.099  1.00 69.82           C  
ATOM   1006  CB  THR H 134       2.008  15.373  40.823  1.00 72.78           C  
ATOM   1007  OG1 THR H 134       1.042  15.940  39.950  1.00 73.42           O  
ATOM   1008  CG2 THR H 134       2.906  16.453  41.444  1.00 73.03           C  
ATOM   1009  C   THR H 134       3.604  14.959  38.965  1.00 69.65           C  
ATOM   1010  O   THR H 134       4.214  16.018  39.080  1.00 68.43           O  
ATOM   1011  N   PHE H 135       3.554  14.280  37.806  1.00 69.43           N  
ATOM   1012  CA  PHE H 135       4.294  14.563  36.607  1.00 69.16           C  
ATOM   1013  CB  PHE H 135       3.964  13.531  35.508  1.00 70.04           C  
ATOM   1014  CG  PHE H 135       4.738  13.807  34.264  1.00 70.79           C  
ATOM   1015  CD1 PHE H 135       6.052  13.420  34.169  1.00 71.15           C  
ATOM   1016  CD2 PHE H 135       4.151  14.418  33.182  1.00 71.00           C  
ATOM   1017  CE1 PHE H 135       6.777  13.660  33.025  1.00 71.70           C  
ATOM   1018  CE2 PHE H 135       4.870  14.662  32.035  1.00 71.59           C  
ATOM   1019  CZ  PHE H 135       6.188  14.282  31.953  1.00 71.43           C  
ATOM   1020  C   PHE H 135       3.925  15.917  36.087  1.00 70.14           C  
ATOM   1021  O   PHE H 135       4.769  16.631  35.551  1.00 69.98           O  
ATOM   1022  N   SER H 136       2.639  16.287  36.215  1.00 69.36           N  
ATOM   1023  CA  SER H 136       2.117  17.513  35.681  1.00 68.73           C  
ATOM   1024  CB  SER H 136       0.605  17.636  35.901  1.00 69.36           C  
ATOM   1025  OG  SER H 136      -0.059  16.502  35.370  1.00 71.96           O  
ATOM   1026  C   SER H 136       2.728  18.705  36.354  1.00 68.89           C  
ATOM   1027  O   SER H 136       2.901  19.747  35.725  1.00 68.51           O  
ATOM   1028  N   SER H 137       3.044  18.591  37.657  1.00 66.69           N  
ATOM   1029  CA  SER H 137       3.497  19.708  38.439  1.00 64.81           C  
ATOM   1030  CB  SER H 137       3.416  19.481  39.958  1.00 65.06           C  
ATOM   1031  OG  SER H 137       4.391  18.536  40.371  1.00 66.12           O  
ATOM   1032  C   SER H 137       4.910  20.109  38.146  1.00 64.95           C  
ATOM   1033  O   SER H 137       5.315  21.197  38.555  1.00 65.54           O  
ATOM   1034  N   HIS H 138       5.720  19.279  37.455  1.00 62.16           N  
ATOM   1035  CA  HIS H 138       7.099  19.679  37.349  1.00 60.71           C  
ATOM   1036  ND1 HIS H 138       7.595  18.865  40.468  1.00  0.00           N  
ATOM   1037  CG  HIS H 138       7.583  18.138  39.298  1.00 64.19           C  
ATOM   1038  CB  HIS H 138       8.055  18.642  37.964  1.00 62.11           C  
ATOM   1039  NE2 HIS H 138       6.739  16.872  40.966  1.00  0.00           N  
ATOM   1040  CD2 HIS H 138       7.058  16.922  39.621  1.00 65.55           C  
ATOM   1041  CE1 HIS H 138       7.078  18.060  41.432  1.00 66.96           C  
ATOM   1042  C   HIS H 138       7.489  19.821  35.900  1.00 60.80           C  
ATOM   1043  O   HIS H 138       6.896  19.228  35.004  1.00 59.39           O  
ATOM   1044  N   ASP H 139       8.501  20.669  35.643  1.00 30.78           N  
ATOM   1045  CA  ASP H 139       9.133  20.885  34.368  1.00 30.88           C  
ATOM   1046  CB  ASP H 139       9.922  22.207  34.293  1.00 32.03           C  
ATOM   1047  CG  ASP H 139       8.941  23.374  34.303  1.00 44.15           C  
ATOM   1048  OD1 ASP H 139       7.760  23.163  33.920  1.00 45.59           O  
ATOM   1049  OD2 ASP H 139       9.363  24.495  34.693  1.00 44.16           O1-
ATOM   1050  C   ASP H 139      10.113  19.771  34.176  1.00 32.70           C  
ATOM   1051  O   ASP H 139      10.645  19.228  35.144  1.00 32.44           O  
ATOM   1052  N   MET H 140      10.406  19.424  32.909  1.00 33.00           N  
ATOM   1053  CA  MET H 140      11.257  18.295  32.653  1.00 30.91           C  
ATOM   1054  CB  MET H 140      10.543  17.177  31.877  1.00 32.36           C  
ATOM   1055  CG  MET H 140       9.340  16.610  32.628  1.00 31.84           C  
ATOM   1056  SD  MET H 140       9.755  15.831  34.215  1.00 39.20           S  
ATOM   1057  CE  MET H 140      10.409  14.304  33.482  1.00 32.96           C  
ATOM   1058  C   MET H 140      12.412  18.725  31.799  1.00 33.08           C  
ATOM   1059  O   MET H 140      12.326  19.707  31.062  1.00 31.45           O  
ATOM   1060  N   HIS H 141      13.538  17.981  31.889  1.00 30.75           N  
ATOM   1061  CA  HIS H 141      14.707  18.326  31.119  1.00 30.47           C  
ATOM   1062  ND1 HIS H 141      15.533  21.586  31.824  1.00 42.96           N  
ATOM   1063  CG  HIS H 141      15.320  20.387  32.467  1.00 40.03           C  
ATOM   1064  CB  HIS H 141      15.775  19.058  31.944  1.00 31.09           C  
ATOM   1065  NE2 HIS H 141      14.438  22.057  33.700  1.00 43.15           N  
ATOM   1066  CD2 HIS H 141      14.649  20.692  33.610  1.00 42.41           C  
ATOM   1067  CE1 HIS H 141      14.985  22.551  32.605  1.00 42.03           C  
ATOM   1068  C   HIS H 141      15.366  17.070  30.609  1.00 32.23           C  
ATOM   1069  O   HIS H 141      15.155  15.983  31.143  1.00 30.02           O  
ATOM   1070  N   TRP H 142      16.161  17.195  29.521  1.00 30.96           N  
ATOM   1071  CA  TRP H 142      16.964  16.123  28.994  1.00 31.89           C  
ATOM   1072  CB  TRP H 142      16.632  15.697  27.557  1.00 31.77           C  
ATOM   1073  CG  TRP H 142      15.330  14.957  27.428  1.00 32.92           C  
ATOM   1074  CD2 TRP H 142      15.179  13.535  27.535  1.00 33.55           C  
ATOM   1075  CD1 TRP H 142      14.089  15.459  27.191  1.00 34.26           C  
ATOM   1076  NE1 TRP H 142      13.170  14.439  27.134  1.00 35.21           N  
ATOM   1077  CE2 TRP H 142      13.827  13.247  27.346  1.00 33.78           C  
ATOM   1078  CE3 TRP H 142      16.091  12.545  27.770  1.00 34.00           C  
ATOM   1079  CZ2 TRP H 142      13.364  11.965  27.390  1.00 33.75           C  
ATOM   1080  CZ3 TRP H 142      15.621  11.252  27.814  1.00 34.32           C  
ATOM   1081  CH2 TRP H 142      14.283  10.967  27.627  1.00 34.80           C  
ATOM   1082  C   TRP H 142      18.382  16.607  28.971  1.00 33.29           C  
ATOM   1083  O   TRP H 142      18.659  17.713  28.510  1.00 30.71           O  
ATOM   1084  N   VAL H 143      19.318  15.783  29.490  1.00 32.69           N  
ATOM   1085  CA  VAL H 143      20.714  16.126  29.500  1.00 34.03           C  
ATOM   1086  CB  VAL H 143      21.242  16.397  30.879  1.00 35.82           C  
ATOM   1087  CG1 VAL H 143      22.752  16.683  30.795  1.00 39.10           C  
ATOM   1088  CG2 VAL H 143      20.425  17.546  31.493  1.00 39.58           C  
ATOM   1089  C   VAL H 143      21.455  14.942  28.958  1.00 35.17           C  
ATOM   1090  O   VAL H 143      21.076  13.801  29.214  1.00 35.13           O  
ATOM   1091  N   ARG H 144      22.539  15.179  28.186  1.00 36.02           N  
ATOM   1092  CA  ARG H 144      23.254  14.065  27.624  1.00 37.03           C  
ATOM   1093  CB  ARG H 144      23.236  14.003  26.082  1.00 35.15           C  
ATOM   1094  CG  ARG H 144      23.900  15.210  25.413  1.00 37.15           C  
ATOM   1095  CD  ARG H 144      24.249  15.002  23.935  1.00 39.78           C  
ATOM   1096  NE  ARG H 144      23.101  15.476  23.112  1.00 41.92           N  
ATOM   1097  CZ  ARG H 144      23.323  16.091  21.914  1.00 47.02           C  
ATOM   1098  NH1 ARG H 144      24.593  16.371  21.507  1.00 43.82           N1+
ATOM   1099  NH2 ARG H 144      22.268  16.422  21.111  1.00 44.83           N  
ATOM   1100  C   ARG H 144      24.692  14.164  28.017  1.00 38.70           C  
ATOM   1101  O   ARG H 144      25.182  15.236  28.368  1.00 38.71           O  
ATOM   1102  N   GLN H 145      25.401  13.014  28.021  1.00 37.96           N  
ATOM   1103  CA  GLN H 145      26.808  13.072  28.281  1.00 37.72           C  
ATOM   1104  CB  GLN H 145      27.235  12.716  29.717  1.00 36.27           C  
ATOM   1105  CG  GLN H 145      27.027  11.262  30.122  1.00 39.86           C  
ATOM   1106  CD  GLN H 145      27.517  11.135  31.558  1.00 42.88           C  
ATOM   1107  OE1 GLN H 145      27.300  10.119  32.214  1.00 47.79           O  
ATOM   1108  NE2 GLN H 145      28.202  12.198  32.063  1.00 42.44           N  
ATOM   1109  C   GLN H 145      27.501  12.145  27.333  1.00 39.04           C  
ATOM   1110  O   GLN H 145      27.226  10.945  27.287  1.00 38.20           O  
ATOM   1111  N   ALA H 146      28.441  12.712  26.551  1.00 41.95           N  
ATOM   1112  CA  ALA H 146      29.192  11.976  25.576  1.00 45.91           C  
ATOM   1113  CB  ALA H 146      29.955  12.872  24.585  1.00 46.88           C  
ATOM   1114  C   ALA H 146      30.198  11.162  26.312  1.00 50.37           C  
ATOM   1115  O   ALA H 146      30.544  11.466  27.452  1.00 51.20           O  
ATOM   1116  N   THR H 147      30.692  10.091  25.669  1.00 52.75           N  
ATOM   1117  CA  THR H 147      31.619   9.241  26.348  1.00 54.65           C  
ATOM   1118  CB  THR H 147      32.049   8.058  25.531  1.00 56.92           C  
ATOM   1119  OG1 THR H 147      32.744   8.491  24.371  0.00157.34           O  
ATOM   1120  CG2 THR H 147      30.798   7.258  25.129  0.00152.01           C  
ATOM   1121  C   THR H 147      32.847  10.031  26.680  1.00 56.79           C  
ATOM   1122  O   THR H 147      33.516  10.572  25.800  1.00 57.85           O  
ATOM   1123  N   GLY H 148      33.159  10.116  27.990  1.00 56.22           N  
ATOM   1124  CA  GLY H 148      34.359  10.750  28.457  1.00 56.53           C  
ATOM   1125  C   GLY H 148      34.233  12.243  28.456  1.00 55.46           C  
ATOM   1126  O   GLY H 148      35.244  12.942  28.510  1.00 55.71           O  
ATOM   1127  N   LYS H 149      33.001  12.781  28.407  1.00 52.80           N  
ATOM   1128  CA  LYS H 149      32.855  14.210  28.392  1.00 50.56           C  
ATOM   1129  CB  LYS H 149      32.198  14.759  27.111  1.00 51.87           C  
ATOM   1130  CG  LYS H 149      33.107  14.776  25.878  1.00 55.67           C  
ATOM   1131  CD  LYS H 149      34.336  15.671  26.048  1.00 65.61           C  
ATOM   1132  CE  LYS H 149      35.046  16.014  24.736  1.00 71.68           C  
ATOM   1133  NZ  LYS H 149      35.556  14.784  24.091  1.00 76.18           N1+
ATOM   1134  C   LYS H 149      31.976  14.620  29.531  1.00 48.75           C  
ATOM   1135  O   LYS H 149      31.561  13.804  30.353  1.00 49.24           O  
ATOM   1136  N   GLY H 150      31.688  15.936  29.607  1.00 46.37           N  
ATOM   1137  CA  GLY H 150      30.881  16.479  30.659  1.00 44.92           C  
ATOM   1138  C   GLY H 150      29.440  16.375  30.276  1.00 45.23           C  
ATOM   1139  O   GLY H 150      29.086  15.763  29.269  1.00 45.75           O  
ATOM   1140  N   LEU H 151      28.568  16.982  31.103  1.00 42.62           N  
ATOM   1141  CA  LEU H 151      27.154  16.949  30.889  1.00 39.49           C  
ATOM   1142  CB  LEU H 151      26.354  17.102  32.192  1.00 37.15           C  
ATOM   1143  CG  LEU H 151      26.562  15.936  33.175  1.00 38.45           C  
ATOM   1144  CD1 LEU H 151      25.787  16.160  34.478  1.00 39.48           C  
ATOM   1145  CD2 LEU H 151      26.211  14.589  32.530  1.00 38.46           C  
ATOM   1146  C   LEU H 151      26.788  18.100  30.008  1.00 40.04           C  
ATOM   1147  O   LEU H 151      27.304  19.207  30.159  1.00 40.06           O  
ATOM   1148  N   GLU H 152      25.881  17.846  29.044  1.00 37.75           N  
ATOM   1149  CA  GLU H 152      25.427  18.872  28.155  1.00 36.74           C  
ATOM   1150  CB  GLU H 152      25.784  18.607  26.681  1.00 38.10           C  
ATOM   1151  CG  GLU H 152      25.298  19.704  25.732  1.00 45.38           C  
ATOM   1152  CD  GLU H 152      25.690  19.330  24.309  1.00 53.04           C  
ATOM   1153  OE1 GLU H 152      26.070  18.150  24.088  1.00 53.02           O  
ATOM   1154  OE2 GLU H 152      25.606  20.219  23.421  1.00 54.23           O1-
ATOM   1155  C   GLU H 152      23.930  18.881  28.238  1.00 39.09           C  
ATOM   1156  O   GLU H 152      23.288  17.837  28.146  1.00 42.51           O  
ATOM   1157  N   TRP H 153      23.335  20.075  28.421  1.00 38.62           N  
ATOM   1158  CA  TRP H 153      21.904  20.181  28.533  1.00 38.26           C  
ATOM   1159  CB  TRP H 153      21.470  21.479  29.236  1.00 36.09           C  
ATOM   1160  CG  TRP H 153      19.983  21.704  29.272  1.00 36.89           C  
ATOM   1161  CD2 TRP H 153      19.321  22.677  28.455  1.00 35.17           C  
ATOM   1162  CD1 TRP H 153      19.015  21.101  30.021  1.00 35.73           C  
ATOM   1163  NE1 TRP H 153      17.785  21.624  29.702  1.00 35.90           N  
ATOM   1164  CE2 TRP H 153      17.961  22.599  28.741  1.00 35.66           C  
ATOM   1165  CE3 TRP H 153      19.812  23.561  27.534  1.00 37.87           C  
ATOM   1166  CZ2 TRP H 153      17.061  23.402  28.102  1.00 36.09           C  
ATOM   1167  CZ3 TRP H 153      18.904  24.379  26.900  1.00 38.48           C  
ATOM   1168  CH2 TRP H 153      17.555  24.298  27.179  1.00 38.14           C  
ATOM   1169  C   TRP H 153      21.320  20.150  27.155  1.00 39.11           C  
ATOM   1170  O   TRP H 153      21.767  20.899  26.296  1.00 39.33           O  
ATOM   1171  N   VAL H 154      20.402  19.186  26.895  1.00 36.56           N  
ATOM   1172  CA  VAL H 154      19.713  18.967  25.644  1.00 35.52           C  
ATOM   1173  CB  VAL H 154      19.325  17.527  25.477  1.00 35.92           C  
ATOM   1174  CG1 VAL H 154      18.590  17.366  24.140  1.00 39.23           C  
ATOM   1175  CG2 VAL H 154      20.581  16.654  25.625  1.00 38.33           C  
ATOM   1176  C   VAL H 154      18.458  19.771  25.417  1.00 35.90           C  
ATOM   1177  O   VAL H 154      18.257  20.302  24.329  1.00 35.65           O  
ATOM   1178  N   SER H 155      17.535  19.848  26.404  1.00 35.40           N  
ATOM   1179  CA  SER H 155      16.298  20.555  26.156  1.00 33.85           C  
ATOM   1180  CB  SER H 155      15.431  19.930  25.043  1.00 34.71           C  
ATOM   1181  OG  SER H 155      14.975  18.638  25.418  1.00123.66           O  
ATOM   1182  C   SER H 155      15.480  20.551  27.414  1.00 34.46           C  
ATOM   1183  O   SER H 155      15.758  19.796  28.344  1.00 35.94           O  
ATOM   1184  N   GLY H 156      14.440  21.410  27.475  1.00 35.28           N  
ATOM   1185  CA  GLY H 156      13.608  21.464  28.644  1.00 34.01           C  
ATOM   1186  C   GLY H 156      12.218  21.832  28.221  1.00 35.84           C  
ATOM   1187  O   GLY H 156      12.024  22.552  27.243  1.00 34.88           O  
ATOM   1188  N   ILE H 157      11.210  21.317  28.959  1.00 35.00           N  
ATOM   1189  CA  ILE H 157       9.831  21.638  28.703  1.00 35.07           C  
ATOM   1190  CB  ILE H 157       8.990  20.519  28.161  1.00 34.95           C  
ATOM   1191  CG1 ILE H 157       8.967  19.325  29.112  1.00 34.06           C  
ATOM   1192  CG2 ILE H 157       9.446  20.173  26.754  1.00 33.78           C  
ATOM   1193  CD1 ILE H 157       8.068  18.210  28.587  1.00 36.96           C  
ATOM   1194  C   ILE H 157       9.187  22.022  29.990  1.00 34.21           C  
ATOM   1195  O   ILE H 157       9.418  21.397  31.023  1.00 34.57           O  
ATOM   1196  N   GLY H 158       8.339  23.067  29.936  1.00 33.25           N  
ATOM   1197  CA  GLY H 158       7.665  23.567  31.098  1.00 33.33           C  
ATOM   1198  C   GLY H 158       6.353  22.858  31.248  1.00 34.44           C  
ATOM   1199  O   GLY H 158       6.046  21.917  30.518  1.00 38.43           O  
ATOM   1200  N   THR H 159       5.632  23.263  32.310  1.00 57.42           N  
ATOM   1201  CA  THR H 159       4.359  22.714  32.653  1.00 58.36           C  
ATOM   1202  CB  THR H 159       3.815  23.290  33.923  1.00 62.01           C  
ATOM   1203  OG1 THR H 159       4.733  23.088  34.987  1.00 79.79           O  
ATOM   1204  CG2 THR H 159       2.491  22.583  34.241  1.00 79.62           C  
ATOM   1205  C   THR H 159       3.430  23.088  31.557  1.00 59.81           C  
ATOM   1206  O   THR H 159       2.596  22.291  31.132  1.00 60.29           O  
ATOM   1207  N   ALA H 160       3.570  24.348  31.104  1.00 59.70           N  
ATOM   1208  CA  ALA H 160       2.810  24.940  30.043  1.00 60.72           C  
ATOM   1209  CB  ALA H 160       3.135  26.430  29.837  1.00 84.69           C  
ATOM   1210  C   ALA H 160       3.136  24.227  28.770  1.00 62.18           C  
ATOM   1211  O   ALA H 160       2.269  24.037  27.918  1.00 63.45           O  
ATOM   1212  N   GLY H 161       4.400  23.789  28.616  1.00 61.17           N  
ATOM   1213  CA  GLY H 161       4.759  23.141  27.390  1.00 61.32           C  
ATOM   1214  C   GLY H 161       5.690  24.014  26.593  1.00 62.13           C  
ATOM   1215  O   GLY H 161       5.928  23.737  25.420  1.00 62.74           O  
ATOM   1216  N   ASP H 162       6.217  25.107  27.193  1.00 40.02           N  
ATOM   1217  CA  ASP H 162       7.186  25.954  26.536  1.00 38.99           C  
ATOM   1218  CB  ASP H 162       7.481  27.270  27.277  1.00 50.72           C  
ATOM   1219  CG  ASP H 162       8.045  26.929  28.647  1.00 75.95           C  
ATOM   1220  OD1 ASP H 162       7.348  26.206  29.407  1.00102.35           O  
ATOM   1221  OD2 ASP H 162       9.173  27.395  28.957  1.00 78.73           O1-
ATOM   1222  C   ASP H 162       8.468  25.181  26.434  1.00 38.29           C  
ATOM   1223  O   ASP H 162       8.861  24.488  27.370  1.00 35.17           O  
ATOM   1224  N   THR H 163       9.180  25.276  25.294  1.00 36.81           N  
ATOM   1225  CA  THR H 163      10.345  24.446  25.186  1.00 36.49           C  
ATOM   1226  CB  THR H 163      10.266  23.424  24.085  1.00 36.95           C  
ATOM   1227  OG1 THR H 163      10.108  24.072  22.830  1.00 41.43           O  
ATOM   1228  CG2 THR H 163       9.092  22.466  24.349  1.00 38.43           C  
ATOM   1229  C   THR H 163      11.560  25.261  24.906  1.00 38.01           C  
ATOM   1230  O   THR H 163      11.489  26.316  24.280  1.00 40.09           O  
ATOM   1231  N   TYR H 164      12.720  24.784  25.410  1.00 37.65           N  
ATOM   1232  CA  TYR H 164      13.967  25.429  25.125  1.00 37.76           C  
ATOM   1233  CB  TYR H 164      14.626  26.173  26.295  1.00 38.77           C  
ATOM   1234  CG  TYR H 164      13.778  27.333  26.667  1.00 47.99           C  
ATOM   1235  CD1 TYR H 164      13.583  28.356  25.772  1.00 48.74           C  
ATOM   1236  CD2 TYR H 164      13.148  27.373  27.888  1.00 50.39           C  
ATOM   1237  CE1 TYR H 164      12.800  29.431  26.103  1.00 51.03           C  
ATOM   1238  CE2 TYR H 164      12.365  28.448  28.225  1.00 51.98           C  
ATOM   1239  CZ  TYR H 164      12.197  29.476  27.333  1.00 54.36           C  
ATOM   1240  OH  TYR H 164      11.394  30.579  27.681  1.00 55.17           O  
ATOM   1241  C   TYR H 164      14.961  24.379  24.720  1.00 37.91           C  
ATOM   1242  O   TYR H 164      14.969  23.277  25.266  1.00 38.19           O  
ATOM   1243  N   TYR H 165      15.829  24.698  23.734  1.00 37.56           N  
ATOM   1244  CA  TYR H 165      16.834  23.762  23.308  1.00 38.28           C  
ATOM   1245  CB  TYR H 165      16.612  23.158  21.909  1.00 39.04           C  
ATOM   1246  CG  TYR H 165      15.271  22.525  21.779  1.00 37.41           C  
ATOM   1247  CD1 TYR H 165      15.026  21.236  22.193  1.00 37.01           C  
ATOM   1248  CD2 TYR H 165      14.241  23.242  21.224  1.00 36.72           C  
ATOM   1249  CE1 TYR H 165      13.774  20.684  22.046  1.00 38.94           C  
ATOM   1250  CE2 TYR H 165      12.990  22.697  21.075  1.00 38.17           C  
ATOM   1251  CZ  TYR H 165      12.752  21.412  21.486  1.00 39.81           C  
ATOM   1252  OH  TYR H 165      11.465  20.854  21.330  1.00 52.27           O  
ATOM   1253  C   TYR H 165      18.121  24.523  23.138  1.00 40.71           C  
ATOM   1254  O   TYR H 165      18.120  25.724  22.883  1.00 41.92           O  
ATOM   1255  N   PRO H 166      19.223  23.838  23.276  1.00 39.35           N  
ATOM   1256  CA  PRO H 166      20.511  24.414  23.024  1.00 39.08           C  
ATOM   1257  CD  PRO H 166      19.330  22.852  24.311  1.00 56.75           C  
ATOM   1258  CB  PRO H 166      21.547  23.485  23.644  1.00 38.56           C  
ATOM   1259  CG  PRO H 166      20.728  22.270  24.089  1.00 60.63           C  
ATOM   1260  C   PRO H 166      20.688  24.554  21.554  1.00 42.61           C  
ATOM   1261  O   PRO H 166      19.983  23.894  20.793  1.00 45.00           O  
ATOM   1262  N   ASP H 167      21.645  25.397  21.143  1.00 46.47           N  
ATOM   1263  CA  ASP H 167      21.863  25.683  19.761  1.00 49.21           C  
ATOM   1264  CB  ASP H 167      22.922  26.772  19.523  1.00 53.53           C  
ATOM   1265  CG  ASP H 167      22.331  28.110  19.952  1.00 58.00           C  
ATOM   1266  OD1 ASP H 167      21.855  28.213  21.115  1.00 60.62           O  
ATOM   1267  OD2 ASP H 167      22.359  29.056  19.123  1.00 59.72           O1-
ATOM   1268  C   ASP H 167      22.294  24.450  19.031  1.00 49.36           C  
ATOM   1269  O   ASP H 167      22.000  24.298  17.846  1.00 51.01           O  
ATOM   1270  N   SER H 168      23.022  23.540  19.701  1.00 48.15           N  
ATOM   1271  CA  SER H 168      23.517  22.375  19.020  1.00 48.10           C  
ATOM   1272  CB  SER H 168      24.357  21.477  19.945  1.00 49.85           C  
ATOM   1273  OG  SER H 168      23.569  21.025  21.037  1.00 63.92           O  
ATOM   1274  C   SER H 168      22.379  21.552  18.492  1.00 47.68           C  
ATOM   1275  O   SER H 168      22.394  21.091  17.350  1.00 47.29           O  
ATOM   1276  N   VAL H 169      21.394  21.304  19.365  1.00 45.87           N  
ATOM   1277  CA  VAL H 169      20.225  20.499  19.160  1.00 43.96           C  
ATOM   1278  CB  VAL H 169      19.636  20.143  20.487  1.00 40.12           C  
ATOM   1279  CG1 VAL H 169      18.399  19.289  20.264  1.00 38.35           C  
ATOM   1280  CG2 VAL H 169      20.715  19.490  21.357  1.00 41.11           C  
ATOM   1281  C   VAL H 169      19.155  21.198  18.365  1.00 46.89           C  
ATOM   1282  O   VAL H 169      18.375  20.548  17.672  1.00 47.75           O  
ATOM   1283  N   LYS H 170      19.071  22.537  18.468  1.00 47.34           N  
ATOM   1284  CA  LYS H 170      17.963  23.295  17.947  1.00 49.84           C  
ATOM   1285  CB  LYS H 170      18.212  24.813  18.029  1.00 53.92           C  
ATOM   1286  CG  LYS H 170      16.965  25.675  17.849  0.80 58.80           C  
ATOM   1287  CD  LYS H 170      17.151  27.106  18.362  0.80 64.33           C  
ATOM   1288  CE  LYS H 170      17.626  28.101  17.303  0.80 66.16           C  
ATOM   1289  NZ  LYS H 170      16.463  28.628  16.556  0.80 68.09           N1+
ATOM   1290  C   LYS H 170      17.625  22.928  16.531  1.00 52.22           C  
ATOM   1291  O   LYS H 170      18.480  22.897  15.648  1.00 55.37           O  
ATOM   1292  N   GLY H 171      16.327  22.605  16.322  1.00 50.17           N  
ATOM   1293  CA  GLY H 171      15.730  22.319  15.047  1.00 49.77           C  
ATOM   1294  C   GLY H 171      15.678  20.839  14.831  1.00 51.25           C  
ATOM   1295  O   GLY H 171      14.696  20.302  14.321  1.00 54.20           O  
ATOM   1296  N   ARG H 172      16.770  20.155  15.203  1.00 47.33           N  
ATOM   1297  CA  ARG H 172      16.945  18.741  15.053  1.00 43.67           C  
ATOM   1298  CB  ARG H 172      18.405  18.358  15.320  1.00 46.43           C  
ATOM   1299  CG  ARG H 172      19.356  19.124  14.400  1.00 49.25           C  
ATOM   1300  CD  ARG H 172      20.832  18.834  14.653  1.00 50.21           C  
ATOM   1301  NE  ARG H 172      20.951  17.359  14.780  1.00 50.33           N  
ATOM   1302  CZ  ARG H 172      20.978  16.795  16.021  1.00 53.90           C  
ATOM   1303  NH1 ARG H 172      21.065  17.585  17.128  1.00 51.95           N1+
ATOM   1304  NH2 ARG H 172      20.908  15.441  16.152  1.00 53.47           N  
ATOM   1305  C   ARG H 172      16.082  17.969  16.014  1.00 43.43           C  
ATOM   1306  O   ARG H 172      15.514  16.938  15.658  1.00 46.99           O  
ATOM   1307  N   PHE H 173      15.964  18.452  17.268  1.00 41.48           N  
ATOM   1308  CA  PHE H 173      15.273  17.724  18.303  1.00 39.68           C  
ATOM   1309  CB  PHE H 173      16.056  17.643  19.620  1.00 40.44           C  
ATOM   1310  CG  PHE H 173      17.204  16.695  19.530  1.00 44.25           C  
ATOM   1311  CD1 PHE H 173      18.121  16.761  18.507  1.00 45.29           C  
ATOM   1312  CD2 PHE H 173      17.397  15.777  20.534  1.00 44.70           C  
ATOM   1313  CE1 PHE H 173      19.182  15.886  18.464  1.00 44.47           C  
ATOM   1314  CE2 PHE H 173      18.455  14.903  20.496  1.00 43.86           C  
ATOM   1315  CZ  PHE H 173      19.349  14.948  19.454  1.00 42.65           C  
ATOM   1316  C   PHE H 173      14.018  18.445  18.678  1.00 40.52           C  
ATOM   1317  O   PHE H 173      13.906  19.659  18.521  1.00 43.53           O  
ATOM   1318  N   THR H 174      13.023  17.674  19.166  1.00 39.13           N  
ATOM   1319  CA  THR H 174      11.796  18.215  19.668  1.00 39.13           C  
ATOM   1320  CB  THR H 174      10.607  17.960  18.789  1.00 40.94           C  
ATOM   1321  OG1 THR H 174      10.467  16.567  18.559  1.00 41.43           O  
ATOM   1322  CG2 THR H 174      10.767  18.715  17.463  1.00 39.41           C  
ATOM   1323  C   THR H 174      11.517  17.529  20.970  1.00 39.65           C  
ATOM   1324  O   THR H 174      11.685  16.319  21.099  1.00 39.41           O  
ATOM   1325  N   ILE H 175      11.067  18.303  21.974  1.00 38.27           N  
ATOM   1326  CA  ILE H 175      10.765  17.770  23.270  1.00 36.96           C  
ATOM   1327  CB  ILE H 175      11.399  18.560  24.375  1.00 34.62           C  
ATOM   1328  CG1 ILE H 175      11.074  17.947  25.742  1.00 33.77           C  
ATOM   1329  CG2 ILE H 175      10.950  20.021  24.223  1.00 33.96           C  
ATOM   1330  CD1 ILE H 175      11.678  16.572  25.953  1.00 34.80           C  
ATOM   1331  C   ILE H 175       9.279  17.849  23.430  1.00 38.36           C  
ATOM   1332  O   ILE H 175       8.656  18.807  22.979  1.00 38.78           O  
ATOM   1333  N   SER H 176       8.664  16.807  24.031  1.00 34.63           N  
ATOM   1334  CA  SER H 176       7.237  16.815  24.206  1.00 34.75           C  
ATOM   1335  CB  SER H 176       6.483  16.208  23.013  1.00 36.17           C  
ATOM   1336  OG  SER H 176       6.876  14.855  22.831  1.00 40.84           O  
ATOM   1337  C   SER H 176       6.898  16.002  25.418  1.00 37.33           C  
ATOM   1338  O   SER H 176       7.673  15.150  25.848  1.00 38.28           O  
ATOM   1339  N   ARG H 177       5.707  16.259  26.003  1.00 37.90           N  
ATOM   1340  CA  ARG H 177       5.296  15.566  27.194  1.00 37.15           C  
ATOM   1341  CB  ARG H 177       5.316  16.461  28.442  1.00 36.19           C  
ATOM   1342  CG  ARG H 177       4.396  17.679  28.289  1.00 43.18           C  
ATOM   1343  CD  ARG H 177       3.962  18.310  29.612  1.00 46.02           C  
ATOM   1344  NE  ARG H 177       5.166  18.899  30.251  1.00 43.97           N  
ATOM   1345  CZ  ARG H 177       5.375  18.753  31.592  1.00 47.46           C  
ATOM   1346  NH1 ARG H 177       4.501  18.030  32.349  1.00 43.88           N1+
ATOM   1347  NH2 ARG H 177       6.467  19.329  32.174  1.00 42.06           N  
ATOM   1348  C   ARG H 177       3.862  15.158  27.058  1.00 39.28           C  
ATOM   1349  O   ARG H 177       3.070  15.859  26.430  1.00 40.03           O  
ATOM   1350  N   GLU H 178       3.507  13.991  27.642  1.00 39.86           N  
ATOM   1351  CA  GLU H 178       2.135  13.558  27.688  1.00 39.40           C  
ATOM   1352  CB  GLU H 178       1.850  12.227  26.972  1.00 43.61           C  
ATOM   1353  CG  GLU H 178       1.938  12.295  25.451  1.00 47.22           C  
ATOM   1354  CD  GLU H 178       3.408  12.209  25.091  1.00152.29           C  
ATOM   1355  OE1 GLU H 178       4.224  12.044  26.037  1.00156.38           O  
ATOM   1356  OE2 GLU H 178       3.739  12.296  23.879  1.00144.21           O1-
ATOM   1357  C   GLU H 178       1.816  13.309  29.129  1.00 40.31           C  
ATOM   1358  O   GLU H 178       2.253  12.318  29.710  1.00 40.09           O  
ATOM   1359  N   ASN H 179       1.008  14.198  29.729  1.00 39.53           N  
ATOM   1360  CA  ASN H 179       0.675  14.109  31.120  1.00 41.52           C  
ATOM   1361  CB  ASN H 179      -0.157  15.309  31.609  1.00 39.56           C  
ATOM   1362  CG  ASN H 179       0.716  16.557  31.568  1.00 45.31           C  
ATOM   1363  OD1 ASN H 179       1.943  16.477  31.615  1.00 52.55           O  
ATOM   1364  ND2 ASN H 179       0.067  17.749  31.486  1.00 51.03           N  
ATOM   1365  C   ASN H 179      -0.131  12.872  31.381  1.00 44.45           C  
ATOM   1366  O   ASN H 179       0.044  12.216  32.406  1.00 47.20           O  
ATOM   1367  N   ALA H 180      -1.048  12.513  30.466  1.00 44.82           N  
ATOM   1368  CA  ALA H 180      -1.899  11.384  30.720  1.00 46.52           C  
ATOM   1369  CB  ALA H 180      -2.901  11.137  29.581  1.00 46.40           C  
ATOM   1370  C   ALA H 180      -1.065  10.148  30.853  1.00 48.27           C  
ATOM   1371  O   ALA H 180      -1.294   9.326  31.741  1.00 49.03           O  
ATOM   1372  N   LYS H 181      -0.092   9.983  29.940  1.00 47.75           N  
ATOM   1373  CA  LYS H 181       0.828   8.880  29.889  1.00 48.46           C  
ATOM   1374  CB  LYS H 181       1.570   8.794  28.545  1.00 50.35           C  
ATOM   1375  CG  LYS H 181       0.646   8.484  27.367  1.00 56.25           C  
ATOM   1376  CD  LYS H 181       1.280   8.769  26.005  1.00 60.15           C  
ATOM   1377  CE  LYS H 181       0.320   8.562  24.833  1.00 67.06           C  
ATOM   1378  NZ  LYS H 181       0.895   9.142  23.598  1.00 71.80           N1+
ATOM   1379  C   LYS H 181       1.851   9.000  30.980  1.00 48.13           C  
ATOM   1380  O   LYS H 181       2.456   8.007  31.384  1.00 50.16           O  
ATOM   1381  N   ASN H 182       2.098  10.232  31.466  1.00 44.40           N  
ATOM   1382  CA  ASN H 182       3.131  10.467  32.434  1.00 43.87           C  
ATOM   1383  CB  ASN H 182       2.949   9.722  33.769  1.00 44.79           C  
ATOM   1384  CG  ASN H 182       1.938  10.491  34.610  1.00 50.67           C  
ATOM   1385  OD1 ASN H 182       1.604  11.637  34.319  1.00 52.59           O  
ATOM   1386  ND2 ASN H 182       1.453   9.852  35.706  1.00 47.29           N  
ATOM   1387  C   ASN H 182       4.446  10.078  31.836  1.00 43.08           C  
ATOM   1388  O   ASN H 182       5.299   9.498  32.507  1.00 42.92           O  
ATOM   1389  N   SER H 183       4.644  10.410  30.544  1.00 39.66           N  
ATOM   1390  CA  SER H 183       5.880  10.095  29.885  1.00 37.79           C  
ATOM   1391  CB  SER H 183       5.730   9.042  28.774  1.00 40.31           C  
ATOM   1392  OG  SER H 183       5.284   7.811  29.321  1.00116.51           O  
ATOM   1393  C   SER H 183       6.405  11.338  29.228  1.00 38.05           C  
ATOM   1394  O   SER H 183       5.653  12.231  28.849  1.00 38.77           O  
ATOM   1395  N   LEU H 184       7.745  11.410  29.090  1.00 37.07           N  
ATOM   1396  CA  LEU H 184       8.422  12.523  28.488  1.00 35.26           C  
ATOM   1397  CB  LEU H 184       9.530  13.068  29.405  1.00 33.51           C  
ATOM   1398  CG  LEU H 184      10.320  14.261  28.849  1.00 35.59           C  
ATOM   1399  CD1 LEU H 184       9.418  15.485  28.625  1.00 35.38           C  
ATOM   1400  CD2 LEU H 184      11.518  14.583  29.754  1.00 36.70           C  
ATOM   1401  C   LEU H 184       9.054  11.994  27.238  1.00 35.53           C  
ATOM   1402  O   LEU H 184       9.538  10.864  27.228  1.00 37.55           O  
ATOM   1403  N   TYR H 185       9.056  12.784  26.139  1.00 33.60           N  
ATOM   1404  CA  TYR H 185       9.635  12.253  24.935  1.00 33.76           C  
ATOM   1405  CB  TYR H 185       8.661  11.960  23.772  1.00 35.41           C  
ATOM   1406  CG  TYR H 185       7.682  10.895  24.128  1.00 36.38           C  
ATOM   1407  CD1 TYR H 185       8.100   9.645  24.510  1.00 36.87           C  
ATOM   1408  CD2 TYR H 185       6.332  11.149  24.109  1.00 38.83           C  
ATOM   1409  CE1 TYR H 185       7.195   8.664  24.841  1.00 37.40           C  
ATOM   1410  CE2 TYR H 185       5.425  10.170  24.436  1.00 38.45           C  
ATOM   1411  CZ  TYR H 185       5.850   8.920  24.799  1.00 37.78           C  
ATOM   1412  OH  TYR H 185       4.917   7.916  25.136  1.00 40.95           O  
ATOM   1413  C   TYR H 185      10.626  13.213  24.362  1.00 34.75           C  
ATOM   1414  O   TYR H 185      10.618  14.410  24.649  1.00 35.85           O  
ATOM   1415  N   LEU H 186      11.546  12.663  23.546  1.00 34.41           N  
ATOM   1416  CA  LEU H 186      12.523  13.455  22.865  1.00 34.36           C  
ATOM   1417  CB  LEU H 186      13.902  13.378  23.543  1.00 33.92           C  
ATOM   1418  CG  LEU H 186      14.988  14.247  22.889  1.00 34.63           C  
ATOM   1419  CD1 LEU H 186      14.613  15.737  22.937  1.00 33.53           C  
ATOM   1420  CD2 LEU H 186      16.362  13.973  23.519  1.00 34.27           C  
ATOM   1421  C   LEU H 186      12.637  12.891  21.481  1.00 37.50           C  
ATOM   1422  O   LEU H 186      13.080  11.757  21.297  1.00 39.02           O  
ATOM   1423  N   GLN H 187      12.235  13.678  20.464  1.00 36.92           N  
ATOM   1424  CA  GLN H 187      12.309  13.220  19.107  1.00 37.84           C  
ATOM   1425  CB  GLN H 187      11.183  13.787  18.223  1.00 40.02           C  
ATOM   1426  CG  GLN H 187      11.201  13.274  16.783  1.00 42.96           C  
ATOM   1427  CD  GLN H 187      10.639  11.860  16.781  1.00 48.21           C  
ATOM   1428  OE1 GLN H 187      10.035  11.413  17.754  1.00 46.46           O  
ATOM   1429  NE2 GLN H 187      10.838  11.134  15.649  1.00 46.73           N  
ATOM   1430  C   GLN H 187      13.614  13.713  18.569  1.00 40.81           C  
ATOM   1431  O   GLN H 187      13.927  14.900  18.653  1.00 41.59           O  
ATOM   1432  N   MET H 188      14.429  12.796  18.014  1.00 40.06           N  
ATOM   1433  CA  MET H 188      15.714  13.199  17.518  1.00 38.85           C  
ATOM   1434  CB  MET H 188      16.865  12.386  18.133  1.00 39.30           C  
ATOM   1435  CG  MET H 188      16.943  12.510  19.657  1.00 39.86           C  
ATOM   1436  SD  MET H 188      18.289  11.568  20.436  1.00 42.63           S  
ATOM   1437  CE  MET H 188      17.543   9.942  20.139  1.00 42.63           C  
ATOM   1438  C   MET H 188      15.728  12.946  16.042  1.00 42.40           C  
ATOM   1439  O   MET H 188      15.543  11.815  15.592  1.00 44.87           O  
ATOM   1440  N   ASN H 189      15.974  14.009  15.249  1.00 43.71           N  
ATOM   1441  CA  ASN H 189      15.973  13.887  13.818  1.00 45.12           C  
ATOM   1442  CB  ASN H 189      14.983  14.840  13.125  1.00 46.11           C  
ATOM   1443  CG  ASN H 189      13.561  14.486  13.540  1.00 52.12           C  
ATOM   1444  OD1 ASN H 189      13.157  13.325  13.503  1.00 51.34           O  
ATOM   1445  ND2 ASN H 189      12.780  15.521  13.952  1.00 52.92           N  
ATOM   1446  C   ASN H 189      17.327  14.290  13.324  1.00 47.50           C  
ATOM   1447  O   ASN H 189      18.052  15.022  13.995  1.00 47.49           O  
ATOM   1448  N   SER H 190      17.694  13.802  12.120  1.00 47.92           N  
ATOM   1449  CA  SER H 190      18.944  14.126  11.488  1.00 47.13           C  
ATOM   1450  CB  SER H 190      18.991  15.553  10.909  1.00 49.40           C  
ATOM   1451  OG  SER H 190      18.874  16.518  11.942  1.00 58.92           O  
ATOM   1452  C   SER H 190      20.067  13.938  12.458  1.00 47.45           C  
ATOM   1453  O   SER H 190      20.866  14.844  12.686  1.00 49.11           O  
ATOM   1454  N   LEU H 191      20.170  12.727  13.033  1.00 43.64           N  
ATOM   1455  CA  LEU H 191      21.188  12.434  14.000  1.00 43.06           C  
ATOM   1456  CB  LEU H 191      20.996  11.080  14.699  1.00 41.40           C  
ATOM   1457  CG  LEU H 191      19.790  11.044  15.655  1.00 41.56           C  
ATOM   1458  CD1 LEU H 191      19.658   9.666  16.319  1.00 41.16           C  
ATOM   1459  CD2 LEU H 191      19.875  12.173  16.696  1.00 41.50           C  
ATOM   1460  C   LEU H 191      22.535  12.431  13.351  1.00 47.58           C  
ATOM   1461  O   LEU H 191      22.694  12.106  12.175  1.00 49.12           O  
ATOM   1462  N   ARG H 192      23.552  12.821  14.145  1.00 47.81           N  
ATOM   1463  CA  ARG H 192      24.904  12.915  13.683  1.00 46.85           C  
ATOM   1464  CB  ARG H 192      25.422  14.360  13.674  1.00 45.27           C  
ATOM   1465  CG  ARG H 192      24.556  15.297  12.837  1.00 49.25           C  
ATOM   1466  CD  ARG H 192      24.889  16.774  13.039  1.00 53.64           C  
ATOM   1467  NE  ARG H 192      23.808  17.557  12.380  1.00 59.43           N  
ATOM   1468  CZ  ARG H 192      23.427  18.760  12.895  1.00 62.48           C  
ATOM   1469  NH1 ARG H 192      24.058  19.263  13.997  1.00 59.44           N1+
ATOM   1470  NH2 ARG H 192      22.413  19.462  12.311  1.00 61.51           N  
ATOM   1471  C   ARG H 192      25.755  12.172  14.663  1.00 47.77           C  
ATOM   1472  O   ARG H 192      25.289  11.741  15.715  1.00 49.31           O  
ATOM   1473  N   ALA H 193      27.045  12.010  14.324  1.00 48.59           N  
ATOM   1474  CA  ALA H 193      27.988  11.298  15.138  1.00 47.69           C  
ATOM   1475  CB  ALA H 193      29.387  11.222  14.502  1.00 46.62           C  
ATOM   1476  C   ALA H 193      28.135  11.990  16.460  1.00 49.30           C  
ATOM   1477  O   ALA H 193      28.280  11.338  17.492  1.00 49.42           O  
ATOM   1478  N   GLY H 194      28.082  13.335  16.457  1.00 48.52           N  
ATOM   1479  CA  GLY H 194      28.293  14.148  17.627  1.00 46.71           C  
ATOM   1480  C   GLY H 194      27.280  13.814  18.677  1.00 46.12           C  
ATOM   1481  O   GLY H 194      27.524  14.003  19.866  1.00 48.19           O  
ATOM   1482  N   ASP H 195      26.089  13.376  18.248  1.00 46.68           N  
ATOM   1483  CA  ASP H 195      24.967  13.061  19.086  1.00 42.07           C  
ATOM   1484  CB  ASP H 195      23.687  12.879  18.259  1.00 42.45           C  
ATOM   1485  CG  ASP H 195      23.413  14.231  17.611  1.00 48.06           C  
ATOM   1486  OD1 ASP H 195      23.364  15.248  18.352  1.00 50.17           O  
ATOM   1487  OD2 ASP H 195      23.281  14.263  16.359  1.00 50.85           O1-
ATOM   1488  C   ASP H 195      25.202  11.822  19.913  1.00 43.08           C  
ATOM   1489  O   ASP H 195      24.462  11.570  20.862  1.00 44.05           O  
ATOM   1490  N   THR H 196      26.180  10.967  19.557  1.00 41.34           N  
ATOM   1491  CA  THR H 196      26.366   9.757  20.320  1.00 41.27           C  
ATOM   1492  CB  THR H 196      27.514   8.921  19.828  1.00 43.94           C  
ATOM   1493  OG1 THR H 196      27.333   8.610  18.454  1.00 45.21           O  
ATOM   1494  CG2 THR H 196      27.572   7.622  20.650  1.00 44.07           C  
ATOM   1495  C   THR H 196      26.634  10.123  21.751  1.00 43.88           C  
ATOM   1496  O   THR H 196      27.566  10.870  22.045  1.00 46.84           O  
ATOM   1497  N   ALA H 197      25.807   9.603  22.689  1.00 42.65           N  
ATOM   1498  CA  ALA H 197      25.995   9.911  24.082  1.00 39.83           C  
ATOM   1499  CB  ALA H 197      25.873  11.411  24.398  1.00 40.03           C  
ATOM   1500  C   ALA H 197      24.933   9.208  24.873  1.00 40.68           C  
ATOM   1501  O   ALA H 197      24.061   8.546  24.311  1.00 42.21           O  
ATOM   1502  N   VAL H 198      25.008   9.314  26.218  1.00 38.99           N  
ATOM   1503  CA  VAL H 198      24.007   8.733  27.068  1.00 37.99           C  
ATOM   1504  CB  VAL H 198      24.549   8.218  28.370  1.00 39.16           C  
ATOM   1505  CG1 VAL H 198      23.383   7.675  29.213  1.00 38.96           C  
ATOM   1506  CG2 VAL H 198      25.634   7.171  28.069  1.00 40.43           C  
ATOM   1507  C   VAL H 198      23.041   9.835  27.381  1.00 39.38           C  
ATOM   1508  O   VAL H 198      23.450  10.939  27.732  1.00 41.51           O  
ATOM   1509  N   TYR H 199      21.725   9.555  27.272  1.00 39.03           N  
ATOM   1510  CA  TYR H 199      20.725  10.572  27.464  1.00 36.58           C  
ATOM   1511  CB  TYR H 199      19.646  10.579  26.364  1.00 36.58           C  
ATOM   1512  CG  TYR H 199      20.257  11.074  25.099  1.00 38.93           C  
ATOM   1513  CD1 TYR H 199      21.101  10.279  24.359  1.00 39.97           C  
ATOM   1514  CD2 TYR H 199      19.970  12.339  24.643  1.00 39.84           C  
ATOM   1515  CE1 TYR H 199      21.658  10.743  23.190  1.00 40.17           C  
ATOM   1516  CE2 TYR H 199      20.524  12.810  23.476  1.00 41.29           C  
ATOM   1517  CZ  TYR H 199      21.370  12.011  22.748  1.00 42.97           C  
ATOM   1518  OH  TYR H 199      21.940  12.491  21.549  1.00 44.81           O  
ATOM   1519  C   TYR H 199      20.010  10.325  28.757  1.00 36.89           C  
ATOM   1520  O   TYR H 199      19.516   9.228  29.015  1.00 36.51           O  
ATOM   1521  N   TYR H 200      19.926  11.378  29.599  1.00 37.14           N  
ATOM   1522  CA  TYR H 200      19.291  11.273  30.884  1.00 35.43           C  
ATOM   1523  CB  TYR H 200      20.173  11.722  32.064  1.00 34.88           C  
ATOM   1524  CG  TYR H 200      21.334  10.808  32.244  1.00 36.43           C  
ATOM   1525  CD1 TYR H 200      21.190   9.621  32.921  1.00 37.51           C  
ATOM   1526  CD2 TYR H 200      22.575  11.149  31.759  1.00 37.93           C  
ATOM   1527  CE1 TYR H 200      22.263   8.782  33.099  1.00 39.57           C  
ATOM   1528  CE2 TYR H 200      23.651  10.312  31.934  1.00 38.65           C  
ATOM   1529  CZ  TYR H 200      23.496   9.124  32.605  1.00 41.69           C  
ATOM   1530  OH  TYR H 200      24.594   8.258  32.789  1.00 45.79           O  
ATOM   1531  C   TYR H 200      18.124  12.218  30.915  1.00 36.75           C  
ATOM   1532  O   TYR H 200      18.180  13.306  30.344  1.00 38.67           O  
ATOM   1533  N   CYS H 201      17.018  11.807  31.574  1.00 35.41           N  
ATOM   1534  CA  CYS H 201      15.895  12.687  31.748  1.00 35.82           C  
ATOM   1535  CB  CYS H 201      14.507  12.045  31.464  1.00 35.34           C  
ATOM   1536  SG  CYS H 201      14.204  10.462  32.310  1.00 38.93           S  
ATOM   1537  C   CYS H 201      15.961  13.171  33.164  1.00 35.68           C  
ATOM   1538  O   CYS H 201      16.308  12.415  34.070  1.00 35.79           O  
ATOM   1539  N   ALA H 202      15.667  14.470  33.387  1.00 33.85           N  
ATOM   1540  CA  ALA H 202      15.775  14.993  34.720  1.00 34.23           C  
ATOM   1541  CB  ALA H 202      17.003  15.891  34.919  1.00 36.61           C  
ATOM   1542  C   ALA H 202      14.569  15.812  35.041  1.00 33.67           C  
ATOM   1543  O   ALA H 202      13.949  16.412  34.164  1.00 33.75           O  
ATOM   1544  N   ARG H 203      14.211  15.850  36.340  1.00 31.64           N  
ATOM   1545  CA  ARG H 203      13.071  16.595  36.790  1.00 31.83           C  
ATOM   1546  CB  ARG H 203      12.109  15.764  37.659  1.00 31.72           C  
ATOM   1547  CG  ARG H 203      10.965  16.594  38.242  1.00 30.61           C  
ATOM   1548  CD  ARG H 203       9.984  15.809  39.113  1.00 31.22           C  
ATOM   1549  NE  ARG H 203      10.749  15.073  40.155  1.00 35.63           N  
ATOM   1550  CZ  ARG H 203      10.417  15.218  41.472  1.00 39.58           C  
ATOM   1551  NH1 ARG H 203       9.598  16.233  41.871  1.00 35.90           N1+
ATOM   1552  NH2 ARG H 203      10.883  14.328  42.393  1.00 34.06           N  
ATOM   1553  C   ARG H 203      13.563  17.732  37.631  1.00 32.98           C  
ATOM   1554  O   ARG H 203      14.532  17.582  38.371  1.00 36.92           O  
ATOM   1555  N   ASP H 204      12.940  18.925  37.497  1.00 33.43           N  
ATOM   1556  CA  ASP H 204      13.314  20.018  38.355  1.00 33.37           C  
ATOM   1557  CB  ASP H 204      13.081  21.432  37.797  1.00 31.28           C  
ATOM   1558  CG  ASP H 204      14.294  21.777  36.943  1.00 40.68           C  
ATOM   1559  OD1 ASP H 204      15.190  20.901  36.815  1.00  0.00           O  
ATOM   1560  OD2 ASP H 204      14.345  22.920  36.414  1.00  0.00           O1-
ATOM   1561  C   ASP H 204      12.589  19.868  39.654  1.00 35.29           C  
ATOM   1562  O   ASP H 204      11.465  19.369  39.697  1.00 34.10           O  
ATOM   1563  N   ARG H 205      13.272  20.365  40.696  1.00 22.99           N  
ATOM   1564  CA  ARG H 205      12.770  20.306  42.020  1.00 23.34           C  
ATOM   1565  CB  ARG H 205      13.840  19.992  43.078  1.00 25.37           C  
ATOM   1566  CG  ARG H 205      13.264  19.686  44.463  1.00 28.13           C  
ATOM   1567  CD  ARG H 205      14.338  19.392  45.513  1.00 51.11           C  
ATOM   1568  NE  ARG H 205      13.644  19.112  46.801  1.00 51.69           N  
ATOM   1569  CZ  ARG H 205      13.311  20.138  47.637  1.00 30.54           C  
ATOM   1570  NH1 ARG H 205      13.589  21.424  47.273  1.00 52.01           N1+
ATOM   1571  NH2 ARG H 205      12.701  19.875  48.832  1.00 52.82           N  
ATOM   1572  C   ARG H 205      12.200  21.638  42.341  1.00 24.43           C  
ATOM   1573  O   ARG H 205      12.693  22.676  41.897  1.00 23.27           O  
ATOM   1574  N   TYR H 206      11.127  21.613  43.146  1.00 24.13           N  
ATOM   1575  CA  TYR H 206      10.414  22.785  43.536  1.00 24.43           C  
ATOM   1576  CB  TYR H 206       8.890  22.689  43.338  1.00 24.73           C  
ATOM   1577  CG  TYR H 206       8.577  22.764  41.892  1.00 24.13           C  
ATOM   1578  CD1 TYR H 206       8.777  21.683  41.069  1.00 24.76           C  
ATOM   1579  CD2 TYR H 206       8.061  23.925  41.373  1.00 24.17           C  
ATOM   1580  CE1 TYR H 206       8.483  21.763  39.730  1.00 26.02           C  
ATOM   1581  CE2 TYR H 206       7.764  24.011  40.037  1.00 24.86           C  
ATOM   1582  CZ  TYR H 206       7.982  22.933  39.216  1.00 25.85           C  
ATOM   1583  OH  TYR H 206       7.682  23.025  37.844  1.00 27.25           O  
ATOM   1584  C   TYR H 206      10.564  22.950  45.003  1.00 25.26           C  
ATOM   1585  O   TYR H 206      10.607  21.985  45.763  1.00 25.13           O  
ATOM   1586  N   SER H 207      10.669  24.218  45.418  1.00 25.62           N  
ATOM   1587  CA  SER H 207      10.725  24.582  46.796  1.00 26.70           C  
ATOM   1588  CB  SER H 207      11.222  26.031  46.964  1.00 29.76           C  
ATOM   1589  OG  SER H 207      11.273  26.405  48.333  1.00  0.00           O  
ATOM   1590  C   SER H 207       9.303  24.493  47.255  1.00 29.41           C  
ATOM   1591  O   SER H 207       8.412  24.239  46.445  1.00 27.56           O  
ATOM   1592  N   PRO H 208       9.033  24.642  48.518  1.00 27.34           N  
ATOM   1593  CA  PRO H 208       7.664  24.600  48.931  1.00 27.29           C  
ATOM   1594  CD  PRO H 208       9.934  24.196  49.568  1.00 50.11           C  
ATOM   1595  CB  PRO H 208       7.703  24.646  50.453  1.00 30.32           C  
ATOM   1596  CG  PRO H 208       9.031  23.934  50.788  1.00 32.94           C  
ATOM   1597  C   PRO H 208       6.967  25.718  48.248  1.00 28.72           C  
ATOM   1598  O   PRO H 208       5.775  25.604  47.968  1.00 29.16           O  
ATOM   1599  N   THR H 209       7.690  26.827  48.010  1.00 28.39           N  
ATOM   1600  CA  THR H 209       7.147  27.880  47.218  1.00 27.75           C  
ATOM   1601  CB  THR H 209       6.667  29.064  48.014  1.00 29.24           C  
ATOM   1602  OG1 THR H 209       6.036  30.000  47.153  1.00 34.34           O  
ATOM   1603  CG2 THR H 209       7.839  29.717  48.769  1.00 33.13           C  
ATOM   1604  C   THR H 209       8.238  28.314  46.293  1.00 28.42           C  
ATOM   1605  O   THR H 209       9.329  28.686  46.726  1.00 27.99           O  
ATOM   1606  N   GLY H 210       7.976  28.264  44.975  1.00 27.49           N  
ATOM   1607  CA  GLY H 210       8.971  28.707  44.044  1.00 27.33           C  
ATOM   1608  C   GLY H 210       9.738  27.533  43.532  1.00 25.81           C  
ATOM   1609  O   GLY H 210       9.754  26.456  44.126  1.00 25.22           O  
ATOM   1610  N   HIS H 211      10.413  27.755  42.390  1.00 24.49           N  
ATOM   1611  CA  HIS H 211      11.182  26.751  41.724  1.00 23.99           C  
ATOM   1612  ND1 HIS H 211       8.605  27.538  40.320  1.00 23.78           N  
ATOM   1613  CG  HIS H 211       9.640  26.864  39.708  1.00 20.43           C  
ATOM   1614  CB  HIS H 211      11.058  26.869  40.199  1.00 17.83           C  
ATOM   1615  NE2 HIS H 211       7.751  26.565  38.511  1.00 28.02           N  
ATOM   1616  CD2 HIS H 211       9.101  26.275  38.607  1.00 21.39           C  
ATOM   1617  CE1 HIS H 211       7.499  27.325  39.563  1.00 16.83           C  
ATOM   1618  C   HIS H 211      12.614  27.029  42.040  1.00 23.79           C  
ATOM   1619  O   HIS H 211      13.061  28.175  42.011  1.00 24.23           O  
ATOM   1620  N   TYR H 212      13.358  25.974  42.408  1.00 23.88           N  
ATOM   1621  CA  TYR H 212      14.765  26.076  42.673  1.00 24.28           C  
ATOM   1622  CB  TYR H 212      15.357  24.880  43.437  1.00 24.34           C  
ATOM   1623  CG  TYR H 212      14.910  25.020  44.854  1.00 21.40           C  
ATOM   1624  CD1 TYR H 212      15.387  26.063  45.617  1.00 22.77           C  
ATOM   1625  CD2 TYR H 212      14.045  24.116  45.428  1.00 24.62           C  
ATOM   1626  CE1 TYR H 212      14.989  26.213  46.926  1.00 24.64           C  
ATOM   1627  CE2 TYR H 212      13.648  24.259  46.737  1.00 26.48           C  
ATOM   1628  CZ  TYR H 212      14.122  25.307  47.488  1.00 25.83           C  
ATOM   1629  OH  TYR H 212      13.713  25.452  48.832  1.00 26.46           O  
ATOM   1630  C   TYR H 212      15.524  26.266  41.397  1.00 24.05           C  
ATOM   1631  O   TYR H 212      16.548  26.948  41.373  1.00 23.87           O  
ATOM   1632  N   TYR H 213      15.020  25.678  40.295  1.00 23.81           N  
ATOM   1633  CA  TYR H 213      15.719  25.640  39.042  1.00 22.90           C  
ATOM   1634  CB  TYR H 213      16.179  27.003  38.487  1.00 22.54           C  
ATOM   1635  CG  TYR H 213      14.984  27.704  37.934  1.00 23.37           C  
ATOM   1636  CD1 TYR H 213      14.474  27.291  36.729  1.00 18.31           C  
ATOM   1637  CD2 TYR H 213      14.365  28.736  38.603  1.00 16.99           C  
ATOM   1638  CE1 TYR H 213      13.370  27.903  36.191  1.00 18.61           C  
ATOM   1639  CE2 TYR H 213      13.257  29.355  38.064  1.00 18.36           C  
ATOM   1640  CZ  TYR H 213      12.761  28.936  36.854  1.00 18.70           C  
ATOM   1641  OH  TYR H 213      11.626  29.556  36.289  1.00 19.24           O  
ATOM   1642  C   TYR H 213      16.904  24.730  39.145  1.00 22.67           C  
ATOM   1643  O   TYR H 213      17.955  24.980  38.553  1.00 22.95           O  
ATOM   1644  N   GLY H 214      16.737  23.628  39.902  1.00 22.94           N  
ATOM   1645  CA  GLY H 214      17.738  22.607  40.015  1.00 23.37           C  
ATOM   1646  C   GLY H 214      17.076  21.337  39.568  1.00 22.24           C  
ATOM   1647  O   GLY H 214      15.849  21.261  39.525  1.00 22.84           O  
ATOM   1648  N   MET H 215      17.871  20.303  39.210  1.00 23.10           N  
ATOM   1649  CA  MET H 215      17.293  19.055  38.786  1.00 23.45           C  
ATOM   1650  CB  MET H 215      17.878  18.533  37.462  1.00 23.19           C  
ATOM   1651  CG  MET H 215      17.592  19.477  36.290  1.00 23.36           C  
ATOM   1652  SD  MET H 215      18.262  18.943  34.690  1.00 20.80           S  
ATOM   1653  CE  MET H 215      18.051  20.589  33.957  1.00 22.69           C  
ATOM   1654  C   MET H 215      17.589  18.062  39.867  1.00 22.92           C  
ATOM   1655  O   MET H 215      18.724  17.617  40.032  1.00 23.07           O  
ATOM   1656  N   ASP H 216      16.554  17.738  40.667  1.00 23.26           N  
ATOM   1657  CA  ASP H 216      16.693  16.867  41.801  1.00 23.54           C  
ATOM   1658  CB  ASP H 216      15.537  17.006  42.813  1.00 23.43           C  
ATOM   1659  CG  ASP H 216      14.205  16.599  42.193  1.00 24.84           C  
ATOM   1660  OD1 ASP H 216      14.078  16.620  40.940  1.00 24.01           O  
ATOM   1661  OD2 ASP H 216      13.284  16.273  42.989  1.00 25.00           O1-
ATOM   1662  C   ASP H 216      16.829  15.420  41.455  1.00 23.72           C  
ATOM   1663  O   ASP H 216      17.635  14.707  42.051  1.00 24.63           O  
ATOM   1664  N   VAL H 217      16.041  14.949  40.477  1.00 36.39           N  
ATOM   1665  CA  VAL H 217      15.955  13.539  40.187  1.00 35.05           C  
ATOM   1666  CB  VAL H 217      14.552  13.013  40.301  1.00 38.18           C  
ATOM   1667  CG1 VAL H 217      14.526  11.550  39.826  1.00 61.28           C  
ATOM   1668  CG2 VAL H 217      14.075  13.205  41.751  1.00 65.61           C  
ATOM   1669  C   VAL H 217      16.408  13.275  38.783  1.00 36.17           C  
ATOM   1670  O   VAL H 217      15.974  13.937  37.842  1.00 38.97           O  
ATOM   1671  N   TRP H 218      17.286  12.261  38.611  1.00 37.21           N  
ATOM   1672  CA  TRP H 218      17.800  11.925  37.313  1.00 36.31           C  
ATOM   1673  CB  TRP H 218      19.334  12.073  37.216  1.00 34.82           C  
ATOM   1674  CG  TRP H 218      19.862  13.487  37.324  1.00 33.75           C  
ATOM   1675  CD2 TRP H 218      20.465  14.215  36.241  1.00 33.14           C  
ATOM   1676  CD1 TRP H 218      19.920  14.306  38.416  1.00 34.84           C  
ATOM   1677  NE1 TRP H 218      20.512  15.500  38.078  1.00 34.37           N  
ATOM   1678  CE2 TRP H 218      20.857  15.458  36.743  1.00 34.37           C  
ATOM   1679  CE3 TRP H 218      20.680  13.877  34.936  1.00 33.97           C  
ATOM   1680  CZ2 TRP H 218      21.469  16.382  35.946  1.00 34.03           C  
ATOM   1681  CZ3 TRP H 218      21.296  14.812  34.134  1.00 34.41           C  
ATOM   1682  CH2 TRP H 218      21.683  16.040  34.629  1.00 35.98           C  
ATOM   1683  C   TRP H 218      17.490  10.481  37.045  1.00 38.08           C  
ATOM   1684  O   TRP H 218      17.363   9.676  37.967  1.00 39.15           O  
ATOM   1685  N   GLY H 219      17.331  10.125  35.753  1.00 37.85           N  
ATOM   1686  CA  GLY H 219      17.069   8.765  35.371  1.00 38.92           C  
ATOM   1687  C   GLY H 219      18.389   8.093  35.141  1.00 43.97           C  
ATOM   1688  O   GLY H 219      19.442   8.712  35.263  1.00 45.58           O  
ATOM   1689  N   GLN H 220      18.358   6.785  34.824  1.00 46.02           N  
ATOM   1690  CA  GLN H 220      19.541   6.006  34.583  1.00 44.93           C  
ATOM   1691  CB  GLN H 220      19.325   4.503  34.840  1.00 49.67           C  
ATOM   1692  CG  GLN H 220      18.197   3.834  34.063  1.00 59.10           C  
ATOM   1693  CD  GLN H 220      17.850   2.594  34.874  1.00 65.41           C  
ATOM   1694  OE1 GLN H 220      17.542   2.692  36.061  1.00 65.46           O  
ATOM   1695  NE2 GLN H 220      17.912   1.396  34.233  1.00 65.41           N  
ATOM   1696  C   GLN H 220      20.192   6.306  33.262  1.00 44.09           C  
ATOM   1697  O   GLN H 220      21.409   6.177  33.135  1.00 47.82           O  
ATOM   1698  N   GLY H 221      19.411   6.671  32.227  1.00 42.87           N  
ATOM   1699  CA  GLY H 221      19.994   7.062  30.968  1.00 41.69           C  
ATOM   1700  C   GLY H 221      19.920   5.949  29.970  1.00 44.11           C  
ATOM   1701  O   GLY H 221      19.955   4.768  30.313  1.00 44.66           O  
ATOM   1702  N   THR H 222      19.827   6.329  28.678  1.00 42.43           N  
ATOM   1703  CA  THR H 222      19.775   5.377  27.609  1.00 43.09           C  
ATOM   1704  CB  THR H 222      18.504   5.457  26.817  1.00 46.76           C  
ATOM   1705  OG1 THR H 222      17.380   5.313  27.669  1.00 46.60           O  
ATOM   1706  CG2 THR H 222      18.506   4.310  25.800  1.00 44.65           C  
ATOM   1707  C   THR H 222      20.894   5.742  26.681  1.00 44.78           C  
ATOM   1708  O   THR H 222      21.152   6.922  26.449  1.00 46.42           O  
ATOM   1709  N   THR H 223      21.586   4.736  26.110  1.00 44.22           N  
ATOM   1710  CA  THR H 223      22.709   5.047  25.272  1.00 43.87           C  
ATOM   1711  CB  THR H 223      23.835   4.059  25.402  1.00 45.77           C  
ATOM   1712  OG1 THR H 223      24.282   4.008  26.749  1.00155.86           O  
ATOM   1713  CG2 THR H 223      24.990   4.492  24.485  1.00157.28           C  
ATOM   1714  C   THR H 223      22.266   5.061  23.844  1.00 44.66           C  
ATOM   1715  O   THR H 223      21.632   4.125  23.359  1.00 48.72           O  
ATOM   1716  N   VAL H 224      22.576   6.169  23.141  1.00 42.98           N  
ATOM   1717  CA  VAL H 224      22.243   6.293  21.755  1.00 42.94           C  
ATOM   1718  CB  VAL H 224      21.473   7.543  21.440  1.00 44.01           C  
ATOM   1719  CG1 VAL H 224      21.294   7.643  19.916  1.00 43.80           C  
ATOM   1720  CG2 VAL H 224      20.148   7.511  22.224  1.00 43.71           C  
ATOM   1721  C   VAL H 224      23.537   6.350  21.009  1.00 46.67           C  
ATOM   1722  O   VAL H 224      24.381   7.209  21.265  1.00 47.63           O  
ATOM   1723  N   THR H 225      23.723   5.416  20.059  1.00 47.53           N  
ATOM   1724  CA  THR H 225      24.940   5.365  19.305  1.00 46.55           C  
ATOM   1725  CB  THR H 225      25.558   3.999  19.304  1.00 47.29           C  
ATOM   1726  OG1 THR H 225      25.842   3.587  20.633  1.00 48.05           O  
ATOM   1727  CG2 THR H 225      26.845   4.032  18.465  1.00 45.74           C  
ATOM   1728  C   THR H 225      24.601   5.673  17.883  1.00 48.22           C  
ATOM   1729  O   THR H 225      23.736   5.030  17.290  1.00 49.77           O  
ATOM   1730  N   VAL H 226      25.278   6.680  17.296  1.00 47.22           N  
ATOM   1731  CA  VAL H 226      25.019   7.006  15.925  1.00 48.53           C  
ATOM   1732  CB  VAL H 226      24.806   8.476  15.708  1.00 48.50           C  
ATOM   1733  CG1 VAL H 226      24.555   8.723  14.213  1.00 48.41           C  
ATOM   1734  CG2 VAL H 226      23.664   8.951  16.620  1.00 47.59           C  
ATOM   1735  C   VAL H 226      26.236   6.622  15.145  1.00 56.63           C  
ATOM   1736  O   VAL H 226      27.300   7.217  15.315  1.00 56.61           O  
ATOM   1737  N   SER H 227      26.109   5.613  14.259  1.00 59.07           N  
ATOM   1738  CA  SER H 227      27.238   5.203  13.476  1.00 58.94           C  
ATOM   1739  CB  SER H 227      28.171   4.220  14.203  1.00 58.28           C  
ATOM   1740  OG  SER H 227      27.507   2.983  14.408  1.00 64.12           O  
ATOM   1741  C   SER H 227      26.720   4.501  12.261  1.00 61.61           C  
ATOM   1742  O   SER H 227      25.535   4.191  12.159  1.00 64.31           O  
ATOM   1743  N   SER H 228      27.616   4.232  11.295  1.00 63.77           N  
ATOM   1744  CA  SER H 228      27.226   3.568  10.084  1.00 68.47           C  
ATOM   1745  CB  SER H 228      28.385   3.400   9.090  1.00 66.83           C  
ATOM   1746  OG  SER H 228      29.350   2.506   9.624  1.00 69.67           O  
ATOM   1747  C   SER H 228      26.724   2.164  10.419  1.00 70.22           C  
ATOM   1748  O   SER H 228      26.487   1.393   9.449  1.00 75.21           O  
ATOM   1749  OXT SER H 228      26.577   1.837  11.627  1.00 53.06           O1-
TER    1750      SER H 228 
CONECT  163  664
CONECT  664  163
CONECT  970 1536
CONECT 1536  970
END
