# Supplementary material for: Fully automated antibody structure prediction using BIOVIA tools: Validation study
Source: PLoS One. 2017 May 18;12(5):e0177923. doi: 10.1371/journal.pone.0177923 (PMC5436848; doi:10.1371/journal.pone.0177923)
Supplement: S1 File — (CSV) [file pone.0177923.s006.csv]

CDR Type,	Canonical Type,	Length,	Key Residues
Kappa_CDR1,	1,		6,	2:I;25:A;29:V;33:LM;71:Y
Kappa_CDR1,	2A,		7,	2:I;25:A;29:IV;33:ILV;71:F
Kappa_CDR1,	2B,		7,	2:I;25:A;29:IV;33:ILV;71:Y
Kappa_CDR1,	3,		13,	2:I;25:S;29:LV;30E:EQS;33:L;71:F
Kappa_CDR1,	4,		12,	2:LV;25:SP;29:IL;30E:G;33:FL;71:F
Kappa_CDR1,	6,		8,	2:N;25:A;29:V;33:L;71:Y
Kappa_CDR2,	1,		3,	48:IV;64:G
Kappa_CDR3,	1,		6,	90:QNH;95:P;97:ST
Kappa_CDR3,	2,		6,	90:Q;94:P;97:T
Kappa_CDR3,	3,		5,	90:Q;96:P;97:T
Kappa_CDR3,	4,		4,	90:Q;97:S
Kappa_CDR3,	5,		7,	90:Q;95A:P;97:T
Kappa_CDR3,	6,		5,	90:Q;94:L;96:Y;97:T
Lambda_CDR1,	1,		10,	25:G;30:I;33:V;71:A
Lambda_CDR1,	2,		11,	25:G;30:I;33:V;71:A
Lambda_CDR1,	3,		11,	25:S;28:G;30:V;31:N;33:A;66:L;71:A;90:L
Lambda_CDR2,	1,		3,	48:IV;64:G
Heavy_CDR1,	1,		7,	24:AVST;26:G;27:FYSD;29:FLI;34:MVIYW;94:RGNKS
Heavy_CDR1,	2,		8,	24:V;26:G;27:Y;29:I;34:W;94:R
Heavy_CDR1,	3,		9,	24:GFV;26:G;27:FG;29:LI;34:WV;94:QR
Heavy_CDR2,	1,		3,	55:GD;71:KRVI
Heavy_CDR2,	2,		4,	52A:PTA;55:GNDS;71:ALT
Heavy_CDR2,	3,		4,	54:GSND;71:RK
Heavy_CDR2,	4,		6,	54:KNS;55:Y;71:R
Notes
These definitions follow those presented in Ref. 21 [Morea et al] with the following exceptions:
Kappa_CDR3 3 is listed as Lambda_CDR3 in Morea et al. Examination of the references cited therein for this canonical loop suggest that this is most likely a typographical error and the correct assignment is Kappa_CDR3.
The signatures for Heavy_CDR1 2 position 34 and Heavy_CDR1 3 positions 27 and 34 have been altered. Examination of the references cited in Morea et al for these positions indicate likely typographical errors in that paper and the correct signature is as listed in this table.
